# Supplementary material for: Spatial mapping of hepatic ER and mitochondria architecture reveals zonated remodeling in fasting and obesity
Source: Nat Commun. 2024 May 10;15:3982. doi: 10.1038/s41467-024-48272-7 (PMC11087507; doi:10.1038/s41467-024-48272-7)
Supplement: Supplementary file 14 — Source Data [file 41467_2024_48272_MOESM14_ESM.zip]

Archive with 35 entries (34 files):
- Source Data/
- Source Data/Fig3.xlsx
- __MACOSX/Source Data/._Fig3.xlsx
- Source Data/Supp Fig1.xlsx
- __MACOSX/Source Data/._Supp Fig1.xlsx
- Source Data/.DS_Store
- __MACOSX/Source Data/._.DS_Store
- Source Data/Fig2.xlsx
- __MACOSX/Source Data/._Fig2.xlsx
- Source Data/Supp Fig11.xlsx
- __MACOSX/Source Data/._Supp Fig11.xlsx
- Source Data/Fig5.xlsx
- __MACOSX/Source Data/._Fig5.xlsx
- Source Data/Supp Fig7.xlsx
- __MACOSX/Source Data/._Supp Fig7.xlsx
- Source Data/Supp Fig6.xlsx
- __MACOSX/Source Data/._Supp Fig6.xlsx
- Source Data/Fig4.xlsx
- __MACOSX/Source Data/._Fig4.xlsx
- Source Data/Supp Fig10.xlsx
- __MACOSX/Source Data/._Supp Fig10.xlsx
- Source Data/Uncropped western blots.pptx
- __MACOSX/Source Data/._Uncropped western blots.pptx
- Source Data/Supp Fig9.xlsx
- __MACOSX/Source Data/._Supp Fig9.xlsx
- Source Data/Fig7.xlsx
- __MACOSX/Source Data/._Fig7.xlsx
- Source Data/Fig6.xlsx
- __MACOSX/Source Data/._Fig6.xlsx
- Source Data/Supp Fig4.xlsx
- __MACOSX/Source Data/._Supp Fig4.xlsx
- Source Data/Supp Fig3.xlsx
- __MACOSX/Source Data/._Supp Fig3.xlsx
- Source Data/Fig1.xlsx
- __MACOSX/Source Data/._Fig1.xlsx
