# Supplementary material for: Spatial mapping of hepatic ER and mitochondria architecture reveals zonated remodeling in fasting and obesity
Source: Nat Commun. 2024 May 10;15:3982. doi: 10.1038/s41467-024-48272-7 (PMC11087507; doi:10.1038/s41467-024-48272-7)
Supplement: Supplementary file 14 — Source Data [file 41467_2024_48272_MOESM14_ESM.zip › Source Data/Fig3.xlsx]

## Sheet: Fig 3C
	Mitochondria Area (um2) - Zonation
	Fed			Fasted
	PC	IT	PP	PC	IT	PP
	5.01213	11.8821	19.0222	11.641	19.2503	8.03233
	2.51931	0.182582	7.03249	0.268542	20.4508	0.191308
	0.140895	8.22429	17.8992	5.39571	6.36453	19.8604
	0.177735	11.7609	10.1687	4.70643	31.1101	8.68252
	2.9601	3.65036	15.96	3.2742	14.8583	10.6922
	7.40186	15.599	11.9425	6.77946	12.8858	11.885				Fed			Fasted
	1.55664	5.68494	12.2702	4.83407	8.88773	14.8383				PC	IT	PP	PC	IT	PP
	2.06884	10.4944	17.5234	4.72258	9.0981	5.42544			Mean	4.091	7.061	10.76	4.889	13.37	11.25
	4.66829	6.07951	11.2713	3.3928	11.3983	23.7089			Std. Deviation	2.813	4.799	5.937	3.06	7.325	7.391
	4.41623	8.87286	8.64601	1.1653	12.5268	6.24464			Std. Error of Mean	0.1199	0.2085	0.3173	0.1495	0.482	0.3229
	3.2393	5.30814	33.759	3.0997	9.38441	5.67589			Number of values	550	530	350	419	231	524
	9.03508	7.59478	6.38748	2.09921	7.00923	11.9438
	3.43804	5.50914	13.81	3.00437	10.0184	12.8218			Tukey's multiple comparisons test	Mean Diff.	95.00% CI of diff.	Below threshold?	Summary	Adjusted P Value
	4.34514	13.8805	5.67266	4.24237	9.61256	7.63938			Fed PC vs. Fed IT	-3.05	-3.991 to -2.110	Yes	****	<0.0001
	16.4647	6.69156	14.4495	4.99694	21.0325	9.7764			Fed PC vs. Fed PP	-6.758	-7.844 to -5.672	Yes	****	<0.0001
	2.82825	4.82826	7.48943	8.45728	29.1027	8.23107			Fed PC vs. Fasted PC	-0.7655	-1.786 to 0.2551	No	ns	0.2674
	2.33673	13.684	6.75264	1.73308	9.70434	27.8782			Fed IT vs. Fed PP	-3.708	-4.794 to -2.622	Yes	****	<0.0001
	9.7764	8.47732	9.34628	6.86639	6.13283	4.7507			Fed IT vs. Fasted IT	-6.369	-7.632 to -5.107	Yes	****	<0.0001
	8.0346	3.86622	5.68623	2.70674	6.22461	7.70821			Fed PP vs. Fasted PP	-0.4814	-1.569 to 0.6059	No	ns	0.8052
	2.02166	4.4521	10.2469	2.31508	5.33981	18.1581			Fasted PC vs. Fasted IT	-8.654	-9.947 to -7.362	Yes	****	<0.0001
	3.28422	6.09567	17.1715	9.04316	6.80305	8.08662			Fasted PC vs. Fasted PP	-6.474	-7.496 to -5.452	Yes	****	<0.0001
	6.57975	7.44451	10.8645	5.24254	29.7742	28.9169			Fasted IT vs. Fasted PP	2.18	0.9170 to 3.444	Yes	****	<0.0001
	9.95931	5.24383	23.3932	2.55389	16.4744	5.50203
	3.64195	8.87642	13.1159	6.42529	8.31251	24.3232
	8.53387	13.7948	8.24174	2.72581	13.6594	7.55439
	10.5943	3.28584	18.3988	4.02489	16.4298	15.1411
	4.16353	3.50332	12.9155	6.55519	11.8155	13.7939
	5.50203	9.86494	17.4416	4.08435	9.25741	6.84409
	6.72808	7.52013	12.4757	9.00665	6.08953	11.7842
	8.23915	7.24448	4.37552	4.29828	5.28487	8.58848
	2.09049	9.93184	5.68785	1.68558	10.8305	16.7071
	1.96478	9.56247	13.3686	1.82389	16.5601	10.3477
	2.83859	4.57716	8.70676	2.01293	15.5686	17.6194
	1.3259	8.43175	6.1073	0.27145	19.6472	6.33965
	1.61254	23.8042	5.6439	5.36178	11.048	16.6858
	5.80483	22.5859	9.27293	4.9643	11.9548	9.75507
	2.72355	5.92116	4.27501	2.71127	7.33464	10.8464
	2.93263	7.96867	8.93167	4.08564	5.67686	11.5331
	5.27712	6.44467	12.1833	7.04962	6.2343	7.11199
	1.80385	7.85137	12.3633	2.67766	6.49476	11.3582
	1.87301	11.3353	11.2671	1.8701	12.9381	10.0498
	4.48506	2.10374	18.945	2.24689	8.70676	17.0807
	1.63549	10.5083	11.1275	9.30072	16.8535	19.9868
	2.32607	5.32494	5.9593	8.55035	12.1422	6.09567
	4.12022	9.50818	13.9306	8.73487	4.98175	11.0257
	2.45016	8.39394	6.82115	4.59623	36.0418	8.52547
	7.18502	10.5161	6.51318	7.50559	8.40138	5.92472
	3.38311	14.4195	8.1881	5.31719	31.7622	8.56231
	2.55971	7.54437	6.05883	3.1611	33.2316	9.40606
	3.03507	3.46745	10.5145	3.73567	5.42351	7.23737
	3.08096	8.90388	16.1118	3.60318	24.9886	8.82083
	2.1535	5.66458	11.0874	3.41284	12.8809	28.2712
	2.762	3.49718	7.2726	2.61626	11.304	6.93328
	2.27016	2.4605	9.68366	3.29036	10.2595	6.29958
	2.95525	10.2172	9.02927	5.61837	6.14963	14.5924
	4.24948	3.90468	10.2543	7.38926	22.868	5.29198
	4.35936	39.168	13.3159	2.65698	17.1472	6.25951
	4.3907	5.14042	11.441	4.75555	12.6874	20.5937
	3.30749	6.4227	15.0296	5.11425	13.5198	6.48184
	4.47149	3.73018	10.2815	3.55729	11.0845	11.3511
	3.48619	6.51221	10.3771	4.71709	8.47764	8.17323
	3.48749	4.46632	11.5179	5.64551	11.4374	14.1348
	3.53725	2.39264	27.8685	9.03541	16.3129	9.02539
	8.41592	17.8617	17.3324	7.25159	7.43385	15.7628
	2.00162	3.81387	5.70174	3.09485	4.40266	15.3124
	2.64728	17.0988	10.3894	4.27437	7.55245	17.948
	2.49378	3.41445	7.67137	5.02829	24.0763	9.31623
	8.57071	2.12991	6.29441	6.97529	10.0669	24.2033
	2.01487	5.93764	3.33269	8.07208	9.01117	4.87802
	1.47068	5.19019	24.9414	3.1123	6.02296	7.97675
	3.75377	4.93716	7.50591	4.51059	18.9391	16.043
	3.08322	8.55326	11.1986	2.69317	10.1768	7.25385
	2.74132	5.04897	36.4108	2.67928	5.45	12.3681
	4.03911	4.08015	16.0359	1.75538	13.8511	8.08081
	2.96398	10.1131	22.0459	3.44838	10.867	12.4305
	3.21442	1.97157	10.3623	3.17661	14.3817	10.2104
	1.89466	2.74875	13.7254	3.70141	12.9902	8.77947
	1.54016	3.8798	16.7714	3.48619	12.9966	9.04058
	6.76589	3.63969	8.1393	10.3151	5.74375	14.9646
	3.03216	20.9172	6.03394	5.48297	8.89516	9.29813
	1.22443	4.73486	5.03378	3.04703	12.4696	14.5817
	3.07869	14.8561	7.2978	5.52433	21.3922	7.30524
	3.97157	6.03782	2.10374	3.47747	11.8918	15.1753
	3.28681	3.15011	22.1487	8.89257	4.26241	8.41236
	3.20569	2.83698	11.4361	6.93393	18.351	12.616
	6.68316	10.5646	9.44129	4.3516	9.24513	25.1411
	25.5021	4.83375	12.5824	3.91082	9.02442	11.9073
	5.71111	11.948	7.91341	7.82358	5.41833	7.86009
	5.66361	7.12298	5.07967	4.81339	10.8528	26.9698
	3.19762	6.69867	7.49299	2.21458	5.39475	7.67396
	3.85136	7.58024	7.30136	3.56149	8.45728	11.7102
	2.48571	3.73211	13.355	3.5938	3.08904	11.6772
	2.92843	11.4193	7.60836	2.21296	3.86752	10.0627
	17.3906	6.75781	6.93684	2.69188	3.03281	15.7573
	7.6174	7.43224	16.5239	2.27016	17.313	9.09357
	5.3285	11.7027	14.2437	2.05042	9.49008	7.00923
	3.26225	6.75523	5.21927	3.54662	8.69157	13.2752
	3.07902	6.43143	15.2674	2.06108	13.4503	7.32107
	5.08742	5.15399	12.4343	2.05817	9.00794	13.0632
	4.11958	5.21539	7.20926	2.05333	20.3801	13.7615
	8.63857	5.99937	5.43223	1.3831	8.74651	17.693
	3.5686	3.60285	6.62241	2.2107	11.312	10.1781
	3.13816	4.30119	10.33	2.36582	25.7551	8.27955
	15.4691	7.05544	9.18858	2.03103	37.9212	20.5019
	3.24318	7.14948	6.50511	2.27921	17.7496	5.65391
	3.60608	4.22266	9.19505	2.84311	5.37988	20.4576
	3.33399	1.61836	44.6894	3.58249	18.4722	7.73632
	4.12895	2.85863	5.83876	1.3608	10.5882	9.07257
	2.70157	4.06949	6.82277	1.33592	11.2619	22.6512
	2.99468	2.4437	1.92083	3.56117	27.7289	4.7507
	3.26612	3.45517	4.20036	11.8478	8.51351	9.76186
	2.90516	4.87124	4.74262	1.96769	6.85153	8.63502
	2.87414	4.44984	5.1889	1.6985	7.68365	11.9218
	3.97351	2.57102	14.7572	2.21781	11.3948	11.2038
	4.65989	9.22574	10.296	0.97625	19.4824	25.2274
	6.8554	4.83181	7.83295	3.64712	12.5381	4.32543
	3.92245	7.56247	8.371	3.64001	12.7581	20.2999
	3.37794	4.81791	11.4222	9.21508	6.56812	24.5885
	5.90178	3.57248	9.30136	5.84975	6.70869	19.2503
	3.048	8.20522	10.5439	2.45048	17.4129	20.5239
	4.38036	2.28018	5.61837	2.45274	16.2847	11.1876
	3.12652	3.73018	6.34579	5.90307	12.8302	5.59478
	1.85491	3.87075	7.03217	3.48522	20.2792	16.9365
	3.12264	17.8297	7.98418	2.55454	7.23511	16.3869
	2.88222	5.54566	8.88417	2.81145	11.0684	19.9671
	2.60689	10.8183	8.48023	9.9509	5.65165	6.17387
	9.39023	3.03992	9.44517	2.01519	20.868	9.62969
	3.96866	4.91518	6.11215	3.10649	12.5636	8.16127
	2.34481	7.90049	3.8003	2.18873	8.80726	18.8251
	3.86622	6.85217	9.08453	3.6245	24.6241	27.5195
	5.65489	9.09551	3.47036	8.58105	16.5691	28.1377
	3.74181	14.7252	9.36599	3.95186	6.01455	15.5922
	4.08112	6.89483	10.0824	1.52658	13.3233	7.83133
	2.73809	3.10681	16.2463	5.4904	27.7341	5.82389
	9.79256	2.91841	8.91972	3.86655	9.61159	11.5592
	15.5118	2.41073	18.3109	6.5413	17.515	18.8642
	1.64518	3.81323	20.1871	3.36566	29.2775	17.4953
	4.12992	10.489	9.30524	4.06916	12.7837	7.98128
	4.30701	3.92019	12.711	4.40266	13.6717	3.93893
	3.51689	1.76022	29.1799	5.67427	22.4402	5.58767
	5.25029	2.03943	5.228	12.8105	9.6759	11.3608
	7.78512	3.23478	4.94394	3.50332	11.6665	9.20409
	4.05204	2.11957	6.46213	3.16724	16.5995	60.3876
	4.88675	5.98935	12.5762	4.52546	7.45453	6.26953
	2.87575	3.0564	9.77026	4.04008	19.4038	7.8756
	5.65747	2.26111	11.2526	3.19859	22.9197	5.10972
	10.5271	3.5854	4.27566	1.71757	10.8056	21.0206
	9.13752	2.73518	5.22477	6.94395	25.6197	16.383
	4.54065	4.50445	5.77639	3.80321	13.462	0.18032
	5.26064	1.70206	5.65391	4.44273	12.6825	18.9937
	2.21103	2.46018	13.6345	2.55389	3.21151	3.58734
	2.92714	3.65068	5.18146	1.50396	12.0921	26.0133
	5.74924	2.7103	14.4195	1.50138	17.6368	14.8461
	2.24302	4.92262	10.3122	1.91437	6.47085	6.9698
	3.30297	2.84182	0.315076	7.10876	5.89951	4.91551
	5.38634	6.82115	9.5098	5.11457	9.25838	17.3722
	1.53046	2.15383	7.8142	4.38198	6.10924	12.6163
	7.70595	2.3335	16.5759	4.45598	2.25013	7.53985
	7.55374	1.89078	11.2135	1.84101	13.9399	14.6328
	11.9949	1.3537	8.52288	3.36081	1.96349	6.77235
	4.43077	5.41317	10.6305	1.79836	25.4278	12.6305
	5.04348	2.24722	3.9063	3.07385	17.727	6.73713
	3.87139	7.7444	1.92633	2.18323	47.6873	15.9739
	1.13492	3.54727	9.75539	17.4151	15.4775	0.227178
	1.83649	1.24544	8.13122	8.62823	17.5214	16.8325
	2.00679	3.67847	12.4524	5.38343	15.8876	10.7442
	1.71498	0.750688	15.685	9.40186	14.0285	16.6276
	2.15706	3.01956	20.6813	6.41171	8.85056	8.54453
	2.50445	4.10665	14.1816	7.84361	17.7829	60.5737
	5.13105	3.01083	7.59026	1.89498	31.4394	8.58105
	3.13202	8.60658	18.5549	2.4298	12.0705	8.16321
	1.28422	4.00389	19.7719	7.4303	17.2448	7.8979
	0.995963	5.50623	25.3075	4.28665	14.603	8.53645
	5.94249	3.55115	22.0579	8.54324	20.2941	7.07353
	0.143481	1.06059	13.8304	2.83407	6.54841	11.9829
	0.0937149	0.951368	12.5843	2.5526	24.4509	19.2513
	2.87931	3.19859	14.6383	9.4707	9.74829	10.7549
	2.01972	3.14171	4.38133	5.40444	6.96302	10.9562
	7.40121	4.15803	18.0291	6.17032	14.1965	15.1569
	0.612701	2.19681	4.58654	4.56262	11.1517	18.1348
	1.14882	4.08726	8.27082	7.81679	11.8336	16.9598
	1.82065	1.77153	12.4431	6.29376	11.3773	16.2214
	5.21184	1.31621	8.54356	4.48377	10.3962	11.3214
	1.54242	2.90419	5.44031	3.33528	15.4348	8.25757
	3.03959	1.49297	6.8554	4.16676	7.09906	9.67073
	2.16869	6.44467	11.7102	4.00486	17.7877	6.56715
	2.53676	2.35806	5.50623	8.11926	14.2039	4.81921
	2.44273	4.81339	14.709	3.81323	14.3526	5.37471
	1.81839	4.21264	7.27486	4.86089	17.4901	12.2786
	2.36711	2.30022	31.7525	13.1042	12.7901	6.62726
	2.6712	2.32025	16.8108	7.66846	10.4505	8.27567
	7.75087	1.8003	12.5368	3.55018	10.9921	8.61531
	1.05155	2.58298	21.8294	3.87365	15.4975	7.9286
	3.53176	2.24593	3.43707	7.71661	10.6282	3.3272
	14.3513	1.82485	9.23318	2.82696	18.2185	10.1991
	3.05866	3.39733	9.62581	11.0726	4.49573	8.10311
	7.06933	4.53322	4.40654	2.88997	9.40865	4.96139
	3.08839	8.74877	9.48815	2.2805	14.2408	3.46487
	6.33286	3.68267	7.33852	2.60398	8.40687	8.59721
	1.82647	1.91598	4.3823	2.58104	5.40929	4.92843
	1.905	2.09469	7.5392	5.15141	34.4632	5.61417
	2.24496	3.39442	16.7931	7.17759	10.5129	20.2427
	1.30619	13.8924	4.13412	5.31848	23.2975	35.9545
	1.09	4.13283	7.81388	2.64502	9.01666	12.1183
	4.35936	3.92892	6.01973	2.37034	5.9677	7.99517
	7.75119	8.56812	6.82147	4.96236	10.6906	2.95428
	1.34109	11.4083	12.636	4.13089	10.0647	10.1758
	4.42043	3.85103	5.08355	3.91825	13.1996	13.3786
	2.70157	3.91825	5.55761	0.129908	19.4956	2.17483
	2.45242	3.66619	16.1703	5.18146	0.233318	18.0178
	2.37971	2.69479	9.49881	3.73987	17.0092	8.13348
	2.27081	4.69673	13.2852	4.57652	17.8986	9.36987
	2.40815	4.75102	3.94055	4.94653	21.8527	37.5396
	0.751335	7.04994	7.65553	9.30847	18.3856	3.35499
	3.48684	4.6628	8.35193	3.15367	21.8621	24.7123
	4.47117	10.4444	10.9094	5.96867	18.2476	10.0915
	4.68865	7.3857	3.11974	3.89078	13.8624	5.27065
	2.28503	6.57782	9.46649	3.82486	14.1193	14.8722
	3.27485	4.97012	4.39846	5.84781	28.436	10.3542
	5.05996	7.85234	4.53935	4.43724	7.91697	4.02651
	5.99743	9.87432	10.7006	7.29974	7.73762	8.99501
	2.18	7.42319	6.25531	7.13493	14.447	8.9795
	3.71854	5.87592	8.80855	6.70385	14.5093	9.50527
	2.41364	4.02618	13.8798	2.6434	20.9766	7.6662
	3.65682	15.1233	7.027	0.141542	24.383	11.7302
	3.17338	7.96738	2.21587	6.70417	9.45745	14.265
	7.78706	4.34352	10.2689	6.26565	8.64342	19.1808
	3.38828	5.85395	6.56424	2.99468	6.75426	6.5064
	2.36452	2.95654	6.77106	7.05511	6.64858	12.3403
	2.08176	5.34562	6.16127	8.85864	6.66701	4.75975
	3.51915	1.17241	8.35711	7.85815	5.35984	5.48814
	1.76216	3.74052	7.33044	4.05753		3.68558
	2.51511	4.04687	9.20926	7.2238		2.61885
	4.9433	3.46099	14.0375	8.59107		4.09372
	2.92907	7.75313	13.3437	5.00147		9.11167
	2.49572	9.75539	4.794	6.90194		2.68768
	4.49734	3.45646	3.64389	8.03136		8.27244
	4.04493	7.82681	12.4722	2.07692		8.87965
	3.74924	11.3482	11.6491	6.80338		12.0133
	2.5652	11.8307	8.12217	4.02812		3.70368
	3.32623	5.93312	10.551	4.31638		10.055
	2.57457	6.62984	7.72857	3.94507		6.61562
	3.51592	11.228	4.92811	5.67395		5.04057
	5.19988	13.5521	13.46	5.27712		3.37212
	6.0682	3.09194	22.0453	2.37002		6.51803
	2.8192	12.7507	9.40251	3.28131		13.1091
	2.13767	6.44112	3.26516	13.5664		10.4702
	4.24173	5.65456	9.10004	2.39199		7.21734
	5.33852	6.32285	16.296	1.89272		6.7381
	5.16724	6.74521	3.56213	8.34741		11.5563
	3.58314	4.37745	5.84199	1.8381		8.60173
	2.70965	10.053	2.17677	2.57231		2.41946
	5.67492	10.2088	3.0564	3.82874		3.95962
	2.56682	4.49767	11.6045	4.71224		6.2776
	2.81177	6.88578	3.59122	4.68574		3.36663
	2.5833	8.20554	18.5636	5.9761		13.7761
	2.55357	5.62386	20.5336	3.35661		14.69
	5.50074	3.91373	16.6619	3.98127		9.62969
	2.33932	11.4494	27.6475	2.11893		5.21378
	2.03297	5.3146	12.9184	5.3815		7.08872
	2.24237	8.83085	10.2508	5.04832		15.8743
	7.8727	13.2409	6.36162	4.15222		10.5229
	5.63808	35.8068	12.7569	3.0341		10.9375
	2.73583	15.8692	15.2132	1.61416		6.03136
	2.81209	6.95752	15.5806	6.43013		5.21249
	3.76669	24.3701	16.7058	1.9441		5.6649
	2.53289	14.9731	8.1965	2.60139		9.82229
	2.10891	12.8557	12.4825	3.82195		7.33109
	0.993701	4.16546	5.10649	1.63775		15.239
	10.1451	3.57991	5.5783	3.40476		6.02877
	5.65521	11.4374	8.71548	8.80855		9.5308
	4.55228	14.0996	21.3308	4.99629		17.0568
	4.56553	23.1696	8.90744	2.88997		3.84037
	2.73744	14.6651	18.995	6.00809		13.1921
	9.07903	5.39119	7.99937	1.91081		9.5531
	2.23171	11.4035	26.4735	5.0076		7.42868
	4.1939	22.1645	7.47942	2.03878		5.45356
	2.66894	14.9582	20.8638	3.28907		17.6762
	2.71127	3.85459	7.7192	7.2238		9.77478
	4.15254	3.8491	24.0734	1.91178		2.86509
	3.84813	11.6507	9.50269	2.02521		3.89951
	2.84602	15.0768	14.4822	3.58669		24.7045
	2.73906	16.2805	12.4654	1.8701		9.67913
	2.40976	13.5121	6.60528	8.17614		10.1063
	3.6956	5.57991	10.7475	8.40202		8.97724
	2.66861	8.48701	5.3188	8.80629		4.74068
	1.9176	7.18502	12.4369	1.9315		9.33174
	2.50671	10.7811	11.6517	1.852		5.74375
	3.28551	8.68123	7.45873	3.28551		6.15804
	4.01649	9.08646	23.2297	3.39054		9.7638
	3.25805	12.5517	9.94444	1.8003		8.51965
	2.70028	14.2175	14.1005	2.05753		8.54841
	4.48086	16.4211	12.5484	2.06496		7.89596
	3.60705	8.96754	8.54066	2.86477		4.5539
	2.86735	11.3395	11.1505	1.60899		6.33997
	3.14623	16.5736	7.65909	2.19454		11.1983
	4.0362	5.00114	9.14431	3.67459		6.06788
	5.12944	14.5349	25.0674	2.66247		6.56909
	10.0992	7.29554	2.91453	3.20893		8.48249
	3.40347	9.14302	18.3358	1.86719		4.00421
	2.63565	22.8994	12.7077	3.46196		15.6788
	4.11311	16.4211	8.49186	1.32106		10.5455
	2.50283	8.96754	7.535	1.73276		6.25369
	3.65553	11.3395	6.80628	0.628536		6.61498
	2.40589	16.5736	4.5791	3.15755		5.73115
	2.61788	5.00114	7.10133	2.72419		5.92278
	3.08774	14.5349	10.9915	2.10729		7.49493
	5.11619	7.29554	4.67702	1.98546		9.04025
	6.59074	9.14302	3.20246	1.84231		13.2477
	4.85928	22.8994	21.3492	2.45307		16.0488
	2.78495	13.398	11.0668	1.66974		21.2464
	1.66489	14.0637	7.94961	2.12765		10.393
	2.30765	10.393	10.5048	3.17758		8.30572
	8.99534	14.688	10.5048	4.89935		3.9622
	2.58556	10.91	15.6514	8.17969		7.78771
	2.93328	6.99792	11.1721	2.40072		15.6749
	4.22202	8.5468	10.8447	3.24706		22.0957
	2.21943	13.1414	18.4285	2.90193		13.4019
	3.33819	4.74779	17.4093	3.62353		15.9748
	3.13105	8.31477	12.3694	2.27178		27.5296
	13.41	17.2923	9.44258	4.03879		6.0598
	3.7305	19.5315	17.7845	3.76152		3.47973
	1.66554	7.57701	5.79416	3.10875		5.33949
	2.19099	16.2631	11.2038	3.45517		27.7832
	3.30652	10.2091	9.93701	6.68155		22.236
	3.69043	6.71871	18.4618	1.69398		20.5804
	1.8213	9.32657	13.7144	2.76136		15.2199
	4.14737	12.2586	13.4891	7.86462		6.34644
	2.28018	9.26194	12.0679	3.32074		7.89435
	2.38391	6.84829	9.1582	3.54695		5.06416
	1.79997	5.04962	5.29327	3.07159		6.09955
	2.04298	8.92133	9.01117	3.38117		4.98789
	2.71385	10.8803	19.472	3.36242		7.10779
	6.74456	7.96738	10.9016	4.37422		17.5412
	2.6266	15.4811	9.58218	3.64809		35.8576
	2.73227	0.142188	18.001	3.09194		10.6457
	4.04073	6.16256	10.3988	4.91745		8.73035
	2.28083	11.1572	4.87479	8.45922		9.06611
	1.27291	5.5518	9.52919	3.5993		10.8373
	1.11618	7.43805	5.69431	5.74763		7.22606
	2.614	5.50009	11.9577	5.42027		7.61967
	1.47165	7.82842	6.61078	8.65376		13.735
	1.00727	7.79837	5.9803	4.80854		4.93425
	7.20344	4.33221	10.2165	2.72807		5.06448
	2.21103	7.0144	10.5016	3.77542		13.4907
	1.6371	5.64551	4.21329	4.83019		8.5678
	2.58718	12.7804	4.13897	15.8265		8.54421
	3.82938	9.18374	10.0553	3.55147		4.10697
	1.36145	0.133786	13.862	7.61676		9.17501
	3.0829	0.164486	3.26936	15.4048		6.44403
	2.21975	0.18743		3.79384		14.1942
	2.07401	2.7578		7.47231		15.1152
	2.45759	19.4772		7.71047		9.40154
	1.26838	11.7237		12.2434		12.8221
	1.87397	5.26419		23.2381		6.45275
	10.7711	6.16579		14.0795		24.2631
	6.84733	5.12459		8.54324		6.90969
	5.17759	7.42674		10.4864		7.0396
	3.20763	20.2259		7.2713		32.6797
	4.44079	8.65667		6.11409		8.62597
	1.5324	3.00211		0.117305		7.67686
	1.84844	10.0608		5.77542		10.1917
	9.2852	10.0168		2.4647		10.5155
	4.37422	15.3279		7.15109		20.0359
	2.19164	7.18211		4.74973		4.70546
	7.91664	8.90097		7.73471		5.51076
	3.49395	7.62678		4.16837		2.97076
	1.93957	9.17695		4.36388		7.09745
	13.6753	7.17694		4.56004		19.017
	4.91098	7.69755		8.03104		11.0949
	11.4872	6.29732		19.2154		16.3177
	4.35483	11.7716		5.67298		20.6321
	3.43578	9.3075		5.14786		7.93765
	2.77848	7.73762		10.8157		7.51949
	5.41446	6.42981		8.61466		3.31621
	11.9629	11.0438		8.445		7.62063
	2.62919	8.61886		8.42529		9.66782
	2.16934	5.03152		7.14624		5.96221
	6.52708	3.33399		6.48927		16.0553
	2.09307	6.39329		5.7709		14.4767
	3.37955	6.32608		15.7173		0.0778803
	1.85879	10.1513		5.29974		12.0117
	2.4172	2.43497		3.14171		6.61756
	2.15964	15.8953		1.71078		4.62305
	5.19794	10.3684		6.07595		4.52287
	3.95541	6.09631		4.31444		10.9737
	3.66619	6.77138		3.79254		10.4867
	3.63581	6.92553		7.04057		2.77751
	1.46357	9.90663		10.0718		20.9611
	3.016	3.31428		7.77413		5.84425
	2.17128	19.25		7.41608		4.65698
	2.17515	5.30458		10.4848		13.0435
	1.91986	6.98984		6.86122		24.9773
	2.86768	3.71886		4.12927		14.3158
	3.22573	2.64567		5.63776		19.9674
	4.0976	4.2902		4.89709		8.13704
	3.61804	4.58363		8.07305		16.4948
	1.82227	2.33221		4.95526		13.2865
	4.43433	3.59639		13.2817		20.1316
	2.8974	3.69592		4.86897		12.6677
	3.39959	4.27501		4.23203		12.3287
	2.17354	3.3049		5.42448		17.3505
	1.5938	3.73114		2.41526		23.6074
	2.47472	2.23882		6.68736		11.8624
	2.12797	6.91389		4.47957		18.3045
	2.45759	5.10035		3.22347		8.39653
	7.94573	5.35532		10.8548		7.55342
	9.25644	7.1485		9.37213		4.65407
	4.73228	3.49104		12.5378		19.6291
	2.63274	7.40348		5.46681		15.1085
	4.3209	7.24675		9.66976		8.37068
	12.6127	6.41721		5.3243		3.57021
	2.22201	16.4104		3.35305		16.1907
	3.64131	6.39394		5.11457		26.3365
	3.44257	7.75604		5.55535		10.4731
	2.3419	3.24253		6.43724		3.34756
	4.08338	2.63662		13.1337		4.92391
	1.03474	5.65391		2.73357		3.56666
	3.58443	9.98516		3.40347		11.6404
	1.09032	7.75798				8.60949
	0.752627	2.9546				7.11587
	1.61674	4.57005				18.4311
	1.84327	3.11586				39.2297
	3.00308	8.03524				8.94751
	2.48247	4.29343				0.190015
	3.61933	2.97722				3.01633
	3.32979	12.8971				18.5068
	1.64453	2.1842				10.7019
	5.39087	2.44822				5.94766
	4.24399	9.58057				12.4592
	4.95687	3.61933				5.08193
	6.83989	9.48782				3.20667
	4.10471	2.59558				48.8768
	4.868	3.23187				5.70336
	1.54726	11.0134				4.91454
	6.95397	4.1283				6.37293
	2.16094	12.6056				11.0933
	2.2456	3.45323				13.7386
	2.45177	11.3553				5.62903
	3.6426	13.7929				4.66312
	7.87819	10.2799				9.32786
	2.44531	2.41914				8.43886
	1.92956	6.63534				9.33949
	1.62611	5.49008				5.5825
	3.92504	2.8903				14.8367
	5.66652	5.76799				9.51174
	1.02569	7.05124				12.9291
	1.45872	2.48603				25.4833
	3.73502	1.19503				4.7368
	2.8583	2.40363				8.07402
	3.96931	3.46551				0.456295
	5.02086	2.43368				30.3665
	6.18033	5.88626				9.04122
	4.8735	7.34563				10.5927
	2.7843	2.23946				18.9924
	3.83391	4.83989				27.6084
	2.91421	9.20086				9.61321
	2.08984	3.26386				6.81307
	2.71159	2.97432				0.00134625
	1.83132	3.11747				12.2379
	4.97077	3.30846				12.5517
	3.62709	16.9818				5.6426
	2.74261	3.84457				12.203
	2.51608	6.62499				12.5054
	2.5122	4.84958				3.30749
	1.30522	6.05236				13.7079
	1.62967	2.22492				9.92958
	3.41284	2.92681				7.17985
	2.87446	2.98078				5.25126
	4.20877	1.87559				15.4575
	3.39086	6.9795				16.7152
	2.46858	1.23542				11.2946
	4.69382	2.20715				10.4224
	1.8688	3.07191				11.1782
	1.82453	4.98046				6.89257
	2.13993	7.43514				16.6441
	1.68331	3.70497				19.9493
	3.25384	2.24754				3.14494
	3.43449	1.36985				10.9814
	2.28891	3.46163				15.1721
	2.69382	3.56924				2.75069
	3.20279	3.63549				9.46553
	2.91098	12.466				12.1555
	1.34368	11.587				3.76023
	1.09646	13.8404				20.1477
	2.88545	4.65537				7.40832
	4.68284	4.46503				18.0938
	1.4361	2.64147				3.83197
	2.50122	4.42625				5.6355
	6.01714	7.55633				10.3012
	4.46341	9.86818				8.04171
	5.98386	2.97173				7.12782
	4.27922	6.04041				8.1477
	4.36937	10.0931				16.426
	15.62	5.07805				9.94186
	2.7717	6.44726				10.0785
	7.07224	3.41768				10.0785
	6.66151	4.04557				1.43868
	6.39038	4.8331				3.24318
	4.47763	7.27034				6.34094
	4.45178	4.23817				11.1246
	5.1611	8.89774				6.38586
	8.20361	7.78577				7.18825
	3.07094	8.49251				7.45647
	5.75765	3.49718				7.20441
	3.9887	3.26483				8.09373
	1.67136	7.68979				5.62354
	3.8743	10.8331				15.5195
	3.62483	6.02296				5.74375
	2.8289	5.07159				18.6069
	5.66749	14.6593				18.1952
	12.9553	4.74327				21.4019
	6.24917	5.51431				11.1605
	4.01908	3.65811				32.7446
	17.0141	5.18437				31.2991
	4.38133	3.75053				8.86543
	3.83068	6.00486				1.92665
	4.63436	9.32205				12.2285
	5.71111	7.06093				6.73261
	7.52207	7.81485				4.46212
	4.5833	8.53193				10.582
	4.12959	5.92278				4.84635
	5.02764	5.99517				31.8453
	12.9469	7.73859				2.24366
	5.94799	9.14528
	2.3209	8.75943
	3.73632	0.16901
	6.06852	11.7939
	5.07676	4.54905
	4.78689	8.92166
	14.1351
	5.9538
	4.96818
	5.73373
	10.9995
	7.22509
	3.00178
	7.44613
	4.91745
	6.26759
	5.05543
	4.22816
	8.98984
	5.78318
	3.81872
	3.12491
	9.31655
	2.56423
	5.89854
	4.75425

## Sheet: Fig 3G
	Length of parallel ER stacks per total ER					Length of parallel ER stacks per total ER
	Fed PC	Fed PP				Fasted PC	Fasted PP
	0.567878	0.328931				0.47838	0.0646295
	0.661337	0.510009				0.37975	0.275907
	0.479806	0.421666				0.41935	0.195897
	0.439388	0.401989				0.406543	0.138216
	0.458422	0.314411				0.525512	0.0837668
Mean	0.5214	0.3954			Mean	0.4419	0.1517
Std. Deviation	0.09242	0.07881			Std. Deviation	0.05904	0.08625
Std. Error of Mean	0.04133	0.03525			Std. Error of Mean	0.0264	0.03857
	Unpaired t test					Unpaired t test
	P value	0.049				P value	0.0003
	P value summary	*				P value summary	***

## Sheet: Fig 3H
	Mitochondria Perimeter covered by ER at 25-80nm
	Fed				Fasted
	Fed PC	Fed IT	Fed PP		Fasted PC	Fasted IT	Fasted PP
	0	17.09	5.168		24.23	7.963	26.57			Fed PC	Fed IT	Fed PP	Fasted PC	Fasted IT	Fasted PP
	22.62	0	18.6		0	8.89	41.64		Mean	4.616	5.477	17.55	8.764	32.19	26.75
	0	23.34	12.12		35.69	0	66.24		Std. Deviation	9.146	11.73	19.89	15.83	25.89	24.83
	0	0	11.76		0	14.74	65.43		Std. Error of Mean	0.3903	0.5098	1.108	0.7733	1.719	1.096
	0	0	7.515		0	43.2	29.74
	0	0	17.51		0	14.18	46.24
	0	6.285	24.2		0	0	72.16
	0	0	32.15		0	0	60.88
	0	0	0		0	0	57.69
	0	0	43.05		0	0	23.44
	0	5.465	27		0	50.01	0		Tukey's multiple comparisons test	Mean Diff.	95.00% CI of diff.	Below threshold?	Summary	Adjusted P Value
	0	0	0		45.49	0	50.5		Fed PC vs. Fed IT	-1.063	-4.215 to 2.090	No	ns	0.93
	0	0	25.41		0	42.91	0		Fed PC vs. Fed PP	-13.13	-16.88 to -9.380	Yes	****	<0.0001
	0	0	0		0	8.049	72.9		Fed PC vs. Fasted PC	-5.017	-8.439 to -1.596	Yes	***	0.0004
	4.53	0	29.13		0	30.27	31.64		Fed IT vs. Fed PP	-12.07	-15.82 to -8.317	Yes	****	<0.0001
	0	0	32.57		10.11	22.22	40.2		Fed IT vs. Fasted IT	-27.71	-31.97 to -23.45	Yes	****	<0.0001
	0	6.179	0		0	15.3	16.31		Fed PP vs. Fasted PP	-9.241	-13.00 to -5.480	Yes	****	<0.0001
	0	0	11.87		0	0	82.91		Fasted PC vs. Fasted IT	-23.75	-28.11 to -19.39	Yes	****	<0.0001
	0	38.78	0		0	0	68.44		Fasted PC vs. Fasted PP	-17.35	-20.79 to -13.92	Yes	****	<0.0001
	0	0	0		0	0	21.48		Fasted IT vs. Fasted PP	6.4	2.128 to 10.67	Yes	***	0.0003
	0	0	33.58		0	48.71	17.39
	0	22.95	0		0	50.92	40.65
	12.92	10.58	25.57		39.87	87.56	59.56
	0	25.38	0		0	0	70.56
	20.49	10.95	33.72		45.39	9.642	16.23
	23.11	0	8.294		25.39	22.62	25.86
	0	12.19	0		0	53.18	63.59
	0	0	0		26.12	0	50.34
	4.043	0	0		27.33	18.65	17.84
	18.16	8.242	40.23		0	0	11.56
	0	0	0		0	0	82.52
	0	0	20.8		0	17.12	0
	0	28.62	46.26		0	72.59	101
	0	10.67	47.83		0	51.99	19.76
	0	21.54	23.58		0	0	29.91
	0	0	50.54		45.16	19.48	0
	0	0	0		0	32.16	19.22
	0	13.39	35.94		0	0	17.46
	31.14	0	0		0	29.05	24.57
	0	0	5.303		17.47	28.33	40.64
	0	18.66	15.66		62.45	0	23.99
	0	0	0		0	10.49	10.3
	0	0	0		13.95	47.47	18.22
	0	0	0		17.16	13.61	25.77
	0	0	26.71		0	23.33	0
	0	0	26.13		30.43	49.65	55.21
	16.89	0	0		11.79	74.21	65.77
	0	11.87	0		0	32.68	26.57
	0	0	10.71		0	48.33	41.64
	0	0	0		0	50.87	66.24
	0	0	0		0	27.56	65.43
	0	0	25.85		0	50.59	29.74
	0	0	0		16.08	46.23	46.24
	0	17.88	0		0	61.53	72.16
	0	0	24.34		0	21.69	60.88
	0	0	35.69		0	10.62	57.69
	0	0	13.98		0	53.77	23.44
	0	0	44.39		0	55.31	0
	0	0	0		0	22.96	50.5
	16.07	23.75	16.5		0	27.86	0
	14.06	18.73	59.94		0	14.64	72.9
	0	0	27.29		0	0	31.64
	0	0	0		0	18.97	40.2
	0	0	0		0	80.08	16.31
	0	0	17.53		25.22	52.8	82.91
	0	0	69.96		0	43.16	68.44
	0	0	21.18		0	7.37	21.48
	0	0	0		0	18.87	17.39
	0	0	0		0	32.11	40.65
	0	0	0		0	0	59.56
	0	0	10.7		0	0	70.56
	0	0	0		0	30.82	16.23
	0	0	10.67		0	70.75	25.86
	0	0	24.59		0	54.01	63.59
	0	0	4.654		0	19.58	50.34
	0	0	18.8		0	74.19	17.84
	0	0	25.34		0	28.45	11.56
	0	0	0		0	5.931	82.52
	0	0	0		0	29.29	0
	0	0	0		59.84	45.1	101
	0	15.41	0		0	10.13	19.76
	0	0	0		0	61.39	29.91
	0	0	23.61		27.18	74.33	0
	0	0	2.513		0	44.31	19.22
	0	14.89	0		0	45.58	17.46
	0	0	0		0	0	24.57
	0	0	0		0	48.92	40.64
	0	0	0		20.75	31.76	23.99
	0	0	0		47.82	34.66	10.3
	0	11.72	0		0	80.54	18.22
	0	0	12.46		39.7	13.65	25.77
	0	0	0		0	0	0
	9.661	0	0		56.79	0	55.21
	40.34	0	59.57		0	15.82	65.77
	0	0	21.6		26.13	34.72	74.86
	0	0	0		41.97	52.17	32.29
	0	0	16.77		0	28.54	0
	0	0	0		0	71.8	25.14
	7.369	0	0		41.84	49.91	0
	0	0	0		0	38.75	34.94
	0	0	0		0	39.23	6.613
	0	0	18.66		0	0	0
	0	0	27.57		0	60.92	0
	0	0	0		0	33.23	9.336
	0	0	15.73		0	14.25	0
	0	0	4.631		0	0	11.88
	0	0	0		0	11.87	21.27
	0	0	9.674		0	52.56	0
	0	0	0		69.23	18.52	37.47
	0	0	0		0	0	78
	0	0	0		0	25.09	44.29
	0	0	20.7		0	36.73	24.55
	0	0	33.46		0	0	0
	0	0	0		0	22.31	23.72
	0	0	26.73		0	43.84	29.23
	0	0	10.23		0	68.43	17.3
	0	0	19.67		38.56	26.79	15.7
	0	0	12.8		12.85	0	0
	0	25.65	26.52		28.56	0	36.39
	0	0	0		0	40.68	54.65
	0	0	0		83.86	70.01	45.35
	0	0	0		20.69	78.19	25.08
	19.54	10.08	0		0	36.83	39.24
	0	0	17.26		0	0	0
	0	0	32.58		0	0	0
	0	0	49.39		0	12.85	0
	0	10.17	0		0	84.34	24.42
	0	0	0		0	0	54.86
	11.84	18.34	0		0	70.66	8.42
	0	18.52	0		0	6.447	45.94
	0	0	22.74		0	66.74	29.59
	0	0	0		42.55	83.79	20.03
	0	0	23.21		0	46.91	33.67
	0	0	0		0	67.25	0
	0	0	14.09		0	37.12	37.73
	0	0	33.63		17.96	43.54	24.53
	0	0	85		0	32.16	0
	0	0	8.645		0	29.79	24.82
	0	15.21	0		21.49	0	12.8
	0	0	32.01		0	28.92	0
	0	0	0		18.39	36.41	0
	0	0	29.12		0	55.67	21.88
	0	0	43.8		0	19.84	62.56
	8.411	0	50.69		0	29.2	0
	0	0	54.53		0	21.76	0
	5.861	0	0		0	74.94	16.18
	0	0	14.44		20.14	29.37	58.5
	0	0	24.17		0	35	18.57
	0	0	0		0	61.1	0
	0	0	24.43		0	30.42	38.2
	23.02	0	14.67		0	0	22.3
	0	0	43.21		36.72	37	7.923
	0	0	0		0	10.24	84.33
	0	0	10.58		0	43.53	58.84
	25.02	0	0		46.18	29.26	0
	15.87	0	0		0	52.56	25.72
	0	0	5.861		18.88	0	0
	0	0	10.01		6.178	44.44	18.97
	0	0	0		0	60.85	0
	0	0	15.66		13.14	60.69	30.67
	14.74	0	0		16.23	88.55	36.32
	0	0	15.05		24.17	57.7	31.76
	0	6.5	11.52		11.27	60.39	37.59
	22.68	0	0		0	0	79.34
	0	0	23.2		46.78	75.86	21.84
	0	0	6.971		4.271	54.61	58.65
	0	0	6.122		46.09	68.54	24.24
	0	0	0		0	0	26.56
	0	8.238	49.34		16.51	56.18	0
	0	0	7.306		0	27.79	0
	0	0	17.65		0	35.87	43.54
	0	0	0		0	0	51.04
	0	0	0		0	11.69	27.84
	0	0	0		24.37	0	38.47
	0	0	0		2.503	54.15	17.58
	0	0	19.52		27.29	52.86	0
	0	0	0		12.19	11.02	0
	0	0	0		19.04	32.31	0
	0	0	0		32.13	28.81	0
	0	0	0		28.24	48.51	0
	0	25.75	23.23		0	0	0
	0	0	27.93		16.23	13.18	36.8
	0	0	41.45		15.58	0	31.22
	0	0	15.96		45.83	0	0
	0	0	39.82		13.61	63.08	43.61
	0	0	19.85		48.47	75.32	0
	0	0	7.344		29.66	7.928	21.75
	0	0	0		16.18	0	16.88
	0	0	43.25		14.61	93	0
	0	0	14.6		4.425	29.26	22.58
	0	0	48.91		34.76	0	21.53
	0	0	0		37.27	58.97	20.69
	11.52	0	32.28		26.23	43.44	0
	26.67	0	54.71		15.28	0	61.53
	2.125	0	0		0	87.27	43.47
	0	0	18.53		0	71.89	19.15
	0	0	0		0	18.16	39.86
	29.57	0	39.04		0	42.82	0
	13.47	0	0		18.18	27.65	9.039
	0	0	0		0	0	47.37
	0	0	30.83		0	18.12	31.2
	0	5.86	97.77		0	78.95	0
	0	13.54	41.23		0	50.94	58.94
	0	0	0		0	0	51.09
	12.96	0	0		0	72.01	11.63
	0	0	37.28		0	90.68	4.33
	0	0	0		24.8	49.34	0
	0	0	0		29.63	46.81	0
	0	0	54.76		0	24.77	17.47
	0	0	21.97		0	49.69	55.76
	0	0	0		0	37.87	0
	0	0	0		0	14.34	36.28
	0	13.5	7.3		15.68	93.76	8.643
	0	0	22.49		0	0	49.13
	0	0	11.69		0	4.711	0
	14.58	20.67	33.67		0	27.91	17.31
	0	0	40.96		22.08	59.26	38.15
	0	0	25.27		0	49.39	58.99
	0	0	18.83		0	56.01	47.33
	0	0	0		0	26.76	36.44
	0	0	19.22		0	12.46	0
	0	0	0		0	15.56	0
	0	4.256	10.29		24.39	27.21	85.57
	0	0	0		0	32.68	47.39
	0	0	0		0	0	12.13
	0	0	77.35		0	0	40.46
	0	0	33.06		26.62	57.37	0
	0	0	0		0		58.12
	0	0	0		0		51.63
	0	16.4	0		0		28.16
	0	0	0		0		18.92
	0	0	36.03		41.31		57.46
	0	0	26.59		0		29.72
	0	18.22	15.56		0		79.85
	0	54.47	24.72		20.75		43.14
	11.33	0	0		0		40.12
	0	7.552	56.6		0		49.7
	0	0	0		0		0
	0	0	29.31		0		64.06
	0	0	0		0		15.64
	0	0	0		0		35.06
	0	0	12.36		0		39.95
	0	0	0		0		0
	0	0	33.24		0		0
	0	0	35.73		0		44.07
	0	0	0		0		0
	0	0	0		9.932		20.98
	15.51	0	29.91		0		26.06
	0	0	0		0		15.98
	0	0	54.45		0		93.45
	0	0	73.32		0		27.63
	8.895	19.84	34.81		0		56.27
	0	0	49.5		0		102.48
	0	17.68	32.19		0		44.9
	0	39.66	19.68		0		29.44
	0	0	77.52		0		102.32
	28.87	0	44.68		0		0
	0	0	0		17.55		27.3
	0	7.13	48.16		0		0
	0	18.22	16.83		0		14.02
	0	0	34.27		0		42.22
	0	0	35.2		0		52.42
	0	0	44.79		0		11.63
	0	30.31	0		0		63.36
	0	28.76	0		0		29.02
	0	0	26.33		0		73.83
	0	0	42.5		0		47.69
	0	0	46.69		10.43		67.19
	0	30.78	0		0		0
	0	27.35	34.59		15.42		0
	0	0	32.87		15.14		0
	0	0	0		0		47.62
	0	0	9.274		0		45.06
	0	0	9.534		0		0
	0	8.422	9.804		0		0
	0	24.28	0		0		0
	0	33.02	17.63		0		0
	0	0	15.12		0		74.19
	0	84.79	23.7		0		0
	27.7	16.97	80.94		0		92.9
	0	0	31.09		0		62.52
	0	0	10.97		0		31.71
	0	0	8.653		0		26.93
	0	6.071	11.46		0		0
	0	0	0		13.96		60.71
	0	24.72	0		0		0
	0	0	11.22		0		38.91
	0	46.67	10.67		0		0
	0	17.13	22.29		0		19.89
	0	9.916	30.51		48.42		45.26
	0	15.12	18.81		0		0
	0	12.48	2.369		0		30.24
	0	24.41	40.37		0		21.25
	0	8.854	16.31		0		0
	0	27.2	23.14		19.11		40.08
	0	5.392	38.41		0		0
	0	0	58.64		0		32.45
	0	0	39.88		0		16.1
	0	0	0		23.6		0
	0	15.12	21.91		0		19.09
	0	12.48	47.62		27.16		37.74
	0	24.41	47		28.97		19.5
	0	8.854	24.8		39.32		71.27
	0	27.2	27.64		63.88		90.72
	0	5.392	28.8		0		41.01
	0	0	19.23		0		33.9
	0	0	35.9		0		72.95
	0	0	0		0		42.62
	0	69.91	99.07		0		64.23
	0	3.56	45.85		0		47.95
	0	0	53.1		0		64.54
	0	4.232	0		0		63.14
	0	18.58	23.88		0		35.4
	0	27.19	0		14.71		34.77
	0	0	0		0		20.37
	0	32.52	51.37		0		23.21
	71.29	12.85	15.85		0		14.16
	0	0	12.77		0		0
	0	44.26	0		0		92.23
	0	39.31	0		0		29.02
	0	11.79	57.09		0		25.75
	0	18.14	59.22		0		59.19
	0	0			0		30.32
	0	0			0		41.07
	0	0			11.78		21.94
	0	0			0		0
	22.84	0			0		0
	0	0			14.62		62.8
	0	0			0		23.36
	0	0			0		29.02
	0	0			0		73.42
	0	0			0		0
	0	0			0		66.89
	13.93	0			0		36.03
	0	0			0		28.67
	0	0			11.65		0
	0	0			0		25.15
	0	0			0		0
	0	9.412			30.78		34.66
	0	0			7.104		81.41
	0	3.444			0		33.89
	0	5.347			6.422		40.27
	0	0			0		27.99
	0	0			0		0
	23.21	13.53			0		0
	0	0			0		14.25
	0	0			13.3		0
	0	0			0		0
	0	39.42			0		22.71
	24.11	0			0		74.64
	0	6.391			0		63.41
	0	14.56			35.62		0
	0	0			10.34		51.84
	0	0			23.52		0
	0	38.71			3.336		0
	0	0			4.767		0
	0	0			0		0
	0	0			28.13		0
	0	0			0		42.68
	0	0			17.32		0
	0	15.68			0		10.42
	0	0			10.17		40.15
	0	0			0		21.67
	0	0			16.6		0
	0	12.41			0		25.93
	0	0			51.16		0
	0	6.054			0		29.48
	12.22	0			0		28.86
	0	0			0		66.79
	0	0			13.83		0
	0	0			0		0
	0	0			0		33.38
	0	0			12.42		36.32
	0	0			36.48		55.25
	0	0			0		0
	0	0			0		0
	0	0			13.98		12.1
	0	0			16.49		0
	0	0			0		17.84
	0	0			26.14		0
	4.274	0			37.79		0
	0	0			0		22.29
	0	11.08			0		5.915
	0	0			0		0
	0	0			0		19.51
	0	0			0		13.63
	0	0			37.94		18.18
	0	0			35.42		19.33
	0	0			0		20.04
	0	0			0		0
	0	11.24			0		12.46
	0	0			38.09		10.46
	0	0			31.1		0
	0	0			49.87		24.97
	0	0			0		30.44
	0	0			0		22.84
	0	0			80.04		22.98
	0	0			17.28		0
	0	0			21.23		19.33
	0	0			0		56.12
	0	0			55.04		0
	0	0			0		0
	0	0			0		19.15
	0	0			0		21.09
	0	0			0		9.777
	0	0			0		52.14
	0	0			49.41		0
	1.712	0			0		37.7
	3.961	0			36.64		0
	8.54	0			40.23		0
	4.908	0			8.673		0
	0	0			55.96		49.15
	25.44	0			0		26.64
	0	0			0		0
	6.487	0			0		0
	10.81	0			66.53		0
	20.05	0			18.05		9.861
	12.76	0			0		16.97
	4.937	0			0		0
	6.121	0					0
	7.089	0					0
	0	12.85					0
	33.17	0					34.1
	7.784	0					28.2
	43.36	0					0
	29.68	0					0
	26.24	24.88					16.79
	3.643	0					0
	14.58	0					0
	26.71	10.35					45.58
	0	0					10.33
	12.63	9.49					19.64
	12.23	10.88					2.808
	19.3	0					30.08
	18.43	38.33					44.59
	5.068	7.653					34.13
	8.542	12.9					37.31
	16.92	18.91					0
	0	2.443					0
	2.235	20.42					0
	19.21	5.102					19.68
	10.04	70.37					4.639
	40.95	20.98					16.26
	32.09	26.43					0
	21.54	76.89					23.03
	20.87	52.58					41.3
	41.88	50.11					45.61
	22.17	17.97					0
	21.43	3.41					11.02
	8.628	14.04					13.66
	0	11.02					31.17
	0	21.83					19.71
	13.18	27.26					35.85
	13.21	16.99					0
	0	24.18					66.32
	39	22.45					0
	8.986	53.27					38.2
	0	0					78.17
	28.92	36.24					60.84
	0	7.066					54.73
	5.322	0					0
	13.47	16.66					45.46
	7.09	11.38					22.9
	19	18.02					32.89
	0	15.68					0
	13.51	20.69					32.91
	12.94	0					15.73
	47.14	24.53					22.55
	30.14	7.709					50.37
	26.21	15.78					0
	26.89	0					39.86
	8.435	12.53					34.56
	5.582	24.14					12.45
	28.77	9.12					19.78
	10.51	13.05					0
	26.2	0					64.39
	12	45.69					0
	16.35	0					0
	3.882	17.33					20.82
	0	23.16					32.1
	3.212	0					91.87
	0	0					0
	16.5	0					30.36
	15.53	0					0
	12.92	0					0
	8.88	0					25.72
	22.01	0					0
	0	0					0
	23.82	0					9.505
	20.33	0					83.25
	3.337	0					56.36
	5.178	0					0
	18.2	0					0
	11.79	0					18.04
	0	0					0
	0	0					29.99
	13.98	0					51.38
	12.61	0					0
	10.95	0					18.25
	18.69	0					21.64
	10.51	0					14.96
	3.492	0					16.59
	0	0					25.92
	27.16	0					0
	0	13.23					0
	5.669	0					0
	0	0					0
	31.44	0					0
	9.228	0					38.25
	13.88	0					0
	19.52	0					37.66
	4.215	0					14.93
	12.31	22.42					0
	14.41	0
	18.27	0
	21.09	0
	16.1	0
	4.039	0
	7.833	0
	13.34	23.29
	6.478	0
	18.38	0
	8.364	0
	0	0
	10.93	0
	8.129	0
	8.593	0
	7.993	0
	3.719	0
	21.86
	3.054
	25.38
	5.184
	9.6
	27.12
	9.645
	9.674
	5.304
	9.741
	23.89
	0
	0
	0
	6.317
	18.44
	7.808
	6.384
	9.202
	0

## Sheet: Fig 3I
	Relative frequency distributions of %mito covered by ER at 25-80nm distance
	Bin Center	Fed PC	Fasted PC		Bin Center	Fed IT	Fasted IT		Bin Center	Fed PP	Fasted PP
	0	71.4026	68.2578		0	73.724	22.0264		0	40.3727	29.6296
	5	5.64663	1.90931		10	10.775	11.0132		10	12.7329	6.43275
	10	6.55738	2.86396		20	9.26276	9.2511		20	16.4596	17.9337
	15	5.46448	6.44391		30	2.83554	14.978		30	12.7329	13.0604
	20	4.00729	3.57995		40	1.51229	9.2511		40	7.45342	10.5263
	25	3.64299	4.29594		50	1.13422	13.6564		50	5.90062	6.43275
	30	1.82149	2.38663		60	0	7.04846		60	1.86335	7.01754
	35	0.182149	1.90931		70	0.378072	6.60793		70	0.621118	4.87329
	40	0.728597	2.6253		80	0.378072	3.52423		80	0.931677	2.14425
	45	0.364299	1.90931		90	0	2.64317		90	0.310559	1.16959
	50	0	1.43198		Mean	5.4772	32.1907		100	0.621118	0.779727
	55	0	0.71599		Std. Deviation	11.726	25.8944		Mean	17.5491	26.7545
	60	0	0.477327		Std. Error of Mean	0.509824	1.71867		Std. Deviation	19.8903	24.8261
	65	0	0.477327						Std. Error of Mean	1.10844	1.0961
	70	0.182149	0.238663
	75	0	0
	80	0	0.238663
	85	0	0.238663
	Mean	4.61562	8.7643
	Std. Deviation	9.14571	15.8281
	Std. Error of Mean	0.39033	0.773251
