# Supplementary material for: Spatial mapping of hepatic ER and mitochondria architecture reveals zonated remodeling in fasting and obesity
Source: Nat Commun. 2024 May 10;15:3982. doi: 10.1038/s41467-024-48272-7 (PMC11087507; doi:10.1038/s41467-024-48272-7)
Supplement: Supplementary file 14 — Source Data [file 41467_2024_48272_MOESM14_ESM.zip › Source Data/Supp Fig1.xlsx]

## Sheet: Supp Fig 1B
	Mitochondria number per cell volume
	Lean
	Fed	Fasted
	0.154786	0.112181		Unpaired t test	Fed vs Fasted
	0.16463	0.0999219		P value	<0.0001
	0.163969	0.100189		P value summary	****
	0.161826	0.101697
	0.165561	0.0959683
		0.0975491
Mean	0.1622	0.1013
Std. Deviation	0.004342	0.00573
Std. Error of Mean	0.001942	0.002339

## Sheet: Supp Fig 1C
	Cell by cell mito volume um3														Cell by cell mito volume um3
	Lean Fed					Lean Fasted									Lean Fed					Lean Fasted
	6461 Cell1	6461 Cell2	6461 Cell3	6461 Cell4	6461 Cell5	9428 cell1	9428 cell2	9428 cell3	9428 cell4	9428 cell5	9428 cell6				6461 Cell1	6461 Cell2	6461 Cell3	6461 Cell4	6461 Cell5	9428 cell1	9428 cell2	9428 cell3	9428 cell4	9428 cell5	9428 cell6
	0.559728	0.889645	0.0877501	0.209253	1.04815	1.29996	0.0700186	0.659366	0.302036	0.970109	0.105427			Mean	1.121	1.104	1.11	1.076	1.139	2.324	2.518	2.641	2.491	2.659	2.518
	0.279468	0.390834	0.0456238	0.195488	0.976173	0.21859	3.44549	0.200657	1.25648	0.23164	0.816701			Std. Deviation	0.785	0.7202	0.7097	0.7205	0.7508	2.956	3.433	3.098	3.246	3.619	2.852
	0.126682	0.287293	0.191502	1.56209	0.384417	2.97023	0.448644	1.02473	0.337328	2.17419	0.514493			Std. Error of Mean	0.01433	0.01278	0.01272	0.01364	0.01425	0.09881	0.09974	0.08668	0.09189	0.1314	0.07835
	0.21373	1.07067	1.88891	0.853969	1.44111	0.452106	1.06387	0.378188	0.216473	0.908666	1.14844
	0.305124	0.808725	0.269325	1.41004	0.0124355	0.760057	4.99996	0.864377	0.0640676	1.29721	0.22435
	0.937002	0.0483927	1.22269	0.686129	0.662254	0.480137	0.734956	0.639639	0.871722	2.27717	1.46083
	1.01303	0.152205	2.43407	1.01677	0.742125	2.90961	0.450614	0.14266	2.55772	1.91629	0.181363
	1.00094	0.222336	1.49825	0.73377	0.739788	0.211702	0.51617	0.18657	0.905779	1.52726	1.11445
	0.32012	0.224945	0.135586	0.431511	0.252123	0.986257	0.344639	0.717772	0.584794	0.342792	0.461314
	1.32112	0.272303	0.880577	0.160729	1.25263	0.567114	0.855565	0.889886	0.574047	0.889259	0.0784845
	0.159499	0.919678	0.531279	1.54162	0.654795	0.9375	0.822492	2.12007	1.23545	0.402339	1.58143
	0.196955	2.2634	0.88797	1.42413	0.701428	1.45257	0.785984	0.243698	0.956002	0.843314	0.315885
	0.0182205	0.847628	0.350061	1.75832	0.982075	0.596737	2.90754	0.423259	1.17392	0.921777	2.07097
	0.452792	0.695095	0.207299	0.133399	0.973636	0.549788	0.0614144	0.597712	0.575001	1.26	1.44025
	0.150436	1.47108	0.129881	0.528809	0.820299	0.297034	0.698929	3.40893	0.458834	0.110586	0.330652
	1.2652	0.963704	0.625987	0.756536	1.28085	3.19651	1.48059	1.88853	2.58195	0.30716	1.40853
	1.00013	1.02477	1.11751	0.219113	0.283064	2.15077	0.140388	1.38801	0.325333	0.130119	1.70354
	0.984777	1.2149	0.331412	1.8368	0.347507	1.1719	0.505867	0.536817	1.31119	0.12418	0.256
	0.708578	1.82841	1.09652	1.07466	0.771535	1.36813	0.47346	0.677767	1.10713	4.65856	1.06389
	0.601288	0.538295	1.10011	0.707369	0.401604	0.407903	0.969861	0.243312	3.23051	0.243889	0.471219
	0.472148	1.68083	0.669881	0.487399	1.9379	1.18192	1.32922	0.882926	0.310021	0.355007	2.20128
	1.19238	1.45308	0.989959	0.244255	0.885912	1.73999	1.14288	2.43437	2.13976	0.795044	0.511766
	1.5215	2.87051	1.78723	0.31854	0.313357	2.3421	0.20785	0.769058	0.851861	1.51139	1.4463
	0.132036	0.916227	0.208404	1.37411	1.2841	0.826407	1.78535	1.47492	3.18378	0.395834	1.6965
	0.254707	0.0975939	0.809947	1.51676	2.4625	2.97655	1.70444	1.53666	0.527597	1.14809	1.19367
	1.07252	0.265014	0.148105	0.158312	0.132966	0.827866	1.76207	0.72125	2.99691	1.16119	1.96988
	2.31395	2.86007	0.402293	1.81113	0.713426	0.96051	2.54859	1.24507	3.06957	1.12866	0.656009
	1.63947	0.950112	1.56611	1.08032	0.98392	1.03522	0.476966	1.12731	0.0729636	1.19542	0.656291
	0.402878	0.500142	1.42842	0.301102	0.999989	0.576363	1.36294	1.65231	1.57174	2.38899	1.14601
	1.57422	0.178338	1.35375	1.38778	0.948316	1.09735	0.122789	0.681623	0.896981	3.21175	1.63933
	0.838324	1.0739	0.708206	2.17638	1.46478	0.374638	1.65536	0.21461	2.04355	1.62851	2.40839
	1.07773	0.121729	0.844028	0.614007	0.0251197	1.23091	1.33468	0.0907218	0.388007	0.966081	1.03952
	0.31683	0.765343	0.658617	0.650609	0.108317	0.233292	0.118929	1.83689	0.81621	2.17203	0.309276
	1.36598	0.418983	1.7791	0.107002	0.698622	0.29955	0.301251	0.680446	2.66279	0.644509	1.18707
	1.0959	0.125413	0.595164	0.835276	0.787608	0.428496	0.338766	0.121547	0.489107	1.10364	2.04124
	1.03957	0.0650194	0.883711	0.133386	0.616581	0.232186	0.514493	3.4158	0.337331	1.66576	0.680593
	1.04771	1.0462	1.66081	0.526589	1.58516	0.817307	0.664819	0.331979	0.548088	0.109963	1.42037
	0.771197	1.04182	1.02782	0.186958	2.47995	0.416812	0.775501	0.602503	1.31014	0.572999	0.187827
	1.88091	0.875329	1.44018	0.331816	1.46362	0.151453	0.303473	1.26847	1.3496	0.995961	1.58419
	1.2462	0.942237	0.111179	0.837641	4.04266	1.31722	0.350986	1.42491	0.517248	1.05945	0.608379
	0.951127	0.63041	0.118406	0.656557	0.254062	2.9672	1.11635	2.13556	2.39448	2.16049	2.06656
	0.11347	1.82937	0.978584	0.919536	0.250642	0.240961	2.23571	0.218141	0.45395	0.531227	1.25502
	0.195551	0.192456	2.73343	0.90047	1.15149	1.72746	2.22725	1.57439	0.301685	1.09517	0.14596
	1.1873	0.606021	1.28982	0.884798	1.49876	0.450838	0.278889	1.27714	0.247875	0.134274	0.343696
	0.576617	0.354397	1.24146	2.01032	0.0761395	0.909436	1.02015	1.76135	0.313015	0.363971	1.01012
	0.262624	3.02593	0.709132	0.256613	0.880025	1.64528	0.310419	2.77209	0.83498	0.70504	0.157515
	0.533951	0.969874	0.785748	0.0487414	0.829747	1.70196	0.106543	0.228942	0.907345	0.708545	2.71694
	0.940709	0.138568	2.60286	0.897062	0.96031	1.42771	0.556692	1.66993	1.35011	0.866469	0.191166
	0.597773	0.676342	1.58248	0.304705	1.8398	2.02921	5.5984	0.973151	0.167695	1.21986	1.32596
	0.194502	1.12187	0.790162	0.086912	1.73489	0.49533	2.36842	0.379217	0.438776	0.148786	0.362405
	0.740976	0.443437	0.875156	0.275331	1.04122	1.51736	1.37529	1.66764	0.136272	1.21893	1.60071
	1.2302	0.496885	0.512716	0.617529	0.831856	1.49189	1.95979	1.60696	0.935807	2.17585	0.217062
	0.816332	0.348458	1.08743	0.714863	0.820573	0.638324	0.087018	0.25425	0.619997	1.16161	1.04649
	0.991774	1.37272	1.07696	0.585735	0.491339	0.946884	0.0737469	0.829208	1.65994	0.149911	0.230468
	1.77759	1.58033	0.22454	0.589138	1.25388	0.96634	0.690919	1.28894	0.232914	0.559419	0.789968
	1.18382	1.001	0.199879	1.43596	1.2243	1.00003	0.671352	0.373345	0.108017	0.228647	4.08127
	0.885153	0.605882	1.26999	0.780027	0.43083	0.423467	2.60331	1.52489	0.427986	1.08998	1.10302
	1.72693	0.418302	1.01687	1.57895	1.11064	0.515192	1.83876	1.75956	0.36322	0.480367	0.15817
	0.448372	0.717511	1.01123	0.678779	0.995907	0.226165	0.948605	1.60749	0.33861	0.983738	1.06188
	1.41182	0.612256	0.140872	1.33512	0.695085	1.84331	0.256013	0.18877	0.776118	1.55506	0.312868
	0.613225	0.91486	1.17215	1.93126	0.139344	1.70551	0.201549	1.18748	1.14435	1.27033	0.994205
	1.19244	0.558073	0.0674156	0.0977265	4.26223	2.01409	0.519237	0.239204	1.28808	0.54583	1.28206
	0.871252	1.08106	1.07032	0.770562	0.645463	0.481941	2.95199	0.118553	2.0992	2.99165	1.25244
	0.455712	1.5742	0.477971	0.643929	0.705305	1.23453	0.515412	0.136251	0.490641	0.211831	1.09327
	0.214853	1.07643	0.0896215	4.94765	1.34059	0.524991	4.2586	1.12744	1.32415	2.9743	0.923387
	0.940665	0.780219	0.604206	1.51463	0.283848	0.291846	1.57524	0.883174	1.13585	0.234505	1.4488
	0.0784748	0.275581	0.0235761	0.197628	0.831885	1.63342	0.998935	0.147685	0.88035	0.331826	1.24679
	0.306547	0.756041	0.92819	0.815689	1.052	0.233243	1.99147	4.9196	0.418231	1.92448	0.205603
	1.26436	0.123508	2.55733	0.145242	0.798788	1.67964	0.0604616	0.140377	0.225075	0.79384	1.56563
	0.765041	0.920943	0.96927	0.133928	0.566751	4.59578	0.582321	1.43639	2.20042	0.656758	0.218849
	0.2882	1.57208	0.337456	1.1472	0.751454	1.73176	0.254049	0.104904	2.05943	0.0559442	0.111334
	0.398218	0.576097	0.0765302	1.41959	0.184511	1.37991	0.471209	0.26174	1.87596	0.46923	0.410342
	0.13824	1.68101	0.0990464	1.62392	0.880413	0.349083	1.44444	1.42905	2.23521	0.837465	0.099029
	0.399268	1.00771	0.327299	0.258187	0.0496522	1.32906	0.933332	0.110193	3.82646	1.22002	1.48558
	0.308961	0.71696	0.172929	1.10527	0.220447	1.91715	3.83372	0.156704	0.205632	2.27035	0.248108
	0.370473	0.237444	2.44155	1.30234	1.09081	1.07205	1.5924	1.85299	0.65231	0.263987	0.215297
	1.14499	1.89501	2.45542	0.100545	2.41273	0.162806	0.205762	1.53804	0.817526	0.123126	1.64529
	0.473946	0.73497	1.44097	0.85588	1.14478	0.172153	1.26168	0.559129	1.82349	0.811577	0.373856
	0.811391	0.144147	0.841858	2.21359	0.787891	0.891269	1.5024	0.146505	1.96635	0.817659	3.32024
	1.22081	1.04701	1.07067	0.758933	1.18162	3.74553	1.89491	1.80468	0.673721	2.96656	0.403514
	1.36754	0.100468	0.993261	0.658079	0.900073	1.26276	4.0385	0.419582	0.956039	2.46001	0.452055
	0.643226	0.107483	0.194948	2.55618	0.347531	0.575745	0.285569	0.763089	0.890089	1.06596	2.93045
	0.307472	0.999798	0.858391	0.526712	0.375073	1.00074	0.563447	1.48999	0.394379	2.94723	3.95594
	1.31461	0.639825	0.51147	0.575	0.16332	0.549506	1.12217	0.288051	0.227156	2.99378	1.38461
	0.845396	0.597515	0.81015	1.16655	0.513967	2.06745	0.612646	2.07461	0.0991473	2.47617	0.254766
	1.04544	0.498582	0.815517	0.122438	0.793522	0.592414	0.191753	3.23324	0.432769	3.40443	1.46273
	1.40213	1.9199	0.960464	1.34977	0.333846	1.06293	0.928574	1.09448	1.39853	0.369828	1.14158
	0.264477	0.208695	0.715875	0.862811	0.698006	1.56279	3.27035	0.454694	0.613299	0.930393	0.813628
	0.180695	0.176724	1.33789	0.36375	1.01767	4.62946	2.22482	0.543914	1.50358	1.12986	0.682542
	0.0873165	1.5487	0.303134	1.07193	2.86733	0.459148	1.93717	1.52356	1.47217	1.262	1.22165
	0.136353	2.80843	1.33444	2.3677	0.835864	0.111045	2.53551	1.08091	0.124248	0.3803	1.39366
	0.0549555	0.154654	0.85694	0.774512	1.02454	0.314141	0.632203	1.35273	0.898501	0.769838	0.248195
	0.705747	0.171004	2.34218	0.687929	0.262575	0.366498	1.78152	0.0730133	2.82516	1.55318	1.46127
	0.504271	1.08151	0.655184	0.895173	0.834801	1.92007	3.7314	0.288845	2.59769	1.84078	4.526
	0.231153	1.68669	0.694014	0.379093	0.369341	1.31802	0.118033	1.47267	0.656303	1.62823	2.85909
	1.16911	0.774967	0.722208	0.134674	1.74406	1.03515	0.961445	0.13192	0.128667	1.43906	1.49871
	0.209099	0.0650854	1.4557	1.03719	0.502084	3.50147	1.12575	0.742175	0.301314	0.410739	1.2828
	1.35363	0.0880963	0.861565	0.648613	1.96412	0.967116	0.0863969	0.675397	0.391048	0.444062	1.69551
	1.56569	1.193	1.88831	1.04457	1.46088	0.59475	0.127333	1.89721	0.10658	0.279917	1.10368
	2.47675	2.00173	1.07972	0.049087	0.3309	0.202362	0.0522972	0.11277	5.3471	0.783697	1.02792
	1.07616	0.766686	1.26784	1.70058	0.566515	0.345021	0.182541	0.479346	0.209732	0.337829	1.59489
	1.23564	0.981649	0.460269	0.145584	2.1531	3.30044	0.98902	1.43805	0.122119	0.897034	1.29035
	1.10965	1.14896	0.11154	2.25482	0.43021	0.430653	1.93314	1.02257	0.448706	0.761057	0.144682
	2.06875	0.946497	1.65822	0.126901	1.26804	0.367049	0.595075	3.72995	0.264121	2.11144	0.431116
	1.30636	0.69135	1.00365	0.170512	0.730246	0.640158	0.554447	0.155056	0.439475	0.692126	0.322839
	0.441653	0.878897	0.716304	0.352402	0.103023	1.3298	1.78158	1.92633	1.27859	1.29119	1.8984
	0.0483164	0.192702	0.258602	1.09208	0.37451	0.325227	0.105567	2.30598	0.640845	1.80309	0.193264
	0.51101	0.327086	1.49327	1.12039	0.91162	0.817699	0.854305	2.44949	1.36484	0.474003	0.621928
	1.39971	0.633588	0.747746	0.893163	0.679379	0.331618	1.34106	1.32913	1.05595	4.79412	0.225074
	1.45475	1.62178	0.630281	1.27383	0.267341	0.269597	0.165211	1.41488	0.396132	0.988537	0.593155
	0.914313	1.52842	0.448365	1.72641	1.91287	1.3546	1.18311	0.489812	1.32869	4.10212	0.785481
	1.79283	0.637326	0.992807	1.06152	0.154151	2.77017	0.15055	2.64868	0.753081	1.39318	1.96414
	2.07823	1.18928	0.874181	0.70108	1.29993	1.44335	1.10747	0.527943	0.781519	1.57847	0.712274
	1.22016	0.819643	0.397204	0.853714	0.236584	0.511731	2.72934	2.04172	0.318905	0.527675	2.55442
	0.767231	0.820573	1.13043	1.02591	0.79743	1.32835	1.09719	0.764004	0.907677	1.05358	0.306395
	1.94768	0.64019	0.0646922	1.17747	0.870543	1.68228	0.544901	0.965755	0.119308	0.734468	4.2751
	0.125737	0.32726	0.899705	0.216973	0.85584	2.13715	0.236389	0.448952	0.113695	1.77427	0.906277
	0.676369	0.502148	0.269383	1.26468	0.680803	2.29928	1.33424	1.29483	1.70123	2.50224	0.151605
	1.96815	0.916184	1.72587	0.557432	0.486985	0.124365	0.589854	0.282701	0.687621	0.258877	0.834748
	1.27077	0.159209	2.0823	1.25313	0.287995	4.24716	0.717283	0.323066	2.84012	0.848763	1.76573
	1.33023	0.86135	0.404791	0.593331	0.533821	2.2783	0.98716	0.656646	0.632353	0.432501	1.1871
	0.125334	1.84303	1.79621	0.815842	0.755824	2.62439	0.415267	1.47989	1.79506	0.828453	0.836132
	1.31847	1.04544	1.44443	0.863825	0.146147	1.19114	0.433209	0.861601	0.481468	1.31026	1.22012
	0.222191	0.61432	0.175548	1.47406	0.165957	0.56771	0.474723	0.390148	0.45241	0.638769	1.40859
	0.478638	0.406434	0.228514	0.874578	0.899746	6.38888	1.2174	0.316719	1.33872	0.410067	0.252072
	1.46891	0.748661	0.255133	0.785782	0.76345	0.196613	0.286987	0.411033	0.417834	2.4756	3.29317
	0.321631	0.467603	0.3012	1.19134	0.302712	1.04581	1.11795	0.0880169	1.23248	0.122223	2.42511
	1.37571	0.894882	1.40783	0.42394	1.05618	5.15522	1.03449	2.12979	0.387222	0.450918	1.15937
	0.25214	0.746388	1.42697	1.2071	0.988268	1.49927	0.838127	1.85934	2.30356	1.67147	0.643984
	0.568187	2.31824	0.877555	0.252129	0.715585	0.0900188	1.17587	0.362582	0.871549	1.97119	0.374258
	1.91243	0.351795	0.476517	1.0625	0.12454	0.776277	0.385326	0.114948	1.22328	0.298299	0.540353
	0.247572	0.994775	0.98923	0.323924	1.49266	0.315267	1.0247	0.256059	0.27959	2.4087	0.172551
	0.324347	1.8168	0.917589	0.618619	1.01054	0.351228	0.197796	1.19569	2.32709	1.21537	0.151128
	0.639025	1.90669	1.9511	0.669215	0.675993	2.24231	0.599945	1.22505	0.164223	0.353808	0.466017
	1.16863	0.643207	0.46675	0.0967782	0.848832	1.28249	1.83256	1.15235	0.781283	1.39055	0.80426
	2.77551	1.20925	1.06595	1.26411	0.512283	0.279909	0.264338	0.795437	2.32958	0.235848	2.96414
	1.05261	0.221499	0.169012	0.4728	0.408421	0.192511	0.337934	1.63177	0.146594	0.836341	0.708551
	0.65528	2.27891	2.03304	2.13249	1.74567	3.51911	5.29066	0.655904	0.2924	0.131436	0.874578
	1.16814	0.814231	1.38977	1.00768	0.167254	2.18855	0.689932	0.650853	0.124946	1.51104	0.49271
	1.55946	2.74289	1.72811	0.653159	0.24336	0.749287	0.478757	2.20853	1.17571	0.365775	0.90292
	0.870933	1.31875	0.259821	0.874707	2.93784	0.972	0.139017	0.401912	2.21064	0.933157	1.15112
	1.16277	0.391277	0.740814	1.06372	1.30016	1.28627	0.809756	1.56861	2.94136	0.680498	1.24933
	0.389783	1.33533	0.352787	1.18609	0.905898	0.41115	0.507669	3.13789	0.43971	1.46606	0.401211
	1.47403	0.635618	1.19006	1.37705	1.95889	0.644254	0.310427	2.60915	0.281537	0.422551	2.31462
	1.44441	0.253647	2.46709	1.14201	1.35422	3.38952	0.838315	1.57434	0.437195	1.64663	0.240759
	0.503358	1.39906	0.189369	0.714108	0.438888	4.27384	0.787826	0.705376	1.19144	1.36125	0.829122
	0.393723	0.0940826	0.752799	1.24018	0.651559	0.968926	1.37965	0.53868	2.61141	0.456871	0.918199
	1.56003	1.37755	1.08785	0.941886	0.0971776	0.453182	0.876802	0.729469	2.14272	0.095102	0.156267
	1.27989	0.403299	1.17501	0.162	1.51264	0.810149	2.20918	1.86708	0.63408	0.941661	1.20415
	0.199139	0.273037	0.334329	0.0900547	0.117988	0.204502	0.866942	1.72873	1.39732	2.4863	1.62159
	0.95029	2.29068	0.776374	0.127935	0.912177	1.90344	0.5906	1.23038	1.24101	0.287621	0.0704768
	1.76984	1.22648	1.18263	1.77753	0.991603	0.729668	0.488993	0.313313	0.368221	1.52966	2.0628
	1.83025	1.01241	0.144839	1.2572	1.25185	0.605804	0.348791	0.729659	1.53244	1.79451	0.191849
	1.06934	3.43416	0.908541	0.732326	1.20446	1.76682	0.774229	1.67712	0.968514	1.46459	0.111604
	0.943206	0.204268	1.06498	0.281703	0.586017	1.93536	2.3306	0.336323	0.210223	2.52813	0.844549
	0.497611	1.31369	0.491104	1.00292	0.218341	0.606753	0.756146	2.74361	1.20727	1.61801	1.81685
	0.141862	0.961972	0.0311839	0.109524	0.772643	2.01302	0.715662	1.68332	0.731154	1.12836	0.835241
	1.5241	0.875238	1.31176	0.80184	0.558647	2.06659	0.0501269	0.599827	0.161243	0.239481	0.53065
	1.27601	1.52798	0.579652	0.944753	0.603967	0.545239	0.0472284	1.37782	0.841085	0.967523	0.29444
	1.65118	1.45684	0.801026	0.0937062	1.32829	0.567058	1.16742	1.32433	0.201142	0.602103	0.444329
	0.660724	1.36635	0.251408	1.45507	0.902884	0.119322	0.786648	1.53726	0.457647	2.34553	1.64955
	0.409169	1.3827	1.58845	0.930829	0.59494	0.137514	0.658812	1.36491	0.0729579	0.163887	1.02937
	0.0522225	0.477151	1.08187	0.628589	0.942709	1.27711	0.377529	1.59091	0.201495	1.26655	0.457575
	0.681818	1.42509	1.00333	0.260743	0.942451	2.30843	0.42723	1.46545	0.159264	0.266195	0.859044
	0.139715	0.273076	1.36783	0.795481	0.354925	7.02089	2.75394	0.117546	1.18724	0.815454	1.63042
	0.414911	0.0696668	0.768135	1.48749	0.874338	0.236468	0.0560983	0.228841	0.927634	0.306878	1.89644
	0.192214	1.16958	1.2349	0.928985	1.43081	0.170118	0.244557	0.489466	5.41612	1.36843	0.328735
	1.00855	1.35361	0.99293	1.59209	1.52659	0.529884	1.75926	0.184957	0.851507	1.35905	1.58891
	1.01743	0.195395	1.20733	2.40527	0.796952	0.683066	0.408014	0.170584	1.37379	1.35787	0.889262
	1.89844	0.650421	0.607159	0.523174	0.665934	0.0648832	0.450032	1.55006	0.172986	1.02922	0.520346
	0.782731	0.813719	0.122516	0.24588	0.662739	5.84701	0.683748	0.125262	0.375089	0.139387	0.362175
	0.685243	1.4711	0.0821494	0.556406	0.492038	0.640858	0.46573	0.501127	2.19375	2.45392	1.1827
	0.871447	0.138134	0.102816	0.701077	0.71302	0.430809	1.03116	0.268317	0.968952	0.460318	0.36975
	0.301689	0.696211	0.102246	0.697861	2.18698	1.25499	1.73221	0.731947	1.92348	0.407484	0.531686
	0.302777	1.40749	1.03438	1.16094	1.09258	1.73364	1.38061	2.77207	0.502474	0.906085	0.841919
	0.271489	1.26141	1.75179	0.708688	0.100989	0.104991	0.39905	0.931804	0.151196	0.138687	1.73945
	0.755471	1.19085	0.547211	0.944848	1.74587	2.11802	0.189625	0.69701	0.294653	1.23228	1.04797
	1.75533	1.6843	1.01588	0.202623	0.755806	0.889773	0.549857	0.28276	0.0779274	0.555415	1.38904
	0.457376	0.866569	2.1634	1.29482	0.959682	0.920738	1.92355	1.24568	0.376641	1.72664	2.40161
	0.760935	0.961532	0.722514	2.36068	1.54112	0.39015	1.07809	0.976834	0.291784	0.413043	1.92469
	1.51024	0.547396	0.609612	0.0647455	0.662845	0.314956	0.111105	1.09896	1.89934	1.65969	2.29757
	0.485328	0.576868	1.54632	1.36422	0.882274	1.99974	2.20676	0.15265	0.648205	1.18923	0.301011
	0.579932	2.04239	0.816531	0.109142	0.653994	1.02552	0.184473	1.02108	0.173276	0.634394	1.99664
	1.37008	0.538899	1.40101	0.996348	1.03082	2.76446	0.565413	0.720559	0.73238	3.48219	1.0579
	0.905125	0.631045	1.24257	0.939164	1.23076	1.29283	1.49141	0.996656	0.337503	0.106918	1.40202
	0.701084	0.843194	0.294817	0.298591	0.710446	0.788911	0.20329	0.612933	1.92186	0.726373	0.415605
	0.964954	0.875752	0.0523965	1.02638	0.936467	0.451717	1.02476	0.151625	0.75006	2.08985	1.6866
	0.592982	1.27681	1.19076	1.69808	0.412361	1.66496	0.854922	0.506203	1.3182	1.25151	1.75568
	0.938295	0.0750049	0.894258	0.0957676	1.24992	0.601283	0.694116	0.193964	1.18273	0.223639	0.418413
	1.27636	1.6229	0.812845	0.388151	1.01699	2.47613	0.757832	1.95023	4.25023	0.498558	1.80005
	1.27199	0.234462	0.354184	1.1532	0.967869	0.480595	0.340856	0.359382	0.240474	2.52197	1.90166
	0.357692	0.646092	0.978908	0.0894438	0.497476	1.5707	0.28853	1.94427	1.09015	2.04005	1.61857
	0.244919	0.0254996	0.559627	0.769839	1.36561	3.00702	1.59579	1.98947	1.71516	0.943545	0.735647
	0.614985	1.12855	0.673349	0.971094	0.149447	0.285676	0.53019	0.411976	0.9238	0.912581	2.07578
	1.64553	0.654432	1.15662	0.98409	0.692024	0.633619	0.23516	0.119521	0.284429	1.42254	0.700903
	0.174475	1.14595	0.0901719	0.57592	0.686984	1.81293	0.122365	1.16043	1.66135	0.124826	5.20306
	1.22104	0.600878	0.958631	0.210896	0.586757	0.38244	0.412729	2.31051	0.233455	0.280907	0.422973
	0.920702	0.262974	0.624622	0.535346	0.520889	1.02595	1.71736	0.32713	0.953127	1.67489	1.96535
	2.1333	0.907216	1.2757	0.516043	0.897052	1.26852	1.18755	2.50189	1.03248	1.76274	2.7036
	1.70058	0.654448	1.34249	0.272087	1.74317	0.843017	2.0775	0.52952	1.04878	0.15957	0.44086
	0.505629	0.542868	0.699415	0.256703	0.874169	0.713862	0.051604	2.84392	1.38983	1.1214	0.392558
	0.228706	1.1831	0.0737321	1.12502	0.269351	0.991796	0.670815	0.707534	1.63093	1.83416	0.294611
	1.52274	0.541266	0.402252	1.5584	0.0525399	2.40938	0.209508	0.462646	5.20651	2.38888	1.41037
	0.335307	1.04504	0.477838	1.15637	0.168706	1.71197	2.98533	1.4283	1.07964	2.2885	3.45709
	1.03884	1.15582	0.0950118	0.138464	0.152034	1.25978	1.21554	0.0644531	1.50357	0.479478	0.903477
	2.37374	0.474951	0.951458	0.264327	1.14919	0.565135	0.722864	0.231322	0.828571	1.85607	1.13918
	1.24578	0.869199	0.704037	0.133057	1.98435	0.469067	0.24062	2.71777	1.37405	0.165047	0.266225
	0.260682	0.272395	0.611081	0.770895	0.118852	1.59778	2.11698	0.888175	1.15838	1.74439	0.350665
	1.08645	0.471649	0.736991	1.06924	0.677386	0.429231	4.64982	0.50845	1.18344	0.559806	1.09405
	1.51348	0.64962	0.256446	1.01074	0.0111084	1.0463	0.354623	0.754932	0.0585221	1.19114	0.197121
	0.44557	0.724649	1.20135	4.60507	0.198166	2.07084	0.658516	0.118783	0.0793887	1.07477	1.0674
	0.641297	0.901412	0.957496	0.364661	0.233098	2.86998	1.10974	2.62824	0.683621	2.70273	0.921025
	0.743463	0.631982	1.02567	0.433118	0.28636	0.303145	0.682063	4.16556	0.542065	0.135257	0.323193
	1.07079	1.36316	0.179244	0.599874	1.27992	1.80593	2.61219	1.08355	0.223639	0.224386	0.296681
	0.625264	0.734043	0.105628	1.72176	0.0282511	2.61146	0.241823	0.252181	1.15409	0.112144	0.925925
	0.0643144	1.18959	0.248328	0.41691	0.626407	0.493218	0.442681	0.155705	4.42318	0.16635	0.820083
	0.694827	1.28448	0.521382	1.26154	1.28204	0.549807	0.237943	2.03913	2.65369	0.312877	1.68412
	1.00499	2.60352	0.371225	0.417951	0.173975	1.58454	0.359115	0.467863	0.509754	2.855	2.13464
	1.21536	2.56821	0.536099	1.49628	0.837783	0.562111	2.05798	0.9282	1.52226	0.680088	0.730381
	1.38207	0.175435	0.253317	1.03544	1.35099	2.4964	0.0977638	1.46355	0.153416	0.212564	0.59991
	2.88856	0.802811	1.25519	1.32134	0.3128	0.864458	0.70997	0.184894	0.149937	0.976506	1.57177
	0.47106	0.704807	0.612112	0.390328	0.836274	0.986829	5.86044	0.291233	0.0598927	0.782443	0.182825
	0.299788	1.59924	1.458	0.564791	0.649186	0.966234	0.144965	0.232713	0.460104	0.208164	0.610562
	0.468926	0.70583	1.53217	1.20985	1.92024	0.967005	0.739981	1.88692	0.100818	1.38086	2.89145
	0.469164	0.818692	1.97317	1.68695	1.37414	0.138901	0.865351	0.273533	1.91987	1.74477	1.55038
	0.461977	0.261373	1.30651	0.434932	2.14324	1.56317	0.868585	0.426204	0.123159	1.30619	1.7824
	0.68788	0.822459	0.236227	1.03607	0.993554	0.120811	0.440371	1.73544	0.69275	0.14377	1.05857
	0.701047	0.0385316	0.604568	0.660557	0.637254	0.658029	1.08379	0.52583	0.275467	2.4361	2.71918
	0.344782	0.94769	0.921493	1.84681	0.741904	2.61399	0.939447	1.38564	1.83648	0.142911	0.54198
	1.71445	1.6464	1.8684	0.69461	0.743034	0.617828	0.0598072	0.775304	1.40686	1.44764	2.09031
	0.0262861	0.776542	1.15251	0.739532	0.370909	1.29959	0.70859	2.52278	0.204488	0.129464	2.25168
	0.225383	1.05477	0.193146	0.864642	1.16154	0.568037	0.178336	2.1976	3.10449	0.760961	0.870865
	0.0218291	0.299507	0.249708	1.78491	1.38838	0.225555	0.462096	1.80361	0.786337	1.27655	0.810931
	0.795365	0.770175	0.160618	1.11847	1.3484	0.863518	0.781164	1.91817	0.0860565	1.65828	1.47192
	0.553288	0.325106	1.25186	0.855948	0.34561	1.41302	0.907856	6.92715	0.232419	0.178257	1.64866
	0.604891	0.705364	0.290187	1.74253	0.83904	1.23606	0.161428	0.604576	0.588503	0.680521	1.23656
	0.837983	0.0978227	0.453074	2.23114	1.35625	0.850728	0.305821	0.823731	1.83727	1.46541	0.613523
	0.0430766	1.27428	1.3929	1.03825	0.943619	1.25167	0.409486	1.69417	1.33335	0.440463	1.72995
	0.745578	1.0136	0.130423	1.88806	1.77074	1.80697	1.36918	1.39117	1.72821	0.492861	2.54975
	0.629271	0.75965	1.68176	0.545078	0.578799	1.81644	1.8982	0.992005	1.41852	0.61537	2.48114
	2.33047	0.105371	0.411493	0.039358	1.49527	1.71649	1.36006	1.07939	0.851487	1.01462	0.135408
	0.0487583	1.05617	0.53883	0.674495	0.179436	0.279992	0.360571	1.06235	0.967067	0.539518	1.20191
	0.482026	1.23481	1.80806	0.241943	0.532861	0.851949	0.649602	0.386785	0.441624	2.22979	2.71248
	0.158718	1.89561	1.25404	0.412627	1.65304	0.173679	1.28092	1.04445	0.810034	3.33133	0.254156
	0.364232	1.52955	0.61752	1.35711	1.20773	0.152451	1.68054	0.585498	1.33573	0.608571	0.553578
	0.157673	0.290491	0.764883	0.767419	1.17826	1.61436	1.57752	2.84264	0.500253	3.17131	2.71446
	0.791475	0.757557	0.844577	0.986516	0.572477	0.552384	1.17854	0.394503	2.26578	1.01985	0.163564
	0.0599306	1.36003	0.71442	1.24	0.666689	1.56537	1.03588	0.957947	0.43117	0.869114	0.559017
	0.89579	0.749701	0.628998	2.59136	0.915809	0.449467	1.14316	0.222416	1.33593	4.13224	0.568876
	0.918559	1.1316	0.789913	0.120003	1.07267	0.678172	0.361898	1.23848	0.0680837	1.22824	1.15203
	0.470094	1.22584	0.877393	2.05224	0.83635	0.683085	0.885477	0.764576	1.72243	9.07235	2.5725
	0.961658	0.752947	1.00858	1.63099	0.273451	0.829498	1.21927	1.49274	0.968877	2.14236	1.23314
	0.186371	0.790079	0.208715	1.82324	0.891608	0.967264	1.71805	0.154575	0.195522	0.519165	0.215127
	0.839851	0.888586	0.492647	1.40594	0.141345	0.2215	0.514834	1.00958	1.56418	4.8791	0.641629
	0.583867	0.85067	0.530998	0.822223	0.847761	3.55754	1.30151	2.22197	1.30565	1.71223	1.29042
	1.18838	0.243509	0.0883517	1.04303	1.17386	0.437786	1.16994	1.72564	2.0015	3.04476	1.98145
	0.95421	0.607784	1.04076	0.519979	0.87114	5.07009	1.90099	1.19387	2.48552	2.41048	0.19285
	0.997691	1.45383	2.67795	0.261542	1.07701	1.05334	1.67051	1.89208	2.34774	0.331793	0.217903
	0.875421	0.189487	0.593844	1.26929	0.937078	0.997395	0.311945	2.68059	0.141166	4.16444	0.0690801
	0.900361	0.424595	0.0272445	0.0336522	0.951513	1.60971	0.972986	0.315226	0.148098	0.60521	0.43921
	0.84682	1.51901	0.131701	0.130033	1.28208	0.124567	0.589708	1.18649	0.73284	2.93391	1.12349
	0.680733	0.728764	0.116075	0.777524	1.04983	0.158762	0.594556	0.253075	6.39045	2.62658	0.739326
	0.594532	0.881253	0.560091	0.374094	0.303995	3.04322	0.456368	0.843196	0.199304	3.28215	0.826939
	1.07548	0.276055	0.0602501	1.07	1.93769	0.421289	0.302802	2.30983	0.503455	5.27832	0.17261
	0.839862	0.745668	0.23151	1.3206	0.334548	1.78283	0.616976	0.0968489	0.365092	3.20199	2.11695
	0.182488	0.711138	0.287558	0.686615	1.07485	1.97764	0.92899	1.34791	1.74518	7.28112	0.126638
	1.10001	0.761295	0.554089	0.22784	0.751735	0.327968	0.538672	0.844271	0.421857	2.76798	1.57004
	0.812871	0.989493	0.599324	1.12018	0.384019	0.468106	0.623324	1.17206	2.25355	2.39973	0.679522
	0.690294	2.40315	0.633061	1.57698	1.68934	0.235238	0.113364	1.90097	0.196192	1.08504	0.183487
	0.836596	0.734127	0.203517	0.470886	1.10189	0.23237	1.46049	2.27153	2.98836	2.48505	0.360722
	0.676565	0.633241	0.768178	1.31131	0.498481	2.18625	1.57399	0.246026	0.846662	4.00294	0.867044
	1.13294	0.795649	0.108193	0.444507	0.999712	1.2567	0.330625	0.926507	1.8734	3.9835	0.319587
	0.508202	1.00266	0.601374	0.726939	1.41718	0.896286	1.37301	0.433236	0.102482	9.13484	1.30056
	0.614427	2.09703	0.571548	0.980457	0.155212	1.10363	0.881121	0.969347	0.952009	0.0909614	0.854592
	0.891305	1.25406	0.829682	0.314353	0.718503	0.430151	1.4742	0.782925	4.15866	1.06936	2.19721
	1.21349	0.721145	0.98919	0.689166	1.53275	1.39804	1.01325	0.123322	1.22701	2.43436	0.881007
	0.802733	0.472606	0.203459	2.9489	0.629182	0.201189	1.00103	0.732091	0.940039	0.712794	0.53374
	0.566867	1.0591	0.701316	2.59559	1.23899	0.605486	1.04535	0.961732	0.16191	0.463968	2.90329
	1.07642	1.31921	0.96756	0.293889	0.128637	0.277758	0.211306	0.770712	2.45423	8.21594	0.899444
	0.694674	0.960081	1.247	1.2235	1.19195	0.668777	1.49462	2.07677	3.17093	2.09952	1.46405
	1.03215	0.130083	0.875013	1.23565	1.07909	0.849198	0.140646	1.84838	2.67783	1.19598	0.442349
	0.638544	0.583554	0.518545	1.2666	0.959656	0.819108	2.85619	1.81336	0.805785	1.07687	1.16365
	1.53539	3.3843	1.24193	0.49407	0.0966415	1.70226	1.33223	0.784435	1.69855	2.33521	2.90068
	0.128622	0.876311	1.17191	0.692008	0.811132	4.02181	0.216166	1.44635	1.34064	1.18717	0.268949
	1.02096	1.27665	0.996925	0.903849	2.46528	0.486452	0.13202	0.143601	0.732072	0.437996	2.57983
	0.512092	0.910636	0.969589	0.0998728	4.43698	2.43236	0.744402	0.220067	0.747609	0.194731	1.42092
	0.250723	0.854812	1.45322	0.809574	1.05684	3.69312	1.7098	0.650073	3.37904	3.16614	3.70769
	0.947621	1.47371	1.58925	1.30901	1.13099	1.22654	1.75828	1.83471	0.419541	8.29149	1.92013
	0.446123	1.708	0.453953	0.0544128	1.49004	1.32113	0.78859	0.314955	0.577855	1.72173	1.15809
	0.635161	1.26893	0.521931	0.859526	1.24848	0.838009	0.346502	1.89246	1.34257	0.187747	0.475344
	0.436806	4.26315	0.553598	0.377566	0.195794	1.42432	1.53511	2.29834	0.612166	1.76792	1.22928
	1.44213	2.20918	1.01636	1.19024	0.434708	1.99927	1.05317	0.988301	1.19247	1.41639	0.985337
	1.52214	0.611032	0.229464	1.18422	0.883652	3.84513	0.199577	4.91637	1.07042	0.791195	1.28762
	0.674469	1.40922	0.952757	0.966427	1.04677	3.49371	0.345906	0.487825	0.202475	1.83367	1.47459
	1.14253	0.582537	1.15331	0.638651	0.669732	1.13881	0.791506	2.58005	0.817163	0.645389	1.06527
	0.171064	0.992002	1.0923	0.347079	1.04253	0.68603	0.0681554	2.09239	1.1569	1.4514	1.901
	1.03774	2.06566	0.964867	0.877297	1.14112	2.42197	0.649935	1.04973	0.677839	0.488963	1.34864
	2.07408	0.767484	0.044075	1.61505	1.08366	1.96789	0.662176	3.02886	1.44043	1.16769	0.328221
	0.70207	0.187277	1.02218	0.15308	2.57555	1.31298	1.88006	1.0546	0.280617	0.422598	1.06028
	0.643078	0.822781	0.527499	0.975813	4.06111	1.14592	0.124602	1.86675	1.69195	2.07326	0.398508
	1.16777	0.31511	0.159906	0.993793	0.838164	0.170265	2.00698	1.28844	1.33044	4.77688	0.901439
	1.26328	0.801535	0.153282	1.45972	0.228027	2.30887	0.984135	0.236625	7.25273	1.13025	1.23031
	0.213264	0.632456	1.05599	0.226369	0.437647	0.412035	0.80519	0.368778	0.141218	0.855662	0.351877
	1.77057	1.22956	0.480093	0.833928	1.75267	1.44404	0.581647	0.189074	0.887598	14.2568	1.476
	1.63476	0.877152	2.01444	0.469851	0.559949	5.57378	0.777032	0.173042	0.823075	2.55128	0.421898
	0.529611	0.909705	1.72112	1.35627	0.738069	0.422299	1.22314	0.540463	0.123519	1.52986	0.973649
	0.284173	0.42603	1.45744	0.546357	0.818737	5.08638	1.59417	0.165374	0.983984	3.51153	1.0515
	0.910608	0.381109	0.72441	0.335025	0.449182	6.77445	1.38181	1.99344	1.69135	0.377935	0.823576
	1.49407	1.55168	1.99726	0.533321	1.03497	11.4302	0.31947	2.15211	0.124447	0.358159	0.617439
	1.1223	0.833565	1.01239	0.794046	0.873654	0.280883	2.21776	0.91689	0.298537	0.75429	0.0996884
	1.43019	1.19203	0.503575	0.479501	1.17632	1.1649	1.84074	1.63576	0.374416	0.76852	1.18669
	0.564984	0.268942	0.642686	0.559017	1.17998	0.98062	2.09696	0.118723	0.266424	2.34268	3.39392
	1.02217	0.3323	0.868329	0.554065	0.773357	2.60145	1.00863	0.625721	0.277859	1.63595	0.797764
	0.20481	0.315419	1.48879	3.46795	0.441825	0.133832	2.59169	1.04004	0.946105	1.70441	2.44362
	1.79284	0.772027	0.784349	1.13496	0.618601	0.889085	1.70686	1.58017	1.61189	1.29092	0.483391
	0.682638	0.172869	0.699232	0.0340234	0.743901	6.95332	0.412294	0.328669	0.273736	4.1792	0.15679
	1.57383	0.150002	1.23736	1.12017	0.674605	0.117539	1.1658	0.858811	1.47753	0.954725	0.112304
	0.760504	1.03246	1.0311	0.536596	0.327072	1.93464	0.229966	0.4217	2.56955	2.61032	1.18047
	0.221272	0.479227	0.632735	0.517631	0.095956	9.14694	1.10027	0.157853	0.803621	10.9386	0.976589
	0.0179446	0.849379	0.113085	0.356416	0.920474	3.03273	1.20178	0.556447	2.07521	1.3946	0.187193
	0.469734	0.963828	1.49923	1.38713	1.09252	0.109771	0.414551	0.846688	0.198605	2.83374	0.142475
	0.616503	0.858064	1.6794	1.7368	0.27318	0.920108	0.564971	1.98648	1.61965	1.36878	0.287564
	1.4972	0.955286	0.579204	0.0350234	2.43067	2.06515	0.219013	1.91565	2.36262	2.04298	2.24451
	1.05042	1.02551	1.06387	1.74511	1.61993	2.49911	1.07494	1.39008	0.497209	2.03856	0.399486
	0.45466	0.183385	1.07213	0.110603	1.96382	0.804455	0.896871	3.54785	0.272318	15.1798	1.67629
	0.134568	0.522602	1.05986	0.646779	0.850238	1.85672	0.391251	1.71353	1.48653	2.14034	0.715826
	1.09974	1.58591	0.906434	0.38279	0.0251628	0.168433	0.702553	1.33101	2.38465	2.76829	0.608692
	0.90666	1.36715	1.50788	3.90887	1.57764	0.86098	0.918086	0.639103	0.717747	2.4396	1.39738
	0.591231	0.989604	0.283241	0.939202	0.651482	0.253785	0.173751	2.08529	1.02893	1.3766	2.23746
	1.427	0.585642	0.738894	1.16809	0.491521	0.354406	0.710876	1.14215	1.5218	7.09318	1.49334
	0.688534	0.683214	2.00571	0.217669	1.40307	1.58515	0.78867	0.485999	0.613072	1.02406	1.44537
	2.39776	1.30238	0.266957	0.0864922	0.78261	0.530476	1.16599	1.03882	0.425312	3.92615	1.11338
	0.231689	0.701849	0.753069	0.479384	1.48017	0.182189	1.48467	1.37788	2.373	0.907529	0.250393
	2.60228	1.1512	0.450796	0.30322	1.01409	2.49293	1.83926	0.386204	0.89478	1.38347	0.740251
	0.210355	0.414365	0.541349	1.02394	0.673857	1.0707	0.961217	1.28843	1.29152	4.27897	0.694053
	0.118971	3.1203	1.71492	1.19014	1.70519	3.51012	2.50785	1.38675	2.69316	8.7084	1.49568
	1.26447	1.76161	0.675734	1.40876	1.17448	2.43494	1.19778	1.65191	0.991208	4.93386	1.68577
	1.24708	0.449624	1.56617	0.983549	1.11657	1.03801	2.57763	4.89369	2.09933	2.75699	1.33731
	0.48042	0.692839	1.84517	0.034196	0.910991	0.489839	2.27366	4.05259	0.784216	2.81298	1.57229
	0.144594	0.757478	1.0092	0.783403	1.16043	2.49284	0.41418	5.90809	0.616976	1.55872	1.17487
	1.5239	1.15073	0.798089	1.71007	0.579296	5.50931	1.41343	2.56894	3.26459	1.08706	0.487607
	0.482184	1.05152	2.11962	1.17703	1.63762	2.81059	2.68355	4.69745	0.807286	4.27259	0.837811
	0.58399	0.451355	0.558575	2.17041	1.92463	1.43298	0.463856	1.24015	1.19622	3.08901	2.33178
	1.28328	0.108739	0.607626	1.89083	0.913737	6.54346	0.857122	4.38951	0.222734	1.44502	1.03372
	1.75278	0.230797	0.26137	1.3944	0.850511	0.996896	3.00107	3.22584	0.595877	1.01611	1.81605
	0.392653	0.278539	1.03381	0.513005	2.19831	1.14087	2.70042	9.83643	0.907044	2.16077	0.552239
	0.78031	1.30047	1.77449	0.7503	0.255773	2.10676	0.526247	0.900037	1.23939	1.85729	1.55858
	0.733854	0.915438	1.04774	0.118125	0.979431	6.7759	3.46166	0.970437	1.11448	1.50583	0.315023
	0.596203	1.33569	1.46374	0.965456	1.75854	0.0826696	2.69634	2.09281	0.334518	2.95488	0.389133
	1.68852	1.60112	1.51954	1.90868	0.255954	1.73088	0.325327	1.95967	1.21228	2.60657	1.44271
	0.738486	2.36552	1.04215	1.6325	0.630828	1.04851	0.462175	1.98657	1.36929	1.69085	0.062122
	2.11196	0.883344	0.152165	1.05426	0.901861	0.981692	2.47446	0.55801	2.14328	4.98254	0.243316
	0.733224	0.813972	1.82429	1.18344	0.328361	2.48544	2.67248	1.19114	1.01919	1.20074	3.02964
	0.507455	1.13942	1.08567	0.867793	0.144663	1.46916	1.33867	5.2513	1.25281	3.16755	0.252255
	1.31703	0.541174	0.172661	0.822235	0.526434	1.63429	2.01067	1.41761	0.550532	0.759138	0.720783
	0.482007	0.317569	0.0442307	2.66724	0.10881	5.5229	0.883065	3.26822	1.62691	1.96862	0.182963
	0.814737	0.93606	1.00077	0.324052	0.945798	1.86759	2.46838	0.159582	1.70092	1.48761	0.757733
	0.463439	1.5548	0.691558	0.579924	0.460185	0.493406	1.82844	0.764279	2.5559	2.3743	3.11908
	1.5346	0.665905	1.41992	1.22429	0.189635	1.2619	2.01659	1.64449	4.16278	3.37872	0.0517965
	2.24689	0.0874092	1.60589	0.341005	0.90856	1.40872	2.38345	3.07372	0.578283	4.90977	0.401828
	0.928371	0.744638	0.443669	0.806611	1.1419	0.672428	2.32537	1.77195	1.06852	4.46229	0.106149
	0.237523	0.571103	0.510431	0.861483	0.198936	2.98784	4.06311	1.54495	1.42811	2.65516	0.815301
	0.364226	0.769154	0.157559	0.472136	0.1001	0.823241	0.707283	3.76777	1.21591	2.91322	0.8179
	2.04263	0.204809	0.583663	0.919696	0.130421	1.93199	3.99137	3.63203	0.693897	2.08928	2.71307
	1.09977	0.549438	0.639162	0.770946	0.770611	0.837793	3.78051	3.29536	1.0243	2.84665	0.294047
	0.444589	0.125243	1.33187	1.06306	1.92411	0.341483	1.71732	2.30418	0.617367	3.9337	0.996356
	0.473046	1.21909	0.0921754	0.0935219	0.385233	0.68721	8.20393	1.25795	1.21771	0.636837	0.983205
	1.70268	2.04474	0.15615	1.41426	0.751689	6.07545	1.3251	2.67233	1.3241	15.0325	0.594045
	1.87281	0.909963	0.164005	0.0887977	1.65767	1.32274	0.914834	3.76655	2.09204	2.1673	0.883833
	0.667867	0.934325	1.02118	0.936651	2.39538	0.414312	0.148568	4.03669	0.627708	0.916528	0.651197
	0.463448	0.95861	0.668109	0.120247	0.577704	1.95586	1.45888	9.8982	1.46702	2.08261	0.703725
	1.66444	1.20642	1.13015	0.824717	0.644843	1.59008	0.452098	2.65473	1.42956	0.204136	0.0979512
	1.46175	0.167776	1.10868	0.301531	0.763171	3.62687	2.17358	2.47849	1.13277	1.05791	4.10568
	0.762096	0.331678	0.13343	1.27412	1.29959	1.44241	20.7504	1.83177	6.99558	2.49599	1.30755
	1.44622	1.57257	1.45368	0.674252	0.933213	4.34228	2.12413	4.29434	1.13407	1.38556	0.226217
	0.793239	0.605348	0.713809	0.560844	0.866595	0.788136	0.895077	0.972216	1.29213	6.66232	0.46933
	0.831651	1.33669	1.26674	0.214129	0.498244	1.07949	2.40167	0.219257	5.83023	1.25861	2.091
	0.298274	0.946849	1.45956	0.458811	1.79463	0.822249	1.26984	0.242276	1.90495	2.66841	1.34089
	0.643021	0.294108	0.516908	1.75683	0.804242	0.394769	7.52087	0.136864	2.3431	2.36805	0.88375
	1.05423	0.572319	1.53682	1.97274	2.59213	0.40339	2.07561	3.91456	6.29516	12.1565	0.624362
	1.13997	1.70815	0.589969	0.662994	3.31633	2.75818	0.830011	4.16192	11.8992	1.30737	0.416567
	0.45002	1.49681	0.079298	0.425929	1.49712	3.79909	1.77186	1.49954	1.69348	0.443872	0.113463
	2.03041	1.4446	0.850995	0.808547	0.102524	0.845468	1.00221	0.720731	2.35107	3.26028	0.722867
	0.91405	1.18083	0.828332	0.667602	1.1638	1.29028	4.12301	0.973763	0.661745	6.27253	2.69612
	0.564244	0.664843	0.201879	1.02457	0.916536	3.80477	9.65343	1.48403	1.64954	1.40771	0.554143
	1.50519	1.5271	1.90798	0.248386	1.27807	1.58688	4.3591	1.08595	1.17552	0.909394	0.636527
	0.277317	1.07322	0.20941	2.55502	0.145952	3.68613	1.31867	1.65387	5.25388	1.60293	1.02071
	1.1454	0.57786	0.998012	0.586452	1.55781	2.95564	4.92063	0.195613	0.695967	1.28305	0.121132
	0.737934	3.35891	0.428419	0.866703	1.31651	1.02583	1.39916	2.77847	3.13429	1.16202	1.62765
	0.831129	0.493845	0.811297	1.21486	0.141373	0.744615	1.5846	1.98853	0.197682	2.06164	1.73659
	0.855122	1.25063	0.894802	1.08799	1.54192	0.424663	10.3823	0.158944	1.28861	11.7787	2.43159
	1.90395	0.088447	1.63619	1.10498	0.766202	2.10818	19.6058	1.15581	2.90678	1.97277	0.209694
	0.21049	1.55396	1.29763	1.16917	1.43561	0.782686	1.19729	1.48222	0.737291	1.78249	2.97557
	0.827872	0.896051	1.22964	0.857875	0.703386	5.55364	1.95329	0.721476	1.01204	3.05663	0.10629
	1.08515	0.408732	1.13552	0.249301	0.779851	0.93923	1.07147	3.03178	3.00177	1.9447	3.00286
	1.25157	0.714546	0.534604	1.23527	1.23915	1.55284	5.09854	0.357835	1.24061	41.612	0.168644
	1.82884	0.606347	1.30655	1.27786	0.81368	1.73659	4.22258	0.817478	2.96341	1.23574	2.22636
	0.305352	1.04219	0.962384	1.45735	0.9752	0.782535	0.959477	2.09178	0.998448	4.59809	2.58476
	0.22263	1.27133	0.548798	0.150824	0.171662	4.53035	10.2778	5.06971	1.32595	3.44107	1.8433
	1.39303	0.0876262	1.41665	1.13241	0.56485	0.618717	1.21376	1.98973	2.64835	0.4758	0.725118
	0.930574	0.985165	0.986663	0.853719	0.583264	0.409193	7.66141	3.76412	4.96128	2.56822	0.448351
	0.199922	0.813842	0.759711	0.720082	0.313274	8.30176	11.6241	2.89522	3.3279	1.96273	1.31212
	0.600242	0.580374	0.815464	1.12086	1.14943	3.02424	24.005	1.24548	1.11769	1.87163	0.94554
	1.19795	0.262182	2.02742	1.37223	2.02367	0.978218	3.64676	5.42509	0.884177	1.78099	1.33263
	1.30941	0.157522	1.00033	0.804079	1.13337	6.67638	2.31045	1.48251	2.08614	7.43304	0.290284
	1.21095	0.427711	0.970556	1.25246	1.25205	2.68074	4.48008	2.52329	0.883169	3.27534	0.736494
	1.09688	0.215534	1.37392	2.28494	0.0116818	0.977084	5.17834	0.612079	1.4579	4.04458	0.143934
	0.930666	1.32843	0.916827	1.07384	1.54084	2.20093	1.58011	6.32059	3.96012	5.96935	0.277326
	0.693779	2.56138	0.264981	0.622769	2.3116	0.761215	0.138329	2.42016	0.876828	1.56161	0.481589
	0.0902467	0.125527	1.11487	0.530146	0.68558	2.25755	1.97064	2.49914	0.782264	4.8312	3.52031
	1.00325	0.977608	0.887676	0.097494	0.816409	0.582428	1.23413	2.17896	3.58899	4.11448	0.406564
	0.104221	0.832653	0.850714	0.633709	0.754688	2.02552	2.02108	0.584927	1.44055	1.71598	0.871988
	0.595148	0.63981	0.909552	0.447051	1.81119	1.05891	6.75932	0.73431	5.45043	2.53584	2.35517
	2.16397	0.900064	0.275191	0.453583	0.840337	2.03499	0.31878	1.84072	7.71423	1.16367	0.896445
	0.422747	0.508027	0.866984	0.0389688	0.608267	3.78033	1.39459	1.64737	7.72694	9.75262	1.39448
	0.30244	1.5033	0.65447	0.618585	2.12115	4.78968	1.05559	1.3537	1.72374	2.21335	5.32636
	0.410982	0.133318	1.04896	1.3292	0.151009	5.58734	1.57017	1.73058	1.00413	1.57462	5.58361
	0.196248	0.371958	0.624883	1.18302	0.600293	0.837274	0.835948	1.30965	4.36624	5.08632	2.45957
	0.834828	0.571236	1.67831	1.72946	2.40855	0.218312	0.397027	0.635624	3.55475	4.39696	4.54917
	0.966873	0.84237	2.10893	1.55477	0.9078	3.96377	0.889223	1.319	0.137786	6.63429	3.83284
	1.57411	0.947092	0.704174	0.800845	0.774659	4.18188	1.5398	0.568157	7.26577	1.49256	0.297534
	1.1187	1.01026	0.580094	0.484403	0.976403	1.8499	1.77051	4.471	2.41336	0.852799	1.32123
	0.505585	0.699255	0.622243	0.169606	0.125804	1.24509	2.70742	1.8187	2.23016	0.764679	0.397494
	0.75911	0.762675	1.24057	0.541524	0.80328	3.70718	0.896337	0.155769	0.812716	1.01903	5.42886
	0.387738	0.475176	0.885257	1.02075	1.53954	0.631631	3.76796	1.1671	1.46241	2.57878	0.277158
	0.512039	0.437758	2.28216	0.908692	0.779273	0.200387	3.32013	3.67471	1.08631	1.34482	6.54909
	0.0970394	0.942033	1.65281	1.25299	0.188029	0.770214	0.447315	1.86188	3.29853	2.40652	1.77654
	0.660683	1.28663	0.182363	0.335809	1.5183	1.79654	0.656687	10.2207	3.67232	0.334963	4.01399
	1.71544	0.789579	0.702187	1.78927	0.735179	0.966084	2.51978	0.736961	2.1261	2.72193	2.87258
	0.810957	1.18176	1.4794	1.07412	1.04701	4.23936	0.366579	2.55184	2.63999	3.67898	2.35697
	0.438491	0.541456	1.62158	0.309131	0.759483	0.878112	3.95142	3.21994	0.68929	3.55252	0.805702
	0.0925051	0.587335	1.10221	1.02578	0.925538	5.74401	6.46162	1.84596	0.168141	0.474413	1.93933
	0.661939	1.66668	0.960486	0.242492	0.857002	6.98824	0.161909	1.15046	0.724273	0.440024	1.59271
	1.66443	0.59656	1.35386	0.132547	1.0421	1.2086	1.57219	4.305	2.05288	1.65799	0.738538
	0.490321	0.571818	1.04156	0.240524	1.03488	1.8365	2.59796	6.04207	0.173223	1.22371	2.85348
	2.61553	0.138542	0.107578	1.3972	0.156304	1.6545	0.106335	1.31711	2.89369	25.328	8.68719
	0.768409	0.957785	0.378728	0.987891	0.514866	0.977275	0.546059	2.7748	5.59939	2.18194	2.12841
	0.0914319	1.55528	2.0644	1.16351	0.796725	0.546986	3.82055	5.59894	0.812954	2.24124	1.56641
	1.47173	0.530709	1.37285	0.560698	0.906074	3.11226	0.400488	1.70206	1.81189	2.84235	1.7794
	1.4274	0.925972	0.152764	0.261768	0.176167	1.63494	2.63699	10.7934	2.04058	1.70842	3.28799
	0.819094	0.551524	0.702311	0.853958	1.26432	1.20028	1.38437	1.25848	2.13238	0.600202	3.34283
	0.137028	1.33677	0.632167	1.81931	0.435796	4.29468	3.87541	1.34063	0.847757	1.53834	3.70066
	0.19565	0.685619	0.390349	0.208979	0.906274	1.11476	6.13728	3.22466	2.31418	2.94672	4.51658
	1.429	0.448553	0.589464	1.08531	0.627918	4.23318	5.20602	0.943027	3.48676	0.360114	2.44198
	0.718575	2.34497	0.165217	0.920943	1.43981	1.15055	1.53659	1.01611	1.10026	2.13149	3.97829
	0.160641	1.71959	0.385344	1.80339	1.19769	3.81125	1.54836	1.15909	1.56707	10.6143	2.57962
	0.0543452	1.00706	0.744209	0.893833	0.602532	2.215	0.568764	5.99526	0.451596	6.75934	2.02306
	0.175053	1.21506	1.30126	0.600408	0.434214	9.40022	2.11717	2.32862	0.701916	6.37728	0.260419
	0.743624	1.20857	0.997304	0.908799	0.886419	1.54121	0.791387	3.11317	2.10373	1.55432	0.863037
	1.74737	0.429101	1.45627	0.686026	0.658004	1.63539	6.83087	1.30738	3.21285	2.5285	2.93133
	0.988852	0.375686	0.322602	0.817988	0.201946	2.31082	0.854928	1.12482	0.312485	5.06995	1.05891
	1.61376	0.571257	1.45607	0.685196	1.66514	2.82561	2.5441	1.78222	0.828708	2.98517	6.11787
	0.829654	1.00066	0.714742	1.10864	0.808788	0.506817	5.55849	0.492624	1.7792	1.32819	1.14238
	0.987415	1.0302	0.609461	1.4223	0.633133	0.333968	0.230228	1.48238	1.69029	2.55263	1.18812
	0.192631	1.16681	0.499282	0.160543	2.04908	1.44613	1.49592	3.18118	0.466603	5.0232	3.37925
	0.169918	1.69341	0.701399	0.247803	0.726254	3.45197	0.513114	1.5667	2.05204	1.14586	4.68533
	0.772531	0.787153	0.892389	0.697132	0.844059	2.90662	1.46167	0.446339	2.04637	3.77573	2.61947
	1.05086	0.139794	0.939766	1.83535	0.572067	2.02365	0.10406	0.240944	6.10305	1.34276	8.20264
	0.879571	0.743453	1.25639	1.21908	0.947775	1.13689	0.208016	2.06811	5.05561	1.23483	1.00714
	1.45437	0.652797	1.42978	0.673751	0.757182	1.74407	1.55018	2.39386	5.14095	0.465997	1.70943
	1.12649	0.919055	0.615145	0.667861	0.747797	4.95485	2.14041	19.1809	1.56263	4.39694	5.73987
	0.813346	1.25361	1.26652	1.34749	0.379496	1.24953	2.39322	0.988684	1.01202	0.146361	8.24761
	0.135762	0.776074	0.600085	1.11856	0.36976	0.644831	8.48801	1.19231	0.773447	9.03622	2.17774
	0.518433	0.786366	0.666506	1.48393	0.77903	9.98257	1.40738	4.12637	1.84374	1.07494	6.168
	1.17478	0.844496	1.44082	0.178834	0.830324	6.34937	3.41075	0.599892	1.66233	0.182224	4.76686
	0.778137	0.734493	1.93529	1.48827	0.114125	9.84465	1.81224	2.74402	1.93244	1.51233	1.30758
	1.07115	0.595602	0.9233	1.30541	0.375163	6.69874	3.04493	1.11725	6.7644	3.59797	1.83801
	0.528028	1.4659	1.38967	0.102316	1.28545	0.556483	2.69806	0.263605	0.269176	0.135687	1.452
	1.08062	2.2948	0.842995	0.421011	0.495718	1.57221	1.31707	0.454908	7.25643	0.282238	2.09793
	0.125166	0.546331	1.53689	1.22874	0.434372	2.02102	1.83624	3.54152	1.09598	0.854711	1.81399
	0.236298	0.246219	0.741635	1.41405	1.21147	2.01977	5.77147	1.26718	1.56921	1.92934	1.04114
	0.938277	1.71689	0.708314	0.631341	0.155361	0.824678	1.90135	10.4609	0.785556	0.954995	8.91049
	0.614597	0.429286	0.868687	0.0364493	0.684083	6.8134	1.16506	3.25311	2.58808	1.32332	14.6026
	0.950011	1.14638	0.479768	1.15898	1.38506	0.205875	1.10162	1.24078	3.35328	25.639	24.7171
	0.750692	0.730289	2.19092	0.277575	0.52642	0.424364	0.386708	3.95926	3.70947	1.48433	1.19588
	1.90204	0.82315	0.812127	1.08247	1.37558	3.92932	2.78068	0.461102	1.30633	11.0255	0.221436
	1.27551	0.870845	0.223373	0.506433	0.200907	0.632758	1.82581	2.26864	6.53077	8.99524	2.02479
	2.10142	0.773472	1.14607	0.824446	0.501725	4.34407	3.41197	1.10055	12.2194	0.721205	6.38165
	0.617992	0.417178	0.301638	0.58299	1.05519	2.65675	6.03562	1.41365	2.6863	4.75515	5.1189
	0.108756	0.288553	0.173877	0.491458	0.117289	4.69729	1.34668	0.52589	5.79075	6.11389	12.1982
	0.460059	0.624094	2.00809	0.170799	1.5416	3.5292	9.11543	1.9669	2.6438	6.86716	0.587149
	0.860825	0.580817	0.847668	0.888293	0.708017	4.92791	4.45085	1.71319	6.96655	3.20046	3.71427
	0.991285	0.211387	0.528127	0.471815	0.159093	1.09042	3.25905	0.997048	1.12459	17.0683	1.16878
	1.33012	0.721308	0.97792	1.21067	0.958263	3.48163	12.0477	0.372775	1.46226	6.89645	0.138906
	0.241763	1.79013	1.10398	0.882553	0.603945	0.344766	21.6081	4.60958	3.50305	16.7379	0.253658
	0.50624	0.563792	1.72764	1.12606	2.3602	4.89286	0.531469	2.84106	0.483346	17.0508	3.15427
	0.86694	0.840674	1.09864	1.30709	0.353881	1.96112	1.06217	0.35173	2.57004	3.31754	2.23302
	1.13344	1.17981	1.50597	0.637134	0.777868	2.12774	1.88447	1.3153	0.242177	0.240298	11.1041
	1.2457	1.83717	2.62268	0.131474	0.77576	10.132	0.191607	1.83667	2.10283	3.35258	0.365336
	0.50668	0.208817	0.975896	2.14538	0.31615	1.01249	0.840666	1.10384	0.449169	2.16068	2.10177
	0.42792	0.758356	0.78054	0.432937	1.5669	2.39616	2.77583	0.890321	0.366501	0.346749	1.69254
	0.586229	0.0718085	0.218227	0.685914	0.514183	1.7797	1.84078	1.34377	1.18933	0.775781	1.10067
	1.88553	0.171629	1.43025	0.198758	1.34984	0.83848	1.67695	2.08839	0.888609	3.64756	1.80647
	0.684053	0.384367	1.39562	0.913679	1.15077	1.88217	7.68724	1.11022	3.78339	2.74693	0.49011
	0.779508	0.654351	0.908851	0.854046	1.36418	0.724854	1.76967	6.55074	3.62063	2.84777	0.587999
	1.03614	0.321891	0.634805	1.19318	0.709118	6.87998	11.4552	2.48873	1.1488	3.32405	0.149834
	1.68748	0.431177	0.557201	0.152903	0.252532	6.50093	7.96445	0.779097	1.62136	0.886323	2.19057
	1.0876	1.10141	0.0605757	0.511259	0.143034	2.28992	3.52602	0.324029	1.93731	1.90216	2.09515
	0.646047	0.162519	1.06242	1.12103	0.584573	4.57235	6.01931	6.17214	0.845116	2.65086	7.38097
	0.635407	0.418538	0.365164	0.506885	0.457943	0.194508	7.47995	3.31152	0.829606	1.90575	4.25487
	0.369047	0.386948	1.14477	0.375721	1.17139	1.46993	2.75357	2.56352	0.521094	2.89535	0.176318
	1.06795	1.86711	1.06212	1.38165	0.961416	0.725604	5.30104	1.77476	1.4643	5.60761	4.59958
	0.653847	0.828781	0.797912	2.57145	1.5197	1.6219	8.55047	3.26543	0.746729	2.95467	2.0399
	1.55857	0.839806	1.64634	1.18081	0.216254	7.02612	0.80778	3.12188	8.15108	0.458184	2.85531
	0.254864	0.640016	0.724834	1.63926	1.18517	1.06401	1.61473	2.59802	4.84944	2.28131	1.24322
	0.299857	0.125495	0.281101	0.417421	0.4219	5.79481	0.749214	0.530804	3.63729	2.52337	0.997902
	0.426381	0.906605	0.61777	0.591068	0.47096	7.20172	0.321957	1.2194	1.22433	6.40148	4.41606
	1.665	0.0675292	0.556754	0.0704404	0.408345	8.05046	2.78919	3.35004	0.537635	0.967537	6.8045
	1.03577	2.41022	0.817343	1.51368	0.659318	4.93879	1.32288	2.5775	2.37967	1.7963	2.77448
	0.195921	0.859529	0.758283	1.34508	0.618309	0.924095	0.989037	1.58141	1.49264	0.771524	7.67791
	1.42596	0.141397	0.0637757	0.931396	1.10879	4.36526	0.775163	0.27012	4.37079	2.97202	6.3728
	0.959521	0.981188	3.11564	1.20295	0.95845	1.48454	0.884553	0.766791	1.58741	8.44156	1.62917
	0.215568	1.54532	0.900318	1.44933	1.1179	2.26779	0.719347	0.598695	2.28616	5.15596	0.917067
	1.12698	0.81368	0.442779	0.944338	0.166283	0.834957	4.33542	2.09737	1.54753	1.24242	2.10877
	1.07866	1.12386	0.175479	0.543938	0.214818	4.48753	3.75119	1.78231	2.63672	2.07719	1.52861
	0.764339	0.869682	0.68449	0.25916	0.233444	0.940844	1.5992	0.726337	0.728627	2.13351	2.44072
	0.838484	0.639184	0.729535	1.70377	0.852733	0.871822	1.86015	1.36036	1.9713	0.107487	2.43198
	0.65877	0.677931	0.161185	0.70163	0.149882	1.60427	1.09843	1.01253	3.14847	4.56004	3.13248
	0.514891	0.862691	0.929441	0.0939013	1.09691	1.67617	0.775357	1.20077	2.68529	11.283	0.977511
	0.441279	1.55215	0.145935	0.658093	0.405704	0.678912	1.71645	1.93727	9.89198	3.06971	0.349748
	1.14644	1.10536	0.123401	1.95404	1.90209	1.11959	2.00466	4.90544	0.479386	3.71835	2.87241
	0.372584	1.19939	1.03518	1.80364	0.590634	2.05463	1.19681	2.17157	0.0669773	6.21285	1.36662
	0.151773	1.73516	0.270403	0.427488	0.370827	4.08662	0.909654	3.9888	0.895614	2.18116	2.00956
	0.555553	0.712753	1.66675	0.684812	0.517085	0.915353	4.69737	1.39936	10.2518	1.33699	4.26631
	0.125016	0.226	0.594978	1.37257	1.07212	4.23544	0.963587	11.8232	1.67194	0.327516	2.01696
	0.382089	0.874813	0.524905	0.782048	0.487197	6.72678	0.865598	1.38516	0.715211	0.989128	1.44291
	0.576162	1.37204	0.144797	1.2807	0.166031	3.93643	0.949346	10.8033	1.07157	0.561711	2.7206
	0.372632	0.918302	0.124808	1.37038	0.921554	1.97266	0.428642	0.817421	2.94713	0.705601	0.231372
	0.138009	1.03954	0.0451942	0.478607	0.416584	4.3223	0.55978	1.74055	1.56645	1.8406	0.315513
	0.404159	0.993305	1.68302	0.139617	0.444228	7.85232	0.331137	1.69701	2.06676	6.2557	0.598959
	0.944238	0.761249	1.12498	0.925369	0.0921016	1.20664	4.32294	4.10428	0.13371	0.990162	6.13737
	0.486035	0.563787	0.113613	1.10774	1.32721	8.9156	0.75536	4.15164	5.72044	2.80529	3.35786
	1.9368	1.16733	2.03445	0.808702	0.121414	2.61506	4.26499	0.192852	2.69479	1.37455	2.99232
	0.333401	1.67615	2.25246	0.526844	0.331582	1.61219	1.3313	0.171147	7.94296	1.58354	3.39212
	0.452688	0.990493	0.22068	0.432629	1.10738	1.67283	1.70801	4.65444	3.42774	3.0404	2.84055
	0.136159	0.700127	0.79104	0.912337	0.410736	5.63417	1.61471	0.959929	2.15738	1.9293	0.933149
	0.743849	1.6603	0.704609	0.533377	0.546106	7.40796	1.70048	2.46496	0.408226	0.109364	1.99222
	0.636043	1.30802	1.68558	1.20476	0.757859	1.388	0.499879	2.3968	1.61562	0.713616	3.69723
	0.864206	0.459938	1.13015	0.468532	1.28453	1.21794	1.02101	1.79314	0.745982	2.40147	1.1633
	0.675327	0.789169	0.571927	0.248895	1.8946	0.21403	1.74505	3.69225	15.5707	2.24142	0.632513
	0.621803	1.03275	1.36851	1.29853	0.474559	0.582383	2.31276	11.3112	0.770209	1.78603	2.82669
	0.546448	0.953411	0.294035	0.101682	0.936247	1.12652	0.773683	1.28402	3.53194	6.67391	1.66745
	0.09203	0.802053	1.42969	0.462112	1.82407	1.58831	1.30083	2.51078	4.89251	0.847015	0.583568
	1.09098	0.524339	0.106791	1.07196	1.52859	1.34951	2.99775	2.88346	8.52311	3.30434	5.23524
	1.54722	1.0324	0.648556	1.01694	0.0845911	5.7929	2.67801	1.73417	4.15228	0.915465	1.44343
	1.70534	0.829778	0.857796	1.36318	1.6335	1.64251	1.81759	2.57719	5.2762	2.32784	4.11769
	0.530224	1.15768	0.736095	1.02394	1.57951	3.33161	1.80893	2.27367	0.832722	3.5169	8.48925
	0.590614	0.636407	1.14107	0.928305	0.536548	3.62818	0.644998	1.53783	3.13347	0.642899	0.813481
	1.34727	1.34415	0.884823	1.3569	1.0162	4.18702	0.916835	2.40127	0.131498	3.97173	1.16197
	0.398401	1.87721	1.03936	1.49537	0.680059	3.96087	1.27973	1.60694	3.28288	0.184202	2.97336
	1.40385	1.27188	1.22491	1.25429	0.15398	7.06384	1.13053	0.964403	6.00161	1.18372	5.39964
	0.110817	0.719523	0.763284	0.476077	0.866209	1.64501	3.30753	0.478285	2.56822	0.83711	0.942522
	0.406441	0.215672	0.886166	0.188981	1.18608	0.204529	2.99999	7.13049	3.25693	2.13983	0.372547
	1.20992	1.32979	0.736418	0.949042	0.92564	2.48727	1.09316	1.04303	3.0375	11.69	1.18874
	1.91126	2.13535	1.12747	0.664692	0.842861	16.7073	0.545153	0.482696	2.40357	4.42489	5.56718
	0.934088	1.32065	0.219374	1.23469	0.810221	1.95763	0.43929	1.62456	6.1721	0.386942	1.0403
	1.11934	0.155051	1.04004	0.672124	2.6181	2.77591	7.89884	0.773654	3.67637	9.48712	1.30596
	1.16828	1.57669	0.470206	1.89164	0.122042	0.528862	4.87802	1.00441	0.783992	0.791871	3.07118
	0.575296	1.77079	1.2394	0.370453	1.41823	3.18845	6.53158	1.24558	0.238794	3.62322	7.94318
	0.666175	0.879807	0.086551	1.06992	0.31407	4.2209	1.16766	3.07036	4.44797	0.614622	0.49002
	1.50303	0.864546	1.32662	1.38378	0.863654	2.7621	2.10755	2.27764	1.45971	2.74036	0.664871
	0.696591	2.14242	0.0469007	0.837022	0.0921216	0.310363	0.260834	1.63286	0.942044	3.00809	1.86416
	0.766536	0.189313	0.641066	0.111571	0.466066	5.78599	0.57478	0.750326	2.12347	1.24727	0.963243
	0.237949	0.418488	0.534917	1.10642	1.31957	0.976846	0.720191	3.87915	1.77342	0.512337	1.49779
	0.0878915	0.610505	0.319352	0.173376	0.598699	17.5584	3.84916	2.15598	3.7269	0.89612	1.53895
	0.590392	0.884156	1.09413	0.0415529	0.224577	0.729543	2.19559	15.403	2.24125	1.90912	1.27771
	0.968173	1.30682	0.47649	1.79383	1.24467	0.420408	0.844646	3.62341	9.32253	2.85248	1.66066
	1.19942	1.5969	1.20627	0.227141	1.31716	0.219334	1.31704	4.09332	3.89501	2.8992	1.14619
	0.327622	1.25966	0.717528	0.898422	1.16449	0.920748	0.282748	1.66562	8.00744	5.11647	9.21875
	0.144882	1.23097	0.985034	0.788442	1.95278	3.4904	1.03692	1.95183	0.348494	1.83684	2.53541
	0.290875	1.59903	0.714263	0.0453279	0.991666	1.10737	1.19576	1.63428	1.30017	0.0515968	1.69605
	0.250893	0.685896	0.69933	0.118131	0.687152	2.64468	3.9016	2.73643	0.534998	0.471581	0.302322
	0.313623	0.880728	0.315025	0.120845	0.512316	0.836674	4.41152	2.85529	2.81957	0.790785	2.69844
	0.0401935	1.21053	1.96836	0.104257	1.62521	0.777361	2.12978	3.77561	0.326068	1.36082	4.20945
	1.04532	2.9136	2.0716	0.317722	0.471288	2.18457	1.97393	1.36174	1.10538	2.63638	5.95558
	0.955358	1.13882	1.178	0.361381	0.300499	3.61747	1.61786	5.5994	2.8385	2.14574	2.77364
	0.461527	0.462535	1.56816	0.46168	1.09316	1.34868	5.86787	5.09799	0.606073	2.42871	0.919923
	0.411905	1.86262	1.07732	0.28365	0.545906	0.341297	0.853939	0.241579	3.15934	2.70863	1.4811
	0.225027	0.702628	0.216368	0.042708	0.197831	3.53112	1.36849	5.01157	5.03875	1.49458	1.22073
	0.302672	1.09068	0.560289	0.824459	0.932338	0.567299	1.60121	2.63507	6.45149	0.324824	1.40164
	0.0899569	0.241815	0.512961	0.0920402	0.266781	1.0023	0.187743	1.36289	2.25903	1.69599	2.73638
	1.4788	0.824967	1.17164	0.863146	0.574418	2.7685	0.118615	0.311335	0.476174	3.34592	3.23622
	0.957289	0.43446	0.0268636	1.11792	0.844215	2.1227	0.188729	1.22083	6.67872	0.952265	3.52736
	0.0873093	0.108499	0.0207616	0.843215	0.960651	0.930971	0.943455	1.23044	1.2847	1.42253	1.89661
	0.058794	1.96288	0.970098	1.46032	0.235293	1.30539	0.625753	0.916299	0.621855	4.60174	4.56785
	1.21332	0.889756	1.36354	1.47544	0.426937	1.19065	5.05166	5.11658	2.47421	5.32919	3.58534
	0.494686	1.06076	0.954152	0.87069	1.06162	5.11456	0.539914	5.8436	5.06554	4.87793	8.69545
	0.956561	1.01285	1.8557	0.124353	0.987426	3.50593	1.66047	1.33872	1.1958	1.09225	4.14998
	0.272681	0.258282	1.2292	0.072748	0.179846	0.776324	0.526608	0.973803	1.50323	1.54355	15.8246
	0.710971	0.209514	0.107851	0.319482	0.296309	2.06466	0.661444	1.25161	2.88474	0.102248	6.23713
	0.712685	2.7952	0.0936335	0.966603	0.78398	0.772772	3.67041	0.62533	1.40243	1.94229	10.7636
	0.63174	1.20383	1.12015	0.0925445	2.5824	1.25709	0.831502	2.96084	3.6071	0.781714	3.11154
	1.06398	0.142803	0.436574	0.676879	0.604858	1.85115	1.08132	2.1044	11.466	5.14319	1.69823
	0.0724552	0.761891	2.38174	0.092972	0.410081	1.35612	1.59356	2.59696	2.81014	4.55037	8.81656
	0.305476	1.11245	0.407021	1.53661	0.844334	5.18556	1.15523	1.46861	1.56072	6.7439	0.517909
	1.04253	0.770884	0.342565	0.660788	1.24372	1.59271	1.95192	3.53944	8.6616	5.3961	1.06323
	0.165939	1.31545	0.358776	0.599582	0.539485	1.62615	2.52241	0.535836	7.9595	0.831454	1.09751
	1.60743	0.55775	0.876328	0.841386	0.127428	7.7882	1.12681	0.696928	3.81621	6.61599	1.06929
	0.811701	0.599038	0.564481	1.53597	1.23153	0.851744	0.736348	0.202609	1.31814	2.2187	0.669502
	0.482866	1.40935	0.853034	0.287048	0.835687	0.921584	0.98706	2.24653	3.23586	0.979927	1.31127
	0.391127	1.60831	0.956452	1.2932	1.94696	0.613855	0.815547	5.13844	1.67645	1.71615	1.19152
	0.199277	1.59839	0.980484	1.03734	0.710799	2.55856	0.656897	2.68253	7.55217	2.24205	2.5528
	0.10526	1.1229	0.261531	1.1013	0.287344	1.6586	5.71088	4.57254	1.37625	20.071	2.66935
	0.203162	0.864755	1.34161	0.668127	0.599237	1.75579	1.84738	1.23293	2.3617	0.566763	5.78901
	0.105016	0.265447	1.39627	0.57397	0.584441	0.62648	4.96026	1.09495	5.32066	1.65882	2.89159
	1.87675	2.01945	2.50288	1.1765	0.110484	0.692222	2.66257	4.03387	1.75965	7.9038	0.7079
	0.66456	0.825011	1.27029	1.70193	2.33745	1.12056	0.0895959	1.56549	1.14596	6.85913	1.81619
	0.616109	0.162408	1.20357	0.177134	0.0610012	1.33859	2.74023	1.55625	0.696668	1.86501	0.645183
	1.0601	1.0396	0.506846	1.40644	1.20338	4.14474	6.65778	3.65306	7.18759	0.452263	1.18972
	1.7947	1.19598	0.200314	0.110554	1.02549	3.27941	1.01136	2.65976	12.2136	1.50615	1.13046
	0.238026	0.504521	1.41777	0.176173	0.242348	3.35456	3.37212	0.892469	0.441044	1.73644	2.01388
	0.579401	0.298082	0.775423	1.93379	0.852645	0.676526	0.436293	0.668861	8.19082	6.99705	3.29068
	0.62999	0.194217	0.872736	0.842744	1.53114	0.226011	4.53017	3.08463	2.9494	2.10018	0.558926
	3.0576	0.636662	2.02059	0.125351	0.911599	1.77156	0.361815	2.03113	1.57618	2.3697	2.83763
	0.411382	0.852329	1.835	0.594177	1.13132	3.21845	1.4051	2.38732	2.49062	6.36016	1.40047
	1.2778	0.506167	1.17288	0.176585	0.91745	1.59595	4.11129	1.27554	0.708071	0.253732	1.6801
	0.877896	0.89928	0.973268	0.869542	1.35184	3.04236	1.03033	2.8727	3.11825	3.99254	2.23473
	1.49676	0.941758	1.14732	0.607516	0.538213	1.97359	1.50783	0.824522	0.762409	1.88177	0.607615
	2.07609	1.44702	0.292781	0.918401	0.246789	3.51578	6.14593	3.92213	0.69754	6.41778	2.64004
	0.820496	0.973817	0.466339	0.523543	1.65109	1.32734	4.94468	9.90709	0.527924	2.66809	1.40778
	0.993934	0.760206	0.118104	0.121016	0.758756	1.79836	1.23757	3.01897	0.247805	0.5572	1.17645
	1.66733	1.71707	0.470248	1.01795	0.836775	5.78943	3.61485	3.73046	10.1088	1.73457	2.27472
	1.38032	0.586896	0.906672	0.733592	0.163859	1.86986	7.14995	1.83444	3.12488	6.43316	3.41554
	0.250138	0.909634	1.67251	0.311197	1.53856	2.36002	1.38798	2.12532	8.40351	2.18432	0.95969
	0.593097	0.13009	0.17183	0.422064	0.669487	0.912144	0.31426	1.20608	0.304322	3.96855	0.835077
	0.502374	0.184368	1.00605	0.900547	0.447147	7.46963	4.02184	3.45874	5.43918	9.08923	4.39555
	0.725397	1.41482	0.987505	0.588026	0.809878	2.81382	9.81634	3.79749	0.899873	11.1404	2.91963
	1.65321	1.0904	2.17423	0.509471	1.43422	0.528277	1.03494	11.9555	5.26123	7.00493	2.22217
	1.06513	0.309948	1.56459	1.56586	0.576387	0.997436	3.56293	4.61353	2.31325	2.47312	2.51484
	1.56847	1.28109	0.715098	0.511056	0.949857	0.259544	3.13616	2.10437	21.0315	6.05595	2.06547
	1.09452	3.58176	1.12491	0.784623	1.37786	0.761144	3.35855	1.58551	1.68962	3.07817	1.36294
	0.826176	3.76223	0.740699	1.97336	1.13116	0.732738	5.93745	1.73993	11.0985	1.92723	1.42769
	0.711541	0.0499297	0.898596	0.0663885	1.01521	1.39968	1.7831	6.29483	0.655651	6.28049	2.65681
	0.188333	0.891025	0.140076	0.282614	1.12269	0.129352	3.40516	2.27763	0.840153	1.09552	1.45331
	0.852148	2.38752	0.920689	0.572318	0.577964	0.303243	20.7261	5.25595	3.64562	4.85683	4.22746
	0.607679	0.324283	2.98335	0.0882207	0.965498	1.38435	1.82238	0.879008	0.783854	2.84325	0.757587
	0.55431	0.773387	1.42297	2.19367	1.87301	5.07164	1.04409	0.312863	1.95619	3.34737	0.71105
	0.653543	1.87875	0.931552	1.69583	0.480578	1.98706	1.389	0.978234	3.34361	1.25554	1.87731
	0.823713	1.18702	0.520788	0.767658	1.01987	0.68555	0.684906	2.64186	0.59315	0.233855	6.74226
	1.06639	0.128748	0.915724	0.786229	0.869312	2.31732	4.45177	2.90137	0.102468	1.05862	1.22604
	1.53922	1.5035	0.644863	0.442604	0.944784	1.13309	0.18968	1.75594	0.0995492	3.62165	0.180178
	1.6741	0.336602	0.560051	0.991472	0.458982	2.90766	1.4705	0.499928	0.200435	3.37654	1.92483
	1.12701	1.46924	0.608946	2.70717	1.89345	0.681776	5.10191	0.109093	10.4095	1.93064	0.557818
	2.18717	0.865243	1.19867	0.835159	0.962406	1.27895	1.3428	0.68636	4.09712	6.9416	1.76485
	0.804246	1.68661	0.75627	0.136923	1.05697	0.80781	1.14355	0.118518	1.91441	4.29906	0.650352
	1.68977	1.16045	1.5969	0.904454	0.106537	5.90567	5.3028	1.36609	14.8032	0.559513	2.70891
	1.77534	0.69946	1.36354	0.484165	0.868235	0.694509	6.76688	1.13835	7.19505	1.08552	2.04826
	0.880144	0.645414	2.03181	1.7668	1.21311	0.278281	4.56585	5.93831	3.44831	1.54049	2.66748
	1.4552	1.00611	0.669301	4.10697	0.937682	5.59218	7.94253	6.41244	1.29146	1.1394	1.16267
	0.341214	0.461587	1.58812	1.29334	0.702886	1.07379	3.25835	1.80782	1.42524	4.20376	3.40248
	1.21239	1.43171	1.51425	0.822014	0.840858	2.63266	1.03731	2.47326	3.40458	2.38479	1.22141
	1.43743	0.515879	1.68036	0.789842	2.10553	3.13027	1.6114	7.21275	11.1144	0.28823	0.543119
	1.11445	0.234152	0.968088	0.790775	0.849511	0.960231	0.614156	2.22609	1.21434	4.36225	1.39037
	0.0275123	0.183889	0.916718	0.459601	0.685734	0.366054	0.500845	3.8953	6.61913	2.75859	1.90915
	0.523451	0.915938	1.0764	0.349954	3.64868	0.372953	0.920403	3.64525	1.06193	3.03936	1.25821
	0.994317	0.743217	1.38484	0.826683	0.801486	2.40142	9.45095	3.75286	1.44717	4.32145	1.01336
	1.91996	1.2038	1.86726	0.320865	0.204384	3.45318	2.59876	1.31659	0.357578	2.19272	1.7923
	0.446037	1.5995	0.305797	0.266268	0.670014	0.285042	1.01503	4.75814	1.78704	6.07289	1.56798
	0.13843	0.858361	5.06812	1.24966	0.285628	3.98807	1.12576	6.5367	0.0703703	4.27969	1.37603
	0.757233	2.25671	0.390318	0.517588	0.906865	0.196706	1.3988	7.04339	3.2176	0.944731	2.09137
	1.1289	0.221761	0.750869	0.47383	0.836638	1.69989	1.8181	5.9685	0.956173	13.2726	6.05749
	0.76655	0.198615	1.05291	1.30156	0.777063	0.954426	0.930465	1.2638	1.88917	1.28727	1.15649
	0.398473	1.06144	0.241427	0.654716	0.731157	5.40703	5.04416	1.60803	0.529946	0.107322	2.01365
	1.39158	1.23593	0.662515	0.270919	0.33392	3.48423	1.55988	9.96676	5.18807	13.4266	2.06793
	0.748574	1.10079	1.82515	0.713909	0.389509	1.19298	4.23905	1.90291	1.32378	1.75932	0.970835
	1.83904	0.8	1.67175	0.186964	1.20076	1.27875	10.0079	1.03399	0.197645	7.08208	2.60419
	0.881274	0.367386	0.547542	0.111205	0.725044	1.56722	4.88444	0.78509	3.16389	0.235494	1.52267
	0.10297	1.28111	0.816118	1.35187	1.07268	0.157895	1.83901	1.33924	7.42862	6.34662	1.5009
	0.504429	0.592124	0.633737	0.0472305	0.630102	9.41194	1.38965	1.22195	3.21224	4.84078	0.194453
	0.346165	0.620986	1.0492	0.777934	0.503084	12.737	7.39971	9.78434	0.780227	1.05062	3.24651
	0.133116	0.203963	0.657823	0.380663	1.00546	2.36995	2.46078	4.05405	2.29306	27.8031	2.87964
	0.208558	0.835929	1.128	1.99052	0.542416	2.69938	2.24324	1.71621	1.19662	14.2605	3.58754
	1.45055	1.20003	0.553805	0.299286	0.91226	0.75288	3.16167	4.02491	14.0674	11.1471	2.17645
	0.527387	0.695448	0.632576	0.842755	1.1463	2.46973	0.770608	2.1464	2.24726	8.56115	4.29948
	1.68752	1.08042	0.0625664	0.162617	0.133835	1.64581	0.867528	3.09254	0.697866	5.91631	2.67609
	0.740609	0.46774	0.131597	1.57864	0.525322	3.14736	1.59319	4.02599	0.292696	0.68339	0.6685
	0.682346	0.347603	0.491999	1.01314	0.703056	0.564605	0.981092	1.96249	1.15863	1.24703	0.266671
	0.481864	0.141256	0.863823	1.1055	0.404216	0.636378	2.64688	1.84828	0.512321	3.60311	1.57074
	0.848145	0.569355	0.157608	0.756775	0.74735	2.18333	0.0644966	0.931355	1.05145	0.822511	5.59813
	0.521823	1.01146	1.05123	0.389155	1.11558	2.67546	1.15338	5.28071	1.06621	0.220394	1.23086
	1.21464	1.74518	0.472826	0.0981601	0.382975	3.07653	4.27016	4.30495	2.48137	0.489693	0.579783
	0.648447	0.522426	0.986149	0.690851	1.11007	3.01324	1.61384	14.8412	0.801187	7.42338	1.43022
	0.979158	0.422133	0.605639	0.153575	0.223093	3.77976	6.64891	1.57107	1.49093	6.42137	0.683027
	1.35664	1.04724	1.03676	0.33604	0.926992	2.13125	2.3531	1.41107	0.405299	0.809885	9.07872
	1.10001	1.77681	0.4105	0.183663	0.593301	0.817317	12.661	6.53765	0.175469	2.51383	5.43248
	0.340255	0.732054	0.556297	0.839018	0.988154	1.19922	1.0863	1.56401	3.34279	2.01492	2.86493
	0.917666	1.57336	1.98353	0.522286	1.86036	6.00798	1.0237	0.520314	1.26893	15.3064	0.444415
	0.589721	0.328026	0.339511	0.388918	1.12506	3.72359	4.3587	1.73088	0.192335	7.4129	2.49409
	0.788837	0.41283	1.08458	1.26076	0.522194	3.07108	0.5606	1.78211	1.91479	1.06239	2.62347
	1.46138	0.53841	0.21465	0.360476	1.42442	4.7424	0.989025	1.57135	1.70043	10.6204	1.28153
	1.25338	0.524097	1.01596	0.337628	0.920488	0.174702	1.78379	3.42014	1.27229	16.0577	2.79098
	2.36512	0.990872	1.12761	0.206862	0.777404	1.0589	5.90022	2.08054	4.62584	27.9014	1.09904
	0.709291	0.367247	0.600499	0.192197	0.206576	0.732244	2.5199	2.18901	14.6554	1.64209	3.82236
	0.857799	0.73401	1.49227	0.975	0.850147	0.694838	2.69435	0.797733	2.56794	2.29447	0.159515
	0.942915	1.12713	0.661479	2.38537	0.514604	2.86014	0.518234	2.82268	1.82034	0.682693	1.24415
	0.899326	1.66987	0.237141	0.155507	0.719145	1.81756	1.46728	2.03923	5.05899	0.249297	7.93153
	1.47944	0.587333	0.183471	0.367139	0.454907	4.8068	1.76339	2.26665	5.67918	1.67696	0.140547
	2.0548	2.21753	0.356228	0.267148	0.878136	2.4839	0.231874	6.01744	1.18892	0.432811	0.326973
	2.70664	0.243496	1.12484	0.184009	1.31165	0.628133	1.8474	6.23776	1.79255	3.08744	1.17891
	1.02336	1.26811	1.12869	0.7685	2.98291	6.01955	0.247474	2.36278	3.01353	1.40312	0.920241
	0.269638	0.786484	0.402373	0.861875	0.646562	1.39642	3.90879	1.95781	2.06085	1.13513	0.191663
	0.961908	0.51449	0.29662	1.17465	0.7044	4.06216	4.19036	2.22571	3.61648	1.65866	1.34755
	1.44274	1.23481	0.882256	0.922087	0.125273	3.61004	2.40616	13.1932	3.24075	0.63459	0.86696
	0.189868	1.13368	1.06419	0.64487	0.0909773	0.60975	20.5661	3.43899	0.942508	0.704958	3.59902
	0.6189	0.870008	0.125843	1.55692	0.155261	0.195486	3.76849	0.740948	1.498	0.921955	1.29726
	0.631889	2.05647	0.391677	0.198803	1.81271	2.05813	1.05429	12.9101	1.72076	2.59517	0.220204
	0.893026	1.7814	0.823911	0.796676	0.27413	5.86769	0.915319	0.158049	2.00686	0.149463	0.863921
	0.748375	1.1452	1.10442	1.08121	0.859314	28.179	3.34507	8.06309	1.01298	1.19857	5.82767
	1.05451	0.579871	1.21465	0.98008	0.493898	2.1211	3.6869	5.73754	0.163041	0.852483	1.93023
	1.23787	1.46539	1.57502	1.33942	1.69813	2.79557	1.91939	0.599461	1.03659	5.20511	2.76622
	0.8802	1.38302	0.902075	0.0688778	2.12338	0.7422	1.07338	2.32786	0.577892	1.57065	2.13604
	0.843108	1.29983	0.498031	0.834179	1.60199	1.34261	5.35933	3.91784	4.33741	1.89055	11.9026
	1.06254	0.529425	0.768602	2.2508	1.06021	2.55621	1.3224	1.93931	2.70395	0.30308	1.92855
	0.988431	0.928956	2.88795	1.05875	1.44892	13.8167	15.1396	0.219226	7.48435	3.38231	2.12796
	0.902835	0.270086	1.24439	0.79702	0.704193	7.82347	15.7191	1.11943	0.684847	0.0974817	2.84778
	1.4441	0.284603	0.307227	1.21163	0.89542	0.355695	0.897873	3.59387	3.46829	0.370713	7.38635
	0.15964	0.794484	1.57965	2.0035	0.712765	3.79577	3.4362	1.10742	1.37532	1.31964	1.03439
	2.28992	0.776146	1.08087	1.56595	1.8586	2.42986	3.03395	3.41372	0.307091	5.67726	3.1067
	1.59947	1.40503	0.192125	0.0999619	0.372784	1.24156	0.830415	4.55957	0.206897	4.40148	0.811395
	1.05307	0.193699	1.50065	0.988378	0.520531	3.06111	0.579521	1.14944	2.15383	0.254247	5.96305
	0.914797	0.705061	0.856056	0.712118	0.81777	1.88167	1.93545	0.923244	2.6927	1.68863	1.49342
	0.974409	1.57304	0.102885	0.673886	1.04917	0.172543	1.66874	1.07462	0.232008	2.88189	3.64546
	0.166671	0.621533	0.542826	0.88667	0.961139	1.03918	1.05763	3.41697	1.24228	1.49344	0.804189
	0.512453	1.09586	0.0857252	2.21852	1.55214	1.01146	1.45139	0.851674	1.72601	3.15835	4.69117
	1.66595	0.88016	0.423581	0.415421	0.323042	3.15932	3.15586	2.84022	1.15587	3.10565	8.7833
	1.07517	0.516436	0.198425	0.136159	0.427633	4.68764	0.723032	3.70034	2.88823	0.1905	1.02777
	0.656172	2.04968	0.754595	1.41946	1.58552	1.47204	1.33702	6.18888	4.82488	2.78364	2.23919
	1.56041	0.653062	0.0619766	0.884748	0.690352	3.40775	1.97133	0.720025	2.08581	1.66258	1.79018
	0.520322	0.625223	0.121098	0.355867	0.258775	7.13766	2.459	4.02209	0.391174	0.460862	2.61086
	0.137996	0.496926	0.291652	1.32033	0.51798	5.51239	0.473797	0.622074	1.32887	1.54989	3.47786
	0.349773	0.924733	0.210777	0.492683	0.0820644	4.01948	2.94834	3.6642	1.24119	0.693192	1.5886
	1.08349	0.985254	1.41834	0.865525	1.80093	6.64615	3.65812	2.295	0.778201	3.49047	7.80897
	0.45479	2.36358	0.513416	0.170372	1.921	0.845249	0.551184	0.906818	0.825662	4.21731	4.21696
	0.847346	0.327161	0.129231	0.439394	0.904879	0.660448	1.59218	0.805512	5.86062	2.40457	5.13493
	1.77059	0.817902	1.51896	0.818149	1.22503	2.74382	1.67819	2.40763	0.648392	1.3048	8.42953
	0.609844	0.580071	0.34446	0.261198	1.12242	2.00772	0.217072	1.60308	2.33353	1.7172	16.2287
	1.3724	0.397734	0.783277	1.40454	0.975194	2.92383	3.25108	3.86326	1.43848	7.83624	1.92464
	1.0946	0.763748	0.724201	1.9977	0.628779	0.85231	0.791919	2.77814	2.18575	0.82633	8.26969
	0.0499	0.468201	0.660361	1.02267	0.136308	3.29027	4.23605	1.95074	1.06637	0.862774	4.1681
	0.138732	0.247582	1.40692	1.12943	1.38299	1.80682	0.779157	1.28474	1.21802	0.496114	0.989488
	0.917379	0.607748	1.47093	0.0757806	0.381052	1.46698	2.85305	0.372523	7.16864	1.83721	6.79488
	2.47318	1.57905	0.215766	0.505389	1.20941	5.15818	4.00625	1.37202	2.32946	6.36006	3.09434
	1.90186	0.462209	0.835772	0.520533	1.49691	7.01564	1.24856	2.23722	0.852031	2.49159	2.26465
	0.376017	1.53811	0.913688	0.655966	0.357413	0.200751	0.208255	4.7545	1.19274	2.60737	8.82753
	0.0984689	1.16246	1.15748	0.403268	1.41881	0.643198	1.64293	1.9456	3.09984	0.33017	3.02741
	0.422099	0.201951	1.5199	0.34745	0.617321	9.98784	3.29838	3.59294	1.41501	6.11245	7.87173
	2.13775	1.35612	0.690479	0.885526	0.20212	1.76018	1.01699	6.50659	6.68158	4.83485	4.01176
	0.491918	0.112471	0.349405	1.1531	1.72209	1.33671	1.53467	1.119	0.959867	1.30506	2.53995
	2.15566	2.15612	0.191235	0.919302	0.816466	8.82835	0.176137	2.18837	0.693216	2.33883	2.24878
	1.46919	0.979997	1.11074	0.215057	2.02973	7.47552	0.277013	2.6459	0.59822	7.14333	0.283718
	0.175527	1.33476	1.10338	1.55961	2.07703	1.83308	1.56087	1.3379	0.69884	2.05323	4.49423
	0.44052	1.01634	0.422289	0.112966	0.779238	11.1909	1.24553	4.71165	4.13406	0.156392	2.20426
	0.89159	2.22384	0.720441	0.11995	0.621218	5.67654	1.33808	2.64858	0.585219	10.178	1.43898
	1.16377	0.779806	1.64904	0.810731	0.779447	2.48798	2.40287	1.4349	1.15468	2.80805	1.20449
	1.11448	0.514777	0.394103	1.5567	0.303179	1.70899	1.87111	17.0434	0.898673	10.0484	3.54075
	1.4126	1.06915	1.88319	1.46649	0.960793	2.13892	1.07185	0.433056	1.84028	2.1565	1.58767
	1.15914	1.02573	0.887352	0.267686	0.997861	3.4108	1.05647	1.30538	2.22405	4.84754	2.38336
	1.34149	1.52223	1.80704	0.799341	1.73741	3.38215	1.86147	5.63563	0.374289	18.5195	6.26935
	1.06987	1.39674	0.589723	1.17827	2.17234	1.78008	0.851208	1.56448	2.62784	13.5569	2.36732
	0.388888	1.81081	0.874291	1.04487	0.846246	2.4218	1.21949	2.6659	4.2356		0.625289
	1.64146	0.960593	1.24963	0.404797	0.245742	3.61331	0.697431	1.10241	0.264349		4.04688
	1.47805	0.109177	0.950811	0.919333	0.110727	1.54038	0.800055	2.714	0.836471		1.30484
	0.251264	0.665199	1.06093	1.07209	0.794021	2.01875	1.75112	0.639033	1.56718		4.83853
	1.71642	0.218193	0.769198	0.354795	0.670647	2.88524	1.3209	0.319332	3.36689		1.56096
	1.19995	0.532841	1.33121	0.501569	1.34736	1.41749	2.50508	1.25452	3.53792		0.389567
	0.17368	0.995109	0.719839	0.306639	0.778039	1.32674	0.860858	1.75747	0.323637		4.18798
	1.12388	1.12429	1.40413	0.112294	1.36233	2.61988	1.18969	11.9339	1.1056		7.36383
	1.823	0.965545	1.12969	0.464278	1.6951	5.76031	0.653917	3.37873	1.45647		5.43074
	0.822631	0.689954	1.61281	0.171754	1.1817	1.01396	1.24326	3.64711	2.22002		1.99326
	0.337723	0.512484	1.07023	0.903448	1.86652	0.62643	2.03376	5.88823	2.11779		3.44915
	0.567667	2.65269	0.782983	0.782951	1.11631	1.66672	0.83151	2.53678	2.63974		3.29346
	1.31942	0.729571	0.662056	0.283811	0.689604	4.01351	0.338165	3.21714	4.79079		4.43361
	1.83508	0.0461809	1.77776	1.87448	2.12733	4.26713	0.410072	1.66298	2.0295		0.287139
	1.53383	2.51803	1.72676	0.368847	1.17397	7.41655	2.08895	1.65591	6.48426		1.89151
	1.39647	0.147898	0.625042	0.698107	0.556961	4.51083	1.09083	3.68658	0.49721		4.19715
	0.85187	0.596189	1.83122	0.172312	0.51841	4.65313	0.158367	9.42261	1.25358		3.12652
	1.57252	0.755804	0.0259743	0.549023	0.85378	0.807352	0.174606	0.500952	4.64395		4.01684
	0.752925	0.407217	0.701686	1.06588	0.267889	2.57165	1.47965	2.49157	1.2353		12.787
	1.01356	0.14483	0.234911	0.637478	0.208742	2.92166	1.75475	0.251502	2.72812		7.01021
	0.564991	0.620838	0.993299	0.234078	0.460944	2.70872	3.35589	10.7247	0.666916		1.88346
	0.649598	0.124566	0.354309	0.706285	0.576025	5.39828	1.31782	23.4845	2.49298		1.15028
	0.715821	0.330038	0.168983	1.54159	1.01065	2.60207	0.974475	4.97895	6.49299		0.735743
	0.932872	0.619579	0.380466	0.586313	1.11834	3.60472	0.918649	2.71885	1.2568		2.17953
	0.86054	2.4607	0.992093	1.44531	0.59106	1.68234	0.426457	3.62896	2.37806		1.86414
	0.913382	1.69366	1.01072	1.23349	1.15242	1.98903	5.29338	3.87741	10.9929		0.603974
	0.950593	1.16893	0.248153	1.32549	1.04309	4.38529	0.984251	16.2256	0.544394		0.743661
	0.780347	0.641302	1.19726	0.15878	0.852685	1.68407	8.7653	4.68924	0.329832		0.570309
	0.32831	2.47078	1.30555	1.19216	0.426841	5.3516	0.880698	2.03559	2.00565		1.6576
	0.400913	0.2609	0.169808	0.897629	0.923858	3.70516	0.583261	3.23174	1.2071		1.11221
	1.22075	1.44994	0.842739	0.979628	1.61992	3.0063	6.43385	2.26076	2.62301		0.940563
	0.197399	0.676638	2.21958	0.149721	0.610785	35.4923	0.184074	13.9965	1.09893		2.85105
	1.21476	0.725279	0.607043	0.0557793	0.881534	14.2268	24.7597	6.13767	3.73278		2.09278
	0.994713	1.09981	0.11286	1.03583	1.00625	0.237396	1.06598	25.039	2.81083		6.55353
	0.0527913	0.210443	1.24718	0.22458	0.480385	1.63142	3.54594	15.4811	2.98608		0.929909
	0.600281	0.752325	1.12427	0.871555	1.09558	0.152809	3.08495	0.752651	1.37421		3.43729
	3.84627	1.11316	0.856704	1.51048	0.991273	0.750432	1.96947	0.193903	5.44576		1.5484
	2.25411	0.707431	0.54192	1.11925	1.07867	1.94041	4.0866	1.63151	4.97592		2.07665
	1.95039	1.10681	0.385003	0.151386	1.07939	3.68327	4.92145	2.91816	3.42547		1.28604
	1.93469	2.54451	0.700504	0.650213	0.516672	0.245319	0.871218	3.05222	2.10276		0.947291
	0.826026	0.272667	1.4324	1.79723	2.22952	1.25883	1.71499	1.71544	0.8678		0.148034
	0.458079	1.099	0.199486	1.59264	1.79213	2.14173	0.638432	0.364584	2.83075		0.74393
	1.49396	1.01864	0.27476	1.52183	0.60761	2.85392	5.56381	0.591171	0.534396		6.02308
	1.23012	0.604709	0.250885	0.778456	1.70143	0.658038	0.244442	2.87963	2.64643		1.75081
	0.768103	1.01152	0.714544	0.710754	1.25329	2.71021	1.30478	4.76565	1.78752		1.02355
	2.67003	0.701637	0.784185	0.255463	2.08883	1.84035	4.92988	1.39848	2.16468		4.03638
	1.20294	0.584181	0.378144	0.64469	0.629078	1.50089	1.76077	5.86635	1.05806		0.481874
	1.54647	0.797163	0.0864814	0.518279	0.816217	0.0534461	0.694154	2.30952	2.43246		0.92244
	0.120675	0.927293	1.00762	1.36208	0.690556	0.974467	2.12601	2.22096	2.97197		1.39025
	0.10353	0.280535	0.30316	0.756555	2.65065	0.344121	2.84924	1.40818	2.491		2.2503
	0.437201	1.70712	1.34534	0.915401	0.986465	3.64612	0.209456	0.839618	2.08772		1.86827
	1.88762	0.209247	1.40506	1.29133	0.415274	2.48217	2.48687	0.642279	3.21984		4.31789
	0.299893	0.276281	0.351163	1.18382	1.36454	8.38891	0.890141	2.7095	0.299608		1.15269
	0.882692	1.20952	0.948949	0.910386	0.587127	12.6894	3.2378	1.3346	4.30613		0.965163
	1.68776	0.528062	0.961655	1.22833	0.662299	1.41664	9.78774	0.690988	2.52236		0.482551
	0.450041	0.343758	2.63955	0.661074	1.53287	0.565117	1.0408	0.959984	2.13479		3.507
	0.548996	0.755388	0.470296	0.875389	1.21227	0.167595	3.81937	1.09777	0.801315		0.951407
	1.88424	1.68122	0.749702	1.06569	0.685238	0.207455	1.54675	3.02402	2.13424		7.42753
	1.45901	2.25294	2.30872	1.45792	0.13374	1.90376	0.944974	1.33694	1.15048		1.87324
	0.981496	0.165227	0.989948	0.973691	1.5203	1.71507	2.94564	2.37087	2.24211		0.823137
	0.74675	0.863517	1.15326	0.873219	0.0150779	0.988046	5.64224	1.73947	2.63872		2.04338
	0.802095	1.82884	0.148563	0.303177	0.770954	0.127126	2.93348	1.67667	1.32243		1.45512
	0.717398	1.60589	0.525267	0.249659	0.12204	4.23761	0.745976	1.90228	1.2498		2.23586
	0.721466	1.27304	0.594565	0.238713	0.316216	3.21045	5.88637	2.30974	1.32825		6.10932
	0.913051	0.90748	0.363084	0.142552	2.45968	1.53176	0.556314	0.775472	3.41723		2.36698
	0.709842	1.43415	0.157337	0.143684	1.15026	7.46144	3.76592	0.943881	1.12886		5.36748
	1.11619	2.48324	0.440754	1.43746	0.849779	2.49197	1.5845	2.08983	0.731773		11.2921
	1.88748	0.713388	2.14415	0.918874	0.636123	3.05139	0.793534	3.44792	0.849009		2.02986
	1.83633	0.258885	1.15975	0.830032	1.09971	1.27715	1.74239	1.77712	7.71681		2.10636
	1.9742	0.605085	1.39149	1.07085	1.46858	0.326493	1.1465	0.172686	1.35575		2.15472
	1.03168	0.907592	1.15421	1.18531	1.08929	1.48887	1.24169	0.177313	2.08763		1.73951
	0.749956	0.597145	0.3089	0.319643	0.27205	1.16854	1.13955	1.92732	2.13732		4.3297
	0.878351	1.24475	1.04186	0.959796	1.3225	3.58949	4.19101	1.71723	11.4479		0.482002
	1.05245	1.12637	0.70231	0.922042	1.1209	1.83141	0.851908	0.859515	0.179281		5.20677
	0.364833	1.11583	0.789283	0.700563	0.861148	5.46206	1.14319	2.74511	1.43568		0.872802
	0.880768	0.442796	1.04711	0.0651914	1.12845	4.91886	0.617124	2.14412	2.56579		1.16715
	1.34654	1.85302	0.95347	1.14857	1.35592	0.325054	1.85202	3.40723	2.56059		0.187794
	1.45364	0.349895	0.938324	1.53689	0.62628	0.507227	3.37825	0.811332	2.8339		0.230956
	0.266712	1.17452	0.715982	1.47602	1.35655	3.04838	2.32501	4.58583	1.04133		0.844779
	0.422169	0.699565	0.184775	1.30929	0.732634	2.32198	3.7009	0.548463	0.314637		1.85717
	0.142001	0.568372	0.810725	1.30292	1.16605	7.17839	0.507076	3.57148	1.23438		2.7753
	0.688977	0.201901	1.01256	0.592203	1.09226	0.963344	6.7595	1.14765	0.330694		5.2648
	1.29911	1.31707	1.03879	0.535136	0.895743	0.86762	1.44847	1.52848	2.98352		4.72263
	0.453581	0.997445	1.04879	0.655951	0.322694	5.22218	2.50851	3.27371	0.46561		2.61664
	0.823971	0.76738	0.222535	0.613186	0.869513	0.870564	23.4674	3.41836	1.00891		0.360702
	0.328825	0.580161	1.15974	0.492754	0.146493	1.60143	6.59258	1.50647	0.904136		4.21093
	1.13007	2.19627	0.695701	0.668336	0.914342	2.64637	5.9182	2.30518	1.25192		1.34565
	1.43218	0.344684	3.03572	0.536203	0.87147	0.204612	2.18905	0.375048	1.41202		2.79403
	0.931863	0.875255	1.66031	0.450345	1.32086	0.291019	6.91697	3.09392	2.07963		3.28494
	0.436234	0.554932	0.212036	0.832291	1.99559	5.12701	13.262	0.441973	2.44443		2.70584
	0.0912015	0.501947	1.27998	0.846119	1.19617	5.95468	3.2086	0.914014	1.83882		1.03672
	0.302306	0.284632	1.59776	1.03175	0.746282	4.45145	6.13609	2.38369	0.43253		5.12528
	0.892439	1.30952	0.560039	1.10167	0.811612	6.01318	4.72181	4.72688	2.82677		1.0215
	0.35691	0.710771	1.1651	0.409793	0.914238	8.58651	8.05465	3.73332	3.60989		1.35937
	1.05039	0.463466	1.58199	0.768935	1.57625	0.496109	3.84214	0.997463	5.65308		3.97883
	0.484065	0.65773	0.687859	0.752759	0.578321	0.0836628	2.80314	2.61892	0.547567		0.389772
	1.65066	0.498628	1.008	1.44775	0.544065	4.70623	0.180271	0.573282	1.91513		1.77871
	0.29909	0.762977	1.01843	1.17475	0.785434	1.07668	4.9335	2.78739	3.50899		0.754532
	0.898518	0.611256	0.573126	0.96454	0.0745841	9.93579	1.41525	1.22449	2.61154		5.90008
	0.801758	0.577591	0.549305	0.327812	1.13542	0.979941	2.07913	1.23666	1.56154		7.24776
	0.430886	0.740737	1.29874	0.159231	0.357747	2.41696	0.797079	2.94123	1.23821		1.17294
	0.969266	0.705435	0.916862	0.149381	0.360036	1.30004	1.20686	1.88605	0.808267		4.38017
	0.495927	1.15154	0.196861	0.685796	2.19955	1.73104	1.24517	6.34433	0.226353		1.44502
	1.42419	0.86284	0.209661	0.200211	0.39577	1.20502	0.876516	1.12038	0.333956		1.66757
	0.802917	0.474888	0.216827	1.10248	0.808032	0.915641	0.849732	1.69156	3.36888		1.76833
	1.08108	0.409353	0.133834	1.79097	1.30023	19.7829	1.72394	1.76857	0.737352		4.88675
	0.119137	0.885051	0.126102	1.49769	0.818934	0.984736	3.149	1.49773	7.31339		4.97022
	0.408568	0.68552	0.439612	1.82864	1.55015	1.42141	1.31064	0.294576	4.33256		4.31935
	0.616381	0.148166	0.420554	0.997197	0.502457	0.783501	7.51898	3.70963	0.742917		3.85115
	1.47661	0.852834	1.1481	0.552682	0.675938	1.18727	2.06251	1.23975	1.48243		6.06451
	0.172156	0.759207	1.95546	0.752015	1.9401	5.09504	1.76152	0.767245	2.86717		0.484473
	0.130139	1.38189	0.787242	1.04379	0.433628	0.809515	1.94458	2.08543	1.4115		1.14325
	0.181092	0.242322	0.855479	0.227274	0.311897	0.966249	2.4539	1.23207	4.34868		1.04409
	0.667165	1.97728	1.32966	0.260962	0.782032	0.267255	1.2886	2.06124	0.957092		3.91883
	2.19945	0.400759	0.641263	0.822027	0.397717	1.89778	3.75644	2.11225	0.647408		0.8176
	3.14983	0.0818964	0.640671	0.898373	0.815705	3.86921	0.948575	1.42054	2.17816		3.9286
	1.16357	1.43109	1.31187	0.110579	0.160296	1.20375	4.14305	1.27266	0.577651		2.07569
	1.33745	1.14495	0.500916	0.80733	0.67254	2.37364	3.87976	2.69369	1.30425		0.8186
	0.170408	0.350171	1.11722	0.16671	0.54221	2.52728	6.16045	2.09189	15.2219		2.03685
	1.14383	0.0699331	0.6078	1.84494	0.819724	10.6122	3.93074	1.05142	1.6112		3.59688
	0.994014	0.882358	0.615468	0.0623334	0.321162	5.71706	2.71158	1.17876	1.27761		4.42787
	0.210864	0.709255	0.886377	1.06878	0.339491	0.207948	2.29103	1.45703	12.6405		2.75469
	1.85295	0.342475	0.107938	1.09604	0.560596	9.55515	1.78462	1.10871	6.13513		1.21288
	0.181459	0.665905	0.161538	1.68824	0.819979	1.04221	2.27258	1.44299	2.82314		2.29904
	1.09478	0.612412	0.90443	1.43922	0.665582	2.54248	2.13689	2.68686	2.20213		0.457922
	1.35011	0.239732	1.4511	1.25037	0.562708	0.829727	1.07424	1.1385	2.21716		0.692292
	0.805055	3.12059	0.827133	0.598006	0.292073	15.9196	4.30018	0.357816	0.700368		5.36653
	0.394566	0.210918	0.221512	0.870957	0.984039	1.61434	5.0587	0.778549	0.631369		3.0029
	1.17885	0.681115	0.155233	0.461099	0.457796	1.40713	2.97861	1.56841	3.47817		1.43456
	0.39281	2.91368	0.594262	1.32574	1.12163	1.53332	5.73568	3.09077	0.953493		1.35044
	0.50637	1.30575	0.792307	0.517292	0.930117	4.42835	1.46532	3.70899	4.54263		1.04699
	0.879102	1.03445	0.673688	1.91293	1.18722	7.71319	1.15587	6.72493	1.03084		1.41392
	0.718431	0.525409	0.987309	2.40666	0.63993	0.801928	4.72131	3.04747	0.705864		2.07825
	0.278999	1.23869	1.46503	1.01038	0.649529	2.54019	5.42717	1.78947	0.445093		2.8579
	2.0258	0.198736	0.0994017	0.345193	0.888788	11.5194	3.39682	0.85051	0.954151		3.96232
	0.858144	0.345085	1.00938	1.55118	0.612184	33.3577	20.8114	1.72942	0.445076		1.09105
	1.69359	1.77243	1.45551	0.40393	1.19088		22.1818	9.02487	0.326009		2.89176
	1.24842	0.108151	0.994192	0.975092	0.980535		1.90985	17.7242	1.54218		16.0402
	0.133581	1.15786	0.373477	0.448934	0.648046		2.75653	4.06685	0.123866		1.98043
	0.386148	0.906369	0.180505	1.20013	0.343585		1.53265	1.99348	1.39645		1.41752
	0.879293	0.331769	1.09428	0.175258	0.533855		0.37295	3.84627	2.02552		0.735142
	0.505506	1.05056	0.110333	1.27986	1.69926		0.896669	2.05483	2.4907		1.31047
	2.58803	0.413695	0.819982	0.944318	0.969342		0.853773	3.84151	3.30843		0.391786
	1.46861	2.24428	1.49338	0.80618	1.39431		1.56369	0.435372	1.29071		1.37539
	1.12297	1.75934	1.02436	0.418775	1.49551		0.930221	1.7876	0.966834		6.66427
	1.29513	1.0511	0.773766	0.258694	0.790851		1.18925	8.73652	0.332772		0.223348
	0.994574	1.25552	0.740808	0.83394	0.412568		0.802323	4.85669	3.11666		0.756383
	0.905761	0.963763	0.793214	0.9026	0.688148		0.591858	5.80644	5.25089		0.188339
	0.545638	1.22031	0.780774	0.985989	1.1921		0.0863539	2.50033	2.20238		1.75557
	0.523868	1.60219	0.760934	2.43672	0.583407		2.60405	4.97357	0.771387		3.75931
	0.407387	0.986075	1.77686	0.396845	0.499746		1.02254	3.28263	2.46449		9.40133
	0.315124	0.462384	0.101319	0.749404	0.167707		7.23171	3.37454	0.465996		4.36187
	0.440034	0.103786	0.73691	0.225185	0.287152		0.991428	1.93219	4.71389		1.24991
	0.7746	0.983291	1.02057	1.09083	1.41288		0.851948	1.87496	4.35552		0.285648
	1.97021	1.05736	0.158188	0.620912	0.171269		1.45298	4.48823	1.62542		0.474139
	1.93784	0.481619	1.76466	0.773854	0.96549		7.31847	0.865189	8.19629		2.1765
	0.690553	0.283835	1.23124	0.0371374	1.62371		3.53829	1.57613	10.537		3.78684
	0.243082	0.935741	0.978181	0.106096	0.136819		0.343099	0.946248	0.788153		7.7365
	1.59633	1.13571	1.08795	1.27468	0.919795		1.90242	0.165229	1.39092		1.64278
	1.60303	0.790588	0.86674	0.253601	0.797819		0.226471	0.438633	0.886594		6.96837
	0.772024	0.902062	1.55782	1.0103	1.05165		4.84549	1.28814	0.106326		2.22884
	0.607066	0.784058	1.23136	0.713301	0.836993		0.141377	4.58006	1.16956		5.38634
	0.450111	1.67439	0.983973	2.00409	1.98265		1.90533	1.21641	0.604409		2.44463
	1.23579	0.683949	1.42329	0.519208	1.80052		0.673384	0.875579	0.254876		1.28694
	0.887249	0.450983	1.16872	0.735886	1.14702		4.68972	1.83724	11.3745		2.12567
	0.655276	0.140972	0.429866	0.956833	0.6087		2.68774	2.2542	1.75024		2.75937
	1.47172	1.04071	1.23088	1.45696	0.772714		3.34587	6.32898	1.04979		1.22395
	1.74125	0.907532	0.924913	0.371687	0.420149		1.24471	0.452919	0.849187		5.30387
	0.916923	1.6027	1.18981	0.579123	1.0035		1.12324	3.80707	4.69525		5.32685
	0.851179	1.2223	0.809381	0.867667	1.27058		1.11381	0.292578	10.9801		7.3128
	1.99806	0.342563	0.104005	0.37617	0.856098		1.03922	0.142513	4.58649		2.34391
	0.0234286	0.605756	1.01181	1.77972	1.4163		1.16544	1.82096	4.02664		0.332292
	0.929731	0.109235	1.82019	1.39175	0.91305		1.14075	2.35587	2.16763		9.16771
	0.777619	1.01804	0.159839	4.24099	1.27058		1.72462	4.03843	5.71173		3.9133
	1.32517	1.15751	0.971812	0.86882	0.305542		4.23224	0.622497	9.09657		0.189309
	0.277206	0.182216	0.226686	0.213273	0.499279		1.20899	1.58109	22.2171		0.768758
	0.287145	1.60824	0.431528	0.527457	1.13148		3.41543	0.990714	1.96862		3.78089
	1.31714	1.13375	0.465605	0.875839	0.442493		1.16931	0.208413	24.3698		0.280851
	1.07204	0.101755	0.304502	1.03464	1.48606		1.03763	5.76697	0.259687		13.4558
	1.52424	0.326923	0.135674	1.43901	0.618119		0.606609	1.57882	11.9151		3.78571
	0.678655	0.271657	0.333827	0.106855	0.439464		2.89503	9.09865	6.67496		5.0492
	0.611514	1.26256	0.658362	0.5836	1.22899		1.51738	0.764709	1.21597		2.8098
	0.0629202	0.267195	0.684629	1.29859	1.22649		1.57951	3.62593	0.562801		2.68437
	0.967194	0.854901	0.162678	0.303563	1.68165		1.33873	1.99926	0.235863		4.7133
	0.899671	1.31247	0.682018	0.89829	0.454769		1.8731	1.52912	10.6611		0.641775
	1.94928	0.830799	0.118222	1.05411	1.19988		2.20178	0.688897	2.35455		0.694333
	0.871792	0.624556	1.22028	0.507801	0.628987		1.52197	0.972047	2.32543		1.97736
	0.218344	1.39292	1.04307	1.08533	0.929911		2.10579	0.929921	5.35231		14.1361
	1.28297	0.885345	1.12435	1.29616	0.554758		2.21305	1.45055	14.4577		5.35717
	0.680408	0.416717	1.46613	1.61432	0.0608881		4.14231	0.700744	2.40251		11.6352
	1.83074	2.00977	1.83744	0.780807	1.31946		0.942825	7.06751	6.38134		7.31202
	0.829473	1.70818	1.09375	1.04838	0.40658		2.10798	1.08303	0.449842		4.32452
	1.06346	1.47821	1.5744	0.54361	0.556862		5.58576	1.78796	9.41271		14.8104
	2.88795	1.44379	0.650698	1.56479	0.984964		2.29637	0.312098	12.3456		1.4763
	1.28579	0.635451	1.20121	1.53321	1.52677		5.54724	1.64176	2.76074		17.7649
	1.928	1.21623	0.216442	1.23655	0.635714		1.5745	0.720989	19.4744		4.97296
	1.38674	0.379767	0.166695	0.491974	0.980979		7.72264	4.28587	1.77708		8.01898
	1.52812	0.910444	0.765719	1.26983	0.205835		3.59005	1.90883	0.825196		4.60463
	1.44731	0.518414	0.84111	0.916242	1.05861		1.78341	7.5904	17.3569		19.19
	0.290159	0.273417	0.319563	1.11984	0.31665		3.24406	1.11446	2.45871		10.2283
	0.263153	1.91802	0.271612	0.341298	0.517141		3.04901	2.73559	0.825146		16.0115
	1.51104	0.781393	0.722251	2.63775	0.334364		1.04303	8.32737	0.669249		8.18031
	0.202607	0.367373	0.801349	0.654407	1.40079		1.22764	3.58769	7.03274		13.1997
	1.40713	0.339588	1.10677	0.561269	0.996505		7.54053	1.89329	0.446386		18.3551
	2.5102	0.136864	1.25927	0.431303	2.83266		0.115089	0.589998	1.39485		1.76639
	0.0188058	1.32108	0.681154	1.08259	0.917918		13.2506	4.86785	0.801983		1.56866
	1.42939	0.343815	1.1869	0.940775	1.23167		5.4665	1.46286	1.33862		1.17947
	0.533938	1.06216	0.947941	0.708136	0.845314		8.47784	0.878438	1.45408		0.557908
	1.48929	0.638822	0.122046	0.0995026	0.56347		5.3931	2.47426	3.47094		0.513183
	0.362945	1.04887	0.266335	0.44417	0.254802		3.47963	2.34069	4.8257		2.72002
	1.89799	0.838981	1.13293	0.0829112	1.15254		2.6518	11.9655	1.33888		0.719231
	1.23278	1.49004	0.303216	1.52221	1.13897		2.25456	1.19778	12.9185		3.74224
	1.56499	0.935945	1.60358	1.11732	0.111016		10.7044	3.78954	5.6123		1.33315
	0.149007	1.62769	0.15304	0.982439	1.06207		1.96807	1.34705	0.776758		1.28194
	1.18249	0.667684	0.865519	0.975097	1.35321		0.392076	1.44067	3.48524		4.15243
	1.1505	0.868873	0.678254	0.534051	1.35609		12.3451	6.09621	3.09603		2.1182
	0.982156	0.864382	1.3378	0.630959	0.112627		9.19227	0.131182	0.845838		2.52989
	0.546415	1.85827	0.815496	0.359157	0.169543		3.15606	1.27276	2.36579		2.28566
	1.19264	1.11185	1.77603	0.751258	0.526735		1.03059	1.86783	0.155171		2.57985
	2.0115	0.793051	0.548737	0.957549	0.20956		10.0981	8.09414	0.455639		2.49052
	0.585422	1.27083	1.42243	1.16479	1.2273		0.997178	1.11767	10.3417		5.37674
	0.589024	0.564539	0.249532	2.43143	2.07478		9.45932	1.93658	3.29793		0.663603
	0.565502	0.901631	0.203937	1.56099	1.18167		1.49959	0.23656	1.102		1.59378
	2.68771	0.484978	1.49865	0.241653	1.10379		5.98946	2.07612	0.986993		1.77706
	0.959016	0.878398	1.65178	1.24606	0.994359		5.84068	2.03907	3.41609		2.03414
	0.590342	0.655448	0.708694	0.630194	0.361873		2.45482	0.426324	6.71534		0.486711
	0.120426	0.927659	0.536627	0.95245	0.59615		2.16643	0.616182	3.12035		2.18198
	0.286896	0.683103	0.904071	1.33012	0.940507		6.89295	1.70796	2.63729		3.11434
	0.713836	0.442789	2.51823	0.0868577	0.641315		21.6245	0.202753	1.36821		1.86835
	0.134276	0.262278	1.0653	1.11221	1.26799		0.78137	0.690128	2.59823		6.33213
	0.0560768	0.136985	1.7649	1.38994	0.587046		8.00591	3.16533	0.285197		2.48888
	0.747918	0.154596	1.20435	1.4832	0.865403		1.91717	0.316014	8.94337		0.644713
	0.197812	1.93591	0.182189	0.131865	0.500632		1.1869	1.58272	4.73143		3.55384
	0.440257	0.727164	0.979342	1.7494	0.635304		3.80303	1.70245	1.45298		2.6272
	0.853101	0.754406	1.25727	0.529738	0.666355		1.21465	2.7059	8.06587		1.77651
	0.411585	1.42968	0.555649	0.208677	0.534841		0.177901	6.16774	1.01242		1.71397
	0.936613	0.798834	1.23415	1.31737	0.699935		5.04641	1.40188	1.47653		1.26418
	0.674625	0.496737	0.204913	1.04741	1.10868		2.86664	1.67618	0.353044		6.24825
	0.912795	0.448176	0.958849	0.542175	0.82503		14.0431	10.832	1.15178		2.83809
	1.00094	0.739758	0.997844	1.22357	1.06554		2.33719	2.81857	2.29645		3.11305
	1.19498	0.040789	0.931756	0.435288	0.0605117		3.87137	1.72285	1.58817		3.01029
	0.861892	0.167452	2.10318	1.67311	0.749263		1.86768	0.903832	2.79185		4.63026
	0.44634	1.28346	0.835719	0.880007	3.07285		3.00114	5.40459	4.85339		0.233478
	1.60333	0.454042	1.65544	2.55705	0.29011		3.97746	1.24953	4.3977		2.2088
	0.340137	0.383678	0.232712	1.00493	2.2181		3.09343	0.436944	2.85181		0.483442
	0.11116	1.409	0.571203	1.00077	0.737953		3.35774	1.14044	3.5828		5.00377
	0.984486	0.0713103	1.16489	1.81083	0.523185		6.01724	5.09769	0.745978		2.21752
	0.770097	0.305902	1.38923	1.1477	0.46413		0.14874	2.41678	0.800005		0.495104
	1.35713	0.113306	0.16594	1.23341	0.973657		5.91916	0.189293	0.492878		0.532572
	0.111736	1.21634	1.43786	0.29211	0.413495		0.913504	1.65045	1.81501		1.29928
	0.71797	0.479615	1.35832	0.15463	0.74323		1.76439	1.4968	14.635		3.6343
	0.835919	0.568883	0.813568	0.190898	0.0702899		4.73506	1.48823	0.693678		0.535207
	0.820904	1.46587	0.479772	1.36479	0.0539028		2.56144	4.32654	4.99006		3.08005
	0.100538	1.3203	1.10039	0.677139	0.890108		20.0776	3.97481	1.09165		1.00559
	0.17193	0.93805	0.783001	0.422594	0.830437		42.0164	0.437157	6.27208		2.77415
	1.24409	1.02591	0.780677	0.353208	0.772476		14.7986	6.53986	1.98528		4.01746
	1.96633	0.754239	0.869463	0.17604	1.56927		13.2771	0.60001	3.5519		6.61277
	1.55564	0.89859	0.786397	1.23165	0.589927		1.02172	4.15419	2.34479		0.62483
	2.65409	0.171782	1.49795	0.690015	0.895398		1.25497	9.39781	15.0965		2.19121
	0.950021	0.154499	0.21135	0.542522	0.541745		2.70135	2.71711	13.1596		2.95107
	0.371589	0.888241	1.43526	0.796609	0.966887		3.13089	1.8036	1.52952		4.61276
	0.138566	2.04839	0.603361	0.627142	0.758959		1.55534	5.77556	1.64213		5.67943
	1.69207	0.818236	0.833046	0.931109	0.2333		2.44075	2.48014	1.05671		1.01435
	0.819317	1.5788	0.278033	0.681872	0.989453		2.17504	1.90984	1.44097		1.13057
	1.47894	0.678022	1.12367	1.66077	0.974816		2.50867	5.44535	5.20313		1.8838
	1.3231	2.01062	1.83935	1.03763	0.383043		1.0845	1.30596	0.954972		1.34065
	1.55143	1.60084	0.156109	0.611184	0.584138		1.61288	5.64103	0.69338		0.957186
	1.23582	0.746355	0.729523	0.189739	2.01698		1.22614	6.92042	0.261198		3.18866
	1.25528	0.614855	0.617389	0.625225	0.584218		2.01504	0.63339	1.11046		6.09635
	0.30929	1.13591	0.281906	1.36586	0.881437		3.50913	5.33559	1.33353		0.714094
	0.411324	0.873192	1.78459	0.121078	0.980944		3.09221	2.15472	1.30698		2.02405
	4.05466	0.101115	2.07716	0.929601	0.305701		1.36255	1.32117	1.98274		3.24997
	0.636772	1.44286	0.91422	0.947297	3.13984		1.54683	5.20555	3.82871		1.67982
	1.09344	0.158112	0.0405519	0.26276	0.777899		0.750807	7.67973	6.78233		0.792526
	1.24029	0.237891	0.0328868	1.38829	0.633144		1.4124	1.84238	6.2522		2.5102
	1.77016	0.569095	2.00869	0.809349	0.081662		1.16168	3.03799	6.64328		3.28582
	1.19105	0.985083	1.29907	0.369461	0.699803		3.70541	2.90128	45.4997		0.655161
	0.148988	1.22971	0.611232	0.617325	0.19897		0.834457	7.16278	19.4026		1.01054
	5.22917	1.04575	2.02235	0.85012	0.214512		2.64116	0.0655053	3.08991		2.04346
	1.3055	0.461917	2.19736	0.574832	0.15392		3.89735	1.04536	0.83991		0.427949
	1.43601	0.634754	0.963647	1.26549	0.8225		1.85241	1.37014	0.653727		5.47716
	1.55818	0.422214	1.26796	0.0421934	0.513488		0.874839	1.46294	1.03798		4.02909
	1.31085	0.68698	0.32579	2.70879	0.208537		1.03567	1.38841	1.14709		2.93602
	1.27314	0.935981	1.22177	0.774944	0.542129		0.938307	3.04636	1.10256		4.11318
	1.04292	0.084906	0.947881	0.518284	0.940561		2.10454	6.1957	1.09529		1.42493
	0.157343	0.523903	0.881528	0.610568	0.155618		3.09179	1.9428	3.55426		1.16847
	1.4424	0.444449	0.82457	0.738801	0.993715		0.978197	3.3975	2.36994		2.06352
	1.8277	0.83452	0.68791	1.90737	0.90822		0.276566	4.36556	1.73105		0.513607
	0.559858	0.342002	0.673978	2.65429	1.89487		2.37933	5.88006	0.992337		2.61329
	0.265058	1.05915	1.17642	0.964479	1.01765		2.29493	1.04378	0.68082		0.215779
	0.367607	0.367081	1.48652	2.0751	0.651472		1.36087	0.468523	1.23438		4.04673
	2.2795	1.87413	0.714708	1.18951	0.0384655		1.73093	2.39972	11.3446		1.13943
	1.12413	0.765452	0.233164	1.21461	0.51901		1.93093	2.25934	5.25371		11.3346
	1.51614	1.70091	0.0558459	1.81033	0.567999		2.29831	2.93508	0.0564193		0.189363
	0.830634	0.759302	0.0663301	0.0658693	0.212904		4.03266	4.92106	1.06965		0.931916
	0.17576	2.76849	0.956315	1.01318	0.198087		4.87015	3.23867	4.15438		1.29369
	1.23978	0.743971	0.316281	0.403877	0.780974		0.77972	0.687116	0.310613		2.65751
	0.144169	1.07723	0.742684	0.463678	1.37313		2.02662	7.2975	2.01865		5.08956
	1.08779	1.71175	1.68537	1.18122	1.31661		3.05905	2.54862	0.857228		1.50966
	0.706606	0.950776	0.619023	0.854009	0.0920515		2.31226	1.27397	1.51066		0.628311
	0.911771	1.37637	1.06714	0.624183	0.973908		1.69856	4.97661	2.44486		2.00758
	0.639472	1.10674	1.76386	0.233403	0.195693		0.0958807	0.94298	5.11263		2.42729
	0.218294	0.205388	1.28015	0.38098	1.1124		3.85249	0.536783	5.09709		1.60715
	1.23609	0.813342	1.93224	0.203467	1.09023		6.77173	4.75991	0.334624		3.63118
	0.486321	0.446396	1.49047	2.05475	0.744265		0.549466	1.42948	5.61046		0.561422
	1.24476	0.690265	1.30009	0.949758	1.70497		1.93076	8.00092	0.425617		0.341687
	0.893567	2.48774	1.36688	0.469377	1.00629		6.9719	0.325596	2.07815		0.25673
	0.823314	0.712167	0.791034	1.34768	0.663442		1.42151	5.12709	1.39802		0.40785
	0.569728	1.8766	0.992648	0.715561	0.869531		0.930746	5.03915	2.32233		0.50621
	1.208	0.80153	0.673989	0.0970337	1.55559		1.04713	4.44446	1.1439		2.17349
	0.959605	1.39507	0.725536	0.881013	1.37744		3.79076	27.7669	1.52077		1.9502
	1.90965	1.62795	0.838027	2.09348	1.03566		4.47305	3.57537	0.282007		1.93816
	1.43762	1.35433	0.865017	1.36578	0.87408		2.36101	1.34368	0.635993		2.08466
	0.781174	0.168242	0.999288	0.0801142	1.28778		2.04271	1.23206	0.0848558		1.58384
	0.274118	1.53583	0.884526	0.588114	0.315928		3.40694	10.3947	2.1459		4.59171
	0.184922	0.819035	1.16767	0.486046	1.07823		0.966024	1.75379	4.56137		1.03503
	0.741663	2.09461	2.10939	0.426991	1.0043		6.8865	3.99644	1.30883		12.8529
	0.718901	0.797228	0.603332	0.431922	1.13485		15.6763	3.13278	4.07314		0.77227
	0.947697	0.265126	0.674028	1.02144	0.89631		5.15675	3.53857	6.47501		1.85771
	0.605757	0.916645	0.694054	0.549671	0.370668		0.230533	1.62532	3.74834		2.69699
	1.15391	1.34738	1.61843	0.668998	1.78852		7.49114	1.22903	7.57436		2.40607
	0.292597	1.29509	0.0308116	1.11823	0.693666		1.85551	10.4285	0.128295		2.20285
	0.732875	2.10903	0.87962	1.34308	1.12131		1.75922	9.8392	0.172399		3.95294
	1.57048	0.276166	0.0748042	0.414593	2.50088		1.44082	0.0657096	2.24367		4.23987
	3.79919	0.859173	0.15749	1.3562	1.50303		5.13555	7.32625	0.282037		1.92397
	1.37365	1.24998	1.52725	1.14394	1.14651		1.1567	0.603109	1.51643		1.35421
	0.199268	0.428453	0.262988	0.76088	0.846121		0.334516	15.4885	1.10718		2.3234
	0.363185	1.6038	1.17596	0.596653	1.79507		4.37395	10.2752	1.13286		0.824084
	0.398961	0.22659	1.35521	0.615037	1.17131		2.1267	1.3605	0.319389		5.0513
	1.38857	0.881901	0.819807	0.923618	1.08535		6.74842	1.75046	0.207606		2.21227
	0.0913106	1.01913	1.79092	1.71542	1.46625		0.463306	2.94959	1.17224		6.2791
	1.15681	0.90351	0.737267	0.599497	2.27395		1.26992	1.82849	10.1212		4.13113
	0.274667	0.670717	1.19783	1.65679	2.46659		1.69677	1.82593	1.40926		0.256091
	1.67636	2.11621	0.84788	0.94989	1.05709		0.357641	2.52606	1.92135		3.21743
	0.773158	1.01789	0.810724	1.7022	0.871021		2.11639	2.62337	0.876229		1.87746
	1.03183	1.04778	0.88425	3.24709	0.390955		0.777362	2.16282	1.91977		1.18438
	0.608018	0.484084	1.45049	0.903586	1.3307		6.22183	13.2102	1.58242		3.41891
	0.396332	2.05742	0.675512	0.666296	0.722871		5.76448	6.32688	25.2185		0.831983
	1.62681	0.939931	0.498735	1.36432	0.178543		4.85359	5.93331	0.770545		1.42217
	1.15629	1.07919	1.02537	0.455402	1.21415		1.68992	3.3476	0.794741		1.54976
	1.8165	1.68987	1.28532	0.703232	0.390126		6.65624	2.51567	1.96512		1.78768
	0.576822	1.18378	1.27393	0.163986	3.2373		3.79018	4.12698	2.77835		0.801095
	0.107562	0.582773	1.20989	1.26188	0.47311		1.62422	12.3652	0.27376		2.27778
	0.187229	1.45686	0.458659	0.858249	0.499065		2.61268	3.1016	0.746343		11.2936
	0.622645	1.33391	0.195497	0.791677	1.14867		2.97367	9.07987	4.99097		3.07865
	0.132438	0.12892	0.692814	1.23683	0.690003		3.5827	8.68828	4.5873		1.91313
	0.181767	1.36186	1.05488	2.37159	0.540808		5.96612	2.68335	2.18702		2.05216
	0.951365	0.858744	1.31873	1.56148	1.75181		3.94298	3.9019	2.18121		0.334954
	2.72218	0.637697	1.49858	0.368911	1.16771		3.95753	2.97359	0.774327		8.46572
	0.177171	0.52676	0.738333	0.302503	0.430921		2.40447	1.42727	1.98368		4.21756
	0.786758	0.726339	1.15573	0.269957	1.50354		7.85803	2.62475	1.15785		3.39025
	0.605785	0.165762	1.09636	0.143864	1.59679		3.76109	1.28827	1.86255		2.14704
	1.63948	0.219259	1.55607	0.943323	1.05842		1.563	3.91925	4.4166		6.20187
	0.888543	0.145724	0.258658	1.28999	2.94433		5.32217	8.74618	0.995677		5.0593
	1.68297	0.844063	0.715311	0.481113	1.54224		6.85667	0.274802	3.26679		5.2462
	1.12747	0.517148	0.756949	0.0465725	1.16839		4.169	1.68668	1.47072		6.29865
	1.71606	1.34638	1.13309	0.989457	3.4951		8.11013	2.69345	1.76194		9.31823
	0.580205	1.16901	1.71614	0.57243	1.1766		0.696703	14.7703	2.71468		1.64084
	1.87523	0.613108	0.819504	0.779057	1.65456		22.7132	4.43307	3.71882		1.82507
	1.44601	0.929583	0.622732	0.810354	2.90132		19.3523	3.45078	2.76782		2.51039
	1.95195	1.58142	0.677399	0.192648	1.52922		0.218204	4.47191	0.749295		6.33265
	0.702356	0.158526	0.974981	0.84617	0.757256		1.27979	5.9563	13.4162		2.42754
	0.163448	1.1849	0.605181	0.182458	2.1082		0.317175	9.23945	6.13154		1.01221
	0.442867	1.51543	0.554273	0.794311	0.698495		3.21895	7.37398	4.28743		1.54256
	1.30997	0.170789	1.56939	0.332226	0.451116		0.604185	4.36837	4.76404		6.03974
	3.65155	0.105166	0.610529	1.55276	0.766937		1.1264	4.51184	2.92005		4.24932
	0.732004	0.570578	1.08974	1.24601	0.336623		0.546745	3.73984	1.29613		11.0476
	0.901577	0.410696	0.986348	0.583906	0.92807		0.468692	7.75488	1.93109		3.79127
	1.42173	0.488254	2.06255	1.24507	0.556685		3.86172	11.531	2.06612		1.54027
	1.23205	0.129322	1.38547	0.803729	1.33635		0.875248	10.2833	4.62353		1.79484
	2.32081	1.06905	0.368033	1.57381	1.04183		2.76176	1.24523	5.6431		1.8775
	1.38315	0.633008	2.49863	1.59288	0.409954		0.490365	3.26582	2.73874		1.45536
	0.56261	1.51125	2.09839	0.591953	1.03167		3.68868	1.51602	1.24829		3.55807
	0.644342	1.0946	0.399242	0.396044	1.25748		2.41221	1.51457	1.04718		6.11339
	2.62958	0.215749	0.89327	1.28578	0.658337		3.1823	1.36274	3.12217		1.74923
	0.392257	0.60053	0.475079	1.20478	1.14632		4.1152	0.481534	9.99739		1.48435
	2.05587	0.492938	1.38542	0.398186	0.713964		1.60329	7.52145	3.34204		3.89578
	2.38548	1.3384	0.989529	0.139652	0.695987		2.25045	1.4763	2.66653		9.34023
	1.54458	0.730616	0.145258	1.03283	0.682251		9.46028	3.24189	11.4872		2.11571
	0.352761	0.880867	0.209	0.651433	0.979442		2.73622	0.457899	10.7028		0.486722
	0.99646	0.269201	0.592904	0.814477	1.57497		0.973467	6.15633	0.594656		0.349534
	2.03621	0.200087	1.76312	2.42517	0.469043		1.90432	5.37798	0.260287		0.275325
	0.298605	1.78197	0.644338	0.991443	1.36743		1.58721	3.91565	5.94893		2.18886
	0.362428	1.14269	0.355914	1.65699	1.55962		7.0479	1.74516	0.213744		2.55288
	0.166762	0.87934	0.780268	0.677621	0.55205		0.606845	22.1629	1.19687		0.786789
	0.665694	0.990256	0.702448	1.41637	1.14809		4.22067	3.33202	1.34		1.09629
	0.795384	1.1298	0.16559	0.398323	0.638576		5.13361	10.1156	2.09428		1.91769
	0.788956	0.951472	1.41739	1.73962	1.85855		0.855844	0.156746	1.72072		2.54078
	0.115205	1.20108	1.29205	0.504608	1.23116		0.616544	2.05658	1.01281		2.65628
	0.328458	2.20694	1.43161	0.381816	1.01856		0.754014	3.60824	3.6403		1.10973
	2.24606	0.53211	1.75846	0.687948	0.606058		2.65182	9.51515	21.5101		10.8472
	1.44058	0.303815	0.319012	1.43329	1.27879		2.78316	4.92884	6.70919		1.13709
	1.69022	0.667591	0.754594	0.95238	1.29003		1.32208	4.00714	10.5507		1.16916
	0.603728	0.836116	0.205828	0.847847	2.07764		27.3855	0.332158	1.93004		3.80545
	0.66206	0.237854	0.76686	1.08041	0.567483		0.688559	10.5442	0.522815		11.7756
	0.166446	0.999066	1.25912	1.18999	0.815815		5.30334	11.3096	2.06043		1.0938
	0.681214	1.70426	1.96895	1.71762	0.772794		2.71449	13.6785	1.34774		2.01908
	0.794127	0.423648	1.17418	0.111938	0.528123		11.1246	0.0948977	1.82303		2.99375
	1.34153	1.70015	0.587857	1.71809	0.485351		1.02529	3.55737	1.73886		2.71066
	1.7059	0.725386	0.56621	0.156641	0.265448		2.22284	0.268477	1.32424		1.75706
	0.840904	1.07278	0.575419	0.705911	0.722861		6.09004	1.16626	0.629581		6.08406
	1.04476	1.05411	0.710502	0.956238	0.765063		1.43097	3.40464	0.594978		5.24143
	1.18258	1.4477	0.975712	0.159513	1.69631		0.33529	0.0989194	0.989705		0.767977
	0.190027	0.864751	0.142941	0.999278	1.0005		1.42816	1.98245	2.89692		0.690169
	1.68652	1.04978	0.357878	0.877337	0.300819		0.727385	1.54602	2.61156		13.6249
	0.937827	0.597971	0.749912	0.7668	1.32291		12.3975	3.19967	11.6293		1.52059
	1.74135	1.13654	0.143165	0.808845	1.21868		4.23652	0.979582	2.78826		1.93198
	1.69205	1.03517	0.809975	1.09071	0.916776		0.968859	3.25923	2.21424		11.2379
	1.37038	1.59491	0.908169	1.45035	0.734192		6.71001	5.54524	11.3297		1.15077
	1.13801	0.210131	0.0655237	0.811872	1.4016		1.69522	6.68967	10.5626		2.06777
	0.780578	1.58738	0.535782	0.382527	1.08868		5.12845	2.162	2.76221		3.0767
	1.23199	2.93739	1.18713	0.112888	0.654345		2.26885	0.883204	3.56782		0.232471
	1.09687	1.73901	0.683367	0.596746	0.964613		13.9259	7.42435	3.97551		5.55001
	1.75481	0.988437	0.247635	0.305165	0.732144		1.10423	4.80589	1.09665		4.21264
	0.476581	1.14481	0.839717	1.34163	1.08913		2.20611	1.52114	0.684407		10.0521
	0.588426	1.08735	0.884357	1.92226	0.868729		0.0820413	2.45705	0.381044		3.66518
	0.691437	0.300091	1.35639	0.141868	1.49562		0.232153	0.447417	0.999818		6.39826
	2.69184	0.445691	0.525876	0.888364	2.07268		5.49508	3.5887	1.59509		1.40759
	1.82506	0.646802	0.458264	0.053204	1.26873		2.47826	1.59901	0.647741		4.336
	1.12627	0.743021	0.4076	0.816253	2.60075		1.45047	2.0494	2.93977		3.03394
	0.490779	1.18166	0.987144	0.560312	1.01424		5.05935	6.71069	1.62613		0.893275
	0.218255	0.446839	0.767626	0.0392346	1.34976		1.32429	0.88832	5.45674		5.38223
	0.786638	1.39706	0.245944	0.113133	0.985205		3.74032	0.254046	2.92837		2.2326
	0.788911	1.11923	0.457944	0.761424	2.19218		1.85565	2.25066	0.956709		8.07936
	0.922909	0.717561	0.543899	1.18064	0.558624		12.2081	4.52742	5.2448		9.92627
	1.3362	0.65867	0.327152	0.579133	1.69167		10.2754	1.38177	3.27065		6.73744
	0.860935	1.45765	1.482	2.44539	1.64069			2.5323	4.03281		9.50851
	3.09058	1.17657	0.980224	1.0557	1.38981			0.8775	8.78926		5.95045
	1.0509	2.68	0.170843	0.304243	0.767243			2.18505	1.21772		7.88797
	1.12392	1.18497	0.582318	1.57966	0.943039			0.340486	5.51802		11.2174
	0.471605	0.123612	0.540313	0.596457	0.804923			0.92623	18.3364		13.7566
	0.41295	0.917635	0.208266	0.938739	1.1571			4.76319	1.83451		7.95686
	0.78838	0.604335	2.03249	1.30654	2.41952			7.7368	12.2984		5.09062
	1.00778	1.4279	0.331814	0.374337	2.24246			3.66842	5.9349		20.7648
	0.957151	1.13911	1.16694	0.207879	0.804056			3.56195	3.02982		0.482466
	0.42939	1.09091	1.47003	0.0830213	0.278073			0.48001	1.48404		1.50773
	0.609348	0.686286	1.79908	0.175172	3.66611			4.3377	0.634453		1.51333
	0.753762	1.64082	1.01123	0.683284	1.11895			0.241284	1.54485		1.64868
	0.57197	0.700069	0.967838	0.528537	1.86552			4.02855	0.884334		1.44139
	1.48039	2.04453	0.0625101	0.329867	0.688065			1.82876	6.39306		5.07067
	0.703537	0.267912	0.104449	2.12685	0.850627			1.42701	1.64107		1.57097
	1.10588	1.18172	1.45528	1.28193	1.06097			1.69871	3.92709		0.784396
	0.981519	1.25745	1.10393	1.808	0.908037			0.131236	2.32442		2.60631
	0.768596	0.959196	1.27851	0.7954	0.853147			0.0696397	3.32303		1.73615
	0.760921	1.35843	1.3968	1.92433	0.947958			4.43228	2.54144		0.636921
	0.235058	1.05386	1.17555	1.03894	0.918262			1.72478	3.65315		0.719583
	0.717414	1.43953	1.10374	0.694641	0.493821			14.7339	2.50903		2.90105
	0.26554	2.26931	0.576671	0.26192	1.90245			3.67462	1.92697		2.02324
	1.43869	0.980621	1.06445	0.994916	1.06851			0.135152	8.37641		1.48386
	0.0987628	1.01755	0.387596	1.17008	1.46418			15.7324	1.15665		1.51013
	0.793976	1.04051	1.24543	1.01574	1.56422			2.71146	1.94584		8.87116
	0.214806	0.814896	0.773293	0.997834	0.91213			1.78211	2.03044		7.49027
	0.775539	0.184359	0.892026	1.2217	1.0402			2.04746	3.93163		11.3037
	1.12173	1.03995	0.666298	3.39645	1.62245			0.0941164	0.815975		0.995678
	1.51563	1.64302	0.0883277	0.41372	0.811537			4.2864	1.97106		0.469851
	0.554419	0.565059	0.895774	2.84311	0.775194			2.96932	3.852		0.125634
	2.27877	0.515255	0.897511	0.681335	1.78758			3.18552	0.824544		0.227326
	0.690825	0.768191	0.212901	1.56384	0.067223			16.901	0.867683		0.974698
	1.72566	0.789373	2.76749	2.33193	1.01088			0.909072	2.91062		0.11081
	2.2596	0.774159	0.531576	0.558903	1.9657			2.85977	1.97554		3.33638
	1.05879	0.142441	1.07389	1.19863	0.799807			2.30251	1.18732		0.864866
	1.03304	1.46237	0.448641	0.797121	0.739014			12.1345	8.55075		2.81826
	0.49574	0.687976	0.659675	0.38082	0.829223			2.89204	2.84163		2.5036
	0.823384	0.992599	0.950396	1.01383	0.808619			4.40065	6.7604		1.63325
	0.735639	0.164825	0.898727	0.467111	1.72781			3.60498	1.55714		0.969667
	0.480634	0.118367	2.33173	1.20962	1.10802			1.33588	1.51741		2.56712
	0.0985098	0.626267	0.382839	0.190395	2.01922			0.788796	2.33482		0.408057
	3.74845	0.195671	1.01808	0.350106	0.897357			2.4843	3.55741		8.36851
	0.445573	0.705288	1.43289	1.26525	1.47417			3.36317	1.32547		4.73117
	0.907576	0.942775	1.52391	1.29847	1.41917			1.14322	2.22892		1.28346
	0.26729	0.432866	0.169318	0.999564	1.49399			4.50765	2.21951		0.614766
	1.79415	0.702947	0.737188	0.67999	1.08251			4.00754	4.89327		5.85087
	0.514288	1.40008	0.549262	0.607521	0.788004			1.12622	9.19732		0.280362
	0.155959	1.26546	0.110048	1.49917	0.470853			3.81559	11.5976		6.12977
	1.60808	0.814401	0.0791726	0.419562	1.20602			5.2411	4.19535		3.60445
	0.744431	1.48791	0.494611	0.150834	1.44823			5.33226	1.52176		1.03259
	0.968194	0.852791	0.0504653	1.5039	1.46065			7.42703	1.46933		1.13149
	1.53055	1.0082	0.478838	1.24399	1.22878			28.5376	0.98556		0.871714
	0.801328	1.3351	0.811126	1.12819	2.03809			3.9169	1.63635		8.73437
	0.417858	0.724342	0.76652	1.18245	0.833329			1.66107	1.6202		1.99148
	1.72289	0.841369	1.0308	3.68864	2.07496			6.6444	8.29208		3.22578
	1.66759	1.73917	0.560579	0.841293	0.293922			4.38107	0.806121		3.44668
	0.370696	0.752513	0.499322	0.398471	0.559651			9.53241	2.21475		0.544508
	1.15779	1.50033	2.05552	1.69478	1.95476			1.03078	1.09818		2.54787
	0.0456545	0.683757	0.0743363	1.87107	1.0105			1.09995	0.552084		1.3184
	0.865434	0.588564	0.37895	0.843772	0.790893			0.391011	1.10975		2.52738
	1.1714	1.41256	1.31516	0.582921	1.34843			5.11276	8.48372		2.59779
	0.8115	0.606714	1.51983	0.838654	1.08149			4.39983	4.45933		9.11419
	0.565553	1.04386	1.07457	2.67909	0.825571			5.03651	2.88816		10.1536
	0.919985	0.669872	1.62916	1.05292	1.35052			17.1763			2.13838
	0.712719	0.102997	1.14269	1.34012	1.52853			9.01024			3.02496
	0.840608	1.25423	0.287309	1.034	1.53506			2.55918			0.879528
	0.221999	0.500054	0.475444	0.369092	1.56787			2.55028			2.71653
	1.21577	0.313989	0.77845	0.136139	1.34962			2.57896			1.61488
	0.277448	0.870889	0.530126	0.853805	1.56453			1.26936			2.51526
	2.66351	1.20154	0.881368	1.19279	0.847394			1.53578			0.814888
	0.89993	0.616227	0.902569	2.54779	0.530693			1.72849			0.959667
	0.417072	1.01597	2.46526	0.624464	1.46324			0.746906			1.17345
	0.344382	0.386525	1.42589	0.885138	1.40191			5.44603			0.862995
	1.89551	0.512763	0.348693	0.765424	1.21799			8.25666			0.591005
	0.232081	1.50779	0.18244	1.29189	0.71991			1.98796			4.37433
	1.24313	0.834714	1.26353	1.63282	1.83872			2.00466			1.37386
	0.34735	1.04902	1.06861	0.898067	1.5429			1.1741			3.2799
	0.366584	0.856545	1.41038	2.77389	2.7978			8.04783			1.87237
	0.984856	0.11994	1.21765	1.78108	1.09082			8.33503			3.50285
	0.509675	0.570803	0.533068	0.501931	0.309778			4.73269			3.47532
	0.829303	0.921803	1.69651	3.32105	1.44286			1.13372			3.77723
	0.826453	0.873515	0.163151	0.994964	1.08994			3.52363			4.50467
	0.688244	2.14832	0.860016	2.14999	2.25207			4.27021			3.67385
	1.1344	0.482863	0.802699	0.710744	1.15885			12.1687			0.970182
	1.47287	1.67009	2.68247	3.34877	1.34752			7.37813			1.50656
	0.883236	0.769494	3.91603	1.52808	1.77571			4.08218			4.22234
	0.56549	0.863215	0.940046	0.713345	1.59969			1.22487			8.98439
	0.564351	0.958196	0.861387	1.2955	0.478467			2.76805			1.07277
	0.415108	0.41477	0.797603	2.56918	2.04521			7.11614			3.88186
	0.65945	1.01543	0.850258	0.981112	3.18624			18.7934			0.407
	2.62701	0.232272	2.10454	2.29352	1.37804			0.961827			6.00103
	1.74865	0.710364	0.64448	1.02574	1.0103			11.4177			1.06549
	1.16517	0.809896	2.14372	0.806633	1.43023						1.96666
	0.409553	0.775403	1.30611	0.751623	1.03138						8.35854
	0.0904202	0.628691	0.511383	2.41754	1.10397						5.05786
	0.164478	1.16254	1.90687	1.29231	1.30835						3.88005
	0.951662	0.0896497	0.106718	0.302534	1.77763						1.89477
	2.22167	0.398084	1.43812	1.98581	0.874108						1.29207
	0.393192	1.05832	0.612192	1.26952	0.253136						0.311937
	0.147999	0.923942	1.20412	1.55984	0.917536						5.91228
	1.52794	2.20179	1.12062	1.82221	1.7657						3.03098
	0.685514	0.679109	0.774256	0.817169	2.16548						1.28314
	0.743505	0.590777	0.383264	1.13146	0.735939						3.0943
	0.82622	1.38407	0.338839	1.02226	1.8056						1.16578
	0.644689	1.45339	0.328543	0.643306	1.26302						0.605587
	0.621126	0.870675	0.102599	0.265969	1.40596						2.06239
	0.523902	2.2212	0.439675	0.173912	1.2367						0.611248
	1.81426	0.102191	2.72574	1.84604	0.333924						7.34027
	0.145108	0.84282	3.64849	1.42332	1.57026						1.75749
	0.437348	0.952555	1.41969	1.17865	2.30361						3.68133
	0.119667	1.13346	0.872649	1.37799	1.68862						2.36701
	1.15072	0.141253	1.10184	2.0497	1.20723						8.03616
	0.983082	1.36285	0.931602	1.412	0.628453						2.86351
	0.717464	0.982395	2.48821	0.169871	0.451796						6.01177
	0.814948	0.99377	1.66139	0.935669	1.08947						1.65202
	0.974403	1.02629	1.02754	1.16746	2.51872						8.65562
	1.75745	0.381337	3.71456	0.584584	1.26112						0.360243
	0.632068	1.01182	0.874292	1.74349	0.245392						0.833563
	0.881617	1.57364	1.88047	0.37403	0.931897						0.698994
	0.950634	0.34986	0.891174	0.707133	0.984998						2.00774
	1.46729	0.0729416	0.694292	1.48529	1.86104						3.43829
	1.02355	1.02489	1.21897	1.9351	2.25407						0.608862
	1.77441	0.203316	2.33461	1.07796	1.41633						4.0885
	1.11021	1.18157	1.11866	2.11686	0.960172						6.56409
	0.10659	2.26901	0.653913	1.26351	0.819226						0.280928
	0.609354	0.91029	1.51314	0.698959	0.734359						2.97629
	0.216327	0.498698	1.33636	1.56129	0.965174						2.0809
	0.590494	0.248692	2.32183	1.73895	1.10921						2.91744
	0.657202	0.258751	1.09885	2.83622	1.12528						1.35735
	0.998883	1.40165	1.52406	1.6717	1.21806						2.62632
	1.20598	2.68849	1.67386	1.11946	1.65603						2.88866
	1.06298	0.446721	0.959465	2.30532	1.64064						8.24517
	0.407061	1.05196	1.97461	4.24534	0.242821						1.65168
	1.10435	0.388779	1.4368	1.22875	1.72911						3.18345
	1.07871	0.739919	1.24838	1.11634	0.603394						6.95887
	0.819459	0.975003	1.22643	4.37248	2.23849						7.02507
	1.16793	1.1527	1.09707	1.50975	0.755398						22.4015
	1.05257	0.62491	1.15847	1.12088	0.466112						8.72016
	1.29704	0.684339	0.698153	1.55761	3.68586						7.20447
	2.47352	0.659671	1.51985	1.6356	0.781732						25.7258
	0.464022	0.989321	1.21119	0.688098	0.995936
	0.826892	2.30542	2.66636	1.03459	1.37302
	1.30616	1.28931	2.11012	1.54618	0.964273
	2.15777	0.917027	1.94941	0.751948	0.709044
	1.18905	1.63562	0.812922	1.30166	1.28053
	1.05003	1.76495	1.78622	0.726995	0.905293
	0.984695	0.202194	0.867684	1.57309	1.28547
	0.690475	0.359101	1.31523	0.132697	1.79885
	0.697506	0.582645	1.10394	0.918707	0.763936
	0.882162	0.712257	1.3466	1.1886	0.906049
	2.26181	1.66404	0.182577	0.803304	0.685643
	0.99166	1.95261	0.739743	2.27426	2.83617
	0.556041	0.110079	1.67158	0.172485	0.924848
	1.29793	0.727629	1.37618	1.54663	0.454916
	2.00182	1.04116	0.294536	1.65623	0.706651
	0.925145	0.482747	0.824994	1.0597	0.914464
	0.736479	0.964357	0.664319	1.24858	2.65369
	1.14404	0.675043	1.02093	1.32685	1.37613
	2.11149	0.924657	0.180513	3.20374	1.0761
	1.22909	0.448985	1.54422	1.98054	1.42446
	0.919755	0.364095	1.22656	1.72231	1.20359
	0.953666	0.154074	1.78094	2.29482	1.78866
	2.33637	0.379218	0.0793544	1.95984	2.42298
	1.51354	1.09585	0.215693	5.18542	1.38932
	1.81039	1.97361	0.582375	1.40324	1.37094
	1.13653	0.608549	0.91223	1.35759	0.670853
	0.865141	0.685362	1.11747	0.803168	0.112561
	0.722832	1.01751	0.778716	2.21069	2.14126
	1.04384	1.48728	0.356322	2.83433	1.14993
	0.892407	1.04196	1.46988	1.04247	1.17945
	0.0457452	0.306222	1.19076	0.203243	0.560836
	1.63	0.627921	0.979289	1.44873	1.12679
	0.452656	0.802553	0.843815	3.21018	1.3281
	0.145306	0.633517	2.08281	0.531719	0.729229
	1.08976	0.958726	1.54596	0.626762	0.939532
	0.159438	1.17314	0.995305	0.948802	1.37946
	0.791995	0.907396	1.05438	0.629409	1.94685
	0.477546	0.655402	1.05811	0.939723	3.51601
	0.7927	1.07483	1.71899	1.14156	1.77886
	0.696244	0.760248	0.944173	1.10147	0.788916
	2.33406	1.26831	2.01969	0.857922	0.55053
	1.11869	1.0749	0.163356	1.72082	0.951178
	0.654548	0.559909	0.66307	0.778644	1.0016
	0.606629	0.790146	1.96667	0.869617	1.27915
	0.923953	0.690648	1.81563	0.886591	1.6613
	2.32911	0.903821	1.24803	0.9825	1.28769
	0.117756	1.21166	1.8483	0.952418	1.31266
	0.709815	1.31824	1.4735	1.23996	0.966317
	0.308078	0.247982	2.43725	0.524465	0.863119
	0.758145	0.252346	0.672954	0.992579	2.02432
	0.931526	0.745134	0.369308	2.01136	0.284846
	1.16403	1.18578	0.91952	0.572321	1.29666
	0.217529	0.0867103	0.188866	1.72824	0.789008
	0.174964	0.649884	1.21092	1.51492	1.85987
	0.590944	1.05612	0.610191	1.97981	2.33134
	1.06097	1.38264	0.773026	1.89414	0.791002
	0.261167	0.498499	0.607291	1.94105	2.34589
	0.246929	1.27099	0.987184	1.05398	2.15855
	0.192852	2.534	0.782089	1.34605	0.701808
	1.2474	0.714156	0.965192	0.764554	0.734269
	0.660987	0.152786	1.84283	0.925362	0.588082
	0.679515	0.733328	0.397522	1.6973	1.65742
	0.236842	1.40699	0.792122	2.9257	3.14881
	1.43311	0.456197	1.402	0.863517	0.808069
	1.27703	0.226775	1.80018	0.893015	0.878567
	0.287082	0.703719	1.44357	1.77242	0.351246
	0.522131	0.137352	1.41169	4.29731	1.46336
	0.322921	0.702529	1.92843	2.05648	1.93415
	1.0199	0.851918	1.69033	0.752492	1.47662
	0.334674	0.306	1.04655	1.702	0.430137
	1.024	0.759884	1.58097	1.46772	2.68505
	0.492063	1.33309	2.39738	0.958223	1.14064
	0.0912773	0.316174	2.02365	1.04744	1.19492
	0.062251	1.92416	0.610203	1.94795	1.14244
	1.67263	0.560887	1.13452	1.00431	0.582705
	0.948336	1.43339	1.91738	1.35047	1.37278
	0.75393	0.0297395	1.27183	1.20708	1.84052
	0.949202	0.981086	0.918733	0.937844	0.70954
	2.19245	0.449476	1.03658	0.43719	1.1242
	1.066	0.810271	0.841504	0.596452	2.23033
	1.17663	0.070549	0.890858	0.966446	1.25468
	1.28689	0.652186	0.0452045	0.710954	2.23415
	2.62792	1.68526	0.39181	1.64072	1.41286
	1.39876	0.117384	0.955355	0.985568	0.861482
	0.0710636	1.59619	0.796333	0.343403	1.57615
	0.769739	0.34221	1.18453	0.533142	0.573539
	0.865833	1.18654	1.00785	0.484189	0.942408
	0.921309	0.949753	0.581562	1.2459	0.824944
	1.00835	1.00613	0.956709	0.490113	1.18292
	1.07299	1.65202	0.887856	0.562011	1.6701
	1.35639	1.3983	1.21974	0.43407	0.539069
	0.506801	0.178699	1.17523	0.236119	0.839079
	0.446884	0.549462	1.28959	1.50262	1.76058
	0.419278	0.632669	1.03797	0.67429	0.966745
	0.830672	0.364814	0.713294	2.67764	1.25685
	0.634208	0.477065	1.69334	1.72982	1.88816
	2.03349	1.02088	2.33335	0.341165	0.948631
	0.187122	0.408033	2.06596	0.824572	1.59181
	1.00754	0.879619	0.722136	1.41725	1.38526
	1.46046	0.951611	1.21997	2.06586	1.38591
	1.21979	0.659349	2.15295	0.823807	1.51841
	1.84844	0.876754	1.15801	0.968451	1.24876
	2.23209	0.866267	0.967358	0.419625	1.05598
	0.183015	0.73073	0.983133	0.103293	0.648061
	1.65664	2.30641	0.126771	1.66107	0.880764
	1.01741	0.0914432	1.09135	1.23771	3.69151
	0.743623	1.17029	0.899266	0.244002	0.483544
	0.43496	3.01116	0.529909	1.89318	1.13583
	1.91097	0.542229	0.816326	1.61092	1.21093
	2.90849	2.3639	2.26627	3.07474	0.534349
	0.52751	0.570835	0.983279	1.10678	0.683931
	0.39953	0.418417	1.40573	0.647518	0.638194
	0.987782	1.15462	1.56532	0.309779	1.14529
	0.283696	0.30034	0.665636	0.882173	0.909462
	0.370314	1.3465	2.03607	1.30757	0.791375
	1.10983	0.259022	1.63874	0.709246	1.07537
	0.251754	0.637515	1.24951	0.778086	0.909745
	0.27428	1.74905	1.33443	2.44816	1.16942
	0.188063	0.792327	1.24957	0.762916	0.298016
	0.064746	1.15976	1.40898	0.324149	2.69212
	0.569058	0.832223	0.151999	1.06271	0.983856
	0.702877	1.13704	1.53489	0.0631301	2.08675
	1.17836	0.796878	1.0961	1.13732	0.589763
	0.419884	0.212975	0.545738	1.28208	1.12549
	0.155737	2.424	0.155785	0.785371	0.986832
	0.265732	1.4526	0.456569	1.53248	1.70559
	1.66108	0.193245	2.28902	0.678859	1.27515
	0.211449	0.696349	0.971292	2.65557	5.29705
	0.532956	1.44626	0.488349	1.35182	1.45695
	2.51539	0.924524	1.02501	0.109183	1.57681
	1.30816	1.60085	2.19137	0.773374	1.21497
	0.996918	0.786541	1.90129	0.652249	0.94646
	1.22858	1.28715	1.2581	1.77922	1.40559
	1.74212	1.08593	0.605425	2.25097	0.893341
	2.47363	1.15728	2.20812	0.86039	0.127508
	0.547375	1.97452	1.96864	1.81838	0.691558
	1.23768	0.714151	1.95875	1.18506	0.975478
	0.834086	1.20678	2.29883	1.03753	1.99731
	0.437356	2.28425	0.996697	1.84505	0.854615
	1.21443	0.929282	2.08937	0.555979	0.905787
	1.88429	1.18966	0.869814	0.384397	2.74093
	1.11058	0.383649	4.80789	0.420213	2.93265
	1.13522	0.773624	1.75884	0.836371	0.198569
	0.632633	1.26043	0.404449	0.632353	0.107666
	0.69935	0.766575	1.78544	0.31481	0.566833
	0.869634	1.09458	0.672783	0.555857	1.40649
	1.36527	0.455366	1.628	0.944846	1.57872
	0.282143	1.67022	1.73766	0.448689	1.26553
	0.777888	2.31688	2.89579	1.12533	2.16032
	1.27678	2.06382	0.98855	0.968888	3.93456
	1.53945	1.47019	0.885097	0.855859	1.13535
	1.48731	1.65186	2.20657	0.604654	0.930143
	1.26232	3.56903	0.722858	0.844183	1.5534
	1.20163	1.11403	0.997246	0.542487	0.98078
	1.39259	0.678491	1.82947	2.22027	2.53752
	0.966367	1.04597	1.14156	1.76789	1.42485
	1.45931	3.34005	0.918194	1.23985	0.931131
	4.81066	1.27249	0.0922916	1.65308	0.526315
	1.57264	1.06835	2.42792	2.3605	5.3936
	3.09269	0.783583	1.29854	2.93901	1.20835
	0.930146	3.72339	2.81697	1.87585	2.05214
	0.430136	0.947845	3.38476	1.29601	3.0481
	1.2131	1.20939	2.19967	1.11749	2.20721
	0.840923	1.72392	0.309087	1.18107	0.68007
	1.71987	1.26417	0.361258	0.469913	1.80831
	0.372537	2.25189	1.40509	0.571742	1.60678
	0.671362	1.202	1.85296	1.47779	4.78859
	0.566922	2.63793	1.67103	1.07001	0.665968
	1.63938	5.56686	1.69723	1.22684	0.851967
	0.985702	2.36999	2.8615	2.06604	2.13835
	1.10147	0.839308	1.69449	0.920103	1.98489
	4.67543	0.404263	1.03536	1.49022	0.330776
	1.37666	0.839461	1.43015	3.13408	1.44449
	0.775384	0.647058	1.36521	1.11088	0.964153
	0.762502	1.94106	1.14988	0.776837	1.1999
	1.17833	2.85071	2.09238	0.989215	1.38073
	0.244056	0.996473	1.22635	1.17284	1.04524
	0.317615	1.08885	0.643173	0.095806	0.925495
	1.82254	0.165768	0.929458	0.370635	1.37107
	1.3884	1.40573	0.900582	0.317593	1.51494
	2.08633	0.116575	0.416498	0.724542	1.02659
	0.0965473	1.45524	1.25934	2.03551	3.31411
	0.468869	1.30142	1.43738	0.884575	0.996462
	0.595649	0.626291	1.12655	0.846224	3.13323
	1.8	1.81105	0.853588	1.32145	1.1313
	1.81122	1.21406	1.08307	1.62152	2.07404
	1.20168	0.69859	1.60613	1.22227	4.52567
	1.02557	1.63452	0.648835	1.84863	0.481161
	1.38395	0.677055	1.72099	2.68508	2.88287
	2.51355	0.265201	1.67981	0.82669	0.461193
	1.39304	0.885811	0.525017	1.40734	1.04812
	1.78941	2.12877	1.65344	1.45515	1.56946
	1.03795	1.44182	1.03518	1.36983	0.563439
	1.1394	1.5612	0.687342	0.698914	1.27103
	1.26527	1.32245	0.986455	1.88473	1.50107
	1.29217	0.0570173	2.33196	1.69341	0.598311
	1.72231	1.1655	2.28686	2.17948	0.652303
	1.03975	1.00398	1.29944	0.114152	0.746413
	0.170183	0.932353	2.90586	0.239126	1.70529
	0.146031	0.754648	1.47278	0.979635	2.70949
	0.899095	0.689969	0.762662	1.03393	0.754761
	1.00625	2.0369	1.485	1.3027	0.863029
	0.536718	0.823671	1.82604	1.18473	3.84738
	0.524193	1.25757	0.622225	2.28959	1.66493
	0.0852531	0.947694	0.846398	0.670099	0.927582
	1.15464	2.58421	0.561274	0.900478	0.900017
	2.44545	0.713648	3.17767	0.467212	2.28327
	1.25573	1.20023	1.53567	1.47728	2.65084
	1.32628	1.76812	1.83531	1.0405	0.976294
	1.64343	2.95007	1.47132	1.51928	0.852816
	0.227772	1.3708	0.837681	0.424975	0.434311
	1.12513	1.28029	1.48647	1.38258	0.305392
	0.798567	1.26443	2.30669	1.05493	2.9242
	1.22056	1.40404	1.24751	0.585721	0.644867
	1.49471	2.585	2.11956	0.7207	0.499126
	0.422216	1.5994	0.517227	0.923111	1.18725
	1.63909	0.693312	0.880463	1.00057	0.409526
	0.881604	0.887992	0.189036	1.16037	1.19683
	1.59526	0.352552	0.455743	1.04912	0.404831
	1.00546	1.04864	1.27404	4.19625	1.07005
	1.72514	1.3633	2.50835	0.819771	1.30347
	2.85348	1.38576	0.895633	2.38011	0.940552
	0.419765	1.48541	0.399017	1.49413	0.0939295
	2.26659	0.309161	0.5392	0.701638	1.89743
	0.832286	0.334287	1.27602	0.173101	0.771066
	1.50782	0.923249	1.21775	0.618574	3.68779
	1.47164	0.0985723	2.119	0.587615	1.60531
	0.982675	2.62363	1.29367	1.29865	0.406255
	0.923878	0.741648	1.2736	0.598575	0.339256
	0.602016	0.818481	1.62511	1.98081	2.42279
	1.34749	1.15974	1.42374	1.00265	1.47048
	0.248067	1.44616	0.850729	0.657755	0.116989
	0.160387	1.3861	0.422077	1.38843	2.0563
	2.81977	1.05893	0.709806	1.32738	1.50986
	1.21852	0.723868	0.876386	1.09605	1.21131
	0.569892	1.3604	1.28989	1.05149	0.803997
	2.40489	2.59105	1.14918	1.19787	0.849677
	1.52804	2.21165	0.0678129	0.415459	0.909671
	1.27708	1.4912	1.49877	0.893126	1.10572
	0.0859464	0.531206	0.601866	1.31739	0.953177
	0.37457	2.26187	0.109368	0.136902	1.54881
	2.86307	0.26192	0.821635	0.337573	0.516258
	0.226713	2.75623	0.628588	1.73884	2.93685
	2.50385	1.44822	0.0876457	0.900965	0.717553
	1.40273	1.04464	0.9286	1.28548	0.515705
	0.448989	0.457737	0.744776	2.08916	0.197332
	0.336247	1.99248	0.928765	1.00903	1.57619
	0.214503	0.720427	1.41348	0.844688	0.761045
	2.78079	2.84556	0.95274	0.978043	2.53723
	0.502564	1.19734	1.43719	0.817893	1.29907
	0.828623	0.551587	2.13456	1.84386	1.39135
	1.29594	2.43862	2.30215	1.3928	1.84426
	1.21452	2.82138	0.824744	1.30948	0.936241
	0.645381	3.91263	0.848851	0.288216	0.566961
	0.56083	1.72256	0.974584	1.40282	0.933376
	0.66488	1.29106	1.58867	1.18039	1.24979
	0.932331	1.10525	0.706894	0.032916	0.326036
	0.85896	1.03493	2.58389	0.622863	1.28022
	1.60315	2.1814	1.03677	0.0809871	1.50663
	1.20942	1.08075	0.797142	0.317039	0.918729
	1.43154	1.68028	1.5368	1.1309	0.632703
	5.09127	0.37671	1.73687	0.602618	1.87677
	0.142898	0.278387	1.36797	1.19044	1.84232
	0.595824	1.12746	0.47117	1.43922	2.26546
	0.425928	1.14998	1.10046	0.328566	1.21547
	0.903072	0.707884	1.78461	0.191747	2.99653
	0.48902	1.28631	1.30594	0.562606	1.17227
	0.360134	1.16465	1.27312	0.978411	0.424699
	1.09678	1.42883	1.04925	1.36596	0.516879
	1.91556	0.769217	2.26538	1.85803	0.848114
	3.88684	2.5243	1.63256	0.799856	0.956401
	0.601729	1.85679	1.17738	3.24067	0.484817
	0.581975	0.426904	0.611232	1.52264	1.43671
	0.256487	1.50248	1.29776	1.90362	0.928436
	0.785355	2.2472	2.05305	1.86164	1.63083
	1.08964	1.54488	0.731107	0.986633	0.814159
	0.810412	0.854608	1.61837	1.43205	0.0827064
	0.23775	1.54622	1.35734	1.42403	1.20476
	0.0962499	0.719169	0.521155	0.879407	0.162252
	2.11067	1.68181	3.35966	1.73142	0.769759
	0.95906	0.87793	1.63659	1.30369	0.54852
	1.02814	1.33774	1.93727	1.53915	0.540388
	0.907071	1.18796	0.564454	1.18135	0.767699
	1.63948	2.17717	1.34109	2.43722	0.833163
	0.755529	1.56505	0.79914	1.19837	1.36856
	1.91268	3.65188	1.34987	1.15906	0.949768
	0.715646	0.469117	0.960815	0.65781	1.59564
	1.177	3.112	0.995934	0.833992	1.75382
	1.20724	3.10028	0.814089	1.22058	1.47337
	0.604328	1.27354	0.488036	2.29249	1.14424
	0.475988	0.907534	2.12182	1.11522	1.26817
	0.18706	1.17334	1.22401	1.54757	3.54729
	1.08886	0.794652	1.06734	2.04191	0.632036
	0.487153	1.38507	0.823648	1.50309	3.7166
	3.44086	1.11896	1.28266	1.5288	1.30483
	0.883988	1.47774	0.754229	1.52494	1.10209
	0.460987	0.958586	0.95306	0.210778	0.79056
	0.509361	1.27971	0.861606	1.35904	1.86845
	0.657859	1.62737	0.691827	0.414682	0.956178
	1.35784	2.84798	1.16774	0.778423	1.03969
	2.80728	0.637308	1.36808	1.5755	1.48075
	0.864834	1.49591	2.27619	1.3164	1.16756
	0.868823	3.40565	1.13925	0.718845	2.63007
	1.65651	0.331642	2.07707	0.952378	2.9569
	0.108664	1.23927	0.47171	1.85531	1.80102
	2.24528	0.321825	0.926349	1.01358	1.25914
	0.723959	1.83286	1.16162	0.576252	1.44943
	1.77672	1.23144	0.585971	1.25979	1.03501
	2.18903	1.19869	1.37436	0.786002	1.8652
	1.24268	0.978344	0.259387	0.421977	1.36877
	1.47988	0.154252	2.8783	1.58655	2.38325
	0.534073	0.509668	1.86423	1.04836	1.22966
	0.759662	1.01373	0.541246	0.80865	1.14363
	0.750994	0.504316	0.694369	1.29852	1.72266
	1.07506	2.09281	0.971955	1.43713	0.966709
	0.674374	1.00895	1.12706	1.11862	0.949054
	1.07794	2.69534	1.87724	0.260718	1.05606
	0.855307	1.17577	1.53837	2.20299	0.81955
	1.19666	2.7895	1.27744	0.621511	1.43539
	0.75407	1.03487	1.12736	1.48897	2.1505
	1.33383	1.24566	0.693462	1.11936	2.05513
	1.65807	0.905063	0.794229	4.8012	2.90431
	0.554065	0.84768	1.8281	1.44552	1.39377
	1.51556	1.1022	1.44135	1.16575	0.659306
	0.884437	2.22914	0.847669	1.58204	0.240673
	0.778719	0.693477	0.892566	1.79067	2.48583
	0.799654	1.05901	1.24613	2.4259	1.02075
	1.63868	0.504796	0.7713	1.99481	1.34276
	0.956138	0.930467	1.0024	1.94665	3.09122
	0.738786	0.920169	0.575189	1.4113	0.139174
	0.911798	1.18149	0.25093	1.43728	4.39343
	0.509832	3.4038	0.741718	0.565145	1.81826
	0.684408	1.1393	1.51904	2.14864	1.2497
	0.358457	0.876704	0.68536	1.60447	1.08
	0.559502	1.65007	0.822911	1.28602	1.2297
	1.78683	0.9467	1.97233	0.97503	2.45611
	0.692058	1.53214	0.866689	1.81552	0.611002
	1.05261	1.32471	0.88686	1.7232	0.493164
	1.66251	1.46525	0.679929	0.948809	1.38494
	0.575264	0.704146	0.448234	1.59505	0.597181
	1.20632	2.36217	0.836403	1.04391	1.52276
	0.280573	1.20824	0.886186	0.926032	1.00791
	2.78907	2.41145	1.00137	1.2227	2.15816
	0.686869	0.967559	1.0254	1.17246	4.05083
	0.372688	1.14682	3.85701	1.4399	0.609272
	0.970916	2.14397	0.884642	1.04092	0.168235
	1.34669	0.338957	3.56778	1.43202	0.818461
	0.873193	0.672394	0.854044	0.135336	1.05942
	2.74595	2.33244	1.15926	2.48542	1.19084
	0.912947	1.69731	1.50595	1.02792	1.79481
	1.85281	1.36523	0.96249	1.24859	1.70198
	1.03803	0.687136	1.14569	1.18786	0.906669
	1.43148	0.160393	0.913666	1.1592	0.237965
	1.18211	1.84543	0.556669	1.1224	1.61602
	0.668989	0.986965	1.38786	0.96776	2.19654
	1.95244	2.00295	2.74425	0.179556	0.962194
	1.30613	0.589878	1.80172	1.82258	0.813495
	1.28971	1.53618	1.68278	0.380704	1.91814
	1.1156	0.719797	1.39771	1.29196	0.123246
	0.588702	1.01904	1.02131	1.24487	1.19196
	0.662984	0.59658	1.1317	2.32092	1.1125
	0.333502	0.659897	1.19526	2.29455	0.680725
	0.495382	1.3986	2.18671	1.71812	0.538823
	1.19039	1.21668	1.18707	2.06049	0.102779
	1.16438	2.51765	0.958352	0.921982	0.682508
	0.417451	0.79633	0.781906	0.258614	2.86096
	2.02499	0.706845	2.33141	1.57955	1.26952
	0.376792	0.280252	1.74721	1.13721	1.43845
	0.997212	0.69882	1.6823	1.5961	0.768554
	1.72358	2.00773	1.02071	1.15029	1.19154
	0.737293	1.46892	0.814802	1.51308	0.588175
	1.37313	2.40146	2.51391	1.65021	1.52444
	2.09727	0.697858	1.17713	1.45503	0.605564
	0.196876	0.913228	2.37261	0.829676	0.410327
	0.763002	0.641325	3.38153	0.212602	1.07939
	0.74886	2.17437	0.89659	2.92851	1.16092
	1.23668	1.32862	1.33007	2.35247	0.750566
	1.97175	1.04741	4.57981	0.317872	2.38728
	1.04631	1.13522	0.799541	0.631783	1.12222
	1.16018	1.13666	0.942726	0.953211	0.612313
	0.947304	0.843397	5.57899	1.51179	0.416822
	1.16983	1.96918	0.965131	0.959235	0.959032
	1.48929	1.60043	1.19585	1.32074	2.36363
	1.57809	1.40958	1.75626	0.491662	0.548574
	0.965818	0.82199	0.700972	0.337952	0.833481
	1.16865	1.76932	0.199297	1.47929	2.0357
	1.36108	1.36182	1.40632	1.00985	1.93517
	0.847799	0.175493	2.17275	0.100852	1.4335
	1.05024	2.94355	0.546924	0.291884	2.39131
	2.15973	2.29798	2.58571	0.785603	4.67551
	0.820755	1.6321	1.43372	0.880842	1.71305
	1.48133	0.861599	1.92487	2.13732	1.03601
	0.802607	1.45338	0.926055	1.45943	1.41532
	1.63501	0.777205	1.34543	0.968167	1.42343
	1.70531	1.92952	2.31359	0.705352	3.59681
	0.546341	3.02938	1.49203	1.15469	1.86875
	0.825152	1.55567	0.660274	2.00405	0.146387
	0.247036	1.14998	0.623655	1.65896	2.58221
	0.412878	0.376801	1.05483	1.09542	0.499925
	1.07848	2.28111	1.84156	0.616716	2.69788
	0.758232	2.5779	1.10545	3.53609	2.29645
	0.518371	3.569	0.540108	1.83576	0.105968
	0.982339	1.29983	1.33464	0.405066	1.65917
	0.305581	2.12158	1.20834	0.586724	0.545849
	0.854205	2.11026	0.868264	1.93511	1.76636
	1.53546	0.700552	1.2962	1.81893	1.25248
	0.314422	1.51969	1.09298	1.17616	0.0795284
	0.23478	1.10548	2.59546	2.21495	2.84594
	1.14747	0.961184	1.42532	1.06894	0.0680402
	1.08923	1.5758	1.28688	1.11528	1.7231
	1.22424	2.29806	1.51834	1.19243	1.50999
	1.37369	1.46528	1.86986	0.894387	1.87873
	1.71527	1.52058	2.68157	0.864625	1.53712
	2.31559	0.117743	1.891	0.493702	1.50412
	2.22592	3.42658	1.15858	0.852426	1.42193
	1.44441	0.683791	2.87274	0.967217	0.500362
	2.52577	0.694641	0.321915	1.07171	1.65629
	0.553049	0.692944	0.870201	0.618945	0.532709
	1.44747	0.830014	0.189171	2.54304	1.25177
	0.775048	0.994887	1.3306	2.08173	1.59748
	0.89954	1.53247	0.43429	1.09288	1.6211
	0.072148	1.73913	1.1747	1.18858	1.72034
	0.55346	1.71119	1.36997	0.701102	0.229159
	0.696439	1.00416	0.703593	1.70915	1.27624
	2.14356	1.61893	1.27302	1.80155	1.55415
	1.03669	0.270223	0.636418	0.789008	1.22327
	1.25983	0.71163	0.924139	0.693622	1.1072
	2.57048	1.34223	0.757646	2.94865	2.50926
	0.681478	2.21767	0.927369	1.94283	1.05008
	0.319365	0.849993	0.899994	1.3653	0.0686531
	0.0596895	0.836733	0.35292	1.18617	2.31775
	0.111468	0.11999	1.25019	0.944282	1.63282
	0.0673208	1.01603	2.14618	2.59138	2.28656
	1.31634	0.986788	0.171908	1.09081	2.29876
	1.3715	2.3687	1.4684	1.55208	1.03365
	0.838431	1.43125	1.26301	1.05936	1.59668
	3.18843	1.12032	0.931816	1.05364	2.0069
	0.928966	0.904513	1.16951	2.20616	1.31357
	1.17028	0.783282	0.937445	1.83377	1.58352
	1.14785	0.867954	1.07632	0.287017	1.12027
	2.45782	2.98299	0.551481	1.14017	0.825596
	0.246388	1.54557	1.53464	1.89359	2.15809
	0.145149	0.634333	0.930208	0.985506	0.794128
	0.854861	0.57226	0.958805	1.89331	0.559386
	2.0296	1.0597	0.305838	0.595023	1.11339
	2.99654	0.184862	1.05206	1.54916	1.02571
	0.474259	1.38639	1.89717	1.31833	2.04234
	1.26944	1.11276	1.28037	2.3723	0.566826
	2.04365	0.680857	0.776967	0.420235	0.414209
	0.884516	2.2544	1.80197	1.16087	1.58589
	2.93614	1.61043	1.62705	1.38208	1.80965
	1.47889	1.71006	1.30778	0.785528	7.03818
	1.41371	1.34535	2.03953	1.32057	2.35729
	1.3044	0.879599	2.45812	0.971483	3.90147
	3.80968	1.1151	1.36849	1.03912	0.747678
	1.70695	1.5183	0.157829	1.03707	1.47995
	0.587811	1.89596	0.223123	1.08656	0.968429
	1.0141	1.50545	0.518551	0.0416783	3.25106
	0.794118	0.102316	0.715686	0.287628	1.40472
	1.2689	0.899057	1.8267	1.11277	1.04851
	1.4764	0.396076	2.2396	0.867119	0.608962
	1.85662	1.19189	4.03241	2.10241	1.18126
	1.63995	1.89762	1.07191	0.51959	2.7926
	0.599825	0.712354	2.92715	0.809459	0.731213
	0.902558	0.658513	0.1169	0.926547	0.369031
	0.446455	1.2531	1.52893	0.728604	1.23701
	1.93701	3.03793	1.47559	0.63846	1.15434
	2.18742	0.589585	0.664391	3.79525	1.84203
	2.35627	0.880981	1.624	1.84616	1.44497
	0.696486	1.84548	0.885812	0.993499	0.976858
	2.31167	0.482768	0.850321	1.47148	0.820463
	1.75944	1.15872	1.72719	1.7004	0.811734
	0.896238	1.8792	1.67538	1.53217	0.352535
	2.46557	0.794265	1.24454	1.16744	1.76835
	1.14764	1.99679	0.920227	0.632094	0.275131
	1.26682	2.27288	0.289168	2.38513	0.936115
	0.588985	1.66299	1.15827	1.98688	0.325947
	1.37977	1.93986	1.10579	1.36885	0.920963
	2.03093	0.625206	1.42916	1.53988	1.15845
	1.29912	1.27696	0.790361	0.882052	1.81993
	0.779941	1.01983	2.29455	0.806771	1.30274
	1.13311	0.625881	0.822436	1.31351	1.64582
	1.99311	1.15045	0.631303	1.71185	0.457908
	1.29624	0.7104	0.618736	0.748286	1.38599
	0.999749	1.29344	1.04413	2.02209	0.196173
	0.468264	0.567348	1.42749	1.43723	0.426482
	1.78078	1.03947	1.11909	0.863392	0.28063
	1.22899	1.35014	1.43775	0.716257	0.889245
	1.50081	0.664056	1.45137	0.993893	2.13617
	2.75351	2.50961	0.226617	1.52051	0.592434
	1.62925	1.65581	1.19529	0.332849	1.41676
	1.74056	1.27702	0.147232	0.867345	0.747083
	0.464696	1.28854	0.826982	0.736164	0.955086
	0.870643	1.9202	1.8269	0.788039	0.385804
	0.56243	1.55789	1.0915	0.178094	0.870517
	2.48482	1.43248	0.860438	1.29912	2.39221
	0.823762	0.654223	1.49674	0.0805279	0.766547
	1.51783	1.4193	0.493821	0.673369	1.02037
	0.869108	0.895621	1.25866	2.09054	1.78358
	2.84846	1.38459	1.19447	1.09904	1.12016
	1.24921	0.593457	1.5381	1.25391	0.963728
	1.74749	0.738354	1.24947	1.23685	1.23696
	2.21819	0.730904	3.92052	1.11277	1.50838
	1.27731	0.84324	1.07256	1.44087	0.655628
	2.18083	0.248956	2.21748	0.610408	1.01827
	0.0878085	1.05112	0.635305	0.94795	1.53758
	1.19727	0.98596	2.98475	2.90005	0.843657
	1.32139	0.975311	1.49679	0.659809	1.87211
	2.21373	0.570248	0.72303	0.906944	0.730607
	1.74966	2.97954	0.416703	0.787341	0.553502
	2.582	0.677171	2.38664	0.609321	0.917534
	1.70166	2.28422	0.652087	2.44388	0.592433
	2.44746	0.821212	1.59306	1.28356	0.912646
	0.637274	0.239394	1.22103	0.885881	0.56084
	0.249255	1.16365	0.978294	2.01096	1.04372
	3.74699	1.2371	2.52322	3.57867	0.177829
	1.36732	0.806081	0.584289	1.04009	2.42849
	0.347485	0.830217	0.877914	1.84946	1.15771
	0.563528	0.639876	1.79028	0.940339	0.619214
	0.645017	0.854076	1.09603	2.19266	0.960096
	0.999122	4.87832	1.8286	0.383025	0.952586
	0.840351	1.02239	0.983197	0.935716	1.77256
	0.964196	0.792057	1.09057	1.33889	1.8682
	4.62253	1.07135	0.990589	1.34573	1.70866
	0.744754	1.07379	0.130924	0.707401	1.56264
	1.21122	1.35282	0.865125	0.582752	0.649784
	0.559275	0.867873	0.122358	1.69123	1.57131
	1.35131	0.565206	0.769826	1.36551	1.94194
	1.28458	2.04119	1.61701	0.593117	0.726518
	2.14028	1.12897	0.750611	1.37101	1.1941
	2.18729	3.65337	0.770641	1.52357	1.13337
	1.87221	2.65582	1.13384	0.662794	1.32965
	1.31364	1.26148	0.105489	0.756773	0.816266
	0.498888	1.96394	1.1925	1.05032	2.76754
	0.112988	1.24769	1.08916	0.935958	1.9689
	0.0981059	1.60507	1.20197	1.58946	0.797577
	0.766708	1.15699	1.18228	1.56072	0.534294
	1.53704	1.58718	1.64086	0.377701	2.12416
	0.452711	1.00119	0.667941	0.864025	0.232896
	1.03843	1.36369	1.69012	0.268801	1.16366
	0.602128	3.19796	0.960896	2.04575	0.494534
	2.08585	0.965762	1.5523	0.717543	0.952013
	0.980112	0.736579	1.06201	1.25534	1.00225
	1.83271	0.206276	0.888789	0.779211	1.39555
	1.8184	0.650082	1.88446	0.856421	1.5291
	2.45872	0.83973	0.181428	0.847029	2.07308
	2.28119	0.164001	2.0295	1.50042	0.645639
	2.43625	1.16825	0.686246	1.64288	2.79221
	0.535013	0.246964	0.392072	0.975524	0.75105
	0.36315	1.46643	1.32482	0.181192	0.345624
	0.287895	0.897754	0.411128	2.33911	1.19278
	1.54024	1.60133	0.579908	0.730053	0.62073
	1.93092	1.67512	0.665602	1.28473	1.36187
	1.34146	1.52432	1.59303	0.534227	0.601388
	4.33837	1.51476	0.0639688	1.24736	0.703747
	1.16764	2.60403	1.37199	1.81421	0.721397
	1.00321	1.34324	0.817545	0.543468	0.282353
	0.824628	0.756002	1.51224	1.07633	0.819533
	1.32897	0.925203	1.18807	1.02904	2.06054
	1.02594	0.962529	1.17924	1.6513	0.45708
	2.22688	0.997712	1.01876	1.31644	1.34917
	0.681608	1.8763	1.4097	0.413003	1.18825
	0.285831	1.40388	2.4669	1.11821	0.526293
	0.504751	1.51471	1.19609	0.476732	0.880849
	0.679088	1.15414	0.967446	0.999961	1.08729
	0.963459	1.36727	0.423416	1.06336	2.95235
	0.589684	0.956577	2.23623	0.714217	1.02833
	0.108627	0.490675	0.81182	1.96475	0.789686
	1.29847	0.101597	0.750161	0.388725	0.982045
	0.828384	1.16638	0.907121	0.918048	0.88892
	2.2673	1.73154	2.08049	0.598676	1.22136
	1.29865	0.78138	0.190286	1.38026	3.12156
	0.340755	0.761226	1.85276	1.92767	0.954438
	0.917702	0.61731	0.997332	0.566127	0.800789
	1.17694	0.496667	0.491042	0.0766797	0.706734
	0.583881	2.41755	1.22022	1.36338	1.40323
	1.8656	0.908888	1.78529	3.79101	0.200357
	1.26104	1.6785	0.877408	2.22998	0.790202
	1.03597	0.874103	1.42776	3.08981	1.05484
	0.750836	0.589232	1.39295	0.888648	1.46647
	0.411028	2.15767	0.157358	0.37786	0.216618
	0.330435	2.16137	1.76729	1.19449	3.66679
	1.6904	0.648001	1.26249	2.4337	0.46845
	1.96425	1.93518	0.357295	0.832418	0.531597
	0.821016	1.64122	1.45793	6.75518	0.637427
	1.60686	0.70243	0.281368	2.99506	1.18575
	1.12416	1.25089	1.07175	1.67686	1.11581
	0.827521	0.679268	0.184328	0.658407	0.789486
	1.51779	2.32766	0.739771	1.69818	0.75249
	1.00688	1.37706	2.37348	2.24199	2.2365
	1.01456	2.66316	1.01583	0.617436	0.877871
	0.103805	1.94632	1.26217	0.756851	0.906961
	0.543345	0.392461	2.57465	1.02324	1.40635
	0.562032	1.60416	1.35623	1.07046	1.60424
	2.82588	1.54956	1.22631	1.66501	0.765899
	0.273417	1.0029	2.30634	0.85932	1.90024
	2.74309	3.03217	1.12774	1.22265	1.52686
	1.71353	1.69923	0.118999	1.02942	1.45172
	0.707914	0.331248	0.901752	0.285902	0.196799
	0.0698824	0.440553	1.96355	1.64844	2.42528
	0.779669	1.15239	1.28566	0.667613	0.872187
	1.37102	0.510862	1.17428	1.38262	1.15954
	1.97565	0.21387	0.272084	0.823321	0.69641
	1.91117	0.374868	0.651964	1.35201	0.0097833
	0.858063	0.903512	2.34775	0.299728	1.0771
	0.803355	0.550889	0.858354	1.40871	0.899392
	1.58071	3.34876	1.04071	0.837127	1.05758
	0.375514	3.54274	1.01005	1.03398	1.83766
	1.1283	1.60464	2.72529	1.20737	1.31845
	2.24479	0.157567	0.509413	1.27219	0.917891
	0.884996	1.1973	1.70951	0.702977	1.03837
	1.71534	0.621527	2.49941	0.650934	1.79437
	0.950178	1.51186	1.03973	1.1387	1.40887
	0.994346	1.1808	1.97552	0.959741	0.832965
	1.42811	0.836323	1.20636	2.03292	0.854038
	2.71819	0.802371	0.395592	0.934855	1.98428
	2.14842	1.19542	1.12549	1.27905	0.814565
	4.07923	1.14284	2.5034	1.13666	0.873682
	1.52758	1.03035	0.864176	1.93326	1.49944
	0.771562	0.769986	1.95123	0.551213	3.10826
	1.21837	1.24204	1.15545	0.989553	1.09415
	0.192718	0.38335	0.211808	1.9096	1.11995
	0.254512	0.762657	2.04536	0.618163	1.84457
	1.59192	4.14803	1.12879	2.86876	0.562356
	0.965726	0.863624	1.12775	1.24406	1.892
	0.461013	0.721279	1.00413	0.562942	0.510948
	0.390154	1.20653	0.549689	2.54599	1.29471
	0.887645	2.31594	1.66954	0.283465	0.629136
	0.958071	1.03539	1.29676	0.39623	0.738413
	0.658256	1.88284	0.898205	1.05775	1.26381
	2.13934	0.755632	0.831472	0.958504	0.61516
	0.718422	1.28891	1.54212	1.18871	0.649069
	0.544986	0.786009	0.714052	0.793385	2.62189
	0.580483	0.196642	0.803005	3.99626	1.3737
	1.17381	0.564132	1.58709	1.10819	0.845638
	0.554564	2.45476	0.29663	0.501407	0.971952
	1.96516	0.482825	0.886926	4.28773	2.49871
	1.29864	0.956014	1.13266	2.29894	0.69976
	4.85799	0.30779	0.911113	0.443314	1.91137
	0.841604	0.933798	0.409486	1.18387	0.82853
	2.03869	0.948144	1.02535	0.873601	1.80738
	0.221252	2.19805	0.927928	1.56464	1.05349
	0.976794	1.61848	1.84185	0.490025	0.802328
	1.69895	2.24914	1.16407	0.285063	0.779126
	1.01483	2.21835	0.667864	0.892118	0.916007
	1.78067	1.30352	1.11271	1.26244	0.677032
	1.76845	0.968956	0.825598	1.04437	1.01027
	1.91543	1.02561	0.591834	3.18716	2.06885
	3.58653	1.39495	0.144236	1.19772	2.62976
	0.717146	0.567891	1.55474	0.608568	0.179193
	4.57739	0.846069	0.787576	0.75116	2.53945
	1.36931	0.456273	0.326786	1.57218	0.945395
	2.06912	3.76686	0.808288	2.66206	1.5321
	0.443445	0.804246	0.423096	2.09867	0.813664
	2.07482	1.35082	1.0145	0.508112	1.19056
	0.560702	0.473858	0.794027	1.30685	1.8928
	1.78852	0.474198	1.10781	1.8592	1.20716
	0.975242	2.10942	1.38284	0.507547	1.75692
	0.770172	1.08624	1.01007	1.33268	1.69976
	0.245987	1.85633	0.950722	1.54779	0.0919757
	2.9671	2.90903	1.23705	1.65878	3.84921
	1.3399	2.29862	1.18296	0.647725	0.382355
	0.402483	0.594428	2.27948	0.9105	0.732164
	2.72817	1.49313	1.2658	0.479079	0.148948
	0.771216	1.70623	0.764395	1.41849	0.586749
	1.2064	0.680725	2.13337	0.542468	0.968176
	0.738182	0.941732	3.04334	0.977948	0.846683
	2.51302	1.29931	0.62028	0.89226	0.116784
	3.109	0.659642	1.32164	0.35902	1.19984
	1.83024	0.155629	0.536399	0.806981	1.06777
	1.12191	1.13676	1.682	0.203582	0.841297
	2.38452	0.515671	1.75053	2.80306	0.133783
[truncated: 1,178 more rows]

## Sheet: Supp Fig 1D
		Cumulative frequency per cell (%)
		Lean Fed					Lean Fasted
	Bin Center	6461 Cell1	6461 Cell2	6461 Cell3	6461 Cell4	6461 Cell5	9428 cell1	9428 cell2	9428 cell3	9428 cell4	9428 cell5	9428 cell6
	0	20.5931	17.6693	17.9042	20.3226	16.6667	16.3128	15.3586	14.3305	16.3462	16.996	15.0189
	1	76.3079	78.0787	77.1456	78.3513	76.2779	50.9497	51.0549	44.4009	51.5224	47.0356	47.1698
	2	94.6351	95.4331	95.757	95.9498	94.7804	71.1732	70.211	66.1707	70.2724	68.5112	67.2453
	3	98.2006	98.8661	98.9392	98.9606	98.2361	80.3352	79.4093	77.2122	81.0897	80.3689	78.8679
	4	99.5002	99.748	99.7428	99.7133	99.64	87.1508	86.1603	85.1997	85.9776	85.2437	85.5849
	5	99.9667	99.874	99.9679	99.9283	99.928	90.6145	89.8734	89.4283	89.6635	88.9328	89.434
	6	99.9667	99.9685	100	99.9642	99.964	93.5196	92.4895	92.1691	91.9872	91.5679	92.3774
	7	99.9667	100	100	100	100	96.2011	94.5148	93.9702	93.8301	94.0711	94.1132
	8	100	100	100	100	100	96.9832	95.865	94.9099	95.1122	94.7299	95.6981
	9	100	100	100	100	100	97.6536	96.4557	95.693	95.8333	95.7839	97.0566
	10	100	100	100	100	100	98.324	97.1308	96.8677	96.3942	96.1792	97.434
	11	100	100	100	100	100	98.6592	97.384	97.4941	97.5962	97.1014	98.1887
	12	100	100	100	100	100	98.7709	97.8059	98.1206	98.2372	97.4967	98.4906
	13	100	100	100	100	100	98.9944	98.1435	98.3555	98.5577	97.7602	98.7925
	14	100	100	100	100	100	99.2179	98.3122	98.5121	98.7179	98.1555	99.0189
	15	100	100	100	100	100	99.2179	98.481	98.982	99.1186	98.5507	99.1698
	16	100	100	100	100	100	99.3296	98.6498	99.1386	99.1987	98.6825	99.4717
	17	100	100	100	100	100	99.4413	98.6498	99.3735	99.2788	99.0777	99.4717
	18	100	100	100	100	100	99.5531	98.6498	99.4518	99.359	99.0777	99.6226
	19	100	100	100	100	100	99.5531	98.7342	99.6085	99.5192	99.2095	99.6981
	20	100	100	100	100	100	99.6648	98.903	99.6085	99.5192	99.3412	99.6981
	21	100	100	100	100	100	99.6648	99.2405	99.6085	99.5994	99.3412	99.7736
	22	100	100	100	100	100	99.6648	99.4937	99.6868	99.7596	99.3412	99.8491
	23	100	100	100	100	100	99.6648	99.6624	99.7651	99.7596	99.3412	99.8491
	24	100	100	100	100	100	99.6648	99.7468	99.7651	99.8397	99.3412	99.8491
	25	100	100	100	100	100	99.6648	99.8312	99.8434	99.9199	99.473	99.9245
	26	100	100	100	100	100	99.6648	99.8312	99.8434	99.9199	99.6047	100
	27	100	100	100	100	100	99.6648	99.9156	99.8434	99.9199	99.6047	100
	28	100	100	100	100	100	99.7765	99.9156	99.9217	99.9199	99.8682	100
	29	100	100	100	100	100	99.7765	99.9156	100	99.9199	99.8682	100
	30	100	100	100	100	100	99.7765	99.9156	100	99.9199	99.8682	100
	31	100	100	100	100	100	99.7765	99.9156	100	99.9199	99.8682	100
	32	100	100	100	100	100	99.7765	99.9156	100	99.9199	99.8682	100
	33	100	100	100	100	100	99.8883	99.9156	100	99.9199	99.8682	100
	34	100	100	100	100	100	99.8883	99.9156	100	99.9199	99.8682	100
	35	100	100	100	100	100	100	99.9156	100	99.9199	99.8682	100
	36	100	100	100	100	100	100	99.9156	100	99.9199	99.8682	100
	37	100	100	100	100	100	100	99.9156	100	99.9199	99.8682	100
	38	100	100	100	100	100	100	99.9156	100	99.9199	99.8682	100
	39	100	100	100	100	100	100	99.9156	100	99.9199	99.8682	100
	40	100	100	100	100	100	100	99.9156	100	99.9199	99.8682	100
	41	100	100	100	100	100	100	99.9156	100	99.9199	99.8682	100
	42	100	100	100	100	100	100	100	100	99.9199	100	100
	43	100	100	100	100	100	100	100	100	99.9199	100	100
	44	100	100	100	100	100	100	100	100	99.9199	100	100
	45	100	100	100	100	100	100	100	100	100	100	100

## Sheet: Supp Fig 1E
	Cell by cell mito sphericity													Cell by cell mito sphericity
	Lean Fed					Lean Fasted								Lean Fed					Lean Fasted
	6461 Cell1	6461 Cell2	6461 Cell3	6461 Cell4	6461 Cell5	9428 cell1	9428 cell2	9428 cell3	9428 cell4	9428 cell5	9428 cell6			6461 Cell1	6461 Cell2	6461 Cell3	6461 Cell4	6461 Cell5	9428 cell1	9428 cell2	9428 cell3	9428 cell4	9428 cell5	9428 cell6
	0.603668	0.595594	0.576374	0.604085	0.620464	0.510602	0.5697	0.598075	0.568688	0.565163	0.661041		Mean	0.5906	0.5922	0.5983	0.599	0.5827	0.521	0.5121	0.5093	0.5133	0.5192	0.5051
	0.614427	0.538048	0.506291	0.655095	0.653309	0.644434	0.44107	0.481331	0.597463	0.613459	0.633449		Std. Deviation	0.06558	0.0628	0.06196	0.0625	0.06419	0.09822	0.1047	0.1016	0.1023	0.1032	0.1023
	0.542886	0.458553	0.523122	0.609983	0.640475	0.430424	0.640782	0.582324	0.431499	0.440218	0.445867		Std. Error of Mean	0.001197	0.001115	0.001111	0.001183	0.001218	0.003283	0.003043	0.002842	0.002897	0.003746	0.002811
	0.538163	0.630765	0.534157	0.61947	0.513298	0.567449	0.617135	0.631775	0.478653	0.513861	0.643658
	0.549023	0.579827	0.572505	0.58353	0.440563	0.621031	0.365514	0.53465	0.378431	0.537788	0.639239
	0.50567	0.496064	0.590465	0.651262	0.626965	0.565631	0.66782	0.627676	0.636866	0.487019	0.591935
	0.554838	0.524662	0.525649	0.651384	0.642135	0.457806	0.511408	0.409331	0.523485	0.504106	0.534872
	0.580933	0.450937	0.61572	0.649	0.586533	0.552316	0.654524	0.502539	0.61727	0.587103	0.592815
	0.500624	0.560647	0.653341	0.652953	0.650342	0.502269	0.625667	0.530013	0.626229	0.634001	0.49293
	0.619145	0.635582	0.628209	0.559668	0.637775	0.593388	0.598366	0.622356	0.513557	0.620738	0.531275
	0.591046	0.448282	0.646488	0.643917	0.616993	0.630202	0.598721	0.484321	0.633457	0.633596	0.516404
	0.562149	0.467556	0.655816	0.462249	0.590803	0.552279	0.579573	0.662995	0.580264	0.630288	0.525323
	0.570073	0.647788	0.601298	0.579581	0.65632	0.65229	0.494756	0.49416	0.577062	0.625489	0.403247
	0.657785	0.595881	0.638093	0.627905	0.616718	0.640661	0.504767	0.590751	0.563618	0.542664	0.535386
	0.499494	0.559286	0.608145	0.626951	0.459713	0.480075	0.657283	0.449831	0.652924	0.40196	0.601308
	0.597321	0.61149	0.64166	0.602256	0.584991	0.54658	0.537818	0.548989	0.500813	0.636313	0.486682
	0.595377	0.524811	0.605245	0.644522	0.64897	0.55031	0.527327	0.514341	0.65377	0.648532	0.524213
	0.541016	0.647427	0.643939	0.618385	0.666829	0.574813	0.480718	0.568193	0.575765	0.589182	0.645932
	0.656948	0.601399	0.493541	0.591044	0.642484	0.519757	0.592567	0.628198	0.567804	0.43855	0.60151
	0.476078	0.558528	0.652994	0.601823	0.639893	0.498034	0.647917	0.637548	0.479252	0.329854	0.63694
	0.664298	0.597516	0.658868	0.639964	0.508113	0.560696	0.508271	0.656091	0.639005	0.274797	0.467083
	0.619685	0.577779	0.648551	0.657119	0.620911	0.567679	0.645752	0.577806	0.495966	0.46687	0.654585
	0.545809	0.471592	0.583998	0.655036	0.648297	0.526226	0.642041	0.625838	0.618281	0.595498	0.605501
	0.508221	0.649224	0.651097	0.59352	0.621688	0.554218	0.493223	0.515829	0.358889	0.640686	0.547914
	0.572783	0.578822	0.651402	0.584718	0.479982	0.64218	0.476557	0.544209	0.650386	0.524948	0.651773
	0.674235	0.655173	0.515901	0.581554	0.663504	0.586039	0.518674	0.644947	0.427665	0.615078	0.540529
	0.530399	0.477908	0.649005	0.492736	0.636679	0.550373	0.482443	0.607478	0.448606	0.616971	0.62523
	0.568731	0.612093	0.555589	0.521595	0.644085	0.534627	0.555101	0.599854	0.249848	0.620143	0.522265
	0.661796	0.640248	0.583713	0.655974	0.649389	0.644659	0.538344	0.476194	0.562878	0.54144	0.583613
	0.560247	0.530621	0.650641	0.653089	0.572718	0.64773	0.605839	0.612034	0.615167	0.504067	0.538367
	0.657283	0.637266	0.65228	0.479341	0.530264	0.650939	0.47557	0.622942	0.517895	0.50365	0.587057
	0.634375	0.486616	0.654561	0.632932	0.522837	0.402628	0.601444	0.363571	0.568691	0.643305	0.642141
	0.653516	0.64044	0.652785	0.63872	0.641915	0.58335	0.642133	0.53476	0.609061	0.619594	0.531792
	0.565467	0.651453	0.570625	0.464026	0.648396	0.564807	0.623421	0.538205	0.533342	0.637089	0.53213
	0.626982	0.638132	0.639094	0.48802	0.562735	0.653428	0.560887	0.659261	0.585945	0.62511	0.606165
	0.656706	0.613352	0.650588	0.64566	0.649244	0.643193	0.499605	0.426093	0.640818	0.508018	0.558821
	0.57052	0.6455	0.642563	0.641123	0.599034	0.619869	0.590133	0.621343	0.449858	0.645699	0.634584
	0.64981	0.533922	0.50512	0.647667	0.514905	0.647585	0.580906	0.521756	0.539419	0.41516	0.622422
	0.557371	0.62795	0.552927	0.54054	0.634499	0.603926	0.646838	0.538699	0.505494	0.636646	0.625993
	0.645711	0.653407	0.646166	0.567673	0.482788	0.455288	0.628644	0.543073	0.620061	0.620745	0.614635
	0.642481	0.651865	0.508716	0.578719	0.47615	0.521065	0.629062	0.511905	0.515074	0.552842	0.45956
	0.567309	0.537945	0.649126	0.627458	0.648464	0.638772	0.611577	0.549527	0.628916	0.63832	0.579031
	0.53549	0.634104	0.544474	0.59236	0.539729	0.501503	0.459955	0.516889	0.598021	0.647613	0.645008
	0.588498	0.637485	0.629389	0.587482	0.602729	0.626638	0.654199	0.560775	0.549393	0.646324	0.623747
	0.630951	0.64301	0.614472	0.543865	0.64253	0.535857	0.607564	0.556539	0.625356	0.648806	0.63046
	0.588701	0.44962	0.653516	0.618732	0.640608	0.60631	0.648605	0.485285	0.631523	0.603918	0.602315
	0.656514	0.608005	0.655853	0.607088	0.647207	0.545629	0.653351	0.648646	0.542869	0.649341	0.513993
	0.60952	0.64844	0.480419	0.659591	0.61375	0.516519	0.630372	0.563218	0.569554	0.6469	0.606825
	0.643483	0.651609	0.602804	0.596318	0.521697	0.500118	0.407623	0.61683	0.652829	0.587225	0.537802
	0.652621	0.654389	0.570346	0.6019	0.570199	0.637455	0.461748	0.607661	0.627375	0.646615	0.621727
	0.652939	0.649864	0.606262	0.571086	0.654011	0.393989	0.463161	0.621451	0.471906	0.642612	0.536559
	0.613232	0.656409	0.55297	0.584196	0.588874	0.489192	0.474791	0.529297	0.642078	0.500442	0.628459
	0.598451	0.648478	0.619234	0.614087	0.655292	0.614616	0.468817	0.653151	0.647768	0.639205	0.581822
	0.647742	0.593203	0.593293	0.653689	0.611895	0.536651	0.471147	0.625461	0.506181	0.646912	0.608951
	0.652052	0.52183	0.629645	0.514689	0.598754	0.636028	0.630578	0.583394	0.485976	0.657002	0.602969
	0.64904	0.637552	0.668828	0.457792	0.61943	0.624173	0.574645	0.641571	0.632874	0.649758	0.404795
	0.628235	0.629087	0.563419	0.610429	0.633068	0.534691	0.461239	0.49785	0.577909	0.642414	0.550691
	0.590092	0.645459	0.52984	0.612624	0.606514	0.630411	0.522992	0.525171	0.603171	0.638914	0.638129
	0.662238	0.606127	0.623018	0.648111	0.64601	0.32642	0.606626	0.532934	0.636136	0.647677	0.589573
	0.559381	0.648374	0.584835	0.600016	0.659049	0.51214	0.658208	0.640725	0.619623	0.558224	0.613011
	0.570231	0.603893	0.560682	0.58883	0.651902	0.480901	0.645924	0.624694	0.596888	0.573457	0.57702
	0.655576	0.647785	0.491724	0.606067	0.424763	0.476429	0.631721	0.648087	0.532807	0.656168	0.595239
	0.647461	0.559737	0.574963	0.65263	0.657127	0.621328	0.411088	0.65585	0.443775	0.462879	0.530414
	0.588235	0.585731	0.639184	0.648683	0.629792	0.636702	0.626443	0.654747	0.630081	0.628275	0.534162
	0.647354	0.605859	0.616347	0.415762	0.626715	0.560303	0.371076	0.543445	0.61133	0.481094	0.583065
	0.656614	0.649832	0.519421	0.551127	0.439551	0.658181	0.588497	0.631604	0.647101	0.508956	0.469479
	0.503828	0.652536	0.414737	0.653843	0.605654	0.506559	0.649568	0.654473	0.582299	0.600313	0.571978
	0.647077	0.613273	0.650973	0.618807	0.626286	0.607293	0.455945	0.425762	0.641682	0.534694	0.5001
	0.553259	0.657401	0.636361	0.617377	0.619257	0.550274	0.41477	0.485688	0.659349	0.629802	0.501071
	0.49757	0.648814	0.650969	0.571634	0.550752	0.390084	0.626571	0.62123	0.52154	0.621997	0.352504
	0.652429	0.521211	0.652231	0.614098	0.634984	0.560111	0.597779	0.568354	0.547972	0.487253	0.357058
	0.490437	0.592829	0.547095	0.550366	0.351512	0.591827	0.593862	0.653032	0.510125	0.592367	0.588496
	0.546767	0.541311	0.321892	0.573637	0.66068	0.529587	0.530873	0.592197	0.540799	0.641261	0.631494
	0.582394	0.593981	0.650829	0.622851	0.566593	0.582466	0.555451	0.347699	0.391213	0.607353	0.50366
	0.600561	0.651444	0.403335	0.549229	0.400943	0.526372	0.449904	0.651526	0.624787	0.577633	0.558213
	0.634949	0.656982	0.510472	0.638167	0.53002	0.594385	0.512983	0.615285	0.566491	0.640081	0.647008
	0.522465	0.59893	0.490943	0.658913	0.528756	0.648143	0.569523	0.64237	0.585901	0.659657	0.590495
	0.618074	0.643404	0.579107	0.644057	0.59685	0.655998	0.602541	0.643507	0.481382	0.596287	0.647843
	0.474862	0.591094	0.645772	0.483919	0.630267	0.498543	0.652699	0.630421	0.536479	0.647462	0.459536
	0.650732	0.56959	0.660742	0.621571	0.651916	0.473007	0.546194	0.578205	0.609079	0.527484	0.625437
	0.593589	0.631092	0.653039	0.66661	0.647955	0.519012	0.44189	0.636778	0.626665	0.518685	0.652389
	0.639538	0.65988	0.65144	0.457236	0.65155	0.477037	0.589812	0.488607	0.576887	0.569226	0.473111
	0.487984	0.622544	0.596464	0.638596	0.635186	0.615939	0.574869	0.603013	0.6502	0.423955	0.40699
	0.580079	0.657814	0.5927	0.652044	0.647794	0.62097	0.613072	0.654381	0.645506	0.465987	0.500885
	0.527963	0.659589	0.65164	0.644412	0.620566	0.523819	0.633834	0.485739	0.656927	0.490518	0.457234
	0.466096	0.649325	0.635851	0.530692	0.615793	0.617089	0.649903	0.459678	0.638624	0.48346	0.482542
	0.556676	0.626197	0.62684	0.592339	0.636419	0.648067	0.633153	0.615806	0.541996	0.659905	0.469492
	0.658856	0.633955	0.651179	0.645479	0.649828	0.515307	0.484847	0.584149	0.603557	0.634661	0.624099
	0.375248	0.64477	0.470925	0.572687	0.508822	0.354734	0.530794	0.58529	0.512902	0.526466	0.646426
	0.531028	0.575486	0.653466	0.592632	0.485957	0.633529	0.519456	0.535936	0.64234	0.583667	0.607048
	0.400146	0.536899	0.654535	0.518923	0.557982	0.654457	0.652027	0.561144	0.65488	0.626968	0.590711
	0.516858	0.649841	0.654239	0.6529	0.638678	0.604312	0.632239	0.531116	0.548861	0.657287	0.50618
	0.651732	0.547807	0.582826	0.653399	0.646877	0.655183	0.545728	0.497135	0.525187	0.502423	0.628871
	0.651903	0.604485	0.647293	0.658627	0.63646	0.643148	0.399404	0.652551	0.475765	0.477506	0.376715
	0.651948	0.651775	0.650562	0.616212	0.644191	0.510209	0.65276	0.542569	0.645874	0.611457	0.39337
	0.546672	0.644388	0.653395	0.651647	0.60078	0.574	0.627448	0.605413	0.633409	0.498986	0.64517
	0.662977	0.642743	0.646724	0.656536	0.598837	0.357723	0.379765	0.617343	0.642816	0.629484	0.515399
	0.577644	0.648534	0.658804	0.644759	0.554992	0.629441	0.486633	0.633517	0.555042	0.596096	0.484974
	0.580048	0.652941	0.546737	0.652859	0.547982	0.547882	0.577373	0.505939	0.656588	0.618071	0.631615
	0.623388	0.588241	0.649579	0.53491	0.512207	0.586969	0.49859	0.659143	0.388364	0.506057	0.545691
	0.572333	0.653152	0.625215	0.54032	0.607011	0.54493	0.633703	0.613612	0.646255	0.629528	0.636357
	0.53779	0.489749	0.642745	0.627437	0.508746	0.520043	0.640284	0.635943	0.664396	0.647425	0.599652
	0.653258	0.535264	0.645894	0.551573	0.656368	0.53249	0.475638	0.581102	0.567902	0.561759	0.638014
	0.502111	0.64967	0.639884	0.594848	0.580963	0.555489	0.630573	0.50328	0.489992	0.592022	0.640213
	0.650282	0.628264	0.593488	0.658699	0.570935	0.611099	0.619061	0.400865	0.645395	0.646216	0.635453
	0.652714	0.656348	0.647035	0.653385	0.645689	0.624497	0.500667	0.58715	0.595117	0.611856	0.450866
	0.623373	0.51201	0.634823	0.568451	0.436684	0.649446	0.626275	0.50439	0.601542	0.548126	0.654937
	0.642868	0.657005	0.603846	0.646299	0.588649	0.604413	0.607862	0.516267	0.516197	0.641985	0.609057
	0.569525	0.651455	0.654934	0.639237	0.627881	0.652566	0.5666	0.415316	0.613261	0.41056	0.654255
	0.521339	0.529702	0.648534	0.569849	0.5486	0.58806	0.535591	0.624573	0.597236	0.547357	0.639659
	0.642201	0.557761	0.537834	0.556222	0.523466	0.582412	0.565306	0.571836	0.604212	0.4081	0.640581
	0.56432	0.656794	0.600471	0.629133	0.584129	0.557871	0.554596	0.443003	0.618348	0.538826	0.515311
	0.557976	0.650425	0.623077	0.650782	0.521568	0.479753	0.573778	0.65666	0.650183	0.544172	0.635645
	0.529677	0.623132	0.660938	0.558251	0.533682	0.561969	0.410792	0.471996	0.60082	0.604679	0.505167
	0.584186	0.59293	0.642954	0.562149	0.615356	0.519734	0.632243	0.646795	0.61741	0.585981	0.656609
	0.451467	0.638365	0.644352	0.611902	0.585143	0.569944	0.6543	0.613487	0.636696	0.554473	0.491155
	0.651305	0.656301	0.657799	0.631926	0.63686	0.389842	0.65557	0.647144	0.63859	0.564015	0.570042
	0.637974	0.641597	0.651995	0.591972	0.604551	0.581579	0.613436	0.554578	0.527935	0.48253	0.583961
	0.634113	0.639316	0.552927	0.639348	0.64388	0.595624	0.592244	0.604395	0.487873	0.526567	0.571643
	0.61629	0.648335	0.595453	0.606232	0.645478	0.425806	0.571853	0.634075	0.3718	0.591139	0.528439
	0.434975	0.537035	0.65245	0.647943	0.644848	0.491248	0.604076	0.592307	0.623012	0.644146	0.625999
	0.654997	0.582021	0.65053	0.637138	0.643185	0.490568	0.623462	0.58258	0.474882	0.490958	0.615704
	0.632259	0.632006	0.652998	0.635137	0.648474	0.595757	0.646409	0.625892	0.646772	0.592217	0.612473
	0.646026	0.573849	0.654245	0.621213	0.64879	0.607237	0.628098	0.58255	0.636935	0.649265	0.509175
	0.658925	0.647795	0.650793	0.607893	0.508047	0.429875	0.636628	0.48421	0.558307	0.498898	0.644501
	0.578348	0.64704	0.653535	0.645282	0.642168	0.654171	0.577096	0.63083	0.647092	0.483874	0.420942
	0.658582	0.641735	0.653993	0.65346	0.596586	0.609306	0.612945	0.371039	0.541083	0.654716	0.498392
	0.537244	0.642978	0.55369	0.573719	0.591703	0.40527	0.637609	0.42092	0.592588	0.655678	0.560655
	0.619127	0.64948	0.631013	0.672034	0.504135	0.596294	0.493247	0.588501	0.534866	0.564447	0.508438
	0.589756	0.476137	0.659614	0.612346	0.613565	0.627885	0.578527	0.615355	0.607546	0.515894	0.611057
	0.597921	0.652996	0.651721	0.621966	0.644952	0.638326	0.645042	0.462312	0.599138	0.653285	0.638115
	0.593782	0.638568	0.642591	0.564686	0.588434	0.605923	0.587607	0.645292	0.647053	0.509788	0.654989
	0.654171	0.622199	0.652505	0.648107	0.632742	0.646487	0.447065	0.64389	0.533184	0.521673	0.512009
	0.586888	0.628005	0.576849	0.649218	0.641492	0.472703	0.572991	0.638413	0.655861	0.645191	0.623717
	0.54518	0.587858	0.64714	0.582412	0.617782	0.594167	0.623612	0.611284	0.571312	0.535669	0.614385
	0.496915	0.640686	0.653068	0.602571	0.592311	0.655155	0.594239	0.625285	0.458294	0.651141	0.502675
	0.639819	0.645376	0.61468	0.650812	0.599337	0.584708	0.468666	0.476481	0.587107	0.646916	0.547311
	0.647753	0.473595	0.653197	0.641042	0.57506	0.446999	0.415297	0.639776	0.653656	0.6404	0.538596
	0.62872	0.653775	0.552637	0.547535	0.547237	0.620125	0.607982	0.494055	0.541368	0.619774	0.62098
	0.624012	0.509083	0.565533	0.657304	0.655338	0.634343	0.654335	0.570563	0.58919	0.600217	0.595758
	0.65354	0.569778	0.552233	0.61573	0.502141	0.607845	0.625852	0.639881	0.468133	0.644275	0.5872
	0.621487	0.645135	0.600571	0.619219	0.601437	0.609113	0.631283	0.61768	0.50342	0.605874	0.629585
	0.654076	0.486117	0.62934	0.59089	0.608395	0.570566	0.636791	0.507374	0.616458	0.641599	0.652655
	0.590422	0.643994	0.64447	0.611143	0.493225	0.640205	0.65174	0.482527	0.635045	0.517138	0.48513
	0.562248	0.657185	0.469279	0.64954	0.5334	0.419082	0.586472	0.48536	0.61926	0.613694	0.64841
	0.657346	0.526813	0.555234	0.64454	0.656816	0.407861	0.42089	0.567608	0.548173	0.560876	0.516403
	0.634534	0.646108	0.63458	0.554488	0.58944	0.616849	0.451009	0.650002	0.49445	0.628564	0.609393
	0.610188	0.618962	0.643002	0.656719	0.551582	0.61082	0.58444	0.588912	0.448689	0.465339	0.655291
	0.588274	0.655125	0.628957	0.648129	0.621365	0.600116	0.428578	0.546926	0.628592	0.628421	0.586507
	0.647624	0.657959	0.60693	0.657255	0.64181	0.655345	0.634665	0.530125	0.60956	0.486441	0.60832
	0.648651	0.607785	0.648511	0.648276	0.610793	0.355101	0.62034	0.493678	0.573287	0.430654	0.367306
	0.536656	0.617599	0.648056	0.546018	0.620201	0.615109	0.597117	0.640612	0.623938	0.59819	0.500643
	0.575466	0.613769	0.516169	0.631972	0.626428	0.577738	0.611622	0.622216	0.60329	0.510032	0.618599
	0.640063	0.430771	0.604947	0.652905	0.641505	0.559495	0.573894	0.589344	0.62643	0.610619	0.269562
	0.657797	0.637577	0.649626	0.653108	0.653916	0.586884	0.38693	0.64745	0.645138	0.454807	0.581177
	0.638052	0.641243	0.640122	0.633859	0.649133	0.580934	0.438993	0.510806	0.565322	0.621764	0.582334
	0.513166	0.6478	0.600235	0.65709	0.651235	0.512496	0.648522	0.567083	0.640987	0.455796	0.543511
	0.623154	0.634219	0.653958	0.653257	0.608156	0.484031	0.484287	0.599328	0.603794	0.618992	0.605673
	0.554016	0.525168	0.663689	0.653089	0.645782	0.636961	0.44432	0.61075	0.55849	0.604095	0.594221
	0.642744	0.620825	0.635488	0.603801	0.568622	0.638788	0.618285	0.447747	0.466784	0.561905	0.599275
	0.652879	0.525816	0.653197	0.52971	0.651617	0.653838	0.633095	0.547502	0.46029	0.592482	0.523081
	0.609144	0.570155	0.605897	0.641371	0.619559	0.582836	0.621992	0.619488	0.370889	0.647841	0.601643
	0.528963	0.644643	0.645296	0.657147	0.64172	0.538215	0.657686	0.511843	0.654433	0.541376	0.554828
	0.647269	0.608568	0.607178	0.556395	0.609371	0.451561	0.623528	0.565738	0.582565	0.642429	0.639081
	0.652054	0.651579	0.654121	0.66088	0.585868	0.369321	0.477226	0.625153	0.532348	0.617287	0.563342
	0.609534	0.602499	0.641997	0.514142	0.651301	0.550838	0.507709	0.49	0.635534	0.562947	0.587809
	0.657027	0.600376	0.57229	0.63686	0.617769	0.576632	0.659333	0.617259	0.44459	0.581485	0.634885
	0.618094	0.63957	0.646585	0.54568	0.581792	0.623905	0.483834	0.644117	0.585706	0.513073	0.537252
	0.655408	0.640865	0.658828	0.59056	0.636784	0.617756	0.650163	0.450102	0.612066	0.579627	0.589426
	0.502566	0.658495	0.630822	0.651902	0.612288	0.3286	0.583368	0.58778	0.630214	0.613692	0.642482
	0.653706	0.62126	0.416468	0.641498	0.643145	0.456667	0.62226	0.408537	0.631003	0.648582	0.607558
	0.637009	0.635944	0.555399	0.651388	0.650368	0.623963	0.65899	0.636331	0.471703	0.449011	0.598264
	0.650822	0.65553	0.591382	0.629431	0.635968	0.602668	0.566545	0.558453	0.637558	0.511654	0.522894
	0.607584	0.64651	0.58436	0.645997	0.463312	0.522056	0.564222	0.647187	0.5449	0.616982	0.643361
	0.573684	0.527787	0.623423	0.637294	0.630779	0.621153	0.580927	0.525269	0.597155	0.594061	0.572908
	0.45043	0.618115	0.598359	0.645243	0.647945	0.5882	0.632063	0.54368	0.622394	0.62925	0.506877
	0.657541	0.535978	0.528756	0.635705	0.559852	0.518394	0.544287	0.529566	0.504766	0.585703	0.650184
	0.468766	0.620611	0.640086	0.546876	0.643399	0.641021	0.655895	0.647963	0.491857	0.646511	0.443638
	0.634221	0.627549	0.483507	0.623227	0.577448	0.6514	0.539362	0.558293	0.646951	0.515639	0.465675
	0.65949	0.637518	0.647088	0.549181	0.541439	0.623921	0.637109	0.560027	0.496406	0.64409	0.498359
	0.533774	0.643976	0.651764	0.522903	0.621851	0.627287	0.427897	0.554198	0.586087	0.546646	0.435918
	0.647986	0.653488	0.501436	0.622648	0.637777	0.49452	0.393812	0.628604	0.573232	0.629588	0.655031
	0.607336	0.613742	0.642585	0.639288	0.619091	0.583998	0.658168	0.530222	0.575789	0.638545	0.486827
	0.500495	0.653713	0.593174	0.644279	0.522929	0.533535	0.635873	0.599431	0.610719	0.425829	0.497909
	0.656026	0.61588	0.646357	0.647801	0.652383	0.500026	0.582247	0.562655	0.619106	0.657515	0.614215
	0.634498	0.627228	0.65366	0.645091	0.65211	0.606019	0.65646	0.653032	0.496529	0.638724	0.5697
	0.616066	0.618093	0.55564	0.651206	0.590442	0.653617	0.645825	0.384292	0.615986	0.615856	0.547476
	0.643687	0.639343	0.595749	0.651668	0.578639	0.579859	0.617557	0.510814	0.51847	0.575155	0.519571
	0.642075	0.365506	0.650427	0.646055	0.415572	0.47616	0.645465	0.625352	0.59624	0.612459	0.627331
	0.550904	0.655763	0.629004	0.608925	0.642418	0.469674	0.586153	0.630076	0.384726	0.618502	0.547536
	0.63492	0.660395	0.656701	0.53199	0.623859	0.610147	0.624212	0.60338	0.608348	0.515448	0.513501
	0.647451	0.484539	0.509227	0.657754	0.643196	0.483299	0.535213	0.510542	0.61309	0.449059	0.565331
	0.593626	0.426245	0.61787	0.579532	0.549974	0.466371	0.559937	0.489539	0.555725	0.655888	0.534651
	0.657228	0.615967	0.653459	0.485773	0.636084	0.647742	0.623783	0.630519	0.640133	0.625476	0.597159
	0.587845	0.653117	0.656172	0.625113	0.6254	0.646444	0.644116	0.625365	0.655364	0.549999	0.604984
	0.657458	0.650643	0.643887	0.638726	0.631974	0.641274	0.655088	0.599052	0.543249	0.619966	0.438779
	0.55613	0.656695	0.65493	0.609095	0.633501	0.6027	0.357039	0.422488	0.586513	0.644847	0.629489
	0.660028	0.626728	0.657575	0.658457	0.608977	0.591286	0.544738	0.633689	0.529323	0.56407	0.508078
	0.594381	0.594825	0.628234	0.644662	0.626966	0.446422	0.632137	0.522018	0.526396	0.606247	0.501013
	0.585917	0.631504	0.657849	0.628053	0.516836	0.58526	0.524583	0.607697	0.569193	0.591631	0.611391
	0.65144	0.619908	0.654565	0.659988	0.54711	0.631845	0.561945	0.476161	0.573334	0.541754	0.64907
	0.654264	0.598281	0.596393	0.648026	0.620226	0.610813	0.631254	0.568636	0.464623	0.586682	0.344145
	0.649122	0.577123	0.651157	0.588206	0.592365	0.498914	0.65269	0.633423	0.366273	0.465643	0.592964
	0.650062	0.620975	0.649399	0.585159	0.557447	0.543979	0.408964	0.635702	0.616675	0.53442	0.451662
	0.554124	0.631655	0.646879	0.666704	0.536046	0.462505	0.578678	0.509776	0.55025	0.593532	0.50115
	0.571504	0.652673	0.652148	0.552707	0.614671	0.493712	0.639798	0.633066	0.623387	0.615967	0.568329
	0.576324	0.630477	0.652425	0.601189	0.54903	0.602667	0.569402	0.478249	0.624657	0.656078	0.33085
	0.651931	0.650281	0.6485	0.611543	0.577415	0.607447	0.518418	0.629982	0.501488	0.505021	0.630537
	0.633179	0.653539	0.616444	0.640428	0.647324	0.644178	0.444637	0.633202	0.430169	0.610576	0.638679
	0.585742	0.650344	0.622426	0.633613	0.32005	0.479867	0.58017	0.628192	0.523382	0.609846	0.64012
	0.645189	0.590598	0.652995	0.465075	0.48845	0.548365	0.572934	0.502973	0.449925	0.622189	0.54073
	0.645147	0.647371	0.651532	0.648097	0.58649	0.56277	0.602857	0.505254	0.625221	0.506069	0.583628
	0.657508	0.642633	0.583832	0.656262	0.601357	0.450624	0.461307	0.427171	0.646656	0.463913	0.615483
	0.521368	0.576649	0.485833	0.594572	0.573454	0.520033	0.46631	0.483459	0.532822	0.439013	0.62616
	0.589038	0.636	0.516981	0.58017	0.517811	0.455544	0.624242	0.435941	0.509578	0.599645	0.637029
	0.643134	0.598449	0.639332	0.580816	0.485417	0.647349	0.634559	0.634673	0.392327	0.633144	0.587831
	0.593485	0.598824	0.649188	0.595484	0.498792	0.606617	0.661985	0.554933	0.512097	0.535863	0.535498
	0.530355	0.500371	0.657642	0.649502	0.594958	0.564022	0.58279	0.511628	0.649754	0.501343	0.486326
	0.497678	0.448408	0.620218	0.633002	0.653165	0.660733	0.449998	0.652608	0.459026	0.566581	0.619441
	0.629646	0.652341	0.649927	0.651349	0.593831	0.50543	0.656719	0.472228	0.417061	0.650076	0.651727
	0.475764	0.622258	0.566474	0.595295	0.385874	0.647436	0.63214	0.637643	0.658901	0.481223	0.560514
	0.643298	0.641782	0.65733	0.605877	0.640176	0.543261	0.414019	0.654151	0.267358	0.579973	0.647628
	0.6524	0.563495	0.656308	0.650932	0.642782	0.581123	0.656753	0.644369	0.644081	0.652902	0.53679
	0.650817	0.64962	0.586341	0.631863	0.536691	0.590002	0.630659	0.469569	0.290358	0.636779	0.49929
	0.565527	0.640029	0.558562	0.544079	0.520562	0.642192	0.570459	0.617946	0.482215	0.500358	0.468074
	0.610285	0.633943	0.635387	0.649228	0.511152	0.604287	0.599397	0.550575	0.532863	0.638772	0.475482
	0.655273	0.6469	0.562297	0.642563	0.594374	0.645668	0.609304	0.519764	0.647581	0.269931	0.586729
	0.645324	0.421071	0.607127	0.657562	0.643304	0.612064	0.445571	0.571023	0.64525	0.518301	0.427069
	0.65239	0.651797	0.534342	0.654289	0.646417	0.443415	0.57481	0.48833	0.55192	0.648533	0.623041
	0.628769	0.413095	0.571451	0.658442	0.64242	0.629686	0.49836	0.626995	0.548728	0.618479	0.50494
	0.574886	0.640265	0.647091	0.653746	0.634249	0.596464	0.585219	0.502569	0.647262	0.417425	0.518403
	0.563341	0.530391	0.656716	0.648899	0.624186	0.627673	0.489318	0.451536	0.450664	0.646507	0.656144
	0.532474	0.64363	0.648953	0.63991	0.63615	0.649293	0.645606	0.496905	0.569933	0.559185	0.643527
	0.670225	0.647488	0.653798	0.646153	0.548026	0.648546	0.659647	0.538838	0.368508	0.547632	0.555203
	0.621714	0.520897	0.536638	0.655193	0.661001	0.536478	0.602125	0.372443	0.350383	0.461605	0.544796
	0.60594	0.552007	0.520002	0.569427	0.567499	0.614672	0.652782	0.625	0.616025	0.630401	0.583492
	0.576691	0.653184	0.649618	0.557936	0.547504	0.614555	0.614965	0.594546	0.505668	0.635645	0.585763
	0.586419	0.644249	0.619998	0.654864	0.662087	0.556374	0.65678	0.544061	0.575722	0.607916	0.560268
	0.654755	0.564449	0.51571	0.628343	0.528669	0.554723	0.617701	0.57155	0.431832	0.652337	0.503625
	0.669074	0.640048	0.563594	0.584372	0.61655	0.582179	0.516133	0.557815	0.623728	0.606647	0.451412
	0.471103	0.655614	0.601523	0.504616	0.648905	0.556023	0.584805	0.636236	0.614185	0.613064	0.626221
	0.609652	0.612414	0.629321	0.647076	0.652125	0.664576	0.516912	0.584915	0.606742	0.643304	0.606468
	0.577133	0.595238	0.542249	0.637279	0.646253	0.441091	0.629864	0.617844	0.618543	0.561329	0.505064
	0.527048	0.552626	0.562243	0.606416	0.645979	0.627983	0.586707	0.488294	0.435111	0.468756	0.636511
	0.643223	0.62008	0.602007	0.572867	0.60671	0.606132	0.513772	0.615455	0.604299	0.643182	0.537789
	0.635034	0.599809	0.580775	0.645626	0.613846	0.585404	0.597354	0.539954	0.323543	0.458694	0.481609
	0.657227	0.652264	0.648056	0.651448	0.62254	0.491359	0.637399	0.624401	0.528955	0.421105	0.571441
	0.548014	0.561118	0.656832	0.639059	0.566474	0.503786	0.543051	0.580096	0.645016	0.483964	0.623593
	0.653874	0.64436	0.656655	0.499192	0.590666	0.651062	0.565193	0.554414	0.525669	0.4389	0.563083
	0.641652	0.653527	0.647204	0.528084	0.603734	0.599719	0.653117	0.559985	0.435045	0.475926	0.458494
	0.664915	0.654372	0.642485	0.508323	0.562505	0.650502	0.599629	0.511312	0.596333	0.353327	0.475223
	0.62722	0.65067	0.645252	0.588846	0.585894	0.539922	0.612945	0.529375	0.659965	0.524532	0.630291
	0.593875	0.639563	0.651584	0.654842	0.652214	0.537929	0.492406	0.656874	0.587623	0.60025	0.581194
	0.665135	0.613546	0.657644	0.547641	0.559834	0.496592	0.649391	0.620667	0.559856	0.347671	0.569809
	0.603482	0.655777	0.625126	0.641149	0.654724	0.510179	0.561954	0.563562	0.515203	0.522987	0.643629
	0.591458	0.614838	0.50031	0.658374	0.640859	0.647317	0.646504	0.529256	0.52102	0.504411	0.567667
	0.617975	0.593901	0.617247	0.648556	0.646143	0.410968	0.527981	0.540468	0.50159	0.600271	0.560096
	0.628443	0.652122	0.516758	0.620864	0.592939	0.623921	0.528562	0.522826	0.525203	0.660632	0.644263
	0.638372	0.631669	0.616398	0.607256	0.631266	0.604879	0.644598	0.529	0.640869	0.556742	0.35438
	0.617403	0.600419	0.570894	0.499375	0.63057	0.626323	0.542409	0.641425	0.442365	0.600671	0.616984
	0.652624	0.516803	0.512573	0.427374	0.560959	0.65079	0.64961	0.585296	0.528617	0.370071	0.410231
	0.62097	0.649736	0.533192	0.61495	0.58578	0.636121	0.627512	0.580809	0.394784	0.527476	0.559204
	0.645587	0.657333	0.552378	0.647519	0.652752	0.51858	0.655725	0.630961	0.608925	0.495985	0.631246
	0.630702	0.559243	0.500429	0.653132	0.511779	0.402437	0.543897	0.542744	0.616605	0.372273	0.588984
	0.63354	0.628449	0.658715	0.534247	0.652453	0.550934	0.63945	0.604581	0.625891	0.353986	0.497771
	0.64419	0.631717	0.650945	0.65209	0.638076	0.436317	0.587823	0.570654	0.560936	0.377125	0.555641
	0.651306	0.65659	0.500157	0.638913	0.52489	0.637224	0.508984	0.559075	0.58442	0.490725	0.551402
	0.649925	0.6553	0.473734	0.647819	0.619379	0.623457	0.61238	0.615362	0.510366	0.508632	0.505187
	0.625151	0.461478	0.601622	0.596284	0.535206	0.614768	0.432215	0.57094	0.632194	0.428123	0.54763
	0.656636	0.655117	0.53974	0.652852	0.550828	0.651934	0.541112	0.503513	0.476261	0.498856	0.60597
	0.622106	0.595753	0.593859	0.598432	0.655056	0.495257	0.545018	0.628165	0.603983	0.369194	0.465088
	0.607719	0.636876	0.588895	0.597044	0.6418	0.604901	0.561644	0.619933	0.541062	0.470484	0.546473
	0.615129	0.600647	0.643578	0.617544	0.645527	0.588308	0.529599	0.401204	0.58876	0.386785	0.59167
	0.657558	0.509667	0.595208	0.657147	0.614741	0.601402	0.562634	0.626492	0.630854	0.342961	0.541337
	0.657222	0.614444	0.638026	0.626104	0.631145	0.494678	0.530268	0.619009	0.43406	0.5743	0.501257
	0.649173	0.522161	0.647577	0.642504	0.543252	0.481835	0.601701	0.659241	0.608651	0.571414	0.558514
	0.653951	0.619896	0.63162	0.45675	0.528464	0.546308	0.593396	0.614421	0.631086	0.628752	0.628418
	0.649447	0.646233	0.64755	0.635938	0.540065	0.444696	0.628938	0.65494	0.656185	0.651614	0.514412
	0.626484	0.565621	0.645614	0.594874	0.62901	0.6541	0.657707	0.577271	0.482818	0.416476	0.529811
	0.641672	0.580398	0.575296	0.615483	0.624877	0.635336	0.520232	0.490054	0.399498	0.545755	0.514288
	0.651887	0.638258	0.624599	0.618317	0.596716	0.637506	0.660367	0.563107	0.51484	0.515533	0.518203
	0.634327	0.652921	0.652892	0.650502	0.639446	0.631735	0.487649	0.578139	0.623877	0.641094	0.623591
	0.472126	0.442164	0.590662	0.653747	0.624374	0.561385	0.623518	0.644131	0.600564	0.448558	0.443667
	0.623905	0.550742	0.627117	0.610649	0.654049	0.448639	0.579441	0.638346	0.612751	0.528712	0.599436
	0.652391	0.626516	0.624573	0.626118	0.549943	0.636367	0.636	0.609259	0.619146	0.608706	0.406555
	0.593064	0.62255	0.64421	0.656929	0.375006	0.466372	0.652047	0.595983	0.587393	0.575751	0.569393
	0.593415	0.587413	0.660425	0.5572	0.650063	0.442311	0.521559	0.655368	0.451193	0.433684	0.419398
	0.615169	0.583083	0.598752	0.506245	0.531007	0.592487	0.469997	0.591581	0.611223	0.329289	0.505142
	0.633266	0.572878	0.657278	0.61684	0.633299	0.649886	0.616475	0.64725	0.52653	0.626341	0.536067
	0.581331	0.617395	0.658428	0.571785	0.637431	0.577268	0.649811	0.606142	0.57748	0.64462	0.483924
	0.656317	0.38232	0.657845	0.650981	0.652019	0.442084	0.598532	0.529226	0.591093	0.549908	0.628929
	0.622643	0.495905	0.581813	0.631247	0.655659	0.541528	0.61924	0.525512	0.546279	0.47838	0.588304
	0.581128	0.644869	0.649393	0.645516	0.604465	0.468995	0.474679	0.385956	0.561428	0.644172	0.534761
	0.657142	0.655094	0.580254	0.651415	0.616085	0.440391	0.65438	0.610085	0.62278	0.555758	0.462456
	0.629382	0.6468	0.585441	0.597608	0.645162	0.591588	0.624223	0.442659	0.644346	0.644588	0.619957
	0.660044	0.62421	0.65505	0.593996	0.606362	0.642178	0.341211	0.537913	0.594991	0.54649	0.518943
	0.593118	0.58829	0.656959	0.653632	0.632384	0.461074	0.601777	0.597035	0.583433	0.524716	0.61193
	0.503768	0.635735	0.616227	0.522572	0.55837	0.521633	0.628453	0.458448	0.550809	0.635229	0.638503
	0.649905	0.655691	0.52798	0.650278	0.544967	0.476793	0.524606	0.652576	0.646075	0.64477	0.602977
	0.656425	0.651824	0.591979	0.62154	0.377971	0.521708	0.646802	0.547882	0.462138	0.517066	0.553458
	0.54837	0.620195	0.654931	0.652468	0.611781	0.637214	0.493284	0.604548	0.586694	0.359731	0.572522
	0.587278	0.641159	0.624698	0.568618	0.656586	0.501584	0.651283	0.34377	0.326372	0.635678	0.46887
	0.632645	0.613279	0.609773	0.644961	0.646739	0.599515	0.639897	0.488142	0.377549	0.646466	0.622875
	0.573002	0.58918	0.658384	0.652277	0.592815	0.514005	0.642201	0.36345	0.653398	0.29118	0.565568
	0.610102	0.65228	0.52945	0.611318	0.640104	0.403059	0.622406	0.653852	0.566746	0.557836	0.552489
	0.644579	0.624403	0.603999	0.650002	0.648643	0.621379	0.577129	0.657226	0.648389	0.59852	0.47072
	0.647568	0.655286	0.51701	0.650082	0.62766	0.352968	0.509454	0.652989	0.576585	0.430093	0.616206
	0.555236	0.656542	0.631744	0.648495	0.632888	0.350737	0.534134	0.452536	0.557055	0.590714	0.545159
	0.543694	0.613563	0.553529	0.654719	0.652138	0.323515	0.647667	0.447733	0.634638	0.652162	0.649431
	0.549837	0.540583	0.658539	0.652784	0.59755	0.638333	0.531079	0.577096	0.656379	0.63184	0.618925
	0.646453	0.654709	0.656326	0.651492	0.645245	0.605429	0.538403	0.57973	0.654175	0.653249	0.604598
	0.650391	0.653636	0.59153	0.639186	0.621943	0.503835	0.485636	0.396695	0.584418	0.511444	0.437094
	0.658956	0.603626	0.588832	0.56528	0.60655	0.388642	0.640023	0.632248	0.645905	0.549319	0.535088
	0.653098	0.658808	0.630909	0.46863	0.629138	0.429823	0.481774	0.586581	0.586132	0.52766	0.514414
	0.593208	0.631887	0.593314	0.642949	0.649091	0.614272	0.471526	0.523398	0.533885	0.622293	0.62987
	0.568493	0.419187	0.614675	0.553969	0.639803	0.417711	0.651056	0.642989	0.51341	0.493818	0.648762
	0.611095	0.64741	0.615285	0.62603	0.647666	0.600806	0.598056	0.614257	0.55344	0.500361	0.649604
	0.634921	0.537472	0.659388	0.656083	0.654445	0.472633	0.655481	0.405759	0.47645	0.453004	0.626955
	0.549479	0.557579	0.659894	0.617473	0.651372	0.332118	0.510403	0.644386	0.627402	0.336092	0.617564
	0.539159	0.626214	0.660273	0.656358	0.612208	0.426564	0.423416	0.61737	0.557578	0.610739	0.574475
	0.582387	0.651429	0.519549	0.53771	0.636293	0.655587	0.600817	0.650522	0.51474	0.350944	0.661418
	0.622775	0.602133	0.650306	0.581914	0.654802	0.635181	0.569214	0.60648	0.509136	0.624145	0.437871
	0.594484	0.65856	0.660078	0.340403	0.534974	0.515374	0.629033	0.533461	0.53887	0.550323	0.465988
	0.658191	0.648343	0.564952	0.56868	0.646809	0.513425	0.660611	0.607421	0.525355	0.614612	0.644864
	0.654165	0.655401	0.619149	0.422487	0.454462	0.520955	0.61218	0.443401	0.578293	0.281139	0.534647
	0.556471	0.635024	0.644071	0.661223	0.559085	0.503591	0.40729	0.58791	0.611986	0.470469	0.658237
	0.641099	0.633617	0.568825	0.652774	0.57258	0.396545	0.648072	0.601011	0.424072	0.534588	0.64426
	0.651484	0.592591	0.538572	0.431169	0.550952	0.589036	0.637228	0.650547	0.617319	0.526085	0.516614
	0.652499	0.650667	0.539148	0.669483	0.648446	0.641357	0.659313	0.473457	0.628807	0.504886	0.457131
	0.563085	0.640777	0.642815	0.6496	0.651731	0.551806	0.655142	0.597668	0.580203	0.358674	0.492232
	0.660481	0.662077	0.503561	0.669204	0.585257	0.48879	0.626481	0.599639	0.600961	0.54818	0.524669
	0.61031	0.557711	0.58172	0.651654	0.616857	0.364766	0.423481	0.591446	0.646118	0.4642	0.600803
	0.673283	0.620617	0.651906	0.644761	0.473368	0.590074	0.615077	0.494224	0.569854	0.636425	0.649128
	0.530029	0.637784	0.637845	0.644524	0.557082	0.43834	0.455518	0.640343	0.606348	0.567168	0.630208
	0.491004	0.653336	0.644378	0.644853	0.525465	0.640805	0.600065	0.547814	0.513849	0.427173	0.576637
	0.627338	0.434917	0.456115	0.620377	0.600868	0.453785	0.469357	0.589224	0.503442	0.362094	0.644545
	0.637584	0.46767	0.649111	0.607952	0.624962	0.510734	0.632112	0.548139	0.607372	0.419148	0.545313
	0.545653	0.623053	0.641245	0.597581	0.607917	0.551799	0.524232	0.414823	0.463433	0.547013	0.553384
	0.628579	0.644645	0.501465	0.266175	0.60529	0.603802	0.462428	0.438786	0.604566	0.45412	0.606224
	0.657664	0.653264	0.599783	0.633871	0.552608	0.505306	0.640801	0.385992	0.628111	0.582666	0.611411
	0.59531	0.648171	0.633773	0.584558	0.595603	0.406321	0.545352	0.475036	0.499473	0.617274	0.646708
	0.637238	0.649668	0.496056	0.645395	0.609098	0.500057	0.504082	0.403624	0.650853	0.385844	0.609555
	0.653425	0.626711	0.649076	0.581422	0.579767	0.52137	0.622249	0.528638	0.571259	0.388138	0.51693
	0.527323	0.650046	0.638791	0.604293	0.543474	0.346229	0.622434	0.411761	0.43346	0.605668	0.613992
	0.521141	0.642274	0.601099	0.543273	0.575341	0.487148	0.452825	0.466269	0.531961	0.580258	0.403993
	0.655582	0.652698	0.6418	0.660254	0.478707	0.477057	0.442751	0.343908	0.569987	0.476488	0.653494
	0.626708	0.622489	0.656389	0.635497	0.649488	0.44724	0.582501	0.547266	0.616489	0.495449	0.56897
	0.592741	0.635073	0.649038	0.658154	0.5847	0.318953	0.443785	0.651033	0.606638	0.557814	0.649289
	0.652584	0.584924	0.620982	0.607885	0.516089	0.4339	0.362724	0.522537	0.605946	0.524629	0.57021
	0.646601	0.547213	0.55481	0.581403	0.620137	0.522016	0.582523	0.60831	0.634035	0.400974	0.526999
	0.660396	0.55297	0.611658	0.552102	0.638004	0.627445	0.554863	0.534861	0.639142	0.598561	0.484636
	0.498489	0.626328	0.616677	0.570932	0.610133	0.628713	0.583683	0.641939	0.462562	0.434978	0.473183
	0.629614	0.583571	0.59829	0.599362	0.604361	0.47697	0.443315	0.649141	0.657178	0.519891	0.463157
	0.652813	0.627572	0.452572	0.640393	0.59109	0.596562	0.503656	0.402512	0.627901	0.456489	0.644674
	0.650914	0.611293	0.613953	0.644582	0.652734	0.547927	0.462691	0.612259	0.652348	0.629412	0.555008
	0.590319	0.645616	0.64907	0.415999	0.643237	0.465587	0.559617	0.505736	0.480138	0.552728	0.637004
	0.641843	0.556216	0.65511	0.661908	0.620168	0.483482	0.437676	0.567902	0.498057	0.526653	0.597659
	0.569187	0.620839	0.655099	0.647455	0.630627	0.641474	0.526083	0.613294	0.382832	0.480678	0.470126
	0.558003	0.596488	0.648202	0.62431	0.487037	0.538357	0.407234	0.554406	0.372653	0.486882	0.493076
	0.558333	0.650743	0.605016	0.653167	0.594195	0.551483	0.44686	0.440172	0.567487	0.415817	0.651668
	0.648802	0.605457	0.656812	0.639349	0.582947	0.622573	0.419205	0.560599	0.573734	0.474875	0.640651
	0.609785	0.64236	0.65451	0.520136	0.643849	0.398404	0.372315	0.495504	0.48104	0.427448	0.643656
	0.59402	0.634758	0.522142	0.651089	0.64582	0.57132	0.519366	0.432593	0.581776	0.475251	0.548999
	0.469125	0.570402	0.659037	0.651205	0.451925	0.540245	0.480543	0.417555	0.58215	0.497221	0.450134
	0.617214	0.540675	0.631548	0.652284	0.549684	0.517736	0.406072	0.448391	0.358497	0.468471	0.597792
	0.658902	0.621837	0.59313	0.620733	0.560629	0.609983	0.438729	0.437743	0.633096	0.470861	0.619848
	0.636458	0.538033	0.642499	0.648957	0.648682	0.618492	0.313371	0.615095	0.56252	0.62891	0.511857
	0.631203	0.492888	0.646346	0.619223	0.58297	0.339897	0.605593	0.48855	0.58491	0.28346	0.656531
	0.656894	0.654717	0.647077	0.63966	0.637325	0.557771	0.564252	0.479758	0.48844	0.530905	0.582329
	0.553537	0.604534	0.650228	0.631559	0.518532	0.62858	0.326394	0.444707	0.585615	0.619474	0.564766
	0.607214	0.631284	0.630132	0.586297	0.655871	0.596192	0.490233	0.313731	0.506941	0.587661	0.553478
	0.601934	0.545469	0.563098	0.620559	0.627397	0.507232	0.629831	0.432312	0.52301	0.65581	0.615512
	0.540509	0.631787	0.641676	0.65825	0.655237	0.425032	0.523497	0.487148	0.554554	0.623983	0.42157
	0.481899	0.651517	0.481916	0.649416	0.505732	0.483188	0.263815	0.484799	0.339386	0.553984	0.577278
	0.618312	0.597784	0.585802	0.613971	0.621001	0.468381	0.551207	0.417733	0.527937	0.549124	0.55695
	0.61635	0.632291	0.551161	0.659824	0.616211	0.656525	0.597935	0.632223	0.441666	0.390272	0.563482
	0.433207	0.649449	0.633709	0.651907	0.656061	0.60054	0.533964	0.609799	0.36019	0.605431	0.507448
	0.655407	0.658773	0.63875	0.656334	0.58124	0.618396	0.647857	0.605434	0.476233	0.471165	0.528814
	0.645813	0.656457	0.535924	0.571133	0.59998	0.659792	0.366373	0.563793	0.424301	0.509376	0.633917
	0.655382	0.65973	0.598335	0.523576	0.626336	0.615495	0.549996	0.373423	0.314483	0.326716	0.440813
	0.640669	0.47649	0.653799	0.585106	0.401674	0.491902	0.56844	0.398172	0.277955	0.632508	0.467774
	0.654248	0.583072	0.654233	0.651491	0.594292	0.427594	0.562553	0.591278	0.525012	0.545327	0.629067
	0.520179	0.616304	0.655336	0.654378	0.480999	0.540937	0.546016	0.516431	0.482292	0.413066	0.603965
	0.599107	0.591484	0.65256	0.657942	0.651542	0.492167	0.428571	0.494574	0.611433	0.339959	0.468604
	0.65602	0.644073	0.636933	0.583697	0.658388	0.401332	0.319611	0.523144	0.335268	0.64243	0.608057
	0.640524	0.516916	0.608737	0.652141	0.539019	0.572496	0.384175	0.584432	0.472426	0.647928	0.632075
	0.634043	0.644179	0.599897	0.468172	0.632786	0.394258	0.579316	0.514865	0.46863	0.44563	0.567943
	0.629574	0.655202	0.58061	0.637629	0.642283	0.479895	0.417989	0.362943	0.637485	0.505661	0.648444
	0.628482	0.511018	0.673032	0.652127	0.584543	0.582531	0.573189	0.493029	0.36658	0.617443	0.542511
	0.592414	0.637521	0.628878	0.608854	0.648105	0.469357	0.500108	0.595132	0.432949	0.476167	0.515147
	0.636479	0.489091	0.655028	0.60093	0.587893	0.557058	0.306311	0.364871	0.345627	0.337816	0.466085
	0.635795	0.637107	0.539787	0.653171	0.640997	0.524139	0.254459	0.618619	0.383994	0.604528	0.632507
	0.642828	0.563908	0.650879	0.604275	0.602237	0.602306	0.582894	0.497516	0.632186	0.459204	0.459695
	0.623293	0.65472	0.595367	0.480757	0.649402	0.4279	0.501366	0.585086	0.589804	0.469254	0.335743
	0.55508	0.586508	0.611694	0.613138	0.526961	0.609721	0.54789	0.417701	0.402121	0.576303	0.561794
	0.605711	0.643197	0.65513	0.647386	0.535611	0.611807	0.359464	0.616669	0.608215	0.198606	0.636976
	0.536498	0.604459	0.638438	0.634738	0.623381	0.575183	0.402188	0.621273	0.521943	0.532435	0.500125
	0.654642	0.634096	0.56471	0.650595	0.557856	0.621453	0.556397	0.447623	0.588633	0.438908	0.460215
	0.661619	0.520849	0.617517	0.64527	0.618389	0.417926	0.294051	0.364131	0.495257	0.473774	0.599194
	0.488054	0.635481	0.566009	0.625807	0.634731	0.507891	0.463359	0.487999	0.434391	0.609467	0.642288
	0.640946	0.608839	0.641798	0.616765	0.608058	0.560563	0.337048	0.368648	0.388783	0.464932	0.641394
	0.637118	0.653178	0.570665	0.620771	0.646117	0.345591	0.30859	0.509004	0.418883	0.60748	0.649284
	0.640947	0.634652	0.655632	0.533271	0.637854	0.519164	0.239686	0.62896	0.531834	0.440209	0.576461
	0.636144	0.655817	0.565312	0.632757	0.585779	0.631174	0.367965	0.408529	0.496149	0.594626	0.598909
	0.60742	0.65132	0.636795	0.593944	0.588112	0.388276	0.504289	0.546987	0.553399	0.370435	0.554079
	0.639185	0.645268	0.649955	0.635622	0.507059	0.425964	0.414877	0.502694	0.575374	0.445006	0.624484
	0.554047	0.458745	0.572605	0.594384	0.602952	0.53553	0.401472	0.486533	0.489711	0.456324	0.462596
	0.608713	0.552552	0.647302	0.655439	0.643864	0.434381	0.503509	0.416265	0.374259	0.336624	0.599425
	0.526464	0.591063	0.652158	0.656274	0.531327	0.546883	0.529156	0.520371	0.567919	0.602397	0.614824
	0.541489	0.648798	0.650257	0.518726	0.620199	0.435035	0.535239	0.580092	0.647288	0.408759	0.410272
	0.468032	0.640786	0.646081	0.515898	0.646574	0.616733	0.623105	0.508924	0.448603	0.425405	0.596591
	0.657537	0.531111	0.638157	0.65792	0.656274	0.53138	0.480771	0.634749	0.494036	0.464857	0.513526
	0.649881	0.653711	0.652869	0.651789	0.541321	0.541345	0.368033	0.561479	0.398042	0.567517	0.375231
	0.510606	0.5549	0.657769	0.657483	0.623456	0.397677	0.561075	0.452513	0.335198	0.62938	0.625377
	0.653396	0.648146	0.653982	0.506429	0.656571	0.427858	0.612655	0.576884	0.365062	0.298539	0.644532
	0.657662	0.584309	0.651245	0.642466	0.525077	0.388258	0.519333	0.469308	0.576711	0.546744	0.311123
	0.660817	0.538755	0.624458	0.620013	0.657609	0.427335	0.533454	0.576412	0.548107	0.514889	0.37135
	0.655779	0.584662	0.632987	0.600354	0.654241	0.563203	0.56707	0.559858	0.439281	0.437174	0.433172
	0.592081	0.657715	0.590071	0.556275	0.64212	0.637357	0.565001	0.640719	0.484665	0.421533	0.427317
	0.61342	0.636047	0.526061	0.514741	0.613477	0.401071	0.639105	0.427723	0.465428	0.374079	0.378242
	0.587343	0.621644	0.539391	0.613186	0.639178	0.397518	0.53833	0.33796	0.35478	0.613305	0.521036
	0.655565	0.64903	0.657382	0.648062	0.603006	0.542643	0.547545	0.431272	0.611003	0.619028	0.515825
	0.652786	0.617187	0.623838	0.662446	0.637225	0.549421	0.391237	0.53161	0.468745	0.570182	0.520992
	0.632232	0.645727	0.640599	0.656674	0.653725	0.434679	0.59347	0.651097	0.620433	0.62659	0.322855
	0.655786	0.632906	0.648014	0.619801	0.571425	0.583305	0.422204	0.600397	0.621319	0.46024	0.487895
	0.655848	0.647636	0.508167	0.655692	0.631629	0.64216	0.52901	0.466474	0.637065	0.590829	0.304891
	0.588625	0.58219	0.633964	0.593077	0.644997	0.464958	0.58846	0.488716	0.495191	0.403302	0.503868
	0.638582	0.571542	0.657984	0.655571	0.47738	0.461403	0.654976	0.333143	0.396079	0.625104	0.379327
	0.577416	0.642207	0.626498	0.543241	0.657888	0.560518	0.460003	0.469429	0.537955	0.433583	0.445387
	0.629461	0.593575	0.586308	0.545155	0.529589	0.432306	0.622641	0.408451	0.512583	0.316974	0.426232
	0.649054	0.544958	0.557512	0.635459	0.544918	0.476751	0.337724	0.451928	0.64117	0.345461	0.566375
	0.61901	0.648104	0.642109	0.645526	0.592925	0.450489	0.3692	0.566742	0.417662	0.6202	0.448385
	0.656431	0.60747	0.652633	0.615928	0.653406	0.327032	0.652936	0.646756	0.45192	0.452471	0.542964
	0.552725	0.651019	0.652327	0.653082	0.627227	0.499098	0.641103	0.408605	0.470327	0.522698	0.620171
	0.66079	0.613384	0.653922	0.645212	0.650861	0.454274	0.469129	0.400106	0.26947	0.535444	0.407116
	0.453553	0.652372	0.549964	0.579108	0.660329	0.614802	0.539504	0.615522	0.473557	0.250786	0.2933
	0.654143	0.631649	0.63879	0.657568	0.57338	0.629243	0.602172	0.47634	0.393111	0.40869	0.514782
	0.385784	0.63438	0.53806	0.628805	0.589899	0.51355	0.388706	0.364028	0.631571	0.518073	0.56662
	0.592616	0.583346	0.581161	0.642405	0.599512	0.518518	0.648719	0.573119	0.480367	0.476951	0.61846
	0.530722	0.650584	0.497794	0.616022	0.568871	0.567271	0.511396	0.314525	0.628467	0.534906	0.437983
	0.499091	0.580109	0.636213	0.615028	0.575287	0.620881	0.599196	0.52155	0.5771	0.477473	0.416809
	0.643336	0.599505	0.649069	0.578114	0.585549	0.407621	0.379242	0.594716	0.565815	0.501082	0.415398
	0.587881	0.64674	0.614179	0.652838	0.597777	0.570099	0.365424	0.431258	0.52698	0.543719	0.383682
	0.458955	0.647934	0.626781	0.656233	0.626306	0.397354	0.381136	0.649576	0.441479	0.632956	0.497428
	0.649402	0.544809	0.623188	0.65202	0.614517	0.592472	0.444816	0.647119	0.596799	0.463527	0.353917
	0.654625	0.593785	0.67017	0.651208	0.562505	0.419681	0.571492	0.628839	0.567947	0.355747	0.488656
	0.629352	0.619128	0.649885	0.649269	0.617476	0.518945	0.599403	0.393476	0.585165	0.390793	0.507835
	0.655912	0.64768	0.667074	0.653307	0.628477	0.334895	0.546475	0.480065	0.626481	0.361402	0.645191
	0.613463	0.646405	0.563513	0.65033	0.529417	0.570913	0.643059	0.44818	0.444958	0.49053	0.437907
	0.523047	0.643277	0.617977	0.654591	0.58619	0.550521	0.321051	0.470425	0.448087	0.503152	0.401075
	0.599564	0.642105	0.652421	0.647979	0.648673	0.604577	0.627177	0.649112	0.635581	0.472411	0.566921
	0.535553	0.62041	0.569089	0.6507	0.540176	0.478266	0.415998	0.61751	0.469698	0.481856	0.338253
	0.63348	0.637108	0.649624	0.58643	0.593628	0.449459	0.336317	0.567799	0.483089	0.63702	0.617711
	0.640444	0.637263	0.654436	0.577591	0.622452	0.625604	0.605104	0.56817	0.509866	0.545181	0.526263
	0.540447	0.621509	0.657426	0.641976	0.573516	0.481002	0.522942	0.424586	0.604966	0.426945	0.398491
	0.654866	0.537548	0.654795	0.656367	0.641338	0.51556	0.65243	0.524571	0.476884	0.638656	0.331681
	0.570178	0.622328	0.638716	0.645743	0.593281	0.51721	0.513294	0.620729	0.623774	0.509458	0.483853
	0.639958	0.659231	0.593261	0.513289	0.634232	0.57213	0.655057	0.601872	0.352144	0.567522	0.340375
	0.641015	0.534546	0.598669	0.6341	0.593191	0.623822	0.631887	0.47225	0.385295	0.607503	0.581953
	0.595301	0.620413	0.635065	0.622895	0.6519	0.510506	0.486528	0.41745	0.360587	0.619379	0.506168
	0.653804	0.599103	0.641977	0.635748	0.648914	0.381433	0.435417	0.280402	0.625679	0.396598	0.317612
	0.607691	0.417884	0.516998	0.656983	0.616073	0.656679	0.495033	0.564904	0.596242	0.643691	0.306545
	0.647123	0.608759	0.637446	0.650982	0.65642	0.566376	0.308489	0.602531	0.586882	0.342692	0.391781
	0.466418	0.616529	0.648849	0.655477	0.64095	0.327637	0.56627	0.422649	0.576524	0.601814	0.339069
	0.65681	0.622971	0.638448	0.653112	0.547809	0.331526	0.484688	0.583786	0.607414	0.641801	0.429116
	0.639934	0.630909	0.528876	0.637268	0.6312	0.329278	0.524608	0.477787	0.514287	0.536997	0.648381
	0.606756	0.655133	0.598097	0.601881	0.636935	0.365922	0.452307	0.551442	0.486931	0.456694	0.56553
	0.645735	0.60668	0.581503	0.630859	0.634778	0.558353	0.472476	0.640809	0.645333	0.64789	0.630348
	0.599583	0.447744	0.608553	0.627468	0.637222	0.538412	0.526863	0.654768	0.374119	0.487368	0.454261
	0.62326	0.628226	0.654239	0.579501	0.6154	0.468027	0.425461	0.449245	0.500019	0.42457	0.510966
	0.604127	0.632483	0.655554	0.671031	0.482339	0.480762	0.352683	0.612861	0.601841	0.467274	0.574228
	0.632466	0.612528	0.637361	0.646499	0.648107	0.540137	0.537471	0.331135	0.627659	0.654697	0.330978
	0.646731	0.592581	0.615722	0.538768	0.62183	0.3843	0.542066	0.394636	0.520972	0.529075	0.25356
	0.655369	0.535035	0.648103	0.657988	0.455828	0.535739	0.453664	0.501046	0.450067	0.258086	0.22415
	0.625988	0.654659	0.522772	0.5986	0.55989	0.517647	0.648193	0.430201	0.499943	0.592961	0.543443
	0.451446	0.551813	0.582833	0.634156	0.442554	0.465223	0.492053	0.641945	0.562038	0.30327	0.320096
	0.522378	0.568157	0.580556	0.625535	0.643463	0.632078	0.588236	0.5263	0.418925	0.385763	0.554871
	0.568477	0.475809	0.541073	0.643922	0.631644	0.380385	0.465324	0.578728	0.29525	0.463187	0.342442
	0.654739	0.655515	0.649373	0.653066	0.612496	0.416864	0.366267	0.459518	0.43739	0.366167	0.438966
	0.645433	0.629781	0.653006	0.665179	0.638101	0.438531	0.515352	0.616506	0.384497	0.41136	0.280914
	0.649819	0.652882	0.519846	0.562593	0.55506	0.461373	0.33568	0.472368	0.59597	0.384982	0.645237
	0.655498	0.599541	0.651174	0.663391	0.605923	0.378968	0.394159	0.557797	0.340024	0.406661	0.436486
	0.58705	0.652274	0.650085	0.653655	0.58904	0.591271	0.47711	0.602535	0.565163	0.256597	0.619149
	0.541658	0.639511	0.598881	0.638345	0.636789	0.406859	0.301859	0.617772	0.544914	0.384042	0.656647
	0.474123	0.562388	0.650293	0.576996	0.559178	0.651181	0.246122	0.420417	0.583361	0.255908	0.585479
	0.647567	0.612829	0.527841	0.656028	0.462893	0.46134	0.646457	0.488363	0.64386	0.282659	0.498291
	0.656021	0.617535	0.652729	0.554986	0.628042	0.491383	0.614609	0.618854	0.458028	0.400367	0.462304
	0.561078	0.643935	0.562992	0.651189	0.548347	0.567943	0.483118	0.637805	0.612058	0.350612	0.309565
	0.614393	0.532327	0.465814	0.550626	0.637227	0.329685	0.639744	0.59061	0.598319	0.471325	0.485807
	0.674232	0.655103	0.481664	0.606212	0.645969	0.47442	0.645942	0.602765	0.623631	0.421355	0.553648
	0.623257	0.634736	0.64716	0.653244	0.585347	0.480204	0.476641	0.582155	0.648772	0.565775	0.47548
	0.593306	0.523892	0.652835	0.659307	0.649921	0.458993	0.58606	0.614311	0.57159	0.645022	0.61192
	0.484004	0.656545	0.517272	0.648394	0.630153	0.593607	0.477456	0.554275	0.487615	0.466634	0.586618
	0.626982	0.644158	0.601196	0.560526	0.602724	0.497551	0.33471	0.607837	0.380109	0.459184	0.649332
	0.650704	0.657329	0.654002	0.646376	0.620261	0.64575	0.567689	0.377781	0.435384	0.53731	0.619196
	0.644412	0.655917	0.607635	0.651154	0.634034	0.383732	0.317654	0.384197	0.650177	0.481891	0.354492
	0.526438	0.629469	0.612118	0.606442	0.627839	0.369783	0.341627	0.458506	0.536923	0.619128	0.459941
	0.591184	0.554609	0.609686	0.662477	0.656659	0.497	0.410604	0.639965	0.588752	0.496587	0.553373
	0.646266	0.648838	0.654203	0.649822	0.550313	0.434646	0.33982	0.425206	0.621076	0.515182	0.322505
	0.572316	0.60995	0.655879	0.653886	0.56462	0.645066	0.321988	0.491815	0.4652	0.461105	0.424252
	0.652363	0.603788	0.562903	0.649695	0.611811	0.616872	0.478505	0.417639	0.591537	0.519476	0.653772
	0.629554	0.624679	0.638919	0.586526	0.643519	0.532957	0.344809	0.614479	0.563455	0.341511	0.391009
	0.641054	0.640836	0.628338	0.517066	0.513187	0.586353	0.296644	0.442694	0.624422	0.471265	0.552839
	0.645341	0.657735	0.57014	0.646151	0.648493	0.378788	0.51268	0.506497	0.33797	0.618901	0.476299
	0.574383	0.633551	0.656431	0.642847	0.513099	0.593611	0.645856	0.399655	0.389326	0.460227	0.503792
	0.586563	0.437483	0.648421	0.654549	0.603375	0.388015	0.627053	0.574378	0.455319	0.396714	0.614466
	0.651852	0.56875	0.650743	0.626616	0.608743	0.37828	0.288612	0.635867	0.555384	0.399269	0.351217
	0.530367	0.644237	0.641184	0.623814	0.518798	0.375455	0.469006	0.368773	0.628738	0.550221	0.367441
	0.644193	0.493644	0.638906	0.616172	0.597571	0.348691	0.586375	0.50618	0.500486	0.51255	0.449932
	0.539	0.60824	0.651462	0.534786	0.647019	0.481453	0.584846	0.650671	0.605179	0.576576	0.344251
	0.637961	0.65455	0.510094	0.648234	0.603267	0.424595	0.577121	0.634467	0.501289	0.474137	0.402443
	0.570421	0.608358	0.567907	0.558327	0.640828	0.582459	0.627204	0.643699	0.529651	0.307674	0.444288
	0.656788	0.593287	0.669543	0.648989	0.624993	0.488116	0.573295	0.606528	0.522976	0.347969	0.572234
	0.581845	0.645385	0.655698	0.444352	0.613333	0.616338	0.400822	0.559273	0.499714	0.579517	0.50524
	0.60776	0.653833	0.648768	0.650506	0.616147	0.34522	0.429979	0.491963	0.500306	0.473008	0.574543
	0.641453	0.627091	0.632591	0.651982	0.631262	0.604781	0.57252	0.603202	0.614079	0.54544	0.452415
	0.651793	0.652829	0.673403	0.621404	0.622352	0.614902	0.457461	0.429421	0.593551	0.631687	0.426321
	0.653079	0.624879	0.521453	0.653347	0.560014	0.52094	0.595755	0.613135	0.516516	0.419535	0.455675
	0.648173	0.645639	0.593287	0.654476	0.588787	0.483369	0.620749	0.593445	0.436352	0.317014	0.621814
	0.654412	0.53791	0.63083	0.653377	0.561818	0.647103	0.497069	0.505798	0.340771	0.483062	0.503429
	0.597117	0.635426	0.65054	0.599622	0.611298	0.565741	0.482046	0.450075	0.581219	0.462661	0.487139
	0.659068	0.601578	0.652413	0.53814	0.634815	0.516743	0.566304	0.498917	0.227601	0.369087	0.627296
	0.601728	0.526836	0.645969	0.635201	0.584227	0.489871	0.558104	0.453083	0.487974	0.526435	0.485645
	0.650954	0.630649	0.650119	0.653658	0.527416	0.621168	0.428822	0.580207	0.314589	0.599986	0.405384
	0.530977	0.458592	0.65306	0.625153	0.624993	0.374429	0.5056	0.294267	0.544818	0.631643	0.595735
	0.642771	0.629086	0.651815	0.589703	0.594096	0.300072	0.621391	0.553182	0.507807	0.655116	0.511362
	0.651443	0.594056	0.657531	0.650415	0.653405	0.393103	0.494783	0.31782	0.586587	0.464557	0.537659
	0.589725	0.603503	0.426179	0.629361	0.609306	0.536983	0.649859	0.629749	0.530078	0.643464	0.645763
	0.614289	0.652493	0.569651	0.617699	0.578187	0.394645	0.563511	0.582477	0.642988	0.621679	0.556739
	0.651586	0.651475	0.531181	0.646899	0.494149	0.333019	0.54504	0.507409	0.58179	0.376136	0.593232
	0.655511	0.6564	0.654632	0.647929	0.594815	0.601701	0.364641	0.370214	0.656724	0.565024	0.328493
	0.603575	0.607297	0.638605	0.585323	0.522576	0.400441	0.463783	0.41584	0.361056	0.46514	0.426559
	0.514014	0.636295	0.437669	0.650025	0.62315	0.520531	0.419243	0.363467	0.515602	0.627316	0.443858
	0.657439	0.572854	0.458423	0.654269	0.634116	0.438966	0.440329	0.578208	0.375271	0.591271	0.435719
	0.642026	0.619308	0.571136	0.645119	0.635711	0.489419	0.462401	0.403344	0.380699	0.489096	0.430302
	0.624492	0.655832	0.657454	0.613585	0.633204	0.372568	0.571405	0.617493	0.500608	0.57365	0.582202
	0.550295	0.649418	0.65574	0.654402	0.617559	0.333508	0.597896	0.446498	0.629552	0.436285	0.485119
	0.577969	0.586941	0.649834	0.588232	0.572375	0.506415	0.539315	0.376826	0.480768	0.616607	0.396668
	0.577708	0.63841	0.649398	0.555382	0.563868	0.526473	0.549649	0.58823	0.57994	0.545832	0.637778
	0.655358	0.647109	0.625279	0.654176	0.452908	0.651174	0.431462	0.378769	0.323762	0.546283	0.614832
	0.639287	0.645433	0.587107	0.618021	0.649347	0.647927	0.464888	0.294816	0.621483	0.591333	0.424973
	0.659493	0.566336	0.464366	0.54217	0.608583	0.633023	0.527977	0.544329	0.443672	0.375709	0.43211
	0.533068	0.533552	0.575148	0.657194	0.511653	0.513618	0.553078	0.536388	0.343003	0.560666	0.661295
	0.615816	0.639311	0.486535	0.648115	0.587265	0.39089	0.432643	0.441089	0.354518	0.439061	0.386359
	0.578059	0.597374	0.656062	0.602665	0.590417	0.330757	0.457412	0.582462	0.373176	0.496116	0.484619
	0.614208	0.627797	0.64374	0.592206	0.584609	0.57823	0.384942	0.520363	0.409045	0.495649	0.41209
	0.650929	0.652785	0.628539	0.638013	0.606415	0.424128	0.540376	0.53581	0.479449	0.450689	0.381366
	0.679447	0.65206	0.619555	0.638086	0.631706	0.390781	0.586975	0.623395	0.429802	0.649308	0.619107
	0.610292	0.610281	0.590382	0.615979	0.591852	0.418344	0.583953	0.586173	0.503729	0.467698	0.551806
	0.61039	0.478851	0.651379	0.607781	0.572819	0.419325	0.576001	0.564048	0.4273	0.65717	0.428149
	0.522674	0.557476	0.624774	0.589009	0.56901	0.350176	0.576604	0.613445	0.407468	0.601587	0.314031
	0.630173	0.53892	0.638735	0.580247	0.539884	0.529041	0.352911	0.651251	0.489564	0.610822	0.640695
	0.605389	0.650739	0.648759	0.566725	0.62493	0.576926	0.46103	0.359148	0.525176	0.51832	0.645009
	0.601448	0.549074	0.650149	0.537981	0.630996	0.439619	0.570232	0.575705	0.561231	0.315555	0.4869
	0.532052	0.585978	0.655178	0.650732	0.613986	0.273543	0.616117	0.637619	0.460219	0.390635	0.348629
	0.585047	0.606912	0.653127	0.619928	0.544246	0.417251	0.64354	0.620736	0.453833	0.633427	0.599907
	0.554188	0.656045	0.575996	0.656063	0.436003	0.435745	0.293064	0.633089	0.479666	0.317874	0.548928
	0.551913	0.555111	0.62222	0.524597	0.62475	0.653492	0.410277	0.634909	0.570264	0.603632	0.372161
	0.466691	0.524406	0.625928	0.553316	0.565827	0.46525	0.360222	0.624645	0.583382	0.379857	0.388244
	0.659183	0.6013	0.480904	0.663781	0.619752	0.409852	0.497352	0.43586	0.455708	0.622315	0.649594
	0.666486	0.654725	0.573338	0.624386	0.569817	0.470193	0.522109	0.465883	0.604806	0.442272	0.467657
	0.6588	0.533704	0.480353	0.612418	0.398611	0.655324	0.64677	0.553953	0.627191	0.468943	0.474896
	0.651077	0.65664	0.594397	0.657462	0.578348	0.40653	0.616852	0.492153	0.463962	0.620057	0.633752
	0.65842	0.650959	0.656145	0.640103	0.620772	0.527148	0.649916	0.392674	0.588659	0.59971	0.543752
	0.623213	0.651697	0.649391	0.420503	0.551866	0.304345	0.386292	0.544911	0.378785	0.634959	0.540064
	0.662868	0.648925	0.532937	0.606522	0.651341	0.629518	0.419227	0.275301	0.518059	0.577301	0.595249
	0.644087	0.650352	0.640095	0.527379	0.603526	0.649529	0.587237	0.429337	0.363758	0.439604	0.582078
	0.63795	0.517458	0.629161	0.648602	0.638664	0.636148	0.526903	0.420535	0.405567	0.479326	0.475362
	0.658809	0.582099	0.654677	0.648272	0.598487	0.633595	0.509923	0.548243	0.310788	0.452553	0.286391
	0.65313	0.586998	0.648561	0.653447	0.587972	0.422501	0.584171	0.434618	0.419231	0.446631	0.527992
	0.579468	0.634774	0.646594	0.575975	0.59031	0.432232	0.560509	0.582736	0.513468	0.365713	0.540335
	0.624885	0.65515	0.641189	0.43109	0.576999	0.491681	0.45915	0.504283	0.6559	0.490023	0.516259
	0.650697	0.567794	0.561323	0.461694	0.648799	0.581564	0.415876	0.45996	0.445902	0.630245	0.3415
	0.504397	0.523862	0.546675	0.405597	0.541582	0.625373	0.436905	0.405684	0.566529	0.582899	0.361475
	0.567037	0.473881	0.475748	0.634298	0.644884	0.438365	0.493577	0.501137	0.605297	0.481485	0.313439
	0.505164	0.542314	0.635361	0.649642	0.626294	0.410943	0.522191	0.420021	0.490716	0.56883	0.499803
	0.626762	0.615401	0.516475	0.647941	0.506212	0.600556	0.34786	0.382639	0.636277	0.515569	0.483085
	0.604499	0.607653	0.637801	0.647389	0.639629	0.645492	0.576944	0.601222	0.507204	0.46505	0.551009
	0.586208	0.648399	0.637631	0.511145	0.456799	0.43612	0.459224	0.373905	0.389931	0.587714	0.616108
	0.652002	0.631945	0.652353	0.65097	0.637038	0.612993	0.521732	0.353247	0.395247	0.575896	0.55841
	0.534579	0.505127	0.641974	0.654415	0.636596	0.545929	0.558347	0.493348	0.454561	0.603384	0.4307
	0.483411	0.635995	0.640891	0.603507	0.62191	0.449572	0.618233	0.643734	0.43687	0.383069	0.371172
	0.652666	0.640362	0.503392	0.654658	0.58719	0.544645	0.6212	0.615736	0.353147	0.478934	0.404004
	0.605256	0.656977	0.29395	0.645081	0.622908	0.587957	0.550953	0.595194	0.61772	0.610136	0.485879
	0.541012	0.504109	0.626434	0.498844	0.651088	0.618623	0.577608	0.495204	0.593975	0.451423	0.393477
	0.566104	0.624776	0.612053	0.508805	0.630935	0.562036	0.388188	0.397305	0.409926	0.38313	0.406863
	0.649649	0.649185	0.596441	0.644736	0.627885	0.43338	0.608476	0.412229	0.356346	0.362848	0.30551
	0.59723	0.63339	0.543171	0.646873	0.651735	0.406379	0.51878	0.525593	0.586158	0.642751	0.420068
	0.660009	0.654008	0.648468	0.590332	0.631632	0.502632	0.649042	0.631704	0.529406	0.461357	0.273756
	0.679921	0.553814	0.622387	0.642756	0.636207	0.536526	0.653606	0.499211	0.421556	0.628662	0.38999
	0.543014	0.516733	0.545243	0.654032	0.643237	0.646898	0.382785	0.5674	0.636824	0.583338	0.29539
	0.621455	0.635058	0.607235	0.591288	0.482271	0.454526	0.59336	0.389711	0.473914	0.639526	0.388371
	0.607969	0.645612	0.645183	0.627203	0.617832	0.620701	0.624273	0.475596	0.281812	0.403792	0.470594
	0.622221	0.626667	0.516016	0.610912	0.644295	0.578193	0.593119	0.459291	0.448587	0.415824	0.308801
	0.601708	0.611318	0.523898	0.592434	0.649578	0.424427	0.599896	0.546472	0.608811	0.377867	0.534766
	0.620535	0.616427	0.659221	0.657656	0.640196	0.533418	0.479152	0.401486	0.318083	0.394909	0.496799
	0.586902	0.62857	0.660667	0.650259	0.602214	0.619719	0.545935	0.520336	0.317771	0.572493	0.530496
	0.51419	0.640455	0.654325	0.650519	0.651494	0.355445	0.63119	0.590496	0.465734	0.352747	0.550051
	0.646213	0.649096	0.633412	0.633931	0.549343	0.617808	0.533887	0.600601	0.50277	0.432494	0.643063
	0.657627	0.611003	0.540851	0.634566	0.647879	0.570268	0.582269	0.485518	0.52384	0.59114	0.536009
	0.643922	0.652695	0.646537	0.563343	0.549331	0.617087	0.590316	0.435229	0.613724	0.562278	0.509776
	0.663191	0.474467	0.570012	0.651202	0.649608	0.501777	0.582284	0.463714	0.378463	0.49951	0.418627
	0.569061	0.576632	0.658581	0.574186	0.646023	0.597537	0.390732	0.475388	0.549454	0.270998	0.607122
	0.658103	0.637342	0.580685	0.653002	0.652394	0.527716	0.485917	0.612025	0.563704	0.628759	0.376386
	0.550587	0.630117	0.621521	0.64987	0.645563	0.606896	0.366231	0.620796	0.388726	0.568283	0.433867
	0.44725	0.536818	0.510323	0.647741	0.649767	0.650313	0.4768	0.45303	0.537292	0.321145	0.651965
	0.656151	0.644554	0.593221	0.50963	0.555659	0.577691	0.501614	0.55111	0.620289	0.39273	0.468955
	0.640841	0.629978	0.649327	0.656909	0.530023	0.605745	0.510753	0.536232	0.595942	0.523171	0.480637
	0.648335	0.454456	0.625077	0.603336	0.660782	0.378155	0.333907	0.415951	0.390726	0.652629	0.619932
	0.631619	0.622175	0.508011	0.516178	0.551256	0.482588	0.473931	0.486164	0.307281	0.6164	0.637389
	0.656387	0.633452	0.606844	0.613346	0.646755	0.425851	0.408061	0.654121	0.604418	0.548543	0.614679
	0.670529	0.636188	0.644576	0.549557	0.648901	0.627687	0.483339	0.616032	0.318102	0.394763	0.485576
	0.599312	0.659346	0.642188	0.644582	0.587968	0.612658	0.407996	0.502176	0.481142	0.577636	0.603588
	0.488097	0.656461	0.511396	0.638225	0.621343	0.47106	0.598853	0.509753	0.529864	0.469255	0.427922
	0.653654	0.646124	0.532363	0.655066	0.587733	0.515526	0.425909	0.479003	0.481019	0.404733	0.479021
	0.564461	0.65003	0.568552	0.650104	0.526231	0.476929	0.339803	0.538326	0.638421	0.648991	0.582346
	0.654536	0.613041	0.549122	0.636298	0.634073	0.487164	0.527008	0.373031	0.406904	0.394526	0.509153
	0.627732	0.62778	0.626303	0.615881	0.640965	0.507175	0.561413	0.524731	0.645274	0.478605	0.596575
	0.613908	0.618128	0.658308	0.613631	0.639042	0.394423	0.331331	0.52252	0.633247	0.359954	0.442225
	0.647437	0.546594	0.588617	0.646249	0.413911	0.520768	0.42069	0.326133	0.598939	0.503661	0.541725
	0.647689	0.5462	0.651614	0.617593	0.6314	0.562327	0.499138	0.463933	0.618333	0.604081	0.583611
	0.589483	0.53323	0.570914	0.656035	0.629839	0.368644	0.439543	0.398303	0.321765	0.546081	0.468966
	0.569862	0.619477	0.585838	0.651771	0.650823	0.520552	0.339738	0.478799	0.458922	0.360232	0.472507
	0.641089	0.580578	0.457385	0.597923	0.566427	0.564487	0.50516	0.513312	0.372544	0.505887	0.605881
	0.640415	0.644689	0.659583	0.616055	0.634446	0.627219	0.433136	0.599374	0.612866	0.415477	0.557548
	0.639298	0.619047	0.65155	0.610121	0.605037	0.341074	0.412658	0.483728	0.353999	0.377304	0.386757
	0.651983	0.64849	0.558572	0.638308	0.650397	0.430867	0.295635	0.3705	0.647347	0.301152	0.425323
	0.596807	0.615447	0.505751	0.605639	0.554462	0.646124	0.596046	0.303823	0.457527	0.363422	0.463515
	0.610664	0.650604	0.509205	0.548727	0.646444	0.641055	0.342311	0.391613	0.565948	0.377333	0.431647
	0.569663	0.631055	0.648459	0.638522	0.53335	0.645149	0.465299	0.48314	0.260139	0.380357	0.570912
	0.651266	0.484743	0.627267	0.575741	0.49108	0.618595	0.386783	0.581511	0.505239	0.479941	0.500767
	0.58708	0.420799	0.647637	0.451657	0.551531	0.602882	0.317735	0.455354	0.339005	0.516338	0.584668
	0.654824	0.639879	0.654507	0.611797	0.655771	0.624572	0.546196	0.359292	0.581074	0.391108	0.389515
	0.658084	0.623965	0.661144	0.656337	0.562892	0.658215	0.387667	0.529496	0.627235	0.530258	0.600265
	0.534185	0.628052	0.654321	0.663444	0.631948	0.642346	0.239736	0.428302	0.470166	0.370455	0.382978
	0.653948	0.556585	0.533461	0.483172	0.643259	0.537859	0.48578	0.615455	0.62042	0.415457	0.642038
	0.631781	0.645351	0.647084	0.615904	0.498177	0.355406	0.639144	0.604681	0.534204	0.447064	0.626916
	0.604695	0.568419	0.657893	0.508112	0.597381	0.512538	0.514389	0.610362	0.452364	0.578086	0.486905
	0.636728	0.636413	0.652398	0.577404	0.569064	0.514724	0.519794	0.499048	0.635797	0.645282	0.370208
	0.570913	0.539006	0.637866	0.651841	0.643213	0.510332	0.438519	0.494933	0.30947	0.570283	0.549624
	0.481704	0.596867	0.572442	0.648493	0.627875	0.606964	0.628909	0.584282	0.393483	0.459694	0.647668
	0.61685	0.511479	0.65363	0.627522	0.601419	0.480202	0.531067	0.39983	0.33925	0.53685	0.494806
	0.614058	0.635021	0.651445	0.482518	0.549493	0.593963	0.452281	0.35562	0.312998	0.50188	0.659176
	0.461397	0.534848	0.618184	0.650447	0.588939	0.575683	0.60093	0.471467	0.392488	0.386806	0.509473
	0.613558	0.652222	0.613997	0.583393	0.624924	0.639083	0.504774	0.644138	0.539149	0.443916	0.558422
	0.626695	0.419817	0.63127	0.649614	0.648587	0.377053	0.373771	0.582457	0.314225	0.580568	0.490639
	0.615747	0.654062	0.535825	0.581265	0.639229	0.609927	0.346996	0.565578	0.348034	0.643907	0.549262
	0.649966	0.600615	0.504739	0.636703	0.564105	0.651899	0.35621	0.403557	0.41386	0.542095	0.427183
	0.608243	0.538825	0.619312	0.429262	0.644446	0.435974	0.328239	0.43003	0.621131	0.572545	0.622432
	0.654732	0.648115	0.647229	0.634449	0.647981	0.603218	0.457576	0.562605	0.553364	0.42038	0.416384
	0.641074	0.609559	0.537129	0.667257	0.642808	0.418777	0.597484	0.581593	0.482748	0.442873	0.520841
	0.597952	0.64588	0.648453	0.507683	0.599104	0.457979	0.564832	0.387108	0.295329	0.446361	0.616633
	0.640226	0.646469	0.655502	0.637326	0.646396	0.602277	0.523678	0.50537	0.424573	0.410983	0.63292
	0.523438	0.626757	0.517658	0.668488	0.650824	0.640024	0.639798	0.428641	0.384767	0.413784	0.462527
	0.641947	0.629936	0.645713	0.659337	0.418626	0.630894	0.52499	0.463362	0.430517	0.406771	0.572418
	0.585529	0.626767	0.651407	0.649937	0.611075	0.514905	0.32422	0.522538	0.558671	0.436929	0.561318
	0.524991	0.653792	0.613479	0.643953	0.65769	0.433838	0.43596	0.649046	0.449702	0.464094	0.539809
	0.642968	0.59637	0.62758	0.526127	0.653994	0.651341	0.571813	0.446895	0.554247	0.400653	0.618511
	0.655488	0.64177	0.427464	0.650206	0.59777	0.428727	0.476978	0.379646	0.413306	0.367312	0.470344
	0.637587	0.476518	0.586394	0.576284	0.629676	0.302956	0.543402	0.351248	0.457725	0.641866	0.542797
	0.633289	0.570237	0.626816	0.586007	0.647932	0.501381	0.532217	0.367137	0.622067	0.329784	0.413013
	0.589309	0.648933	0.64159	0.633436	0.644351	0.525418	0.519749	0.603172	0.522484	0.609643	0.449591
	0.624305	0.611172	0.650099	0.655606	0.558463	0.378912	0.388582	0.534032	0.636654	0.593139	0.604155
	0.573647	0.616222	0.616109	0.566709	0.653251	0.397163	0.628035	0.334385	0.367553	0.30448	0.440749
	0.642188	0.609178	0.537531	0.638287	0.623314	0.554502	0.393536	0.459888	0.577249	0.36801	0.596282
	0.482783	0.640491	0.454254	0.642594	0.628535	0.644252	0.313591	0.372598	0.52075	0.330929	0.55641
	0.637693	0.625567	0.630408	0.657008	0.652218	0.548405	0.359871	0.64937	0.467175	0.517295	0.474662
	0.657066	0.605196	0.647168	0.583893	0.625102	0.618739	0.55511	0.621234	0.370807	0.326977	0.544967
	0.628618	0.642213	0.656668	0.558621	0.623039	0.313485	0.529823	0.612956	0.440526	0.432234	0.640095
	0.655261	0.649329	0.609544	0.655023	0.643484	0.346288	0.328762	0.343098	0.447076	0.617634	0.500985
	0.634041	0.647753	0.636723	0.645677	0.536958	0.505099	0.558749	0.44379	0.516143	0.250079	0.417729
	0.609997	0.593451	0.619756	0.580546	0.656073	0.497653	0.561389	0.568373	0.626767	0.29598	0.434882
	0.510782	0.51708	0.608304	0.650292	0.643795	0.632494	0.436648	0.454558	0.270647	0.315516	0.475564
	0.602274	0.536484	0.652454	0.600718	0.577115	0.455643	0.659871	0.531095	0.499808	0.387482	0.410166
	0.589692	0.611046	0.643923	0.662275	0.624383	0.58312	0.563267	0.511527	0.628715	0.413151	0.441875
	0.582797	0.650146	0.65444	0.562516	0.652195	0.452579	0.470618	0.451311	0.260516	0.501309	0.560878
	0.574542	0.627156	0.647704	0.650763	0.65898	0.617631	0.563145	0.630706	0.553534	0.59697	0.658981
	0.649044	0.654824	0.620597	0.652225	0.660736	0.623977	0.451685	0.427528	0.338971	0.443462	0.535274
	0.52394	0.627791	0.645263	0.639395	0.58192	0.51103	0.494603	0.500294	0.517322	0.52954	0.452633
	0.582636	0.557578	0.646507	0.648221	0.65275	0.520261	0.622871	0.404375	0.629895	0.620304	0.59663
	0.61277	0.480414	0.652521	0.605934	0.631382	0.444336	0.391762	0.432942	0.433375	0.582224	0.600967
	0.65179	0.631218	0.626131	0.649726	0.604921	0.482689	0.495216	0.344811	0.650141	0.346395	0.583076
	0.6335	0.641691	0.65614	0.639449	0.624684	0.423436	0.331183	0.596865	0.498887	0.438995	0.505323
	0.502003	0.588467	0.63549	0.64224	0.592694	0.543422	0.469456	0.629394	0.645197	0.621771	0.295248
	0.558737	0.552813	0.656312	0.642088	0.640224	0.627709	0.273363	0.325026	0.658851	0.418548	0.424569
	0.652764	0.642198	0.647015	0.640012	0.63098	0.617969	0.561536	0.522882	0.448884	0.466339	0.475827
	0.647403	0.552047	0.605731	0.574411	0.433653	0.357516	0.569931	0.652593	0.556041	0.30576	0.616378
	0.654098	0.365265	0.646791	0.657546	0.572633	0.408455	0.394618	0.514895	0.552619	0.326289	0.401849
	0.613951	0.647972	0.658116	0.601958	0.650327	0.408517	0.463284	0.48822	0.596562	0.643071	0.496006
	0.570218	0.644643	0.596541	0.63984	0.582842	0.365767	0.554524	0.503296	0.567447	0.337457	0.560616
	0.608816	0.61216	0.651204	0.617506	0.619685	0.650954	0.546326	0.414011	0.624727	0.237936	0.473038
	0.504838	0.652966	0.641022	0.561639	0.616845	0.624769	0.392078	0.511108	0.40549	0.247211	0.573401
	0.605086	0.504418	0.648583	0.619469	0.649831	0.417421	0.442381	0.502113	0.280275	0.599828	0.392861
	0.634143	0.647556	0.587016	0.653015	0.651352	0.624228	0.523204	0.642186	0.480423	0.490546	0.636704
	0.627166	0.584431	0.650251	0.501091	0.637898	0.492456	0.652212	0.485209	0.423568	0.581999	0.618522
	0.629023	0.590095	0.492641	0.614827	0.645775	0.492117	0.605885	0.583378	0.414875	0.595658	0.362311
	0.627986	0.556918	0.609029	0.657684	0.646096	0.424831	0.492727	0.454547	0.366174	0.523055	0.47465
	0.520848	0.633158	0.576722	0.648035	0.61735	0.414821	0.419426	0.323627	0.628369	0.643533	0.60284
	0.470982	0.64669	0.64481	0.651286	0.594303	0.588205	0.471099	0.362194	0.49562	0.526499	0.622953
	0.642225	0.447472	0.610626	0.650049	0.456461	0.378532	0.504805	0.463394	0.481488	0.597198	0.629016
	0.647052	0.632299	0.636275	0.608544	0.639887	0.435724	0.481389	0.485478	0.448163	0.476748	0.63834
	0.660805	0.650302	0.56935	0.623921	0.613004	0.390171	0.33585	0.456786	0.416234	0.553689	0.597302
	0.594145	0.64683	0.642283	0.625914	0.589162	0.420019	0.559161	0.283248	0.484207	0.617391	0.566121
	0.651977	0.598332	0.518329	0.655443	0.533836	0.332807	0.250826	0.475727	0.652769	0.523632	0.422065
	0.634613	0.632119	0.601783	0.621037	0.648137	0.638493	0.43714	0.649046	0.544682	0.591297	0.57924
	0.627398	0.491152	0.630993	0.413965	0.547889	0.606902	0.608002	0.309313	0.519317	0.555108	0.589748
	0.588458	0.598037	0.626828	0.625199	0.65686	0.392626	0.551874	0.616928	0.550198	0.659386	0.58241
	0.590189	0.613286	0.655985	0.622135	0.6367	0.214235	0.443505	0.36139	0.56498	0.551747	0.341287
	0.612653	0.570563	0.590771	0.524321	0.652151	0.502099	0.402407	0.37104	0.522914	0.634327	0.418076
	0.647726	0.6162	0.64407	0.651904	0.597464	0.550056	0.471387	0.640559	0.569252	0.379531	0.427916
	0.6229	0.596045	0.645165	0.472171	0.619208	0.453987	0.613487	0.433468	0.478685	0.614931	0.449873
	0.654581	0.587863	0.655548	0.649824	0.609975	0.62183	0.346793	0.388493	0.419467	0.595518	0.266183
	0.63353	0.640887	0.616922	0.641047	0.638383	0.47145	0.612153	0.496164	0.488135	0.617665	0.467773
	0.65262	0.640989	0.452163	0.64594	0.587962	0.250293	0.253811	0.638629	0.370282	0.520196	0.439506
	0.641083	0.638882	0.567329	0.608678	0.632683	0.363449	0.261836	0.563097	0.589334	0.582335	0.425215
	0.444658	0.631055	0.652111	0.624436	0.655562	0.473884	0.641693	0.478812	0.446824	0.583251	0.380532
	0.631429	0.653497	0.530603	0.595281	0.575811	0.438061	0.40466	0.616677	0.521437	0.493135	0.457148
	0.476915	0.639124	0.538208	0.61489	0.504515	0.504716	0.490137	0.421813	0.613805	0.388222	0.412921
	0.588892	0.541735	0.661174	0.66251	0.659437	0.611973	0.476997	0.40445	0.605752	0.420795	0.4745
	0.636931	0.650188	0.626308	0.616241	0.655839	0.410957	0.65741	0.544657	0.607193	0.29515	0.378854
	0.622284	0.615721	0.660509	0.652242	0.616436	0.445113	0.497117	0.479521	0.455343	0.527179	0.482911
	0.611375	0.646463	0.464057	0.559077	0.653013	0.643663	0.502193	0.623129	0.571635	0.449583	0.445793
	0.622643	0.423263	0.654252	0.648969	0.55263	0.603275	0.65152	0.408333	0.589184	0.65045	0.650519
	0.653137	0.648051	0.599426	0.522197	0.613222	0.599638	0.64165	0.513417	0.468311	0.51448	0.3996
	0.580526	0.651695	0.654637	0.655118	0.637885	0.497295	0.368835	0.482225	0.59996	0.437391	0.317563
	0.568347	0.620502	0.654298	0.593117	0.659859	0.395175	0.555999	0.417627	0.48241	0.621909	0.629176
	0.658639	0.527776	0.638232	0.590477	0.593362	0.547237	0.550407	0.330363	0.392803	0.422131	0.543914
	0.474435	0.650876	0.557617	0.592095	0.614293	0.43064	0.495213	0.645779	0.477282	0.612456	0.586493
	0.64538	0.645105	0.64687	0.638666	0.569856	0.372894	0.510793	0.435277	0.627808	0.609913	0.450996
	0.662665	0.650608	0.619363	0.533959	0.633472	0.39026	0.605735	0.565255	0.507551	0.597706	0.445727
	0.557672	0.558021	0.645864	0.639387	0.630722	0.41359	0.456271	0.451994	0.613968	0.635338	0.5601
	0.623137	0.648849	0.605658	0.616821	0.515517	0.330947	0.447761	0.395948	0.436001	0.394634	0.34999
	0.660049	0.449097	0.629386	0.57669	0.503227	0.626998	0.62234	0.554023	0.51594	0.346597	0.401989
	0.621322	0.643643	0.646358	0.643983	0.60843	0.624679	0.512844	0.628712	0.383023	0.517818	0.412133
	0.516785	0.639061	0.591945	0.623878	0.645226	0.44142	0.555901	0.546347	0.642054	0.52148	0.312118
	0.631342	0.622927	0.634513	0.643996	0.592551	0.56582	0.614165	0.441481	0.523551	0.535979	0.277187
	0.497003	0.603247	0.655064	0.497379	0.599978	0.432464	0.401327	0.388724	0.607021	0.330151	0.436704
	0.518131	0.591208	0.644857	0.640246	0.643253	0.540416	0.634162	0.453933	0.530451	0.623055	0.360648
	0.506462	0.62527	0.546385	0.586509	0.655787	0.408209	0.420971	0.623518	0.584515	0.49001	0.485617
	0.633323	0.645433	0.611519	0.651953	0.559233	0.553373	0.633292	0.552178	0.564161	0.642963	0.548878
	0.651429	0.579902	0.655896	0.564891	0.657259	0.568925	0.510314	0.657203	0.336221	0.469937	0.348767
	0.39436	0.614296	0.643805	0.662923	0.609743	0.387508	0.443564	0.546375	0.440809	0.363334	0.401116
	0.512186	0.629935	0.621104	0.582326	0.607846	0.381468	0.519764	0.554381	0.442666	0.521174	0.456345
	0.657353	0.532575	0.629293	0.632593	0.652687	0.594786	0.650883	0.464625	0.588326	0.48061	0.330988
	0.643944	0.624095	0.64467	0.661203	0.56012	0.655315	0.494739	0.554175	0.431789	0.404087	0.486456
	0.644458	0.65099	0.506266	0.65906	0.657153	0.309259	0.472656	0.411079	0.623081	0.4067	0.296577
	0.512333	0.593091	0.650867	0.610656	0.639415	0.485074	0.567117	0.382189	0.358542	0.39294	0.357259
	0.645149	0.642324	0.649923	0.62169	0.485485	0.442955	0.508314	0.586265	0.37711	0.524448	0.43764
	0.570583	0.591843	0.579351	0.656608	0.61062	0.366597	0.413283	0.44398	0.626065	0.549614	0.488294
	0.619269	0.654209	0.598663	0.576622	0.459416	0.302808	0.6585	0.456953	0.616051	0.341524	0.600248
	0.643773	0.612159	0.647243	0.640258	0.456969	0.577105	0.521491	0.47601	0.457635	0.565315	0.400199
	0.612034	0.614614	0.617993	0.657254	0.651243	0.28888	0.604078	0.382127	0.472049	0.447008	0.532771
	0.629075	0.617779	0.649107	0.644355	0.642393	0.370891	0.646857	0.409198	0.655412	0.305465	0.516709
	0.628801	0.615028	0.634248	0.611615	0.644732	0.494469	0.55023	0.606467	0.62797	0.489967	0.648861
	0.596236	0.647817	0.595002	0.627707	0.657158	0.538258	0.542019	0.274032	0.526033	0.300142	0.437448
	0.631832	0.654691	0.536848	0.646281	0.658309	0.508209	0.605913	0.505132	0.458019	0.443633	0.441598
	0.660643	0.556226	0.650561	0.657524	0.609358	0.469398	0.593516	0.435956	0.498784	0.404102	0.559046
	0.656386	0.504142	0.472883	0.580465	0.56469	0.417572	0.596423	0.382641	0.640701	0.258066	0.371913
	0.658739	0.563303	0.650767	0.583492	0.546926	0.624668	0.596427	0.565451	0.544151	0.29982	0.50394
	0.652672	0.554878	0.651585	0.651675	0.525426	0.37801	0.567939	0.45014	0.456403		0.643633
	0.615953	0.652601	0.612576	0.655351	0.64329	0.439227	0.613037	0.607251	0.623095		0.43453
	0.635384	0.639616	0.623973	0.585512	0.619706	0.60909	0.639753	0.514154	0.562493		0.569767
	0.640031	0.651564	0.610351	0.65989	0.654709	0.471771	0.487723	0.575541	0.528709		0.436091
	0.633007	0.655579	0.627896	0.657433	0.533998	0.477698	0.496427	0.594931	0.435462		0.582703
	0.59619	0.591864	0.603158	0.624028	0.601031	0.583541	0.490322	0.565114	0.427539		0.528189
	0.653856	0.635199	0.617914	0.537651	0.647228	0.497888	0.558473	0.605343	0.277131		0.424085
	0.601262	0.595778	0.654932	0.583341	0.498113	0.457101	0.643225	0.339609	0.642034		0.311744
	0.570131	0.649723	0.645507	0.52446	0.569182	0.344027	0.647974	0.459831	0.536163		0.336727
	0.650862	0.65235	0.638398	0.494905	0.551257	0.587801	0.614324	0.449924	0.538431		0.448573
	0.620214	0.628477	0.652147	0.545301	0.511651	0.527616	0.477297	0.357571	0.493376		0.423956
	0.541547	0.497245	0.660358	0.591953	0.635992	0.453624	0.605067	0.444489	0.457052		0.463888
	0.645635	0.582414	0.652641	0.547772	0.578813	0.468332	0.625881	0.451857	0.454529		0.380432
	0.513508	0.602842	0.605293	0.610743	0.581346	0.419631	0.581236	0.550185	0.539624		0.641735
	0.632107	0.462248	0.560703	0.634165	0.587784	0.324829	0.547128	0.599802	0.370233		0.405872
	0.482713	0.649465	0.65163	0.649763	0.563498	0.379714	0.648254	0.414254	0.49148		0.385442
	0.648037	0.643922	0.640882	0.61782	0.626817	0.375155	0.579158	0.315343	0.623799		0.462494
	0.617166	0.561414	0.45417	0.654656	0.617466	0.615265	0.596034	0.478184	0.405663		0.402278
	0.5864	0.65328	0.649611	0.655307	0.65228	0.440616	0.576539	0.410854	0.620238		0.281816
	0.65305	0.647012	0.413603	0.658785	0.645503	0.474172	0.533561	0.539394	0.454568		0.318227
	0.651118	0.631207	0.609587	0.651407	0.655877	0.60707	0.45102	0.329893	0.597413		0.567625
	0.61391	0.442204	0.65352	0.647834	0.630793	0.377999	0.440794	0.261881	0.475816		0.428603
	0.655821	0.513865	0.65011	0.48158	0.63303	0.436974	0.629328	0.412221	0.354725		0.648438
	0.649901	0.641502	0.660191	0.653377	0.572839	0.504326	0.577264	0.41706	0.446804		0.506815
	0.654112	0.526505	0.639862	0.6424	0.633397	0.512118	0.630983	0.443801	0.509576		0.499734
	0.650819	0.534448	0.643746	0.568087	0.548059	0.64749	0.425232	0.475683	0.329696		0.584741
	0.580711	0.509525	0.654392	0.579929	0.624146	0.375003	0.527291	0.256937	0.625386		0.531302
	0.652219	0.644485	0.63773	0.566229	0.655608	0.521062	0.322777	0.420199	0.592116		0.489202
	0.641695	0.600288	0.589863	0.634834	0.654093	0.406874	0.641704	0.437946	0.504229		0.498604
	0.655349	0.601971	0.658565	0.652145	0.632633	0.486118	0.444957	0.447603	0.529041		0.586777
	0.633672	0.631897	0.648997	0.580678	0.578313	0.411057	0.36162	0.565927	0.502172		0.603223
	0.651608	0.5054	0.541618	0.443847	0.659547	0.247454	0.624326	0.28866	0.632921		0.470969
	0.628148	0.631372	0.659169	0.57894	0.586106	0.304783	0.265786	0.384749	0.412352		0.461074
	0.614296	0.563731	0.652277	0.5955	0.615202	0.643785	0.599068	0.242785	0.470332		0.37726
	0.537701	0.649478	0.647953	0.645564	0.62112	0.622038	0.381719	0.278831	0.39402		0.533439
	0.615415	0.65337	0.607123	0.557318	0.623378	0.649861	0.472379	0.424108	0.451782		0.48063
	0.475563	0.553036	0.633709	0.541726	0.645588	0.655315	0.471133	0.648079	0.381313		0.606887
	0.525342	0.650955	0.651236	0.623522	0.640419	0.544853	0.328996	0.517796	0.398651		0.477597
	0.648793	0.523924	0.652444	0.655606	0.608434	0.419677	0.378152	0.392189	0.474789		0.61439
	0.546567	0.485025	0.655317	0.652807	0.639622	0.647696	0.565382	0.474414	0.470891		0.640437
	0.653024	0.657337	0.512916	0.626509	0.490712	0.615873	0.514121	0.563997	0.455184		0.641384
	0.553551	0.623107	0.658976	0.639309	0.64086	0.53576	0.647416	0.634133	0.414711		0.659938
	0.635603	0.644218	0.650098	0.578392	0.616505	0.517598	0.372971	0.640166	0.57376		0.34353
	0.635045	0.646311	0.651301	0.660473	0.584973	0.643892	0.59671	0.415994	0.47638		0.466485
	0.648921	0.626089	0.645561	0.655667	0.586903	0.453059	0.512486	0.384397	0.575418		0.640395
	0.551767	0.611387	0.657826	0.632846	0.556869	0.548925	0.365494	0.56691	0.614567		0.378955
	0.55693	0.607197	0.641969	0.598382	0.646456	0.585133	0.52881	0.352935	0.519927		0.635309
	0.571195	0.633394	0.591411	0.654263	0.644578	0.348979	0.623832	0.441525	0.479232		0.630561
	0.650232	0.587164	0.640903	0.652895	0.574095	0.584953	0.509698	0.4791	0.473253		0.474462
	0.653907	0.580727	0.656145	0.65737	0.488076	0.279195	0.468213	0.558913	0.521794		0.553524
	0.623596	0.580594	0.509296	0.652745	0.657985	0.454782	0.643722	0.646124	0.480068		0.566472
	0.568282	0.651923	0.616807	0.543524	0.61368	0.535049	0.47925	0.606884	0.466702		0.461584
	0.655255	0.645714	0.648548	0.613985	0.538117	0.330494	0.634	0.468285	0.612317		0.623643
	0.535338	0.590517	0.591016	0.655476	0.625285	0.323941	0.401516	0.48419	0.415263		0.596367
	0.573167	0.652609	0.593875	0.563168	0.647456	0.579668	0.298358	0.422434	0.40645		0.64262
	0.65394	0.622816	0.518202	0.657031	0.60156	0.574045	0.565435	0.649214	0.503484		0.464074
	0.640531	0.525944	0.641303	0.660616	0.50067	0.446471	0.361598	0.655467	0.64233		0.629578
	0.525392	0.499919	0.61892	0.655221	0.650914	0.65812	0.447906	0.419717	0.474362		0.379986
	0.597441	0.571059	0.449752	0.601207	0.477115	0.521578	0.649297	0.619616	0.597252		0.575986
	0.627298	0.659639	0.648591	0.62444	0.486259	0.531774	0.565227	0.477229	0.441251		0.597191
	0.61776	0.623852	0.6509	0.658178	0.530085	0.657279	0.369085	0.561021	0.469782		0.509479
	0.640953	0.55164	0.643889	0.590843	0.483115	0.641895	0.443851	0.505048	0.612782		0.476629
	0.577796	0.522574	0.646136	0.646349	0.64414	0.455536	0.500748	0.627246	0.575551		0.468464
	0.649737	0.614878	0.663754	0.662023	0.626329	0.434395	0.36449	0.439068	0.618945		0.389665
	0.610134	0.605085	0.603399	0.656056	0.482543	0.413818	0.580191	0.553575	0.393356		0.491308
	0.649404	0.551427	0.606434	0.651196	0.63676	0.337332	0.474899	0.400684	0.533607		0.387731
	0.648291	0.549834	0.607204	0.655711	0.635322	0.521013	0.561121	0.420082	0.656191		0.307552
	0.57946	0.641095	0.595678	0.650782	0.645422	0.445106	0.648569	0.29196	0.547213		0.580976
	0.635129	0.609234	0.632023	0.656228	0.621334	0.571302	0.514511	0.505683	0.380646		0.564351
	0.609277	0.657414	0.606337	0.62843	0.634155	0.628095	0.641808	0.460027	0.604532		0.511688
	0.584415	0.646752	0.636372	0.647891	0.537187	0.59998	0.505666	0.502649	0.448545		0.515397
	0.656942	0.654212	0.664349	0.659564	0.64695	0.623261	0.63262	0.58702	0.584501		0.441239
	0.646467	0.623609	0.655396	0.654318	0.533755	0.498963	0.400923	0.586594	0.304864		0.593316
	0.644916	0.619263	0.656024	0.669154	0.560754	0.517564	0.593561	0.57156	0.538721		0.452838
	0.581031	0.588177	0.65763	0.66136	0.622461	0.424525	0.526568	0.420246	0.554402		0.489866
	0.624457	0.648163	0.621904	0.574248	0.587529	0.401697	0.629424	0.556133	0.545251		0.526086
	0.562105	0.56089	0.649474	0.59132	0.604433	0.489953	0.478578	0.373112	0.411018		0.595146
	0.525097	0.659448	0.628601	0.603651	0.607727	0.609743	0.402931	0.642632	0.478474		0.64575
	0.639136	0.644574	0.655678	0.500646	0.511719	0.483245	0.593758	0.501799	0.589077		0.630335
	0.525331	0.588381	0.651183	0.62232	0.598792	0.518698	0.373468	0.649211	0.621823		0.467363
	0.656707	0.647962	0.645403	0.636632	0.626692	0.32881	0.651921	0.542672	0.62767		0.445842
	0.652167	0.622465	0.612519	0.652974	0.518035	0.581804	0.369883	0.57462	0.628928		0.4244
	0.580787	0.58878	0.627115	0.657242	0.645995	0.589016	0.573162	0.516439	0.496375		0.435739
	0.645344	0.592247	0.630763	0.653228	0.645154	0.353729	0.442261	0.450213	0.640163		0.440664
	0.540998	0.617952	0.644111	0.622253	0.621878	0.384393	0.229292	0.520482	0.569306		0.627292
	0.505508	0.62243	0.565798	0.657813	0.635655	0.481178	0.368972	0.536495	0.510317		0.432711
	0.564934	0.566056	0.650501	0.504533	0.61424	0.493351	0.393328	0.469247	0.488818		0.577276
	0.575886	0.605308	0.552451	0.65528	0.648227	0.496548	0.461735	0.648042	0.490479		0.559896
	0.656135	0.599588	0.511831	0.64309	0.618263	0.639172	0.339922	0.425315	0.490456		0.443008
	0.637115	0.549975	0.665754	0.652198	0.593896	0.392886	0.300019	0.626688	0.535929		0.407551
	0.54886	0.651905	0.548215	0.656916	0.595539	0.353317	0.398964	0.580957	0.496446		0.584997
	0.625175	0.651909	0.627552	0.612795	0.644357	0.414915	0.362806	0.565257	0.644002		0.333569
	0.565993	0.570315	0.642995	0.572511	0.617902	0.366117	0.374855	0.389619	0.496722		0.550948
	0.608083	0.584551	0.646506	0.655249	0.556501	0.306752	0.289428	0.479056	0.471463		0.505251
	0.576172	0.605686	0.594375	0.633978	0.594149	0.517427	0.393706	0.645963	0.392101		0.338757
	0.641994	0.646634	0.656737	0.648873	0.612697	0.476437	0.43732	0.513426	0.632225		0.590635
	0.516357	0.538208	0.591257	0.534953	0.607855	0.396395	0.439588	0.643231	0.561968		0.516089
	0.631473	0.6527	0.646293	0.604863	0.634715	0.639138	0.372275	0.470351	0.571555		0.586915
	0.638713	0.617621	0.653956	0.628869	0.619211	0.307374	0.497627	0.611954	0.411896		0.356996
	0.568839	0.644811	0.650626	0.659716	0.587921	0.626256	0.527055	0.627295	0.557956		0.311812
	0.615197	0.655649	0.576088	0.65405	0.623085	0.506917	0.527195	0.49993	0.581401		0.620684
	0.656453	0.637582	0.639563	0.649249	0.648358	0.587957	0.578774	0.620766	0.523601		0.393956
	0.652367	0.493878	0.625938	0.516113	0.507106	0.489696	0.611078	0.304563	0.608199		0.387931
	0.552001	0.621612	0.61983	0.650437	0.641909	0.576822	0.615986	0.468316	0.638436		0.551495
	0.547918	0.647233	0.61038	0.585537	0.620329	0.466354	0.623346	0.48018	0.417881		0.523986
	0.606064	0.662949	0.604709	0.635439	0.5363	0.255745	0.590559	0.516301	0.618265		0.422768
	0.610408	0.586111	0.592645	0.579297	0.656668	0.5448	0.457994	0.625124	0.327678		0.416402
	0.655468	0.606788	0.653994	0.59412	0.586795	0.62591	0.554166	0.409642	0.425261		0.406972
	0.613933	0.594821	0.652055	0.596826	0.591535	0.610679	0.375894	0.439099	0.56298		0.454124
	0.551933	0.617751	0.619549	0.644438	0.612147	0.613904	0.486185	0.463108	0.581588		0.343029
	0.617155	0.624934	0.568338	0.628678	0.513967	0.394397	0.556459	0.633074	0.507478		0.544821
	0.59766	0.634328	0.581018	0.5845	0.633536	0.634967	0.495113	0.499891	0.593563		0.481941
	0.621278	0.464137	0.653107	0.659809	0.656314	0.641212	0.540591	0.545269	0.426301		0.607434
	0.646497	0.609978	0.588043	0.504878	0.644935	0.643947	0.629877	0.569528	0.455496		0.389464
	0.646357	0.650203	0.65368	0.647204	0.652298	0.566829	0.391386	0.517486	0.634253		0.605749
	0.530147	0.645204	0.63102	0.638297	0.611995	0.365618	0.502036	0.533776	0.506595		0.407016
	0.644593	0.599156	0.612483	0.610212	0.604756	0.57054	0.444427	0.60675	0.619094		0.468546
	0.536062	0.555356	0.652188	0.654479	0.632832	0.455269	0.396865	0.501639	0.613553		0.553413
	0.622667	0.645411	0.626268	0.645139	0.599353	0.476107	0.3878	0.483253	0.322495		0.557001
	0.532061	0.642458	0.64752	0.596615	0.633213	0.311196	0.381632	0.608619	0.500492		0.442123
	0.658745	0.585641	0.60091	0.467315	0.647199	0.434413	0.533657	0.530244	0.621705		0.380698
	0.561557	0.612416	0.652554	0.654233	0.640368	0.594506	0.53127	0.633584	0.300611		0.45903
	0.598165	0.647747	0.519275	0.652418	0.637655	0.345827	0.551713	0.649409	0.363156		0.49031
	0.619097	0.575	0.522968	0.504012	0.618665	0.379401	0.51089	0.591562	0.401893		0.44156
	0.512008	0.649489	0.655885	0.583702	0.635462	0.58674	0.506967	0.466071	0.514137		0.631689
	0.59031	0.556659	0.63492	0.652225	0.623092	0.610605	0.644933	0.561464	0.509139		0.598779
	0.60087	0.557305	0.654609	0.613986	0.65003	0.269668	0.409551	0.65412	0.609052		0.455628
	0.658135	0.645624	0.659496	0.639767	0.604235	0.633023	0.433617	0.60837	0.642633		0.442832
	0.625379	0.654203	0.588156	0.647695	0.566852	0.620346	0.484251	0.509701	0.468381		0.583084
	0.658227	0.49369	0.653317	0.653609	0.57874	0.547126	0.331393	0.490657	0.607173		0.578937
	0.659603	0.597997	0.658115	0.630583	0.646872	0.426204	0.545643	0.485332	0.442437		0.49316
	0.653505	0.652009	0.613278	0.529414	0.59683	0.36921	0.582892	0.320335	0.426099		0.580471
	0.626328	0.646082	0.644441	0.514402	0.595661	0.577646	0.381935	0.440879	0.589856		0.51128
	0.64767	0.623032	0.518808	0.646214	0.629173	0.50356	0.374125	0.52057	0.650249		0.408304
	0.483319	0.648608	0.479914	0.652404	0.600111	0.312996	0.424925	0.513524	0.426272		0.383481
	0.647691	0.536627	0.614781	0.612429	0.524195	0.230542	0.232399	0.554706	0.563765		0.632737
	0.538848	0.489715	0.577412	0.647864	0.655884		0.243594	0.307728	0.618134		0.438085
	0.628503	0.53884	0.632887	0.551415	0.639378		0.508803	0.250568	0.501351		0.24914
	0.588996	0.641019	0.581899	0.656738	0.634527		0.417511	0.377738	0.64696		0.540607
	0.656974	0.554022	0.630922	0.637166	0.650672		0.526006	0.445322	0.586524		0.612456
	0.616036	0.64005	0.651666	0.645606	0.613618		0.586191	0.464351	0.547315		0.557506
	0.644142	0.643073	0.642839	0.631284	0.595295		0.573724	0.448383	0.485323		0.522898
	0.577774	0.638391	0.622963	0.65754	0.62446		0.607946	0.405836	0.401816		0.438036
	0.583273	0.458313	0.543102	0.648172	0.63074		0.589114	0.614182	0.6037		0.510751
	0.508624	0.465655	0.646495	0.652361	0.542318		0.443489	0.58365	0.616516		0.463942
	0.592741	0.656803	0.649897	0.653727	0.620869		0.60047	0.325707	0.527501		0.543406
	0.646675	0.600241	0.647036	0.62922	0.656018		0.539755	0.389629	0.383591		0.439947
	0.648261	0.600938	0.65567	0.615546	0.605299		0.641371	0.397459	0.409561		0.599667
	0.640686	0.642868	0.638452	0.65142	0.611685		0.353728	0.494905	0.473598		0.552165
	0.530478	0.519377	0.651144	0.551783	0.605366		0.453584	0.364907	0.585192		0.438144
	0.635735	0.641059	0.61331	0.646556	0.57055		0.638813	0.473205	0.487937		0.269471
	0.650974	0.648041	0.627329	0.635846	0.640129		0.364198	0.465209	0.584437		0.442549
	0.644646	0.6336	0.643379	0.660966	0.608598		0.506955	0.532546	0.365774		0.610859
	0.440088	0.651842	0.540505	0.503737	0.596797		0.6295	0.512523	0.450765		0.578652
	0.462039	0.646535	0.663905	0.656391	0.632495		0.629346	0.40456	0.58645		0.635271
	0.505522	0.654865	0.555458	0.606753	0.635907		0.373948	0.495326	0.335128		0.568807
	0.621437	0.650563	0.591878	0.598048	0.517959		0.4221	0.534821	0.307632		0.358636
	0.61934	0.648208	0.577586	0.655205	0.602176		0.636583	0.610535	0.633181		0.391636
	0.647746	0.563111	0.636546	0.546782	0.62102		0.561259	0.658919	0.527102		0.601114
	0.65157	0.64708	0.652939	0.575379	0.655259		0.399217	0.644285	0.623853		0.365617
	0.653201	0.650189	0.569019	0.650768	0.64982		0.468671	0.540897	0.63119		0.49246
	0.657489	0.547615	0.631122	0.557807	0.544589		0.661155	0.437264	0.647224		0.311349
	0.650099	0.594312	0.590435	0.587811	0.540609		0.469628	0.509716	0.655617		0.507663
	0.613318	0.652339	0.464572	0.63824	0.576637		0.637339	0.582431	0.658447		0.581114
	0.656682	0.651683	0.655647	0.65374	0.594308		0.355217	0.529685	0.308446		0.589478
	0.658906	0.647493	0.659376	0.629626	0.648965		0.438955	0.548056	0.528659		0.4347
	0.62106	0.632111	0.62634	0.647821	0.586446		0.425877	0.362054	0.636913		0.558624
	0.538989	0.515001	0.65468	0.655317	0.616925		0.58732	0.645799	0.367869		0.381204
	0.574395	0.638395	0.629969	0.661613	0.652209		0.586038	0.415671	0.384212		0.409355
	0.656572	0.649721	0.65264	0.63124	0.605816		0.54715	0.652538	0.31974		0.328411
	0.622947	0.617823	0.65601	0.650278	0.523708		0.625374	0.401717	0.411938		0.452538
	0.476864	0.655175	0.652992	0.493122	0.571497		0.600507	0.554446	0.419152		0.577242
	0.612915	0.646069	0.584917	0.499334	0.635191		0.619515	0.395407	0.473636		0.311198
	0.644749	0.638428	0.654365	0.449378	0.629999		0.589156	0.455162	0.376595		0.377785
	0.637967	0.651916	0.487496	0.653288	0.641409		0.401969	0.614719	0.332274		0.633359
	0.574311	0.649541	0.662523	0.657716	0.652266		0.574232	0.522412	0.239541		0.594102
	0.654854	0.523152	0.545356	0.659362	0.572379		0.391953	0.594001	0.509471		0.375734
	0.647559	0.604992	0.6542	0.647869	0.647085		0.558369	0.562507	0.241848		0.64597
	0.655598	0.64753	0.655532	0.657402	0.630189		0.581165	0.409391	0.593962		0.296208
	0.651889	0.642615	0.650978	0.565909	0.650663		0.647416	0.606432	0.338518		0.443233
	0.652087	0.6525	0.597711	0.647996	0.649067		0.47487	0.318596	0.331541		0.345423
	0.637516	0.515887	0.645135	0.647666	0.628191		0.597743	0.633515	0.534003		0.481048
	0.532453	0.656528	0.65112	0.641567	0.641919		0.61806	0.423445	0.633274		0.500001
	0.661052	0.651288	0.64758	0.59118	0.553491		0.633299	0.557571	0.652995		0.330602
	0.640562	0.612512	0.652315	0.639592	0.595248		0.507924	0.595026	0.311429		0.61467
	0.544472	0.644241	0.581253	0.613228	0.538706		0.398243	0.490436	0.556147		0.638365
	0.654876	0.654769	0.538295	0.611491	0.657098		0.509472	0.586386	0.523796		0.467772
	0.656762	0.585863	0.65789	0.640781	0.6348		0.456352	0.592017	0.361091		0.271384
	0.53005	0.613844	0.655829	0.556974	0.64226		0.491359	0.550273	0.280823		0.39416
	0.601469	0.641867	0.571405	0.609773	0.610566		0.367159	0.44342	0.423111		0.293851
	0.555395	0.615255	0.650846	0.612073	0.612285		0.63252	0.36272	0.389339		0.365006
	0.648864	0.491178	0.654798	0.613678	0.541399		0.52651	0.56722	0.651156		0.358794
	0.632256	0.647454	0.548622	0.623115	0.642766		0.337231	0.511624	0.344		0.291145
	0.502809	0.49327	0.611595	0.653141	0.593494		0.448538	0.626451	0.297334		0.516195
	0.649395	0.647825	0.656829	0.635246	0.60251		0.388868	0.620673	0.557706		0.245115
	0.479596	0.557939	0.65023	0.623562	0.594455		0.540966	0.608632	0.237809		0.351265
	0.509921	0.59574	0.570943	0.647914	0.615905		0.359409	0.405898	0.580974		0.401375
	0.641761	0.654331	0.651889	0.645663	0.645291		0.349045	0.542545	0.480142		0.37149
	0.570528	0.640184	0.607777	0.651652	0.521423		0.585685	0.33944	0.256736		0.250256
	0.646276	0.634064	0.560566	0.657345	0.64192		0.437419	0.596161	0.547163		0.294642
	0.642328	0.526532	0.651677	0.473247	0.637161		0.455999	0.45501	0.591319		0.279147
	0.599454	0.541125	0.627898	0.614337	0.649815		0.433428	0.352361	0.646655		0.30676
	0.655153	0.660249	0.658731	0.638801	0.591554		0.602324	0.468072	0.379679		0.288947
	0.580132	0.627936	0.551549	0.563039	0.638042		0.341761	0.626752	0.650164		0.25561
	0.477148	0.653244	0.611012	0.650793	0.519702		0.483616	0.603531	0.613003		0.496855
	0.465306	0.636068	0.656209	0.552025	0.636514		0.261779	0.37715	0.648657		0.476043
	0.53058	0.652429	0.619051	0.650799	0.582366		0.444857	0.478614	0.588928		0.504213
	0.656331	0.65975	0.648307	0.600379	0.605537		0.375733	0.592997	0.502603		0.531015
	0.547221	0.623181	0.65464	0.506978	0.622599		0.380768	0.488116	0.446232		0.431447
	0.653441	0.646223	0.651569	0.650079	0.638233		0.412747	0.547762	0.393288		0.486526
	0.521847	0.619159	0.590261	0.64596	0.652284		0.468854	0.316351	0.489802		0.611366
	0.598369	0.630836	0.658608	0.644669	0.619567		0.414979	0.640407	0.334052		0.443907
	0.653045	0.634199	0.565409	0.597803	0.633908		0.325063	0.407144	0.375191		0.630919
	0.652385	0.583496	0.438632	0.618436	0.625239		0.524566	0.590081	0.611275		0.592268
	0.492413	0.564399	0.635956	0.656347	0.609213		0.653966	0.558409	0.422868		0.44159
	0.45212	0.632579	0.64769	0.58858	0.558578		0.32057	0.374577	0.552617		0.404604
	0.612504	0.660392	0.648982	0.641331	0.632899		0.324751	0.270273	0.597634		0.443088
	0.600871	0.588786	0.648583	0.652191	0.609478		0.46683	0.596368	0.470369		0.396421
	0.501842	0.653276	0.592868	0.655934	0.644157		0.648068	0.567341	0.34676		0.418196
	0.444237	0.653832	0.653044	0.649665	0.611164		0.313791	0.36381	0.641338		0.479109
	0.633282	0.582099	0.598583	0.600749	0.598301		0.64435	0.609863	0.333934		0.36251
	0.556233	0.653076	0.407631	0.540641	0.475631		0.353596	0.561826	0.463657		0.648804
	0.646296	0.544982	0.490665	0.607962	0.629945		0.602836	0.626784	0.654591		0.611976
	0.448093	0.653372	0.559954	0.638907	0.597037		0.363281	0.468392	0.654631		0.512384
	0.522321	0.650373	0.501287	0.610368	0.61702		0.409947	0.409493	0.397469		0.50902
	0.633638	0.653208	0.650967	0.51524	0.654111		0.457453	0.64219	0.373176		0.623336
	0.640668	0.652568	0.639984	0.596022	0.607333		0.48971	0.646511	0.379525		0.486405
	0.576165	0.618874	0.461029	0.625683	0.538434		0.352806	0.540531	0.402404		0.375936
	0.602391	0.655905	0.530638	0.385531	0.646168		0.252314	0.438943	0.513478		0.571128
	0.425172	0.656672	0.609027	0.576567	0.602777		0.570348	0.537381	0.446348		0.347579
	0.612431	0.658861	0.646898	0.625521	0.623652		0.329093	0.399197	0.427014		0.572783
	0.625122	0.648054	0.650299	0.564604	0.644827		0.57722	0.637238	0.332135		0.648255
	0.650499	0.537419	0.663423	0.584392	0.649329		0.596678	0.482522	0.42125		0.453243
	0.640707	0.638774	0.60399	0.545312	0.597941		0.401968	0.55072	0.617313		0.481418
	0.624476	0.604806	0.60106	0.581211	0.641931		0.464396	0.482428	0.323475		0.456546
	0.555522	0.474451	0.650631	0.550987	0.628614		0.582052	0.366812	0.575549		0.544831
	0.647554	0.610207	0.656104	0.605939	0.594723		0.402551	0.341562	0.59776		0.486685
	0.549728	0.49124	0.660049	0.57482	0.581023		0.421725	0.538724	0.646558		0.392102
	0.618209	0.659518	0.558428	0.633453	0.492339		0.288097	0.300385	0.602742		0.442085
	0.578512	0.598884	0.657386	0.553057	0.596113		0.47589	0.456317	0.478448		0.505544
	0.643071	0.426851	0.654524	0.646987	0.601267		0.462649	0.600335	0.591399		0.528172
	0.652823	0.628418	0.56273	0.587742	0.642622		0.503824	0.5065	0.45196		0.409802
	0.588608	0.600902	0.642198	0.628917	0.451781		0.45278	0.385446	0.432393		0.447066
	0.598413	0.632279	0.655837	0.514414	0.576117		0.402943	0.553136	0.474087		0.480535
	0.657368	0.645762	0.644366	0.598685	0.498733		0.463522	0.614581	0.587347		0.58835
	0.651004	0.589519	0.578802	0.623358	0.608295		0.385082	0.496799	0.454833		0.364056
	0.554737	0.479479	0.553285	0.615464	0.642738		0.379279	0.409487	0.584828		0.442589
	0.657584	0.608118	0.489529	0.648562	0.652592		0.347984	0.543704	0.611227		0.632759
	0.364523	0.64777	0.619878	0.620852	0.651888		0.382894	0.643234	0.54456		0.501096
	0.60168	0.606908	0.575296	0.656862	0.65797		0.628297	0.565215	0.589599		0.402323
	0.523723	0.542988	0.590881	0.639806	0.620563		0.441917	0.536761	0.298359		0.389414
	0.62387	0.648463	0.653109	0.653922	0.457213		0.394765	0.600189	0.605476		0.582317
	0.656573	0.551223	0.650656	0.594574	0.531515		0.483372	0.404526	0.394306		0.481469
	0.610392	0.512371	0.611222	0.641891	0.643792		0.268447	0.398737	0.591324		0.568174
	0.552643	0.612177	0.643397	0.652518	0.601138		0.187517	0.230283	0.336228		0.482517
	0.651171	0.646591	0.660147	0.537366	0.646904		0.282174	0.450305	0.607698		0.454765
	0.615126	0.650642	0.651766	0.654453	0.628966		0.309834	0.654705	0.444384		0.36393
	0.573231	0.580229	0.656334	0.554837	0.603662		0.520642	0.409863	0.483503		0.64148
	0.550103	0.647751	0.536279	0.659314	0.531662		0.549932	0.32276	0.290872		0.518025
	0.609063	0.633892	0.650962	0.65445	0.629483		0.470568	0.531039	0.311189		0.418203
	0.608413	0.639523	0.605467	0.646746	0.566218		0.415083	0.50143	0.340749		0.392321
	0.652869	0.556561	0.653637	0.614182	0.603078		0.583141	0.423272	0.585648		0.370342
	0.576568	0.630865	0.568672	0.616281	0.64458		0.416886	0.571483	0.62521		0.610667
	0.65297	0.549548	0.656027	0.617388	0.591047		0.447896	0.591074	0.615773		0.519716
	0.591147	0.640755	0.564854	0.576667	0.492209		0.492148	0.356568	0.361109		0.504775
	0.610858	0.526146	0.558695	0.651201	0.651417		0.609533	0.588771	0.505459		0.599747
	0.528728	0.62305	0.658195	0.652415	0.645861		0.567306	0.400829	0.41263		0.639852
	0.595562	0.447203	0.616451	0.610718	0.479757		0.532581	0.340901	0.50383		0.40687
	0.614509	0.638729	0.642661	0.660247	0.577108		0.521163	0.649437	0.588822		0.377303
	0.640674	0.513844	0.67709	0.652586	0.654415		0.445302	0.403355	0.562448		0.616202
	0.522453	0.599633	0.542035	0.402484	0.628023		0.392255	0.485146	0.620173		0.534103
	0.47515	0.647153	0.477249	0.652779	0.559346		0.477271	0.586502	0.528032		0.566481
	0.439814	0.546637	0.65421	0.651757	0.491923		0.440051	0.437036	0.41404		0.492011
	0.578035	0.598212	0.580885	0.648835	0.595411		0.555614	0.328895	0.380167		0.614939
	0.642986	0.646028	0.50326	0.645582	0.646962		0.413047	0.625872	0.458955		0.533803
	0.525288	0.626101	0.58844	0.656488	0.608903		0.593067	0.463097	0.34685		0.455262
	0.587492	0.643727	0.644059	0.647225	0.623482		0.402029	0.472975	0.211801		0.556536
	0.660239	0.608356	0.656082	0.652257	0.621634		0.58673	0.370517	0.273039		0.628197
	0.366007	0.592479	0.465741	0.64799	0.639309		0.490897	0.409484	0.396628		0.398388
	0.513441	0.611472	0.497197	0.647023	0.654268		0.358219	0.648855	0.577486		0.592476
	0.603238	0.581918	0.654668	0.541982	0.568083		0.523737	0.558642	0.639435		0.382807
	0.538206	0.610995	0.555591	0.413902	0.628237		0.569039	0.436545	0.614791		0.383457
	0.635623	0.565816	0.648005	0.506569	0.640848		0.619341	0.585975	0.601805		0.478965
	0.456734	0.648609	0.63985	0.668413	0.647057		0.624388	0.498185	0.448272		0.387671
	0.650817	0.638259	0.651512	0.619531	0.62342		0.506959	0.373287	0.464818		0.592337
	0.499311	0.6084	0.610228	0.599919	0.633958		0.430755	0.519882	0.455263		0.539607
	0.624074	0.633974	0.627422	0.647778	0.652468		0.545733	0.428108	0.495281		0.439968
	0.555292	0.636704	0.656534	0.641022	0.571907		0.298086	0.422683	0.621769		0.61301
	0.651059	0.566633	0.646458	0.568152	0.537843		0.499302	0.37336	0.631685		0.387609
	0.47999	0.479471	0.622094	0.657252	0.602336		0.416562	0.634233	0.643251		0.562602
	0.584482	0.641965	0.647263	0.510458	0.656339		0.489517	0.642957	0.6322		0.411302
	0.526063	0.593846	0.651791	0.642137	0.400368		0.600192	0.537488	0.308243		0.436674
	0.609255	0.577961	0.616201	0.594787	0.530806		0.473329	0.554046	0.385463		0.324591
	0.625225	0.512793	0.605988	0.566571	0.636432		0.434523	0.421606	0.449105		0.382871
	0.652733	0.650306	0.574021	0.539448	0.65911		0.453506	0.380216	0.535029		0.629693
	0.484455	0.481966	0.636445	0.62327	0.648502		0.399328	0.373826	0.408449		0.461407
	0.607706	0.620702	0.617875	0.656126	0.565586		0.61042	0.57132	0.543051		0.465984
	0.657911	0.655896	0.657076	0.597837	0.557709		0.505035	0.32875	0.402355		0.343985
	0.618515	0.592233	0.606475	0.545075	0.599238		0.4158	0.482163	0.603297		0.595523
	0.584742	0.642244	0.646495	0.548518	0.653358		0.509467	0.567807	0.467363		0.54389
	0.517047	0.552238	0.63198	0.633182	0.612891		0.502725	0.348691	0.464151		0.619399
	0.648134	0.63456	0.42866	0.639616	0.658366		0.490736	0.602043	0.377737		0.433
	0.649378	0.656909	0.653721	0.654749	0.64569		0.424289	0.607834	0.396596		0.637561
	0.647664	0.587087	0.537083	0.658529	0.510835		0.360955	0.400163	0.644331		0.446704
	0.6571	0.627116	0.650085	0.528659	0.48672		0.608887	0.611121	0.373079		0.651561
	0.618795	0.592962	0.627951	0.652069	0.463851		0.501669	0.359382	0.575371		0.636718
	0.573449	0.481793	0.613543	0.646071	0.484185		0.321587	0.476004	0.519974		0.640101
	0.634708	0.64065	0.62991	0.652441	0.639419		0.494542	0.40882	0.477335		0.488256
	0.55818	0.558644	0.595584	0.647391	0.64242		0.5903	0.422446	0.553307		0.557233
	0.625762	0.65047	0.645316	0.549103	0.537605		0.562578	0.323056	0.604335		0.5394
	0.649882	0.503647	0.651385	0.645653	0.604052		0.445316	0.257344	0.596532		0.529931
	0.581868	0.629836	0.647062	0.488344	0.485398		0.361018	0.397263	0.56984		0.572644
	0.562247	0.643769	0.651256	0.602169	0.633822		0.497027	0.559848	0.418875		0.507164
	0.584822	0.653282	0.618682	0.604602	0.5801		0.406518	0.635715	0.601105		0.552753
	0.620586	0.593366	0.655659	0.597134	0.633232		0.518432	0.286398	0.647974		0.399677
	0.559907	0.645532	0.660458	0.611501	0.611085		0.578707	0.578189	0.355356		0.616805
	0.653701	0.535025	0.565099	0.491394	0.617733		0.332523	0.359067	0.473867		0.272917
	0.654931	0.578039	0.658852	0.599132	0.558621		0.294957	0.426906	0.361578		0.614364
	0.624434	0.62494	0.648699	0.633688	0.649914		0.405152	0.378333	0.344106		0.521019
	0.652442	0.649362	0.658998	0.604681	0.648267		0.638208	0.45839	0.39735		0.462593
	0.643802	0.568225	0.512664	0.566713	0.587373		0.347834	0.608703	0.327054		0.476448
	0.660172	0.549875	0.417544	0.649474	0.650416		0.619575	0.321938	0.653113		0.458357
	0.635207	0.522319	0.614247	0.561753	0.606677		0.558694	0.272966	0.601448		0.431126
	0.655362	0.484844	0.595689	0.550069	0.457844		0.543794	0.281189	0.486891		0.471665
	0.410192	0.652346	0.499916	0.527428	0.514267		0.348321	0.358595	0.558423		0.473898
	0.540453	0.643816	0.62756	0.493693	0.59542		0.644708	0.518922	0.525242		0.484656
	0.617191	0.659688	0.635666	0.647884	0.654538		0.62532	0.28929	0.542818		0.517936
	0.650172	0.607193	0.651452	0.651657	0.60396		0.395461	0.315102	0.609867		0.594535
	0.594898	0.649861	0.63897	0.638885	0.636031		0.587842	0.623613	0.621522		0.371016
	0.506194	0.588722	0.65345	0.614327	0.616685		0.382945	0.504382	0.544719		0.462467
	0.657206	0.65525	0.585896	0.577508	0.428661		0.638139	0.45778	0.613188		0.363443
	0.6503	0.655659	0.56789	0.653297	0.562924		0.621545	0.593106	0.313467		0.439382
	0.594811	0.643497	0.648206	0.590542	0.493594		0.549629	0.551557	0.591179		0.662549
	0.594486	0.552563	0.62631	0.651908	0.562902		0.643233	0.451387	0.48551		0.489708
	0.655726	0.590603	0.631652	0.602104	0.655873		0.455966	0.387835	0.541451		0.525012
	0.558956	0.647375	0.612937	0.435229	0.654962		0.593136	0.481132	0.448105		0.533236
	0.658688	0.61911	0.62495	0.642653	0.548388		0.379922	0.308178	0.601199		0.422848
	0.57215	0.555803	0.638009	0.627076	0.627648		0.394401	0.398566	0.265913		0.529665
	0.582862	0.648095	0.639977	0.583401	0.562837		0.427179	0.384505	0.547464		0.549556
	0.557282	0.644084	0.647609	0.651121	0.510703		0.56825	0.443575	0.535083		0.630331
	0.540356	0.528036	0.563885	0.62955	0.630467		0.354035	0.429758	0.523652		0.554512
	0.653878	0.61754	0.601537	0.65131	0.470259		0.420528	0.444134	0.460357		0.590049
	0.553795	0.648471	0.617916	0.596727	0.605229		0.49351	0.280884	0.608301		0.47733
	0.499127	0.592735	0.645668	0.654252	0.604304		0.454309	0.408638	0.624307		0.283498
	0.650624	0.651077	0.670758	0.66071	0.529594		0.467481	0.322928	0.425071		0.341999
	0.56435	0.651334	0.506539	0.65267	0.632655		0.48919	0.379035	0.458147		0.468893
	0.655983	0.536543	0.596378	0.518001	0.64564		0.387086	0.497586	0.492031		0.499337
	0.651733	0.644555	0.648894	0.656963	0.505085		0.444128	0.438968	0.521372		0.632952
	0.467737	0.651588	0.638778	0.653519	0.566305		0.426298	0.445631	0.513018		0.331727
	0.613917	0.631565	0.52141	0.658236	0.648491		0.478417	0.59604	0.5512		0.388786
	0.621208	0.656124	0.609573	0.65168	0.508247		0.320748	0.46107	0.594738		0.502257
	0.639731	0.449412	0.649434	0.518733	0.528096		0.40536	0.485066	0.535709		0.468458
	0.642568	0.640033	0.646894	0.612604	0.595083		0.643099	0.404536	0.349055		0.335433
	0.593898	0.58205	0.647895	0.656191	0.383049		0.361341	0.313322	0.548628		0.413157
	0.509647	0.649964	0.638825	0.652015	0.590617		0.340442	0.654026	0.464812		0.402652
	0.546378	0.643892	0.656882	0.48537	0.591728		0.463788	0.567283	0.556167		0.40449
	0.588583	0.505226	0.622459	0.655903	0.43375		0.354707	0.509212	0.560885		0.349424
	0.655155	0.639404	0.658715	0.658831	0.555912		0.626638	0.281535	0.44972		0.508391
	0.612235	0.605132	0.636326	0.65677	0.624014		0.240909	0.496332	0.341467		0.57309
	0.641075	0.648185	0.660148	0.616719	0.477475		0.227749	0.418063	0.494367		0.468187
	0.52905	0.558559	0.558363	0.647003	0.544662		0.637443	0.395707	0.648955		0.376591
	0.649657	0.446768	0.645899	0.652251	0.645958		0.531644	0.377018	0.254702		0.393643
	0.659369	0.626792	0.655348	0.595371	0.53198		0.650143	0.339648	0.334841		0.56856
	0.36361	0.515546	0.614811	0.657086	0.646641		0.401948	0.379255	0.410638		0.563033
	0.653014	0.41892	0.556024	0.625923	0.641222		0.587384	0.32679	0.372373		0.414346
	0.473102	0.637749	0.65815	0.655446	0.649874		0.479767	0.377453	0.451809		0.430416
	0.496564	0.609437	0.661094	0.628567	0.658404		0.615256	0.412015	0.6378		0.335353
	0.630873	0.651318	0.638269	0.649647	0.605788		0.526938	0.336253	0.492986		0.427779
	0.562261	0.645657	0.497486	0.65267	0.644916		0.429752	0.321094	0.601805		0.374746
	0.596295	0.598846	0.599032	0.631291	0.552992		0.507013	0.317547	0.427044		0.503276
	0.481121	0.566866	0.629595	0.545714	0.643307		0.497718	0.622234	0.416849		0.514266
	0.650957	0.639576	0.5416	0.576809	0.654495		0.609517	0.449628	0.420775		0.481441
	0.625456	0.610724	0.534784	0.657009	0.578132		0.395702	0.496046	0.564337		0.435378
	0.657208	0.634402	0.655597	0.653493	0.652163		0.416104	0.553987	0.61818		0.296374
	0.649138	0.612191	0.628656	0.607573	0.609774		0.378086	0.569238	0.49558		0.617514
	0.655523	0.640724	0.627846	0.632667	0.56597		0.35128	0.586475	0.315722		0.559424
	0.645492	0.647442	0.655481	0.626108	0.656053		0.40507	0.326433	0.49364		0.356714
	0.529127	0.648102	0.632513	0.652528	0.60247		0.55102	0.591971	0.511029		0.334973
	0.56936	0.63959	0.551273	0.623843	0.652754		0.331934	0.429232	0.289955		0.451079
	0.620715	0.64307	0.581163	0.652437	0.582347		0.449954	0.518194	0.324426		0.54648
	0.647204	0.637408	0.670042	0.66091	0.503657		0.562354	0.415589	0.587467		0.568714
	0.559337	0.648894	0.579446	0.530452	0.645125		0.506916	0.354393	0.647523		0.474963
	0.651687	0.446759	0.654428	0.645417	0.599905		0.486545	0.445022	0.33887		0.455325
	0.649905	0.635731	0.630237	0.527756	0.628018		0.359187	0.5432	0.630752		0.460798
	0.562952	0.646784	0.649107	0.640361	0.62261		0.618972	0.249471	0.569825		0.565595
	0.643485	0.631534	0.653382	0.652386	0.518974		0.399307	0.419028	0.477012		0.62632
	0.643009	0.632538	0.627493	0.655451	0.625609		0.441692	0.316005	0.448837		0.537144
	0.598763	0.648647	0.645129	0.513115	0.592044		0.60869	0.373815	0.534454		0.456033
	0.550879	0.613259	0.628014	0.635829	0.639043		0.64928	0.525846	0.428408		0.503643
	0.654407	0.5726	0.646636	0.657397	0.61372		0.655526	0.483004	0.395268		0.589761
	0.523358	0.643586	0.605565	0.656339	0.613947		0.501642	0.319738	0.241257		0.274817
	0.550382	0.642888	0.655221	0.465048	0.620641		0.456094	0.392005	0.32829		0.489785
	0.550445	0.635843	0.644961	0.585085	0.626824		0.639175	0.414102	0.320208		0.624336
	0.628502	0.620068	0.598099	0.621259	0.57862		0.223652	0.372276	0.476909		0.387453
	0.626925	0.636521	0.653642	0.624825	0.650178		0.638453	0.3489	0.650549		0.303946
	0.649805	0.61656	0.502635	0.46998	0.579859		0.432905	0.327577	0.527819		0.581608
	0.655498	0.599294	0.543969	0.574955	0.65279		0.463611	0.294984	0.545935		0.472424
	0.613099	0.633474	0.596316	0.597199	0.650235		0.307307	0.234856	0.508268		0.459959
	0.545122	0.565018	0.591012	0.532921	0.55703		0.502609	0.477406	0.535592		0.456573
	0.533994	0.650461	0.65352	0.616253	0.654457		0.467349	0.565223	0.521921		0.507772
	0.512599	0.653775	0.605778	0.654025	0.624115		0.319385	0.626928	0.645431		0.394184
	0.607406	0.632087	0.652937	0.642218	0.631229		0.459883	0.419787	0.63231		0.370457
	0.612473	0.503557	0.641183	0.625869	0.451815		0.638678	0.339364	0.563857		0.433279
	0.649964	0.599638	0.487179	0.638933	0.565875		0.512139	0.467762	0.41655		0.43325
	0.537839	0.624735	0.57887	0.651157	0.577372		0.533224	0.605279	0.512662		0.291164
	0.516449	0.645764	0.611689	0.645214	0.543657		0.288477	0.487953	0.308848		0.573006
	0.560615	0.61783	0.654107	0.646322	0.495147		0.433421	0.64621	0.385233		0.460089
	0.527543	0.649965	0.65014	0.545129	0.658552		0.646486	0.45728	0.456209		0.277065
	0.641436	0.618277	0.647239	0.578393	0.555546		0.342321	0.347765	0.272071		0.479576
	0.643887	0.655717	0.499434	0.580222	0.610756		0.423583	0.336675	0.304557		0.519489
	0.632634	0.568115	0.651598	0.653933	0.477048		0.324959	0.458139	0.432532		0.496134
	0.592096	0.646747	0.638939	0.634468	0.610915		0.45073	0.64478	0.426715		0.565864
	0.54576	0.516092	0.650782	0.594067	0.590302		0.271451	0.419829	0.39542		0.396564
	0.565086	0.653647	0.64603	0.65435	0.605923		0.571128	0.426924	0.62627		0.376552
	0.626025	0.621168	0.595622	0.609485	0.562122		0.512445	0.603861	0.58861		0.293937
	0.651712	0.613545	0.650686	0.517404	0.617178		0.379073	0.517205	0.414371		0.34175
	0.625642	0.525513	0.505476	0.408999	0.468851		0.657532	0.642776	0.59772		0.332886
	0.519425	0.655633	0.539586	0.598162	0.607372		0.400051	0.455079	0.520454		0.578808
	0.633473	0.657179	0.546266	0.570562	0.555858		0.447659	0.60304	0.630721		0.429902
	0.588149	0.635692	0.467923	0.644258	0.510829		0.540075	0.575074	0.510139		0.448995
	0.579448	0.547502	0.653532	0.636366	0.640045		0.39524	0.40109	0.497306		0.598448
	0.630179	0.281542	0.656571	0.580485	0.58868		0.484835	0.586044	0.440706		0.385425
	0.635979	0.645866	0.615489	0.436597	0.615194		0.368766	0.645076	0.443882		0.449399
	0.650084	0.645761	0.439955	0.652178	0.553463		0.566217	0.569251	0.57445		0.314815
	0.638706	0.607456	0.65343	0.614743	0.54559		0.284857	0.383898	0.43034		0.325111
	0.578385	0.653834	0.533393	0.64752	0.615711		0.30812	0.619308	0.475075		0.411594
	0.62322	0.609245	0.615257	0.5008	0.522855			0.544196	0.387643		0.300672
	0.471654	0.525101	0.64738	0.543096	0.561682			0.61556	0.351293		0.330734
	0.620531	0.510487	0.652812	0.638729	0.640009			0.552333	0.494224		0.2828
	0.590726	0.651387	0.65326	0.631437	0.577236			0.581433	0.367937		0.297257
	0.600554	0.651736	0.657811	0.49419	0.654092			0.592291	0.24182		0.29441
	0.658465	0.633637	0.654144	0.609191	0.636034			0.456965	0.515627		0.335352
	0.646185	0.629612	0.592967	0.566845	0.560725			0.364274	0.314992		0.385964
	0.65371	0.548928	0.653884	0.606927	0.498466			0.345166	0.406253		0.276267
	0.59887	0.555054	0.633125	0.379388	0.655234			0.478329	0.457281		0.545048
	0.635671	0.650496	0.573043	0.474155	0.65139			0.549916	0.588462		0.552921
	0.644799	0.646718	0.571379	0.362349	0.471478			0.377927	0.485239		0.598285
	0.626838	0.619291	0.597129	0.595419	0.512494			0.557081	0.515463		0.576326
	0.65001	0.641337	0.639372	0.569165	0.599522			0.518451	0.492334		0.518945
	0.603588	0.532935	0.545693	0.317008	0.640494			0.493989	0.318764		0.375831
	0.591834	0.639356	0.492207	0.45469	0.600589			0.527218	0.586232		0.557095
	0.628419	0.619777	0.629568	0.646115	0.640623			0.548798	0.415209		0.608483
	0.650854	0.539157	0.611883	0.530354	0.637947			0.47384	0.442059		0.452606
	0.64284	0.620765	0.554802	0.653301	0.643964			0.427364	0.482691		0.535586
	0.646591	0.637437	0.569752	0.519451	0.62592			0.465287	0.557835		0.5526
	0.582327	0.583792	0.646848	0.643589	0.646663			0.550661	0.462665		0.569172
	0.576386	0.546253	0.597276	0.650111	0.609452			0.307448	0.460917		0.381864
	0.658919	0.541214	0.660644	0.554627	0.503527			0.458273	0.502912		0.496556
	0.604239	0.626083	0.561858	0.639214	0.577386			0.466348	0.33292		0.588021
	0.613125	0.611062	0.422804	0.57269	0.596811			0.294311	0.57429		0.587219
	0.601067	0.631002	0.562628	0.61008	0.585304			0.453777	0.396363		0.333589
	0.655397	0.613137	0.650176	0.632729	0.642349			0.38513	0.507415		0.346613
	0.617134	0.651835	0.635679	0.608741	0.398894			0.552381	0.27894		0.284557
	0.642027	0.618079	0.649767	0.393965	0.518694			0.430652	0.617238		0.615266
	0.634732	0.610556	0.525697	0.659325	0.649188			0.439739	0.530335		0.529765
	0.623871	0.638719	0.641149	0.425062	0.577554			0.482642	0.392711		0.634944
	0.48275	0.502198	0.631733	0.653948	0.523594			0.451839	0.437871		0.557065
	0.64148	0.613408	0.609704	0.614915	0.545239			0.261129	0.608429		0.584089
	0.624147	0.629826	0.420686	0.519129	0.554868			0.589084	0.445939		0.649058
	0.500117	0.6445	0.667214	0.656564	0.552938			0.407932	0.576862		0.389774
	0.586407	0.642311	0.568035	0.554923	0.535692			0.492628	0.582662		0.633791
	0.656756	0.607339	0.642155	0.626023	0.631139			0.298033	0.321801		0.401041
	0.653302	0.641345	0.607632	0.656579	0.626844			0.474587	0.534516		0.444369
	0.626406	0.596443	0.645603	0.64606	0.599447			0.396966	0.320258		0.60126
	0.655667	0.602082	0.607604	0.643753	0.509704			0.461583	0.515201		0.553046
	0.53265	0.605834	0.484951	0.64704	0.57597			0.595169	0.561959		0.375152
	0.633091	0.653576	0.505374	0.631286	0.59218			0.641769	0.423661		0.615002
	0.476725	0.656787	0.591397	0.652081	0.659698			0.603925	0.389811		0.342671
	0.656728	0.647252	0.563767	0.592315	0.541832			0.387132	0.59853		0.446946
	0.612835	0.640482	0.571101	0.635362	0.462664			0.652905	0.486748		0.51328
	0.653099	0.566457	0.525454	0.64079	0.533216			0.415647	0.47686		0.643482
	0.611263	0.613002	0.649492	0.607511	0.589663			0.402177	0.348995		0.346961
	0.644208	0.565726	0.61936	0.642594	0.658935			0.609446	0.342885		0.639079
	0.644035	0.486396	0.467317	0.562848	0.643798			0.421015	0.316909		0.359641
	0.549519	0.650381	0.511913	0.654997	0.541402			0.402868	0.431807		0.417023
	0.617191	0.619147	0.644956	0.493068	0.543278			0.349401	0.526956		0.64618
	0.607054	0.637636	0.53289	0.620951	0.514319			0.363524	0.552289		0.585192
	0.52252	0.609857	0.618807	0.451974	0.52829			0.253715	0.505635		0.52996
	0.651699	0.50878	0.657185	0.585062	0.485531			0.441107	0.511512		0.327765
	0.629805	0.598808	0.647936	0.653767	0.583706			0.493336	0.492947		0.452362
	0.483164	0.647259	0.567197	0.459862	0.531567			0.359431	0.359455		0.437701
	0.549623	0.5565	0.607295	0.637273	0.559616			0.406725	0.637137		0.364194
	0.63701	0.623672	0.60757	0.653436	0.589482			0.289656	0.480727		0.648682
	0.55744	0.573962	0.455865	0.596474	0.471355			0.488233	0.458145		0.441594
	0.52208	0.65676	0.523715	0.538668	0.546804			0.625682	0.634539		0.613477
	0.654948	0.648057	0.622492	0.49942	0.624781			0.65333	0.499577		0.388797
	0.575248	0.600389	0.59763	0.655434	0.596635			0.394145	0.336183		0.410398
	0.65226	0.628698	0.497218	0.661493	0.580873			0.460232	0.421272		0.30505
	0.676012	0.584605	0.648338	0.473489	0.60379			0.378299	0.421057		0.299991
	0.623283	0.621608	0.535561	0.652458	0.611388			0.271566			0.511382
	0.645399	0.647493	0.63223	0.567673	0.543164			0.327315			0.412134
	0.647541	0.623703	0.443787	0.603787	0.49713			0.568436			0.629545
	0.607112	0.625159	0.654834	0.643923	0.472751			0.51995			0.508119
	0.494791	0.641038	0.632395	0.655847	0.526518			0.524695			0.606416
	0.583069	0.62027	0.639364	0.653835	0.627644			0.619495			0.484902
	0.450894	0.604308	0.568292	0.605201	0.504349			0.573369			0.63963
	0.658659	0.640533	0.651249	0.476102	0.625439			0.579439			0.551089
	0.633435	0.634941	0.476279	0.653	0.583725			0.623269			0.551832
	0.658032	0.64193	0.49553	0.647534	0.595759			0.478598			0.58898
	0.470437	0.655879	0.650438	0.647609	0.548852			0.36201			0.639984
	0.631614	0.513796	0.633438	0.655863	0.6016			0.562741			0.389914
	0.638105	0.62142	0.585324	0.542994	0.536359			0.621861			0.551697
	0.640596	0.608726	0.541217	0.652708	0.522795			0.648518			0.44627
	0.65816	0.649649	0.534242	0.425285	0.466791			0.316966			0.555253
	0.650592	0.643596	0.634895	0.583932	0.646284			0.322246			0.409899
	0.653703	0.586335	0.593603	0.657296	0.494826			0.3928			0.412622
	0.626731	0.564279	0.580691	0.459919	0.576794			0.65483			0.42649
	0.641238	0.611217	0.433006	0.618762	0.638055			0.480727			0.382266
	0.556828	0.534429	0.582614	0.466572	0.463			0.432936			0.407998
	0.625985	0.658387	0.640897	0.631723	0.49728			0.28301			0.565329
	0.571775	0.525688	0.422416	0.384642	0.566616			0.339993			0.512668
	0.659243	0.601971	0.479457	0.569057	0.599747			0.41813			0.361568
	0.566416	0.581579	0.649623	0.518914	0.617319			0.64327			0.284806
	0.650889	0.626162	0.655206	0.650289	0.650755			0.497591			0.580371
	0.654341	0.590589	0.64414	0.501601	0.452707			0.393083			0.396341
	0.627442	0.649557	0.645101	0.646502	0.430566			0.271545			0.647343
	0.461962	0.61742	0.466468	0.550269	0.603603			0.453216			0.381649
	0.496077	0.602964	0.559462	0.511448	0.636027			0.270773			0.52841
	0.654553	0.643736	0.520285	0.599517	0.525232						0.484177
	0.646037	0.632847	0.366076	0.655238	0.616446						0.291345
	0.381895	0.59423	0.617157	0.481746	0.645599						0.421364
	0.648655	0.498692	0.634075	0.50894	0.629667						0.419852
	0.616614	0.654263	0.458111	0.642701	0.507744						0.539298
	0.626938	0.648641	0.542055	0.500631	0.650035						0.612226
	0.643562	0.621305	0.638316	0.615824	0.628081						0.640548
	0.62047	0.648927	0.629033	0.649406	0.648861						0.378671
	0.596369	0.550557	0.548913	0.606711	0.512391						0.350804
	0.612581	0.542514	0.657281	0.614506	0.486086						0.497398
	0.6455	0.622773	0.58662	0.569913	0.584574						0.457162
	0.609899	0.620985	0.639725	0.632574	0.557395						0.503211
	0.558884	0.651133	0.652738	0.657025	0.657055						0.647494
	0.529287	0.65469	0.537531	0.495428	0.548349						0.549546
	0.541498	0.61295	0.644791	0.647135	0.636274						0.508607
	0.518451	0.641161	0.466197	0.515382	0.646751						0.352435
	0.629053	0.638539	0.527284	0.614487	0.568402						0.474633
	0.591081	0.607783	0.543603	0.651406	0.59592						0.427704
	0.63069	0.607652	0.653481	0.563727	0.542482						0.455491
	0.574044	0.624108	0.64886	0.546628	0.610555						0.307584
	0.6491	0.651244	0.651023	0.578865	0.615447						0.416147
	0.650293	0.634928	0.46248	0.629083	0.64133						0.323965
	0.652191	0.548151	0.658207	0.63334	0.62097						0.507624
	0.657557	0.533842	0.617939	0.580231	0.505721						0.300972
	0.553968	0.651591	0.482766	0.633588	0.507435						0.591651
	0.655083	0.587964	0.650776	0.539871	0.654206						0.604704
	0.650545	0.518481	0.566277	0.662783	0.580286						0.613231
	0.642983	0.648553	0.654454	0.663707	0.645612						0.44583
	0.63174	0.539654	0.650608	0.598779	0.60952						0.408387
	0.620995	0.620762	0.630113	0.60006	0.494348						0.62084
	0.630174	0.653855	0.521979	0.539514	0.634012						0.41813
	0.647035	0.53802	0.647873	0.581433	0.655901						0.37046
	0.653946	0.481896	0.640246	0.608131	0.648874						0.631806
	0.578165	0.481542	0.557199	0.65153	0.563469						0.462703
	0.649908	0.642576	0.65657	0.573348	0.570887						0.4746
	0.588097	0.656405	0.537086	0.551667	0.61058						0.42076
	0.638714	0.615079	0.596366	0.454624	0.606523						0.506735
	0.602764	0.459325	0.544399	0.577072	0.576869						0.559588
	0.532926	0.504369	0.602141	0.647346	0.529915						0.45844
	0.56865	0.637363	0.650382	0.460235	0.545099						0.314262
	0.655839	0.651203	0.656565	0.458777	0.655245						0.494088
	0.618803	0.541775	0.57535	0.476801	0.469001						0.471762
	0.647881	0.638571	0.654141	0.639697	0.648335						0.321942
	0.649826	0.648117	0.606735	0.42997	0.547516						0.332318
	0.592106	0.570988	0.618594	0.653678	0.646431						0.222568
	0.581788	0.6113	0.630334	0.6532	0.645466						0.290007
	0.651475	0.605466	0.656231	0.567361	0.455256						0.315225
	0.446987	0.650733	0.646335	0.56802	0.654403						0.232406
	0.653583	0.595526	0.655281	0.649729	0.617622
	0.646687	0.50794	0.527118	0.654407	0.622339
	0.639967	0.57699	0.567298	0.576291	0.567782
	0.472801	0.612524	0.562656	0.627026	0.641818
	0.65696	0.512498	0.63504	0.652188	0.585554
	0.644434	0.622335	0.524671	0.598212	0.601042
	0.659505	0.61895	0.643926	0.593031	0.555824
	0.635533	0.61993	0.593636	0.663145	0.536892
	0.660388	0.644949	0.626523	0.620919	0.613301
	0.600862	0.631254	0.612427	0.548569	0.609595
	0.619695	0.644139	0.645187	0.646207	0.654435
	0.658569	0.565979	0.627234	0.506655	0.441487
	0.613013	0.64678	0.598871	0.627682	0.547403
	0.621317	0.617897	0.578426	0.653939	0.650203
	0.548383	0.634775	0.646178	0.526329	0.592207
	0.642613	0.643417	0.646212	0.571442	0.590832
	0.598551	0.637221	0.643403	0.54551	0.491894
	0.550859	0.611183	0.636975	0.605996	0.617154
	0.560124	0.635624	0.65655	0.585406	0.651273
	0.504624	0.643714	0.553962	0.50096	0.553289
	0.633937	0.540127	0.651203	0.505641	0.634391
	0.590105	0.659596	0.618907	0.547552	0.553491
	0.484639	0.642453	0.640541	0.632083	0.608638
	0.511731	0.650432	0.568358	0.427098	0.547574
	0.547978	0.540051	0.657427	0.639824	0.641619
	0.57633	0.656981	0.65888	0.55686	0.563297
	0.557537	0.54708	0.565011	0.656187	0.625864
	0.608584	0.646823	0.590513	0.43623	0.56182
	0.611867	0.469812	0.651894	0.538044	0.624362
	0.625614	0.549582	0.566438	0.652356	0.472814
	0.595941	0.648893	0.641218	0.65745	0.607897
	0.621589	0.594152	0.647474	0.554414	0.630296
	0.642384	0.597079	0.577015	0.513313	0.627136
	0.622083	0.650965	0.594498	0.655427	0.605748
	0.656204	0.577037	0.651248	0.647873	0.653603
	0.644066	0.525095	0.621784	0.642733	0.638964
	0.655928	0.602587	0.480295	0.648967	0.477215
	0.646934	0.657259	0.641268	0.613329	0.436989
	0.649819	0.608201	0.504737	0.628012	0.533332
	0.634762	0.619997	0.631693	0.637244	0.635011
	0.555823	0.579206	0.582983	0.643342	0.567644
	0.600922	0.585838	0.659159	0.600632	0.596162
	0.624822	0.607127	0.65184	0.585214	0.646573
	0.656982	0.637	0.543465	0.625317	0.644964
	0.595229	0.524879	0.558802	0.647496	0.502985
	0.487918	0.538302	0.61104	0.652563	0.610149
	0.653002	0.592143	0.5358	0.652505	0.608325
	0.659704	0.585689	0.537633	0.62505	0.63581
	0.658306	0.615208	0.551512	0.654731	0.637699
	0.598183	0.553207	0.629452	0.652332	0.520614
	0.657149	0.650969	0.616759	0.480356	0.648512
	0.639144	0.621896	0.653253	0.651545	0.631117
	0.62573	0.615972	0.612019	0.497542	0.657398
	0.65373	0.647385	0.648828	0.587509	0.538717
	0.654245	0.636667	0.458373	0.502861	0.481634
	0.594147	0.619705	0.620156	0.534195	0.651547
	0.496723	0.615871	0.633021	0.46392	0.604019
	0.650413	0.557406	0.62824	0.636219	0.453994
	0.638316	0.605385	0.643284	0.624251	0.650239
	0.537595	0.615522	0.642373	0.645374	0.64994
	0.639662	0.651521	0.498031	0.653972	0.638533
	0.607873	0.638879	0.644188	0.519013	0.567473
	0.641074	0.573855	0.632275	0.47815	0.493299
	0.538575	0.652581	0.453591	0.659799	0.64067
	0.571509	0.654912	0.470797	0.657605	0.589856
	0.635597	0.624029	0.640667	0.521608	0.617636
	0.651087	0.577662	0.559599	0.378242	0.577924
	0.571617	0.630393	0.533474	0.507999	0.443789
	0.618126	0.632523	0.596508	0.565454	0.535297
	0.581479	0.63968	0.482694	0.546511	0.643388
	0.630285	0.643769	0.627225	0.588182	0.429198
	0.587452	0.534537	0.508171	0.641589	0.600263
	0.656089	0.638986	0.530024	0.635446	0.62778
	0.613748	0.551436	0.635325	0.495556	0.649701
	0.569243	0.631387	0.610081	0.650105	0.564609
	0.63291	0.554118	0.574708	0.54928	0.638616
	0.648443	0.563045	0.549518	0.516779	0.619577
	0.551666	0.634829	0.55602	0.635792	0.6422
	0.371657	0.630032	0.648764	0.642263	0.57845
	0.64696	0.525767	0.545588	0.64618	0.471031
	0.530544	0.616223	0.627908	0.641288	0.614588
	0.585361	0.623728	0.474969	0.64341	0.565882
	0.45148	0.50034	0.620564	0.558743	0.62451
	0.594131	0.625137	0.648167	0.529367	0.649395
	0.639561	0.518323	0.657227	0.653587	0.543817
	0.631982	0.643513	0.591999	0.641158	0.650209
	0.628687	0.648865	0.626316	0.644163	0.621863
	0.605599	0.589602	0.591612	0.644013	0.57822
	0.647141	0.579555	0.606174	0.497822	0.547556
	0.644777	0.464611	0.647643	0.542549	0.591863
	0.627085	0.560547	0.598247	0.607899	0.476164
	0.654082	0.364339	0.656813	0.639258	0.610469
	0.654505	0.623288	0.545006	0.573993	0.615476
	0.653166	0.650597	0.581613	0.647883	0.631917
	0.564682	0.653019	0.651141	0.427283	0.565124
	0.616953	0.640361	0.553896	0.576519	0.468493
	0.59271	0.594098	0.420248	0.531588	0.638896
	0.650808	0.652735	0.521479	0.65875	0.499484
	0.648974	0.630389	0.592354	0.559545	0.623356
	0.637146	0.593217	0.527246	0.648012	0.545412
	0.615685	0.636064	0.518139	0.66182	0.521464
	0.543731	0.572016	0.650778	0.649083	0.564073
	0.496271	0.590163	0.628305	0.659408	0.635032
	0.650187	0.645639	0.510587	0.650967	0.64504
	0.551797	0.521971	0.566537	0.428242	0.520118
	0.587829	0.646255	0.61266	0.624053	0.453835
	0.644804	0.637914	0.619138	0.650268	0.643164
	0.658421	0.431905	0.642043	0.503806	0.631892
	0.549126	0.647938	0.643291	0.530508	0.617203
	0.445258	0.43047	0.602874	0.500904	0.628467
	0.654385	0.65182	0.603865	0.54743	0.653286
	0.575159	0.530911	0.568828	0.563433	0.651077
	0.63891	0.588991	0.61345	0.649367	0.652454
	0.658303	0.632075	0.651894	0.630074	0.643655
	0.654162	0.587371	0.462911	0.616432	0.629244
	0.600109	0.594993	0.637097	0.652947	0.5698
	0.569228	0.638824	0.617136	0.627728	0.608128
	0.695467	0.640839	0.603564	0.462269	0.621579
	0.62631	0.639635	0.615741	0.647096	0.578466
	0.533297	0.642789	0.572002	0.653929	0.499635
	0.500511	0.589483	0.663046	0.604184	0.598194
	0.48734	0.577703	0.647893	0.576578	0.495452
	0.603782	0.639226	0.650415	0.484844	0.65273
	0.655109	0.608109	0.652025	0.637653	0.632793
	0.66494	0.55063	0.529222	0.629575	0.519637
	0.568702	0.534746	0.642118	0.534321	0.574181
	0.566742	0.630188	0.51226	0.51852	0.537142
	0.506764	0.653039	0.623676	0.465368	0.408833
	0.615938	0.572999	0.652375	0.525897	0.597252
	0.450219	0.48514	0.655871	0.634796	0.573005
	0.635341	0.634522	0.519389	0.644769	0.500437
	0.619408	0.50464	0.635495	0.644305	0.621516
	0.531549	0.652797	0.477014	0.49418	0.65305
	0.48712	0.651822	0.639402	0.508295	0.640338
	0.547239	0.580827	0.47039	0.602031	0.652344
	0.60545	0.441611	0.619915	0.606813	0.599024
	0.528395	0.601848	0.592362	0.600274	0.661096
	0.659531	0.65681	0.331692	0.650154	0.642001
	0.617794	0.578453	0.647384	0.48077	0.647771
	0.494934	0.650588	0.574906	0.649532	0.565536
	0.496735	0.649554	0.591042	0.655223	0.442383
	0.580453	0.655383	0.372662	0.653029	0.449866
	0.606686	0.578977	0.537205	0.649123	0.645058
	0.623001	0.645947	0.573561	0.656191	0.648999
	0.648564	0.652684	0.546067	0.652752	0.594924
	0.650287	0.650414	0.656493	0.647806	0.477467
	0.655832	0.627235	0.489775	0.650737	0.589119
	0.603419	0.601002	0.488407	0.657416	0.467612
	0.530363	0.573484	0.521491	0.544538	0.57334
	0.635232	0.484831	0.66126	0.551522	0.435528
	0.614405	0.429794	0.645092	0.541579	0.501741
	0.599489	0.567264	0.537118	0.650097	0.605384
	0.609242	0.447389	0.619716	0.626157	0.57162
	0.608856	0.610022	0.65191	0.651791	0.531895
	0.501289	0.649962	0.549134	0.570041	0.484751
	0.621096	0.623621	0.634854	0.583482	0.596539
	0.617886	0.476403	0.658222	0.628102	0.609688
	0.379316	0.618211	0.663213	0.513768	0.651289
	0.655222	0.651255	0.579398	0.485607	0.370541
	0.431489	0.642981	0.65922	0.47196	0.648358
	0.51635	0.492994	0.476946	0.508727	0.592979
	0.654956	0.657096	0.538486	0.561428	0.472033
	0.556908	0.657615	0.561496	0.63074	0.493038
	0.630215	0.604459	0.642992	0.610534	0.645648
	0.618706	0.642086	0.651703	0.613704	0.491181
	0.652723	0.558931	0.507752	0.539611	0.599832
	0.621302	0.557575	0.518852	0.606748	0.403504
	0.630317	0.555321	0.587638	0.651018	0.641754
	0.566253	0.376907	0.531662	0.564729	0.630831
	0.606661	0.586225	0.546988	0.485371	0.429861
	0.612084	0.444336	0.541708	0.580294	0.541329
	0.375221	0.59197	0.56612	0.54686	0.651296
	0.634831	0.539028	0.573614	0.580216	0.57201
	0.64192	0.639924	0.614535	0.623858	0.5994
	0.596294	0.55383	0.64697	0.587566	0.652507
	0.535904	0.525166	0.534908	0.639124	0.633664
	0.561062	0.575207	0.635321	0.618754	0.629839
	0.686937	0.659122	0.638647	0.662352	0.644149
	0.474715	0.651298	0.535593	0.654915	0.61832
	0.629808	0.521071	0.637515	0.546769	0.515564
	0.447528	0.652383	0.61591	0.644841	0.631154
	0.534932	0.54388	0.538693	0.489489	0.459158
	0.645934	0.568469	0.560279	0.641795	0.571011
	0.675571	0.637811	0.539585	0.660436	0.456842
	0.524138	0.504211	0.599942	0.542446	0.639704
	0.539854	0.612373	0.634058	0.52039	0.505907
	0.551237	0.648773	0.514524	0.602558	0.408167
	0.602129	0.623323	0.641197	0.455352	0.653656
	0.461413	0.650321	0.607831	0.462699	0.443708
	0.537117	0.656198	0.546163	0.637711	0.647486
	0.60349	0.614676	0.58419	0.590045	0.622291
	0.549227	0.477537	0.539747	0.592749	0.542918
	0.533821	0.632185	0.571172	0.534384	0.607462
	0.619948	0.518823	0.641692	0.643444	0.533598
	0.610047	0.592627	0.627005	0.538064	0.562637
	0.651637	0.48928	0.513798	0.559851	0.61404
	0.594385	0.519367	0.571637	0.617225	0.637718
	0.558029	0.579134	0.551377	0.626273	0.633003
	0.646776	0.580999	0.522135	0.622852	0.505068
	0.489672	0.609824	0.627756	0.553727	0.439277
	0.631534	0.597887	0.634381	0.630377	0.609055
	0.511298	0.57094	0.591798	0.559339	0.491499
	0.645454	0.579784	0.568192	0.642651	0.389444
	0.605907	0.601961	0.653868	0.52866	0.523674
	0.566393	0.615232	0.654377	0.655131	0.634366
	0.637214	0.449908	0.648259	0.649153	0.550113
	0.484289	0.64263	0.535491	0.607627	0.530718
	0.655236	0.635615	0.530497	0.610302	0.491882
	0.646714	0.552072	0.644826	0.654968	0.630453
	0.646494	0.43562	0.654544	0.554013	0.643725
	0.551938	0.617624	0.649851	0.518685	0.639838
	0.588037	0.623497	0.656033	0.615643	0.544871
	0.614777	0.648394	0.480551	0.638366	0.381804
	0.570949	0.500937	0.656238	0.66214	0.633844
	0.634939	0.431049	0.495905	0.653018	0.646563
	0.553862	0.582751	0.657275	0.653841	0.582831
	0.484058	0.62455	0.592671	0.632508	0.547571
	0.59015	0.641142	0.544656	0.588893	0.646002
	0.529124	0.655844	0.655031	0.648722	0.647811
	0.656141	0.638887	0.653806	0.436844	0.584859
	0.577258	0.653401	0.536889	0.584537	0.607458
	0.506509	0.642732	0.657447	0.558366	0.634408
	0.655614	0.604663	0.657835	0.611007	0.63285
	0.521884	0.650849	0.64818	0.638939	0.572974
	0.648426	0.652253	0.653984	0.651496	0.657115
	0.610076	0.607435	0.535586	0.611016	0.414568
	0.551456	0.577799	0.510075	0.650841	0.508952
	0.656138	0.445269	0.651802	0.601566	0.507108
	0.621571	0.616265	0.563612	0.650066	0.651948
	0.618143	0.552878	0.56273	0.523697	0.477115
	0.528522	0.653601	0.596252	0.621098	0.534168
	0.630833	0.577639	0.65601	0.632088	0.619203
	0.638986	0.610309	0.653528	0.562666	0.514635
	0.509027	0.647249	0.638757	0.654657	0.56525
	0.548404	0.644646	0.646299	0.598077	0.640809
	0.631992	0.562294	0.560783	0.647673	0.583112
	0.616567	0.497465	0.633031	0.483678	0.604078
	0.576866	0.558553	0.634171	0.644974	0.609349
	0.458352	0.593685	0.60032	0.656662	0.544139
	0.648452	0.579967	0.655017	0.546346	0.618082
	0.649762	0.647652	0.618718	0.655243	0.617942
	0.436977	0.554249	0.642396	0.625535	0.656277
	0.643898	0.539473	0.654618	0.528892	0.459746
	0.519471	0.557698	0.605037	0.651572	0.654762
	0.616783	0.653681	0.613243	0.580284	0.628106
	0.629041	0.65721	0.537422	0.523882	0.65419
	0.654425	0.63354	0.589375	0.64425	0.646222
	0.630713	0.65742	0.594216	0.662056	0.649796
	0.556641	0.410302	0.578029	0.649238	0.534704
	0.655681	0.638943	0.565897	0.648998	0.619446
	0.639624	0.661772	0.524655	0.546378	0.543531
	0.574435	0.495613	0.568356	0.553032	0.566727
	0.649816	0.427066	0.624703	0.533172	0.608959
	0.659946	0.435013	0.632135	0.59956	0.615606
	0.628548	0.616439	0.65221	0.489938	0.435484
	0.535198	0.538162	0.623834	0.596759	0.640327
	0.612461	0.64451	0.659993	0.509375	0.652587
	0.609578	0.566187	0.557208	0.648341	0.582925
	0.560763	0.584682	0.653656	0.453169	0.549319
	0.63057	0.595834	0.612736	0.6549	0.654927
	0.589533	0.556484	0.618515	0.646733	0.61837
	0.386144	0.614162	0.496112	0.652674	0.541834
	0.641525	0.649462	0.591917	0.62263	0.497059
	0.654974	0.615746	0.641036	0.547416	0.460859
	0.595543	0.643796	0.642419	0.521999	0.645436
	0.602507	0.549008	0.628503	0.46052	0.463509
	0.550464	0.567635	0.654766	0.655116	0.5846
	0.650904	0.570947	0.578257	0.65293	0.639694
	0.610377	0.606437	0.654195	0.601329	0.498315
	0.518034	0.657233	0.528228	0.558619	0.538161
	0.500545	0.652187	0.522806	0.657952	0.65479
	0.655332	0.499816	0.656578	0.514841	0.596263
	0.657339	0.646829	0.592884	0.524475	0.446649
	0.654382	0.554072	0.587208	0.57014	0.642927
	0.650199	0.544016	0.556612	0.564477	0.623554
	0.615968	0.542797	0.642801	0.651012	0.62854
	0.639122	0.651439	0.546488	0.529678	0.555659
	0.656207	0.615516	0.593654	0.622225	0.597367
	0.595221	0.644568	0.532371	0.654322	0.652492
	0.636402	0.555934	0.473028	0.468598	0.542416
	0.655429	0.6435	0.457638	0.650426	0.625855
	0.629844	0.650405	0.512103	0.543224	0.44512
	0.624638	0.648102	0.646386	0.64631	0.572364
	0.580492	0.516637	0.569933	0.519007	0.633676
	0.638537	0.556563	0.620041	0.604828	0.477722
	0.56986	0.369065	0.600956	0.619499	0.615817
	0.591495	0.56046	0.63382	0.651048	0.527913
	0.488479	0.498643	0.619123	0.641891	0.620746
	0.487138	0.468844	0.652559	0.576101	0.590672
	0.600595	0.606683	0.648664	0.576046	0.633004
	0.65511	0.652985	0.644234	0.654765	0.567026
	0.628652	0.649709	0.517639	0.629049	0.483911
	0.650899	0.534523	0.60244	0.621156	0.614727
	0.658034	0.647946	0.655528	0.557124	0.499552
	0.389143	0.633018	0.555616	0.587093	0.579117
	0.612795	0.547325	0.641174	0.532664	0.525267
	0.64631	0.600802	0.6521	0.593028	0.630408
	0.635797	0.586353	0.642709	0.48106	0.487557
	0.661386	0.604421	0.651312	0.65479	0.587834
	0.541451	0.47588	0.575501	0.658076	0.63306
	0.420898	0.651414	0.573303	0.547244	0.586475
	0.583455	0.552153	0.495008	0.51889	0.602133
	0.645711	0.536918	0.651412	0.607791	0.500499
	0.516736	0.639277	0.474032	0.598362	0.483995
	0.631575	0.568895	0.626122	0.562103	0.512595
	0.488162	0.650179	0.624152	0.644349	0.605243
	0.608924	0.537095	0.648775	0.655001	0.528458
	0.570303	0.619705	0.571331	0.527844	0.578552
	0.452135	0.635185	0.583847	0.64965	0.594558
	0.564493	0.625765	0.646763	0.618569	0.513822
	0.591754	0.646324	0.502219	0.560802	0.501921
	0.635101	0.643662	0.513296	0.656666	0.577181
	0.657089	0.651228	0.651456	0.661096	0.621453
	0.58052	0.590638	0.497266	0.652575	0.533273
	0.556092	0.546146	0.649633	0.650771	0.647248
	0.616834	0.655718	0.622675	0.62459	0.614596
	0.584825	0.415387	0.456216	0.651027	0.528775
	0.604438	0.589646	0.593032	0.491649	0.626921
	0.585794	0.486148	0.644297	0.646976	0.622477
	0.625156	0.647542	0.610521	0.489013	0.439591
	0.561487	0.615027	0.609163	0.631306	0.6034
	0.538149	0.635123	0.656974	0.382709	0.484308
	0.569498	0.64836	0.530669	0.606045	0.566004
	0.581153	0.541059	0.62016	0.615634	0.598276
	0.657534	0.583387	0.622406	0.651786	0.500433
	0.586518	0.635485	0.590019	0.538835	0.501056
	0.646244	0.646439	0.536552	0.476535	0.620755
	0.622919	0.634807	0.64726	0.532446	0.454153
	0.587074	0.645018	0.608608	0.579486	0.455585
	0.648545	0.646375	0.656562	0.542459	0.651792
	0.610529	0.637018	0.657938	0.597003	0.439825
	0.65336	0.45505	0.656896	0.639591	0.54182
	0.638695	0.535023	0.531805	0.639962	0.614283
	0.626081	0.641007	0.602166	0.526663	0.62409
	0.584463	0.650543	0.655163	0.596781	0.639982
	0.532829	0.614552	0.488401	0.586417	0.532741
	0.594873	0.576268	0.608158	0.473791	0.566683
	0.420044	0.575165	0.657592	0.620786	0.645936
	0.53315	0.545205	0.650605	0.589107	0.643605
	0.599816	0.659341	0.660107	0.645053	0.635132
	0.660798	0.51299	0.63521	0.648603	0.580947
	0.649897	0.612132	0.656046	0.644155	0.610465
	0.451682	0.483522	0.654942	0.62977	0.466285
	0.623121	0.626974	0.65464	0.654953	0.380966
	0.659658	0.618846	0.440793	0.57719	0.589907
	0.466884	0.428675	0.633132	0.620837	0.594936
	0.516729	0.651611	0.4423	0.578786	0.630091
	0.498333	0.644741	0.634095	0.653736	0.609553
	0.424105	0.562118	0.616638	0.533693	0.505962
	0.516005	0.415766	0.50865	0.511213	0.56056
	0.524781	0.576332	0.637743	0.634661	0.508692
	0.510095	0.65416	0.623052	0.640988	0.610167
	0.595117	0.550555	0.65688	0.651956	0.650247
	0.506378	0.597606	0.649425	0.624242	0.53501
	0.592939	0.650728	0.640899	0.651313	0.607379
	0.489241	0.579075	0.475739	0.649493	0.621481
	0.539864	0.606037	0.571039	0.538248	0.623499
	0.554554	0.641248	0.605113	0.651318	0.588657
	0.653049	0.644463	0.545358	0.557672	0.637161
	0.546694	0.65204	0.562065	0.573451	0.551845
	0.590986	0.649723	0.636491	0.563962	0.647853
	0.660489	0.631532	0.60203	0.466147	0.497351
	0.503744	0.647476	0.527485	0.427777	0.616961
	0.653604	0.644578	0.620579	0.550653	0.636063
	0.587884	0.61168	0.603141	0.407807	0.639321
	0.567911	0.655382	0.657008	0.641186	0.489164
	0.553674	0.546432	0.642433	0.616192	0.610562
	0.600332	0.644769	0.514114	0.623023	0.573703
	0.593619	0.578148	0.556633	0.576078	0.650907
	0.528104	0.626575	0.6591	0.641908	0.632779
	0.643642	0.580302	0.659103	0.527956	0.642607
	0.548483	0.541668	0.491532	0.507415	0.586662
	0.596728	0.640482	0.603899	0.651036	0.64094
	0.598317	0.63448	0.526223	0.6504	0.655365
	0.503945	0.656579	0.390154	0.623554	0.619084
	0.654029	0.577785	0.647856	0.475274	0.65468
	0.63774	0.566699	0.619576	0.440352	0.653869
	0.526645	0.626766	0.506998	0.642677	0.465888
	0.570278	0.642423	0.541067	0.653179	0.58555
	0.611128	0.474276	0.648568	0.498144	0.550232
	0.563958	0.656195	0.401371	0.559121	0.624684
	0.617306	0.536042	0.650304	0.654587	0.641625
	0.590562	0.525335	0.616311	0.553803	0.553515
	0.537364	0.582394	0.593092	0.656675	0.649682
	0.598426	0.524933	0.653983	0.65883	0.653687
	0.516291	0.583249	0.658491	0.576854	0.507623
	0.596708	0.585201	0.647185	0.563305	0.621372
	0.543794	0.66005	0.651721	0.564424	0.580626
	0.646377	0.465885	0.525952	0.476005	0.508233
	0.447678	0.507128	0.480698	0.649548	0.438657
	0.62731	0.522719	0.558333	0.618694	0.48925
	0.641119	0.632253	0.548607	0.523227	0.647259
	0.652106	0.480627	0.657186	0.646811	0.561714
	0.470696	0.648407	0.510804	0.581623	0.586707
	0.478012	0.415063	0.401347	0.649538	0.512693
	0.62582	0.554624	0.569243	0.64986	0.518811
	0.609652	0.568159	0.570354	0.53231	0.643332
	0.61185	0.526886	0.650298	0.602279	0.525762
	0.653644	0.601973	0.629124	0.657264	0.642899
	0.570981	0.537273	0.576397	0.656031	0.466219
	0.608283	0.51869	0.641885	0.463771	0.538001
	0.642765	0.481335	0.657455	0.597893	0.563839
	0.647445	0.560389	0.517597	0.525323	0.50918
	0.629982	0.530386	0.533175	0.655657	0.632372
	0.653399	0.519201	0.653369	0.593722	0.512318
	0.58703	0.656343	0.60077	0.650568	0.521284
	0.641062	0.596099	0.629565	0.610387	0.556731
	0.613053	0.639133	0.487789	0.436957	0.362987
	0.594678	0.638903	0.600136	0.655877	0.484032
	0.564419	0.548818	0.601943	0.626179	0.612279
	0.521048	0.509619	0.521753	0.49006	0.524333
	0.621653	0.566945	0.63706	0.648961	0.476072
	0.415724	0.602868	0.528338	0.637515	0.520052
	0.503622	0.56704	0.550007	0.592406	0.532835
	0.466138	0.396252	0.639876	0.638628	0.581441
	0.556916	0.616698	0.465618	0.620448	0.599226
	0.441458	0.625506	0.65731	0.652093	0.58388
	0.650838	0.599957	0.653359	0.58243	0.643152
	0.540833	0.652906	0.653418	0.505998	0.604293
	0.65316	0.612141	0.636545	0.445756	0.512483
	0.589534	0.571595	0.643026	0.644743	0.5945
	0.594923	0.627253	0.5579	0.61076	0.543563
	0.531862	0.588917	0.534789	0.655632	0.648431
	0.613506	0.63602	0.635957	0.571692	0.577681
	0.476099	0.556915	0.654528	0.450649	0.530623
	0.569775	0.6163	0.647956	0.660913	0.62746
	0.552742	0.646791	0.5961	0.651505	0.559446
	0.451951	0.539488	0.653252	0.487139	0.45144
	0.654186	0.439127	0.651132	0.567478	0.642463
	0.577474	0.649639	0.647667	0.576401	0.642968
	0.268891	0.648457	0.621331	0.624503	0.491818
	0.407861	0.648956	0.59885	0.557341	0.580576
	0.389941	0.569506	0.52099	0.494856	0.551651
	0.64337	0.621186	0.65833	0.643441	0.43832
	0.584603	0.465615	0.628867	0.50714	0.645735
	0.652069	0.556552	0.547328	0.562368	0.586137
	0.392311	0.564811	0.650923	0.63634	0.592115
	0.642654	0.470714	0.569226	0.51165	0.572767
	0.639465	0.655268	0.636137	0.585005	0.512955
	0.55705	0.647224	0.656788	0.656515	0.620094
	0.450146	0.509061	0.64772	0.62522	0.655448
	0.522876	0.630972	0.607428	0.566499	0.566469
	0.658637	0.657312	0.648079	0.650686	0.613366
	0.634724	0.655088	0.653472	0.513228	0.517642
	0.566167	0.595743	0.651701	0.655769	0.617254
	0.453622	0.645625	0.654516	0.631506	0.573058
	0.639089	0.549778	0.52868	0.619868	0.502177
	0.620039	0.598975	0.656475	0.409823	0.620245
	0.447844	0.629387	0.65381	0.62494	0.656296
	0.656643	0.623193	0.548704	0.581891	0.577089
	0.443014	0.559663	0.654552	0.649963	0.507354
	0.626233	0.602575	0.584477	0.633654	0.335199
	0.563341	0.577755	0.636104	0.642815	0.475497
	0.552149	0.608493	0.470288	0.568308	0.460624
	0.392437	0.60285	0.541537	0.616415	0.635907
	0.448197	0.554305	0.65784	0.654281	0.647679
	0.575484	0.531561	0.652424	0.612316	0.599524
	0.654729	0.602271	0.624473	0.51964	0.535367
	0.6022	0.64353	0.631321	0.594162	0.643367
	0.521024	0.60968	0.591151	0.629634	0.639515
	0.450257	0.558241	0.48685	0.655985	0.626598
	0.517828	0.496626	0.369028	0.500246	0.644785
	0.553118	0.59554	0.632693	0.651449	0.490557
	0.644244	0.652019	0.477991	0.613396	0.63838
	0.630417	0.651763	0.626226	0.634118	0.494151
	0.62637	0.635552	0.588015	0.597772	0.644236
	0.498872	0.424524	0.546953	0.660176	0.522335
	0.571822	0.647572	0.658729	0.418175	0.506391
	0.505343	0.656949	0.596115	0.463914	0.536609
	0.64198	0.528246	0.588855	0.651853	0.553181
	0.532826	0.63963	0.648192	0.564277	0.602873
	0.502566	0.591364	0.488396	0.479534	0.619875
	0.567424	0.514081	0.552774	0.602807	0.649496
	0.459925	0.65532	0.558901	0.631112	0.490161
	0.581819	0.432613	0.644037	0.626954	0.640771
	0.551662	0.57609	0.65247	0.467799	0.642195
	0.582944	0.528055	0.601443	0.598391	0.645058
	0.536777	0.533473	0.650638	0.641327	0.59095
	0.526681	0.636561	0.622594	0.590672	0.548176
	0.629712	0.60951	0.564282	0.648887	0.514875
	0.65039	0.549739	0.591219	0.643897	0.531333
	0.522903	0.650326	0.651809	0.625104	0.553544
	0.52185	0.591381	0.653416	0.641495	0.588252
	0.527979	0.63811	0.634795	0.651711	0.511348
	0.506602	0.639641	0.640055	0.587889	0.637206
	0.646679	0.534384	0.633403	0.551419	0.559378
	0.411654	0.597444	0.637247	0.647416	0.60833
	0.580213	0.464314	0.65107	0.56319	0.626767
	0.636397	0.632273	0.611498	0.634382	0.505942
	0.565151	0.502898	0.653755	0.580524	0.620422
	0.472456	0.523111	0.570069	0.64417	0.620937
	0.428369	0.636721	0.652	0.639457	0.650196
	0.640029	0.644728	0.646973	0.646439	0.625415
	0.638842	0.534566	0.498471	0.641601	0.636403
	0.513949	0.633862	0.637141	0.60837	0.581909
	0.490296	0.600457	0.652711	0.532095	0.536914
	0.542179	0.649374	0.584157	0.625145	0.608083
	0.539697	0.596873	0.603732	0.6572	0.533202
	0.544737	0.600038	0.618144	0.498155	0.50006
	0.585054	0.602591	0.615136	0.536682	0.576844
	0.601736	0.647987	0.485621	0.475691	0.584283
	0.654109	0.648183	0.634491	0.640681	0.492931
	0.516937	0.62262	0.429091	0.522345	0.403169
	0.616336	0.646293	0.633871	0.537678	0.64203
	0.492786	0.638169	0.578113	0.606031	0.654256
	0.65559	0.606029	0.645361	0.648657	0.511885
	0.646286	0.632997	0.448282	0.406027	0.572994
	0.654328	0.609125	0.583812	0.646883	0.620045
	0.469236	0.629163	0.623701	0.475235	0.649589
	0.612883	0.504762	0.634683	0.564659	0.657074
	0.500731	0.637864	0.650315	0.561991	0.64204
	0.477867	0.514554	0.534222	0.507755	0.57622
	0.496978	0.628173	0.603374	0.510248	0.643312
	0.562235	0.644813	0.646666	0.649527	0.489925
	0.515881	0.606207	0.652078	0.516955	0.561233
	0.43377	0.6014	0.45096	0.433012	0.648754
	0.536413	0.655913	0.602533	0.627443	0.454103
	0.642129	0.654036	0.653051	0.450967	0.532485
	0.505623	0.658173	0.494762	0.562078	0.64149
	0.636359	0.612537	0.661231	0.570933	0.598174
	0.571179	0.357197	0.510848	0.63981	0.64157
	0.653292	0.618386	0.627927	0.63709	0.499048
	0.65117	0.655763	0.554945	0.580133	0.538295
	0.44456	0.631716	0.655143	0.600619	0.605196
	0.639672	0.617334	0.471897	0.630601	0.599494
	0.61027	0.613545	0.617675	0.639193	0.65252
	0.536893	0.648111	0.503963	0.570466	0.434965
	0.652964	0.649759	0.653612	0.467477	0.558994
	0.638254	0.522238	0.510574	0.652191	0.57205
	0.497849	0.579218	0.639712	0.546966	0.565391
	0.531965	0.431459	0.654073	0.609228	0.59333
	0.526818	0.435888	0.648704	0.658789	0.604393
	0.645566	0.513745	0.642512	0.625338	0.578425
	0.634756	0.565537	0.57577	0.640597	0.423284
	0.64703	0.628933	0.515382	0.640758	0.497626
	0.625268	0.518858	0.570251	0.559802	0.650692
	0.639323	0.628096	0.61839	0.464063	0.640164
	0.58234	0.594545	0.583915	0.64791	0.526855
	0.652906	0.531673	0.657296	0.46313	0.652769
	0.629814	0.561918	0.646004	0.647386	0.631041
	0.652905	0.391437	0.65377	0.497511	0.641718
	0.426191	0.646962	0.611082	0.646854	0.604719
	0.563017	0.541963	0.520705	0.613167	0.557028
	0.568777	0.648884	0.57999	0.647314	0.516563
	0.57924	0.642877	0.498898	0.654252	0.531455
	0.528773	0.629207	0.654671	0.607991	0.353335
	0.514846	0.650339	0.566498	0.643479	0.63103
	0.611164	0.636468	0.655271	0.570358	0.488457
	0.619766	0.652901	0.653222	0.636293	0.645613
	0.653222	0.520795	0.473811	0.655094	0.643462
	0.660226	0.654549	0.644833	0.596306	0.642816
	0.540448	0.534247	0.64509	0.655822	0.649933
	0.544881	0.616992	0.636655	0.533254	0.553006
	0.497329	0.606769	0.455859	0.568019	0.639627
	0.418071	0.53689	0.609665	0.626788	0.610759
	0.658642	0.511734	0.612617	0.565946	0.640426
	0.628601	0.454104	0.655144	0.65574	0.652222
	0.62575	0.622753	0.594796	0.599078	0.593396
	0.550219	0.647945	0.543009	0.573451	0.430125
	0.628049	0.650637	0.65045	0.553801	0.64221
	0.529106	0.623218	0.648757	0.521042	0.420088
	0.587983	0.552381	0.608551	0.596013	0.568096
	0.641737	0.653454	0.533214	0.536876	0.59983
	0.599257	0.552626	0.658091	0.499921	0.604562
	0.645711	0.541987	0.653867	0.582128	0.608068
	0.655305	0.620963	0.559751	0.5434	0.537223
	0.650818	0.600384	0.555012	0.644537	0.624604
	0.632591	0.651939	0.649352	0.550558	0.632065
	0.623083	0.642515	0.657866	0.54376	0.568851
	0.626504	0.58989	0.658236	0.655757	0.58861
	0.517971	0.645271	0.558443	0.65278	0.57954
	0.607154	0.629251	0.640652	0.642367	0.530815
	0.65257	0.64454	0.611695	0.563608	0.511267
	0.644112	0.563221	0.578017	0.652781	0.639014
	0.636283	0.644245	0.648702	0.42044	0.642427
	0.594386	0.522761	0.639226	0.632882	0.577407
	0.6451	0.655204	0.572783	0.45673	0.475897
	0.580132	0.501439	0.615845	0.560225	0.572509
	0.587771	0.649971	0.641389	0.460581	0.526478
	0.655536	0.657768	0.643878	0.640082	0.528309
	0.66605	0.481798	0.613039	0.657107	0.646816
	0.630246	0.50496	0.60975	0.602215	0.473388
	0.591014	0.639677	0.64261	0.60087	0.632699
	0.574306	0.567718	0.656732	0.598365	0.619701
	0.656009	0.529702	0.648276	0.334052	0.607983
	0.569182	0.602512	0.659166	0.51175	0.593102
	0.650491	0.614657	0.633393	0.547544	0.48929
	0.626799	0.596196	0.658992	0.605709	0.62611
	0.585758	0.479178	0.652824	0.543658	0.644811
	0.655941	0.448375	0.507627	0.382881	0.445616
	0.63871	0.460735	0.638165	0.643222	0.631286
	0.561605	0.524245	0.556721	0.535073	0.646606
	0.6321	0.621404	0.469109	0.614642	0.513746
	0.637067	0.621573	0.651757	0.506983	0.649452
	0.482476	0.640936	0.587182	0.531648	0.634286
	0.607885	0.648553	0.55262	0.560435	0.508871
	0.525113	0.517808	0.647182	0.578457	0.527497
	0.472112	0.622748	0.615853	0.596075	0.609611
	0.654404	0.641534	0.622611	0.650759	0.643188
	0.650357	0.643522	0.636178	0.58457	0.525142
	0.65519	0.646499	0.574228	0.514285	0.557578
	0.600228	0.580679	0.633155	0.536003	0.59027
	0.524003	0.648194	0.624588	0.572007	0.601688
	0.4633	0.631201	0.652956	0.364561	0.490135
	0.644032	0.617026	0.561884	0.636535	0.639336
	0.639163	0.540106	0.656382	0.579518	0.639162
	0.645501	0.422973	0.652313	0.628624	0.632859
	0.658658	0.418077	0.59453	0.636142	0.579376
	0.649284	0.481949	0.528222	0.56877	0.560251
	0.479585	0.654149	0.658893	0.543628	0.611617
	0.642532	0.576515	0.565529	0.652781	0.631215
	0.51182	0.582257	0.505039	0.653801	0.584007
	0.644524	0.50593	0.610989	0.588253	0.483062
	0.572989	0.544193	0.591439	0.652354	0.639916
	0.586278	0.594606	0.598121	0.516779	0.553125
	0.463398	0.586956	0.652953	0.650974	0.483677
	0.551424	0.570525	0.652304	0.622478	0.644074
	0.388021	0.585558	0.504259	0.638507	0.529536
	0.451609	0.562332	0.648163	0.475423	0.551427
	0.559866	0.603533	0.551177	0.652617	0.529972
	0.545978	0.639321	0.524461	0.601415	0.548005
	0.641789	0.659462	0.654508	0.530139	0.595156
	0.656397	0.626788	0.507212	0.659745	0.536634
	0.492736	0.467117	0.642897	0.456893	0.605158
	0.652262	0.610072	0.630119	0.625557	0.587632
	0.5969	0.600743	0.64616	0.563293	0.64888
	0.654768	0.520123	0.652051	0.475245	0.554401
	0.655212	0.483017	0.538372	0.481518	0.645698
	0.614498	0.577039	0.554902	0.656265	0.647144
	0.654248	0.509147	0.649544	0.604419	0.578129
	0.599624	0.585904	0.649982	0.626959	0.648647
	0.568602	0.565614	0.530001	0.58761	0.630907
	0.658196	0.634337	0.631362	0.653633	0.564969
	0.65592	0.654437	0.596953	0.446496	0.553894
	0.65963	0.527259	0.564244	0.61029	0.642334
	0.531481	0.404694	0.648911	0.656513	0.578127
	0.509767	0.66197	0.643335	0.476324	0.488641
	0.644073	0.544167	0.587087	0.568589	0.629985
	0.396232	0.635748	0.646076	0.647904	0.532145
	0.598549	0.466273	0.651767	0.596698	0.646499
	0.53755	0.510113	0.589786	0.645508	0.461169
	0.613493	0.48409	0.57239	0.561047	0.609767
	0.646835	0.602818	0.518528	0.650534	0.607099
	0.631903	0.4852	0.63593	0.601546	0.530873
	0.58542	0.542533	0.638464	0.655848	0.598139
	0.471325	0.547997	0.595336	0.653092	0.544993
	0.458879	0.630293	0.659388	0.575253	0.621597
	0.479561	0.60272	0.650375	0.527575	0.502422
	0.477597	0.515874	0.641855	0.643296	0.436099
	0.642321	0.652439	0.487196	0.587729	0.644371
	0.395805	0.612386	0.647758	0.654296	0.476421
	0.598495	0.561594	0.464669	0.637278	0.641363
	0.521877	0.381421	0.544499	0.504854	0.583178
	0.648529	0.650161	0.633847	0.510466	0.626135
	0.588389	0.5004	0.619332	0.633721	0.610821
	0.655857	0.642841	0.557176	0.56872	0.566879
	0.653837	0.620985	0.550098	0.601137	0.526146
	0.650915	0.56936	0.572778	0.648856	0.518855
	0.646248	0.540247	0.523463	0.635324	0.523331
	0.540801	0.588601	0.541795	0.590747	0.625667
	0.447297	0.434087	0.610551	0.516422	0.377784
	0.494919	0.449204	0.530208	0.517323	0.640298
	0.615544	0.663833	0.540718	0.656028	0.626107
	0.470709	0.503818	0.612502	0.584273	0.645158
	0.486153	0.503085	0.648863	0.576081	0.594563
	0.653933	0.637164	0.51253	0.653998	0.620316
	0.626275	0.625561	0.472056	0.656489	0.53063
	0.544775	0.638605	0.655883	0.644402	0.554059
	0.465412	0.641025	0.625205	0.636349	0.623597
	0.508075	0.631533	0.659582	0.580687	0.569319
	0.651315	0.637704	0.577269	0.634021	0.525573
	0.519746	0.655585	0.481522	0.603926	0.612842
[truncated: 1,178 more rows]

## Sheet: Supp Fig 1F
		Cumulative frequency per cell (%)
		Lean Fed					Lean Fasted
	Bin Center	6461 Cell1	6461 Cell2	6461 Cell3	6461 Cell4	6461 Cell5	9428 cell1	9428 cell2	9428 cell3	9428 cell4	9428 cell5	9428 cell6
	0.18	0	0	0	0	0	0	0.0843882	0	0	0	0
	0.2	0	0	0	0	0	0	0.0843882	0	0	0.131752	0
	0.22	0	0	0	0	0	0.111732	0.337553	0	0.160256	0.131752	0.150943
	0.24	0	0	0	0	0	0.335196	0.843882	0.313234	0.641026	0.395257	0.377358
	0.26	0.0333222	0	0	0.0358423	0	0.670391	1.60338	0.783085	1.20192	1.31752	0.830189
	0.28	0.0666445	0.0314961	0	0.0358423	0	1.00559	2.27848	2.19264	2.00321	1.97628	2.03774
	0.3	0.0666445	0.0314961	0.032144	0.0358423	0	1.89944	3.5443	3.21065	3.20513	3.55731	4.15094
	0.32	0.0666445	0.0314961	0.096432	0.0716846	0.0359971	3.46369	5.40084	5.55991	5.60897	5.13834	5.96226
	0.34	0.0999667	0.125984	0.128576	0.179211	0.143988	5.69832	8.01688	7.43931	8.33333	7.24638	8.98113
	0.36	0.366544	0.409449	0.225008	0.286738	0.359971	8.15642	11.6456	10.1018	10.8173	10.0132	11.0943
	0.38	0.8997	0.629921	0.353584	0.609319	0.827934	11.5084	14.9367	14.2522	14.6635	13.307	15.9245
	0.4	1.43286	1.03937	0.8036	0.9319	1.58387	15.9777	19.4937	19.4988	18.0288	16.996	19.9245
	0.42	2.36588	2.20472	1.73578	1.93548	2.4478	20.6704	23.7131	24.7455	22.1154	20.9486	24.3774
	0.44	3.76541	3.93701	2.66795	2.93907	4.13967	25.9218	28.7764	29.5223	27.1635	25.5599	30.4906
	0.46	6.26458	5.44882	4.59659	5.05376	6.73146	30.3911	34.1772	35.0822	32.2115	31.6206	36.6038
	0.48	9.26358	8.40945	7.13597	7.52688	10.0792	36.3128	39.6624	41.8168	38.7019	37.2859	42.8679
	0.5	13.3289	12	10.8325	10.8244	14.8668	42.2346	45.9916	47.7682	44.8718	43.2148	49.283
	0.52	18.6271	16.8819	15.7827	15.3405	20.9143	49.6089	51.9831	53.1715	51.6827	50.0659	54.4151
	0.54	24.9917	23.4016	21.6651	20.7168	28.1497	55.3073	57.2152	58.5748	56.9712	55.863	60.1509
	0.56	31.9227	30.3937	28.0617	26.8817	35.3492	60.7821	63.4599	65.8575	63.0609	60.6061	67.3208
	0.58	39.8201	37.7953	35.1334	34.4444	44.0965	67.5978	70.7173	71.8872	70.6731	65.7444	73.8113
	0.6	49.0836	47.937	44.3266	43.4409	55.7595	75.6425	77.2996	78.935	78.0449	73.7813	80.4528
	0.62	61.9127	61.4173	55.2234	55.0896	69.4384	85.9218	85.3165	87.7839	87.7404	84.3215	88.2264
	0.64	80.7398	86.2362	77.0813	76.7742	91.4327	95.7542	95.1899	96.5544	96.6346	96.5744	97.8113
	0.66	99.6335	100	99.8071	99.8925	100	100	100	100	100	100	100
	0.68	99.9667	100	100	100	100	100	100	100	100	100	100
	0.7	100	100	100	100	100	100	100	100	100	100	100
