# Supplementary material for: Spatial mapping of hepatic ER and mitochondria architecture reveals zonated remodeling in fasting and obesity
Source: Nat Commun. 2024 May 10;15:3982. doi: 10.1038/s41467-024-48272-7 (PMC11087507; doi:10.1038/s41467-024-48272-7)
Supplement: Supplementary file 14 — Source Data [file 41467_2024_48272_MOESM14_ESM.zip › Source Data/Fig2.xlsx]

## Sheet: Fig 2C
	Lean
	Ratio of Length of parallel ER stacks to total ER traces			Unpaired t test	Fed vs Fasted
				P value	0.0002
	6461	9428		P value summary	***
	Fed	Fasted
	0.52674	0.334205			Fed	Fasted
	0.56402	0.237102		Mean	0.5307	0.1764
	0.530808	0.16986		Std. Deviation	0.04003	0.1163
	0.466807	0.0312574		Std. Error of Mean	0.0179	0.05203
	0.565343	0.109681

## Sheet: Fig 2D
	Lean
	Ratio of ER tubule volume to total ER volume			Unpaired t test	Fed vs Fasted
	6461	9428		P value	0.1612
	Fed	Fasted		P value summary	ns
	0.672414	0.69988
	0.644624	0.712163			Fed	Fasted
	0.627082	0.687956		Mean	0.6678	0.6906
	0.697888	0.671794		Std. Deviation	0.03155	0.01715
	0.697119	0.669811		Std. Error of Mean	0.01411	0.007001
		0.70185

## Sheet: Fig 2E
	Rough ER mito distance
	Fed	Fasted
	47.4391	59.8142
	71.0333	75.5875
	41.156	90.1909
	66.7618	57.3591			Fed	Fasted
	39.5196	52.5408		Mean	45.45	51.66
	51.3898	48.0539
	73.8466	41.0592
	51.3436	57.6956
	92.3976	60.7009
	65.6304	55.3446
	60.8231	42.3519
	52.2163	45.9343
	62.2553	73.8419
	43.3524	53.6393
	54.8088	49.5017
	56.9368	74.0763
	34.5021	45.5876
	44.6016	50.4038
	60.77	71.468
	51.1526	64.5647
	28.5504	84.2908
	30.6203	61.0992
	42.9883	41.2867
	61.2281	57.6811
	40.2802	55.4706
	51.6918	43.7387
	39.2477	50.0911
	47.2082	36.5959
	69.7858	52.7452
	51.9151	58.6154
	58.2529	42.5845
	46.9607	52.7834
	49.7845	42.8708
	55.5987	47.3594
	37.4327	62.4163
	36.9552	48.6573
	53.5721	42.0738
	71.683	61.1285
	47.687	58.2268
	46.2656	75.2829
	50.5303	60.3654
	39.6629	53.5737
	44.8023	53.9586
	35.6911	61.8701
	59.5882	52.2305
	18.5149	52.9733
	62.8907	60.1244
	50.3503	47.9183
	56.347	37.1858
	42.814	49.1951
	41.644	42.1362
	65.0955	54.8515
	48.2621	40.5187
	55.0724	86.8011
	56.0084	48.3109
	43.7884	47.7035
	49.6938	47.3877
	37.5221	38.1696
	32.6215	46.1765
	51.2696	46.6433
	55.4157	45.3282
	57.3943	55.0061
	44.7318	41.243
	51.7342	38.0729
	56.9246	59.503
	41.1903	49.1417
	57.3948	40.5147
	53.1161	49.9712
	35.4715	58.1509
	43.4616	36.2069
	42.2933	32.4855
	29.6602	53.2139
	61.4274	42.7572
	57.4691	66.8729
	48.3839	47.4498
	59.556	58.5178
	61.681	53.357
	43.8586	47.3854
	46.3975	44.7938
	44.0395	68.489
	44.7763	45.4045
	53.3775	39.3804
	43.5743	53.838
	55.9672	51.4766
	41.9681	43.6186
	49.7849	43.2786
	55.9852	42.1486
	37.9878	63.9652
	43.6056	57.5149
	53.9165	47.7797
	43.2909	50.3729
	49.7331	47.5059
	65.8514	65.2361
	57.4573	60.0934
	50.0949	48.2972
	33.008	50.8083
	48.4287	51.6784
	32.8833	43.3416
	39.8489	73.0997
	47.7899	61.8297
	42.137	56.8167
	45.5878	57.8106
	46.6807	69.5695
	52.166	48.6448
	54.2795	55.1435
	55.0379	62.0464
	53.8154	49.7607
	40.4499	70.2271
	31.8225	49.0355
	42.6229	59.0685
	55.4537	34.6098
	64.1691	48.2577
	48.7899	49.756
	43.4412	52.7986
	51.2845	40.9308
	43.133	48.1148
	38.5446	53.4408
	46.2765	58.3448
	45.9658	30.9599
	54.1189	58.3736
	42.8706	45.1985
	36.9558	38.2153
	54.899	49.6073
	41.5326	51.5139
	44.1028	43.7353
	51.6506	52.7915
	48.251	56.4608
	47.2623	50.1162
	58.5857	58.6983
	44.4766	55.7539
	42.9412	44.5139
	39.9867	54.0769
	38.6789	54.8901
	36.5058	52.8793
	42.3845	50.0605
	56.9808	51.1654
	45.7597	48.6895
	42.8805	43.1056
	34.828	64.683
	43.504	42.5032
	32.3276	41.7907
	36.6441	51.0244
	26.409	35.9478
	25.458	57.4352
	29.1918	38.6584
	37.0676	42.2463
	32.2975	51.0264
	43.5315	45.8683
	23.6345	40.6459
	37.0298	42.974
	25.8352	43.8921
	26.3513	46.0444
	29.8214	43.6274
	58.6247	55.0774
	24.6981	49.0401
	33.0216	38.8485
	45.4889	57.3531
	30.9309	55.4046
	30.9309	50.7122
	29.0542	47.4046
	35.2012	55.7923
	30.889	45.7712
	20.6496	51.6002
	26.5965	41.935
	37.8233	51.2101
	28.8524	63.6535
	47.6945	56.0376
	51.8774	56.8411
	40.5952	52.6839
	47.9257	48.3792
	39.8939	43.3233
	67.5176	47.0061
	39.7299	50.7159
	47.3737	50.2992
	55.4778	46.6186
	19.3861	41.7876
	26.943	57.7491
	25.3545	49.3407
	33.4614	49.6934
	32.7225	36.8611
	48.9359	40.0054
	35.5429	53.5016
	53.6619	72.0777
	50.3426	45.4355
	41.4381	62.4354
	53.7614	24.7317
	41.1714	33.2387
	36.8028	48.7286
	45.8244	60.4802
	46.8852	36.2571
	48.1238	25.6813
	47.3657	75.3864
	50.6535	34.2051
	47.8823	52.4011
	32.7377	26.8307
	51.6378	46.0864
	37.5282	82.1334
	41.2781	39.9549
	47.0469	35.7253
	47.5151	41.6812
	61.6492	46.4962
	57.481	60.7577
	46.4582	45.4825
	29.8896	35.8382
	73.0691	55.8662
	36.9256	42.0489
	50.2314	56.6436
	41.2032	32.1761
	60.1777	32.1256
	36.6639	57.029
	40.4656	68.4232
	48.4367	45.5744
	32.9772	53.2428
	59.8124	52.5037
	52.0777	44.6088
	36.2009	47.3108
	48.478	82.6985
	33.8574	40.1453
	27.7563	41.6199
	27.8826	84.4653
	22.1731	45.5936
	39.7024	78.0419
	60.1092	57.2232
	76.3249	76.8856
	66.5402	72.2724
	44.7304	84.5538
	49.2188	42.7746
	43.8987	43.9208
	47.7511	56.4617
	41.9961	56.0308
	43.1372	66.0669
	47.9725	47.6585
	67.787	47.6851
	34.5649	46.8559
	29.6	49.1334
	42.0556	50.6751
	59.4592	52.499
	46.6435	44.5939
	40.5631	48.1253
	41.8996	36.7983
	37.2193	39.1892
	60.194	48.349
	33.944	43.1266
	30.1399	44.5802
	38.0102	47.4328
	26.5649	40.0902
	28.7218	47.0795
	26.0237	50.2682
		31.2863
		46.6818
		44.1979
		43.6423
		50.4883
		55.1857
		30.4725
		48.0921
		40.6215
		46.457
		76.5551
		55.0506
		41.7406
		74.6841
		59.1362
		42.9169
		67.0954
		50.0367
		48.9552
		50.7967
		43.3048
		61.5583
		44.2272
		53.2377
		71.9077
		61.7452
		69.2119
		51.9971
		67.6895
		75.6683
		62.3202
		63.3083
		57.6654
		57.7045
		49.3907
		56.2588
		33.4092
		53.3025
		62.8583
		59.7442
		42.0322
		51.126
		55.0821
		30.3709
		44.2702
		54.1102
		82.2795
		46.8842
		56.7044
		53.5079
		46.8022
		52.7584

## Sheet: Fig 2F
	Smooth ER mito distance
	Fed	Fasted
	17.1143	24.2387
	26.6152	22.4126
	23.881	25.8991
	22.0054	21.4123			Fed	Fasted
	25.7506	10.6648		Mean	18.98	20.86
	26.6097	21.3814
	44.3654	20.0814
	13.1237	19.2478
	26.3066	26.0432
	22.5471	17.6248
	27.4989	32.6378
	19.6015	27.9935
	26.7309	23.1388
	23.0818	29.1881
	25.7844	23.4891
	12.4088	28.5438
	22.9557	29.4716
	27.7563	21.9222
	19.1578	22.7252
	12.0885	32.5453
	14.7293	28.0955
	24.3511	28.5773
	23.176	21.4293
	26.9555	23.6579
	23.5133	21.3022
	29.5409	19.2278
	20.7832	22.2017
	25.2135	26.5395
	17.3963	36.5296
	19.5831	29.5862
	23.3262	26.9771
	36.376	32.1256
	23.5821	21.6341
	26.7884	25.4194
	26.7408	41.3133
	23.2759	22.217
	23.1951	24.6475
	14.4969	6.1925
	20.0131	16.9024
	20.0904	23.8993
	22.9971	30.0885
	24.6822	28.0734
	28.5587	35.2079
	17.611	20.6154
	21.4903	23.7173
	21.938	46.223
	13.1034	18.9455
	26.866	28.7247
	22.9975	30.2314
	26.7066	23.0405
	17.7882	17.2131
	24.4325	42.722
	11.3891	24.7673
	19.5178	20.6616
	20.3257	22.2396
	24.6624	21.4383
	21.6026	33.8026
	25.9033	30.9955
	6.3115	23.6464
	16.2931	25.5908
	23.9802	38.2355
	29.5684	19.9679
	17.8302	27.8907
	19.5131	47.2918
	21.1826	14.0184
	26.8775	17.4773
	24.1497	12.1299
	22.2256	15.5162
	20.7856	7.2441
	20.645	14.5485
	15.7481	14.2491
	12.1229	13.428
	17.7551	11.4027
	17.8812	12.6373
	16.7501	15.0991
	20.436	14.0364
	26.686	16.4761
	23.7464	12.4324
	21.92	8.5757
	19.3446	23.5911
	21.8626	18.93
	17.2667	16.1863
	20.6893	27.8011
	26.4495	20.5859
	27.4163	21.0681
	21.9153	13.5502
	13.2341	32.521
	24.9191	15.1309
	17.8244	21.0464
	25.5935	19.9095
	9.4108	19.8512
	23.14	26.0088
	18.5508	15.2269
	18.5415	18.5162
	23.8076	13.0594
	29.8127	17.056
	26.3853	33.614
	18.0616	12.3779
	9.0694	15.1977
	13.3142	18.9215
	20.2004	14.6384
	20.6806	10.9529
	17.1993	16.6315
	18.5495	8.676
	17.4186	21.3025
	15.4095	11.0985
	16.5533	26.2907
	17.2345	10.2303
	19.9476	19.0895
	20.4515	11.7861
	20.1177	16.8327
	20.405	16.7487
	16.1234	18.7104
	22.0507	11.7709
	15.4962	16.972
	11.7955	11.2233
	13.0174	7.298
	16.1429	12.6791
	21.8678	15.9789
	17.6074	6.5153
	17.872	11.8496
	20.5316	11.5167
	21.3179	9.449
	24.0549	11.835
	11.7683	18.304
	24.2016	9.833
	22.8179	16.088
	18.8057	14.9968
	17.9199	10.5119
	15.3807	12.9866
	19.0585	10.658
	13.2864	9.5778
	14.6873	17.9551
	18.2292	14.6983
	12.8487	19.9868
	16.7258	23.7581
	14.4847	12.6042
	18.4717	12.6732
	17.782	18.1026
	11.4377	13.2978
	13.4504	25.0768
	21.807	14.0479
	17.923	17.0867
	19.0935	26.8695
	24.8868	21.215
	19.4705	17.9985
	18.3031	21.8105
	23.4739	28.5662
	23.5898	21.4043
	21.7884	24.8519
	13.5337	25.8437
	16.3724	22.3936
	15.4745	20.4662
	22.8314	22.0929
	19.8148	23.5577
	20.7384	21.6856
	13.2862	23.1809
	14.3263	20.9374
	20.7584	17.2514
	14.8034	15.2748
	11.0755	20.6114
	11.2489	23.1852
	16.5174	26.4629
	16.7899	23.1902
	13.5776	25.458
	10.3365	24.0578
	20.3664	22.5668
	5.0145	27.0212
	9.5202	25.322
	13.4722	26.397
	28.6403	22.7782
	15.5033	13.1533
	16.1961	22.2037
	5.9611	26.6499
	21.0635	18.4695
	18.0833	22.3319
	13.9257	28.4468
	13.0684	29.2799
	22.8592	18.0289
	22.5549	25.7317
	18.5527	25.458
	14.7326	18.6469
	15.7885	24.6223
	8.3402
	11.5975
	14.9855
	17.3963
	21.1552
	11.409
	16.0318
	15.4832
	11.972
	18.333
	13.851
	6.0816
	13.5483
	14.9189
	10.9801
	10.8621
	16.1234
	11.629
	17.0714
	18.1506
	11.474
	23.7069
	19.5986
	11.0971
	14.9919
	8.2594
	8.8668
	11.9497
	13.0901
	17.307
	9.5771
	20.5121
	15.3809
	16.3934
	10.5032
	20.3122
	24.6094
	16.972
	18.2334
	19.7221
	14.4262
	19.9617
	25.9357
	23.2848
	19.6239
	19.1136
	17.7752
	17.5371
	16.3529
	19.2815
	16.4312
	21.4507
	24.5151
	24.4788
	20.919
	17.2216
	25.823
	23.3365
	16.4196
	16.8854
	17.6085
	24.0437
	23.331

## Sheet: Fig 2H
	Lean
%mito surface covered by ER at 25-56nm distance
ID	6461	9428
Condition	Fed	Fasted
	37.254	48.5966
	42.4291	45.8088
	44.6044	42.0891
	33.0611	46.1281
	41.2053	42.1822
	32.6966	43.9736
	31.8472	45.9286		Unpaired t test	Fed vs Fasted
	33.2142	43.1946		P value	<0.0001
	30.3237	30.5755		P value summary	****
	45.5311	41.0136
	33.9106	53.777
	29.7671	45.8176
	49.0991	42.9146
	38.617	45.9135			Fed	Fasted
	37.7752	49.8353		Mean	0.3177	0.4084
	40.6168	53.0625		Std. Deviation	0.1011	0.08164
	40.4383	40.9062		Std. Error of Mean	0.0008296	0.000999
	44.4912	36.8037
	32.4114	37.9631
	23.7324	31.355
	34.5588	42.3021
	31.2669	30.7941
	33.6557	51.3479
	32.4549	42.2103
	36.9572	40.2731
	32.5162	41.8548
	24.2967	43.6883
	43.7714	29.3538
	42.8352	34.9099
	20.2444	50.0368
	41.055	45.2659
	40.8849	31.1687
	39.9146	51.6175
	22.5278	36.9373
	35.7331	33.9122
	26.9095	44.5133
	40.524	36.5467
	29.9296	31.0427
	26.6191	41.5008
	30.7315	42.8169
	19.387	42.7463
	35.8707	43.6478
	33.2592	42.2259
	40.0888	31.3183
	39.3423	41.45
	26.8651	50.2757
	34.6962	51.8856
	30.5183	43.4716
	29.4826	33.6174
	32.7646	42.8607
	27.2047	39.6287
	28.8458	33.4414
	50.2393	36.4476
	39.909	33.8695
	19.3418	56.3027
	40.9772	33.2363
	35.8739	42.6558
	26.1609	49.3548
	44.1895	35.6062
	30.0666	45.5172
	24.5312	36.1068
	23.6997	46.1762
	46.2609	38.6191
	29.537	46.5463
	33.0565	48.5807
	36.494	42.742
	44.9439	40.3274
	30.8509	40.1263
	29.5955	45.2218
	46.3692	48.5182
	39.4797	43.0477
	48.2228	39.0743
	36.7881	34.1167
	32.8868	39.9225
	31.8166	42.9279
	39.9114	35.8823
	52.3257	58.8079
	29.2732	40.5146
	46.9798	46.9251
	40.6492	45.5719
	29.695	31.4075
	32.0148	41.1655
	29.2296	42.5518
	38.1752	39.5892
	40.1595	31.6424
	41.2606	45.2105
	27.4393	46.4017
	25.6486	42.3514
	37.9515	42.3815
	72.4937	40.02
	42.2791	38.2258
	37.7428	43.4396
	25.551	38.9462
	29.0916	38.6562
	26.9583	40.0431
	45.259	30.3835
	31.4702	49.9125
	25.1391	53.0645
	26.3089	37.9541
	47.586	42.2791
	33.8762	44.9535
	35.1495	40.0455
	49.8667	43.8765
	43.1003	41.1385
	32.7016	23.6482
	28.7067	44.2082
	32.3756	39.3704
	31.1238	39.3849
	36.1432	37.2443
	20.3777	40.975
	29.6313	48.2595
	52.001	47.4818
	33.1966	28.1259
	20.216	40.2881
	32.0461	36.0665
	35.4484	41.0811
	28.105	39.8966
	20.9249	34.256
	37.7419	40.0723
	38.2603	42.9264
	25.5692	36.7131
	32.8651	37.4958
	30.6742	36.1327
	37.6913	31.6451
	38.6227	34.5531
	28.9707	42.2233
	30.5442	44.8554
	32.9507	44.561
	48.3016	46.4709
	48.9345	40.8011
	48.0709	39.7006
	32.926	45.9359
	32.3676	45.1248
	40.4112	50.1658
	40.7044	35.2731
	32.4856	36.6696
	25.3152	38.7144
	55.2352	39.1249
	27.3376	44.5562
	26.6237	55.5622
	34.2792	46.3939
	23.1599	39.008
	32.0879	46.0782
	25.8817	46.462
	56.5886	29.2475
	41.0775	53.6722
	35.9348	39.7461
	44.6651	43.6852
	34.9508	37.3467
	27.3754	49.4062
	24.308	41.2959
	30.9655	49.9399
	27.2788	38.278
	28.3545	41.6474
	34.0625	38.7769
	30.9788	40.3041
	34.5531	32.4962
	34.1998	33.7679
	24.9555	39.8002
	22.5271	45.0809
	31.0786	41.4565
	34.0334	43.099
	32.9481	33.6341
	32.867	52.6544
	33.9957	39.498
	22.8418	48.786
	23.8802	34.7144
	37.7782	39.005
	35.0681	39.8131
	33.6336	46.5091
	18.0166	40.9662
	27.9463	50.1084
	39.7376	41.7311
	32.5786	45.4137
	21.1777	36.436
	35.793	35.394
	24.1535	27.0872
	15.6415	35.4617
	46.2956	51.3174
	28.3697	44.9585
	28.8398	41.072
	49.5501	46.3572
	34.6121	42.7714
	21.7965	36.0437
	31.7202	41.5885
	34.4401	42.5216
	45.0844	32.0279
	50.0546	46.9152
	30.6524	39.9131
	26.3608	33.8144
	24.8516	42.3224
	48.8049	34.5771
	28.4112	51.6072
	28.5375	41.7031
	31.3828	41.913
	31.7738	35.1999
	39.9432	43.518
	37.8789	38.0224
	37.1186	37.5812
	30.8692	40.9081
	36.7076	45.1637
	32.4367	44.5314
	42.4299	45.7434
	26.572	44.0375
	33.5377	42.9509
	47.0099	23.2434
	17.1563	56.2958
	34.3766	41.9164
	38.6298	33.5056
	33.5757	41.3604
	47.6364	41.9343
	23.6279	50.7002
	64.1361	36.0968
	38.3286	30.9372
	33.5355	30.9087
	45.7175	36.1678
	25.0596	46.2548
	30.486	44.0716
	30.9041	40.0895
	32.6804	40.9784
	40.2627	30.7351
	32.8482	51.6721
	36.0365	22.0969
	41.8858	42.5121
	39.0508	37.976
	29.1729	45.3426
	26.5777	44.2821
	31.4603	37.5457
	34.3727	45.1301
	36.0379	34.625
	53.0272	45.4552
	32.9575	53.5652
	58.4595	51.1924
	38.2073	34.3606
	33.3507	47.588
	28.8268	31.2346
	39.5604	46.1222
	31.7975	47.9683
	41.424	41.6599
	34.4428	44.5732
	35.745	39.4254
	34.361	40.4121
	45.1421	51.8669
	41.2578	44.652
	29.1077	46.3287
	49.1866	30.126
	38.3096	45.1873
	29.5845	42.9156
	24.7172	48.0856
	24.0979	41.409
	52.7059	48.5305
	25.126	40.1822
	34.8642	45.6669
	26.8048	32.2248
	26.7484	51.1378
	31.9754	40.0418
	37.3963	39.6909
	29.2796	37.7688
	43.381	45.9642
	47.8144	45.4943
	33.2321	48.7407
	31.4275	36.3159
	38.3785	57.3099
	52.3251	53.0923
	43.7425	43.6386
	33.1331	45.8026
	23.0488	40.8151
	27.628	41.208
	39.1331	38.8953
	34.6239	46.5086
	33.3314	43.9635
	30.9628	39.569
	34.0672	35.0655
	29.5217	30.1231
	45.3124	46.6092
	22.4271	52.2136
	31.14	55.3972
	19.8492	38.0242
	43.7884	48.9319
	38.8757	37.951
	29.2357	43.4996
	32.6756	36.4336
	43.495	49.5889
	41.5233	41.996
	37.0908	35.2805
	33.8826	47.894
	41.6184	38.8322
	34.6711	48.4451
	38.6866	50.9751
	27.6797	31.7213
	22.2906	31.1694
	35.5289	33.0435
	34.0235	45.5888
	32.5351	41.274
	21.661	48.0467
	45.1088	33.9526
	24.1416	47.9084
	40.5837	48.7814
	23.5171	50.5182
	37.9578	40.951
	37.9235	39.1301
	40.1957	37.8863
	38.3531	44.937
	23.6743	45.1839
	50.2398	35.9882
	33.9636	47.7689
	30.677	38.6074
	37.8868	33.7345
	62.0224	38.5667
	27.2849	33.8282
	45.2813	38.1133
	35.3997	39.3878
	21.1823	36.639
	24.1791	36.5018
	34.082	38.4806
	45.2303	44.9988
	51.3727	36.1269
	45.2524	40.6989
	26.2736	37.6873
	27.3683	59.9425
	36.7995	30.0294
	45.2669	38.2516
	26.1172	32.5493
	33.2893	47.4061
	49.3406	47.763
	31.4215	38.5336
	22.6156	31.8447
	30.6247	49.3107
	28.6093	40.1851
	32.8883	48.8373
	40.6551	37.3536
	19.7118	42.9732
	27.1825	37.5359
	33.958	30.844
	19.7184	45.7658
	41.8203	43.1078
	57.1731	36.1353
	31.4321	36.1385
	21.0697	54.3787
	30.2732	43.7706
	29.6751	50.7998
	39.3307	47.669
	32.5619	38.3455
	31.7222	47.7217
	34.4081	45.0172
	19.9516	35.2692
	61.4633	50.9548
	58.0819	59.9635
	31.0315	49.0178
	16.6315	43.2269
	47.3028	23.5654
	42.5054	28.612
	32.9713	42.99
	50.3463	33.5434
	45.7246	55.0427
	21.7161	37.713
	26.5064	46.9931
	24.2625	45.126
	49.7838	47.5388
	35.7888	39.1844
	20.1706	44.0195
	22.4588	42.9098
	29.7494	40.7028
	38.4571	61.2342
	37.9689	51.1735
	44.8637	42.8139
	13.0068	35.2688
	27.2999	37.8942
	35.018	44.336
	35.9434	44.3574
	13.8258	42.7908
	26.8228	49.5545
	19.8481	41.72
	39.2058	43.4953
	48.7088	45.9198
	35.4115	42.9473
	39.9686	40.7859
	53.789	40.0999
	35.2711	43.9549
	31.8542	28.0635
	36.1776	53.7382
	51.8395	28.036
	30.2945	37.5758
	46.4682	49.3353
	33.9975	34.7525
	32.3462	44.206
	27.761	43.3722
	30.2552	43.1724
	24.0172	46.214
	29.2041	32.6742
	23.8022	37.0332
	7.84756	41.8688
	45.5688	30.7879
	28.5463	46.4425
	30.1175	32.2272
	51.4059	36.3252
	41.4121	35.6259
	38.6995	49.7723
	30.2074	45.9682
	37.2142	37.3674
	36.529	43.9347
	31.691	33.6193
	37.73	41.0758
	43.3757	21.8246
	47.8303	41.3512
	24.2739	42.1163
	18.7326	31.5913
	23.9244	41.917
	39.4062	52.2538
	42.3728	39.9725
	35.2821	31.9897
	43.1502	42.9406
	27.8732	34.973
	16.8913	35.9309
	21.7472	37.4694
	17.8388	40.3185
	24.3349	35.8576
	39.395	55.46
	20.2401	42.4811
	43.0705	33.7301
	14.9547	44.7193
	44.9254	47.3827
	28.3024	46.0263
	23.1679	42.4148
	36.498	43.1002
	21.2877	40.8936
	39.4602	43.0644
	35.5634	30.0928
	28.0012	41.1648
	25.8467	37.9049
	51.6077	45.6105
	25.7632	38.9662
	29.7481	52.3627
	37.0309	34.3453
	41.484	40.3631
	46.4155	42.4845
	29.3528	52.5879
	46.4931	33.458
	43.7628	33.1344
	36.9904	21.4991
	30.7728	28.3159
	29.5022	48.3078
	27.5068	43.4753
	22.3601	45.2442
	27.0537	35.9936
	33.073	48.3474
	33.655	45.446
	22.6294	42.0286
	26.2266	41.4477
	43.719	36.3719
	33.2166	42.9007
	50.2911	58.3916
	28.9486	34.8757
	47.7565	34.1023
	31.7356	51.8907
	34.285	45.084
	54.5371	50.0185
	29.5617	41.7362
	39.1818	37.5135
	41.1238	49.2166
	35.4291	42.0217
	49.4623	49.9612
	23.0993	41.8813
	35.0011	34.7634
	17.5498	48.2987
	39.4068	52.7802
	33.6799	53.1141
	54.1853	49.0064
	29.3398	39.5355
	30.3186	43.8311
	31.0311	31.2244
	53.1365	37.9433
	34.8566	39.203
	22.7963	26.5397
	37.8021	39.0654
	40.7737	40.2386
	45.1993	45.9378
	31.2307	55.4858
	49.9093	33.3662
	12.313	45.1041
	39.4504	46.1261
	18.2862	35.4071
	34.0096	41.3756
	36.3562	34.6941
	34.6213	46.1604
	38.0195	44.9813
	37.5436	40.2539
	39.6611	38.5585
	38.2802	41.8357
	43.5646	39.6148
	39.9169	32.1347
	25.3176	36.3759
	27.3842	46.7271
	43.2603	39.8188
	46.2088	35.7822
	12.4165	44.6656
	25.9339	33.8569
	22.408	46.8449
	31.9125	42.7492
	33.268	46.8542
	48.3788	52.3413
	40.407	41.529
	43.1815	53.9599
	45.1963	34.3266
	47.7205	35.6461
	19.3986	36.1627
	41.4838	29.1535
	37.0545	48.9408
	26.8649	44.1604
	18.0892	41.3669
	35.9323	39.5433
	28.7928	37.1276
	16.7942	38.8468
	45.6718	37.5644
	30.6023	43.7874
	52.1986	44.9531
	33.4667	40.7895
	39.33	18.7851
	36.4967	47.7039
	38.5601	30.1421
	41.0121	51.6488
	27.6993	42.2228
	34.1823	42.7463
	32.3621	45.5771
	34.7383	38.3757
	30.9316	23.0982
	38.9913	45.0899
	20.057	46.5761
	39.6244	41.5425
	38.3111	42.2108
	35.8459	44.8516
	16.6668	36.6844
	58.9192	35.7815
	29.9416	30.9202
	41.5352	39.9865
	31.8106	46.2649
	45.0089	36.3085
	26.8358	36.0547
	26.2944	28.9464
	34.4901	28.3329
	28.0821	57.9425
	33.0539	38.1337
	38.576	52.598
	42.9866	40.4801
	26.6889	44.296
	28.2535	34.452
	39.3407	49.0644
	27.5383	50.3288
	30.4358	43.2632
	22.3691	41.5159
	13.2461	49.5193
	28.6901	42.8505
	19.0664	38.5275
	21.624	39.72
	38.6143	38.3934
	43.4201	39.9732
	37.7701	37.3948
	24.1431	18.6288
	23.8827	39.367
	14.416	62.48
	44.7818	42.1067
	34.2091	44.133
	17.6763	56.3755
	15.0323	55.7247
	32.6662	34.8922
	37.4513	38.1057
	18.2455	58.8661
	35.8714	33.011
	26.4338	43.4728
	39.3866	51.1998
	34.2397	45.2871
	31.261	37.0765
	23.1832	48.7553
	26.7159	43.9632
	33.8868	49.3468
	17.6588	53.6179
	24.194	50.2855
	25.931	27.9318
	30.1542	19.5901
	40.4672	39.7553
	39.2869	55.3026
	26.1016	43.2844
	33.4391	34.3301
	36.2637	41.9607
	26.1581	51.2111
	46.4966	46.1158
	31.2645	27.7066
	47.4103	45.7
	27.3728	39.4085
	32.9992	52.033
	16.0102	46.3042
	26.5762	46.6302
	39.503	27.5946
	23.0384	32.2333
	39.731	40.4753
	33.5491	49.4006
	34.3459	46.8038
	39.04	32.181
	51.197	42.8622
	31.3069	37.1234
	39.9069	41.685
	35.5014	31.8363
	42.5837	40.4313
	28.6498	38.8715
	52.604	41.9945
	27.5664	32.2712
	34.4062	46.7028
	46.8115	39.2833
	44.1317	51.6302
	49.052	39.2894
	37.0463	38.2287
	36.0221	42.3094
	50.4855	50.0104
	45.3486	35.2775
	17.1093	49.6068
	35.4987	41.1561
	33.4213	29.5762
	43.0585	44.9587
	31.1264	39.8162
	24.708	38.2849
	20.255	34.6028
	44.5458	28.5532
	32.2868	47.6437
	28.3978	24.0367
	47.1125	49.8945
	30.1464	36.6893
	26.8657	10.0177
	45.5434	39.97
	47.2523	55.5378
	33.9864	37.1272
	39.0701	49.5912
	39.5527	40.671
	35.94	30.1487
	33.4209	46.8462
	25.1899	56.2642
	32.4724	55.2942
	47.339	41.5945
	17.5512	35.2021
	34.5494	28.2925
	38.8405	31.619
	26.3383	45.4878
	30.6404	31.6713
	45.0908	37.5567
	36.9492	37.5113
	32.7737	38.3221
	29.5912	32.3691
	34.292	38.132
	39.1987	44.0753
	33.425	57.6761
	28.022	50.047
	51.7293	34.9371
	39.2109	49.9707
	34.9906	28.7424
	44.0746	49.5872
	35.2842	34.9098
	29.9079	26.3631
	30.9087	47.0119
	32.5284	42.9387
	60.0652	32.5181
	45.055	34.3923
	31.3835	32.847
	32.7714	23.7695
	39.7506	34.5464
	19.4304	40.0667
	32.8292	44.0951
	17.5753	41.2249
	25.1632	36.1786
	9.97487	37.405
	35.654	48.7272
	19.0669	18.5552
	26.963	29.2889
	29.742	45.0642
	60.9	53.6618
	27.0732	48.4618
	27.8224	49.8772
	34.088	44.8224
	28.6257	48.9445
	34.4919	37.3664
	24.7275	53.3686
	51.7155	41.6505
	55.5625	32.2778
	54.6987	54.3592
	39.2695	27.3163
	38.6725	43.9613
	40.2233	53.4991
	27.765	33.4841
	28.5922	44.4018
	24.5851	31.4039
	29.483	44.3818
	31.2313	46.585
	34.0249	34.3867
	40.4489	46.8367
	39.0295	34.9273
	35.3128	31.6587
	32.9671	36.8028
	34.0321	46.4276
	29.2535	40.2886
	30.7829	44.8381
	30.3942	41.2688
	33.5032	44.9965
	43.418	43.2194
	34.9182	30.4328
	19.7892	32.6756
	31.829	23.6522
	44.5727	42.2749
	32.1459	44.3274
	54.8813	41.5659
	32.1798	38.8241
	35.6796	35.0204
	52.7743	49.5099
	22.8035	34.4849
	30.2316	33.2213
	34.8124	37.8126
	28.4739	42.3986
	19.5036	46.4927
	30.3798	48.5454
	18.3575	47.7029
	37.7143	36.0612
	59.9458	34.615
	35.6768	40.9607
	23.2596	26.8681
	32.3858	39.2764
	50.0619	31.5195
	30.5331	38.2092
	28.8735	38.0358
	29.2023	43.3112
	19.2179	37.067
	44.9178	46.757
	36.258	40.5034
	32.5173	42.4976
	38.4002	30.2611
	53.4859	34.4959
	31.9292	55.4229
	52.17	50.4343
	37.1661	35.9774
	20.6836	47.5835
	26.3758	47.9788
	31.4758	43.0254
	39.003	14.5109
	39.9505	42.0284
	45.4874	43.4625
	37.8054	24.9222
	47.5858	35.0616
	42.0965	36.9347
	18.7624	47.4973
	38.2575	36.3499
	25.1289	42.0642
	35.2088	42.8113
	42.4873	31.5128
	39.4878	41.7607
	44.4236	39.808
	29.408	25.0546
	34.993	51.3763
	38.3385	36.1083
	36.2901	32.0187
	29.9102	38.575
	34.7488	46.7319
	30.9371	34.2112
	48.2059	31.2724
	55.8576	32.1241
	47.4595	40.6779
	43.6396	53.3235
	20.7503	39.4903
	27.7796	37.8518
	35.5616	39.3152
	21.7377	56.953
	23.7824	28.4123
	50.8023	37.7682
	38.8672	47.4265
	50.1741	33.4055
	26.5189	37.6672
	13.9897	42.5651
	41.0348	35.0875
	35.1664	38.9915
	33.6636	46.9592
	44.8485	28.6547
	26.6882	36.6275
	42.4802	33.2881
	29.9663	47.439
	39.378	45.1912
	30.6705	34.8191
	35.9167	27.8306
	34.4143	31.749
	35.6184	26.4976
	63.1326	47.5246
	46.1303	42.8855
	32.075	33.0832
	42.4467	25.5177
	40.4682	40.4777
	21.6234	20.776
	32.0054	20.1301
	49.0996	42.2306
	46.0578	30.8784
	20.5184	43.1302
	44.1003	44.5631
	20.2264	45.4512
	29.0968	25.9546
	23.3506	45.8113
	28.758	39.184
	43.5455	41.2097
	39.8204	46.915
	39.2964	51.2018
	25.5013	37.5526
	34.5771	36.1437
	27.1373	55.4754
	31.1169	42.6183
	39.1061	36.2011
	25.6911	31.1554
	35.4887	17.5501
	17.1119	56.7422
	45.685	52.7049
	51.7772	39.8969
	39.7505	40.9409
	41.6478	37.4726
	37.68	38.8754
	21.4415	34.0481
	36.0347	35.7694
	33.2329	42.4357
	20.9161	37.95
	43.8967	50.6946
	57.4715	17.0828
	14.701	29.0837
	40.0942	30.4584
	22.9138	41.5542
	32.9101	43.5472
	21.7049	50.1213
	26.8255	41.5897
	37.0924	50.0249
	33.9634	21.4643
	53.7158	54.8427
	31.4347	43.3004
	28.4415	42.8815
	34.772	35.9193
	30.2774	24.1791
	33.8183	43.2002
	33.4582	50.7196
	33.7322	46.9904
	37.8969	28.0394
	45.4717	39.6027
	19.4658	46.0987
	23.4888	49.0445
	31.222	32.5311
	32.0084	42.86
	49.3245	29.8307
	22.5313	42.7974
	27.1262	37.7749
	10.8347	16.3301
	31.1734	40.9827
	28.8812	34.9564
	30.7974	13.049
	28.4275	41.5808
	23.7337	44.2653
	34.5544	37.394
	58.7394	44.767
	15.7005	40.0126
	36.9693	40.3104
	40.2252	30.2152
	27.8453	47.0646
	26.5416	46.2038
	34.9882	33.8776
	30.96	39.646
	39.693	37.4747
	29.6908	47.1556
	48.0875	27.8759
	17.6576	42.5056
	36.2628	40.8858
	27.9358	42.8927
	32.4366	38.1435
	26.1984	41.9871
	32.1903	27.737
	28.0509	40.4565
	47.9389	21.7202
	17.1695	21.8467
	39.5511	42.3104
	21.7036	37.0941
	39.9759	26.0293
	46.4775	34.7974
	27.787	32.4622
	28.6004	12.0496
	18.6888	33.6381
	32.013	11.4177
	23.537	36.3551
	21.0865	36.7037
	43.0263	31.9691
	30.9616	41.509
	39.0774	43.3803
	20.9501	37.7948
	26.5016	31.8533
	41.3213	28.8624
	28.3095	39.0622
	29.7128	32.5503
	32.2206	40.3185
	39.8831	24.0771
	33.1215	35.6689
	25.6293	43.6386
	33.6869	48.2132
	22.9038	51.2235
	45.0484	47.7246
	30.9482	41.8915
	22.3453	43.9068
	22.9273	41.7432
	28.4227	37.0733
	30.602	55.1055
	30.6931	42.9703
	49.5802	42.2673
	27.9552	37.7819
	37.1126	37.0399
	42.425	38.0507
	29.626	43.4452
	21.1193	40.6476
	29.9738	45.3925
	34.559	48.3882
	24.0882	36.5092
	42.881	51.2677
	46.5362	43.1744
	31.7005	39.3981
	33.9689	43.0304
	15.6222	49.8259
	16.5599	53.7189
	45.534	51.1797
	35.0106	48.6688
	9.4273	42.3535
	42.8501	53.862
	28.3747	51.593
	53.661	35.8552
	23.5489	48.8015
	35.376	42.0702
	35.9004	49.6848
	38.2271	45.6946
	32.8601	46.0982
	27.4963	46.1789
	26.1339	46.7497
	38.2742	55.5567
	17.2354	40.8329
	36.7426	38.8608
	30.8068	45.4324
	30.3117	38.8622
	33.2467	34.4834
	44.4872	45.6334
	23.8532	47.7123
	24.5355	41.0495
	23.2311	38.9035
	31.1899	43.6667
	26.4494	34.2249
	37.6346	36.7424
	42.1186	36.2863
	44.3566	39.9892
	24.9739	46.854
	26.2384	40.2997
	47.4066	47.4886
	29.8132	50.1154
	25.7131	41.0287
	24.7374	46.2295
	33.3602	35.9358
	44.6919	34.8556
	30.5387	46.1167
	30.4744	45.5486
	30.077	48.162
	33.2324	44.2529
	24.4251	44.1238
	19.2428	48.0428
	12.8677	39.6704
	22.2464	41.2208
	43.544	38.3457
	29.3742	53.7412
	26.5388	47.7374
	24.5374	43.2201
	38.1741	50.8625
	41.8641	39.3537
	23.9966	31.0507
	42.2644	37.4402
	34.5728	45.5223
	45.9515	38.8549
	48.0279	31.6487
	42.1103	39.1348
	27.5443	36.5601
	30.9118	41.2237
	33.5365	45.2283
	32.1954	35.1721
	26.5628	50.0087
	38.1781	46.1934
	37.7492	45.112
	18.3414	38.6493
	30.6393	40.8517
	18.1767	36.8584
	23.4613	42.3311
	31.9528	42.7601
	27.495	43.6977
	18.8379	36.0843
	21.8763	41.8013
	36.2245	38.7971
	32.6207	45.8581
	43.6845	37.412
	58.2501	47.8737
	29.1824	39.4324
	20.0698	45.2027
	43.5322	52.8458
	26.8331	37.1393
	17.7658	39.4246
	19.2334	50.0937
	35.0357	42.0395
	48.8933	39.2606
	38.3608	46.9141
	27.8832	38.4982
	24.57	43.065
	46.4827	40.8983
	31.4221	39.5641
	29.7688	46.381
	24.8883	39.171
	27.8091	52.338
	26.6201	45.6821
	27.5093	40.0362
	29.742	45.9035
	32.6483	50.0734
	24.1556	41.4959
	23.3366	39.5461
	36.0842	34.9737
	39.4738	46.9328
	32.9641	39.6696
	30.7348	47.1218
	26.3264	38.2948
	41.4723	47.7652
	47.8728	48.0768
	24.2913	40.4027
	45.9699	44.097
	25.6828	44.9674
	40.6389	45.3878
	25.1211	34.3172
	30.0298	51.8019
	38.3772	45.2424
	36.7904	37.1286
	41.8975	40.8563
	28.3742	44.9703
	43.0029	46.7289
	21.51	43.0085
	38.4621	58.2428
	21.2992	43.4278
	41.1291	50.7975
	47.3657	52.4798
	21.319	38.3463
	25.5382	44.1031
	26.1239	51.1381
	33.6296	35.3709
	27.4053	40.6955
	37.3135	54.158
	28.2074	34.0218
	29.5969	40.5852
	38.619	38.2142
	38.8716	36.3621
	44.228	44.4457
	0	39.1168
	32.8911	34.9871
	19.2494	43.2825
	55.8185	41.4511
	39.6548	46.7051
	55.1888	50.4025
	28.4129	39.5158
	38.0279	42.8002
	28.6224	41.9709
	15.7828	48.2302
	25.4192	40.7701
	45.2399	45.3773
	32.0225	36.1866
	46.1814	29.9086
	26.0625	40.7732
	30.8687	44.5826
	19.9027	49.5562
	32.4951	44.0748
	31.262	42.1066
	45.4252	50.6739
	31.2149	40.3888
	33.8124	50.0162
	22.6491	35.6414
	28.11	31.0162
	37.07	36.4805
	40.3073	37.1355
	36.6666	44.7173
	26.8659	48.7588
	39.0809	46.0035
	19.9442	43.2558
	70.2345	46.4984
	29.7164	40.2174
	50.1054	50.6622
	27.6482	48.1421
	32.3695	39.7408
	34.4301	54.4814
	33.2816	49.651
	40.751	36.1711
	26.9272	39.5339
	45.3848	38.2298
	36.3728	38.9652
	51.8061	27.2521
	44.1769	35.7712
	18.8627	47.3004
	16.7736	47.6549
	22.5268	26.8783
	28.3173	49.2517
	27.5365	28.6042
	23.8637	42.6646
	39.6313	41.7986
	31.1582	38.3389
	38.731	39.177
	47.0208	43.7283
	28.3837	50.3795
	27.2546	44.9256
	16.6773	37.396
	43.7535	42.3861
	37.1031	56.3515
	34.733	29.0381
	32.8166	43.8912
	42.1046	43.6089
	35.6419	36.8991
	16.8218	42.4025
	25.3332	30.5252
	9.84607	51.22
	48.3578	49.2834
	37.4222	41.8952
	28.7115	36.7763
	24.2745	42.5099
	33.6568	38.6934
	24.8638	48.8423
	44.3532	41.3096
	36.5654	52.003
	34.7219	38.9431
	37.1255	46.5382
	25.9379	42.7212
	51.0864	45.4342
	33.7742	34.105
	32.7943	42.9471
	20.0778	41.0916
	31.6507	38.542
	35.0092	30.7502
	32.4657	46.8258
	30.7353	46.3356
	41.9158	35.4626
	27.0771	41.3505
	26.8845	50.8584
	29.2707	41.112
	37.1553	33.3223
	52.9144	45.0326
	27.7508	37.2179
	43.2135	35.1945
	28.2845	33.8429
	15.4536	45.2273
	45.8098	41.7224
	34.0233	32.3518
	47.7621	41.5582
	26.2155	53.2121
	57.8555	34.287
	34.2711	48.4536
	32.581	38.8953
	37.8441	39.2587
	37.7436	53.3564
	52.3635	54.9092
	32.3436	43.1437
	19.9802	31.9776
	58.2904	42.8793
	16.8037	37.467
	38.2792	45.3097
	38.4925	32.2537
	22.716	40.1668
	32.3805	38.0284
	39.1377	40.7519
	35.8758	41.5846
	33.9511	37.7172
	25.3527	41.7055
	45.1602	46.2071
	44.4303	44.6544
	35.2332	39.2219
	22.5328	40.0769
	31.9998	33.9019
	43.9866	36.2653
	44.8402	41.8198
	37.0705	44.8647
	18.9984	42.2898
	27.7353	51.7039
	37.7675	50.0995
	43.0055	57.5252
	26.2335	39.6538
	30.8604	35.5029
	16.613	41.0125
	41.326	46.6646
	41.6755	56.1528
	38.7761	43.9778
	31.5256	40.1793
	27.479	40.1778
	22.3154	42.4659
	53.6671	52.581
	26.0428	47.2102
	24.4498	43.7335
	30.6943	52.614
	31.8678	48.3863
	23.4171	37.807
	29.2163	27.5741
	16.0684	29.2458
	33.3147	45.8953
	23.4059	41.8279
	33.1909	50.0061
	39.4634	47.7525
	32.1144	32.6437
	34.6106	40.7513
	21.4106	29.8691
	42.0128	49.1376
	42.6307	38.9673
	50.8189	43.5731
	59.9413	37.8102
	23.4505	48.3161
	47.4141	44.7856
	27.6529	30.6133
	35.408	45.0946
	35.5668	43.8164
	33.464	40.2394
	35.5973	49.3097
	29.3613	47.2829
	39.0665	44.11
	25.4886	59.5316
	54.5645	40.8373
	9.20841	52.5361
	41.1555	43.8386
	24.6065	43.0433
	68.3867	51.1188
	38.3594	46.9224
	42.3043	36.3281
	29.7932	48.8895
	34.6923	37.1892
	37.043	44.6618
	39.2667	21.9504
	37.2024	37.6937
	28.4933	39.8236
	41.5641	49.0696
	36.8786	44.9353
	46.1993	46.6063
	23.2103	34.1711
	40.2848	54.3497
	40.6792	47.4181
	22.1496	34.399
	29.6361	45.4042
	32.9152	37.7241
	40.3111	41.9563
	34.5371	38.5469
	35.2014	46.1277
	42.4153	49.8503
	55.1769	33.0663
	26.529	53.0964
	46.7711	57.7362
	32.5225	50.6301
	37.9545	29.4777
	26.6107	45.7841
	28.6441	45.1889
	34.0609	46.8637
	51.0703	52.1217
	40.3685	53.9452
	10.4908	25.988
	26.2119	43.7784
	46.3107	44.3121
	26.6761	41.7423
	32.5889	52.0411
	36.9312	40.9086
	31.4419	36.7418
	39.6709	38.761
	33.4915	50.4066
	38.565	36.3215
	23.8308	46.717
	23.7973	51.6368
	32.3719	38.4892
	31.6171	43.8095
	41.5413	47.3076
	27.2413	43.4571
	34.1323	47.0313
	26.9364	39.176
	39.0173	45.2134
	60.9228	46.5953
	37.8596	36.5908
	25.5309	38.4809
	34.0232	56.8119
	38.4095	42.519
	29.8323	44.9258
	38.7521	44.2322
	31.6486	40.1054
	39.4886	36.3542
	29.2023	52.3185
	32.3426	61.0581
	32.9882	33.4723
	54.2652	33.3424
	41.4682	35.7057
	31.9386	36.6959
	33.2815	39.5685
	29.4829	47.9471
	38.6822	42.9994
	33.8356	35.8279
	20.7325	33.342
	33.2628	44.7406
	48.4965	64.0227
	15.8425	47
	7.59317	56.6314
	38.4105	35.7054
	44.4472	40.9632
	33.3143	37.9266
	32.9031	50.6355
	23.6795	40.1979
	25.8682	37.1135
	54.6347	44.9656
	40.1332	50.3401
	41.2939	45.0127
	16.151	33.4342
	23.3488	48.8674
	35.7233	50.9577
	42.0047	46.5754
	24.9066	48.6922
	10.2236	42.8257
	37.1909	42.3283
	33.5862	43.9325
	38.1752	45.0924
	50.0827	45.6323
	39.4363	54.6869
	41.9329	43.1735
	32.7112	37.0724
	35.8844	33.5624
	33.001	48.2157
	37.4256	48.1499
	50.708	47.5537
	20.9042	45.2382
	32.244	42.3401
	35.2469	56.945
	45.5071	44.3404
	39.9984	43.7837
	26.525	49.8848
	23.5535	42.4529
	35.9104	41.9221
	51.1388	44.4828
	38.0623	42.2832
	25.2641	26.0173
	25.1666	42.0179
	40.0514	41.0012
	42.3903	43.7336
	34.8193	44.446
	51.3473	46.8228
	30.9387	39.9282
	27.3517	44.5086
	31.8994	37.1075
	36.5762	32.7193
	25.5325	41.5237
	38.0496	65.5447
	22.7058	42.9233
	22.6937	32.9489
	40.2507	32.3965
	42.6489	48.5917
	22.8967	43.8681
	34.9349	51.5289
	22.3242	42.8934
	37.4749	37.7826
	34.5665	47.8106
	41.1997	50.8522
	32.8238	36.452
	41.1134	55.2877
	31.2466	57.0236
	24.4544	50.3947
	28.2847	51.8161
	24.3215	57.6409
	28.515	45.3867
	36.8685	60.926
	21.5393	48.812
	24.9604	31.4523
	20.9951	41.4734
	42.1676	48.4505
	25.2561	53.8406
	29.2797	42.5076
	34.0081	29.2317
	33.8505	38.5418
	54.149	39.927
	22.5993	38.7685
	30.822	54.0816
	29.063	40.9336
	30.1099	40.0204
	35.5843	42.1473
	42.9705	48.0296
	42.1834	44.0587
	22.515	34.4714
	28.2696	51.5316
	16.5331	42.0152
	39.3393	36.8797
	40.7057	42.1752
	30.3831	36.1527
	25.1353	50.9799
	17.0213	53.0204
	24.6212	45.9927
	53.4067	54.3153
	24.8503	36.0239
	24.9066	35.05
	34.3274	40.2473
	52.3823	48.84
	23.8002	37.416
	28.6046	42.2482
	31.8418	49.6489
	31.416	37.2553
	37.192	35.7068
	58.2314	40.3557
	37.466	52.0828
	27.737	31.6745
	38.936	48.8154
	38.4494	41.6273
	51.444	53.853
	25.1602	42.4355
	19.293	53.9666
	16.933	34.7033
	29.2864	43.2401
	39.6135	30.6168
	26.5308	37.5951
	33.689	30.4456
	28.7438	34.6588
	46.4564	41.5472
	23.3126	40.051
	32.5528	39.7781
	35.369	41.8781
	47.8668	38.8362
	30.0688	24.4147
	37.9777	46.701
	28.2455	35.3671
	40.9449	46.5291
	46.2702	46.0027
	28.732	39.0678
	32.3283	39.5618
	33.2567	38.9889
	37.8554	49.1546
	15.2628	35.7111
	53.456	35.3687
	50.2977	43.8157
	34.264	38.9176
	32.1916	54.0633
	28.9435	48.2964
	41.5992	38.6312
	25.4886	39.4429
	37.117	53.4497
	24.1188	41.7379
	36.5094	47.1618
	40.6954	35.8297
	29.9853	37.6489
	24.7672	40.5039
	45.7125	57.3606
	22.1979	45.9543
	39.9513	32.675
	22.0135	51.1204
	34.3097	51.1776
	57.9224	37.1575
	41.3098	43.3576
	32.8058	38.7467
	24.4274	58.1367
	21.1197	39.3503
	33.2122	32.4889
	35.8325	54.832
	51.252	26.5711
	35.0024	38.9266
	45.7589	47.1052
	20.5374	37.1982
	30.6697	50.9299
	29.4805	33.1721
	28.3436	32.7854
	43.0039	58.5201
	31.6048	42.1732
	38.858	38.4443
	38.8923	55.7437
	41.7121	32.7509
	38.5987	32.7299
	47.0749	43.991
	48.2669	35.44
	22.4813	37.0239
	51.7233	46.0765
	33.9285	46.3612
	27.2925	43.7209
	31.3592	35.3514
	23.4047	40.0664
	44.4576	41.9152
	40.9926	35.6737
	48.6702	36.8766
	27.8978	35.2179
	21.9505	30.2892
	28.1362	45.3035
	31.4428	33.7142
	37.1178	40.5753
	32.764	41.2092
	31.7967	51.4276
	33.2746	56.0155
	28.1568	34.1471
	29.6169	38.818
	51.6102	49.6683
	38.6718	41.5757
	38.9113	50.933
	39.1593	52.785
	29.8653	40.4619
	30.7703	45.3458
	20.7508	37.1867
	44.2909	43.8677
	52.9853	59.301
	23.7404	57.7898
	39.3654	49.5957
	46.259	60.0553
	26.5163	39.3998
	27.4582	12.7462
	41.0212	46.7023
	18.161	50.9316
	37.3625	40.8195
	27.2698	51.6637
	54.7522	42.1242
	44.1865	56.222
	37.7345	39.8755
	18.0756	36.1914
	38.7688	41.8969
	36.3761	40.2446
	19.527	32.2461
	41.6018	47.8528
	19.4718	40.4016
	42.9627	40.9862
	16.5329	43.646
	16.2396	43.3858
	24.4663	47.7852
	10.4516	50.1888
	48.6404	48.9767
	32.5285	42.8673
	16.8704	30.9142
	35.6131	41.8156
	35.306	42.3524
	27.6996	39.0419
	31.8547	49.8178
	35.0482	45.7722
	27.8898	33.7359
	40.6603	36.8008
	22.3433	48.0834
	25.7067	46.6852
	51.1626	33.6548
	23.7026	46.1848
	45.6967	29.4433
	30.6142	55.003
	43.1771	40.9784
	18.7506	42.419
	13.1625	49.8634
	16.5123	47.6425
	35.9852	36.3688
	26.6838	46.8602
	19.8983	45.3792
	26.4249	43.6677
	31.7205	36.9177
	24.4942	57.9143
	34.281	37.3819
	56.9432	30.0544
	23.8402	44.6939
	47.4158	51.1181
	34.9016	43.7161
	21.2618	36.7553
	44.1931	44.182
	28.9377	39.7118
	21.3911	67.8267
	37.9937	40.1307
	28.8355	47.9739
	34.9484	49.967
	38.046	62.0453
	29.6497	47.6885
	36.2042	45.1154
	42.4969	34.4354
	40.2305	45.3676
	26.0413	50.3912
	44.821	58.0397
	19.7192	35.7878
	41.66	37.5841
	32.0266	42.7337
	35.4595	39.5811
	52.2216	35.1974
	44.5265	41.3642
	23.701	42.257
	32.1564	39.1541
	40.1251	44.7527
	38.4352	59.4323
	42.8122	51.3597
	28.1781	42.777
	44.5639	48.184
	36.8566	41.3927
	37.324	45.1345
	25.2305	53.4753
	39.6994	54.7849
	29.0109	40.632
	25.0838	47.3122
	29.1647	38.1789
	29.4528	39.9831
	45.3754	40.4822
	31.3725	36.5224
	43.6366	37.336
	37.582	30.3001
	28.4464	44.3989
	10.0677	31.4392
	20.6241	57.4568
	53.0051	42.2863
	19.7381	47.3199
	26.256	46.3152
	22.1707	53.137
	24.7084	39.7789
	29.2878	29.4754
	46.986	38.9722
	26.3809	57.1634
	22.101	40.7521
	42.4499	31.7096
	30.1255	49.8436
	40.4533	40.3704
	32.373	37.4367
	27.6244	37.2591
	22.2966	40.4747
	31.7705	47.3211
	33.23	39.9785
	30.5038	43.7629
	23.7049	39.0956
	47.4023	42.7576
	38.4646	42.196
	48.0492	37.6989
	29.4551	54.4871
	41.0983	51.4797
	31.9504	33.3341
	40.7519	40.9639
	33.2355	52.2776
	41.1752	38.227
	59.3557	37.2586
	25.6921	27.4725
	44.3279	31.4859
	24.6837	40.0306
	46.6417	48.8352
	27.1318	36.2371
	31.3261	34.4268
	46.5004	41.4491
	27.9331	35.3408
	39.6647	37.8112
	37.51	35.7263
	27.3425	50.4199
	48.0883	45.8149
	26.8928	45.6944
	27.2378	59.9319
	44.8774	42.1791
	36.9803	42.4535
	41.4655	36.3465
	36.8854	31.5142
	56.962	34.9499
	17.745	27.5812
	12.6686	41.607
	30.3653	44.3144
	32.1527	46.3931
	18.611	42.4607
	37.2423	39.7413
	25.6326	42.2667
	20.4353	40.4611
	34.6853	45.5738
	25.1704	40.7586
	37.2449	48.1639
	52.6777	49.7601
	43.4079	50.8551
	36.6762	46.0442
	38.8681	41.6894
	32.1471	33.3027
	33.608	30.3746
	44.0943	53.6991
	37.5086	28.4592
	48.9937	39.806
	51.0528	38.8295
	35.4348	50.2566
	30.6036	37.7833
	24.1882	48.919
	38.3032	38.6168
	42.7076	42.2647
	37.5951	59.0312
	49.7281	38.8116
	38.7056	48.9253
	42.7572	50.5925
	45.5164	33.4944
	69.9961	52.8993
	27.0615	50.6303
	40.2171	57.1323
	37.5055	27.0172
	41.8904	51.3035
	19.5365	49.4214
	23.1349	46.7378
	35.7041	45.4469
	26.4986	30.7842
	24.6953	44.0577
	41.8884	40.5849
	36.5624	45.8136
	25.8723	39.4965
	30.8327	35.2088
	28.9078	47.8717
	44.7177	51.2786
	21.9181	47.0462
	32.2254	30.6597
	21.5739	42.9645
	20.8813	57.207
	13.7516	43.8866
	58.5072	39.5462
	27.019	48.4353
	28.491	38.8801
	41.3239	49.0264
	31.0211	45.6704
	26.8817	40.7637
	21.7043	24.1573
	29.1057	46.1724
	29.7672	33.1021
	21.2875	40.9426
	28.3331	32.1811
	32.8244	39.7587
	33.366	32.8792
	33.6627	48.8821
	32.779	30.5925
	33.3901	50.5567
	45.7057	50.1467
	20.6379	47.0743
	32.7696	39.5772
	38.1052	51.1162
	35.658	53.5521
	33.0663	34.6338
	24.384	38.4909
	26.1327	40.0685
	23.1948	45.5182
	47.3685	53.6533
	18.8302	48.4303
	28.4374	44.5976
	28.2254	38.1468
	51.7053	44.1492
	43.8283	39.8686
	57.5116	40.6388
	59.6929	44.2036
	24.8423	49.1472
	36.1713	48.7049
	32.2778	40.4464
	26.5211	41.729
	40.3544	44.0417
	36.9131	41.9872
	36.033	41.377
	43.0141	51.6598
	19.9586	53.7754
	36.5067	37.5362
	59.3319	46.5751
	35.8775	52.9699
	30.4829	44.0761
	26.6986	55.3305
	37.8751	41.7782
	36.7025	37.986
	30.5073	37.8431
	31.4132	38.0047
	32.5391	52.1838
	43.2397	32.2918
	37.9515	45.3582
	22.9438	45.91
	16.5177	46.7002
	14.1227	39.7812
	46.6787	35.5196
	34.1815	49.7087
	27.0283	32.1231
	24.0296	43.0391
	55.8059	49.3672
	50.4744	43.4652
	19.9036	37.2534
	46.9457	43.6391
	44.6986	40.7905
	53.7893	42.6302
	29.4255	33.0917
	27.3869	42.6263
	26.1754	41.6619
	42.2231	22.3023
	31.2117	33.9602
	23.9061	36.437
	47.2861	31.107
	36.6114	49.3842
	21.0822	42.3544
	35.5229	35.6651
	41.1532	45.161
	23.3018	54.7229
	39.9836	31.4246
	25.0713	52.772
	35.0656	38.7957
	31.6567	41.227
	34.6438	42.6918
	46.4117	34.0758
	20.2015	48.9408
	26.1759	48.1493
	32.1348	45.5897
	35.9072	39.9627
	29.103	55.2578
	41.5785	40.7538
	46.1952	48.7087
	29.0987	38.9349
	42.1109	42.1951
	47.4274	39.2996
	22.2831	41.9953
	37.1402	43.5443
	26.8191	54.6384
	32.1053	44.0605
	22.2147	37.3396
	39.7054	45.0547
	37.6196	35.0065
	37.9465	42.1703
	30.7998	35.4113
	28.6669	50.2416
	40.5679	34.4401
	25.9282	44.8857
	27.4455	50.2449
	22.7703	45.2113
	52.5071	39.0832
	29.5678	40.4615
	31.1172	48.931
	41.0648	43.4922
	38.0087	35.7836
	26.1017	36.6097
	23.3209	46.6319
	46.4552	51.6469
	48.7167	46.6317
	42.9957	37.5469
	37.7541	45.3735
	10.2393	39.7876
	31.1915	41.0774
	35.7487	52.9742
	29.893	25.829
	49.641	45.278
	31.1262	21.0974
	45.2781	33.456
	33.0181	45.8716
	24.6985	29.9834
	25.6355	36.427
	32.1271	43.0743
	33.6377	39.6307
	15.284	57.7725
	58.6349	37.5089
	36.9982	47.0093
	37.2466	43.0447
	45.6487	39.4621
	31.7488	44.6072
	30.8874	46.5942
	34.0131	39.9228
	27.6937	41.9108
	28.1868	37.3475
	40.0496	47.6464
	18.5623	48.4249
	33.7222	42.7664
	39.9949	41.81
	50.3351	43.1479
	35.3277	50.2458
	42.7583	52.8564
	39.7463	51.3003
	37.838	42.9297
	48.3625	45.026
	28.3086	46.0984
	28.2623	45.1122
	47.5137	34.3251
	52.9031	36.9052
	26.8647	36.3085
	33.3286	44.094
	34.2516	41.4571
	27.5181	24.9013
	31.4601	43.649
	26.6214	26.8005
	23.5353	41.4904
	36.1872	51.1607
	32.8797	38.8348
	53.7213	36.3454
	18.217	45.933
	25.7663	31.2677
	28.5287	34.6854
	33.9436	29.6644
	40.4154	40.0888
	37.1584	50.3459
	29.8737	35.1184
	36.3658	45.5215
	25.4806	29.5647
	30.7121	39.8833
	41.9641	48.7204
	29.9252	52.3934
	31.2145	39.7394
	19.5271	31.0075
	42.6976	25.884
	27.2574	33.7423
	41.421	45.0474
	52.8265	39.0323
	29.7307	41.5468
	19.8547	51.6411
	31.503	47.7839
	29.3858	29.4276
	41.2852	51.429
	41.0014	37.9374
	41.3566	36.3447
	26.9914	35.8429
	25.558	39.4891
	34.766	17.6439
	32.6467	53.6731
	25.4384	41.7811
	39.4559	28.2962
	39.8201	39.9973
	43.9249	46.7554
	50.8979	30.0734
	38.1685	33.0434
	25.5861	25.3199
	24.4262	39.1491
	18.5797	47.4996
	58.0072	33.6981
	27.2296	50.5331
	34.306	37.5252
	31.0896	16.9059
	30.2947	40.8586
	40.2963	47.0222
	29.6875	51.0131
	48.1647	53.3974
	26.3095	41.3885
	32.5456	29.8669
	28.8685	36.2971
	30.9093	42.6024
	31.9566	34.1014
	27.4159	33.7835
	39.2488	42.5401
	39.6648	45.0644
	37.3112	38.0607
	31.3643	40.4642
	34.7784	41.6822
	60.368	54.1257
	31.844	42.3708
	43.2529	36.0807
	19.7562	42.7092
	26.3972	48.2954
	56.523	41.1287
	32.0741	37.403
	29.096	36.7385
	24.2893	29.8411
	30.0089	25.8287
	19.8103	24.2124
	8.61522	59.1408
	34.0307	49.1915
	33.3855	51.2091
	35.8771	33.6771
	26.7337	46.8472
	39.4915	59.1306
	29.5939	14.979
	18.1089	40.5944
	32.9822	25.0657
	18.0144	38.6046
	35.3976	41.7069
	40.8485	45.4225
	48.0062	43.1145
	23.3143	38.7874
	38.6591	32.6864
	42.2473	31.9394
	21.4974	51.1413
	37.3189	37.0919
	19.2588	42.9167
	51.112	39.7634
	51.6965	40.9151
	16.5523	35.8034
	39.5942	22.2249
	18.197	38.8146
	40.1858	31.7522
	22.0797	39.9538
	38.0511	54.4298
	45.6243	22.2396
	36.567	40.878
	33.3525	41.3383
	26.5585	41.2187
	51.5726	51.4356
	28.0886	39.7462
	24.8993	47.9206
	14.2594	36.1684
	36.0233	8.64697
	37.9308	43.4242
	34.4181	40.1722
	15.3272	18.8177
	32.7274	43.7467
	51.247	31.5721
	32.4464	29.8647
	42.7531	52.4925
	25.4603	42.2965
	31.6052	48.7807
	32.7846	40.5225
	25.2411	18.7962
	27.9211	23.0101
	46.1071	41.3621
	44.0646	39.6909
	33.8004	43.9574
	45.7469	44.4188
	37.5972	49.5722
	22.8023	18.707
	28.2464	37.3902
	47.5607	36.804
	16.504	30.2398
	39.5501	46.6061
	49.1566	37.1605
	40.1792	40.2818
	23.9929	25.5917
	47.5573	42.6566
	22.7465	41.0164
	30.8126	38.0502
	52.8488	42.5695
	10.5024	29.8782
	42.9234	34.6592
	33.1862	50.3069
	31.6268	40.0159
	43.9222	36.3569
	50.0481	47.2024
	15.1465	49.3403
	45.9443	35.6359
[truncated: 12,859 more rows]

## Sheet: Fig 2I
		Lean Fed					Lean Fasted
	Bin Center	6461 Cell1	6461 Cell2	6461 Cell3	6461 Cell4	6461 Cell5	9428 cell1	9428 cell2	9428 cell3	9428 cell4	9428 cell5	9429 cell6
	0	0.378191	0.333778	1.0936	0.861141	0.681737	0	0.0845309	0.235294	0	0	0
	2.5	0.252127	0.166889	0.611129	0.287047	0.251166	0	0	0.235294	0.160514	0	0.226757
	5	0.283643	0.333778	0.836282	0.39469	0.358809	0	0	0.0784314	0	0.264201	0
	7.5	0.441223	0.333778	0.611129	0.609975	0.502332	0	0.169062	0	0.160514	0	0
	10	0.913962	0.433912	0.868446	0.82526	0.861141	0.111857	0.0845309	0.0784314	0	0.1321	0.0755858
	12.5	1.00851	0.634179	1.60823	1.25583	0.897022	0.33557	0.169062	0	0.160514	0.1321	0.151172
	15	1.92247	1.10147	1.96205	1.79404	1.18407	0.111857	0.169062	0.235294	0.160514	0.1321	0.529101
	17.5	2.89946	2.43658	3.53812	3.62397	2.15285	0.559284	0.422654	0.470588	0.321027	0.396301	0.529101
	20	4.28616	4.10547	5.66098	5.27449	3.55221	0.447427	0.422654	0.784314	0.802568	0.528402	0.377929
	22.5	5.76741	6.97597	7.33355	6.99677	5.38213	1.23043	0.845309	1.09804	1.1236	0.924703	0.680272
	25	8.13111	9.44593	9.00611	8.53965	6.42268	1.00671	1.26796	1.96078	1.60514	1.5852	1.0582
	27.5	9.36023	10.781	10.4857	10.7284	9.58019	2.68456	1.60609	2.58824	1.84591	2.50991	2.41875
	30	9.42326	11.7824	10.8073	11.0513	10.0108	3.91499	3.2967	4	3.13002	4.75561	4.91308
	32.5	9.95903	10.7143	10.9038	10.3696	10.6925	6.71141	4.6492	8.07843	5.85875	5.68032	6.80272
	35	9.01355	10.4806	8.36282	9.65196	9.72372	9.61969	6.847	11.7647	7.70465	7.39762	8.46561
	37.5	8.41475	7.94393	7.36571	7.71439	8.46789	10.8501	10.8199	14.9804	10.1926	12.0211	11.867
	40	7.28018	6.50868	6.62592	6.20739	7.85791	13.311	15.3001	13.4118	14.0449	13.7384	12.6984
	42.5	5.45225	4.9733	3.95626	4.95156	6.3868	15.4362	14.0321	13.4118	10.5939	12.5495	13.9078
	45	4.60132	3.53805	3.40946	3.58809	4.26982	11.745	11.8343	10.3529	12.4398	12.6816	9.52381
	47.5	3.62433	2.43658	1.99421	2.36814	3.98278	8.16555	9.21386	6.98039	10.1926	8.98283	8.69237
	50	2.1746	1.8024	1.41525	1.32759	2.47578	6.4877	8.53762	4.47059	7.46388	6.73712	7.33182
	52.5	1.92247	1.2016	0.739788	0.717618	1.82992	3.69128	4.6492	2.82353	4.89567	5.15192	3.93046
	55	0.787898	0.801068	0.418141	0.39469	0.968784	1.78971	2.62046	1.41176	3.04976	2.50991	2.56992
	57.5	0.819414	0.300401	0.160823	0.430571	0.538213	1.11857	1.77515	0.392157	2.56822	0.792602	1.66289
	60	0.535771	0.133511	0.160823	0.0358809	0.39469	0.559284	0.845309	0.156863	0.722311	0.1321	1.13379
	62.5	0.126064	0.100134	0.0321647	0	0.322928	0.111857	0.0845309	0	0.561798	0.1321	0.226757
	65	0.0630318	0.100134	0	0	0.215285	0	0.169062	0	0.160514	0	0.226757
	67.5	0.0315159	0.0333778	0.0321647	0	0.0358809	0	0.0845309	0	0.0802568	0.1321	0
	70	0.0630318	0	0	0	0	0	0	0	0	0	0
	72.5	0.0630318	0	0	0	0	0	0	0	0	0	0
	75	0	0	0	0	0	0	0	0	0	0	0
	77.5	0	0	0	0	0	0	0	0	0	0	0
	80	0	0	0	0	0	0	0	0	0	0	0
	82.5	0	0	0	0	0	0	0	0	0	0	0
	85	0	0	0	0	0	0	0	0	0	0	0
	87.5	0	0	0	0	0	0	0	0	0	0	0
	90	0	0.0333778	0	0	0	0	0	0	0	0	0
	92.5	0	0	0	0	0	0	0	0	0	0	0
	95	0	0.0333778	0	0	0	0	0	0	0	0	0

## Sheet: Fig 2J
	Lean
%mito surface covered by ER at 0-24nm distance
ID	6461	9428
Condition	Fed	Fasted
	16.2346	22.938
	19.6364	25.3943
	15.7366	20.8357
	14.3472	19.797		Unpaired t test	Fed vs Fasted
	10.5452	26.4647		P value	0.0002
	18.5276	25.461		P value summary	***
	12.9166	34.9446
	18.13	20.2771			Fed	Fasted
	16.107	41.3902		Mean	0.1594	0.2252
	13.0669	25.0421		Std. Deviation	0.06005	0.08158
	12.1005	26.318		Std. Error of Mean	0.0004928	0.0009983
	14.676	23.9877
	15.1274	25.0112
	11.7662	20.7553
	10.2065	20.6086
	19.5095	21.3106
	16.1815	25.5869
	14.7081	19.3688
	11.624	21.8558
	15.2561	20.0993
	19.3197	15.8399
	15.3015	19.5269
	10.2006	25.1596
	13.8603	21.0061
	13.1787	22.1469
	14.3086	17.5416
	13.1154	27.1782
	13.7816	17.2816
	13.1098	16.3962
	10.5937	26.4094
	16.3779	21.4875
	17.7639	14.7873
	17.45	21.6971
	8.0656	14.9161
	16.9271	28.1902
	17.334	15.4938
	20.1075	24.9459
	16.9619	14.5745
	11.2445	25.0892
	12.6796	25.164
	11.7292	19.0455
	13.0032	24.5576
	18.9792	24.5396
	18.7713	17.5192
	19.8213	15.9218
	13.9919	23.1915
	15.9053	21.723
	16.9778	22.538
	13.8997	24.8513
	12.926	21.8081
	15.8565	22.0326
	13.9702	27.2037
	17.8982	27.8267
	10.8551	14.3878
	5.2688	32.6183
	8.1002	18.0802
	18.0952	20.2501
	12.0327	18.357
	20.9011	17.7337
	10.8373	29.0583
	17.2101	21.0089
	8.5745	20.9957
	11.651	27.8806
	10.6221	21.3289
	19.9145	30.864
	16.6474	21.8999
	19.7202	26.9235
	14.8328	27.7888
	16.8098	26.3522
	13.8799	21.9299
	16.3616	19.0534
	12.1011	10.7176
	17.8813	19.9476
	11.9572	18.7044
	17.3059	25.0126
	22.6072	34.7661
	19.718	20.6754
	11.2517	18.8785
	21.0575	18.7101
	11.9754	15.6311
	17.6893	12.1602
	10.2019	18.3114
	9.8015	23.8238
	12.5522	17.7572
	20.6224	13.3225
	18.4717	25.2484
	11.682	18.9132
	13.24	38.262
	6.3049	22.3074
	11.9094	30.781
	16.0231	23.8142
	18.0463	20.9853
	11.823	18.8969
	18.1708	22.2866
	10.2649	11.0546
	10.6387	17.7038
	20.7178	20.8372
	10.4487	28.7598
	14.1607	20.855
	19.2536	27.8985
	15.1228	32.0465
	19.5391	17.8771
	14.9957	24.015
	9.9206	17.8547
	18.4387	11.0484
	12.0102	25.9322
	17.2066	29.0598
	12.2362	22.607
	24.8768	27.899
	6.4657	22.0065
	13.4975	21.2617
	8.3604	19.8268
	23.7699	13.8214
	8.2348	12.9064
	13.3319	11.1471
	16.2969	16.1753
	14.0725	20.8712
	13.1588	19.178
	18.6641	18.3479
	13.0016	15.4125
	12.5749	14.7929
	19.1025	25.9079
	10.097	26.0868
	12.3208	17.3033
	13.6823	23.8816
	13.8594	27.4556
	15.5064	22.9914
	15.7826	14.0076
	13.687	17.3069
	15.3519	23.1442
	16.8834	35.0346
	16.2317	13.1278
	12.5589	25.4334
	17.1639	23.5671
	17.3023	10.0188
	15.6702	15.3655
	12.9858	25.0495
	17.8691	13.8556
	10.5679	22.4822
	13.0787	14.8775
	11.0679	21.6617
	7.7078	23.2791
	10.7812	22.0353
	14.7867	23.6057
	13.9665	10.2038
	17.463	17.9304
	20.1923	28.9459
	11.7293	19.1681
	10.4868	13.7854
	11.2611	27.3286
	15.4067	13.4
	23.8641	18.9504
	8.8383	18.5068
	17.0776	19.5725
	18.4994	16.1169
	11.4037	21.8039
	12.193	13.1057
	20.3005	15.7772
	17.2275	24.7943
	11.3289	19.0538
	12.2257	14.8547
	17.0803	33.5235
	12.2635	18.2394
	13.3491	14.3765
	12.633	19.4161
	5.6981	18.287
	15.605	29.1491
	19.8982	20.3889
	10.7106	22.3666
	7.433	31.3479
	10.8832	20.0209
	15.0477	19.3002
	11.9859	16.5711
	15.1318	17.4115
	15.5891	15.6107
	13.1385	15.1576
	16.2627	9.445
	12.7433	12.67
	21.3035	25.2738
	13.041	9.34
	9.7795	24.0468
	26.3824	16.4552
	14.2593	29.5613
	8.9163	20.4607
	21.9978	14.099
	18.6764	14.1331
	11.7403	24.3839
	15.0046	16.0889
	9.5165	22.2121
	10.6024	21.7289
	16.6061	11.5834
	14.3351	19.94
	11.7499	17.4904
	12.8334	15.9846
	15.403	12.3596
	15.2007	25.5842
	22.3131	14.3529
	10.8462	16.9919
	12.1393	20.1222
	13.8358	18.9906
	9.7156	27.7219
	14.6758	21.4855
	22.7495	24.5896
	12.6137	28.1724
	17.9088	17.1653
	16.9349	12.3392
	5.1551	19.5392
	16.0745	21.8739
	5.2762	9.8081
	19.5832	22.8006
	16.5138	17.4956
	15.1932	25.1012
	11.1515	39.544
	15.724	11.8627
	22.3203	20.6629
	22.6112	36.4742
	11.9341	19.6142
	11.696	24.0679
	6.3686	24.5033
	14.0169	32.0716
	16.6922	11.5981
	14.0396	20.3626
	15.2801	22.5724
	16.9874	18.9962
	20.7308	22.1745
	12.5217	18.2628
	13.5618	15.7531
	8.7436	17.5451
	14.0746	27.0206
	10.5422	25.9714
	14.0187	16.3573
	17.9811	17.8508
	19.9371	23.4365
	16.0429	17.6326
	12.0585	20.3928
	17.711	15.5243
	10.6977	26.0174
	14.0488	20.0857
	15.4887	21.7583
	20.6425	23.0005
	13.1427	16.4943
	11.8724	16.2354
	13.9238	28.9366
	24.0491	10.5171
	16.2138	10.2707
	15.3277	21.737
	19.3024	20.3263
	11.13	29.9655
	14.2384	18.251
	10.7935	24.2764
	11.4818	22.2714
	12.1376	30.3647
	16.2365	25.203
	17.9503	18.9244
	13.848	22.0769
	14.042	30.8363
	15.3645	29.423
	12.8743	20.274
	17.6991	38.0441
	21.8806	22.2434
	21.3202	22.4001
	19.9879	24.7381
	15.5205	25.358
	17.2685	21.9699
	13.7196	21.7789
	12.4078	22.6288
	14.6481	23.3495
	11.8172	25.5639
	17.6104	23.2575
	16.133	18.956
	16.3726	26.6085
	19.2469	26.0568
	17.6999	23.3442
	13.5537	11.0442
	19.1756	19.3802
	8.7895	9.7239
	10.3285	18.7204
	9.723	21.9212
	11.4301	28.1631
	9.1943	19.5636
	14.8729	24.106
	14.3532	23.2957
	15.527	25.4061
	9.9857	26.1795
	13.0861	23.6952
	11.5753	13.2666
	14.4221	15.6276
	11.701	20.7808
	7.8246	22.2313
	12.015	12.4004
	9.7956	18.9501
	18.7445	17.9924
	16.2347	15.6765
	11.6668	27.0139
	10.6352	24.6682
	21.0181	15.4637
	13.9052	15.7203
	19.2551	26.5567
	16.5718	23.5172
	23.458	11.8566
	15.1113	16.1543
	8.9782	14.9203
	16.5028	23.375
	11.5307	27.2148
	14.5439	13.072
	9.2032	21.0326
	17.6572	21.376
	16.6069	21.1615
	14.8812	18.5
	9.5976	20.8644
	17.1919	14.6258
	9.5466	23.65
	10.1046	11.9576
	7.8576	13.7189
	17.1603	24.6605
	16.4083	18.3097
	14.4668	23.7752
	12.5261	26.799
	13.4892	17.0204
	16.9072	21.3813
	12.3016	13.2312
	17.7958	16.2441
	12.8203	19.4716
	14.9362	14.8881
	15.0325	26.9514
	16.6013	21.5996
	10.2604	36.9371
	14.1446	21.3832
	17.0284	24.2916
	10.8162	27.0169
	13.3928	28.859
	11.1648	19.6822
	19.4907	27.3562
	19.4086	19.8618
	7.5547	23.4323
	15.3932	18.715
	15.3082	8.7442
	10.5291	6.4594
	15.9826	22.3657
	18.5451	28.5541
	14.5598	20.0392
	12.2421	15.9256
	15.9386	16.6309
	11.4839	23.6728
	19.5322	21.7509
	6.1014	14.0581
	22.1718	18.0243
	10.3373	8.5404
	15.2204	26.4312
	17.0655	24.5273
	14.3776	27.5188
	14.4137	18.2782
	11.316	32.4322
	12.258	22.0204
	23.2486	21.9988
	14.187	19.7512
	14.3106	25.2206
	14.203	20.2189
	19.2794	20.0013
	11.8579	14.8213
	13.3849	22.9419
	10.8401	21.4047
	10.1638	20.2035
	14.8744	14.3407
	14.6098	22.4083
	18.4169	15.0142
	6.1219	37.8845
	11.8329	31.2675
	16.9955	28.3387
	11.5957	22.9837
	3.4186	11.0934
	12.6273	23.6316
	13.4033	17.0679
	13.0015	22.7851
	14.4586	19.8484
	11.5048	14.9879
	19.1997	17.4047
	13.7386	20.8844
	14.1411	17.5923
	6.7293	13.737
	11.5727	25.2251
	18.9837	17.6825
	12.4447	21.6431
	18.8082	13.617
	19.2151	21.5304
	10.6348	20.7853
	12.7175	15.8777
	12.6172	28.764
	8.3405	24.2911
	18.6239	34.9073
	10.2932	12.9902
	3.2891	17.2637
	11.24	22.6135
	11.6073	17.2758
	21.2489	15.0089
	20.3355	17.6971
	22.1763	23.8052
	14.5855	16.757
	14.9343	15.9345
	17.446	19.1397
	10.1155	17.8387
	14.7108	9.3091
	20.0603	15.5993
	8.4415	34.3204
	23.73	24.0857
	5.5561	21.5162
	11.3747	21.5617
	12.0013	14.9725
	8.8707	13.2147
	13.6932	18.3839
	11.5095	28.7476
	16.9289	32.7146
	16.9678	21.4795
	11.4777	21.7542
	10.4581	6.8598
	8.8749	12.6219
	14.2365	25.8706
	8.5712	26.9031
	8.4882	24.6325
	13.677	31.3653
	10.1825	25.2372
	13.5536	16.0158
	17.3775	31.1566
	17.5775	35.9662
	13.5586	20.4706
	11.5186	36.3852
	16.3128	28.4272
	21.8375	10.667
	8.2201	15.7394
	10.9244	31.6753
	19.7756	17.5331
	14.2812	26.8178
	11.9458	21.6728
	14.8185	18.9856
	19.4345	20.4742
	14.4361	11.6814
	11.827	31.5016
	11.7531	20.4944
	15.2416	19.4928
	12.9515	3.5965
	18.3648	34.5906
	23.067	27.1988
	13.3649	27.9075
	12.6607	21.7016
	22.376	18.2939
	15.7299	13.3818
	19.2971	21.3495
	12.8017	31.3834
	8.1526	24.1356
	11.8967	28.1037
	10.9481	20.9186
	13.1343	15.0663
	10.6533	31.9023
	14.6085	15.0101
	12.0549	25.4615
	11.1109	27.1916
	13.2733	18.1418
	10.8139	21.6195
	8.8566	24.5008
	18.712	24.4023
	18.475	19.202
	11.3781	9.6607
	10.1188	26.1268
	19.9968	11.299
	14.4723	14.1256
	13.8627	21.5099
	18.3133	17.2473
	8.0124	29.4741
	17.9672	22.3814
	10.8552	27.5154
	9.1007	16.5149
	18.8887	17.2234
	11.8519	20.1272
	13.0751	20.0908
	20.9351	23.0145
	11.8193	21.9436
	13.1723	26.4069
	14.0822	23.5534
	15.2483	16.2712
	5.7131	24.022
	8.8712	18.989
	12.5363	11.2814
	13.3869	37.5997
	21.474	24.8308
	20.4961	28.5884
	15.1888	31.2271
	10.2046	20.8589
	22.6834	25.455
	21.4436	12.7054
	20.6494	35.6221
	10.8095	5.7787
	12.3625	25.8695
	13.9614	12.4952
	14.0501	22.8509
	18.584	19.3186
	7.6661	14.3706
	13.2553	21.2535
	15.7568	14.3942
	13.1443	24.7102
	18.1031	25.9347
	13.8715	18.1134
	15.931	19.6646
	17.2885	19.5101
	19.9582	26.9263
	18.5445	18.0107
	11.5843	18.5932
	21.4678	19.0561
	15.4849	21.1411
	14.9354	20.6208
	10.0676	23.2501
	13.4151	17.9869
	16.1827	30.2779
	9.1187	19.1781
	11.6432	25.9262
	15.9474	20.5832
	15.4951	5.8247
	19.4983	19.6608
	15.2126	60.3984
	11.7229	17.1616
	20.7258	13.1086
	21.7708	13.2955
	9.6827	22.7384
	21.9937	23.8597
	11.0076	13.2176
	18.4514	21.7876
	15.8145	13.0257
	12.1252	11.261
	12.8878	10.5266
	12.8106	39.6736
	16.102	17.566
	10.5568	14.9006
	9.3636	24.1187
	17.8881	34.8033
	16.549	17.5686
	14.7142	15.1468
	10.6759	29.3067
	10.6992	34.3633
	10.1686	28.23
	13.4534	14.5172
	18.2708	14.0431
	16.4292	17.0802
	16.1723	15.0841
	8.7404	19.463
	12.2089	13.8542
	15.8858	28.863
	8.8015	32.5005
	15.9784	15.7578
	10.2826	25.1548
	15.2921	12.8807
	10.5559	19.461
	6.8995	23.6721
	17.4147	23.7588
	8.336	15.9141
	14.5956	9.302
	10.3202	10.0231
	10.806	13.6347
	23.1356	19.3946
	22.519	7.7506
	9.9826	10.0557
	9.7101	11.3107
	16.6726	29.5357
	7.5471	22.558
	8.5208	20.2224
	15.5133	15.3749
	11.3842	13.1309
	9.8254	13.1445
	9.1948	18.2714
	16.0338	11.3613
	14.3586	22.7601
	17.1371	13.5351
	12.1388	13.9045
	10.2726	25.4929
	9.119	15.4708
	18.7828	31.4067
	9.8744	23.2444
	11.1204	18.801
	11.244	10.5643
	11.7847	31.428
	13.1901	11.5148
	14.6616	21.0585
	18.091	20.2198
	14.9975	24.554
	10.108	16.3279
	12.8033	19.8757
	17.0692	20.0208
	15.9581	14.8374
	15.3505	21.8151
	20.6452	27.5381
	9.4961	25.4209
	18.1101	24.3278
	5.1076	24.6808
	8.9878	29.8338
	15.3544	28.1053
	14.5846	22.7909
	8.3996	11.4479
	14.7148	17.716
	10.9215	20.9004
	17.7232	27.5462
	13.1339	20.824
	10.2675	42.7009
	10.6372	22.8662
	15.5254	13.4054
	25.8312	25.8592
	8.631	9.4469
	14.5299	26.3657
	16.7026	29.9675
	11.699	26.774
	13.4756	21.7336
	15.75	25.2106
	6.7995	18.1349
	14.7113	33.0143
	13.9497	21.8455
	13.9904	14.2192
	19.9491	23.9045
	8.8538	22.7131
	19.583	17.3125
	9.1807	13.6395
	11.8556	12.8254
	17.9108	30.5992
	13.0828	16.1283
	13.824	28.5561
	9.6914	26.7939
	14.2319	22.4931
	7.991	47.7605
	9.716	27.2764
	21.7222	20.0629
	14.1744	1.5467
	8.5219	22.5146
	17.1802	13.8373
	16.2026	11.8358
	17.5558	13.1019
	13.5935	16.349
	17.1383	19.1983
	18.7835	13.0886
	6.0637	10.8866
	16.9232	10.5703
	14.1983	16.2317
	11.3653	9.9415
	16.2503	12.5487
	13.5095	2.6653
	10.2479	23.3011
	14.4634	23.6153
	11.3408	18.6052
	15.2539	20.5534
	19.8934	26.9787
	11.4202	22.0792
	19.1723	32.2122
	9.5517	9.033
	6.4876	22.9047
	10.3429	14.1976
	12.3937	22.9893
	20.8098	15.6831
	21.1671	19.6333
	15.6139	15.2973
	18.8101	25.2012
	10.0472	16.5636
	15.8507	24.3675
	22.9357	23.0462
	19.5418	14.8692
	16.5988	16.5643
	15.3488	9.9593
	15.7855	25.7231
	15.9848	24.0333
	5.2022	28.1113
	19.1158	37.9215
	9.6662	22.7051
	13.6994	17.9467
	4.306	23.409
	15.728	28.6487
	12.2388	19.6318
	15.2846	14.1372
	16.3135	16.0549
	8.7364	20.1586
	12.6484	11.2187
	7.9919	26.6722
	11.9826	23.0737
	9.5378	12.1725
	15.7913	40.99
	13.5632	12.2961
	17.8025	24.2416
	18.382	20.4941
	11.1967	23.5615
	6.8937	18.2978
	16.5949	18.9134
	23.5453	22.1171
	15.8687	15.6223
	14.7775	11.9742
	11.382	25.4343
	15.43	20.5647
	14.2125	22.4146
	14.4327	33.1646
	10.9345	20.4337
	24.9194	26.3605
	16.1707	46.6804
	7.6454	25.4944
	15.54	20.9412
	11.6411	25.3151
	10.996	20.6019
	17.5499	26.1929
	16.267	20.8458
	21.8506	24.7746
	21.3655	26.234
	11.7604	22.2783
	8.1867	24.3598
	18.2877	25.4073
	16.4864	11.9746
	13.6457	26.7111
	12.0559	20.7148
	10.2241	19.6379
	16.112	19.6567
	15.471	18.0537
	12.508	13.9085
	12.7753	21.4718
	10.1882	19.2746
	10.1203	29.5935
	19.4525	22.8258
	7.6426	24.6623
	12.5293	29.653
	16.8257	24.2014
	22.222	22.4088
	9.9569	39.3468
	11.4694	29.5825
	8.2405	43.036
	19.3485	27.2633
	10.7941	31.4097
	19.9881	11.0033
	6.3439	11.7093
	21.1646	17.8717
	19.1793	28.7128
	14.0956	26.5035
	13.4534	26.302
	19.5991	35.0668
	16.3712	14.8836
	16.6442	14.3203
	10.707	12.4018
	10.6506	16.5589
	13.5802	16.532
	12.031	13.8079
	16.4928	21.986
	13.7	19.0467
	16.758	27.4299
	21.4241	13.7748
	8.9847	15.2583
	14.733	12.9874
	13.5972	31.8842
	16.1248	21.6156
	17.3483	10.8627
	16.3033	19.1615
	10.5487	12.2864
	13.3269	14.0206
	16.0968	18.0599
	16.3446	7.0375
	14.8917	30.1666
	9.9402	13.6806
	18.5056	13.7524
	14.6119	34.4566
	13.4197	20.2624
	11.7783	29.4639
	16.5739	11.787
	12.3773	23.4514
	18.5605	10.793
	10.4245	18.1248
	8.8626	21.8242
	14.7348	25.2386
	8.3793	23.1833
	16.7976	12.695
	8.037	17.1026
	16.5699	33.7133
	23.0058	15.8564
	14.2603	11.8058
	20.2147	21.3031
	8.1249	22.2267
	11.8779	19.5007
	13.5844	14.8041
	15.7968	12.6148
	11.8227	9.4765
	13.9635	16.9038
	12.0267	21.5458
	14.6457	11.3664
	16.8223	23.3436
	14.9687	8.486
	13.913	11.3783
	17.0436	12.8841
	20.2181	38.2095
	17.0242	20.4667
	14.2781	17.763
	18.1743	30.5523
	19.1968	14.2834
	14.068	23.5833
	10.4109	32.0432
	16.3323	58.0077
	20.1855	17.5836
	14.4383	24.1155
	7.7377	18.6056
	13.3812	19.0384
	6.4757	22.8314
	13.0639	35.496
	10.094	31.5171
	17.9666	16.0646
	21.1213	26.4563
	18.1274	30.8093
	11.6381	17.3768
	12.5952	14.0634
	5.357	22.9395
	12.4999	12.568
	15.0563	19.7994
	10.7325	19.0652
	13.0349	24.7844
	7.9085	10.2496
	10.3208	18.8781
	13.0761	24.4505
	14.1951	22.2078
	13.3963	17.1968
	13.1139	15.8183
	15.2106	20.2685
	19.407	16.8761
	11.2532	17.1684
	13.323	18.3112
	18.3674	19.2863
	17.4088	22.3359
	14.1156	72.837
	11.5903	25.7975
	11.6723	41.9153
	9.715	24.9888
	10.6523	4.5681
	13.0746	23.6318
	16.6912	20.5726
	15.0074	17.4453
	9.4068	23.211
	16.069	7.9751
	7.3028	16.1769
	19.9918	20.0524
	14.8536	12.9815
	10.06	14.8381
	16.0331	11.7231
	15.8635	28.4698
	19.1661	17.1303
	7.8769	32.717
	8.9675	22.6868
	6.0233	8.4077
	22.5727	10.7012
	10.8565	22.9474
	13.214	25.2967
	12.7051	21.3501
	9.9766	19.0551
	15.766	30.6652
	7.3824	29.323
	16.178	19.6818
	18.6409	16.7919
	26.5444	81.8664
	15.1917	17.4288
	14.1402	25.2256
	17.709	30.6504
	12.2359	14.6895
	9.1418	13.3723
	16.7659	27.0125
	20.9798	11.0649
	17.328	8.8853
	14.996	12.6402
	13.1556	20.67
	18.6206	32.4588
	14.8485	17.4622
	3.9806	20.4965
	18.1392	16.049
	6.8178	19.1169
	15.0887	20.7014
	10.4142	10.2681
	11.5459	8.0046
	17.6267	18.3428
	16.2832	12.8289
	14.5729	16.1947
	19.3265	3.416
	8.4585	14.7936
	13.7919	26.4457
	11.0093	22.4323
	5.8495	22.6561
	17.5555	33.4906
	12.4261	34.7848
	15.189	6.4138
	12.4582	13.484
	6.7204	12.9996
	17.4718	21.8631
	16.7477	24.3782
	16.1158	17.2832
	14.9987	22.3104
	11.0812	12.553
	11.7822	15.106
	15.2869	20.2737
	22.798	17.234
	17.2451	28.8266
	12.5412	16.5882
	9.7456	9.0584
	6.8429	2.85
	10.1142	9.9294
	14.5553	21.3161
	11.4668	27.8973
	16.1498	27.804
	17.8306	30.6609
	12.0609	22.8809
	11.0294	26.3986
	10.9378	20.3755
	13.6533	21.6482
	19.6798	23.3126
	6.8616	26.1246
	16.3845	17.3951
	15.3576	29.2954
	20.2368	21.5674
	10.8456	22.3559
	25.4477	27.6495
	7.2689	30.3156
	17.3339	27.8708
	18.3093	24.6572
	10.8334	20.3518
	13.4709	25.9221
	10.7679	24.3869
	20.3399	19.598
	11.9159	18.6152
	19.2992	23.655
	10.3	26.7732
	15.9734	22.1289
	16.4116	26.1394
	10.4689	24.3287
	8.2585	25.1825
	18.1198	23.2486
	12.9023	24.3958
	10.0283	27.0853
	17.8521	30.0469
	19.6375	21.5704
	12.1371	23.2572
	14.5492	20.9868
	13.0153	22.3306
	15.8499	23.6485
	13.1754	26.0716
	9.3707	22.2248
	21.4947	17.167
	12.9906	26.0402
	17.9541	24.3133
	11.1319	18.793
	11.9874	30.6937
	16.4149	17.4585
	11.5266	21.9753
	15.3732	27.0725
	18.5515	26.042
	12.5152	21.8375
	14.1735	23.5045
	17.2259	20.9357
	10.5412	18.3022
	18.6656	23.1729
	17.4179	20.7808
	22.4955	18.903
	18.9911	22.3263
	16.2641	22.1677
	9.468	21.8138
	14.9808	22.8851
	13.0963	21.5131
	12.984	18.8189
	12.6373	23.5043
	13.0653	23.2691
	16.331	29.7182
	8.3098	25.901
	14.3085	30.3123
	8.8278	20.9905
	17.0322	26.5818
	9.2514	27.6001
	13.8157	19.8016
	19.8203	18.5304
	8.8399	22.4242
	23.8323	20.7728
	15.6479	21.9758
	13.8094	14.8828
	12.4901	26.219
	11.078	22.9638
	18.6566	23.411
	15.1763	20.6501
	13.4963	25.082
	19.6898	22.8154
	11.3977	25.2394
	17.7414	23.2795
	6.7898	24.2925
	18.9641	17.8708
	8.8833	29.8447
	10.3248	23.2412
	6.1097	22.1504
	24.0988	26.9604
	10.7773	19.6125
	10.5641	22.5485
	3.859	24.1369
	19.8333	31.7525
	8.5675	17.802
	10.2413	23.4212
	11.172	22.7695
	17.3368	20.7542
	13.2973	22.3043
	22.0508	21.9644
	14.3767	24.2207
	9.1537	23.1571
	9.8323	21.3681
	20.5011	19.7874
	8.7801	26.5646
	13.5506	22.5568
	17.1692	24.8545
	13.8161	20.8714
	18.3915	17.8452
	14.5211	19.3467
	21.0671	25.3869
	10.5365	26.398
	15.5082	21.3046
	9.393	24.6989
	7.5502	29.1751
	14.9972	27.3683
	16.0936	23.529
	10.3274	33.2243
	11.3349	17.1488
	17.9694	25.9207
	14.0286	21.5588
	14.6982	12.3216
	13.124	20.7086
	13.6134	20.4481
	13.5415	18.3784
	14.4563	37.5124
	8.9249	18.9432
	12.3958	30.6282
	14.9526	18.9385
	13.8481	20.315
	10.7222	22.0916
	8.1911	21.7686
	18.7671	21.0563
	21.0188	17.0342
	19.5302	20.9147
	23.8241	20.1224
	7.8417	23.5848
	16.5194	23.7769
	17.1938	24.615
	9.8183	28.3402
	21.6389	31.6478
	16.9657	19.218
	16.3423	29.6149
	20.5315	18.6678
	6.2497	32.2317
	9.4202	24.3165
	6.5164	20.1859
	15.1096	18.1832
	7.8062	22.3107
	20.801	21.3101
	21.2202	22.7594
	7.8369	23.0477
	10.8963	30.1607
	14.1705	25.1495
	7.8081	18.5612
	19.488	28.0308
	0	22.2214
	20.7195	18.8568
	10.4398	19.3555
	18.2625	32.7184
	12.805	26.1684
	16.1044	15.4123
	17.2741	17.7065
	14.6785	20.4183
	15.9248	20.5809
	9.259	21.4132
	12.7859	24.0065
	17.3179	19.9418
	16.491	16.5057
	22.2008	17.9497
	16.1422	18.0596
	13.187	24.4438
	16.6614	22.5638
	10.9089	23.0986
	11.719	26.8934
	23.8993	19.451
	11.6464	13.9408
	14.5688	28.4983
	12.8867	21.7039
	14.9169	23.3504
	19.7063	16.6817
	13.7116	29.0601
	12.0243	27.6706
	11.9096	25.8243
	12.7283	29.7661
	10.127	32.5228
	9.678	22.6025
	14.6079	23.1755
	18.0007	32.7458
	18.2755	19.9602
	12.287	19.5841
	12.5981	14.8637
	16.1609	29.4653
	22.9655	22.9286
	13.5423	18.0826
	35.0741	22.352
	19.2592	17.0938
	19.645	20.2524
	17.093	24.8333
	10.7355	26.0523
	12.1072	18.6003
	10.6285	23.2493
	19.0456	21.4148
	11.7184	22.2705
	14.5533	17.3611
	18.2809	31.363
	13.6094	24.9446
	12.1624	18.1278
	12.1847	16.9289
	12.4312	21.1272
	22.0606	17.2411
	10.7959	17.8734
	18.3747	21.5359
	10.7944	26.9826
	12.8967	12.9208
	10.4556	25.0933
	8.7767	21.187
	21.466	24.6887
	8.1017	26.9965
	10.0612	30.9269
	15.4716	19.5827
	19.2145	16.2195
	12.6076	25.1493
	10.3441	19.6799
	23.4386	22.5343
	24.497	20.147
	15.229	25.3859
	9.2674	34.629
	14.3634	22.577
	14.7499	31.3967
	14.7547	28.3021
	9.1789	14.7064
	7.8187	22.1341
	13.1593	20.6657
	20.4597	21.0022
	15.0108	26.7226
	22.0954	23.0682
	9.4108	12.8904
	20.8903	26.6388
	15.012	22.5795
	25.9488	29.9704
	13.6012	24.6201
	12.0439	20.9708
	12.4965	22.0923
	13.782	23.5436
	19.5086	23.2832
	21.0757	24.5416
	19.9908	13.4482
	11.9079	22.2552
	18.1545	23.2788
	19.3998	29.3533
	17.1015	16.7483
	7.2527	20.3974
	13.082	23.3108
	14.2685	14.957
	17.6989	28.7915
	12.3218	22.5447
	12.2383	22.7404
	12.3604	31.8327
	18.8056	15.7172
	7.8093	15.6573
	12.6895	24.0832
	14.0575	23.1586
	8.5903	23.2822
	17.2179	32.4541
	10.8604	14.67
	10.4989	33.4349
	15.7536	20.172
	14.4179	20.1915
	11.6509	23.3563
	5.4901	28.0429
	21.9603	30.1175
	11.6306	20.7651
	22.9686	16.68
	13.137	19.3854
	10.6479	22.494
	6.5947	27.8401
	23.1692	24.0101
	17.1529	14.2605
	14.4734	18.6385
	12.2836	20.5174
	9.5514	24.937
	18.5855	18.0593
	11.7927	16.4211
	13.15	28.1057
	10.2328	29.0838
	10.6699	23.5151
	10.4691	22.0378
	13.6649	21.1586
	19.263	27.1088
	6.9442	25.1586
	14.5166	14.7034
	11.4569	32.8877
	24.1024	20.0421
	20.6694	33.081
	14.8182	25.629
	16.6414	26.8721
	13.192	18.0397
	14.8951	31.5512
	12.445	11.5894
	9.9557	11.4098
	8.0976	21.7226
	15.3289	20.8036
	10.3495	23.3388
	19.1798	30.855
	15.6325	32.1063
	24.51	33.8431
	12.5155	30.3517
	13.2336	21.3773
	16.6754	19.4642
	12.6927	12.7688
	15.1782	33.3041
	8.0669	24.9761
	25.0967	23.2478
	11.7315	11.1881
	9.4545	22.1923
	13.4774	23.8729
	20.6383	31.0456
	15.7203	25.3064
	12.4387	18.0366
	15.3489	15.591
	21.3166	15.8674
	8.3912	13.1522
	4.0643	20.863
	10.6431	23.8807
	15.1613	26.973
	15.2853	16.7863
	15.1874	23.5816
	16.7773	19.1739
	4.527	22.2549
	20.2449	14.846
	7.6119	23.5242
	10.62	10.4431
	18.8472	30.9119
	11.6814	19.7295
	12.4946	24.4505
	12.099	20.8094
	11.7567	23.0272
	9.4865	28.7402
	14.5058	19.1618
	14.0191	32.349
	12.2759	32.086
	16.2334	23.3917
	17.2139	21.1731
	15.1148	19.679
	21.1671	20.4049
	13.3522	26.1148
	20.3873	17.6392
	18.1874	18.1537
	6.2296	18.7244
	14.0158	31.0018
	10.3856	25.0051
	15.558	13.3989
	10.2268	17.7939
	15.5295	17.1201
	11.891	24.7423
	8.5408	27.7275
	16.5943	21.4384
	2.0475	18.6846
	15.9283	25.0232
	16.9214	17.3492
	10.201	32.0458
	18.4706	16.4852
	13.0665	19.6377
	19.2233	18.0568
	11.4649	10.9129
	14.7505	25.2563
	19.5759	21.3037
	15.0474	18.9156
	14.1199	28.9214
	20.0941	18.6441
	20.59	17.9033
	23.2653	17.1183
	13.3442	29.4268
	20.3564	19.7202
	11.2245	24.4216
	10.4818	16.0057
	15.9505	22.2042
	17.4677	27.155
	18.6778	17.4404
	15.8276	19.5865
	13.0917	40.309
	12.4789	16.935
	17.0593	34.7964
	12.6241	19.1792
	19.112	19.9469
	14.1401	25.1769
	11.5174	21.6861
	14.2875	26.87
	16.2194	24.7743
	12.5766	21.4243
	12.112	23.118
	16.0302	13.7596
	13.9	28.7249
	17.9432	24.4397
	15.6866	25.8244
	14.4887	17.1526
	13.8189	29.3971
	18.6198	22.1871
	6.8535	33.3998
	3.5903	25.3277
	10.3106	21.7455
	21.2349	28.1378
	15.2154	23.9067
	13.4721	23.37
	9.2561	19.8122
	15.0704	14.0964
	12.7439	22.3614
	17.761	26.1545
	14.0861	28.1322
	9.0548	24.724
	16.0812	27.5469
	6.2355	25.0807
	18.0281	28.8247
	8.6545	20.4874
	4.7046	31.2045
	10.2145	33.3067
	20.2582	21.625
	16.3317	27.0096
	16.4667	20.7475
	23.5623	22.0194
	13.2613	26.5647
	12.8198	23.9511
	15.0066	15.3221
	9.1934	23.8205
	16.8615	19.8252
	16.593	24.4693
	6.9806	17.2251
	13.9116	25.6043
	14.1096	17.8234
	11.6901	21.2444
	10.9414	28.2581
	5.8611	23.6237
	17.3179	36.9856
	15.2082	26.7954
	13.8269	32.1298
	24.0014	26.686
	13.393	32.888
	14.2439	22.8653
	14.1615	10.6355
	7.2481	16.544
	11.0122	27.2207
	14.764	15.9649
	11.0252	20.4059
	19.1366	13.2669
	14.3587	25.2306
	17.6194	20.4993
	15.1641	15.5371
	17.616	20.2351
	17.5644	26.9685
	12.3124	21.7655
	16.2584	18.8034
	18.1154	13.4629
	7.7724	24.6823
	22.1435	27.1134
	12.2632	21.6639
	12.864	24.5373
	18.7464	24.3456
	17.8038	19.3402
	15.3582	25.0267
	14.7781	24.3791
	17.2966	27.5985
	12.0797	21.0294
	16.4368	26.0107
	12.0364	11.3477
	7.871	26.8112
	13.1618	17.528
	13.4856	27.9257
	8.5861	24.394
	12.0052	33.3157
	11.6908	32.5377
	17.9514	14.6415
	27.7093	27.3986
	12.7027	19.5116
	16.7751	26.0449
	24.9428	17.932
	12.8977	21.4309
	13.1939	19.769
	13.1011	23.0872
	20.9354	15.4999
	8.0996	22.5256
	20.6689	22.3209
	20.1855	24.7392
	11.9558	27.3593
	12.8845	31.2803
	6.1374	20.1165
	16.9277	26.8746
	12.3278	31.0156
	15.0658	25.4392
	15.9142	27.4955
	11.653	13.8166
	10.4006	22.451
	25.569	16.6869
	18.4424	26.0969
	21.342	29.3472
	14.116	21.5844
	20.5807	25.0217
	12.4739	20.0408
	15.4218	23.183
	14.236	15.6575
	13.1773	18.7068
	11.9146	33.6286
	14.2157	29.447
	16.2574	25.1902
	17.7824	29.3508
	13.3641	19.648
	20.9024	13.5848
	9.9739	18.1407
	11.7934	30.7438
	8.6216	19.3378
	11.095	39.581
	11.5745	24.3786
	17.3681	20.7465
	13.9274	36.9516
	14.3052	14.525
	18.4983	22.1316
	20.8356	25.8613
	8.9999	25.7904
	19.2741	31.5843
	15.8793	30.1712
	15.4454	27.2375
	3.9443	23.331
	5.9751	21.458
	20.8621	7.6415
	15.7916	25.2671
	14.9603	22.437
	13.0062	18.9992
	6.0046	26.5335
	11.5724	26.0804
	17.2651	27.5185
	14.8077	16.8554
	12.3728	29.719
	12.1574	17.8217
	21.539	20.2954
	13.044	15.4507
	15.614	25.0419
	12.0664	40.9479
	9.8829	20.8578
	18.7832	20.1338
	5.8492	34.5547
	15.4624	24.5848
	13.9966	21.19
	18.3109	25.9794
	13.4805	17.1065
	12.8552	22.4955
	14.954	19.511
	8.0233	17.9076
	13.2118	26.0121
	12.552	24.1312
	11.6364	27.9419
	13.4876	19.6212
	17.6914	22.6398
	9.843	20.7594
	11.3812	21.0978
	16.7356	20.6393
	3.9605	14.8631
	8.9817	13.2741
	14.6847	20.9369
	17.433	33.1269
	14.5683	22.1593
	20.3693	21.9369
	18.4759	40.6154
	6.7359	18.0203
	22.5501	16.0365
	9.813	17.7413
	9.3325	33.4857
	16.2468	15.6443
	17.3464	22.9491
	10.8746	20.2543
	10.0631	24.8049
	13.9562	25.4402
	7.739	34.0216
	12.4478	22.5475
	12.741	28.4458
	12.7176	22.1026
	21.7214	16.4381
	19.3991	26.4725
	20.5146	13.7803
	15.8908	20.3173
	13.9093	16.5126
	8.2468	24.8127
	11.1492	24.7327
	8.672	21.4076
	12.1955	29.0401
	22.7524	27.3714
	15.2552	29.8941
	18.7247	28.6633
	18.2524	18.519
	9.7846	20.3382
	17.6612	19.9936
	18.6034	28.3735
	18.1483	21.6444
	7.9511	20.7822
	16.9009	29.1889
	13.7884	33.843
	24.0427	21.421
	14.4003	19.377
	17.4964	21.7691
	10.5192	20.8441
	8.3326	16.0419
	19.712	18.6784
	9.488	16.9408
	13.8368	19.6415
	17.3868	15.4571
	9.4361	16.6859
	8.1715	22.6357
	24.5737	12.7642
	16.834	31.7142
	12.9625	24.9073
	11.1199	24.933
	8.8173	21.4804
	8.8781	24.2876
	14.3623	32.461
	22.2911	20.6689
	9.271	7.2707
	22.0027	30.7883
	10.139	27.4355
	17.0733	22.0386
	4.6939	17.6748
	13.5542	27.6106
	17.8716	21.1365
	6.9355	11.9213
	13.6968	23.189
	14.9134	28.0803
	16.1376	24.6841
	12.3764	21.7081
	13.3374	27.3575
	16.5673	26.6487
	23.8207	20.644
	10.1065	21.7507
	12.2994	23.2504
	21.4234	21.8788
	19.4593	15.1684
	8.8546	15.4716
	19.74	17.393
	13.2491	7.8514
	8.2148	36.413
	12.9715	21.9865
	16.9605	23.8242
	7.3793	30.8882
	11.4259	17.7227
	5.4572	31.5473
	14.0358	20.3935
	15.5179	18.8065
	17.5638	28.0233
	15.267	19.444
	8.8299	12.4678
	7.796	16.1147
	6.2218	19.3197
	7.2961	14.0522
	20.07	29.0888
	8.505	22.2027
	12.8141	21.5447
	8.3178	20.1776
	15.7542	34.5448
	13.6875	20.8551
	10.7675	12.6708
	17.3717	27.0967
	13.6335	18.5398
	11.5042	14.6139
	10.3371	19.3221
	17.2854	33.0193
	7.8449	27.7582
	15.7321	24.9054
	13.3387	10.1083
	19.3953	27.9987
	13.9132	18.2005
	10.92	31.8562
	11.0736	11.1869
	16.2185	22.4123
	16.4773	29.8664
	20.4598	41.7932
	26.2084	19.7554
	9.4983	27.5922
	15.6792	12.7752
	18.7846	13.301
	30.0369	13.5061
	19.1649	20.0875
	11.0205	11.8665
	10.849	22.6132
	22.9866	14.4046
	16.306	21.7357
	20.6926	24.9737
	11.0372	22.3721
	13.9687	21.6483
	11.2632	20.4644
	11.9501	11.832
	19.1721	22.4211
	15.1092	18.3995
	13.4511	14.7554
	9.0767	32.5271
	9.9708	10.9802
	6.7403	25.152
	5.6254	10.0483
	12.188	17.7222
	19.2327	22.1307
	15.7941	29.6904
	27.0657	23.0896
	14.2796	13.6968
	17.4595	23.7119
	11.6321	26.018
	13.7331	13.368
	8.3868	19.1956
	13.4411	29.301
	14.121	19.4494
	13.6948	26.1159
	14.6154	24.8285
	16.5725	28.2338
	21.2551	23.4684
	11.2061	28.0253
	10.2999	17.7046
	20.5588	29.886
	14.2881	20.9971
	19.5772	38.2993
	20.1329	29.1158
	12.243	17.9477
	14.3196	22.0496
	27.1294	32.2933
	23.0445	19.3503
	12.9161	21.9166
	19.6181	29.2033
	19.9368	24.8469
	10.6521	24.548
	23.6937	23.4566
	14.812	24.4393
	17.1239	1.7699
	13.1848	31.3348
	13.0883	22.0211
	3.8657	13.6639
	12.6614	16.8149
	13.7664	33.876
	8.6312	45.6483
	17.4527	35.7818
	20.5905	15.0516
	16.529	22.688
	8.0139	14.7096
	10.3652	20.1348
	5.7035	15.1252
	11.7787	27.0367
	15.6005	33.6165
	22.5956	22.4959
	12.0939	20.4467
	12.8711	26.4318
	17.7437	17.3175
	9.2953	23.8988
	16.7622	22.3188
	13.6855	15.5525
	9.084	23.3096
	24.2729	13.7022
	17.4912	27.8886
	5.7057	12.3413
	9.2735	31.3521
	19.2928	19.7997
	14.324	16.0398
	22.5499	19.3547
	34.384	18.0259
	11.9152	24.9685
	10.9078	27.5653
	11.909	17.9439
	17.0315	9.5
	16.8043	19.991
	22.3048	32.234
	9.9805	28.7234
	11.8133	12.8511
	17.3527	21.4497
	13.5366	32.3716
	14.541	30.7268
	16.9802	21.6838
	12.4013	22.8325
	20.5528	25.3829
	15.3703	27.3098
	9.6966	26.3557
	18.5779	20.0873
	14.7993	32.3742
	8.0708	13.0344
	20.5131	26.4255
	19.7946	15.2307
	14.1597	7.0058
	20.8873	22.9427
	10.6022	23.1171
	17.2893	21.3341
	18.1643	25.3559
	7.3089	29.8467
	14.0602	34.1116
	10.9101	13.9476
	8.6746	14.0686
	12.2631	16.6528
	10.7492	28.0759
	10.8112	20.6039
	17.838	15.9563
	10.047	21.5034
	14.8021	33.5783
	16.4023	31.5625
	9.7537	13.4265
	36.1876	22.9968
	13.6085	28.9196
	8.9573	19.0933
	18.4717	13.9536
	21.2942	24.4474
	12.9876	23.4714
	10.2938	25.1093
	20.3695	18.0332
	21.0884	19.8553
	11.3268	40.5505
	13.6467	28.7476
	22.4657	15.0952
	18.2854	25.2183
	7.9728	30.4386
	21.1555	14.2348
	15.8289	30.2863
	12.0962	20.416
	10.6203	17.4716
	5.8833	29.6896
	20.0446	14.4744
	16.5619	19.3809
	11.4851	26.7302
	16.7079	39.5742
	4.8768	17.8002
	13.0448	23.1655
	16.5072	18.9655
	13.6367	15.478
	7.1966	20.129
	19.9408	28.1417
	15.8561	37.8269
	14.8981	32.7022
	19.8208	14.8628
	12.3716	17.1997
	9.9758	21.1469
	15.2374	25.168
	19.4135	27.051
	12.6758	34.188
	12.8105	16.4674
	18.898	25.9723
	20.8569	13.0956
	19.7755	25.2678
	24.2861	21.3273
	14.8296	11.9449
	15.4478	31.7828
	16.4121	24.0664
	25.7224	29.1726
	14.6834	35.9721
	12.9538	22.4239
	12.9435	22.4344
	17.1788	15.1283
	14.9568	32.1565
	19.2865	19.9557
	13.6929	21.0657
	22.2798	25.7369
	6.6398	29.1262
	19.3712	24.0464
	9.2947	25.0986
	13.559	19.2785
	15.9777	28.2906
	19.4718	17.2108
	7.1959	20.766
	8.9579	23.9097
	12.3666	24.0741
	17.5146	11.338
	9.1422	19.2153
	10.269	26.5111
	12.9681	28.9409
	14.7924	18.3035
	20.4337	16.7891
	7.5069	18.0649
	21.512	20.9742
	23.4456	13.5644
	14.8169	32.8274
	10.275	28.58
	16.6199	22.1687
	14.8978	31.531
	6.5856	17.6318
	12.5046	21.1943
	17.0976	30.3522
	17.3232	16.0584
	16.3841	8.609
	12.572	6.9936
	14.1764	23.5454
	17.6825	31.4248
	16.8791	35.6569
	21.8076	26.8807
	7.8516	24.1706
	20.6987	32.2024
	18.4001	30.7257
	25.0079	17.7048
	13.3798	22.308
	22.9689	27.073
	16.5807	32.6283
	18.6808	28.4835
	28.4865	20.6178
	18.9287	7.7124
	14.6097	17.6751
	21.546	26.269
	23.4848	16.8123
	11.9514	20.6938
	6.3356	12.3562
	13.0203	36.5862
	20.4479	27.6806
	24.9771	34.9771
	15.3646	21.1914
	14.2821	25.3832
	12.0547	23.2933
	12.0661	22.2302
	11.5122	22.9342
	10.7965	21.8188
	21.0746	40.6087
	34.4251	27.2653
	20.5108	13.8662
	5.3671	18.4168
	7.5528	38.8138
	9.8647	21.7543
	8.2376	25.266
	14.026	28.6968
	10.4046	15.6727
	18.0723	31.7486
	12.4556	18.6311
	5.459	20.1805
	14.5162	28.7389
	23.2914	17.4231
	22.887	6.6365
	17.4094	22.9786
	14.6968	27.0758
	10.9715	10.4023
	14.9491	19.6903
	16.9792	17.4818
	11.6412	17.6361
	15.6595	30.8251
	19.0317	30.1879
	6.6265	18.1621
	6.876	27.507
	19.8275	19.6584
	14.7306	23.6422
	16.3629	26.4255
	17.161	21.0815
	9.999	30.0938
	22.3372	27.2039
	16.1946	29.4342
	13.1545	39.0707
	27.1359	30.3413
	17.0717	24.4609
	8.1248	29.0968
	13.698	15.9125
	11.4921	25.2535
	9.5374	21.1999
	29.4073	23.2287
	12.1519	13.7865
	14.6764	25.9395
	9.9989	14.5065
	13.6544	21.573
	13.0338	19.1143
	10.9328	21.6815
	19.0465	20.6361
	16.9847	14.6191
	16.0061	20.223
	11.8386	29.2635
	13.0021	36.8577
	21.9448	21.9528
	5.8226	29.529
	13.0073	13.2772
	17.7289	23.6647
	10.1541	21.7168
	17.6865	24.5843
	8.374	31.1991
	18.0274	42.1145
	16.3928	39.749
	8.7319	17.1874
	19.2731	32.421
	14.0755	29.4345
	15.0031	11.3971
	21.1467	16.2049
	16.4566	17.0242
	19.6169	23.0643
	11.0771	15.3108
	17.0482	18.4889
	16.193	36.4929
	6.5281	29.8965
	17.3032	20.9395
	17.9229	27.3905
	12.8896	23.9283
	22.8389	22.6634
	23.0912	34.8385
	16.1927	18.8945
	7.7103	25.3525
	12.4645	29.1137
	9.189	18.4488
	30.1936	36.2188
	17.0323	19.3501
	12.6983	24.7983
	10.7936	16.5246
	10.8541	19.0692
	20.4117	18.8337
	10.9079	21.8592
	7.8912	14.4857
	25.7642	20.1784
	11.1845	13.7124
	19.3523	18.8974
	14.175	24.4388
	13.456	18.4864
	10.8041	22.3537
	12.2752	22.2488
	11.6673	19.9017
	17.8487	32.7301
	17.0106	44.6082
	14.7233	7.4519
	20.2615	24.5172
	17.8012	31.9709
	18.6791	23.3644
	13.1842	11.8712
	14.3549	7.2135
	11.0283	40.5978
	12.8274	22.504
	15.2508	16.0665
	13.9815	25.3061
	14.0269	21.2708
	22.9792	24.028
	10.7837	15.8822
	19.0925	12.464
	25.4033	38.3032
	12.3587	31.2504
	14.4247	15.2575
	14.0531	19.0512
	11.6308	33.1448
	5.2245	20.7391
	12.2277	23.2223
	14.5035	14.5579
	12.1851	27.8735
	22.2545	25.1929
	20.8093	37.3801
	15.1002	39.2356
	13.104	17.6971
	21.8547	15.0776
	13.1391	17.9118
	9.7334	23.6815
	15.4734	13.5451
	9.0764	23.5223
	6.2319	13.9188
	17.8435	14.9812
	15.8609	37.5646
	16.6613	23.1636
	12.3055	19.3492
	15.3033	19.1006
	16.0775	13.491
	15.2618	21.4896
	13.2033	34.1151
	13.2165	39.6475
	7.1803	38.5182
	15.7985	14.1516
	15.7317	18.296
	11.0758	29.4586
	10.418	24.1736
	15.187	20.4516
	7.863	13.3562
	19.2953	15.8467
	6.9468	8.9798
	17.0746	24.1826
	9.2893	31.9852
	25.394	17.4761
	22.7767	18.5704
	10.8859	33.1845
	17.6718	26.022
	18.9123	19.5126
	9.0928	11.5667
	12.8308	30.7727
	15.0092	30.2895
	14.4834	25.2461
	13.3708	18.7509
	12.6243	34.0885
	14.7913	21.7371
	10.4794	7.2974
	14.0958	20.2907
	5.1112	26.3547
	18.6501	20.4
	7.9111	24.5139
	19.6974	21.521
	16.519	10.8966
	9.6632	17.8531
	7.4473	72.2679
	10.3357	27.1132
	10.9395	35.9164
	15.4209	14.8567
	6.5888	22.8123
	10.4248	8.7838
	20.2604	31.6115
	17.9685	54.6383
	14.0403	23.4104
	14.3381	24.9868
	9.2833	60.3575
	13.1015	29.9139
	14.9584	20.6538
	20.6843	13.3089
	17.6272	17.4815
	14.6381	18.5494
	27.3914	22.1829
	13.6057	25.4017
	12.8978	25.0829
	3.5689	26.3897
	18.5665	17.155
	19.1575	18.1943
	22.7064	22.0764
	12.1225	36.9112
	8.6217	14.4877
	11.488	21.9685
	6.8719	28.1058
[truncated: 12,859 more rows]

## Sheet: Fig 2K
		Lean Fed					Lean Fasted
	Bin Center	6461 Cell1	6461 Cell2	6461 Cell3	6461 Cell4	6461 Cell5	9428 cell1	9428 cell2	9428 cell3	9428 cell4	9428 cell5	9429 cell6
	0	0.598802	0.5	1.60823	1.11231	0.932903	0	0.0845309	0.235294	0	0	0
	2	0.598802	0.366667	1.02927	0.717618	0.466451	0.33557	0.169062	0.235294	0.0802568	0.1321	0.151172
	4	1.41822	0.7	0.932776	1.21995	1.25583	0.33557	0.169062	0.313725	0.401284	0.792602	0.151172
	6	3.5613	1.16667	2.12287	2.2605	2.87047	0.559284	0.676247	0.862745	0.642055	0.792602	0.831444
	8	6.83895	2.53333	3.89193	5.45389	5.8127	1.00671	1.35249	1.2549	1.44462	1.1889	1.96523
	10	11.7239	5.33333	7.94468	9.40079	9.1855	3.46756	1.01437	2.98039	2.64848	2.24571	2.04082
	12	15.3483	8.33333	11.1933	13.7065	14.2447	6.37584	3.04311	3.76471	3.85233	3.96301	4.83749
	14	16.861	10.7	13.7022	15.357	15.1058	8.61298	5.49451	6.43137	4.97592	4.09511	5.06425
	16	14.3713	13.4	13.9916	16.1464	13.5271	8.05369	5.49451	10.0392	5.77849	8.05812	6.12245
	18	10.7784	13.7333	13.2518	12.1277	11.5895	11.0738	9.72105	9.80392	8.58748	11.0964	9.37264
	20	8.16262	11.3667	11.4828	9.22139	9.25727	12.8635	12.8487	12.4706	9.39005	13.6063	10.2797
	22	4.7589	9.83333	7.68736	5.95623	6.78149	12.9754	14.0321	12.2353	11.557	14.1347	11.9426
	24	2.23763	8.16667	5.468	3.15752	4.05454	9.73154	12.6796	9.17647	10.9952	12.1532	11.6402
	26	1.3867	5.06667	2.76616	1.54288	2.29638	8.72483	9.0448	8.62745	10.9149	7.92602	8.84354
	28	0.567286	3.5	1.57607	1.14819	1.21995	5.48098	7.18512	6.66667	7.86517	5.81242	7.25624
	30	0.346675	2.03333	0.675458	0.574094	0.681737	3.02013	5.83263	5.01961	6.66132	5.01982	4.38398
	32	0.15758	1.23333	0.450306	0.39469	0.39469	2.68456	4.73373	2.82353	3.93258	3.03831	4.38398
	34	0.0945477	0.566667	0.160823	0.215285	0.143524	1.566	2.62046	2.5098	2.80899	2.50991	2.72109
	36	0.0945477	0.666667	0.0321647	0.107643	0.107643	0.894855	1.01437	0.941176	2.64848	1.71731	2.34316
	38	0.0315159	0.133333	0.0321647	0.0717618	0.0358809	0.671141	0.676247	1.2549	1.92616	0.528402	1.43613
	40	0.0315159	0.133333	0	0	0.0358809	0.447427	1.01437	0.784314	0.722311	0	0.755858
	42	0.0315159	0.1	0	0	0	0.33557	0.253593	0	0.722311	0.528402	0.604686
	44	0	0.0666667	0	0.0358809	0	0.111857	0.169062	0.313725	0.24077	0	0.604686
	46	0	0.0333333	0	0	0	0.111857	0.0845309	0.235294	0.401284	0.1321	0.604686
	48	0	0	0	0.0358809	0	0.111857	0.0845309	0.235294	0.160514	0.264201	0.529101
	50	0	0.0333333	0	0	0	0	0	0.0784314	0.0802568	0	0.151172
	52	0	0.0333333	0	0	0	0	0	0	0.160514	0.1321	0.151172
	54	0	0.0666667	0	0	0	0	0.0845309	0.0784314	0	0	0.226757
	56	0	0	0	0	0	0	0	0.0784314	0	0.1321	0
	58	0	0	0	0.0358809	0	0.111857	0.0845309	0.156863	0	0	0
	60	0	0	0	0	0	0.111857	0.0845309	0	0	0	0
	62	0	0	0	0	0	0	0	0	0	0	0.0755858
	64	0	0.0666667	0	0	0	0	0.0845309	0.0784314	0.0802568	0	0
	66	0	0.0333333	0	0	0	0	0.0845309	0	0.0802568	0	0.0755858
	68	0	0.0333333	0	0	0	0	0	0	0	0	0
	70	0	0	0	0	0	0	0	0.0784314	0	0	0
	72	0	0	0	0	0	0.111857	0.0845309	0	0	0	0.0755858
	74	0	0	0	0	0	0	0	0	0	0	0.0755858
	76	0	0	0	0	0	0	0	0	0	0	0
	78	0	0	0	0	0	0	0	0	0	0	0.0755858
	80	0	0	0	0	0	0	0	0.0784314	0	0	0
	82	0	0	0	0	0	0.111857	0	0	0	0	0
	84	0	0	0	0	0	0	0	0	0	0	0
	86	0	0	0	0	0	0	0	0	0	0	0
	88	0	0	0	0	0	0	0	0	0	0	0.0755858
	90	0	0	0	0	0	0	0	0	0.0802568	0	0
	92	0	0	0	0	0	0	0	0	0	0	0
	94	0	0.0333333	0	0	0	0	0	0.0784314	0	0	0
	96	0	0.0333333	0	0	0	0	0	0.0784314	0	0	0.0755858
	98	0	0	0	0	0	0	0	0	0.160514	0	0.0755858

## Sheet: Fig 2L
	% mito surface covered by ER sheets
	Lean Fed	Lean Fasted
	13.7569	19.5092
	11.8173	29.0283			Unpaired t test	Fed vs Fasted
	7.54795	25.1565			P value	<0.0001
	10.8374	32.2397			P value summary	****
	20.2631	29.1961
	14.3604	19.9891				Fed	Fasted
	18.8364	19.6059			Mean	12.36	20.15
	8.57166	14.7521			Std. Deviation	9.738	8.945
	22.5824	21.4669			Std. Error of Mean	0.1845	0.2505
	15.8913	24.2237			Number of values	2786	1275
	28.1463	19.6732
	13.0396	16.504
	3.7302	30.2708
	20.4485	18.3908
	8.5958	19.0361
	4.53191	16.6413
	21.422	25.0497
	9.15389	32.5461
	18.5777	29.8659
	15.2904	15.901
	3.08997	28.2862
	21.5619	16.9613
	5.29016	39.4971
	3.69063	21.8452
	7.7874	26.0004
	11.2247	23.1061
	18.7674	13.3681
	10.5782	14.9416
	16.2668	22.8551
	15.308	19.6677
	18.4549	18.6192
	21.0371	25.5445
	14.2694	30.5814
	9.64092	22.5807
	12.4782	29.081
	19.2988	16.0632
	29.4396	14.8489
	5.30093	17.4602
	12.3182	16.9601
	10.2796	26.6654
	12.9363	24.4277
	10.738	23.5247
	4.03496	15.7928
	11.966	21.8397
	6.39039	29.4938
	4.95563	24.4306
	14.4532	29.2514
	5.95785	17.1575
	11.5136	21.104
	22.7059	28.0244
	12.1552	21.2909
	19.0284	27.5773
	4.21671	15.7729
	18.8505	15.5197
	10.191	30.8994
	12.7261	19.1783
	23.314	32.5604
	19.3159	24.8843
	6.15676	21.5878
	6.95877	16.7291
	10.1631	11.2604
	19.636	11.1688
	13.3829	23.2925
	32.2272	25.9205
	32.9595	17.1509
	17.0509	24.8609
	1.83361	22.3231
	12.7944	21.132
	10.0058	14.7119
	9.46334	48.0369
	19.1648	31.2917
	5.03701	31.1503
	6.28271	29.7874
	32.3069	33.5457
	10.4557	20.4698
	19.3313	19.3449
	10.8054	16.43
	15.0113	18.2088
	6.71383	16.7065
	12.0996	28.3644
	6.08838	34.7646
	6.19987	18.8378
	21.3209	16.6754
	26.1802	33.8008
	22.8886	48.1057
	13.9015	37.2334
	15.9561	20.9443
	13.4673	26.8885
	26.8138	16.7305
	3.61766	28.3301
	3.03873	31.787
	24.6698	11.2419
	18.4656	23.6405
	5.62449	23.1208
	10.697	14.6444
	7.34729	21.6232
	2.39128	19.5161
	16.3017	20.0069
	19.373	18.0729
	6.48229	19.0394
	3.44886	24.8955
	12.7285	12.4335
	9.43047	11.4296
	10.8945	29.5486
	8.22031	22.9417
	18.5533	27.1941
	4.4707	19.9614
	18.3437	16.813
	10.9638	16.4282
	11.0203	50.0748
	10.9388	12.1049
	10.8656	34.385
	28.6641	44.0468
	13.7612	19.2397
	28.2674	25.9827
	23.104	21.7861
	9.6944	19.6314
	12.9143	23.7133
	5.40984	17.2903
	2.11874	25.7973
	5.73708	26.8894
	5.95092	22.0128
	2.56773	35.0828
	29.4667	26.603
	57.1061	24.5557
	11.657	15.7841
	22.232	38.2701
	5.45855	34.9292
	16.388	18.8675
	17.6271	36.9583
	28.6334	24.6898
	16.486	30.2073
	4.06022	26.3606
	13.3114	12.4382
	13.872	12.5287
	37.2044	15.7156
	12.5911	9.48466
	27.703	21.9643
	8.53672	19.4225
	22.804	42.7292
	22.3655	25.0132
	11.3539	30.4018
	10.378	12.9396
	9.1834	28.5784
	18.3012	35.1945
	18.7572	21.0751
	18.7647	25.8013
	12.4431	26.886
	25.8203	18.3166
	14.2663	28.3547
	9.70544	22.2354
	8.57578	31.4516
	8.84761	22.9449
	4.83058	21.7382
	9.27092	32.8882
	20.3832	8.25472
	7.61386	19.9206
	18.0434	12.065
	7.61257	20.0779
	11.8937	34.4297
	12.6871	34.0585
	25.9451	15.6022
	11.8168	16.635
	15.463	21.3982
	12.028	24.2172
	18.1099	16.635
	26.6198	21.9777
	15.7509	13.4619
	11.5863	18.9765
	24.6556	14.6021
	14.3764	10.546
	11.5589	19.73
	16.0358	16.3321
	23.0251	8.962
	13.855	9.91753
	6.52965	36.2113
	9.65401	14.2609
	19.7932	26.9279
	16.6803	14.088
	4.06354	9.98461
	7.94425	26.4699
	13.1524	12.9323
	13.3166	15.9968
	3.99293	25.2754
	13.0384	16.0519
	10.8017	40.4723
	7.50934	27.6807
	29.4611	17.5477
	6.65596	15.1518
	8.80031	14.9105
	5.00401	20.8579
	13.9422	22.2272
	3.4382	24.3086
	18.7448	31.1763
	15.894	16.7495
	4.7885	15.7364
	7.09258	12.7543
	29.2957	34.045
	21.0926	19.2091
	1.5075	28.4316
	5.15727	23.572
	13.3556	20.0927
	1.28216	16.0974
	9.42804	14.5436
	10.221	28.0103
	13.3503	28.5354
	4.36405	8.68928
	9.43029	19.2665
	18.2247	34.297
	15.1308	30.2219
	6.81779	17.2842
	10.9949	27.5493
	1.24803	24.5611
	14.4978	31.537
	4.27879	27.32
	6.2414	17.9992
	13.4911	30.5035
	18.4444	15.6849
	25.4578	16.6145
	24.1443	17.0268
	5.78976	17.1597
	14.7699	19.5997
	19.5571	20.2693
	7.3778	31.0646
	1.57228	16.7689
	15.6217	34.853
	21.294	30.925
	12.1553	19.3573
	17.1887	15.7962
	11.998	17.1192
	5.7007	28.1994
	17.5888	20.5179
	16.3354	11.6149
	4.79533	19.2239
	40.9507	25.6421
	25.2743	23.9579
	17.2683	12.9892
	4.90564	13.1249
	27.9169	16.2692
	13.166	15.3958
	17.1885	14.3207
	4.27219	32.3332
	20.0719	16.107
	9.55755	17.9976
	4.47356	16.9595
	7.1537	15.0306
	5.09387	15.9844
	12.593	19.2013
	11.7336	28.1571
	30.9316	16.1986
	4.25161	11.7239
	22.8918	12.7097
	2.51626	23.8759
	11.2049	31.1434
	5.76333	22.8366
	18.1142	19.3491
	21.3424	16.5556
	31.6387	43.601
	1.45449	24.5731
	3.3758	24.3313
	7.83604	22.2285
	10.9758	40.3261
	22.8658	25.7411
	7.19792	20.3145
	15.1584	26.9024
	6.33729	22.9744
	20.544	11.6085
	24.8903	25.7869
	7.11701	17.5192
	10.9894	35.4017
	2.95249	17.6949
	3.12795	24.2316
	4.13941	20.0249
	8.20658	18.9966
	6.31961	20.9066
	11.2824	30.7585
	11.235	22.1978
	13.9236	13.2334
	31.8473	23.0856
	9.18659	31.6403
	31.6552	24.3609
	3.14789	16.6349
	46.003	22.5029
	24.4749	21.6057
	15.1079	12.4014
	5.43196	13.2518
	11.8181	27.763
	9.97689	35.7377
	30.6183	26.1974
	33.4976	18.8479
	24.9988	20.1141
	27.4067	16.9802
	11.978	27.7752
	7.26716	23.248
	7.35424	20.4741
	19.0001	26.9465
	22.0373	17.2684
	4.60027	15.8659
	21.2761	12.5578
	8.75269	5.61202
	21.0436	25.72
	9.75904	27.8906
	22.2621	18.2187
	2.74821	33.5329
	8.17355	15.3007
	13.2842	14.494
	27.0268	17.3681
	4.39734	25.9574
	29.7818	21.8584
	33.6876	37.7388
	16.2218	11.5747
	17.487	15.2101
	9.34212	19.5399
	14.0024	14.2858
	32.2266	34.359
	1.68198	15.5027
	5.5568	33.9633
	14.6974	37.7614
	19.2257	17.748
	22.2785	13.571
	0.450624	23.6688
	5.42025	20.3581
	4.85574	24.3584
	35.4025	19.8858
	8.0038	30.6693
	20.8494	14.3963
	23.1838	20.2954
	1.24791	14.5753
	4.75607	16.8471
	4.46218	11.8027
	8.56269	21.4582
	2.05701	18.0542
	10.1129	15.8739
	6.76766	22.764
	2.98821	13.6265
	15.2844	25.3809
	23.3909	24.7452
	0.296762	24.3743
	32.5991	9.29853
	3.61135	12.3364
	12.6494	28.3779
	7.66574	21.6919
	32.8127	23.8993
	7.89531	20.6335
	4.51362	15.4133
	13.4595	17.6521
	22.6992	39.291
	28.91	21.6505
	1.68121	34.2267
	5.62758	29.1673
	23.1815	18.8159
	7.09037	20.612
	8.31144	24.2828
	10.0237	21.241
	21.282	18.0772
	20.8443	19.0412
	10.8718	13.7373
	6.19182	12.9027
	40.8931	15.8866
	24.0488	18.1979
	12.0952	29.839
	11.4445	11.9617
	11.4863	15.9234
	21.025	22.8153
	23.6418	14.2313
	15.8967	19.6371
	24.617	24.1643
	25.6087	16.2065
	10.1821	38.5286
	14.4816	19.1937
	8.13348	20.5199
	17.7143	11.6564
	29.4546	14.6939
	4.72162	23.5688
	1.00952	29.6616
	8.05093	28.7417
	12.2011	11.8689
	17.6412	11.3466
	8.36293	6.45842
	14.482	21.8023
	12.3128	22.5372
	20.9047	18.7427
	20.4342	13.2292
	5.27651	19.1145
	9.13245	40.0972
	18.6354	18.6223
	10.1999	26.9053
	10.1752	39.0607
	17.9733	41.1308
	8.60855	23.9636
	17.8135	15.5633
	3.28018	32.0983
	2.36757	11.7672
	9.03235	16.4188
	30.5197	17.2932
	20.095	19.8248
	11.2021	28.6306
	7.29717	27.1439
	5.09474	15.3512
	9.11437	30.3335
	14.0247	16.6485
	5.24203	30.1846
	18.7847	17.1776
	9.24091	21.68
	22.8391	20.6135
	3.0545	27.7935
	2.26255	18.7483
	14.8986	38.6673
	7.33181	25.8511
	14.6955	19.4969
	4.6327	33.7352
	2.82048	22.2784
	17.5729	10.7678
	11.8293	18.5103
	15.6729	14.0071
	12.3283	11.5689
	19.5968	14.9649
	45.3249	24.5378
	11.8037	16.1247
	2.32757	12.7598
	3.32192	23.8165
	25.5074	16.4373
	19.5217	27.6431
	2.79508	15.5333
	10.6836	10.8735
	5.71317	18.1242
	4.86498	25.7052
	10.313	16.2172
	20.8901	19.7634
	2.99919	28.6222
	5.65901	34.3794
	7.23483	24.4887
	12.008	23.6769
	0.171754	25.7633
	26.2129	23.7678
	19.6285	25.23
	32.7516	28.3945
	17.4312	23.2755
	8.24146	30.9224
	2.16238	16.4298
	25.9832	16.7112
	12.3023	18.6963
	18.9478	32.6291
	19.8042	14.1382
	35.625	21.2506
	7.7584	20.3155
	13.1084	10.9602
	2.06906	18.932
	25.6797	10.9751
	5.48616	30.0542
	9.9872	9.19904
	9.16127	20.5318
	9.53176	15.6819
	17.6943	16.3847
	6.16816	20.1576
	12.1206	23.8854
	5.76012	38.8813
	4.14022	14.281
	32.7593	21.7789
	21.4846	25.9643
	14.7515	6.95454
	8.21741	18.6683
	4.10609	16.8243
	16.8861	29.819
	18.2546	43.1097
	12.8853	19.8644
	29.8046	17.177
	8.19277	39.6149
	8.05185	19.6372
	9.62053	5.96688
	3.70016	12.0899
	2.01486	20.1954
	3.45791	10.8874
	14.5745	11.7098
	15.0816	36.3434
	26.5273	14.6642
	8.84594	18.8345
	3.28027	15.3289
	8.17616	9.22474
	7.94608	11.1711
	15.0789	12.3586
	9.90378	14.887
	7.64061	20.6487
	27.5261	23.1144
	1.88596	35.0665
	19.0128	10.5745
	5.28324	26.249
	5.04326	13.7737
	7.41909	20.7243
	7.33991	9.25245
	6.51455	30.3651
	6.98197	21.1471
	12.3493	19.4814
	18.6652	14.7991
	6.89736	29.4817
	7.55388	26.1845
	21.8365	19.9167
	6.42907	18.587
	47.4703	20.3206
	8.53743	14.0421
	0.518187	26.2984
	21.1351	23.9837
	24.9565	14.4297
	38.6486	23.1617
	33.9731	46.9676
	1.08867	25.6659
	17.0725	30.1354
	13.7844	21.3528
	15.314	17.9264
	19.5554	22.3617
	16.345	26.8606
	12.9754	31.003
	16.4976	28.0799
	13.0098	25.4269
	24.7489	13.4542
	19.2448	20.937
	21.0897	12.7788
	17.4368	14.4023
	9.18272	13.2774
	15.8032	23.855
	1.65747	31.305
	10.7036	11.3251
	15.4	20.2472
	31.8071	13.7255
	9.87566	18.3017
	28.1015	14.7756
	1.77363	24.7601
	4.94891	6.1036
	24.2256	45.508
	3.02934	16.1094
	9.23135	22.4735
	24.5831	15.3258
	8.36112	14.9459
	13.1035	10.1279
	23.9179	16.7756
	14.9335	33.3869
	13.8561	35.2926
	10.7138	32.1217
	12.8378	18.5181
	3.52534	10.6461
	18.0764	23.889
	5.40902	22.0688
	12.8733	35.0265
	28.1138	21.9854
	16.1659	29.644
	6.6333	8.53982
	13.9441	30.0309
	6.48554	18.0694
	10.8637	16.2042
	6.42031	24.3759
	6.00236	31.9598
	9.54839	23.6785
	12.2438	19.5826
	30.7433	43.3237
	4.36384	40.4244
	22.5516	17.5581
	1.03051	13.4404
	20.393	10.5748
	9.20138	7.92063
	7.87945	26.0636
	8.66792	6.75309
	4.15225	34.1282
	26.4694	28.4433
	4.4482	16.9786
	45.11	29.5932
	28.1694	21.0654
	24.0131	7.5466
	23.6706	17.5552
	4.87614	20.2683
	6.94541	26.6734
	12.545	21.334
	25.3072	22.1223
	21.1421	18.1438
	8.42248	14.0216
	5.90994	30.9301
	7.62938	11.3068
	24.7683	23.8479
	20.2889	20.5132
	0.720979	20.0122
	3.2021	19.896
	10.1732	37.84
	8.69388	27.2028
	20.5857	19.1264
	3.46895	15.0507
	18.3648	30.9016
	16.6939	27.5498
	10.219	21.6074
	43.4251	18.8485
	2.29251	20.2114
	24.2711	24.0805
	25.4533	16.884
	9.60925	21.3196
	7.22093	18.0878
	21.2485	21.3301
	37.3224	20.3995
	2.77406	15.2512
	17.3998	28.7216
	14.6086	11.5367
	19.6002	22.7902
	11.4387	13.774
	16.0318	47.6085
	5.13182	19.5937
	22.1755	24.7971
	3.03101	19.8079
	33.1969	10.4894
	12.2329	28.9413
	8.42784	20.3625
	23.1466	23.1939
	10.8949	11.9251
	17.4445	23.0501
	5.51938	23.508
	17.5123	21.0641
	20.0107	26.3119
	8.17415	6.76016
	28.0794	17.4971
	3.32747	24.4022
	6.88135	31.9902
	3.4335	17.8988
	27.9678	15.2196
	11.3503	9.15107
	6.2676	16.6941
	6.54424	23.6124
	4.11803	14.2329
	3.04997	10.9044
	28.0804	11.3086
	26.4259	25.6669
	26.0446	25.5625
	14.585	9.35947
	12.019	8.29413
	6.06805	23.0886
	23.7491	15.671
	34.1927	23.8542
	28.7427	13.9812
	19.5193	12.5305
	33.9828	20.2238
	8.63039	9.48551
	14.9645	24.9931
	25.4909	25.6633
	8.81494	17.3819
	13.7688	27.4046
	8.69868	14.5826
	8.75343	20.4126
	17.7805	20.8696
	1.01466	27.0473
	0.143198	24.4022
	33.7471	21.7208
	11.5879	33.1731
	17.7919	15.9849
	11.5693	6.99741
	5.21536	27.712
	29.3217	11.4513
	9.48052	21.3258
	13.3165	24.5374
	5.85898	20.9571
	6.50337	21.1733
	9.94872	20.6842
	3.54435	27.0454
	39.7839	16.3592
	8.84194	7.51753
	16.0661	10.9676
	17.4332	15.1341
	15.5498	19.9514
	7.92224	16.6774
	20.0171	15.8102
	6.71493	18.0202
	10.4056	12.0725
	16.2672	6.95172
	24.7569	12.445
	15.5417	26.625
	12.4432	10.9576
	9.03632	18.8609
	15.2714	22.0802
	10.5043	18.9652
	4.8251	35.6024
	4.77912	16.2318
	23.4353	29.7914
	29.0748	15.6329
	1.46698	25.3487
	9.76575	19.1243
	5.8913	21.5006
	12.9101	42.0533
	21.1201	11.1457
	15.8172	17.6665
	8.38288	26.6118
	9.22123	14.4993
	23.524	33.2549
	25.3786	30.777
	12.5137	16.0656
	5.3208	30.3899
	9.69294	9.36748
	2.7036	13.9874
	12.6358	11.0084
	5.27559	16.3812
	3.96732	30.091
	25.4401	23.3394
	1.6552	17.1071
	17.7633	19.1705
	4.40392	21.3
	7.76589	17.3132
	18.8303	10.2669
	15.3677	23.3008
	12.2661	14.1494
	16.0013	14.3714
	0.275719	12.3429
	2.71946	22.9685
	1.49078	20.7767
	15.7983	41.154
	3.35369	18.8878
	16.0951	3.48968
	31.7833	13.7266
	18.0449	23.0738
	22.4273	13.9332
	5.72347	31.9399
	21.1377	11.0744
	4.5088	18.0769
	17.7547	14.3174
	19.3226	12.5362
	16.9057	7.08601
	11.1047	35.4314
	17.4094	11.2222
	8.21067	23.0502
	3.93072	19.6015
	16.3902	15.8693
	33.6727	19.9694
	13.2375	22.8564
	1.62611	21.4458
	39.0867	23.9595
	26.4151	27.0864
	19.7028	28.5173
	15.3474	27.6829
	4.38155	10.5584
	35.8439	20.6567
	8.84254	6.54335
	10.4698	13.5098
	34.6314	13.8443
	17.0222	24.8442
	6.01109	32.4353
	13.1235	14.0071
	4.1254	24.7329
	5.41248	33.6003
	21.4805	23.1602
	9.8137	19.4556
	27.2413	22.5107
	9.57989	23.8809
	15.3883	22.9867
	3.47716	25.185
	20.5827	30.4763
	8.0054	16.5302
	18.8661	33.8074
	23.4797	19.3436
	12.1019	14.8658
	33.6784	33.5748
	5.31901	19.0095
	8.19642	19.3954
	18.8243	22.0654
	26.3514	35.2294
	28.2338	22.3726
	5.64109	24.3911
	17.9299	25.565
	1.32929	26.6902
	3.44614	33.4355
	5.83139	21.7357
	17.9667	40.2344
	2.18619	16.5525
	21.3846	28.0918
	8.20946	19.6273
	2.14491	37.5724
	6.29196	41.276
	1.31864	14.5797
	8.37901	39.0896
	9.33948	26.1487
	3.25338	23.8506
	7.28654	18.1131
	1.55889	38.8954
	23.9047	18.7663
	21.2572	22.517
	7.83092	29.7644
	7.67536	33.0546
	25.8942	16.0858
	8.46488	10.131
	18.347	13.2267
	10.161	17.7402
	19.6878	15.5218
	37.7694	15.4062
	19.6705	31.8062
	30.0489	34.0132
	8.43975	29.9068
	5.45966	34.0894
	7.49908	40.1478
	17.0745	17.8017
	8.59295	1.71877
	4.10256	18.6261
	16.2195	16.3122
	22.2216	18.8323
	23.3391	20.1855
	5.12733	17.2762
	5.33787	19.1661
	5.25294	30.4557
	16.064	16.0364
	6.28729	33.1603
	1.66305	16.0023
	13.79	18.2537
	5.93574	40.5647
	12.1117	28.1652
	14.0414	24.1929
	5.96505	33.5261
	13.2615	18.7461
	5.8905	40.691
	4.50027	20.0235
	0.871532	16.3204
	15.8848	12.6026
	2.4749	29.4409
	19.8345	28.0821
	11.249	30.1092
	9.61393	24.797
	5.20052	17.5945
	36.7916	33.9004
	12.1477	11.2815
	11.9905	37.2753
	5.89766	18.7035
	30.2306	45.4245
	1.33139	34.0585
	33.1805	24.6901
	14.3311	8.02523
	14.1318	11.7247
	15.773	16.1975
	28.3593	19.5231
	6.25645	20.7485
	3.54698	30.3398
	20.4973	8.01446
	9.85042	14.2603
	11.8718	17.053
	34.9786	28.2067
	13.4611	12.8062
	11.4164	8.72722
	6.69136	21.375
	24.0134	37.6151
	20.0857	31.5206
	18.8699	19.5945
	23.0122	11.7526
	4.66369	19.5819
	7.8529	23.3145
	9.53751	22.5107
	27.6992	9.49254
	18.6871	26.4729
	14.2767	23.5834
	15.8989	16.1624
	8.84834	34.0091
	13.0403	26.8451
	23.7624	35.4741
	4.70732	18.3632
	7.62063	21.4251
	5.87051	25.3835
	26.6096	34.56
	38.8624	19.9634
	25.6192	7.96358
	22.3263	30.0176
	4.44269	34.2498
	12.7659	11.8725
	1.10827	39.1326
	5.04026	7.47293
	2.69525	24.9219
	4.39395	17.7157
	20.2071	1.96618
	32.2605	23.6576
	24.0044	30.8587
	11.6498	16.3838
	1.38617	14.7403
	2.16498	14.3885
	1.37749	7.97825
	35.5044	17.3109
	6.14682	19.2474
	15.5525	30.7195
	27.1276	29.9024
	3.43522	25.4007
	6.50527	33.6262
	23.4917	20.5562
	12.2538	8.80892
	27.2548	13.3125
	14.1582	11.6071
	1.09618	14.815
	19.0578	27.6949
	2.57534	15.1109
	13.9529	30.9686
	12.3356	22.3958
	4.75075	24.9049
	15.7376	10.8769
	23.6295	14.6249
	26.1063	18.3373
	10.5937	34.832
	21.0209	19.8429
	12.6032	13.5526
	8.48711	36.8121
	7.963	27.9209
	23.8304	32.2011
	16.6492	21.2862
	5.31885	32.31
	8.54242	20.731
	13.2047	9.85536
	10.7572	29.2356
	9.03813	14.9376
	15.4875	18.9803
	3.59051	22.1857
	10.9808	15.7329
	7.91829	18.3917
	22.4313	23.6746
	12.0031	6.54916
	12.6543	35.0018
	10.2594	16.55
	12.1087	25.2445
	11.3142	23.8214
	10.1492	36.252
	7.70477	11.9363
	23.9803	13.2752
	11.6092	34.5537
	8.92844	26.0362
	6.42117	24.6797
	0.989238	14.2028
	9.2717	34.0925
	4.5193	32.6973
	40.5564	8.31032
	12.1649	23.4857
	28.2513	6.94844
	7.47074	11.32
	34.3839	21.8669
	2.60074	17.3908
	6.10467	35.1494
	10.7393	27.0483
	3.47723	9.77388
	13.1256	23.8611
	2.87218	20.9901
	13.0712	10.1181
	3.93895	17.2413
	5.9149	9.05859
	9.73811	36.5283
	23.5663	12.2123
	3.08833	10.5522
	26.8723	21.8448
	22.7654	12.4247
	5.92564	19.7929
	18.8221	18.7298
	8.32256	22.622
	22.7551	17.183
	7.90867	13.8323
	6.89879	19.6735
	7.13049	16.6845
	34.009	13.8956
	7.60597	29.2234
	5.28181	21.7133
	7.29968	7.214
	2.22719	18.5309
	0.771966	21.5739
	8.31647	35.9787
	9.58008	8.7103
	30.5838	27.2651
	12.6592	22.8335
	12.6574	30.2219
	38.3836	8.70874
	8.54996	7.06549
	6.89449	13.7748
	9.16248	11.3945
	13.0495	29.6469
	19.7	27.9686
	18.5271	44.4132
	9.78858	29.2162
	1.73412	9.65095
	13.5122	20.5769
	30.0993	27.5035
	9.9986	32.5421
	7.13127	23.0345
	7.70471	13.3116
	20.3659	11.8058
	11.4008	31.1776
	17.9042	14.3476
	15.7449	20.5443
	7.53369	28.5272
	21.4051	15.0114
	23.6655	14.5084
	17.0601	12.3607
	7.07168	26.7909
	10.5302	10.7934
	39.6739	14.6558
	2.92408	18.8945
	5.59326	23.4037
	3.81136	25.3628
	20.1006	12.8648
	26.8828	17.6105
	9.27709	24.4065
	33.0491	22.3825
	18.2286	23.7134
	1.84508	24.6659
	5.90609	13.5534
	6.80065	31.4723
	26.0608	19.0422
	1.47444	32.697
	39.3539	9.43637
	11.7227	21.8003
	4.38741	11.9179
	15.8165	9.6761
	34.9551	11.4964
	8.6721	18.6028
	17.1126	29.7991
	19.7335	23.1062
	5.58855	8.81383
	10.429	9.21573
	11.7086	9.61076
	7.57913	18.9885
	1.33097	8.86234
	36.844	18.0615
	16.9552	44.3272
	12.1806	16.5036
	13.7157	41.3325
	12.8196	14.182
	14.9323	10.7366
	17.5572	6.70505
	3.92082	29.0467
	18.1073	30.7755
	19.9675	17.3036
	14.5002	15.1538
	8.17817	27.9676
	7.96743	11.6243
	2.55489	5.41066
	8.49909	22.8136
	7.18023	8.86425
	25.1356	21.0881
	3.19115	13.2085
	9.71219	19.8371
	16.2291	2.73968
	19.4644	20.4574
	16.0091	14.0909
	0.574161	9.94951
	3.58192	16.1138
	6.4853	20.7953
	15.1161	14.2078
	18.3799	6.50219
	4.32547	31.5295
	13.504	19.0595
	25.8756	31.6165
	8.92713	21.8344
	4.7209	19.9242
	8.15808	14.8773
	14.2385	23.4767
	3.87818	13.1419
	11.5412	12.1026
	18.8674	35.6432
	4.31743	25.0191
	6.37476	20.4276
	10.1493	3.94708
	7.17379	29.2681
	15.4459	40.4926
	27.7571	22.2121
	3.69552	13.6513
	2.67262	29.7759
	11.8471	14.8688
	13.6046	12.8096
	23.3083	17.6121
	0.807334	15.4274
	4.59236	19.2511
	4.08243	21.9999
	8.8414	11.3058
	7.65948	12.8805
	18.153	31.4215
	4.70363	10.0478
	35.1843	22.2616
	9.95627	9.00644
	8.53915	34.4639
	5.26922	12.5482
	5.63672	24.5025
	8.14339	21.3958
	3.43712	17.2294
	2.8455	37.4823
	8.30701	28.1595
	9.64305	6.12483
	17.5579	26.1004
	9.66259	18.8236
	1.65816	28.7078
	7.88709	20.9723
	6.09979	26.3206
	18.8863	29.7787
	16.2825	18.5892
	10.1695	16.4024
	12.5392	25.9468
	35.8217	0.387625
	9.02323	27.2866
	11.1795	9.55392
	29.0438	3.33033
	21.8243	3.11585
	5.82832	12.5217
	50.3732	19.4146
	1.29927	4.02488
	4.62349	6.39838
	6.88963	22.5175
	2.05044	21.2174
	12.5766	8.27342
	16.11	36.6676
	17.1275	5.58165
	28.8866	8.1493
	11.5813	26.4962
	10.2792	18.4139
	7.01314	7.35529
	2.20373	9.81685
	25.2327	31.1821
	25.8969	27.7745
	15.7835	9.7172
	17.0832	7.71602
	1.96268	5.69642
	2.82108	3.37571
	10.1218	12.1818
	15.3186	33.0208
	13.453	16.0672
	42.7668	43.1459
	0.684814	27.1018
	8.91925	16.2266
	5.14605	4.6575
	32.0025	23.1257
	28.048	21.0828
	9.31309	15.3249
	2.6692	15.1249
	6.40528	22.697
	9.46012	5.49007
	3.5642	20.9776
	24.126	11.8021
	6.15186	0.148881
	18.3153	30.385
	13.6094	12.0259
	0.729935	24.0864
	23.8921	4.57362
	37.4749	30.8905
	2.52127	2.77815
	2.88273	14.7729
	17.8012	11.1814
	12.739	23.9192
	19.2243	16.9104
	1.0801	18.1861
	27.3269	18.1259
	0.0610895	21.7883
	25.6626	21.3902
	11.3317	18.0563
	22.4339	21.0889
	20.3536	25.9669
	17.4718	0.440676
	13.7669	23.8074
	1.03683	14.0558
	15.6298	34.8267
	43.9385	5.55162
	2.3113	0.0879443
	22.7677	15.679
	33.421	12.1518
	1.38865	16.74
	2.94851	13.9974
	6.19947	7.71307
	16.199	19.5239
	8.06066	3.77358
	6.65532	3.58855
	9.38758	26.1928
	9.09982	8.08171
	18.3469	14.9416
	28.6409	21.0047
	20.5902	20.6145
	25.059	18.3329
	11.2865	21.4243
	24.5541	19.5951
	22.0314	22.6989
	8.19893	37.627
	26.1529	12.4797
	9.29249	5.12582
	8.88366	22.8743
	15.5416	4.69118
	17.6587	3.58304
	11.7548	19.2144
	6.7996	9.38523
	9.46209	7.01179
	9.57117	18.0922
	11.5593	22.7067
	9.7739	12.2309
	12.3786	24.0226
	47.8581	4.62154
	2.91752	5.04936
	16.0756	28.4897
	0.252914	28.4897
	8.90367	7.26839
	10.7113	12.0721
	8.17732	6.88647
	1.08959	15.4497
	0.100453	1.18663
	24.9548	4.03088
	19.15	12.597
	6.11525	4.25953
	15.758	5.13102
	4.16548	1.22626
	7.72609	23.433
	17.3157	31.0179
	23.1753	14.8683
	8.39147	2.57365
	24.8761	3.22952
	1.27967	5.30758
	2.06036	17.5105
	26.3844	21.6762
	18.4499	6.77578
	5.69658	11.5922
	10.5769	12.3077
	1.45796	16.6641
	3.76068	2.92595
	35.7494	5.08138
	29.6888	20.6429
	16.2512	33.6348
	14.3048	9.5501
	14.8029	15.2677
	38.0962	0.535773
	8.59082	2.74569
	25.4257	6.83685
	3.18289	9.12245
	8.2358	10.1877
	23.815	27.541
	15.2639	13.2483
	45.8436	13.3215
	26.9525	0.0605979
	0.0851983	10.648
	30.6658	11.5973
	23.9744	4.5365
	23.437	0.00680851
	11.9012	22.6644
	6.18636	3.56254
	4.39364	4.7293
	11.4543	12.6646
	6.23271	0.621729
	11.899	0.792365
	10.3998	0.726478
	10.3072	7.14689
	0.669659	5.35683
	10.237	26.3854
	19.2627	12.2716
	12.952	3.67793
	0.30372	1.29751
	4.09376	0.332798
	18.3766	5.39992
	8.21823	7.81328
	9.43661	8.33751
	12.1915	0
	7.55394	5.39917
	4.67181	8.28247
	7.39824	11.2627
	15.1546	14.9798
	35.2594	26.8797
	12.9674	16.3673
	0.45465	17.6443
	32.5862	4.70418
	24.634	16.552
	6.61887	1.64305
	34.2091	15.9572
	23.8608	14.4108
	18.635	31.0643
	10.4712	18.4032
	9.18727	5.66088
	36.9038	30.2136
	24.6083	5.72197
	4.13221	7.78402
	14.0255	7.80564
	3.78952	14.9891
	28.9618	12.5756
	2.21223	6.38798
	1.11433	36.145
	18.0946	18.4554
	24.2593	7.5202
	12.9495	6.86221
	4.88033	1.97168
	9.41957	6.61126
	16.9015	0.973476
	13.627	1.29577
	7.3371	7.29971
	4.3056	10.7476
	3.76117	9.07357
	29.9075	0.571429
	5.0866	16.3076
	1.33848	0.439721
	11.544
	11.8192
	7.49378
	3.53394
	8.29714
	13.4952
	18.4821
	3.4289
	9.67766
	14.9894
	40.3078
	7.58732
	7.09607
	22.6806
	3.48552
	1.92005
	2.62789
	12.5172
	4.80904
	4.35968
	22.6819
	5.62033
	29.4313
	15.6145
	7.19812
	5.18613
	8.57739
	29.1248
	25.4307
	5.47854
	38.346
	37.5737
	26.4392
	27.4998
	12.1153
	20.4825
	26.012
	20.0005
	10.6753
	21.3404
	3.47718
	25.2076
	10.6407
	9.61863
	3.37511
	15.4928
	16.2777
	48.7647
	17.8543
	12.4561
	25.5129
	29.7834
	19.8959
	5.37085
	17.7687
	5.32479
	6.76149
	19.8669
	4.91641
	7.80493
	9.02952
	6.57202
	0.121031
	1.53427
	6.94786
	9.24988
	24.9723
	18.3507
	4.78713
	9.7675
	13.7294
	16.2174
	18.6059
	6.72597
	0.712127
	18.8293
	14.8682
	18.61
	20.3189
	7.66008
	20.4018
	1.4982
	14.4453
	11.3881
	1.92494
	23.569
	8.05715
	27.5533
	14.0726
	37.8681
	8.42546
	9.41266
	26.1958
	32.0265
	5.79169
	6.32392
	20.4321
	3.92964
	7.10122
	25.4077
	15.2696
	13.5661
	6.45278
	12.8537
	14.7236
	2.38064
	40.2106
	2.05663
	5.57172
	19.1131
	5.13243
	18.6402
	12.5463
	9.8957
	12.0825
	15.0374
	14.7796
	0.225426
	24.7329
	13.7588
	28.3766
	11.8192
	0.482077
	18.1621
	28.1383
	3.74584
	2.22377
	2.30601
	17.4318
	27.2157
	3.49637
	8.17868
	6.06934
	11.0227
	0.741873
	11.524
	14.5652
	6.60249
	26.6549
	7.30192
	3.06121
	11.0725
	29.878
	21.1665
	45.1088
	16.7678
	28.7558
	20.9463
	21.3867
	11.1595
	12.4084
	34.2757
	4.93143
	5.13915
	4.37592
	15.4066
	12.5581
	3.46101
	8.90459
	6.5591
	33.661
	10.3474
	4.84974
	21.6639
	5.72167
	7.18904
	11.2031
	26.5546
	4.72143
	26.4388
	20.2678
	14.2078
	2.564
	32.9887
	26.6075
	2.38666
	11.5564
	24.8291
	22.2861
	24.3244
	14.4423
	10.7343
	30.1499
	12.3447
	6.56258
	23.6526
	7.79641
	7.76613
	25.5562
	5.16374
	12.8923
	8.58777
	2.27117
	19.4323
	24.8354
	36.3197
	9.20455
	15.8184
	11.0879
	14.7162
	11.8716
	22.1961
	14.0203
	30.5016
	6.09087
	3.23174
	14.8103
	38.4609
	2.01479
	8.25498
	1.35078
	15.138
	13.3898
	9.87576
	9.13336
	8.22731
	3.63022
	0.56673
	26.5063
	10.7341
	16.4168
	13.954
	0.95594
	19.7261
	7.88468
	7.90286
	2.1358
	0.0164044
	11.9909
	8.34052
	15.2376
	2.71214
	10.9639
	2.55641
	5.79855
	30.5143
	6.13708
	29.5994
	7.23044
	1.79874
	1.12851
	14.9505
	19.986
	21.0847
	28.2449
	10.3245
	35.0374
	7.60268
	5.59252
	1.66377
	11.5876
	26.355
	7.84863
	11.8773
	9.0796
	1.43049
	5.12913
	2.95743
	9.83895
	1.98577
	17.6014
	4.64419
	15.508
	29.301
	4.44136
	6.5771
	7.7683
	7.37313
	4.869
	17.1372
	16.8136
	8.15778
	3.27684
	7.10389
	3.0933
	18.9605
	22.3748
	21.448
	7.4009
	11.6914
	2.96983
	16.4364
	8.89464
	7.39196
	28.9989
	13.4912
	1.70592
	6.98572
	16.8288
	7.19871
	6.59385
	15.457
	2.64787
	15.1288
	23.741
	9.36643
	23.0704
	17.4119
	2.28943
	16.2613
	25.5536
	21.2827
	7.78765
	31.8116
	15.8872
	15.1157
	16.3947
	2.20406
	9.58396
	21.938
	18.2907
	22.5563
	13.4527
	2.24479
	4.10841
	17.3549
	23.4726
	10.0902
	35.3156
	0.95723
	18.6558
	14.9333
	10.9151
	9.77016
	16.647
	30.3586
	5.74367
	8.76918
	14.2267
	34.5816
	16.6144
	2.18842
	22.7364
	24.9725
	21.4771
	0.620914
	3.88248
	4.48434
	28.0054
	8.77108
	13.6098
	22.1577
	10.5591
	5.13733
	17.3918
	19.3259
	10.0741
	10.2432
	24.1977
	1.4566
	10.5532
	3.23083
	26.7171
	0.96355
	5.40193
	1.1289
	16.1037
	7.18639
	0.686109
	4.163
	21.8785
	18.2985
	2.04406
	8.97955
	16.7163
	0.0231522
	4.15129
	19.7282
	7.35518
	6.31782
	23.4344
	7.64431
	5.34003
	24.4485
	7.06807
	9.87916
	13.2379
	41.1965
	46.6666
	20.2155
	34.7183
	11.3819
	6.07924
	0.642642
	32.0638
	4.22178
	4.28192
	24.2091
	10.7904
	5.10082
	3.76708
	9.00101
	15.0591
	23.7876
	5.10465
	0.295076
	12.0637
	4.73797
	8.52952
	42.4627
	24.0753
	16.6092
	1.7043
	21.8686
	7.86499
	7.71763
	13.5468
	4.36837
	38.1704
	14.7896
	17.8863
	2.9579
	21.4584
	12.35
	18.9865
	7.4295
	10.3408
	3.58633
	20.3315
	14.3314
	7.05202
	10.8244
	13.1467
	9.11975
	6.71286
	6.75273
	11.8608
	29.1104
	25.402
	15.3521
	7.89921
	22.7192
	19.6915
	10.2291
	12.3782
	5.99491
	3.56838
	2.23051
	29.2963
	25.0747
	23.9514
	13.4492
	7.83734
	3.465
	1.59028
	9.25395
	1.72318
	23.7014
	16.6584
	13.4969
	43.653
	6.0776
	9.92837
	15.5753
	15.3184
	19.6356
	23.6442
	3.25212
	9.11124
	19.7062
	5.05034
	31.8993
	17.7401
	25.9693
	8.18194
	15.5272
	0.880637
	12.1952
	1.85337
	14.2475
	15.9188
	18.2532
	16.3223
	3.63835
	10.6484
	29.4681
	15.3579
	7.54128
	23.6798
	14.9191
	0.793796
	24.8441
	5.96423
	21.6789
	6.76924
	27.5702
	6.89034
	4.32684
	16.6493
	2.96267
	9.40405
	7.14078
	13.3256
	33.0465
	11.1055
	4.72652
	14.351
	6.0799
	6.4479
	15.1118
	18.7191
	36.5811
	26.863
	28.9732
	13.7712
	6.55869
	6.50617
	36.7452
	6.76152
	3.44588
	25.2783
	30.6417
	4.75727
	18.9728
	20.0502
	7.73795
	14.9319
	0.624893
	19.9699
	9.89793
	5.00768
	11.9414
	5.99189
	4.222
	9.00128
	12.1719
	4.36476
	25.5243
	8.99496
	12.3926
	5.45841
	39.5467
	8.51244
	5.53771
	8.6524
	35.1179
	9.67595
	34.5098
	16.6719
	15.8734
	3.6835
	6.44334
	17.1748
	32.8735
	34.5887
	13.4631
	1.35802
	10.0055
	16.0502
	19.0453
	23.8053
	39.2935
	13.2956
	1.47913
	2.86512
	9.51833
	17.2694
	20.1602
	3.79878
	17.2318
	6.46963
	33.0324
	24.4764
	14.8464
	2.2491
	12.1734
	40.4588
	0.421765
	3.66092
	21.121
	13.3987
	29.0029
	2.12448
	28.1051
	17.9836
	0.0402123
	18.8427
	10.766
	3.35537
	10.4151
	18.3294
	6.26182
	9.43884
	5.62881
	18.4502
	11.101
	16.3115
	13.0934
	21.7936
	12.4505
	3.16614
	9.96131
	17.066
	16.1541
	12.2934
	7.80871
	32.2694
	0.0652848
	6.83121
	6.28983
	29.7961
	4.14568
	23.3334
	9.0464
	2.44674
	0.0443081
	9.17632
	0.711574
	6.85064
	24.5763
	5.27693
	8.83763
	2.53909
	4.94196
	41.9674
	13.1749
	3.89181
	0.441578
	39.0035
	4.62549
	6.99887
	40.2833
	2.66726
	12.9858
	11.1725
	17.5097
	27.1668
	13.6355
	6.34274
	7.20298
	3.54736
	16.7972
	11.9299
	5.2833
	22.6711
	2.81094
	1.22618
	30.0191
	20.5707
	10.6759
	3.37913
	12.5857
	1.60395
	5.41148
	4.56242
	23.2546
	6.93802
	8.01791
	15.1018
	39.9363
	5.9535
	2.73195
	21.1394
	23.9218
	1.28402
	16.5235
	9.48378
	13.4479
	14.4404
	4.03641
	2.70394
	19.0192
	10.0129
	23.2774
	28.0714
	21.971
	29.1802
	2.79254
	6.84698
	11.6593
	14.8801
	39.3924
	5.01042
	9.92359
	13.0726
	2.78908
	29.6789
	8.87934
	20.3645
	5.73371
	17.398
	1.0296
	3.88253
	17.7734
	13.7237
	8.94591
	8.93494
	11.983
	1.03333
	4.73258
	6.08021
	10.2912
	16.9295
	1.44968
	26.9255
	4.61459
	0.40469
	17.6098
	3.22229
	2.94449
	21.565
	21.9481
	6.47436
	2.97441
	9.98957
	7.09045
	9.98347
	10.5212
	22.6753
	2.9856
	10.1899
	20.0846
	19.7818
	42.5249
	8.52948
	30.0888
	7.15527
	23.3117
	7.74021
	5.77762
	20.4902
	12.2026
	4.25584
[truncated: 788 more rows]
