# Supplementary material for: Spatial mapping of hepatic ER and mitochondria architecture reveals zonated remodeling in fasting and obesity
Source: Nat Commun. 2024 May 10;15:3982. doi: 10.1038/s41467-024-48272-7 (PMC11087507; doi:10.1038/s41467-024-48272-7)
Supplement: Supplementary file 14 — Source Data [file 41467_2024_48272_MOESM14_ESM.zip › Source Data/Supp Fig11.xlsx]

## Sheet: 6461 Lean Fed
Segment	Cell	0-56nm MAMs	0-24nm MAMs	25-56nm MAMs	MCI^2	Volume, Volume (µm³)	Sphericity (Voxel), Sphericity
1	M001	31.7229	11.7545	19.9684	3.25565	0.559728	60.3668
2	M001	61.1113	26.8617	34.2496	3.08761	0.279468	61.4427
3	M001	91.2208	50.6545	40.5663	4.47618	0.126682	54.2886
4	M001	10.0084	4.77623	5.23218	4.59506	0.21373	53.8163
5	M001	62.4748	24.1746	38.3002	4.32774	0.305124	54.9023
6	M001	29.4819	11.9207	17.5613	5.53899	0.937002	50.567
7	M001	40.8342	13.4647	27.3695	4.19309	1.01303	55.4838
8	M001	25.2921	7.57925	17.7128	3.65305	1.00094	58.0933
9	M001	69.7863	35.8507	33.9356	5.70819	0.32012	50.0624
10	M001	74.6238	19.4394	55.1844	3.01756	1.32112	61.9145
11	M001	44.0142	27.757	16.2572	3.46872	0.159499	59.1046
12	M001	83.6011	35.7647	47.8364	4.03162	0.196955	56.2149
15	M001	92.8651	3.49407	89.3711	3.86582	0.0182205	57.0073
19	M001	57.3699	26.4424	30.9274	2.51641	0.452792	65.7785
20	M001	74.0308	32.7017	41.329	5.747	0.150436	49.9494
21	M001	41.3684	11.2217	30.1467	3.36053	1.2652	59.7321
22	M001	60.7698	19.8489	40.9209	3.39356	1.00013	59.5377
23	M001	46.321	17.5664	28.7546	4.52274	0.984777	54.1016
24	M001	45.0525	13.3916	31.6609	2.52604	0.708578	65.6948
25	M001	27.953	11.3951	16.5579	6.6374	0.601288	47.6078
27	M001	32.5465	11.6322	20.9143	2.44311	0.472148	66.4298
28	M001	55.7132	13.5527	42.1605	3.00968	1.19238	61.9685
29	M001	35.2603	9.053	26.2072	4.40463	1.5215	54.5809
30	M001	76.4789	42.678	33.801	5.45602	0.132036	50.8221
33	M001	73.0555	31.8475	41.208	3.8112	0.254707	57.2783
34	M001	74.94	27.752	47.188	2.33667	1.07252	67.4235
35	M001	63.2141	20.6741	42.5401	4.79981	2.31395	53.0399
36	M001	59.9544	32.3425	27.6119	3.89325	1.63947	56.8731
37	M001	48.5799	22.1451	26.4348	2.47093	0.402878	66.1796
38	M001	64.1424	22.4139	41.7285	4.07281	1.57422	56.0247
39	M001	62.3491	26.2902	36.0588	2.52218	0.838324	65.7283
40	M001	77.618	22.4478	55.1702	2.8054	1.07773	63.4375
41	M001	49.3098	17.8563	31.4534	2.56604	0.31683	65.3516
42	M001	69.5372	18.346	51.1912	3.96105	1.36598	56.5467
43	M001	55.2017	17.2397	37.962	2.90582	1.0959	62.6982
44	M001	55.2695	22.551	32.7185	2.52883	1.03957	65.6706
45	M001	53.3572	16.3258	37.0314	3.85674	1.04771	57.052
46	M001	50.8881	17.0709	33.8172	2.61019	0.771197	64.981
47	M001	59.5489	18.9154	40.6335	4.13617	1.88091	55.7371
48	M001	63.9568	22.2609	41.6959	2.66022	1.2462	64.5711
49	M001	46.1989	22.326	23.8729	2.70055	0.951127	64.2481
50	M001	18.6928	4.32631	14.3665	3.9226	0.11347	56.7309
52	M001	74.2453	32.8486	41.3967	4.66422	0.195551	53.549
54	M001	67.4038	16.1185	51.2853	3.51396	1.1873	58.8498
55	M001	38.0823	13.8168	24.2655	2.85131	0.576617	63.0951
56	M001	41.08	10.4053	30.6747	3.51034	0.262624	58.8701
57	M001	13.0794	7.03455	6.04483	2.53104	0.533951	65.6514
60	M001	21.5672	5.98564	15.5816	3.16278	0.940709	60.952
63	M001	50.4479	21.4448	29.0031	2.68795	0.597773	64.3483
64	M001	18.1304	9.0497	9.0807	2.57662	0.194502	65.2621
65	M001	22.7669	11.5992	11.1678	2.57285	0.740976	65.2939
66	M001	38.1126	14.1465	23.9661	3.10569	1.2302	61.3232
67	M001	35.6791	14.3188	21.3603	3.34155	0.816332	59.8451
68	M001	30.2729	10.1507	20.1222	2.63527	0.991774	64.7742
69	M001	59.4986	23.0901	36.4085	2.58337	1.77759	65.2052
70	M001	37.1085	15.1892	21.9193	2.61951	1.18382	64.904
71	M001	45.4294	17.692	27.7374	2.88846	0.885153	62.8235
74	M001	20.509	8.81581	11.6932	3.48556	1.72693	59.0092
77	M001	63.9317	29.0105	34.9212	2.46599	0.448372	66.2238
78	M001	66.7704	21.541	45.2295	4.09175	1.41182	55.9381
79	M001	58.4282	18.1289	40.2994	3.86261	0.613225	57.0231
80	M001	79.2293	29.2618	49.9676	2.54193	1.19244	65.5576
81	M001	49.5758	12.8748	36.701	2.63871	0.871252	64.7461
82	M001	51.62	19.6566	31.9634	3.51868	0.455712	58.8235
83	M001	34.8571	10.4515	24.4056	2.64002	0.214853	64.7354
84	M001	60.5489	30.7022	29.8467	2.52989	0.940665	65.6614
85	M001	89.0326	54.6072	34.4254	5.59995	0.0784748	50.3828
86	M001	36.1484	15.9784	20.17	2.64341	0.306547	64.7077
87	M001	34.8075	8.42059	26.3869	4.22909	1.26436	55.3259
88	M001	47.4113	17.5578	29.8535	5.81393	0.765041	49.757
89	M001	66.0495	29.0874	36.9621	2.57889	0.2882	65.2429
90	M001	34.8523	12.0177	22.8346	6.07132	0.398218	49.0437
91	M001	22.6261	9.18205	13.444	4.38153	0.13824	54.6767
92	M001	37.349	15.3137	22.0354	3.62562	0.399268	58.2394
93	M001	30.5101	9.79008	20.72	3.30644	0.308961	60.0561
94	M001	61.5728	19.8667	41.7061	2.79779	0.370473	63.4949
95	M001	47.7786	19.4807	28.2979	5.02181	1.14499	52.2465
96	M001	54.6403	28.6915	25.9488	3.03326	0.473946	61.8074
97	M001	66.7856	25.1943	41.5913	6.68855	0.811391	47.4862
98	M001	41.4739	14.4637	27.0102	2.59912	1.22081	65.0732
99	M001	45.4752	17.3113	28.1639	3.42432	1.36754	59.3589
100	M001	48.0953	16.0224	32.0729	2.738	0.643226	63.9538
101	M001	26.2811	8.24319	18.0379	6.16334	0.307472	48.7984
102	M001	51.6078	23.8535	27.7542	3.6692	1.31461	58.0079
103	M001	50.3702	24.1292	26.2411	4.86656	0.845396	52.7963
104	M001	57.7035	25.3319	32.3716	7.07304	1.04544	46.6096
105	M001	45.049	17.7336	27.3154	4.1517	1.40213	55.6676
106	M001	45.6891	16.3238	29.3653	2.50415	0.264477	65.8856
113	M001	17.9043	5.14509	12.7592	13.5543	0.180695	37.5248
114	M001	1.23311	0.0681621	1.16495	4.78279	0.0873165	53.1028
115	M001	13.6702	4.07932	9.59084	11.1783	0.136353	40.0146
116	M001	9.05072	0.729021	8.3217	5.18704	0.0549555	51.6858
117	M001	39.1499	17.8262	21.3236	2.58717	0.705747	65.1732
118	M001	38.222	16.2875	21.9345	2.58514	0.504271	65.1903
119	M001	60.3349	29.6405	30.6944	2.58461	0.231153	65.1948
120	M001	73.3112	33.5714	39.7398	4.38382	1.16911	54.6672
121	M001	60.361	22.8667	37.4942	2.45774	0.209099	66.2977
122	M001	49.8804	20.1605	29.7199	3.71579	1.35363	57.7644
123	M001	57.0833	22.6989	34.3844	3.66979	1.56569	58.0048
124	M001	66.3355	24.6461	41.6895	2.95636	2.47675	62.3388
125	M001	52.2343	16.714	35.5203	3.8202	1.07616	57.2333
126	M001	67.4775	38.1446	29.3329	4.60463	1.23564	53.779
127	M001	55.2099	21.1722	34.0377	2.56909	1.10965	65.3258
128	M001	61.7817	16.016	45.7657	5.6576	2.06875	50.2111
129	M001	54.7376	12.5416	42.1961	2.60452	1.30636	65.0282
130	M001	48.8367	12.7001	36.1366	2.57551	0.441653	65.2714
131	M001	27.9709	12.1768	15.794	2.95658	0.0483164	62.3373
132	M001	59.0547	24.3964	34.6583	2.69567	0.51101	64.2868
133	M001	39.8248	13.1533	26.6715	3.87698	1.39971	56.9525
134	M001	51.1775	21.5768	29.6007	5.05442	1.45475	52.1339
135	M001	62.9273	23.4075	39.5198	2.70408	0.914313	64.2201
136	M001	34.7377	11.9571	22.7806	3.98526	1.79283	56.432
137	M001	54.7203	18.272	36.4483	4.12273	2.07823	55.7976
138	M001	57.6305	23.4862	34.1444	4.81947	1.22016	52.9677
139	M001	64.2994	23.397	40.9024	3.59235	0.767231	58.4186
140	M001	57.2607	21.5339	35.7268	7.78315	1.94768	45.1467
141	M001	47.4451	19.14	28.3051	2.59226	0.125737	65.1305
142	M001	66.8033	23.2022	43.6011	2.75818	0.676369	63.7974
143	M001	60.6656	20.9446	39.7211	2.80888	1.96815	63.4113
144	M001	67.6889	31.3705	36.3184	3.05969	1.27077	61.629
145	M001	45.6351	19.1476	26.4875	8.70244	1.33023	43.4975
146	M001	57.8208	21.1448	36.676	2.54868	0.125334	65.4997
147	M001	62.8589	24.9683	37.8906	2.83366	1.31847	63.2259
148	M001	61.9756	17.6652	44.3104	2.65633	0.222191	64.6026
149	M001	69.1832	27.5928	41.5903	2.50336	0.478638	65.8925
150	M001	64.1052	22.5699	41.5353	3.70224	1.46891	57.8348
151	M001	55.9245	19.0875	36.8369	2.50728	0.321631	65.8582
152	M001	56.5991	19.8456	36.7536	4.61867	1.37571	53.7244
153	M001	63.7357	24.0856	39.6501	3.01782	0.25214	61.9127
154	M001	69.2719	26.9169	42.355	3.49152	0.568187	58.9756
155	M001	70.3832	24.1034	46.2799	3.35044	1.91243	59.7921
156	M001	70.9229	39.6573	31.2656	3.42099	0.247572	59.3782
157	M001	62.3309	30.7748	31.5561	2.55835	0.324347	65.4171
158	M001	73.321	34.6529	38.6681	3.54297	0.639025	58.6888
159	M001	66.7221	25.1227	41.5994	4.4199	1.16863	54.518
160	M001	51.4037	20.6658	30.7379	5.83696	2.77551	49.6915
161	M001	61.1126	24.93	36.1826	2.7344	1.05261	63.9819
162	M001	56.0584	16.646	39.4124	2.63514	0.65528	64.7753
163	M001	65.3118	28.2687	37.0431	2.88178	1.16814	62.872
164	M001	55.8603	12.0103	43.85	2.9475	1.55946	62.4012
167	M001	35.1071	13.8316	21.2755	2.56576	0.870933	65.354
168	M001	41.2362	10.0992	31.137	2.98358	1.16277	62.1487
169	M001	36.8191	11.3857	25.4334	2.55946	0.389783	65.4076
173	M001	50.3519	18.3975	31.9543	3.47973	1.47403	59.0422
175	M001	53.5995	16.0398	37.5597	4.02948	1.44441	56.2248
176	M001	64.9005	10.8379	54.0625	2.52145	0.503358	65.7346
182	M001	77.2535	34.1888	43.0647	2.80329	0.393723	63.4534
183	M001	64.448	30.8413	33.6067	3.15241	1.56003	61.0188
184	M001	55.0472	20.9648	34.0824	3.51797	1.27989	58.8274
185	M001	22.1937	10.5564	11.6373	2.63672	0.199139	64.7624
186	M001	48.7371	23.7368	25.0003	2.62422	0.95029	64.8651
187	M001	62.2745	27.4905	34.784	4.63388	1.76984	53.6656
188	M001	61.8824	20.8235	41.0589	3.75814	1.83025	57.5466
189	M001	54.6932	23.0667	31.6266	2.73127	1.06934	64.0063
190	M001	60.7187	28.9649	31.7538	2.51627	0.943206	65.7797
191	M001	73.4088	29.3311	44.0777	2.75717	0.497611	63.8052
192	M001	82.304	41.163	41.141	5.29978	0.141862	51.3166
193	M001	64.3214	23.9094	40.412	2.95969	1.5241	62.3154
194	M001	49.2031	18.2427	30.9604	4.21177	1.27601	55.4016
195	M001	78.5998	25.1411	53.4587	2.69724	1.65118	64.2744
196	M001	18.2587	7.74362	10.5151	2.57356	0.660724	65.2879
197	M001	50.8957	21.3824	29.5133	3.16865	0.409169	60.9144
198	M001	89.9428	67.0019	22.9409	4.83901	0.0522225	52.8963
199	M001	45.8864	11.2822	34.6042	2.64106	0.681818	64.7269
200	M001	37.4462	12.3632	25.0829	2.58334	0.139715	65.2054
201	M001	52.2354	21.2646	30.9708	3.16256	0.414911	60.9534
202	M001	46.7127	18.2848	28.4279	2.52512	0.192214	65.7027
203	M001	71.8587	28.2164	43.6423	3.03298	1.00855	61.8094
204	M001	72.4156	27.1801	45.2355	2.54389	1.01743	65.5408
205	M001	43.3722	17.9309	25.4412	5.64228	1.89844	50.2566
206	M001	66.2054	33.1531	33.0523	2.5638	0.782731	65.3706
207	M001	56.7818	21.4281	35.3537	2.77073	0.685243	63.7009
208	M001	78.3591	22.9317	55.4274	2.59804	0.871447	65.0822
209	M001	28.6894	9.80446	18.885	3.19311	0.301689	60.7584
210	M001	55.8315	26.0302	29.8013	3.79327	0.302777	57.3684
211	M001	43.161	14.4282	28.7328	7.83701	0.271489	45.043
212	M001	34.7695	13.8177	20.9519	2.51921	0.755471	65.7541
213	M001	53.0292	21.9234	31.1058	6.95288	1.75533	46.8766
214	M001	61.2604	28.6805	32.5799	2.80744	0.457376	63.4221
215	M001	76.9119	28.2413	48.6705	2.49694	0.760935	65.949
216	M001	53.1945	20.7322	32.4623	4.70936	1.51024	53.3774
217	M001	63.118	31.061	32.057	2.63231	0.485328	64.7986
218	M001	61.2396	26.2112	35.0284	3.19702	0.579932	60.7336
219	M001	37.1391	12.405	24.7341	5.71261	1.37008	50.0495
220	M001	71.5354	29.3835	42.1519	2.5367	0.905125	65.6026
221	M001	34.3551	14.8427	19.5124	2.80377	0.701084	63.4498
222	M001	42.7908	18.1423	24.6485	3.06303	0.964954	61.6066
223	M001	54.7874	15.4319	39.3555	2.6854	0.592982	64.3687
224	M001	56.8459	17.7261	39.1198	2.70568	0.938295	64.2075
225	M001	37.0335	16.5411	20.4923	4.28355	1.27636	55.0904
226	M001	55.0848	21.5317	33.5531	2.79818	1.27199	63.492
227	M001	45.2479	21.2554	23.9926	2.63883	0.357692	64.7451
228	M001	33.8735	14.2487	19.6248	3.42369	0.244919	59.3626
229	M001	63.7874	34.1692	29.6182	2.5228	0.614985	65.7228
230	M001	57.7838	22.9049	34.8789	3.52569	1.64553	58.7845
231	M001	51.944	26.6804	25.2636	2.52016	0.174475	65.7458
232	M001	56.7627	18.9698	37.7929	4.16392	1.22104	55.613
233	M001	57.048	21.5442	35.5039	2.49083	0.920702	66.0028
234	M001	57.3819	18.1849	39.197	3.41065	2.1333	59.4381
236	M001	49.8388	15.8926	33.9462	3.56062	1.70058	58.5917
237	M001	57.6108	25.236	32.3748	2.59065	0.505629	65.144
238	M001	34.1572	14.8297	19.3275	2.55725	0.228706	65.4264
239	M001	39.8438	16.6063	23.2375	2.61851	1.52274	64.9122
240	M001	53.0495	25.4206	27.6289	2.60717	0.335307	65.0062
242	M001	49.0706	19.0574	30.0133	4.20932	1.03884	55.4124
243	M001	52.0043	18.2821	33.7222	3.83685	2.37374	57.1504
244	M001	50.6706	17.6583	33.0123	3.74139	1.24578	57.6324
245	M001	51.8831	25.2193	26.6639	2.5848	0.260682	65.1931
246	M001	45.8194	17.6287	28.1907	2.82132	1.08645	63.3179
247	M001	37.5962	14.4061	23.1902	3.56381	1.51348	58.5742
248	M001	37.8293	17.9261	19.9032	2.66668	0.44557	64.5189
249	M001	40.2833	12.0186	28.2647	2.6672	0.641297	64.5147
250	M001	71.5856	27.1288	44.4568	2.51959	0.743463	65.7508
254	M001	54.1996	17.1714	37.0282	5.05357	1.07079	52.1368
255	M001	34.5066	7.95872	26.5479	3.5043	0.625264	58.9038
257	M001	59.3231	36.2412	23.082	2.69234	0.0643144	64.3134
259	M001	53.2665	12.8793	40.3872	3.42612	0.694827	59.3485
261	M001	26.92	11.452	15.4679	4.80102	1.00499	53.0355
264	M001	42.6203	12.6771	29.9432	5.81014	1.21536	49.7678
266	M001	38.4155	15.7052	22.7104	2.86908	1.38207	62.9646
271	M001	47.0872	17.1827	29.9045	6.65058	2.88856	47.5763
272	M001	47.2409	21.079	26.1619	2.69027	0.47106	64.3298
273	M001	39.7484	15.8933	23.8552	2.57923	0.299788	65.24
274	M001	64.5716	29.5237	35.0478	2.5981	0.468926	65.0817
276	M001	60.4208	28.9117	31.5091	3.95979	0.469164	56.5527
277	M001	71.5454	24.9712	46.5743	3.15089	0.461977	61.0285
278	M001	55.7086	23.0129	32.6957	2.54546	0.68788	65.5273
279	M001	52.3705	11.4261	40.9444	2.66501	0.701047	64.5324
281	M001	47.3931	14.1262	33.2669	2.57936	0.344782	65.239
282	M001	29.2691	11.2331	18.036	2.8811	1.71445	62.8769
286	M001	42.9133	16.8212	26.0921	4.00607	0.225383	56.3341
288	M001	55.9011	13.0604	42.8407	2.37887	0.795365	67.0225
289	M001	80.2967	23.3133	56.9834	2.98031	0.553288	62.1714
290	M001	17.3368	7.89101	9.44581	3.21917	0.604891	60.594
291	M001	69.8018	18.4652	51.3365	3.73424	0.837983	57.6691
292	M001	43.9568	17.3998	26.557	3.55148	0.0430766	58.6419
293	M001	39.1522	10.5309	28.6213	2.5515	0.745578	65.4755
294	M001	18.7369	2.64202	16.0948	2.39117	0.629271	66.9074
295	M001	42.1224	20.7377	21.3847	6.84993	2.33047	47.1103
296	M001	81.398	27.2642	54.1338	3.16073	0.0487583	60.9652
297	M001	38.7619	9.95188	28.8101	3.72568	0.482026	57.7133
298	M001	73.0592	34.922	38.1372	4.89194	0.158718	52.7048
299	M001	71.2053	8.83343	62.3718	2.69122	0.364232	64.3223
300	M001	55.9989	17.2461	38.7527	2.79668	0.157673	63.5034
301	M001	53.3502	12.9829	40.3673	2.52282	0.791475	65.7227
303	M001	30.8068	9.58158	21.2253	2.56184	0.89579	65.3874
304	M001	63.0176	17.7001	45.3175	2.71103	0.918559	64.1652
305	M001	67.9381	30.1631	37.775	2.43632	0.470094	66.4915
306	M001	32.1759	9.72114	22.4548	2.9025	0.961658	62.722
307	M001	40.3244	14.7069	25.6176	3.41938	0.186371	59.3875
308	M001	19.4966	6.03863	13.458	2.43391	0.839851	66.5135
309	M001	78.5801	13.159	65.4211	3.25867	0.583867	60.3482
310	M001	27.0397	8.38642	18.6533	3.46147	1.18838	59.1458
311	M001	75.8472	16.1734	59.6738	3.03472	0.95421	61.7975
312	M001	73.184	26.5492	46.6349	2.8856	0.997691	62.8443
313	M001	17.8017	2.08589	15.7158	2.75304	0.875421	63.8372
314	M001	72.9329	19.4088	53.5241	3.04317	0.900361	61.7403
315	M001	49.1381	16.1063	33.0317	2.57658	0.84682	65.2624
316	M001	41.0902	13.2193	27.871	2.99103	0.680733	62.097
317	M001	35.762	4.12623	31.6358	2.66175	0.594532	64.5587
318	M001	33.3045	15.1678	18.1367	2.8547	1.07548	63.0702
319	M001	60.2713	15.0111	45.2602	2.8165	0.839862	63.354
320	M001	27.4162	9.56545	17.8507	2.67911	0.182488	64.419
321	M001	48.8557	19.7589	29.0968	2.59225	1.10001	65.1306
322	M001	52.9898	24.0294	28.9603	2.60881	0.812871	64.9925
323	M001	61.1061	14.1763	46.9298	2.93142	0.690294	62.5151
324	M001	76.8379	18.8237	58.0142	2.52964	0.836596	65.6636
325	M001	76.1923	20.7519	55.4404	2.97468	0.676565	62.2106
326	M001	42.715	17.0955	25.6196	3.19097	1.13294	60.7719
327	M001	38.9888	12.1252	26.8636	3.07704	0.508202	61.5129
328	M001	81.7542	19.7229	62.0313	2.51901	0.614427	65.7558
329	M001	42.0003	13.7528	28.2475	2.52287	0.891305	65.7222
330	M001	51.7721	22.5313	29.2407	2.61789	1.21349	64.9173
331	M001	52.6519	11.6617	40.9902	2.56092	0.802733	65.3951
332	M001	41.8958	20.5425	21.3533	2.61458	0.566867	64.9447
333	M001	49.7771	21.9557	27.8215	2.91275	1.07642	62.6484
334	M001	40.9267	13.7313	27.1955	2.71078	0.694674	64.1672
335	M001	46.1486	22.8339	23.3148	2.58533	1.03215	65.1887
336	M001	69.5809	21.0007	48.5802	2.80603	0.638544	63.4327
337	M001	47.2365	15.6351	31.6013	6.80547	1.53539	47.2126
338	M001	47.8026	21.3339	26.4687	2.94901	0.128622	62.3905
339	M001	55.9402	23.1125	32.8278	2.57934	1.02096	65.2391
340	M001	51.3084	10.8193	40.4891	3.43343	0.512092	59.3064
341	M001	49.5334	19.6594	29.874	3.42733	0.250723	59.3415
342	M001	62.2469	13.4997	48.7472	3.07645	0.947621	61.5169
343	M001	47.4269	19.1595	28.2674	2.82016	0.446123	63.3266
344	M001	77.4256	30.9962	46.4294	3.64555	0.635161	58.1331
345	M001	57.0364	22.433	34.6033	2.53333	0.436806	65.6317
346	M001	75.3103	28.5646	46.7456	2.96699	1.44213	62.2643
347	M001	62.3642	19.7201	42.6442	3.64937	1.52214	58.1128
348	M001	69.981	32.1169	37.8641	2.5238	0.674469	65.7142
349	M001	65.9964	17.0056	48.9908	2.87269	1.14253	62.9382
350	M001	44.7055	18.2265	26.479	2.49065	0.171064	66.0044
351	M001	60.1937	18.7838	41.4099	3.43249	1.03774	59.3118
352	M001	52.5394	13.9228	38.6166	5.60196	2.07408	50.3768
353	M001	72.0178	17.7454	54.2724	2.60905	0.70207	64.9905
354	M001	55.2688	25.2549	30.014	2.53208	0.643078	65.6425
355	M001	77.5289	29.5287	48.0002	4.34322	1.16777	54.837
356	M001	45.9588	18.2759	27.6829	3.53592	1.26328	58.7278
357	M001	48.4335	15.7236	32.7098	2.82847	0.213264	63.2645
358	M001	34.4493	13.083	21.3663	3.80683	1.77057	57.3002
359	M001	51.0048	18.197	32.8078	3.15374	1.63476	61.0102
360	M001	53.5709	22.1333	31.4376	2.67426	0.529611	64.4579
361	M001	47.3588	13.8252	33.5336	2.63741	0.284173	64.7568
362	M001	67.4902	29.4347	38.0554	4.18408	0.910608	55.5236
363	M001	47.5382	16.1962	31.342	4.45624	1.49407	54.3694
364	M001	58.1611	18.2418	39.9194	4.30854	1.1223	54.9837
365	M001	28.4558	9.46922	18.9866	2.65107	1.43019	64.6453
366	M001	30.7903	12.0118	18.7785	2.60321	0.564984	65.0391
367	M001	56.3418	20.3667	35.9751	2.50301	1.02217	65.8956
368	M001	52.0956	24.4694	27.6262	2.57097	0.20481	65.3098
369	M001	52.4671	24.2454	28.2217	3.43093	1.79284	59.3208
370	M001	32.4599	15.793	16.6669	3.89815	0.682638	56.8493
371	M001	51.3553	19.4415	31.9138	3.13838	1.57383	61.1095
372	M001	37.526	14.8295	22.6965	2.79817	0.760504	63.4921
373	M001	77.2192	34.3433	42.8759	4.31696	0.221272	54.9479
374	M001	98.5439	4.73616	93.8078	4.56964	0.0179446	53.9159
375	M001	55.989	26.6358	29.3533	3.62575	0.469734	58.2387
376	M001	10.186	3.41075	6.77526	2.9651	0.616503	62.2775
377	M001	77.4693	36.3076	41.1617	3.40888	1.4972	59.4484
378	M001	59.5264	20.765	38.7613	2.51175	1.05042	65.8191
379	M001	62.1036	31.2184	30.8852	2.55841	0.45466	65.4165
380	M001	86.1698	51.4111	34.7587	4.15628	0.134568	55.6471
381	M001	59.4245	25.1234	34.3011	2.71806	1.09974	64.1099
382	M001	69.2302	30.2949	38.9353	2.59012	0.90666	65.1484
383	M001	55.1368	26.1068	29.03	2.57806	0.591231	65.2499
384	M001	53.0284	22.3276	30.7008	4.01154	1.427	56.3085
385	M001	61.6707	20.2108	41.4599	2.48572	0.688534	66.0481
386	M001	59.7115	25.3767	34.3348	3.15051	2.39776	61.031
387	M001	68.0051	32.0442	35.9608	2.3466	0.231689	67.3283
388	M001	50.7456	19.1583	31.5872	4.80986	2.60228	53.0029
389	M001	79.8328	37.8574	41.9754	6.05032	0.210355	49.1004
390	M001	57.8609	21.5089	36.3519	2.90087	0.118971	62.7338
391	M001	48.2314	15.9943	32.2371	2.76326	1.26447	63.7584
392	M001	59.4379	23.134	36.304	4.40842	1.24708	54.5653
393	M001	51.7059	24.6759	27.03	2.88372	0.48042	62.8579
394	M001	49.9553	18.6023	31.353	2.5178	0.144594	65.7664
395	M001	49.62	11.0274	38.5927	3.39472	1.5239	59.531
396	M001	67.3603	26.2383	41.122	2.76776	0.482184	63.7238
397	M001	51.4751	17.1065	34.3686	2.56712	0.58399	65.3425
398	M001	63.1	16.9107	46.1892	4.8843	1.28328	52.7323
399	M001	51.9486	11.1665	40.7821	5.0602	1.75278	52.1141
400	M001	71.7432	25.9537	45.7894	2.54187	0.392653	65.5582
401	M001	50.0322	13.2039	36.8282	2.90962	0.78031	62.6708
402	M001	41.6906	16.6682	25.0225	3.43905	0.733854	59.2741
403	M001	73.3316	31.9418	41.3898	2.57705	0.596203	65.2584
404	M001	68.8505	18.2986	50.5519	2.64925	1.68852	64.6601
405	M001	49.0329	16.2224	32.8105	2.48668	0.738486	66.0396
406	M001	70.3467	23.8346	46.512	5.78182	2.11196	49.8489
407	M001	45.2442	17.5207	27.7235	2.86952	0.733224	62.9614
408	M001	55.9715	24.8859	31.0856	2.57434	0.507455	65.2813
409	M001	58.5522	17.3013	41.2509	2.59694	1.31703	65.0914
410	M001	49.4047	24.988	24.4167	3.48155	0.482007	59.0319
411	M001	43.5286	18.0333	25.4954	2.7086	0.814737	64.1843
412	M001	69.4422	29.4162	40.0259	3.8839	0.463439	56.9187
413	M001	45.6816	20.2694	25.4121	4.12213	1.5346	55.8003
414	M001	54.6747	19.8596	34.8151	4.11484	2.24689	55.8333
415	M001	32.4646	10.6105	21.8541	2.62238	0.928371	64.8802
416	M001	72.0405	36.3521	35.6884	3.15866	0.237523	60.9785
417	M001	53.2599	25.4841	27.7758	3.41689	0.364226	59.402
418	M001	50.2384	21.4629	28.7755	6.93694	2.04263	46.9125
419	M001	56.2276	26.5554	29.6722	3.04597	1.09977	61.7214
420	M001	55.0376	22.7606	32.277	2.50364	0.444589	65.8902
421	M001	33.9296	13.858	20.0715	2.77794	0.473046	63.6458
422	M001	69.8804	32.5014	37.379	2.84791	1.70268	63.1203
423	M001	69.9388	28.4234	41.5154	2.52666	1.87281	65.6894
425	M001	61.7121	35.0977	26.6143	4.22273	0.667867	55.3537
426	M001	49.0085	17.0109	31.9977	3.19895	0.463448	60.7214
427	M001	48.5753	17.4079	31.1674	3.28387	1.66444	60.1934
428	M001	60.8754	28.2125	32.6628	4.53549	1.46175	54.0509
429	M001	61.5548	27.1816	34.3732	6.39976	0.762096	48.1899
430	M001	54.0852	23.4076	30.6775	3.02977	1.44622	61.8312
431	M001	67.3544	21.729	45.6254	3.0588	0.793239	61.635
433	M001	45.173	16.8199	28.3531	8.80942	0.831651	43.3207
434	M001	54.7965	20.9538	33.8426	2.5439	0.298274	65.5407
435	M001	39.2069	13.7906	25.4163	2.65896	0.643021	64.5813
436	M001	56.9673	17.7819	39.1854	2.54419	1.05423	65.5382
437	M001	45.6813	18.6916	26.9897	2.72352	1.13997	64.0669
438	M001	72.503	39.6545	32.8485	2.55744	0.45002	65.4248
439	M001	67.6147	31.3445	36.2702	5.08832	2.03041	52.0179
440	M001	47.6541	15.326	32.328	3.33058	0.91405	59.9107
441	M001	57.0141	19.4102	37.6039	2.53677	0.564244	65.602
442	M001	61.4553	14.5107	46.9446	2.72538	1.50519	64.0524
443	M001	25.3083	6.98447	18.3239	2.80981	0.277317	63.4043
444	M001	32.2292	12.968	19.2612	2.87007	1.1454	62.9574
445	M001	46.0461	17.6486	28.3975	2.88505	0.737934	62.8482
446	M001	40.1592	15.624	24.5352	3.44474	0.831129	59.2414
447	M001	44.1725	15.4937	28.6789	2.77766	0.855122	63.6479
448	M001	49.8948	17.8936	32.0012	2.78664	1.90395	63.5795
449	M001	68.6067	44.3941	24.2126	2.69617	0.21049	64.2828
450	M001	58.5848	19.4745	39.1103	2.95772	0.827872	62.3293
451	M001	54.3544	17.0861	37.2684	4.18762	1.08515	55.508
452	M001	40.0423	16.982	23.0603	3.22282	1.25157	60.5711
453	M001	37.4112	14.8669	22.5443	4.63798	1.82884	53.6498
454	M001	73.5091	26.1315	47.3777	2.55282	0.305352	65.4642
455	M001	61.3258	24.7565	36.5693	2.47292	0.22263	66.1619
456	M001	54.293	14.5555	39.7376	6.16067	1.39303	48.8054
457	M001	55.0162	17.3912	37.625	2.72	0.930574	64.0946
458	M001	33.6696	12.4452	21.2244	2.76932	0.199922	63.7118
459	M001	59.8618	26.1117	33.7501	2.71999	0.600242	64.0947
460	M001	60.2731	24.3723	35.9007	2.78205	1.19795	63.6144
461	M001	35.089	14.7031	20.3859	3.19569	1.30941	60.742
462	M001	60.8009	26.3199	34.481	2.74254	1.21095	63.9185
463	M001	40.3481	12.1781	28.17	4.21107	1.09688	55.4047
464	M001	54.2679	23.1292	31.1387	3.17538	0.930666	60.8713
465	M001	47.0014	22.7362	24.2652	4.90825	0.693779	52.6464
466	M001	44.6063	13.0214	31.585	4.5109	0.0902467	54.1489
467	M001	56.3648	20.5289	35.8359	6.98562	1.00325	46.8032
468	M001	56.3587	5.15601	51.2027	2.51925	0.104221	65.7537
469	M001	52.2382	18.0885	34.1497	2.60934	0.595148	64.9881
470	M001	58.5391	20.3443	38.1948	5.37991	2.16397	51.0606
471	M001	49.1385	19.2565	29.882	2.56746	0.422747	65.3396
472	M001	37.1923	15.6884	21.5039	2.51782	0.30244	65.7662
473	M001	47.1631	14.8344	32.3288	2.48193	0.410982	66.0817
477	M001	20.5525	8.33999	12.2126	2.53957	0.196248	65.5779
478	M001	46.9605	17.5702	29.3902	3.45056	0.834828	59.2081
479	M001	52.2863	22.2446	30.0418	3.10283	0.966873	61.342
480	M001	49.2785	16.2686	33.01	3.53474	1.57411	58.7343
481	M001	65.8229	17.6085	48.2144	2.54206	1.1187	65.5565
482	M001	40.7658	15.1636	25.6022	2.57466	0.505585	65.2786
483	M001	78.4069	29.4547	48.9522	2.83403	0.75911	63.2232
484	M001	53.11	20.5903	32.5197	2.53948	0.387738	65.5786
485	M001	51.5935	20.4876	31.1059	2.53877	0.512039	65.5848
486	M001	70.6682	35.8809	34.7873	3.51169	0.0970394	58.8625
487	M001	54.8083	11.8249	42.9833	2.75031	0.660683	63.8582
488	M001	72.5814	22.7207	49.8606	3.7202	1.71544	57.7416
489	M001	44.1926	20.0865	24.1061	2.87161	0.810957	62.9461
490	M001	53.7714	26.9318	26.8397	2.61933	0.438491	64.9054
491	M001	49.6034	24.2896	25.3138	3.01954	0.0925051	61.901
492	M001	68.8054	32.037	36.7685	2.53201	0.661939	65.6431
493	M001	58.8457	22.749	36.0967	4.24135	1.66443	55.2725
495	M001	79.4003	20.8775	58.5228	2.48223	0.490321	66.079
496	M001	54.5592	22.0874	32.4718	7.67625	2.61553	45.3553
497	M001	45.2954	16.7288	28.5666	2.55867	0.768409	65.4143
498	M001	11.024	4.23058	6.79341	12.4739	0.0914319	38.5784
499	M001	64.9259	25.8293	39.0966	3.44122	1.47173	59.2616
500	M001	54.1911	21.5512	32.6399	4.79105	1.4274	53.0722
501	M001	62.3873	28.5118	33.8755	5.76095	0.819094	49.9091
502	M001	52.3199	23.275	29.0449	2.6898	0.137028	64.3336
503	M001	50.0862	19.5081	30.5781	3.52505	0.19565	58.7881
504	M001	45.2074	17.6601	27.5473	7.40835	1.429	45.8955
505	M001	31.7331	13.1496	18.5835	2.61512	0.718575	64.9402
506	M001	30.5825	11.8158	18.7666	2.55303	0.160641	65.4625
507	M001	23.7508	3.26228	20.4885	2.8731	0.0543452	62.9352
508	M001	66.2548	22.2879	43.967	2.53802	0.175053	65.5912
509	M001	49.994	19.4991	30.4949	3.10218	0.743624	61.3463
510	M001	60.9015	15.3576	45.5438	5.00508	1.74737	52.3047
511	M001	73.9283	20.9383	52.99	3.32296	0.988852	59.9564
512	M001	54.6446	19.8291	34.8155	4.66257	1.61376	53.5553
513	M001	49.6362	11.8965	37.7397	2.81731	0.829654	63.348
514	M001	46.2676	17.5129	28.7546	2.7264	0.987415	64.0444
515	M001	8.63033	2.39732	6.23302	4.53706	0.192631	54.0447
516	M001	51.0048	21.6657	29.3391	2.55021	0.169918	65.4866
517	M001	37.9162	7.2486	30.6676	3.86368	0.772531	57.0178
518	M001	58.4381	22.9118	35.5263	2.73262	1.05086	63.9958
519	M001	41.6815	8.36118	33.3203	2.71912	0.879571	64.1015
520	M001	66.0345	18.6998	47.3347	3.39487	1.45437	59.5301
521	M001	65.7505	21.6233	44.1272	2.56265	1.12649	65.3804
522	M001	35.7868	12.5419	23.2449	3.19142	0.813346	60.7691
523	M001	48.9911	14.0925	34.8986	2.64285	0.135762	64.7123
524	M001	51.8173	10.9201	40.8972	7.05842	0.518433	46.6418
525	M001	54.8371	11.4176	43.4195	2.52763	1.17478	65.681
526	M001	69.2219	30.1547	39.0671	2.73292	0.778137	63.9934
527	M001	51.7312	17.6182	34.113	3.20619	1.07115	60.6756
528	M001	45.5654	16.7962	28.7693	2.65993	0.528028	64.5735
529	M001	37.1487	15.6354	21.5133	3.32266	1.08062	59.9583
530	M001	33.8634	15.9454	17.9181	2.95819	0.125166	62.326
531	M001	0.0737722	0	0.0737722	3.24824	0.236298	60.4127
532	M001	59.0619	11.0831	47.9788	2.83087	0.938277	63.2466
533	M001	48.5886	16.989	31.5995	2.64766	0.614597	64.6731
534	M001	41.5683	14.9753	26.593	2.54434	0.950011	65.5369
535	M001	45.9584	21.2073	24.7511	2.91968	0.750692	62.5988
536	M001	38.2296	13.4986	24.731	7.78423	1.90204	45.1446
537	M001	49.3982	18.0186	31.3796	5.02434	1.27551	52.2378
538	M001	46.6066	17.7364	28.8702	3.89847	2.10142	56.8477
539	M001	71.5606	20.7635	50.7971	2.55169	0.617992	65.4739
540	M001	36.1652	15.6466	20.5186	2.66366	0.108756	64.5433
541	M001	49.9291	23.3512	26.5779	2.61009	0.460059	64.9819
542	M001	49.0692	18.0336	31.0356	2.54283	0.860825	65.5498
543	M001	61.4656	23.9098	37.5558	3.54003	0.991285	58.705
544	M001	56.6426	14.8947	41.748	4.50668	1.33012	54.1658
546	M001	82.785	39.9485	42.8364	6.71983	0.241763	47.4123
547	M001	47.8301	20.9375	26.8925	2.63741	0.50624	64.7567
548	M001	49.0613	19.915	29.1464	2.53677	0.86694	65.6021
549	M001	39.96	14.1328	25.8272	4.05473	1.13344	56.1078
550	M001	57.4378	13.3812	44.0565	3.08812	1.2457	61.4393
551	M001	55.536	26.3649	29.1711	2.33671	0.50668	67.4232
552	M001	39.7766	17.3771	22.3995	2.95823	0.42792	62.3257
553	M001	58.1339	26.136	31.9979	3.42923	0.586229	59.3306
554	M001	43.6009	19.0098	24.5912	6.31663	1.88553	48.4004
555	M001	39.6097	16.0734	23.5363	2.90581	0.684053	62.6982
556	M001	47.7079	21.625	26.0829	2.59945	0.779508	65.0704
557	M001	42.5064	15.6638	26.8426	2.67634	1.03614	64.4412
558	M001	56.1439	20.7102	35.4337	4.90897	1.68748	52.6438
559	M001	73.1853	19.9359	53.2495	3.46629	1.0876	59.1184
560	M001	55.0058	13.0344	41.9714	2.65338	0.646047	64.6266
561	M001	56.4104	26.8585	29.5519	3.82054	0.635407	57.2316
562	M001	61.6659	31.7904	29.8755	2.57968	0.369047	65.2363
563	M001	28.7293	8.81269	19.9166	2.87035	1.06795	62.9554
564	M001	51.3919	20.1534	31.2385	2.71862	0.653847	64.1054
565	M001	35.6585	15.2631	20.3954	2.6648	1.55857	64.5341
566	M001	41.0629	14.8534	26.2095	3.77944	0.254864	57.4383
567	M001	46.9132	20.2746	26.6386	3.54886	0.299857	58.6563
568	M001	34.395	12.0417	22.3533	2.58574	0.426381	65.1852
569	M001	51.6703	12.2803	39.3901	4.80069	1.665	53.0367
570	M001	70.2667	30.4263	39.8404	2.67907	1.03577	64.4193
571	M001	40.708	16.1311	24.5769	4.57369	0.195921	53.9
572	M001	49.8151	13.1244	36.6906	2.75835	1.42596	63.7961
573	M001	53.066	15.7934	37.2726	3.85875	0.959521	57.0421
574	M001	53.7664	22.2691	31.4972	2.52788	0.215568	65.6788
575	M001	69.5919	14.8735	54.7184	3.63589	1.12698	58.1845
576	M001	67.0756	18.574	48.5016	3.19034	1.07866	60.776
577	M001	51.0177	16.9104	34.1073	2.71356	0.764339	64.1453
578	M001	58.752	22.3685	36.3835	2.58645	0.838484	65.1793
579	M001	66.741	24.3637	42.3773	2.57119	0.65877	65.3079
580	M001	70.0453	18.3563	51.689	2.63003	0.514891	64.8173
581	M001	67.0336	20.1848	46.8489	2.55551	0.441279	65.4412
582	M001	70.2402	24.5151	45.7251	3.36399	1.14644	59.7117
583	M001	63.7861	16.4086	47.3775	2.50174	0.372584	65.9068
584	M001	43.4763	17.0105	26.4658	3.28725	0.151773	60.1728
585	M001	48.4055	11.9818	36.4237	2.59646	0.555553	65.0954
586	M001	20.7269	6.17798	14.549	4.78417	0.125016	53.0977
587	M001	53.8156	18.871	34.9446	2.69689	0.382089	64.2771
588	M001	58.5165	14.8107	43.7058	2.59062	0.576162	65.1443
589	M001	51.8405	21.0868	30.7537	3.49208	0.372632	58.9725
590	M001	45.1971	13.0287	32.1684	3.08968	0.138009	61.4289
591	M001	59.8498	14.6536	45.1962	2.58892	0.404159	65.1586
592	M001	50.3646	18.6841	31.6806	2.54268	0.944238	65.5511
593	M001	52.1142	23.1641	28.9501	3.25716	0.486035	60.3575
594	M001	79.134	15.423	63.711	5.27362	1.9368	51.4014
595	M001	70.557	21.7708	48.7862	2.52038	0.333401	65.7439
596	M001	67.8615	14.95	52.9114	2.70629	0.452688	64.2026
597	M001	52.4983	30.3295	22.1689	2.94071	0.136159	62.4492
598	M001	54.4341	18.3355	36.0986	4.2978	0.743849	55.0295
599	M001	53.2507	13.3535	39.8972	3.70953	0.636043	57.7969
600	M001	73.6324	27.4622	46.1702	3.71457	0.864206	57.7708
601	M001	61.7598	21.4602	40.2996	2.54446	0.675327	65.5358
602	M001	68.3065	18.7773	49.5292	2.74123	0.621803	63.9287
603	M001	73.2216	22.4424	50.7792	2.4969	0.546448	65.9493
604	M001	19.9112	3.42589	16.4853	4.72808	0.09203	53.3068
605	M001	68.734	22.0222	46.7118	3.06676	1.09098	61.5816
606	M001	74.7434	28.342	46.4013	3.7078	1.54722	57.8059
607	M001	67.413	22.8329	44.5801	3.09092	1.70534	61.4208
608	M001	52.418	13.2926	39.1254	2.59676	0.530224	65.0929
609	M001	72.0096	20.9432	51.0664	2.28331	0.590614	67.9447
610	M001	37.1305	17.124	20.0065	3.15079	1.34727	61.0292
611	M001	52.1706	26.4944	25.6762	3.14927	0.398401	61.039
612	M001	58.4534	19.281	39.1724	5.0158	1.40385	52.2674
613	M001	46.5972	6.22433	40.3728	2.8619	0.110817	63.0173
614	M001	54.2601	22.3718	31.8884	3.22797	0.406441	60.5389
615	M001	43.6162	12.774	30.8423	3.29184	1.20992	60.1448
616	M001	62.0172	26.3928	35.6244	4.7552	1.91126	53.2052
617	M001	53.6613	14.1741	39.4872	3.57651	0.934088	58.5047
618	M001	54.976	19.3383	35.6377	4.20787	1.11934	55.4188
619	M001	70.2589	18.5882	51.6707	4.26012	1.16828	55.1913
620	M001	27.6811	11.618	16.063	7.04604	0.575296	46.6691
621	M001	72.1855	19.7925	52.393	2.50042	0.666175	65.9183
622	M001	59.1869	21.3863	37.8006	2.41913	1.50303	66.6486
623	M001	75.6381	20.9318	54.7062	2.50479	0.696591	65.88
624	M001	66.5291	16.9368	49.5924	2.59498	0.766536	65.1077
625	M001	61.338	33.9636	27.3744	2.50913	0.237949	65.842
626	M001	74.3447	36.1213	38.2234	2.95885	0.0878915	62.3213
627	M001	70.6914	21.3065	49.3848	2.45896	0.590392	66.2868
628	M001	47.7312	16.1153	31.6158	2.6804	0.968173	64.4087
629	M001	45.6899	19.4704	26.2195	2.7585	1.19942	63.795
630	M001	78.6809	25.5389	53.142	2.50469	0.327622	65.8809
631	M001	58.2595	16.8835	41.376	2.5706	0.144882	65.313
632	M001	77.2369	29.3738	47.8632	3.68081	0.290875	57.9468
633	M001	64.9949	20.9954	43.9995	2.93516	0.250893	62.4885
634	M001	54.338	17.2347	37.1034	2.59954	0.313623	65.0697
635	M001	5.51779	4.37174	1.14605	5.58105	0.0401935	50.4397
636	M001	55.3071	16.9256	38.3815	3.92825	1.04532	56.7037
637	M001	46.4961	11.271	35.2251	5.55567	0.955358	50.5164
638	M001	24.7655	4.68154	20.084	2.90887	0.461527	62.6762
639	M001	52.2541	14.2709	37.9832	3.24224	0.411905	60.4499
640	M001	58.99	21.2778	37.7122	3.55531	0.225027	58.6208
641	M001	56.0256	13.5478	42.4777	2.58396	0.302672	65.2002
642	M001	91.8817	54.1017	37.78	4.6881	0.0899569	53.4579
643	M001	50.7226	14.4383	36.2843	6.33989	1.4788	48.3411
644	M001	64.2947	21.3447	42.95	2.57608	0.957289	65.2666
645	M001	44.9272	19.0748	25.8524	3.23009	0.0873093	60.5256
646	M001	90.7775	63.6008	27.1767	4.52286	0.058794	54.1012
647	M001	72.2497	29.2461	43.0036	3.94769	1.21332	56.6104
648	M001	65.3901	22.8836	42.5065	2.61214	0.494686	64.9649
649	M001	47.3456	15.1411	32.2044	3.36208	0.956561	59.723
650	M001	56.9814	27.4702	29.5112	2.49105	0.272681	66.0009
651	M001	49.7436	21.329	28.4145	2.27855	0.710971	67.9921
652	M001	32.7337	10.9368	21.7969	4.473	0.712685	54.3014
653	M001	54.8194	26.1346	28.6847	2.98403	0.63174	62.1455
654	M001	53.3252	17.7944	35.5309	3.18705	1.06398	60.7969
655	M001	77.512	39.2118	38.3002	2.97303	0.0724552	62.2221
656	M001	57.035	10.9243	46.1107	3.28758	0.305476	60.1708
657	M001	70.951	15.0258	55.9252	2.99733	1.04253	62.0535
658	M001	57.0571	4.97904	52.078	3.54272	0.165939	58.6902
659	M001	41.8128	9.91971	31.8931	5.26819	1.60743	51.419
660	M001	71.5099	12.1126	59.3973	2.65403	0.811701	64.6213
661	M001	79.2535	22.2475	57.006	2.51822	0.482866	65.7627
662	M001	56.3334	12.3838	43.9496	2.68246	0.391127	64.3922
663	M001	81.1219	25.6972	55.4247	2.45537	0.199277	66.3191
664	M001	81.2278	44.9084	36.3194	3.88648	0.10526	56.9061
665	M001	46.2612	8.58928	37.6719	2.51277	0.203162	65.8103
666	M001	42.8881	17.188	25.7001	4.29096	0.105016	55.0587
667	M001	57.1837	17.4056	39.7781	8.00536	1.87675	44.725
668	M001	69.5036	23.2109	46.2927	2.53525	0.66456	65.6151
669	M001	67.3885	25.3129	42.0757	2.72133	0.616109	64.0841
670	M001	60.3317	15.6795	44.6522	2.62805	1.0601	64.8335
671	M001	38.1204	11.1542	26.9662	2.84229	1.7947	63.1619
672	M001	69.9078	28.8803	41.0275	2.53251	0.238026	65.6387
673	M001	59.0578	18.2272	40.8306	2.37564	0.579401	67.0529
674	M001	72.5833	5.44405	67.1393	3.32716	0.62999	59.9312
675	M001	41.5072	17.3154	24.1918	6.15907	3.0576	48.8097
676	M001	51.1914	22.0046	29.1868	2.56442	0.411382	65.3654
677	M001	55.3739	22.6643	32.7096	3.98227	1.2778	56.4461
678	M001	61.6393	27.1432	34.4961	2.55407	0.877896	65.4536
679	M001	48.8426	21.8488	26.9938	2.89541	1.49676	62.7732
680	M001	50.4023	21.3998	29.0025	3.09545	2.07609	61.3908
681	M001	61.9457	23.8031	38.1427	2.63901	0.820496	64.7437
682	M001	62.4484	23.9371	38.5113	2.63593	0.993934	64.7689
683	M001	59.9602	25.305	34.6552	3.49637	1.66733	58.9483
685	M001	42.4963	21.9539	20.5425	3.8701	1.38032	56.9862
692	M001	52.6456	26.0426	26.603	2.71817	0.250138	64.1089
693	M001	51.0075	25.7603	25.2472	2.72677	0.593097	64.0415
694	M001	47.9148	26.3717	21.5431	2.74109	0.502374	63.9298
695	M001	40.8548	19.6896	21.1651	2.58418	0.725397	65.1983
696	M001	48.4257	11.9974	36.4284	3.36924	1.65321	59.6807
697	M001	34.5334	11.67	22.8634	3.14504	1.06513	61.0664
698	M001	31.1421	11.5205	19.6216	3.87417	1.56847	56.9663
699	M001	50.8387	20.5892	30.2495	2.59273	1.09452	65.1266
700	M001	39.354	11.5128	27.8412	3.53949	0.826176	58.708
701	M001	42.4767	14.3476	28.1291	2.5507	0.711541	65.4824
702	M001	47.2833	20.9312	26.3522	2.51298	0.188333	65.8084
703	M001	24.2311	8.99771	15.2334	4.69848	0.852148	53.4185
704	M001	47.1484	19.8716	27.2768	2.56097	0.607679	65.3948
705	M001	65.0452	21.8277	43.2175	2.84009	0.55431	63.1781
706	M001	48.3988	16.442	31.9568	3.23909	0.653543	60.4695
707	M001	42.7156	17.8198	24.8957	2.77442	0.823713	63.6728
708	M001	37.5429	15.5595	21.9834	3.84877	1.06639	57.0913
709	M001	50.9236	20.2464	30.6772	6.40754	1.53922	48.1704
710	M001	53.3609	23.8262	29.5347	3.05137	1.6741	61.685
711	M001	47.8728	22.1441	25.7287	3.09317	1.12701	61.4058
712	M001	47.3995	19.6881	27.7115	7.29136	2.18717	46.1397
713	M001	37.3476	12.6329	24.7147	3.10074	0.804246	61.3558
714	M001	42.9529	15.5675	27.3854	2.90981	1.68977	62.6695
715	M001	50.0222	20.5593	29.4629	3.06779	1.77534	61.5747
716	M001	41.3601	11.2721	30.088	2.60832	0.880144	64.9966
717	M001	38.4357	10.4195	28.0163	3.18275	1.4552	60.8243
718	M001	57.0045	17.5872	39.4173	2.55177	0.341214	65.4732
719	M001	48.0694	14.7482	33.3212	2.71836	1.21239	64.1074
721	M001	33.2485	12.3642	20.8843	3.34992	1.43743	59.7952
722	M001	44.432	12.1561	32.2759	2.72918	1.11445	64.0226
723	M001	18.4179	7.43338	10.9846	4.99387	0.0275123	52.3438
724	M001	68.2957	14.7629	53.5329	2.70729	0.523451	64.1947
725	M001	69.4241	17.3306	52.0935	3.5677	0.994317	58.5529
727	M001	54.7964	18.8782	35.9182	4.94969	1.91996	52.4991
730	M001	31.1172	12.7335	18.3836	2.69442	0.446037	64.2968
733	M001	52.2018	19.8285	32.3733	2.54295	0.13843	65.5488
734	M001	59.1039	19.7698	39.334	2.76321	0.757233	63.7587
735	M001	30.0422	8.72041	21.3218	2.81986	1.1289	63.3289
751	M001	54.8191	25.9943	28.8249	3.49948	0.76655	58.9309
752	M001	46.8537	26.2165	20.6373	2.94335	0.398473	62.4305
753	M001	38.9722	13.2477	25.7244	3.79402	1.39158	57.3647
754	M001	50.0865	19.789	30.2975	2.70425	0.748574	64.2188
755	M001	50.8817	16.2234	34.6584	6.36468	1.83904	48.2783
756	M001	59.665	22.0483	37.6167	2.76183	0.881274	63.7693
757	M001	42.7381	19.2684	23.4698	2.52468	0.10297	65.7066
758	M001	63.9048	14.1252	49.7796	2.88319	0.504429	62.8618
759	M001	44.6533	6.88291	37.7704	2.5456	0.346165	65.5261
760	M001	40.9336	10.4552	30.4784	2.80983	0.133116	63.4041
761	M001	30.461	8.78348	21.6775	3.15536	0.208558	60.9997
762	M001	38.5672	9.62756	28.9396	5.37434	1.45055	51.0782
763	M001	53.1132	21.954	31.1592	3.27831	0.527387	60.2274
764	M001	56.8776	16.1645	40.713	3.49267	1.68752	58.9692
765	M001	67.167	14.6108	52.5562	3.61811	0.740609	58.2797
766	M001	47.888	11.6166	36.2715	3.77631	0.682346	57.4542
767	M001	50.3196	18.4367	31.8829	2.61945	0.481864	64.9044
768	M001	51.3637	28.8151	22.5486	4.97954	0.848145	52.394
769	M001	44.8796	10.2977	34.5819	3.62111	0.521823	58.2636
770	M001	39.0146	11.1848	27.8297	3.11272	1.21464	61.277
771	M001	57.2236	23.3001	33.9234	2.58649	0.648447	65.179
772	M001	56.9699	15.4735	41.4964	2.81703	0.979158	63.35
773	M001	46.7055	18.7839	27.9216	5.66125	1.35664	50.2003
774	M001	56.5599	23.5313	33.0286	4.10591	1.10001	55.8737
775	M001	31.9546	16.0498	15.9047	2.57493	0.340255	65.2764
776	M001	61.3346	26.3687	34.9659	2.63942	0.917666	64.7403
777	M001	46.7301	20.7088	26.0213	2.5592	0.589721	65.4098
778	M001	53.9166	22.6796	31.237	3.09479	0.788837	61.3951
779	M001	47.6684	15.0145	32.6539	3.86287	1.46138	57.0218
780	M001	55.165	19.0968	36.0681	3.17377	1.25338	60.8816
781	M001	46.3521	17.5989	28.7531	5.56643	2.36512	50.4838
782	M001	70.5619	36.4442	34.1177	3.23282	0.709291	60.5086
783	M001	57.9391	17.5051	40.434	2.80848	0.857799	63.4143
784	M001	67.8985	33.5542	34.3443	2.90326	0.942915	62.7166
786	M001	79.6535	19.8386	59.8149	2.87761	0.899326	62.9023
787	M001	55.8852	18.4854	37.3998	2.8919	1.47944	62.7986
788	M001	57.2035	18.3098	38.8937	5.06874	2.0548	52.0848
789	M001	52.6201	18.7062	33.9139	6.85518	2.70664	47.0982
790	M001	57.2946	22.1498	35.1449	2.70378	1.02336	64.2225
791	M001	37.554	15.5851	21.9689	2.64372	0.269638	64.7052
792	M001	57.9935	12.1521	45.8415	2.48206	0.961908	66.0805
793	M001	45.0055	15.8719	29.1336	3.41473	1.44274	59.4145
794	M001	40.3694	23.8725	16.4969	2.58426	0.189868	65.1977
795	M001	63.109	21.3683	41.7407	2.80224	0.6189	63.4613
796	M001	55.7371	12.5576	43.1796	2.90004	0.631889	62.7398
797	M001	58.9133	28.1185	30.7948	3.51468	0.893026	58.8458
798	M001	67.0376	25.6008	41.4368	3.48385	0.748375	59.0189
799	M001	57.3961	18.1955	39.2006	3.11451	1.05451	61.2653
800	M001	36.255	15.747	20.5079	2.63547	1.23787	64.7726
801	M001	44.7233	15.0122	29.7112	2.96331	0.8802	62.29
802	M001	54.4188	23.3745	31.0443	2.55354	0.843108	65.4581
803	M001	43.3699	18.1418	25.2281	2.81664	1.06254	63.353
804	M001	54.372	23.2161	31.1559	2.57662	0.988431	65.262
805	M001	50.9645	24.5724	26.3922	2.71825	0.902835	64.1083
806	M001	43.4009	19.2306	24.1704	8.14619	1.4441	44.4658
807	M001	29.4175	10.8527	18.5648	2.84485	0.15964	63.1429
808	M001	43.3471	12.7485	30.5986	6.60251	2.28992	47.6915
810	M001	59.8036	26.1892	33.6144	3.50691	1.59947	58.8892
811	M001	38.2836	13.2077	25.0759	2.77176	1.05307	63.6931
812	M001	59.7953	24.4714	35.3239	2.97213	0.914797	62.2284
813	M001	27.2159	9.55112	17.6648	3.13407	0.974409	61.1375
814	M001	35.3672	7.75972	27.6075	2.96698	0.166671	62.2643
816	M001	60.0631	25.4827	34.5804	2.57052	0.512453	65.3137
817	M001	51.7274	19.4073	32.32	3.66072	1.66595	58.0526
818	M001	53.3777	15.1567	38.221	3.90114	1.07517	56.8347
819	M001	49.6999	17.8225	31.8773	2.50663	0.656172	65.8639
821	M001	39.7492	19.4503	20.2988	6.7066	1.56041	47.4435
822	M001	42.8722	17.7194	25.1527	2.66432	0.520322	64.538
823	M001	71.1475	34.0572	37.0903	2.46122	0.137996	66.2665
824	M001	47.9946	21.1532	26.8414	4.12949	0.349773	55.7672
825	M001	51.9137	20.9797	30.934	2.95993	1.08349	62.3137
826	M001	52.7919	24.2932	28.4986	2.4906	0.45479	66.0049
827	M001	57.1884	17.4178	39.7707	2.98595	0.847346	62.1322
828	M001	55.361	17.601	37.76	5.18924	1.77059	51.6785
829	M001	46.6094	19.4822	27.1271	2.84602	0.609844	63.1342
830	M001	32.6943	11.8826	20.8117	5.83387	1.3724	49.7003
831	M001	40.3304	15.6537	24.6767	5.1489	1.0946	51.8131
833	M001	42.4217	19.7217	22.7	2.81941	0.138732	63.3323
834	M001	58.3811	20.537	37.8441	2.59079	0.917379	65.1429
835	M001	40.5593	17.7088	22.8505	11.6776	2.47318	39.436
836	M001	45.2827	12.0684	33.2143	5.33028	1.90186	51.2186
837	M001	47.7609	17.7437	30.0172	2.52137	0.376017	65.7353
838	M001	41.5741	18.6284	22.9457	2.68218	0.0984689	64.3944
840	M001	50.2281	25.0628	25.1653	2.67577	0.422099	64.4458
841	M001	46.5769	12.4016	34.1753	5.32568	2.13775	51.2333
842	M001	61.6911	15.0781	46.613	2.66718	0.491918	64.5149
843	M001	61.8893	18.3766	43.5128	3.85546	2.15566	57.0583
844	M001	44.9373	14.7736	30.1638	3.01574	1.46919	61.9269
845	M001	41.1693	15.9908	25.1785	2.68432	0.175527	64.3773
846	M001	60.1836	18.2988	41.8849	3.12396	0.44052	61.2034
847	M001	63.6259	12.1027	51.5233	2.8769	0.89159	62.9075
848	M001	51.0423	20.0978	30.9446	2.88066	1.16377	62.8801
849	M001	27.7195	8.39639	19.3231	3.37892	1.11448	59.6236
850	M001	64.0825	22.8474	41.2351	2.83941	1.4126	63.1832
855	M001	58.134	21.4666	36.6673	2.48389	1.15914	66.0643
856	M001	57.8032	21.9931	35.8101	2.53253	1.34149	65.6386
857	M001	55.5882	22.2398	33.3484	2.50548	1.06987	65.8739
858	M001	57.8347	27.0444	30.7902	2.57601	0.388888	65.2672
859	M001	60.1858	20.1128	40.073	3.06471	1.64146	61.5953
860	M001	73.8591	24.5675	49.2916	2.79205	1.47805	63.5384
861	M001	48.3693	18.3645	30.0048	2.73168	0.251264	64.0031
862	M001	48.9678	19.4895	29.4783	2.82363	1.71642	63.3007
863	M001	49.7793	27.0147	22.7646	3.3797	1.19995	59.619
864	M001	37.8213	14.212	23.6092	2.56204	0.17368	65.3856
865	M001	53.3553	22.6512	30.7042	3.29489	1.12388	60.1262
866	M001	53.0241	23.4471	29.577	3.86463	1.823	57.0131
875	M001	48.0949	14.3651	33.7298	2.59756	0.822631	65.0862
876	M001	45.6221	18.2118	27.4103	3.00199	0.337723	62.0214
877	M001	50.1723	18.0441	32.1282	4.50945	0.567667	54.1547
878	M001	36.532	12.7127	23.8193	2.66116	1.31942	64.5635
879	M001	53.9546	16.4007	37.5539	5.28923	1.83508	51.3508
880	M001	48.0453	19.4191	28.6262	2.83571	1.53383	63.2107
881	M001	43.8131	12.0993	31.7138	6.36747	1.39647	48.2713
882	M001	65.0975	28.6993	36.3982	2.63169	0.85187	64.8037
883	M001	52.8354	21.9068	30.9285	3.04668	1.57252	61.7166
884	M001	62.1025	11.8339	50.2686	3.55181	0.752925	58.64
885	M001	64.311	27.175	37.1359	2.57155	1.01356	65.305
886	M001	49.5424	19.9207	29.6217	2.5945	0.564991	65.1118
887	M001	41.8214	14.0307	27.7907	3.09541	0.649598	61.391
888	M001	47.1697	30.5081	16.6616	2.53908	0.715821	65.5821
889	M001	71.9449	27.0079	44.937	2.60911	0.932872	64.9901
890	M001	43.7639	17.4686	26.2953	2.55904	0.86054	65.4112
891	M001	57.2495	21.6537	35.5959	2.59807	0.913382	65.0819
892	M001	43.9086	15.6464	28.2622	3.65723	0.950593	58.0711
893	M001	55.4508	19.1406	36.3103	2.58138	0.780347	65.2219
894	M001	46.0943	20.325	25.7693	2.71048	0.32831	64.1695
895	M001	50.7692	8.71795	42.0513	2.54457	0.400913	65.5349
896	M001	47.913	19.7038	28.2092	2.81474	1.22075	63.3672
897	M001	31.818	11.6391	20.1789	2.58865	0.197399	65.1608
898	M001	44.8895	14.6145	30.2749	2.88966	1.21476	62.8148
899	M001	55.7921	18.9764	36.8157	3.08958	0.994713	61.4296
901	M001	37.5969	21.8215	15.7753	4.60692	0.0527913	53.7701
902	M001	51.156	24.2037	26.9523	3.07276	0.600281	61.5415
903	M001	57.4573	25.6502	31.8071	6.659	3.84627	47.5563
904	M001	55.205	24.1937	31.0113	4.93977	2.25411	52.5342
905	M001	58.8686	28.6262	30.2424	2.6225	1.95039	64.8793
909	M001	62.5058	30.6587	31.847	4.38633	1.93469	54.6567
910	M001	65.5398	23.1172	42.4226	2.57185	0.826026	65.3024
911	M001	55.1573	22.357	32.8003	4.22239	0.458079	55.3551
912	M001	66.2681	32.1438	34.1242	2.78916	1.49396	63.5603
913	M001	66.0615	29.3106	36.751	2.79653	1.23012	63.5045
914	M001	55.1353	25.977	29.1583	2.62094	0.768103	64.8921
916	M001	66.5414	29.7549	36.7865	4.26349	2.67003	55.1767
917	M001	55.9963	27.3587	28.6376	4.14602	1.20294	55.693
918	M001	53.4589	28.0679	25.3909	3.84309	1.54647	57.1195
919	M001	0	0	0	2.60513	0.120675	65.0232
920	M001	36.2602	17.7841	18.4762	2.56144	0.10353	65.3907
921	M001	38.06	17.1602	20.8998	2.95341	0.437201	62.3596
922	M001	61.1545	25.4758	35.6788	3.90249	1.88762	56.8282
923	M001	41.723	22.4346	19.2884	2.54567	0.299893	65.5255
924	M001	45.0839	12.6635	32.4204	4.66819	0.882692	53.5338
925	M001	32.7946	13.8647	18.9299	3.80355	1.68776	57.3167
926	M001	51.2967	17.0457	34.2509	2.56106	0.450041	65.394
927	M001	64.8767	17.49	47.3866	2.72529	0.548996	64.0531
928	M001	74.5854	20.9709	53.6145	4.93835	1.88424	52.5392
929	M001	46.9363	8.1699	38.7664	3.35852	1.45901	59.7441
930	M001	46.5564	15.5033	31.053	2.90143	0.981496	62.7298
931	M001	37.8485	6.42139	31.4271	3.0379	0.74675	61.776
932	M001	62.5321	16.5934	45.9387	2.71991	0.802095	64.0953
933	M001	30.1885	10.2002	19.9883	3.71286	0.717398	57.7796
934	M001	49.1676	18.176	30.9916	2.61108	0.721466	64.9737
935	M001	51.3973	10.7543	40.643	3.15324	0.913051	61.0134
936	M001	55.0271	25.3041	29.723	2.6151	0.709842	64.9404
937	M001	52.7785	16.743	36.0355	2.62859	1.11619	64.8291
938	M001	47.6817	10.5104	37.1713	3.68098	1.88748	57.946
939	M001	48.0878	16.6609	31.4269	2.79541	1.83633	63.5129
940	M001	30.0604	10.0124	20.048	3.16657	1.9742	60.9277
941	M001	45.9855	12.7603	33.2251	3.58814	1.03168	58.4415
942	M001	50.5989	18.6387	31.9602	2.52611	0.749956	65.6942
943	M001	49.4589	20.8881	28.5708	2.6509	0.878351	64.6467
944	M001	61.934	23.358	38.576	2.67007	1.05245	64.4916
945	M001	42.041	16.106	25.935	3.6512	0.364833	58.1031
946	M001	42.3927	10.717	31.6757	2.9412	0.880768	62.4457
947	M001	48.2061	19.1573	29.0489	4.03256	1.34654	56.2105
948	M001	65.2782	20.8975	44.3808	4.94667	1.45364	52.5097
949	M001	70.6112	15.5859	55.0253	2.74317	0.266712	63.9136
950	M001	51.1831	18.9156	32.2675	4.94009	0.422169	52.5331
951	M001	37.9406	21.3534	16.5872	2.52882	0.142001	65.6707
952	M001	55.214	23.9201	31.2939	2.582	0.688977	65.2167
953	M001	40.1962	14.5175	25.6787	3.6558	1.29911	58.0787
954	M001	42.8265	14.0794	28.7471	2.66477	0.453581	64.5344
955	M001	62.8601	22.7331	40.127	4.5232	0.823971	54.0998
956	M001	46.8879	15.8009	31.087	5.54433	0.328825	50.5508
957	M001	43.9543	17.1799	26.7744	3.97228	1.13007	56.4934
958	M001	34.9208	11.968	22.9528	3.74993	1.43218	57.5886
959	M001	47.4362	17.1553	30.2809	2.53544	0.931863	65.6135
960	M001	43.7115	23.7386	19.9729	2.76936	0.436234	63.7115
961	M001	35.2795	12.1529	23.1266	4.3316	0.0912015	54.886
962	M001	62.5906	17.2651	45.3255	2.93108	0.302306	62.5175
963	M001	55.2928	13.0475	42.2453	3.95002	0.892439	56.5993
964	M001	54.7386	20.8438	33.8948	3.18525	0.35691	60.8083
965	M001	43.8932	18.2652	25.628	3.74434	1.05039	57.6172
966	M001	43.4191	18.6024	24.8167	2.7067	0.484065	64.1994
970	M001	46.0723	14.4583	31.614	5.20216	1.65066	51.6357
971	M001	42.844	7.65466	35.1893	2.84425	0.29909	63.1473
972	M001	43.8792	17.8805	25.9988	2.74862	0.898518	63.8713
973	M001	46.143	13.803	32.34	3.89104	0.801758	56.8839
974	M001	46.7353	16.484	30.2514	3.07603	0.430886	61.5197
975	M001	32.2554	17.6544	14.601	2.53176	0.969266	65.6453
976	M001	43.1807	19.277	23.9037	2.57962	0.495927	65.2367
977	M001	43.1512	12.2565	30.8947	4.25808	1.42419	55.2001
978	M001	44.2799	13.6609	30.619	4.35397	0.802917	54.7918
979	M001	54.8311	22.2925	32.5387	3.21719	1.08108	60.6064
982	M001	32.5557	8.26838	24.2873	3.149	0.119137	61.0408
983	M001	38.2239	13.1724	25.0515	2.54319	0.408568	65.5468
984	M001	38.992	8.77517	30.2168	3.09506	0.616381	61.3933
985	M001	25.6678	8.00018	17.6676	4.25964	1.47661	55.1933
986	M001	36.9918	15.3843	21.6075	3.04684	0.172156	61.7155
987	M001	32.2323	15.5082	16.7241	3.35483	0.130139	59.766
988	M001	44.0823	11.4266	32.6558	2.98659	0.181092	62.1278
989	M001	44.9788	17.0878	27.8911	2.65053	0.667165	64.6497
990	M001	38.7385	12.2125	26.526	2.65226	2.19945	64.6357
991	M001	34.0638	11.6378	22.426	4.80665	3.14983	53.0147
992	M001	22.8075	5.75755	17.0499	2.67409	1.16357	64.4593
993	M001	64.4511	14.4283	50.0228	4.64931	1.33745	53.6062
994	M001	45.3956	15.5217	29.8738	2.96664	0.170408	62.2667
995	M001	47.2819	14.6678	32.6142	4.75496	1.14383	53.2061
996	M001	51.6532	16.9941	34.6591	2.50542	0.994014	65.8745
997	M001	12.4684	5.34498	7.12344	4.04436	0.210864	56.1557
998	M001	67.3397	19.0596	48.28	3.34633	1.85295	59.8165
999	M001	45.2172	14.7094	30.5078	3.01827	0.181459	61.9097
1000	M001	53.082	17.6974	35.3846	5.33585	1.09478	51.2008
1001	M001	44.7608	13.4368	31.324	3.48171	1.35011	59.031
1007	M001	69.9992	11.7726	58.2265	3.30135	0.805055	60.087
1009	M001	50.3406	15.1716	35.169	2.5124	0.394566	65.8135
1011	M001	44.6395	15.4475	29.192	2.92822	1.17885	62.5379
1012	M001	51.7572	19.5944	32.1628	2.51134	0.39281	65.8227
1013	M001	55.3088	21.8838	33.425	2.49565	0.50637	65.9603
1015	M001	69.4872	15.0424	54.4447	2.56617	0.879102	65.3505
1017	M001	47.2819	24.5642	22.7178	2.91492	0.718431	62.6328
1018	M001	57.8637	23.7241	34.1395	2.63615	0.278999	64.767
1019	M001	48.3302	11.5134	36.8168	6.34355	2.0258	48.3319
1021	M001	56.2355	18.2252	38.0103	2.6359	0.858144	64.7691
1023	M001	45.984	16.0951	29.8889	4.57755	1.69359	53.8848
1024	M001	44.9557	7.77143	37.1843	2.88477	1.24842	62.8503
1025	M001	38.6678	11.1308	27.5371	3.50507	0.133581	58.8996
1028	M001	59.6948	32.2519	27.4429	2.52574	0.386148	65.6974
1030	M001	57.6687	21.0868	36.5818	3.06347	0.879293	61.6036
1031	M001	67.7394	23.6491	44.0903	2.67971	0.505506	64.4142
1032	M001	59.6373	25.2302	34.4071	3.71328	2.58803	57.7774
1033	M001	64.4854	13.6475	50.8379	3.60925	1.46861	58.3273
1034	M001	45.4363	19.0169	26.4194	5.44304	1.12297	50.8624
1035	M001	45.1506	17.1946	27.956	3.43904	1.29513	59.2741
1036	M001	53.5165	23.3914	30.1251	2.64834	0.994574	64.6675
1037	M001	45.6931	13.8013	31.8918	2.62895	0.905761	64.8261
1038	M001	39.047	15.5061	23.5409	2.7233	0.545638	64.0686
1039	M001	51.0854	21.347	29.7384	4.79768	0.523868	53.0478
1040	M001	69.7842	17.2745	52.5097	2.78743	0.407387	63.5735
1041	M001	56.9738	10.9143	46.0594	2.59622	0.315124	65.0974
1042	M001	56.8851	17.6034	39.2817	2.67342	0.440034	64.4646
1043	M001	40.0496	11.3047	28.7449	8.40263	0.7746	44.0088
1044	M001	45.2368	15.138	30.0988	7.26099	1.97021	46.2039
1045	M001	68.6723	27.2991	41.3732	5.54387	1.93784	50.5522
1046	M001	53.0235	27.8221	25.2013	2.9843	0.690553	62.1437
1047	M001	59.846	26.3395	33.5065	3.01471	0.243082	61.934
1048	M001	62.7702	23.1115	39.6587	2.63523	1.59633	64.7746
1049	M001	44.6466	11.94	32.7066	2.5891	1.60303	65.157
1051	M001	50.2553	17.5265	32.7288	2.56976	0.772024	65.3201
1052	M001	64.1134	36.863	27.2504	2.5198	0.607066	65.7489
1054	M001	43.1141	20.5008	22.6134	2.60671	0.450111	65.0099
1055	M001	72.133	20.4836	51.6493	3.10438	1.23579	61.3318
1057	M001	58.9917	21.5919	37.3998	2.5291	0.887249	65.6682
1058	M001	48.5149	20.5411	27.9738	2.50358	0.655276	65.8906
1060	M001	52.8432	18.9364	33.9068	2.98973	1.47172	62.106
1062	M001	67.9101	23.1612	44.7489	4.57397	1.74125	53.8989
1063	M001	77.5519	19.2485	58.3034	3.7792	0.916923	57.4395
1064	M001	65.3094	24.3522	40.9572	2.53038	0.851179	65.6572
1065	M001	63.17	21.2645	41.9055	2.96265	1.99806	62.2947
1067	M001	0	0	0	6.60464	0.0234286	47.6864
1075	M001	43.8955	13.8891	30.0064	3.11051	0.929731	61.2915
1076	M001	68.2652	29.9262	38.339	2.67215	0.777619	64.4749
1077	M001	33.6253	9.13959	24.4857	2.75828	1.32517	63.7967
1078	M001	10.5081	4.04092	6.46716	3.78086	0.277206	57.4311
1082	M001	53.5161	22.738	30.7781	2.55035	0.287145	65.4854
1085	M001	61.6749	13.1946	48.4803	2.63752	1.31714	64.7559
1086	M001	57.4142	11.7439	45.6703	2.54168	1.07204	65.5598
1090	M001	50.2226	13.9769	36.2458	2.5853	1.52424	65.1889
1091	M001	48.8929	9.89889	38.994	2.58295	0.678655	65.2087
1092	M001	28.0316	5.85187	22.1797	2.76413	0.611514	63.7516
1095	M001	18.7837	7.83944	10.9442	4.74449	0.0629202	53.2453
1096	M001	69.1735	16.1294	53.0441	2.47928	0.967194	66.1052
1097	M001	39.6403	14.9698	24.6705	2.72489	0.899671	64.0562
1099	M001	34.2982	8.8397	25.4585	4.43718	1.94928	54.4472
1100	M001	60.6385	13.5622	47.0763	2.55009	0.871792	65.4876
1101	M001	41.324	14.7099	26.6141	2.52818	0.218344	65.6762
1105	M001	45.3511	11.8187	33.5324	4.80929	1.28297	53.005
1106	M001	62.5531	21.1209	41.4322	3.29149	0.680408	60.1469
1108	M001	51.7383	20.3264	31.4119	4.18048	1.83074	55.5395
1109	M001	53.1957	22.6714	30.5243	2.62163	0.829473	64.8864
1110	M001	42.2972	20.3133	21.9839	2.8337	1.06346	63.2256
1111	M001	51.7089	18.6554	33.0535	5.63408	2.88795	50.2809
1112	M001	52.628	26.7904	25.8376	2.61521	1.28579	64.9395
1113	M001	50.0081	23.0897	26.9184	6.4924	1.928	47.9596
1114	M001	57.3481	27.8628	29.4853	5.40163	1.38674	50.9921
1115	M001	51.0574	17.5859	33.4715	2.70965	1.52812	64.1761
1116	M001	45.164	21.2299	23.9341	3.85657	1.44731	57.0528
1117	M001	43.0043	17.132	25.8723	2.65325	0.290159	64.6276
1118	M001	31.4598	11.7598	19.7001	2.70248	0.263153	64.2328
1119	M001	51.5721	20.5233	31.0488	3.3248	1.51104	59.9454
1121	M001	49.0842	20.8466	28.2376	2.54685	0.202607	65.5153
1123	M001	49.6124	13.6633	35.9491	3.6682	1.40713	58.0132
1126	M001	37.4089	11.768	25.6409	6.59285	2.5102	47.7148
1129	M001	54.1442	17.9027	36.2414	4.79492	1.42939	53.058
1130	M001	38.9289	17.8909	21.038	2.53317	0.533938	65.6331
1131	M001	56.8338	17.6448	39.189	4.37064	1.48929	54.7221
1132	M001	30.086	5.30743	24.7785	2.56693	0.362945	65.3441
1141	M001	56.3118	24.0606	32.2512	5.03968	1.89799	52.1847
1142	M001	65.6331	31.94	33.6931	3.34292	1.23278	59.8369
1143	M001	66.4296	29.4453	36.9844	2.5716	1.56499	65.3045
1145	M001	43.5221	14.6913	28.8308	2.57941	0.149007	65.2385
1146	M001	50.039	6.93477	43.1042	5.99853	1.18249	49.2413
1147	M001	44.8889	13.7156	31.1733	7.74948	1.1505	45.212
1148	M001	41.0734	14.5757	26.4977	3.11678	0.982156	61.2504
1149	M001	48.3339	21.149	27.1849	3.30133	0.546415	60.0871
1150	M001	47.472	13.1337	34.3383	5.6667	1.19264	50.1842
1151	M001	46.4179	16.713	29.7049	8.16936	2.0115	44.4237
1152	M001	46.0051	22.6089	23.3962	2.81995	0.585422	63.3282
1153	M001	47.2347	20.7565	26.4782	4.16163	0.589024	55.6233
1154	M001	35.2959	12.2242	23.0717	2.65301	0.565502	64.6296
1155	M001	44.2141	17.5646	26.6494	7.96029	2.68771	44.8093
1156	M001	36.0317	12.5807	23.451	5.02599	0.959016	52.2321
1157	M001	58.9812	18.3176	40.6635	2.8152	0.590342	63.3638
1158	M001	50.0157	25.699	24.3167	2.72354	0.120426	64.0668
1159	M001	46.3304	23.7281	22.6023	3.74448	0.286896	57.6165
1160	M001	40.9293	17.0743	23.8549	3.2764	0.713836	60.2391
1162	M001	51.25	20.3137	30.9364	9.31837	0.134276	42.5172
1163	M001	9.74397	2.76419	6.97978	3.11789	0.0560768	61.2431
1164	M001	51.7785	14.0558	37.7227	2.93182	0.747918	62.5122
1165	M001	48.7562	17.2423	31.5139	2.60191	0.197812	65.0499
1166	M001	45.3619	18.9524	26.4095	2.72304	0.440257	64.0707
1167	M001	55.4664	18.0164	37.4501	2.94093	0.853101	62.4476
1168	M001	48.1735	23.9136	24.2598	4.17761	0.411585	55.5522
1169	M001	37.8364	10.0791	27.7573	2.63758	0.936613	64.7554
1170	M001	44.0249	15.1165	28.9084	4.31112	0.674625	54.9728
1171	M001	58.8166	24.026	34.7906	3.03128	0.912795	61.8209
1172	M001	52.4965	15.3476	37.1489	3.69909	1.00094	57.8512
1173	M001	60.5128	24.5558	35.957	2.69312	1.19498	64.3071
1174	M001	50.7253	17.721	33.0043	2.57423	0.861892	65.2823
1175	M001	30.5788	14.0332	16.5456	3.51201	0.44634	58.8608
1176	M001	45.3921	17.7744	27.6177	3.34218	1.60333	59.8413
1177	M001	60.5111	24.4273	36.0838	2.5212	0.340137	65.7368
1178	M001	41.2918	18.9055	22.3863	2.59586	0.11116	65.1004
1179	M001	36.9533	11.7073	25.2459	4.19538	0.984486	55.4737
1180	M001	63.3827	36.9204	26.4623	2.51871	0.770097	65.7584
1181	M001	37.9575	14.0681	23.8893	14.7863	1.35713	36.4523
1182	M001	0	0	0	3.28803	0.111736	60.168
1183	M001	45.136	21.0428	24.0931	4.98571	0.71797	52.3723
1184	M001	60.5659	20.0722	40.4937	2.94952	0.835919	62.387
1185	M001	48.8289	13.756	35.0729	2.53037	0.820904	65.6573
1186	M001	0.0490888	0	0.0490888	3.14925	0.100538	61.0392
1187	M001	13.747	6.6141	7.13294	4.24324	0.17193	55.2643
1188	M001	55.0153	27.4904	27.525	2.59386	1.24409	65.1171
1189	M001	46.3106	14.729	31.5815	3.0771	1.96633	61.5126
1190	M001	53.9655	20.0116	33.9539	3.80227	1.55564	57.3231
1191	M001	58.6514	26.8137	31.8377	4.30231	2.65409	55.0103
1192	M001	60.3828	16.8131	43.5697	3.1699	0.950021	60.9063
1193	M001	33.4541	11.7604	21.6937	3.18008	0.371589	60.8413
1194	M001	45.8499	21.2186	24.6313	2.57368	0.138566	65.2869
1195	M001	68.959	22.6821	46.2769	3.73663	1.69207	57.6568
1196	M001	55.2486	16.6483	38.6003	2.57249	0.819317	65.297
1197	M001	56.5474	18.8971	37.6503	3.46693	1.47894	59.1147
1198	M001	57.1399	23.4806	33.6593	3.14204	1.3231	61.0858
1199	M001	50.6641	26.27	24.3941	4.84548	1.55143	52.8728
1200	M001	51.7102	21.027	30.6832	3.39041	1.23582	59.5562
1201	M001	37.1783	14.6079	22.5704	3.08638	1.25528	61.4509
1202	M001	43.6822	21.594	22.0882	2.72346	0.30929	64.0674
1203	M001	28.4206	13.5007	14.9199	5.02218	0.411324	52.2453
1204	M001	52.7292	20.1366	32.5926	6.67639	4.05466	47.515
1205	M001	35.596	12.9158	22.6802	8.4183	0.636772	43.9814
1206	M001	52.7061	21.6244	31.0817	3.70826	1.09344	57.8035
1207	M001	74.6091	19.3683	55.2408	2.69419	1.24029	64.2986
1208	M001	48.6247	22.1036	26.521	4.9413	1.77016	52.5288
1209	M001	62.8152	24.5432	38.2721	3.53205	1.19105	58.7492
1210	M001	41.2108	13.9928	27.218	2.48845	0.148988	66.0239
1211	M001	47.4204	18.5723	28.8481	14.6071	5.22917	36.6007
1212	M001	40.153	18.7234	21.4297	5.29128	1.3055	51.3441
1213	M001	40.4986	16.9872	23.5113	3.26262	1.43601	60.3238
1214	M001	55.2497	28.0041	27.2456	4.59396	1.55818	53.8206
1215	M001	49.7002	10.0739	39.6263	2.7889	1.31085	63.5623
1216	M001	65.0354	21.6911	43.3442	7.51697	1.27314	45.6734
1217	M001	67.4398	30.7544	36.6854	2.5981	1.04292	65.0817
1218	M001	30.5727	10.4767	20.096	5.75334	0.157343	49.9311
1220	M001	57.9535	25.3909	32.5627	2.94662	1.4424	62.4074
1221	M001	62.322	28.6648	33.6572	4.1828	1.8277	55.5292
1222	M001	62.7186	23.8295	38.8891	2.5952	0.559858	65.1059
1223	M001	44.586	16.8171	27.7689	6.47645	0.265058	47.999
1224	M001	40.8656	16.536	24.3296	3.5869	0.367607	58.4482
1225	M001	66.0237	27.6446	38.379	4.91949	2.2795	52.6063
1226	M001	58.1746	27.6217	30.5529	3.16691	1.12413	60.9255
1227	M001	42.4484	13.7334	28.715	2.93038	1.51614	62.5225
1228	M001	48.2737	24.373	23.9006	2.57529	0.830634	65.2733
1229	M001	32.0629	12.061	20.0019	6.29901	0.17576	48.4455
1230	M001	42.0763	17.3202	24.7561	3.19119	1.23978	60.7706
1231	M001	63.4573	21.2409	42.2164	2.51496	0.144169	65.7911
1232	M001	40.553	15.9035	24.6496	3.02679	1.08779	61.8515
1233	M001	45.3456	19.6364	25.7093	3.58212	0.706606	58.4742
1234	M001	52.8899	10.865	42.0249	5.18133	0.911771	51.7047
1235	M001	53.184	17.3415	35.8425	2.6305	0.639472	64.8134
1236	M001	45.1604	20.9034	24.257	2.61541	0.218294	64.9378
1237	M001	51.1825	17.7456	33.437	2.63623	1.23609	64.7664
1239	M001	56.7221	19.4441	37.2781	2.52429	0.486321	65.71
1240	M001	40.3456	14.0664	26.2792	3.02268	1.24476	61.8795
1241	M001	56.0411	13.14	42.9011	3.79794	0.893567	57.3449
1242	M001	20.9803	5.12069	15.8596	2.80098	0.823314	63.4708
1245	M001	49.5223	17.8622	31.6601	4.11823	0.569728	55.818
1246	M001	51.1894	8.80109	42.3884	2.92284	1.208	62.5762
1248	M001	62.5957	23.1305	39.4653	2.60934	0.959605	64.9882
1249	M001	45.3515	14.8236	30.5279	3.63546	1.90965	58.1868
1250	M001	31.6154	8.7579	22.8575	4.0295	1.43762	56.2247
1252	M001	29.7609	14.168	15.5929	3.58065	0.781174	58.4822
1253	M001	41.9637	23.4712	18.4925	2.99659	0.274118	62.0586
1254	M001	19.8971	6.82295	13.0741	4.08022	0.184922	55.9907
1255	M001	47.2324	20.8039	26.4286	2.56386	0.741663	65.3701
1256	M001	52.7321	21.428	31.3042	2.54945	0.718901	65.4931
1257	M001	37.0251	14.8164	22.2087	2.94154	0.947697	62.4434
1258	M001	58.5495	24.746	33.8035	2.57873	0.605757	65.2442
1259	M001	53.6361	28.9833	24.6527	2.68396	1.15391	64.3802
1260	M001	38.5947	14.7182	23.8765	2.48921	0.292597	66.0172
1261	M001	54.5151	22.3858	32.1292	2.79438	0.732875	63.5207
1262	M001	60.3374	22.8378	37.4996	2.54442	1.57048	65.5362
1263	M001	59.9201	26.6189	33.3012	10.377	3.79919	41.0192
1264	M001	53.8356	18.462	35.3736	4.53689	1.37365	54.0453
1265	M001	55.97	9.1372	46.8328	3.04631	0.199268	61.7191
1266	M001	40.011	14.8657	25.1453	2.60584	0.363185	65.0172
1267	M001	52.8293	10.6175	42.2118	3.40178	0.398961	59.4898
1268	M001	44.828	15.5909	29.2371	5.52182	1.38857	50.6194
1269	M001	60.7962	30.8349	29.9613	2.52306	0.0913106	65.7206
1270	M001	33.9245	10.7967	23.1279	2.6043	1.15681	65.03
1271	M001	31.9899	15.0234	16.9665	3.40327	0.274667	59.4811
1272	M001	63.9816	22.8893	41.0922	3.40885	1.67636	59.4486
1273	M001	73.6757	27.5244	46.1512	2.54019	0.773158	65.5726
1274	M001	48.124	17.332	30.7921	4.10109	1.03183	55.8956
1275	M001	43.4957	19.195	24.3008	2.50607	0.608018	65.8688
1276	M001	57.9426	16.7286	41.2141	3.82387	0.396332	57.215
1277	M001	61.1423	18.1961	42.9461	3.61689	1.62681	58.2862
1278	M001	39.6046	8.02129	31.5833	4.13817	1.15629	55.7282
1279	M001	44.5033	17.4574	27.0459	4.53934	1.8165	54.0356
1280	M001	51.0733	21.0908	29.9825	2.56179	0.576822	65.3878
1281	M001	27.8035	9.37763	18.4258	4.21683	0.107562	55.3795
1282	M001	37.3191	12.3433	24.9759	5.75969	0.187229	49.9127
1283	M001	64.4816	14.2165	50.2651	2.60042	0.622645	65.0624
1284	M001	64.6387	15.9731	48.6655	3.98462	0.132438	56.435
1285	M001	52.9881	16.8976	36.0905	2.53721	0.181767	65.5983
1286	M001	50.2378	21.5681	28.6697	2.58716	0.951365	65.1733
1287	M001	50.4562	16.5248	33.9315	6.99888	2.72218	46.7737
1288	M001	45.9903	18.922	27.0682	3.0953	0.177171	61.3917
1289	M001	77.6468	25.2682	52.3786	2.98759	0.786758	62.1208
1290	M001	53.8368	14.9731	38.8637	2.73552	0.605785	63.9731
1291	M001	60.7031	16.905	43.7981	2.69945	1.63948	64.2568
1292	M001	32.9529	13.2909	19.6621	3.41898	0.888543	59.3898
1293	M001	56.1399	16.5177	39.6222	5.41033	1.68297	50.9647
1295	M001	51.4399	21.6971	29.7427	4.3909	1.12747	54.6378
1296	M001	50.8628	19.0907	31.7721	3.51245	1.71606	58.8583
1297	M001	56.2959	16.5893	39.7066	2.54683	0.580205	65.5155
1298	M001	59.052	22.5811	36.471	3.12088	1.87523	61.2235
1299	M001	70.2064	27.8828	42.3236	2.71836	1.44601	64.1075
1300	M001	65.463	25.7294	39.7336	4.83662	1.95195	52.905
1301	M001	55.4449	23.4082	32.0367	2.61204	0.702356	64.9657
1302	M001	31.1183	11.8825	19.2359	2.49832	0.163448	65.9369
1303	M001	12.7601	7.09853	5.66157	14.898	0.442867	36.361
1304	M001	59.5549	16.4193	43.1356	2.57196	1.30997	65.3014
1305	M001	58.0494	22.919	35.1303	6.76345	3.65155	47.3102
1306	M001	55.1868	24.9383	30.2485	5.84934	0.732004	49.6564
1307	M001	61.9333	35.0174	26.9159	2.85238	0.901577	63.0873
1308	M001	41.7413	14.6891	27.0523	4.02921	1.42173	56.2261
1309	M001	49.8652	19.4003	30.465	3.37792	1.23205	59.6295
1312	M001	38.8106	10.3699	28.4407	6.43088	2.32081	48.1121
1318	M001	61.8204	22.8262	38.9943	2.59643	1.38315	65.0957
1319	M001	67.218	20.8691	46.3488	2.92713	0.56261	62.5456
1320	M001	70.9157	37.9507	32.965	2.52304	0.644342	65.7208
1321	M001	69.338	22.7566	46.5814	2.61831	2.62958	64.9138
1322	M001	52.0236	24.7084	27.3152	2.54255	0.392257	65.5523
1323	M001	49.198	20.7996	28.3983	2.66294	2.05587	64.5492
1324	M001	45.4217	14.762	30.6598	4.83452	2.38548	52.9127
1325	M001	57.2438	25.5526	31.6912	3.88037	1.54458	56.936
1326	M001	58.2626	22.613	35.6496	2.99472	0.352761	62.0715
1327	M001	56.9844	25.5351	31.4492	2.64186	0.99646	64.7204
1328	M001	40.0352	17.1023	22.9328	4.09271	2.03621	55.9337
1329	M001	51.3231	22.1343	29.1887	2.58771	0.298605	65.1687
1330	M001	32.104	9.42617	22.6779	2.60905	0.362428	64.9905
1331	M001	26.853	10.3433	16.5098	4.01437	0.166762	56.2952
1332	M001	45.8809	16.827	29.0539	2.68793	0.665694	64.3485
1333	M001	38.544	17.1257	21.4183	2.6939	0.795384	64.3009
1334	M001	36.4682	12.2689	24.1993	3.33631	0.788956	59.8763
1335	M001	5.39254	1.25007	4.14248	4.28415	0.115205	55.0879
1336	M001	45.0093	20.6134	24.3959	2.55558	0.328458	65.4407
1337	M001	43.9515	15.1067	28.8448	4.99616	2.24606	52.3358
1338	M001	36.888	9.63782	27.2502	4.29576	1.44058	55.0382
1339	M001	33.0921	13.1487	19.9434	4.29429	1.69022	55.0445
1340	M001	53.9136	18.0064	35.9072	2.88478	0.603728	62.8502
1341	M001	54.7165	18.0485	36.668	2.9066	0.66206	62.6925
1342	M001	33.778	9.80356	23.9744	2.61025	0.166446	64.9805
1343	M001	59.6273	17.9124	41.7149	2.54284	0.681214	65.5498
1344	M001	62.7964	24.5032	38.2932	3.10772	0.794127	61.3099
1345	M001	47.3364	13.086	34.2503	4.42132	1.34153	54.5122
1346	M001	44.8714	18.7329	26.1385	4.70353	1.7059	53.3994
1347	M001	60.5044	26.6138	33.8906	5.3174	0.840904	51.2599
1348	M001	46.4269	13.0678	33.359	3.19591	1.04476	60.7406
1349	M001	26.085	9.84532	16.2397	3.11725	1.18258	61.2473
1350	M001	51.2997	20.0644	31.2352	2.60834	0.190027	64.9964
1351	M001	43.2261	16.7863	26.4399	4.60337	1.68652	53.7839
1352	M001	38.9167	17.2515	21.6651	5.19938	0.937827	51.6449
1353	M001	44.7823	19.7679	25.0144	4.0648	1.74135	56.0615
1354	M001	39.9005	17.3787	22.5217	4.8782	1.69205	52.7543
1355	M001	46.4878	15.2992	31.1885	2.71377	1.37038	64.1436
1356	M001	40.2429	15.3128	24.93	2.6829	1.13801	64.3887
1357	M001	58.9852	20.4735	38.5117	2.82862	0.780578	63.2634
1358	M001	58.0634	22.6296	35.4338	3.4503	1.23199	59.2096
1359	M001	49.2445	24.8481	24.3965	4.40582	1.09687	54.576
1360	M001	50.9429	17.4105	33.5324	3.96907	1.75481	56.5086
1361	M001	55.9917	32.5622	23.4296	2.91916	0.476581	62.6025
1362	M001	49.1052	17.3178	31.7874	2.58741	0.588426	65.1712
1363	M001	43.4855	15.8961	27.5894	2.92452	0.691437	62.5642
1364	M001	56.5802	22.164	34.4163	5.11052	2.69184	51.9425
1365	M001	57.2587	25.2437	32.015	2.8174	1.82506	63.3473
1366	M001	58.6149	24.0539	34.561	3.52023	1.12627	58.8149
1367	M001	38.6585	15.6872	22.9713	3.68119	0.490779	57.9448
1368	M001	45.3009	10.2119	35.089	2.86181	0.218255	63.0179
1369	M001	41.6273	14.7652	26.8621	2.78422	0.786638	63.5979
1370	M001	47.7098	14.7792	32.9306	2.6069	0.788911	65.0084
1371	M001	57.4193	22.3089	35.1104	2.74872	0.922909	63.8706
1372	M001	42.7758	12.8484	29.9274	3.70153	1.3362	57.8385
1373	M001	47.9237	22.2712	25.6525	2.95875	0.860935	62.322
1374	M001	58.2527	19.3449	38.9078	6.82593	3.09058	47.1654
1375	M001	49.4695	18.8159	30.6536	2.99738	1.0509	62.0531
1376	M001	72.1306	21.2131	50.9175	3.47435	1.12392	59.0726
1377	M001	53.9164	21.8774	32.039	3.30656	0.471605	60.0554
1378	M001	57.1832	15.8	41.3832	2.50861	0.41295	65.8465
1379	M001	47.2247	17.8686	29.3561	2.65438	0.78838	64.6185
1382	M001	33.2363	11.8425	21.3938	2.56376	1.00778	65.371
1383	M001	35.5574	11.1084	24.449	3.33454	0.957151	59.887
1384	M001	72.3907	24.6869	47.7038	2.78828	0.42939	63.5671
1385	M001	59.1131	11.8676	47.2455	2.67152	0.609348	64.4799
1387	M001	51.6614	23.497	28.1644	2.90781	0.753762	62.6838
1388	M001	51.846	17.8557	33.9904	2.60779	0.57197	65.001
1389	M001	49.1487	13.2029	35.9458	3.25695	1.48039	60.3588
1393	M001	43.7551	18.1496	25.6055	3.45488	0.703537	59.1834
1395	M001	34.7182	12.7187	21.9995	2.88593	1.10588	62.8419
1396	M001	21.8297	7.46536	14.3643	2.59765	0.981519	65.0854
1397	M001	47.8939	13.684	34.2099	2.69603	0.768596	64.284
1398	M001	59.646	25.2492	34.3967	2.64938	0.760921	64.6591
1399	M001	11.6757	4.67782	6.99791	3.62687	0.235058	58.2327
1400	M001	47.826	13.4872	34.3388	3.74018	0.717414	57.6386
1401	M001	64.4376	24.0531	40.3845	2.50344	0.26554	65.8919
1403	M001	23.2874	8.44646	14.8409	3.24643	1.43869	60.4239
1404	M001	41.0905	14.0064	27.0841	3.10732	0.0987628	61.3125
1405	M001	45.1661	18.1423	27.0238	3.29811	0.793976	60.1067
1406	M001	62.658	28.3903	34.2677	2.54401	0.214806	65.5397
1407	M001	53.6448	22.4568	31.188	3.04716	0.775539	61.7134
1408	M001	49.3856	22.9177	26.4679	2.70628	1.12173	64.2027
1409	M001	49.8227	19.3289	30.4938	2.80067	1.51563	63.4732
1410	M001	52.6839	23.2072	29.4767	2.9495	0.554419	62.3871
1411	M001	66.3022	22.5431	43.7591	6.366	2.27877	48.275
1412	M001	44.464	18.8234	25.6406	2.71321	0.690825	64.148
1413	M001	69.9563	16.8822	53.0741	2.94559	1.72566	62.4147
1414	M001	38.952	13.1908	25.7612	5.72556	2.2596	50.0117
1415	M001	47.3464	16.7395	30.6069	3.55169	1.05879	58.6407
1416	M001	50.7603	13.0719	37.6884	2.52826	1.03304	65.6756
1417	M001	59.1243	17.7911	41.3332	2.56857	0.49574	65.3302
1418	M001	59.1543	18.1719	40.9824	2.91383	0.823384	62.6406
1419	M001	49.0547	18.8529	30.2018	2.54087	0.735639	65.5667
1420	M001	36.4636	14.2493	22.2143	4.73923	0.480634	53.265
1421	M001	35.0464	9.31396	25.7324	2.8225	0.0985098	63.3091
1422	M001	48.2267	17.377	30.8497	6.61044	3.74845	47.6725
1423	M001	54.9354	19.3406	35.5948	2.52858	0.445573	65.6728
1424	M001	57.8114	23.659	34.1524	3.11173	0.907576	61.2835
1425	M001	42.8902	24.4471	18.4432	2.57096	0.26729	65.3099
1426	M001	63.7005	28.9018	34.7987	3.1358	1.79415	61.1263
1427	M001	45.1633	9.76315	35.4002	2.67889	0.514288	64.4208
1428	M001	32.9384	13.3543	19.584	2.68105	0.155959	64.4035
1429	M001	59.2552	18.6794	40.5758	4.31603	1.60808	54.9519
1430	M001	33.5742	10.1769	23.3973	3.0463	0.744431	61.7191
1431	M001	53.7599	17.1513	36.6086	3.20149	0.968194	60.7054
1432	M001	45.7524	18.654	27.0984	5.02025	1.53055	52.252
1433	M001	56.6534	13.294	43.3594	2.58756	0.801328	65.1699
1434	M001	51.6728	18.7568	32.9159	2.86691	0.417858	62.9805
1435	M001	63.3535	18.4738	44.8796	6.34964	1.72289	48.3164
1436	M001	47.5743	13.7401	33.8343	4.31358	1.66759	54.9623
1437	M001	66.7394	36.0277	30.7117	2.77073	0.370696	63.701
1438	M001	66.5756	16.5934	49.9822	4.13464	1.15779	55.744
1439	M001	17.2472	0	17.2472	5.03295	0.0456545	52.208
1440	M001	54.6792	17.9089	36.7703	2.54925	0.865434	65.4948
1441	M001	52.1685	19.0014	33.1671	3.76241	1.1714	57.5248
1442	M001	63.4523	21.6839	41.7684	2.58089	0.8115	65.226
1443	M001	55.3235	19.2106	36.113	2.3183	0.565553	67.6012
1444	M001	52.263	7.29212	44.9709	2.95785	0.919985	62.3283
1445	M001	48.5888	20.355	28.2338	2.66408	0.712719	64.5399
1446	M001	75.8936	21.1302	54.7634	2.63774	0.840608	64.7541
1447	M001	44.5324	17.2904	27.2419	3.20056	0.221999	60.7112
1448	M001	58.1816	18.4272	39.7545	5.91246	1.21577	49.4791
1449	M001	53.7492	11.518	42.2312	3.61304	0.277448	58.3069
1450	M001	45.1643	15.434	29.7303	7.81286	2.66351	45.0894
1451	M001	62.2199	22.1493	40.0707	2.5064	0.89993	65.8659
1452	M001	63.3193	21.0955	42.2237	2.8179	0.417072	63.3435
1453	M001	42.3631	20.7343	21.6288	2.51357	0.344382	65.8032
1454	M001	45.9403	14.3575	31.5828	6.87903	1.89551	47.0437
1455	M001	63.296	25.2913	38.0047	2.84235	0.232081	63.1614
1456	M001	52.5596	15.0242	37.5353	2.75648	1.24313	63.8105
1457	M001	37.6929	14.3905	23.3024	2.72445	0.34735	64.0596
1458	M001	59.1793	23.6813	35.4979	2.5121	0.366584	65.816
1459	M001	50.6111	15.3622	35.2489	2.60079	0.984856	65.0592
1460	M001	61.8781	24.4764	37.4017	2.56384	0.509675	65.3703
1461	M001	51.2024	23.1402	28.0622	2.9093	0.829303	62.6731
1462	M001	55.9545	18.643	37.3114	2.71628	0.826453	64.1238
1463	M001	48.8342	20.6439	28.1904	4.1483	0.688244	55.6828
1464	M001	45.5668	11.7083	33.8585	2.91972	1.1344	62.5985
1465	M001	30.68	11.4648	19.2152	3.83141	1.47287	57.1775
1466	M001	62.9319	17.4165	45.5154	2.49975	0.883236	65.9243
1467	M001	59.4358	25.5509	33.8849	3.94118	0.56549	56.6416
1468	M001	55.5777	16.6868	38.891	2.59724	0.564351	65.0889
1470	M001	56.8729	24.2303	32.6426	2.55635	0.415108	65.4341
1472	M001	23.9785	10.7961	13.1823	2.89942	0.65945	62.7442
1473	M001	47.7242	18.1301	29.594	7.26461	2.62701	46.1962
1474	M001	41.8889	10.3553	31.5337	5.86657	1.74865	49.6077
1475	M001	37.3436	11.1527	26.1909	2.55387	1.16517	65.4553
1476	M001	33.7551	13.682	20.0731	2.6562	0.409553	64.6037
1477	M001	4.34565	1.60793	2.73772	12.8588	0.0904202	38.1895
1478	M001	53.4915	26.9323	26.5592	2.62417	0.164478	64.8655
1481	M001	43.5087	23.3807	20.128	3.05486	0.951662	61.6614
1482	M001	42.3044	18.7468	23.5575	2.90642	2.22167	62.6938
1483	M001	47.3731	16.7256	30.6475	2.68697	0.393192	64.3562
1484	M001	31.2335	14.7209	16.5126	2.99827	0.147999	62.047
1485	M001	57.0453	20.8197	36.2256	3.37666	1.52794	59.6369
1486	M001	45.3803	22.3262	23.0541	3.11561	0.685514	61.2581
1487	M001	43.9453	18.3198	25.6255	2.66283	0.743505	64.55
1488	M001	68.4364	23.0864	45.35	3.15689	0.82622	60.9899
1489	M001	34.7177	11.9669	22.7508	4.10267	0.644689	55.8884
1490	M001	34.0472	10.6067	23.4405	4.83013	0.621126	52.9287
1491	M001	52.3111	20.8032	31.508	4.51067	0.523902	54.1498
1492	M001	52.015	13.0674	38.9476	5.13936	1.81426	51.8451
1493	M001	62.5036	25.7787	36.7249	2.87721	0.145108	62.9053
1494	M001	34.1854	10.1417	24.0436	3.46809	0.437348	59.1081
1495	M001	36.5073	16.71	19.7974	2.85485	0.119667	63.069
1496	M001	49.2949	22.3573	26.9376	3.78614	1.15072	57.4044
1497	M001	48.5057	14.6739	33.8319	2.61878	0.983082	64.91
1498	M001	51.4486	19.6519	31.7967	2.60438	0.717464	65.0293
1499	M001	27.5867	7.19507	20.3916	2.58171	0.814948	65.2191
1500	M001	44.3876	16.5648	27.8228	2.51903	0.974403	65.7557
1501	M001	57.9707	18.9565	39.0142	4.21288	1.75745	55.3968
1502	M001	52.4751	18.7769	33.6982	2.54767	0.632068	65.5083
1503	M001	66.1885	24.3841	41.8045	2.60136	0.881617	65.0545
1504	M001	42.4656	18.6262	23.8394	2.69423	0.950634	64.2983
1505	M001	54.2209	25.8838	28.3371	2.84065	1.46729	63.174
1506	M001	57.3046	23.5628	33.7418	2.99067	1.02355	62.0995
1507	M001	49.8919	15.408	34.484	2.86188	1.77441	63.0174
1508	M001	48.2821	14.0989	34.1833	2.64393	1.11021	64.7035
1509	M001	34.2222	17.2099	17.0123	2.56098	0.10659	65.3946
1510	M001	39.8824	12.8682	27.0143	3.70576	0.609354	57.8165
1511	M001	52.3042	28.4147	23.8895	2.60902	0.216327	64.9908
1512	M001	46.9068	16.5029	30.4038	3.52115	0.590494	58.8097
1513	M001	37.5535	10.7885	26.765	2.74861	0.657202	63.8714
1514	M001	51.5797	12.3538	39.226	3.27032	0.998883	60.2764
1515	M001	46.7154	16.1865	30.5289	4.73186	1.20598	53.2926
1516	M001	46.1596	14.7149	31.4447	3.89492	1.06298	56.865
1517	M001	33.393	15.7038	17.6892	2.53888	0.407061	65.5839
1518	M001	47.6428	9.344	38.2988	3.02257	1.10435	61.8803
1519	M001	41.5909	16.7506	24.8403	2.63358	1.07871	64.7881
1520	M001	49.497	12.2303	37.2667	2.61001	0.819459	64.9826
1521	M001	48.2354	11.4705	36.7649	3.45012	1.16793	59.2106
1522	M001	50.0217	19.3962	30.6255	3.63695	1.05257	58.1788
1523	M001	22.838	9.34566	13.4923	2.59024	1.29704	65.1475
1524	M001	30.4798	9.89503	20.5847	8.01951	2.47352	44.6987
1525	M001	65.51	20.3495	45.1606	2.56526	0.464022	65.3583
1526	M001	68.1498	19.5553	48.5945	2.6482	0.826892	64.6687
1527	M001	54.1833	16.5971	37.5863	2.7325	1.30616	63.9967
1528	M001	50.3774	13.6131	36.7642	6.77638	2.15777	47.2801
1529	M001	63.8383	24.2332	39.6051	2.5259	1.18905	65.696
1530	M001	52.2228	12.4792	39.7436	2.67606	1.05003	64.4434
1531	M001	67.7753	26.186	41.5893	2.49677	0.984695	65.9505
1532	M001	44.4422	16.2254	28.2167	2.79009	0.690475	63.5533
1533	M001	42.88	12.5723	30.3077	2.48677	0.697506	66.0388
1534	M001	46.6429	22.3339	24.3089	3.30148	0.882162	60.0862
1535	M001	45.8387	9.72247	36.1162	3.00953	2.26181	61.9695
1536	M001	63.8581	23.1734	40.6847	2.50743	0.99166	65.8569
1537	M001	65.5864	22.6461	42.9403	3.10902	0.556041	61.3013
1538	M001	51.0297	16.1765	34.8532	2.98602	1.29793	62.1317
1539	M001	59.1369	23.6349	35.502	4.3429	2.00182	54.8383
1540	M001	54.9462	23.6836	31.2626	2.69888	0.925145	64.2613
1541	M001	43.7193	15.0777	28.6416	3.33987	0.736479	59.8551
1546	M001	26.8453	9.44186	17.4034	4.2846	1.14404	55.0859
1547	M001	56.8992	21.1139	35.7853	4.07548	2.11149	56.0124
1549	M001	44.0335	8.11087	35.9226	5.5735	1.22909	50.4624
1552	M001	36.852	9.97348	26.8785	2.81122	0.919755	63.3937
1553	M001	47.9234	15.771	32.1523	3.48533	0.953666	59.0105
1554	M001	54.8415	16.8756	37.9659	6.29185	2.33637	48.4639
1556	M001	58.2088	19.1852	39.0236	5.3445	1.51354	51.1731
1557	M001	66.3151	23.1539	43.1612	4.35255	1.81039	54.7978
1558	M001	61.3156	22.1035	39.2121	3.74127	1.13653	57.633
1559	M001	38.5484	13.747	24.8014	4.13249	0.865141	55.7537
1562	M001	43.4044	11.369	32.0354	3.1774	0.722832	60.8584
1563	M001	61.1282	28.4419	32.6863	3.12652	1.04384	61.1867
1565	M001	49.8238	11.6603	38.1635	2.92491	0.892407	62.5614
1567	M001	43.9503	8.71043	35.2399	3.38393	0.0457452	59.5941
1568	M001	55.598	17.7357	37.8623	2.9821	1.63	62.1589
1569	M001	65.2824	18.0105	47.2718	2.70177	0.452656	64.2384
1570	M001	25.4337	8.56134	16.8723	2.975	0.145306	62.2083
1573	M001	57.6883	16.9012	40.7871	2.53464	1.08976	65.6204
1574	M001	30.3563	7.59585	22.7604	2.68065	0.159438	64.4066
1575	M001	61.9765	21.6499	40.3266	2.53784	0.791995	65.5928
1576	M001	27.5988	10.1769	17.4219	2.64517	0.477546	64.6934
1577	M001	56.7583	13.9079	42.8505	2.61008	0.7927	64.9819
1578	M001	52.8607	15.7866	37.0741	2.80026	0.696244	63.4762
1579	M001	44.7261	10.7897	33.9365	4.17083	2.33406	55.5823
1580	M001	41.8968	12.1108	29.786	3.30049	1.11869	60.0922
1581	M001	67.0531	36.2805	30.7727	2.93606	0.654548	62.4822
1582	M001	51.4462	16.4922	34.954	2.52564	0.606629	65.6982
1583	M001	64.1034	18.4118	45.6916	3.3961	0.923953	59.5229
1584	M001	46.9321	16.05	30.882	6.16584	2.32911	48.7918
1585	M001	60.8542	28.2612	32.593	2.57211	0.117756	65.3002
1586	M001	73.3648	33.8496	39.5152	2.49451	0.709815	65.9704
1587	M001	63.0145	23.7768	39.2376	2.51044	0.308078	65.8306
1588	M001	42.0606	17.7156	24.345	3.34604	0.758145	59.8183
1589	M001	39.0951	11.8552	27.2399	2.52372	0.931526	65.7149
1590	M001	53.4997	20.9419	32.5577	2.74307	1.16403	63.9144
1591	M001	34.7759	9.57046	25.2054	2.9233	0.217529	62.573
1592	M001	39.7774	14.5828	25.1946	2.56352	0.174964	65.373
1593	M001	66.8187	23.0484	43.7704	2.55748	0.590944	65.4245
1594	M001	42.4881	15.6891	26.7989	3.41468	1.06097	59.4147
1595	M001	39.2443	14.6693	24.575	5.84373	0.261167	49.6723
1596	M001	37.2709	18.2103	19.0606	2.60295	0.246929	65.0413
1597	M001	43.2386	21.0042	22.2343	2.75375	0.192852	63.8316
1598	M001	42.8729	18.6798	24.1931	4.60964	1.2474	53.7595
1599	M001	61.8431	12.496	49.3472	2.73641	0.660987	63.9662
1600	M001	47.5483	18.9917	28.5566	3.18855	0.679515	60.7873
1601	M001	17.6636	7.48241	10.1812	2.71837	0.236842	64.1074
1602	M001	67.6512	21.9325	45.7187	4.58453	1.43311	53.8575
1603	M001	43.9767	16.6921	27.2847	3.83676	1.27703	57.1509
1604	M001	37.9626	15.6373	22.3254	2.78925	0.287082	63.5597
1605	M001	52.4086	20.355	32.0536	2.59487	0.522131	65.1087
1606	M001	53.6592	28.8438	24.8154	3.83457	0.322921	57.1617
1607	M001	26.3776	11.2769	15.1008	3.03251	1.0199	61.8126
1608	M001	40.5758	17.814	22.7618	3.64276	0.334674	58.1479
1609	M001	70.8602	22.1046	48.7556	2.86036	1.024	63.0285
1610	M001	49.8769	22.9027	26.9743	3.53277	0.492063	58.7452
1611	M001	60.8398	24.3617	36.4782	2.53597	0.0912773	65.6089
1612	M001	40.0322	23.7082	16.324	3.09786	0.062251	61.3748
1613	M001	30.0965	10.8528	19.2437	3.88275	1.67263	56.9243
1614	M001	73.9646	9.6943	64.2703	2.82492	0.948336	63.291
1615	M001	60.5096	30.078	30.4316	2.62674	0.75393	64.8443
1616	M001	43.2811	20.9714	22.3097	4.26583	0.949202	55.1666
1617	M001	40.9875	15.8119	25.1756	13.951	2.19245	37.1657
1618	M001	40.5837	14.189	26.3948	2.64484	1.066	64.696
1619	M001	32.4206	13.2306	19.19	4.79588	1.17663	53.0544
1620	M001	46.9211	14.0127	32.9084	3.57077	1.28689	58.5361
1621	M001	43.8194	13.59	30.2294	7.78245	2.62792	45.148
1623	M001	22.9127	8.69481	14.2179	3.41496	1.39876	59.4131
1625	M001	21.7039	8.06644	13.6374	2.73771	0.0710636	63.9561
1626	M001	49.5273	12.4255	37.1019	2.83739	0.769739	63.1982
1627	M001	45.9091	22.5025	23.4066	2.88223	0.865833	62.8687
1628	M001	34.6352	11.1441	23.4912	3.22462	0.921309	60.5599
1629	M001	54.5877	16.7881	37.7996	2.64262	1.00835	64.7141
1630	M001	51.1867	11.3236	39.8631	2.6718	1.07299	64.4777
1631	M001	52.9887	22.3249	30.6638	2.90438	1.35639	62.7085
1632	M001	46.364	4.76222	41.6018	2.55939	0.506801	65.4082
1634	M001	38.8829	20.1577	18.7252	2.55443	0.446884	65.4505
1635	M001	41.1495	22.6446	18.5049	2.57016	0.419278	65.3166
1636	M001	37.0781	9.78387	27.2942	3.97759	0.830672	56.4682
1638	M001	56.9656	21.0049	35.9607	3.04984	0.634208	61.6953
1639	M001	43.0139	12.7045	30.3094	3.43959	2.03349	59.271
1640	M001	40.3441	17.8591	22.485	2.59821	0.187122	65.0808
1641	M001	62.2702	13.096	49.1741	2.6203	1.00754	64.8974
1642	M001	61.2743	20.6919	40.5825	2.76896	1.46046	63.7146
1643	M001	37.1938	12.3743	24.8195	3.06871	1.21979	61.5685
1646	M001	26.8155	8.19022	18.6253	4.45533	1.84844	54.3731
1647	M001	41.4601	10.3124	31.1477	5.85972	2.23209	49.6271
1648	M001	2.96455	1.37916	1.58539	2.60566	0.183015	65.0187
1650	M001	45.2809	15.3567	29.9242	4.26281	1.65664	55.1797
1651	M001	58.2209	20.5081	37.7128	3.52597	1.01741	58.7829
1652	M001	27.7543	9.61371	18.1406	2.67147	0.743623	64.4804
1653	M001	58.0162	20.0314	37.9848	2.50912	0.43496	65.8421
1654	M001	41.0076	20.5753	20.4324	4.32531	1.91097	54.9126
1655	M001	35.5015	13.2814	22.2201	8.11332	2.90849	44.5258
1656	M001	50.3484	23.9118	26.4366	2.55583	0.52751	65.4385
1657	M001	29.3895	9.29417	20.0953	3.76416	0.39953	57.5159
1658	M001	48.4648	18.6595	29.8053	2.74609	0.987782	63.891
1661	M001	60.2876	23.7168	36.5708	2.51047	0.283696	65.8303
1662	M001	69.8055	22.5005	47.305	2.55844	0.370314	65.4162
1663	M001	36.2674	9.08271	27.1846	3.31392	1.10983	60.0109
1664	M001	80.6728	46.4938	34.179	3.88307	0.251754	56.9228
1665	M001	3.88229	0.0860437	3.79625	2.12913	0.27428	69.5467
1666	M001	0	0	0	2.91517	0.188063	62.631
1667	M001	0	0	0	4.72199	0.064746	53.3297
1668	M001	24.748	5.97872	18.7692	5.71204	0.569058	50.0511
1669	M001	44.6207	19.5049	25.1158	6.18779	0.702877	48.734
1670	M001	48.1939	16.8505	31.3433	3.25381	1.17836	60.3782
1671	M001	38.4057	11.4564	26.9492	2.54737	0.419884	65.5109
1672	M001	51.0581	23.0659	27.9921	2.43605	0.155737	66.494
1673	M001	62.7857	23.6088	39.1769	3.89384	0.265732	56.8702
1674	M001	51.4447	17.2408	34.2039	3.93438	1.66108	56.6742
1675	M001	50.5515	10.8423	39.7092	5.50321	0.211449	50.6764
1676	M001	53.2235	16.3887	36.8348	3.06493	0.532956	61.5938
1677	M001	61.3571	18.9443	42.4128	7.84802	2.51539	45.0219
1678	M001	54.9816	14.3055	40.6761	2.79262	1.30816	63.5341
1679	M001	67.4902	17.8798	49.6104	3.01371	0.996918	61.9408
1680	M001	41.7587	12.9176	28.8411	4.76874	1.22858	53.1549
1681	M001	61.9867	26.1659	35.8208	6.19621	1.74212	48.712
1682	M001	60.1849	16.8409	43.3439	4.37021	2.47363	54.7239
1683	M001	79.9534	24.4445	55.509	3.22698	0.547375	60.545
1684	M001	69.2996	27.9366	41.363	4.85465	1.23768	52.8395
1685	M001	63.3341	12.833	50.5011	2.49648	0.834086	65.9531
1686	M001	45.1184	12.8438	32.2746	3.03739	0.437356	61.7794
1687	M001	60.8997	16.9281	43.9716	5.90734	1.21443	49.4934
1688	M001	46.592	13.624	32.968	5.8433	1.88429	49.6735
1689	M001	52.8109	16.1239	36.687	3.66212	1.11058	58.0453
1690	M001	69.4861	23.3237	46.1625	3.20731	1.13522	60.6686
1691	M001	63.1885	15.294	47.8945	2.96188	0.632633	62.3001
1692	M001	46.9831	19.7334	27.2497	2.62527	0.69935	64.8564
1693	M001	70.8882	20.8489	50.0393	2.60445	0.869634	65.0287
1694	M001	46.6168	24.3501	22.2666	2.53895	1.36527	65.5832
1695	M001	48.9212	22.4886	26.4326	3.25968	0.282143	60.3419
1696	M001	44.1008	10.3115	33.7893	4.80079	0.777888	53.0363
1697	M001	51.325	23.706	27.619	2.79406	1.27678	63.5232
1698	M001	58.0587	16.1923	41.8664	3.08794	1.53945	61.4405
1699	M001	64.1061	22.0683	42.0378	3.32421	1.48731	59.9489
1700	M001	54.1289	18.1206	36.0083	3.1671	1.26232	60.9242
1701	M001	35.6773	15.9333	19.7439	3.17314	1.20163	60.8856
1702	M001	63.2545	13.4701	49.7844	5.68548	1.39259	50.1289
1703	M001	59.9591	18.6439	41.3151	2.98921	0.966367	62.1096
1704	M001	61.4524	14.4656	46.9867	3.03604	1.45931	61.7886
1705	M001	48.5167	17.048	31.4686	13.1229	4.81066	37.9316
1706	M001	44.7972	22.8267	21.9705	2.54605	1.57264	65.5222
1707	M001	61.0768	16.952	44.1247	8.91506	3.09269	43.1489
1708	M001	53.344	26.2793	27.0648	5.20234	0.930146	51.635
1709	M001	51.638	20.3194	31.3185	2.54916	0.430136	65.4956
1710	M001	47.8186	21.4652	26.3535	4.1465	1.2131	55.6908
1711	M001	33.8594	16.1479	17.7115	2.86132	0.840923	63.0215
1712	M001	41.2082	14.071	27.1372	3.02398	1.71987	61.8706
1713	M001	61.5747	20.5951	40.9796	2.5754	0.372537	65.2723
1714	M001	27.0351	7.92464	19.1105	2.98624	0.671362	62.1302
1715	M001	52.8153	15.7439	37.0714	2.85994	0.566922	63.0317
1716	M001	52.3175	12.5098	39.8077	3.94458	1.63938	56.6253
1717	M001	27.607	6.77023	20.8368	3.2077	0.985702	60.6661
1718	M001	39.4142	15.2298	24.1844	3.1232	1.10147	61.2084
1719	M001	47.7008	13.3171	34.3837	13.5572	4.67543	37.5221
1720	M001	26.2192	9.22112	16.9981	2.79936	1.37666	63.4831
1721	M001	41.188	15.1138	26.0742	2.70763	0.775384	64.192
1722	M001	51.6205	17.8851	33.7354	3.37794	0.762502	59.6294
1723	M001	64.9374	21.943	42.9944	4.65342	1.17833	53.5904
1724	M001	48.7008	23.3934	25.3075	4.05508	0.244056	56.1062
1725	M001	67.5947	24.1995	43.3952	2.20944	0.317615	68.6937
1726	M001	58.8376	20.4216	38.416	6.69473	1.82254	47.4715
1727	M001	54.5178	22.5464	31.9714	2.86687	1.3884	62.9808
1728	M001	44.4465	15.9464	28.5001	7.99046	2.08633	44.7528
1729	M001	55.6138	10.0178	45.5959	4.67882	0.0965473	53.4932
1730	M001	50.25	24.7838	25.4662	2.65747	0.468869	64.5934
1731	M001	60.6285	14.4155	46.213	2.32284	0.595649	67.5571
1732	M001	52.1198	19.3098	32.81	4.97389	1.8	52.4138
1733	M001	40.4862	12.1339	28.3524	4.55202	1.81122	53.9854
1734	M001	40.1777	17.316	22.8617	4.27581	1.20168	55.1237
1735	M001	37.1712	16.3388	20.8324	3.28068	1.02557	60.2129
1736	M001	43.289	18.7798	24.5092	7.29059	1.38395	46.1413
1737	M001	52.5777	17.5756	35.0021	4.62196	2.51355	53.7117
1738	M001	36.2944	11.8408	24.4535	3.25853	1.39304	60.349
1739	M001	51.3806	22.4128	28.9678	4.32292	1.78941	54.9227
1740	M001	57.6787	19.2728	38.4059	4.7081	1.03795	53.3821
1741	M001	76.6204	20.8469	55.7735	3.00585	1.1394	61.9948
1742	M001	70.5478	24.9995	45.5483	3.15459	1.26527	61.0047
1743	M001	66.1477	25.4975	40.6501	2.5883	1.29217	65.1637
1744	M001	63.2361	21.3163	41.9198	3.41059	1.72231	59.4385
1745	M001	63.8861	24.2063	39.6798	4.12156	1.03975	55.8029
1746	M001	59.6668	21.539	38.1277	2.64711	0.170183	64.6776
1747	M001	19.8864	5.81308	14.0733	6.09982	0.146031	48.9672
1748	M001	43.8798	13.1215	30.7583	2.84343	0.899095	63.1534
1749	M001	56.9087	29.9231	26.9856	5.35808	1.00625	51.1298
1750	M001	38.4385	15.1301	23.3083	2.6634	0.536718	64.5454
1751	M001	56.2752	21.5625	34.7127	3.21969	0.524193	60.5907
1752	M001	36.7235	11.7682	24.9552	3.94165	0.0852531	56.6393
1753	M001	35.138	12.1479	22.9902	2.76807	1.15464	63.7214
1754	M001	41.1028	14.1848	26.9181	6.3055	2.44545	48.4289
1755	M001	42.8771	15.1748	27.7023	2.54589	1.25573	65.5236
1756	M001	51.2604	19.7515	31.5088	2.64787	1.32628	64.6714
1757	M001	34.1572	11.6597	22.4975	2.65057	1.64343	64.6494
1758	M001	39.4283	12.4179	27.0104	4.25954	0.227772	55.1938
1759	M001	71.5587	18.9496	52.609	3.52224	1.12513	58.8037
1760	M001	71.5963	13.6241	57.9722	3.08234	0.798567	61.4777
1761	M001	52.4298	15.2185	37.2113	3.84804	1.22056	57.0949
1762	M001	57.5858	27.8226	29.7632	2.79792	1.49471	63.4939
1763	M001	49.5196	10.545	38.9746	4.2153	0.422216	55.3862
1764	M001	57.4301	16.235	41.1951	6.3145	1.63909	48.4058
1765	M001	60.5745	20.7969	39.7776	3.48455	0.881604	59.015
1766	M001	42.7342	11.245	31.4892	4.8346	1.59526	52.9124
1767	M001	47.3608	15.5986	31.7622	2.53536	1.00546	65.6141
1768	M001	49.5481	19.8247	29.7234	3.72326	1.72514	57.7258
1769	M001	45.4991	17.473	28.0261	5.51153	2.85348	50.6509
1770	M001	55.6516	12.0452	43.6064	2.54149	0.419765	65.5614
1771	M001	41.0299	17.5536	23.4762	5.0386	2.26659	52.1884
1772	M001	49.7428	27.7459	21.9969	2.62695	0.832286	64.8426
1773	M001	40.48	14.9647	25.5153	3.15414	1.50782	61.0076
1774	M001	44.5783	12.6059	31.9725	4.2707	1.47164	55.1456
1775	M001	51.4351	19.7894	31.6456	2.53541	0.982675	65.6138
1776	M001	25.3664	8.56868	16.7977	2.98236	0.923878	62.1571
1777	M001	27.0937	8.90212	18.1916	3.03226	0.602016	61.8143
1778	M001	45.7279	14.7737	30.9542	4.85114	1.34749	52.8522
1780	M001	39.3264	15.4344	23.892	2.85292	0.248067	63.0833
1781	M001	43.5027	17.2582	26.2446	2.74511	0.160387	63.8986
1782	M001	33.2969	10.7279	22.569	5.43011	2.81977	50.9027
1783	M001	51.6932	12.746	38.9471	4.3424	1.21852	54.8404
1784	M001	35.1469	6.77067	28.3762	2.83725	0.569892	63.1992
1785	M001	56.4104	20.2312	36.1792	3.05557	2.40489	61.6567
1786	M001	49.928	25.2063	24.7217	3.73085	1.52804	57.6866
1787	M001	65.5154	17.6927	47.8227	7.43765	1.27708	45.8352
1788	M001	33.9961	15.3915	18.6047	2.62663	0.0859464	64.8452
1789	M001	49.0859	24.3615	24.7244	2.61077	0.37457	64.9762
1790	M001	52.7867	14.1302	38.6565	8.58333	2.86307	43.6977
1791	M001	51.3942	13.8874	37.5069	2.68276	0.226713	64.3898
1792	M001	53.8308	14.0779	39.7529	5.10915	2.50385	51.9471
1793	M001	41.4719	15.8389	25.633	3.05236	1.40273	61.6783
1794	M001	64.4836	22.352	42.1316	2.87737	0.448989	62.9041
1795	M001	53.9066	10.384	43.5226	2.55536	0.336247	65.4425
1796	M001	49.9706	25.6884	24.2822	2.85454	0.214503	63.0713
1797	M001	61.1969	17.9254	43.2715	4.15248	2.78079	55.6641
1798	M001	55.4101	22.1802	33.2299	2.54071	0.502564	65.5681
1799	M001	71.1247	17.318	53.8067	2.7369	0.828623	63.9624
1800	M001	68.8202	19.4673	49.3528	3.77842	1.29594	57.4435
1801	M001	64.8837	24.8072	40.0765	2.61012	1.21452	64.9816
1802	M001	67.672	33.4844	34.1876	2.49177	0.645381	65.9946
1803	M001	61.4308	15.9654	45.4653	2.88414	0.56083	62.8548
1804	M001	47.3181	22.6348	24.6832	4.67186	0.66488	53.5198
1805	M001	44.1028	23.3128	20.7901	3.11743	0.932331	61.2461
1807	M001	53.4573	24.8543	28.603	3.16188	0.85896	60.9578
1808	M001	34.7683	10.4511	24.3172	4.06158	1.60315	56.0763
1809	M001	59.5235	22.2013	37.3222	2.85649	1.20942	63.057
1810	M001	41.453	20.1236	21.3295	3.4955	1.43154	58.9533
1811	M001	57.1311	21.6883	35.4428	12.4389	5.09127	38.6144
1812	M001	30.2916	11.185	19.1066	2.71264	0.142898	64.1525
1813	M001	43.1968	16.874	26.3228	2.54894	0.595824	65.4974
1814	M001	64.5106	25.2661	39.2445	3.39073	0.425928	59.5543
1815	M001	62.9486	29.3037	33.6448	3.27451	0.903072	60.2507
1816	M001	60.827	25.2504	35.5766	4.29384	0.48902	55.0464
1817	M001	63.3452	28.6806	34.6646	2.59706	0.360134	65.0904
1818	M001	51.5876	18.4723	33.1153	3.14948	1.09678	61.0377
1819	M001	53.0534	15.5264	37.5271	5.1518	1.91556	51.8034
1820	M001	60.2179	27.214	33.0039	5.71088	3.88684	50.0545
1821	M001	57.0147	19.8055	37.2091	2.54477	0.601729	65.5332
1822	M001	50.6019	21.3465	29.2554	2.52153	0.581975	65.7339
1823	M001	36.8548	12.8713	23.9835	2.55587	0.256487	65.4382
1824	M001	53.1965	23.2928	29.9037	2.60551	0.785355	65.0199
1825	M001	52.5446	19.9161	32.6285	3.06449	1.08964	61.5968
1826	M001	61.1901	30.5549	30.6352	2.74336	0.810412	63.9122
1827	M001	59.1009	28.0658	31.0351	2.53461	0.23775	65.6207
1828	M001	36.9625	11.2899	25.6726	3.39624	0.0962499	59.5221
1829	M001	29.0596	9.79862	19.261	2.77868	2.11067	63.6402
1830	M001	50.6046	16.8407	33.7639	2.54363	0.95906	65.5429
1831	M001	42.4998	12.9013	29.5986	2.86639	1.02814	62.9844
1832	M001	48.95	21.7177	27.2323	2.93865	0.907071	62.4638
1833	M001	55.3974	27.3644	28.033	3.66137	1.63948	58.0492
1834	M001	48.3657	14.8476	33.5181	2.7509	0.755529	63.8537
1835	M001	31.228	9.20793	22.0201	3.87015	1.91268	56.986
1836	M001	53.4227	19.2707	34.1519	3.46082	0.715646	59.1495
1837	M001	43.1217	21.0799	22.0418	6.14461	1.177	48.8479
1838	M001	32.1546	8.50523	23.6493	6.19552	1.20724	48.7138
1839	M001	41.6767	20.1352	21.5415	3.30589	0.604328	60.0595
1840	M001	43.026	16.0682	26.9577	2.54736	0.475988	65.511
1841	M001	37.3036	15.6408	21.6628	2.88271	0.18706	62.8652
1842	M001	44.508	19.2751	25.2329	2.59712	1.08886	65.0899
1843	M001	42.1307	15.852	26.2787	2.51355	0.487153	65.8034
1844	M001	47.9035	20.5551	27.3484	12.1536	3.44086	38.9143
1845	M001	46.8471	20.0904	26.7567	3.11234	0.883988	61.2795
1846	M001	41.9059	17.213	24.6929	2.65284	0.460987	64.631
1847	M001	40.3953	16.4215	23.9738	2.78662	0.509361	63.5797
1848	M001	44.5304	19.0835	25.447	2.47552	0.657859	66.1386
1849	M001	57.8335	21.3427	36.4909	4.51186	1.35784	54.1451
1850	M001	47.6071	18.9973	28.6098	9.60512	2.80728	42.0898
1851	M001	52.8175	23.3914	29.4261	3.60588	0.864834	58.3455
1852	M001	53.7053	19.452	34.2533	2.66022	0.868823	64.5711
1853	M001	48.8174	15.3607	33.4566	5.1907	1.65651	51.6736
1854	M001	44.3458	13.0246	31.3213	2.84288	0.108664	63.1575
1855	M001	51.0028	19.5792	31.4236	6.15658	2.24528	48.8162
1856	M001	29.4024	12.0535	17.3489	3.17207	0.723959	60.8924
1857	M001	28.1147	10.4013	17.7134	3.86114	1.77672	57.0303
1858	M001	35.5157	10.345	25.1707	7.74869	2.18903	45.2135
1859	M001	59.9769	17.5162	42.4607	3.9816	1.24268	56.4493
1860	M001	32.7065	13.6022	19.1042	3.45628	1.47988	59.1754
1861	M001	39.5031	15.335	24.1682	2.79579	0.534073	63.5101
1862	M001	59.7167	26.9924	32.7243	2.52441	0.759662	65.7089
1863	M001	61.4629	16.3734	45.0895	3.66084	0.750994	58.052
1864	M001	66.4992	20.1742	46.325	4.16478	1.07506	55.6092
1865	M001	54.9237	15.5258	39.3979	3.0516	0.674374	61.6834
1866	M001	44.7462	18.7144	26.0318	3.58059	1.07794	58.4825
1867	M001	54.1848	16.7082	37.4767	3.24323	0.855307	60.4438
1868	M001	8.28142	2.25827	6.02315	3.56285	1.19666	58.5794
1869	M001	59.6808	23.6653	36.0155	2.93135	0.75407	62.5156
1870	M001	47.2695	23.8582	23.4113	4.04588	1.33383	56.1487
1871	M001	38.1343	14.9769	23.1573	4.59542	1.65807	53.8149
1872	M001	51.5237	20.5057	31.018	3.87753	0.554065	56.9498
1873	M001	53.1564	23.3715	29.785	3.6489	1.51556	58.1153
1874	M001	49.5275	17.6429	31.8847	2.51929	0.884437	65.7534
1875	M001	44.2734	16.7562	27.5172	3.54967	0.778719	58.6518
1876	M001	63.868	28.5238	35.3443	2.65365	0.799654	64.6244
1877	M001	49.4892	20.0537	29.4356	2.96304	1.63868	62.2919
1878	M001	45.8019	13.1986	32.6032	3.5396	0.956138	58.7074
1879	M001	55.8953	18.1532	37.7421	2.6255	0.738786	64.8545
1880	M001	41.3018	17.7241	23.5777	3.14712	0.911798	61.0529
1881	M001	59.558	24.7301	34.8279	2.56789	0.509832	65.336
1882	M001	47.4619	12.2077	35.2542	2.74886	0.684408	63.8695
1883	M001	48.2768	13.1151	35.1617	2.91838	0.358457	62.6081
1884	M001	38.0995	11.5094	26.5901	3.58726	0.559502	58.4463
1885	M001	50.1101	12.0536	38.0565	4.73445	1.78683	53.2829
1886	M001	36.712	14.7728	21.9392	3.40219	0.692058	59.4873
1887	M001	32.7021	12.1855	20.5166	9.66378	1.05261	42.0044
1888	M001	55.4852	20.8516	34.6336	4.72589	1.66251	53.315
1889	M001	43.0607	19.1025	23.9581	3.31878	0.575264	59.9816
1890	M001	54.2321	18.8306	35.4015	2.48214	1.20632	66.0798
1891	M001	45.7444	18.4717	27.2727	2.60915	0.280573	64.9897
1892	M001	48.7521	18.1019	30.6502	7.77203	2.78907	45.1682
1893	M001	60.1212	9.28542	50.8358	2.96017	0.686869	62.3121
1894	M001	48.938	15.1296	33.8084	2.49504	0.372688	65.9658
1895	M001	45.9373	13.2243	32.713	7.03729	0.970916	46.6884
1896	M001	46.6401	20.8797	25.7604	5.19091	1.34669	51.6729
1897	M001	53.8321	21.1214	32.7107	5.78728	0.873193	49.8333
1898	M001	43.3055	16.6587	26.6469	9.38886	2.74595	42.4105
1899	M001	39.5892	18.5278	21.0614	5.21281	0.912947	51.6005
1900	M001	45.0488	16.2034	28.8454	4.95562	1.85281	52.4781
1901	M001	68.4676	24.0833	44.3843	5.39609	1.03803	51.0095
1902	M001	51.7059	18.5454	33.1605	3.39801	1.43148	59.5117
1903	M001	33.5719	13.5452	20.0266	5.51579	1.18211	50.6378
1904	M001	24.2963	8.69891	15.5973	3.4356	0.668989	59.2939
1905	M001	34.8532	12.8412	22.0121	6.11597	1.95244	48.9241
1906	M001	50.8913	19.9437	30.9476	4.55177	1.30613	53.9864
1907	M001	51.2283	19.3186	31.9097	4.19952	1.28971	55.4554
1908	M001	57.0828	22.7972	34.2856	2.57156	1.1156	65.3049
1909	M001	53.2959	21.5717	31.7242	4.38328	0.588702	54.6694
1910	M001	54.6256	20.5041	34.1215	3.46977	0.662984	59.0986
1911	M001	61.9326	23.0391	38.8935	2.48563	0.333502	66.0489
1912	M001	29.8622	13.4351	16.4271	5.60277	0.495382	50.3744
1913	M001	62.8651	15.3523	47.5128	2.56501	1.19039	65.3604
1914	M001	49.8557	21.2316	28.6241	3.52498	1.16438	58.7884
1915	M001	48.6674	23.6011	25.0663	3.91013	0.417451	56.7911
1916	M001	35.3081	11.5269	23.7812	4.21959	2.02499	55.3674
1917	M001	14.693	4.25346	10.4396	3.31024	0.376792	60.0332
1918	M001	57.8049	26.713	31.0919	3.42381	0.997212	59.3619
1919	M001	37.8634	14.9305	22.9329	4.86265	1.72358	52.8104
1920	M001	56.6488	12.4925	44.1564	2.68596	0.737293	64.3642
1921	M001	56.7359	15.958	40.7779	4.34054	1.37313	54.8483
1922	M001	40.0714	16.2768	23.7946	3.37057	2.09727	59.6728
1923	M001	21.6699	9.5279	12.142	3.34379	0.196876	59.8317
1924	M001	36.5024	14.9537	21.5487	5.59606	0.763002	50.3945
1925	M001	42.5877	18.3098	24.2779	2.56001	0.74886	65.4029
1926	M001	45.0076	19.8732	25.1344	2.76122	1.23668	63.774
1927	M001	35.1673	15.0907	20.0767	4.90319	1.97175	52.6645
1928	M001	41.0222	14.816	26.2062	3.86165	1.04631	57.0278
1929	M001	40.6081	17.9074	22.7007	3.13787	1.16018	61.1128
1930	M001	42.8476	16.4552	26.3924	3.99293	0.947304	56.3958
1931	M001	34.4036	12.1621	22.2416	3.0446	1.16983	61.7306
1932	M001	48.3118	13.5231	34.7887	3.47725	1.48929	59.0562
1933	M001	58.5495	14.6764	43.8731	4.61559	1.57809	53.7364
1934	M001	71.2238	16.6448	54.579	3.34195	0.965818	59.8426
1935	M001	38.6725	15.6378	23.0346	5.20413	1.16865	51.6291
1936	M001	43.4706	15.0694	28.4012	3.3709	1.36108	59.6708
1937	M001	47.2443	19.1401	28.1043	4.45378	0.847799	54.3794
1938	M001	48.2799	15.7391	32.5407	2.652	1.05024	64.6377
1939	M001	36.3977	11.6048	24.7929	7.98242	2.15973	44.7678
1940	M001	52.448	23.437	29.011	2.90126	0.820755	62.731
1941	M001	51.1356	19.9859	31.1496	2.71779	1.48133	64.1119
1942	M001	50.8465	21.1819	29.6646	2.58272	0.802607	65.2106
1943	M001	57.0879	10.7582	46.3297	6.8677	1.63501	47.0696
1944	M001	49.2804	19.0541	30.2263	6.55719	1.70531	47.8012
1945	M001	52.4477	8.39099	44.0567	2.92203	0.546341	62.582
1946	M001	44.5089	11.7578	32.7511	3.16072	0.825152	60.9652
1947	M001	54.0889	16.1465	37.9424	3.12678	0.247036	61.185
1948	M001	13.3291	6.49154	6.83752	2.56454	0.412878	65.3644
1949	M001	57.0202	25.2457	31.7745	3.84741	1.07848	57.0981
1950	M001	57.13	6.91251	50.2175	3.18212	0.758232	60.8283
1951	M001	51.1418	14.2998	36.842	2.69697	0.518371	64.2765
1952	M001	66.8294	11.8136	55.0159	2.63891	0.982339	64.7445
1953	M001	69.7344	36.7738	32.9606	2.8645	0.305581	62.9982
1954	M001	61.2944	20.208	41.0865	2.56743	0.854205	65.3399
1955	M001	54.3183	24.0323	30.2859	3.54039	1.53546	58.703
1956	M001	40.5417	15.2468	25.2949	2.71852	0.314422	64.1062
1957	M001	36.1903	13.0821	23.1082	3.10841	0.23478	61.3053
1958	M001	65.4199	14.8609	50.559	3.40555	1.14747	59.4678
1959	M001	47.354	8.38116	38.9728	3.98316	1.08923	56.4419
1960	M001	38.0984	14.6128	23.4856	5.06291	1.22424	52.1048
1961	M001	42.3052	12.8271	29.4781	2.98119	1.37369	62.1653
1962	M001	43.0264	10.0483	32.9781	9.9682	1.71527	41.5724
1963	M001	55.5099	19.4168	36.0931	5.60685	2.31559	50.3622
1964	M001	47.1939	11.9258	35.2681	7.07113	2.22592	46.6138
1965	M001	53.7002	23.6556	30.0446	4.14632	1.44441	55.6916
1966	M001	52.2658	11.9776	40.2882	8.32464	2.52577	44.1458
1967	M001	47.0128	21.4916	25.5212	2.59785	0.553049	65.0838
1968	M001	45.3926	12.335	33.0576	4.52733	1.44747	54.0833
1969	M001	49.0091	14.8721	34.137	2.57024	0.775048	65.316
1970	M001	37.488	16.5115	20.9765	3.49548	0.89954	58.9534
1971	M001	76.4412	34.4382	42.003	3.40134	0.072148	59.4923
1972	M001	48.0114	22.143	25.8684	4.76033	0.55346	53.1862
1973	M001	58.4517	21.3033	37.1483	3.10153	0.696439	61.3506
1974	M001	49.8514	12.3434	37.508	6.63654	2.14356	47.6099
1975	M001	71.0137	26.1392	44.8744	3.87189	1.03669	56.9775
1976	M001	70.3525	18.5273	51.8253	4.24097	1.25983	55.2742
1977	M001	41.5963	9.62817	31.9682	7.75815	2.57048	45.1951
1978	M001	46.5938	17.0266	29.5672	2.55817	0.681478	65.4186
1979	M001	36.7385	17.3064	19.4321	3.71909	0.319365	57.7474
1980	M001	4.26138	0.984163	3.27721	36.8387	0.0596895	26.8891
1981	M001	14.6775	8.0254	6.65211	10.5559	0.111468	40.7861
1982	M001	7.63322	2.20166	5.43156	12.0792	0.0673208	38.9941
1983	M001	61.6401	24.0181	37.622	2.68936	1.31634	64.337
1985	M001	56.3978	23.7554	32.6424	3.58467	1.3715	58.4603
1986	M001	36.0508	18.1172	17.9336	2.58317	0.838431	65.2069
1987	M001	40.3648	9.55349	30.8113	11.8616	3.18843	39.2311
1988	M001	45.6774	20.3035	25.3739	2.69836	0.928966	64.2654
1989	M001	37.4438	9.02509	28.4187	2.73894	1.17028	63.9465
1990	M001	48.8795	21.2358	27.6436	4.14333	1.14785	55.705
1991	M001	47.6312	18.1119	29.5193	7.85187	2.45782	45.0146
1992	M001	31.0034	14.7315	16.2719	5.00997	0.246388	52.2876
1993	M001	41.3899	14.137	27.253	2.50666	0.145149	65.8637
1994	M001	46.7879	15.5939	31.1941	2.80077	0.854861	63.4724
1995	M001	58.4239	23.8576	34.5663	3.94637	2.0296	56.6167
1996	M001	57.6689	18.263	39.406	7.67274	2.99654	45.3622
1997	M001	58.0324	29.4547	28.5777	2.74377	0.474259	63.9089
1998	M001	64.655	23.3637	41.2912	3.00453	1.26944	62.0039
1999	M001	56.0049	26.3784	29.6265	7.97355	2.04365	44.7844
2000	M001	59.8041	26.4244	33.3796	2.52955	0.884516	65.6643
2001	M001	57.812	22.3303	35.4817	8.23724	2.93614	44.3014
2002	M001	50.7312	25.4952	25.236	2.91625	1.47889	62.6233
2003	M001	60.8109	24.6935	36.1174	4.00608	1.41371	56.3341
2004	M001	49.1142	23.2382	25.876	4.25466	1.3044	55.2149
2005	M001	44.6066	18.0591	26.5475	11.8501	3.80968	39.2437
2006	M001	42.4088	18.958	23.4507	7.95474	1.70695	44.8197
2007	M001	34.8511	12.2498	22.6013	3.75779	0.587811	57.5484
2008	M001	58.2814	23.9295	34.3519	2.55181	1.0141	65.4729
2009	M001	41.5468	18.6401	22.9068	3.27953	0.794118	60.22
2010	M001	38.6105	14.6001	24.0105	5.06361	1.2689	52.1024
2011	M001	43.6057	18.8422	24.7635	7.84606	1.4764	45.0257
2012	M001	44.5214	14.8351	29.6863	5.15792	1.85662	51.7828
2013	M001	47.4395	19.7647	27.6748	4.23234	1.63995	55.3118
2014	M001	43.1016	19.8506	23.251	2.67843	0.599825	64.4244
2015	M001	64.1714	26.9208	37.2506	2.85857	0.902558	63.0417
2016	M001	45.5239	25.1874	20.3366	2.91434	0.446455	62.637
2017	M001	54.8542	21.0263	33.8278	5.76853	1.93701	49.8872
2018	M001	27.5245	12.161	15.3635	3.83046	2.18742	57.1822
2019	M001	40.9656	16.836	24.1296	5.54977	2.35627	50.5343
2020	M001	51.2512	16.26	34.9912	2.70687	0.696486	64.198
2021	M001	53.2564	19.3998	33.8567	4.73452	2.31167	53.2826
2022	M001	67.1799	17.217	49.9629	5.64228	1.75944	50.2566
2023	M001	47.2588	24.5654	22.6934	3.92021	0.896238	56.7424
2024	M001	37.5911	11.1771	26.414	7.36158	2.46557	45.9925
2025	M001	59.4344	16.8436	42.5908	3.63638	1.14764	58.1819
2026	M001	54.9847	18.1527	36.8321	4.26592	1.26682	55.1662
2027	M001	51.336	21.3812	29.9547	3.61536	0.588985	58.2944
2028	M001	44.6124	11.4164	33.196	4.63075	1.37977	53.6777
2029	M001	48.1897	17.8671	30.3226	4.90218	2.03093	52.6681
2030	M001	63.9901	25.6201	38.37	2.86818	1.29912	62.9712
2031	M001	54.169	18.4287	35.7403	2.60322	0.779941	65.039
2032	M001	46.6084	18.9923	27.6162	5.00921	1.13311	52.2903
2033	M001	46.0848	15.381	30.7038	5.0396	1.99311	52.185
2034	M001	53.2348	13.9475	39.2873	4.86613	1.29624	52.7979
2035	M001	49.9273	17.9057	32.0216	5.5085	0.999749	50.6602
2036	M001	46.1819	18.2773	27.9046	2.64829	0.468264	64.6679
2037	M001	44.4799	17.3074	27.1725	10.2668	1.78078	41.1654
2038	M001	65.3934	24.1195	41.2738	3.66666	1.22899	58.0213
2039	M001	53.0305	21.5895	31.441	2.77874	1.50081	63.6397
2040	M001	35.5125	13.9965	21.516	3.9677	2.75351	56.5151
2041	M001	63.8875	22.5025	41.385	6.79124	1.62925	47.2456
2042	M001	44.4679	17.3903	27.0776	9.11127	1.74056	42.8369
2043	M001	40.7518	13.5043	27.2475	2.7317	0.464696	64.0029
2044	M001	52.1705	16.9262	35.2443	2.74696	0.870643	63.8842
2045	M001	68.0123	23.768	44.2444	5.27562	0.56243	51.3949
2046	M001	49.7225	17.0674	32.655	6.07655	2.48482	49.0296
2047	M001	38.3457	14.9966	23.3491	4.49371	0.823762	54.2179
2048	M001	45.7808	12.647	33.1338	4.55599	1.51783	53.9697
2049	M001	31.566	9.83806	21.7279	4.43069	0.869108	54.4737
2050	M001	60.8102	23.3563	37.4538	3.57638	2.84846	58.5054
2051	M001	49.4106	19.1864	30.2241	3.28712	1.24921	60.1736
2052	M001	54.2525	19.2124	35.0401	2.55907	1.74749	65.4109
2053	M001	42.4493	15.142	27.3073	5.18465	2.21819	51.6937
2054	M001	48.8265	16.4961	32.3304	3.059	1.27731	61.6336
2055	M001	43.495	14.0487	29.4463	5.9849	2.18083	49.2786
2056	M001	62.7297	26.4781	36.2516	2.54177	0.0878085	65.559
2057	M001	57.2424	20.9142	36.3282	2.65313	1.19727	64.6286
2058	M001	45.4949	15.0065	30.4884	2.55651	1.32139	65.4328
2059	M001	45.9277	16.7847	29.143	6.93198	2.21373	46.9236
2060	M001	31.6362	11.0077	20.6286	3.111	1.74966	61.2883
2061	M001	54.7604	16.558	38.2024	5.70452	2.582	50.0731
2062	M001	43.6219	17.0648	26.5572	6.56313	1.70166	47.7867
2063	M001	41.7197	12.7884	28.9312	5.83474	2.44746	49.6978
2064	M001	40.3956	16.6875	23.7081	4.02975	0.637274	56.2235
2065	M001	37.6953	9.88907	27.8062	5.21656	0.249255	51.5881
2066	M001	42.7582	14.0534	28.7049	8.77514	3.74699	43.377
2067	M001	53.4712	13.55	39.9212	4.64018	1.36732	53.6413
2068	M001	47.9008	16.2793	31.6215	2.70499	0.347485	64.2129
2069	M001	76.1209	31.3948	44.7261	5.54055	0.563528	50.5623
2070	M001	65.9409	31.8718	34.0691	2.77924	0.645017	63.6359
2071	M001	74.05	29.6068	44.4432	3.8434	0.999122	57.1179
2072	M001	63.96	17.0974	46.8626	2.56868	0.840351	65.3292
2073	M001	54.5309	25.3622	29.1687	2.59388	0.964196	65.117
2074	M001	46.8067	14.6376	32.1691	8.15159	4.62253	44.456
2075	M001	74.8307	31.5961	43.2345	2.73629	0.744754	63.9672
2076	M001	68.3241	31.592	36.732	3.15113	1.21122	61.027
2077	M001	76.0149	35.5965	40.4184	4.62776	0.559275	53.6893
2078	M001	61.1612	22.4686	38.6926	2.57256	1.35131	65.2964
2079	M001	73.6975	22.4706	51.2269	2.75456	1.28458	63.8254
2080	M001	47.5367	13.7186	33.818	5.80417	2.14028	49.7849
2081	M001	64.5759	16.4918	48.0842	4.75756	2.18729	53.1965
2082	M001	56.3981	24.0893	32.3088	4.89835	1.87221	52.6818
2083	M001	69.3268	23.1836	46.1432	2.66202	1.31364	64.5566
2084	M001	39.8514	12.9233	26.9281	2.80034	0.498888	63.4756
2085	M001	41.9325	16.0968	25.8357	2.64399	0.112988	64.703
2086	M001	29.0943	10.1983	18.896	2.92977	0.0981059	62.5268
2087	M001	65.8162	18.1377	47.6785	2.74076	0.766708	63.9323
2088	M001	70.6438	31.6829	38.9609	3.62663	1.53704	58.234
2089	M001	52.161	23.6747	28.4862	2.57324	0.452711	65.2906
2090	M001	50.0782	19.7765	30.3017	2.86679	1.03843	62.9814
2091	M001	58.6459	24.8819	33.764	2.57325	0.602128	65.2905
2092	M001	54.5424	24.1448	30.3976	9.25166	2.08585	42.6191
2093	M001	64.9941	22.8611	42.133	4.01299	0.980112	56.3017
2094	M001	59.1095	20.4106	38.699	3.89229	1.83271	56.8777
2095	M001	60.6357	23.0523	37.5834	3.68516	1.8184	57.924
2096	M001	31.6095	11.0555	20.554	4.84423	2.45872	52.8773
2097	M001	44.3555	16.6262	27.7294	5.24808	2.28119	51.4846
2098	M001	54.1389	23.699	30.44	3.13732	2.43625	61.1164
2099	M001	53.2145	27.0299	26.1846	3.0085	0.535013	61.9766
2100	M001	50.4838	16.8909	33.5929	2.56951	0.36315	65.3222
2101	M001	54.5827	21.9534	32.6292	2.4886	0.287895	66.0226
2102	M001	58.5144	24.3889	34.1255	4.53702	1.54024	54.0448
2103	M001	56.2848	19.2011	37.0838	4.42718	1.93092	54.4881
2104	M001	48.3515	19.1655	29.186	5.82238	1.34146	49.7329
2105	M001	46.9977	16.0752	30.9225	9.8013	4.33837	41.8071
2106	M001	43.3798	14.6929	28.6869	2.5066	1.16764	65.8642
2107	M001	42.5682	11.5134	31.0548	2.88341	1.00321	62.8601
2108	M001	40.6708	15.1074	25.5634	2.92301	0.824628	62.575
2109	M001	34.5642	11.7008	22.8634	4.29959	1.32897	55.0219
2110	M001	36.1499	9.67573	26.4741	2.89102	1.02594	62.8049
2111	M001	39.3702	15.6631	23.7071	4.83508	2.22688	52.9106
2112	M001	42.107	18.6313	23.4757	3.52321	0.681608	58.7983
2113	M001	35.527	16.8635	18.6635	2.70995	0.285831	64.1737
2114	M001	27.6698	9.02294	18.6469	3.32808	0.504751	59.9257
2115	M001	56.8504	24.0806	32.7699	2.66022	0.679088	64.5711
2116	M001	67.088	27.9063	39.1817	2.54509	0.963459	65.5305
2117	M001	47.0234	23.0025	24.0209	2.59809	0.589684	65.0818
2118	M001	37.3218	9.55817	27.7636	2.8292	0.108627	63.2591
2119	M001	46.9082	17.7031	29.205	2.96071	1.29847	62.3083
2120	M001	62.2437	29.4192	32.8245	2.91247	0.828384	62.6504
2121	M001	38.8757	11.5471	27.3286	5.15365	2.2673	51.7971
2122	M001	63.945	23.305	40.64	3.1999	1.29865	60.7154
2123	M001	55.5745	16.2154	39.3592	2.57721	0.340755	65.257
2124	M001	60.2446	25.6339	34.6107	2.68008	0.917702	64.4112
2125	M001	72.8866	20.2516	52.635	2.78024	1.17694	63.6283
2126	M001	58.4534	17.3467	41.1067	3.41057	0.583881	59.4386
2127	M001	53.4141	21.6251	31.789	2.66779	1.8656	64.51
2128	M001	56.4773	20.2091	36.2682	3.66819	1.26104	58.0132
2129	M001	39.5969	15.6966	23.9003	3.52702	1.03597	58.7771
2130	M001	55.2841	23.9432	31.3409	2.54239	0.750836	65.5536
2131	M001	49.9524	15.0012	34.9512	2.42389	0.411028	66.605
2132	M001	39.6296	6.25957	33.3701	2.8609	0.330435	63.0246
2133	M001	44.5155	10.2043	34.3112	3.46927	1.6904	59.1014
2134	M001	43.3255	11.2477	32.0778	3.78096	1.96425	57.4306
2135	M001	46.6345	23.3808	23.2537	2.5369	0.821016	65.6009
2136	M001	65.1067	24.2105	40.8962	3.88399	1.60686	56.9182
2137	M001	49.68	18.2094	31.4706	2.60201	1.12416	65.0491
2138	M001	55.8687	27.3103	28.5584	2.90835	0.827521	62.6799
2139	M001	40.8806	13.7701	27.1105	3.56351	1.51779	58.5758
2140	M001	46.0175	15.6641	30.3534	2.53768	1.00688	65.5941
2141	M001	64.6093	18.882	45.7273	2.74866	1.01456	63.871
2142	M001	42.2387	17.6758	24.5629	4.04333	0.103805	56.1605
2143	M001	55.9884	23.7542	32.2343	2.8358	0.543345	63.21
2144	M001	26.8332	10.2214	16.6119	2.76999	0.562032	63.7067
2145	M001	70.8289	18.4479	52.3811	6.37683	2.82588	48.2476
2146	M001	40.9627	11.93	29.0327	3.18837	0.273417	60.7885
2147	M001	54.0447	16.51	37.5347	4.94624	2.74309	52.5113
2148	M001	56.4832	18.2479	38.2353	6.8061	1.71353	47.2112
2149	M001	40.3685	18.4334	21.935	2.55561	0.707914	65.4404
2150	M001	66.1786	14.8725	51.3062	2.60362	0.0698824	65.0357
2151	M001	39.6987	7.67638	32.0223	2.54642	0.779669	65.519
2152	M001	71.3458	17.2502	54.0955	3.31196	1.37102	60.0228
2153	M001	55.4581	18.8594	36.5987	4.97774	1.97565	52.4003
2154	M001	48.6612	17.8396	30.8216	7.20186	1.91117	46.33
2155	M001	44.2608	17.9361	26.3247	2.68109	0.858063	64.4032
2156	M001	59.2051	30.9225	28.2826	2.74283	0.803355	63.9163
2157	M001	57.3731	23.116	34.257	2.66283	1.58071	64.5501
2158	M001	50.379	26.8732	23.5058	2.50642	0.375514	65.8658
2159	M001	49.3501	11.9946	37.3554	2.61655	1.1283	64.9284
2160	M001	49.4297	17.2484	32.1813	6.49288	2.24479	47.9585
2161	M001	41.1368	12.5413	28.5955	2.69991	0.884996	64.2532
2162	M001	50.5953	19.6153	30.98	5.34173	1.71534	51.182
2163	M001	45.6057	16.4359	29.1698	2.67495	0.950178	64.4524
2164	M001	51.0416	24.193	26.8486	3.80709	0.994346	57.2989
2165	M001	43.6628	18.7788	24.884	3.55403	1.42811	58.6278
2166	M001	59.5491	18.0378	41.5114	7.1973	2.71819	46.3398
2167	M001	46.7711	16.3238	30.4472	4.27146	2.14842	55.1424
2168	M001	53.1782	18.7666	34.4116	12.2593	4.07923	38.8021
2169	M001	55.0857	18.1293	36.9564	7.77581	1.52758	45.1609
2170	M001	47.9924	20.7262	27.2662	4.08112	0.771562	55.9866
2171	M001	52.289	24.5155	27.7734	4.40055	1.21837	54.5978
2172	M001	37.2125	18.8175	18.3949	2.70929	0.192718	64.1789
2173	M001	35.4847	15.2437	20.2411	2.5324	0.254512	65.6397
2174	M001	40.3312	15.1695	25.1617	5.98674	1.59192	49.2736
2175	M001	56.8731	25.972	30.9012	2.58088	0.965726	65.2262
2176	M001	34.3322	15.9551	18.3771	3.36766	0.461013	59.69
2177	M001	58.9417	26.4143	32.5274	2.55135	0.390154	65.4768
2178	M001	55.0383	19.508	35.5303	2.54616	0.887645	65.5212
2179	M001	50.6719	11.9753	38.6966	3.08654	0.958071	61.4498
2180	M001	71.4793	24.4719	47.0073	2.55744	0.658256	65.4248
2181	M001	48.5715	18.8955	29.676	3.32198	2.13934	59.9624
2182	M001	41.2543	15.983	25.2714	3.8959	0.718422	56.8602
2183	M001	51.7575	20.596	31.1616	2.5117	0.544986	65.8196
2184	M001	63.0197	28.9169	34.1028	2.53793	0.580483	65.592
2185	M001	64.6909	15.9387	48.7521	2.49535	1.17381	65.963
2186	M001	49.7893	25.0893	24.7	4.77055	0.554564	53.1481
2187	M001	53.226	17.5117	35.7143	5.40653	1.96516	50.9767
2188	M001	27.9724	16.642	11.3304	2.68057	1.29864	64.4073
2189	M001	63.4164	22.5148	40.9016	11.5129	4.85799	39.6232
2190	M001	41.469	17.89	23.579	3.3399	0.841604	59.8549
2191	M001	58.1288	19.4574	38.6715	4.61081	2.03869	53.755
2192	M001	57.6107	19.8973	37.7134	3.10173	0.221252	61.3493
2193	M001	69.2662	33.4374	35.8288	2.64638	0.976794	64.6835
2194	M001	72.0059	18.4159	53.59	2.83845	1.69895	63.1903
2195	M001	63.009	10.3955	52.6135	3.56969	1.01483	58.542
2196	M001	53.7773	23.0045	30.7727	6.84023	1.78067	47.1325
2197	M001	55.5008	24.4355	31.0652	7.41206	1.76845	45.8879
2198	M001	57.7038	21.0141	36.6897	6.49383	1.91543	47.9561
2199	M001	44.6378	13.947	30.6908	6.57426	3.58653	47.7597
2200	M001	54.7098	19.0991	35.6107	2.70257	0.717146	64.2321
2201	M001	57.9455	20.0747	37.8708	11.5502	4.57739	39.5805
2202	M001	71.7723	30.197	41.5753	3.34081	1.36931	59.8495
2203	M001	62.5291	24.3004	38.2287	5.03881	2.06912	52.1877
2204	M001	56.5673	22.9379	33.6294	2.6257	0.443445	64.8529
2205	M001	57.7562	22.2082	35.548	3.51592	2.07482	58.8389
2206	M001	55.5828	24.995	30.5877	2.53867	0.560702	65.5857
2207	M001	65.4545	27.001	38.4536	2.56227	1.78852	65.3837
2208	M001	59.6917	27.392	32.2998	2.59693	0.975242	65.0915
2209	M001	41.6629	15.7276	25.9353	2.6536	0.770172	64.6248
2210	M001	86.3993	42.4415	43.9578	4.52814	0.245987	54.0801
2211	M001	59.6737	21.0486	38.6251	8.00286	2.9671	44.7297
2212	M001	71.2891	26.9702	44.3189	5.90786	1.3399	49.4919
2213	M001	80.7536	36.07	44.6835	3.07082	0.402483	61.5544
2214	M001	58.2886	23.2857	35.0029	6.86711	2.72817	47.0709
2215	M001	44.6243	19.2592	25.3651	6.23325	0.771216	48.6153
2216	M001	57.7422	27.8036	29.9386	2.56113	1.2064	65.3933
2217	M001	64.1669	25.4427	38.7243	2.91566	0.738182	62.6275
2218	M001	72.3029	23.5373	48.7656	4.42978	2.51302	54.4775
2219	M001	59.7504	17.5874	42.163	7.10428	3.109	46.5412
2220	M001	67.7408	23.2979	44.443	5.4607	1.83024	50.8075
2221	M001	42.5477	16.7328	25.815	2.59215	1.12191	65.1315
2222	M001	69.0678	31.9378	37.1299	5.10105	2.38452	51.9746
2223	M001	59.2602	17.4956	41.7646	3.03264	2.75786	61.8117
2224	M001	64.315	25.5671	38.7479	2.58918	0.836823	65.1564
2225	M001	48.7853	20.2894	28.4958	2.55971	1.50524	65.4055
2226	M001	40.1978	11.5037	28.6941	3.09507	0.951471	61.3932
2227	M001	49.8772	16.085	33.7923	5.04552	1.94868	52.1646
2228	M001	45.8004	21.7314	24.069	3.80253	0.233519	57.3218
2229	M001	40.0413	14.99	25.0513	6.75865	1.31855	47.3214
[truncated: 12,840 more rows]

## Sheet: 9428 Lean Fasted
Segment	Cell	0-56nm MAMs	0-24nm MAMs	25-56nm MAMs	MCI^2	Volume, Volume (µm³)	Sphericity (Voxel), Sphericity
12	206	68.0082	26.1268	41.8813	5.38002	1.29996	51.0602
14	206	59.4565	14.6895	44.767	2.67607	0.21859	64.4434
15	206	77.857	31.3479	46.5091	8.98135	2.97023	43.0424
16	206	65.4724	27.2633	38.2092	3.91969	0.452106	56.7449
17	206	67.8961	23.0737	44.8224	2.99015	0.760057	62.1031
18	206	67.6822	25.4073	42.2749	3.9576	0.480137	56.5631
19	206	68.1395	24.0679	44.0716	7.46428	2.90961	45.7806
20	206	39.0172	14.8381	24.1791	4.2508	0.211702	55.2316
21	206	53.2178	15.0841	38.1337	5.65227	0.986257	50.2269
22	206	43.3051	8.48604	34.8191	3.42781	0.567114	59.3388
23	206	45.1436	9.94154	35.2021	2.8615	0.9375	63.0202
24	206	65.5832	24.1356	41.4477	4.25165	1.45257	55.2279
30	206	64.1424	16.5589	47.5835	2.58054	0.596737	65.229
34	206	57.8679	18.0599	39.808	2.72363	0.549788	64.0661
35	206	78.1378	58.0077	20.1301	6.47299	0.297034	48.0075
36	206	50.7057	19.8618	30.844	4.38603	3.19651	54.658
37	206	64.9913	20.7853	44.206	4.29744	2.15077	55.031
39	206	72.3447	26.4069	45.9378	3.77096	1.1719	57.4813
40	206	73.1861	23.6316	49.5545	5.10072	1.36813	51.9757
41	206	45.7711	13.7524	32.0187	5.79769	0.407903	49.8034
42	206	48.0231	13.1309	34.8922	4.06304	1.18192	56.0696
43	206	61.7282	25.8706	35.8576	3.91494	1.73999	56.7679
44	206	74.1177	18.7204	55.3972	4.91492	2.3421	52.6226
45	206	66.2329	22.7601	43.4728	4.20719	0.826407	55.4218
46	206	60.1332	21.5996	38.5336	2.70435	2.97655	64.218
47	206	57.9264	22.9893	34.9371	3.55838	0.827866	58.6039
48	206	70.5848	34.8033	35.7815	4.29598	0.96051	55.0373
49	206	69.1261	24.022	45.1041	4.68685	1.03522	53.4627
50	206	70.8924	27.4299	43.4625	2.67327	0.576363	64.4659
51	206	77.1376	18.2714	58.8661	2.63542	1.09735	64.773
52	206	68.5786	17.3768	51.2018	2.59664	0.374638	65.0939
53	206	62.9065	34.5906	28.3159	10.9729	1.23091	40.2628
54	206	59.7456	10.7012	49.0445	3.60782	0.233292	58.335
55	206	77.3284	31.5171	45.8113	3.97496	0.29955	56.4807
56	206	60.6486	17.763	42.8855	2.56707	0.428496	65.3428
57	206	68.4401	30.6652	37.7749	2.69159	0.232186	64.3193
59	206	70.1368	22.4931	47.6437	3.00699	0.817307	61.9869
60	206	39.8011	14.2834	25.5177	2.6372	0.416812	64.7585
61	206	43.9249	16.049	27.8759	3.25149	0.151453	60.3926
62	206	59.431	23.8052	35.6259	7.58883	1.31722	45.5288
65	206	50.1194	18.9501	31.1694	5.06241	2.9672	52.1065
66	206	59.4773	16.1769	43.3004	2.74787	0.240961	63.8772
67	206	69.1617	31.2675	37.8942	5.67823	1.72746	50.1503
68	206	64.7918	22.2267	42.5651	2.9106	0.450838	62.6638
69	206	59.7272	27.5462	32.181	4.65464	0.909436	53.5857
70	206	78.381	35.9662	42.4148	3.21328	1.64528	60.631
71	206	75.6551	32.7146	42.9406	4.40901	1.70196	54.5629
72	206	71.3465	27.5154	43.8311	5.19724	1.42771	51.6519
73	206	73.2147	22.0769	51.1378	5.72553	2.02921	50.0118
74	206	68.5348	23.3436	45.1912	2.76493	0.49533	63.7455
75	206	56.1449	34.3204	21.8246	11.7106	1.51736	39.3989
76	206	61.5472	17.5923	43.9549	6.11778	1.49189	48.9192
78	206	68.8589	29.5825	39.2764	3.08476	0.638324	61.4616
79	206	59.182	23.9045	35.2775	4.63402	0.946884	53.6651
80	206	70.4154	30.5992	39.8162	2.78358	0.96634	63.6028
81	206	55.3471	26.7939	28.5532	2.94522	1.00003	62.4173
82	206	69.5627	35.0668	34.4959	4.68517	0.423467	53.4691
83	206	39.2089	11.3783	27.8306	2.85865	0.515192	63.0411
84	206	36.497	21.986	14.5109	20.5922	0.226165	32.642
85	206	66.2804	22.7851	43.4953	5.33171	1.84331	51.214
86	206	59.1325	17.2637	41.8688	6.43969	1.70551	48.0901
87	206	74.9951	25.4061	49.5889	6.62273	2.01409	47.6429
88	206	73.0316	34.4566	38.575	2.98587	0.481941	62.1328
90	206	51.2502	13.1445	38.1057	2.77475	1.23453	63.6702
92	206	75.6162	22.1171	53.4991	4.0716	0.524991	56.0303
93	206	67.4702	17.4453	50.0249	2.51187	0.291846	65.8181
94	206	61.7734	17.8387	43.9347	5.50988	1.63342	50.6559
95	206	54.5064	8.40772	46.0987	3.19769	0.233243	60.7293
96	206	54.2875	18.2939	35.9936	4.29829	1.67964	55.0274
97	206	67.3086	19.8268	47.4818	12.0659	4.59578	39.0084
99	206	56.2829	21.5304	34.7525	4.07578	1.73176	56.0111
104	206	58.0249	19.1781	38.8468	3.45501	1.37991	59.1827
105	206	52.8192	32.0432	20.776	4.82193	0.349083	52.9587
106	206	48.4888	17.5686	30.9202	3.62427	1.32906	58.2466
107	206	65.3449	20.2189	45.126	4.91082	1.91715	52.6372
108	206	49.022	9.30195	39.72	3.41058	1.07205	59.4385
109	206	47.1222	13.484	33.6381	2.63039	0.162806	64.8143
110	206	68.7561	26.4457	42.3104	2.53702	0.172153	65.5998
111	206	56.1439	12.8807	43.2632	5.77997	0.891269	49.8543
112	206	62.8123	16.4552	46.3572	6.76752	3.74553	47.3007
113	206	44.3292	6.85983	37.4694	5.12272	1.26276	51.9012
114	206	48.012	24.3598	23.6522	6.59746	0.575745	47.7037
115	206	65.9849	23.0462	42.9387	3.06492	1.00074	61.5939
116	206	38.6969	13.7748	24.9222	2.99103	0.549506	62.097
117	206	72.3247	28.5541	43.7706	4.98298	2.06745	52.3819
118	206	77.9207	23.5615	54.3592	3.04782	0.592414	61.7089
119	206	64.8294	25.4209	39.4085	2.63132	1.06293	64.8067
120	206	66.9613	22.9419	44.0195	5.23401	1.56279	51.5307
121	206	71.5741	26.3522	45.2218	16.0444	4.62946	35.4734
122	206	71.4815	33.7133	37.7682	2.81665	0.459148	63.3529
123	206	49.3769	9.05839	40.3185	2.55499	0.111045	65.4457
124	206	77.7244	30.8093	46.915	3.24525	0.314141	60.4312
126	206	55.2486	16.0646	39.184	2.54651	0.366498	65.5183
127	206	63.8193	20.9186	42.9007	2.69215	1.92007	64.3148
128	206	25.0957	3.59651	21.4991	5.39247	1.31802	51.0209
129	206	50.7777	5.82465	44.9531	3.78701	1.03515	57.4
130	206	41.9473	13.8214	28.1259	15.6456	3.50147	35.7723
131	206	34.2843	2.66527	31.619	2.87189	0.967116	62.9441
132	206	45.614	18.2978	27.3163	4.35484	0.59475	54.7882
133	206	44.6754	23.211	21.4643	3.5415	0.202362	58.6969
134	206	59.0831	22.9395	36.1437	4.426	0.345021	54.493
135	206	54.6926	20.8644	33.8282	5.09231	3.30044	52.0043
136	206	38.1311	9.47647	28.6547	4.74348	0.430653	53.249
137	206	54.9939	24.1155	30.8784	4.17835	0.367049	55.5489
138	206	61.0752	19.0467	42.0284	3.13833	0.640158	61.1099
139	206	64.8222	15.7578	49.0644	2.94064	1.3298	62.4497
140	206	58.1378	17.1968	40.9409	2.61459	0.325227	64.9446
141	206	57.4242	18.1349	39.2894	3.24364	0.817699	60.4413
142	206	60.7469	18.3112	42.4357	2.57727	0.331618	65.2566
143	206	59.1439	20.2685	38.8754	3.52183	0.269597	58.806
144	206	72.2755	27.1916	45.084	3.62529	1.3546	58.2412
145	206	72.8811	29.9655	42.9156	4.12508	2.77017	55.7871
146	206	46.6884	11.2814	35.4071	6.48602	1.44335	47.9753
147	206	59.5389	20.7148	38.8241	4.03548	0.511731	56.1969
148	206	64.0136	25.455	38.5585	5.10141	1.32835	51.9734
149	206	40.7598	10.667	30.0928	3.86845	1.68228	56.9944
150	206	51.0359	17.9924	33.0435	12.0883	2.13715	38.9842
151	206	70.6939	21.3832	49.3107	3.64089	2.29928	58.1579
154	206	18.4635	6.41382	12.0496	3.38935	0.124365	59.5624
155	206	70.5581	25.4334	45.1248	9.27677	4.24716	42.5806
156	206	70.8019	22.2714	48.5305	6.0413	2.2783	49.1248
158	206	65.5136	20.3263	45.1873	6.06645	2.62439	49.0568
161	206	76.2083	31.2271	44.9813	3.38707	1.19114	59.5757
162	206	61.9728	19.1615	42.8113	3.19859	0.56771	60.7237
163	206	59.4769	18.3114	41.1655	9.01583	6.38888	42.9875
164	206	53.1608	10.2681	42.8927	2.55834	0.196613	65.4171
165	206	64.2446	14.1976	50.047	3.16611	1.04581	60.9306
166	206	61.992	22.607	39.3849	10.7597	5.15522	40.527
167	206	59.0362	14.3706	44.6656	3.37794	1.49927	59.6294
176	206	63.3695	22.4088	40.9607	2.75362	0.776277	63.8326
177	206	77.1554	24.4505	52.7049	3.21945	0.315267	60.5923
178	206	62.4177	19.7994	42.6183	2.65065	0.351228	64.6487
179	206	61.054	24.7381	36.3159	6.78058	2.24231	47.2703
180	206	60.4503	19.6608	40.7895	3.41435	1.28249	59.4167
181	206	73.7532	23.6318	50.1213	2.54683	0.279909	65.5155
182	206	60.6645	19.6818	40.9827	3.58274	0.192511	58.4708
183	206	76.7348	27.3286	49.4062	8.01885	3.51911	44.6999
184	206	75.449	26.4312	49.0178	3.00328	2.18855	62.0125
185	206	80.5808	22.9047	57.6761	2.80582	0.749287	63.4343
186	206	76.3608	24.3278	52.033	3.18899	0.972	60.7845
187	206	43.2157	13.6395	29.5762	3.16912	1.28627	60.9113
188	206	63.0904	25.2386	37.8518	3.85581	0.41115	57.0566
189	206	71.3712	22.8258	48.5454	2.72945	0.644254	64.0205
190	206	71.6026	17.9304	53.6722	9.73048	3.38952	41.9082
191	206	47.2136	11.1471	36.0665	10.5559	4.27384	40.7861
192	206	64.2296	14.2192	50.0104	3.05138	0.968926	61.6849
193	206	45.2113	11.8058	33.4055	3.14263	0.453182	61.082
194	206	58.0647	20.5534	37.5113	3.31381	0.810149	60.0116
195	206	67.3229	27.0125	40.3104	2.54462	0.204502	65.5345
196	206	44.6693	22.5724	22.0969	15.9947	1.90344	35.5101
197	206	54.6583	19.6379	35.0204	3.07735	0.729668	61.5109
198	206	64.9465	20.5647	44.3818	3.71399	0.605804	57.7738
199	206	61.9169	22.3814	39.5355	4.08926	1.76682	55.9495
200	206	65.4685	13.2147	52.2538	3.54303	1.93536	58.6884
201	206	32.0921	7.03747	25.0546	3.65301	0.606753	58.0934
202	206	54.0057	14.8213	39.1844	5.32061	2.01302	51.2496
205	206	54.9765	16.6309	38.3455	6.31559	2.06659	48.4031
208	206	64.7546	14.3203	50.4343	2.77137	0.545239	63.6961
209	206	64.5108	16.532	47.9788	2.74766	0.567058	63.8788
213	206	67.8887	28.8266	39.0622	2.56225	0.119322	65.3838
217	206	67.2469	34.7848	32.4622	3.61737	0.137514	58.2836
218	206	68.1603	18.1418	50.0185	4.59372	1.27711	53.8215
219	206	75.8349	19.5392	56.2958	7.77828	2.30843	45.1561
220	206	66.0096	22.538	43.4716	14.2174	7.02089	36.9321
221	206	48.1152	4.56805	43.5472	4.28511	0.236468	55.0838
222	206	41.2802	11.0649	30.2152	3.73539	0.170118	57.6632
223	206	56.8332	13.8079	43.0254	2.94902	0.529884	62.3905
224	206	67.5513	33.1646	34.3867	3.03795	0.683066	61.7756
225	206	24.4173	12.9996	11.4177	20.1851	0.0648832	32.86
230	206	80.6134	38.262	42.3514	7.52027	5.84701	45.6667
231	206	74.5555	43.036	31.5195	2.94819	0.640858	62.3963
235	206	69.6479	12.695	56.953	3.27188	0.430809	60.2668
236	206	54.7559	18.5932	36.1627	5.03364	1.25499	52.2056
237	206	65.1151	18.989	46.1261	2.98839	1.73364	62.1153
238	206	26.9271	2.85001	24.0771	3.5193	0.104991	58.82
241	206	47.2361	15.0089	32.2272	5.14105	2.11802	51.8394
242	206	47.3873	14.8692	32.5181	2.71904	0.889773	64.1021
243	206	68.7889	23.3011	45.4878	2.59113	0.920738	65.14
244	206	51.616	14.0634	37.5526	2.94879	0.39015	62.3921
245	206	75.6203	18.8781	56.7422	2.90158	0.314956	62.7287
247	206	82.6679	25.358	57.3099	5.92216	1.99974	49.452
248	206	72.061	19.463	52.598	3.59583	1.02552	58.3998
249	206	84.0083	38.0441	45.9642	4.71567	2.76446	53.3535
251	206	65.0955	31.3653	33.7301	5.72869	1.29283	50.0026
252	206	65.6538	15.6831	49.9707	3.21791	0.788911	60.6019
253	206	53.5313	16.9038	36.6275	2.56486	0.451717	65.3617
254	206	52.6272	19.4928	33.1344	3.67338	1.66496	57.9859
255	206	62.2387	29.9675	32.2712	6.63399	0.601283	47.616
256	206	67.5738	23.0005	44.5732	6.91261	2.47613	46.9674
257	206	70.3065	14.8836	55.4229	3.15303	0.480595	61.0147
258	206	46.8902	18.2782	28.612	6.34432	1.5707	48.3299
259	206	51.1492	18.9244	32.2248	7.06054	3.00702	46.6371
264	206	54.8812	25.7975	29.0837	2.63527	0.285676	64.7742
265	206	69.4456	31.4097	38.0358	2.65118	0.633619	64.6444
267	206	82.3631	26.9031	55.46	2.71582	1.81293	64.1274
269	206	63.6014	19.0384	44.5631	3.27137	0.38244	60.27
270	206	58.5796	24.0333	34.5464	3.4645	1.02595	59.1286
271	206	56.8894	14.9725	41.917	8.04999	1.26852	44.6422
272	206	72.5913	23.2444	49.3468	3.57261	0.843017	58.526
273	206	65.8921	24.2416	41.6505	2.83924	0.713862	63.1845
275	206	73.7907	11.3107	62.48	3.14274	0.991796	61.0813
276	206	65.4646	18.956	46.5086	5.76708	2.40938	49.8914
277	206	63.1436	17.5331	45.6105	4.44924	1.71197	54.3979
278	206	53.3309	18.9856	34.3453	7.23908	1.25978	46.2505
279	206	54.4483	22.0792	32.3691	5.95128	0.565135	49.3712
280	206	62.4985	23.1833	39.3152	3.2719	0.469067	60.2667
281	206	49.6374	16.2712	33.3662	3.19527	1.59778	60.7447
282	206	68.2827	22.8314	45.4512	2.67926	0.429231	64.4178
283	206	59.3302	20.1272	39.203	6.48141	1.0463	47.9867
284	206	64.3144	21.4047	42.9098	4.34335	2.07084	54.8365
285	206	67.6055	24.106	43.4996	4.01827	2.86998	56.277
286	206	64.7071	38.2095	26.4976	7.82689	0.303145	45.0624
291	206	74.0354	23.5172	50.5182	5.09261	1.80593	52.0033
292	206	55.9197	16.4943	39.4254	7.576	2.61146	45.5544
293	206	54.8338	21.5458	33.2881	2.64008	0.493218	64.7349
294	206	69.1665	19.6567	49.5099	3.2084	0.549807	60.6617
295	206	75.5749	14.3407	61.2342	3.99158	1.58454	56.4022
296	206	49.9221	12.9874	36.9347	2.48287	0.562111	66.0733
297	206	65.9894	19.3802	46.6092	5.5469	2.4964	50.543
298	206	59.6805	11.2187	48.4618	2.63902	0.864458	64.7436
299	206	73.4699	19.5101	53.9599	4.46692	0.986829	54.3261
300	206	48.963	11.8358	37.1272	3.64946	0.966234	58.1123
301	206	57.02	16.349	40.671	3.48716	0.967005	59.0002
302	206	61.0819	24.3782	36.7037	2.70419	0.138901	64.2192
304	206	66.606	23.8597	42.7463	3.24566	1.56317	60.4287
306	206	63.8195	22.3104	41.509	2.66076	0.120811	64.5668
307	206	78.3391	46.6804	31.6587	3.12351	0.658029	61.2064
308	206	61.5084	18.9962	42.5121	8.2149	2.61399	44.3415
312	206	54.3145	11.0033	43.3112	2.86854	0.617828	62.9686
313	206	61.2529	26.9263	34.3266	3.37505	1.29959	59.6464
314	206	63.2829	15.8564	47.4265	2.89623	0.568037	62.7673
315	206	59.0096	17.4288	41.5808	2.61644	0.225555	64.9293
316	206	71.3793	24.3675	47.0119	2.62549	0.863518	64.8546
317	206	66.9458	21.7016	45.2442	4.6385	1.41302	53.6478
318	206	75.5716	29.3067	46.2649	3.08392	1.23606	61.4672
319	206	60.814	23.409	37.405	3.08568	0.850728	61.4555
320	206	67.4594	24.7102	42.7492	4.15846	1.25167	55.6374
321	206	53.9523	20.4944	33.458	4.19569	1.80697	55.4723
322	206	62.4243	14.1256	48.2987	3.62964	1.81644	58.2179
323	206	66.7955	21.3495	45.446	4.16633	1.71649	55.6023
324	206	62.1623	20.5726	41.5897	2.44005	0.279992	66.4576
325	206	67.4055	30.2779	37.1276	8.34543	0.851949	44.1091
326	206	56.6512	16.1947	40.4565	2.89194	0.173679	62.7983
327	206	25.1362	3.41597	21.7202	3.21611	0.152451	60.6132
328	206	65.784	26.8178	38.9662	3.56999	1.61436	58.5404
329	206	56.8383	25.4343	31.4039	6.03722	0.552384	49.1359
330	206	71.3945	23.6728	47.7217	5.60137	1.56537	50.3786
331	206	63.6355	30.5523	33.0832	2.59517	0.449467	65.1062
332	206	65.44	20.6019	44.8381	3.32039	0.678172	59.9719
333	206	69.0011	26.5035	42.4976	2.60188	0.683085	65.0502
334	206	75.4836	25.1548	50.3288	4.55028	0.829498	53.9922
335	206	66.691	22.558	44.133	4.60106	0.967264	53.7929
336	206	55.4785	22.9474	32.5311	5.84834	0.2215	49.6592
337	206	46.7589	15.5243	31.2346	5.39344	3.55754	51.0179
338	206	58.8054	11.3664	47.439	2.64047	0.437786	64.7317
339	206	70.1404	25.9322	44.2082	10.3183	5.07009	41.0968
340	206	44.3723	11.3613	33.011	2.94879	1.05334	62.3921
341	206	73.4768	26.774	46.7028	3.23614	0.997395	60.4879
342	206	54.5411	12.7054	41.8357	2.91499	1.60971	62.6323
343	206	46.0964	17.234	28.8624	2.59842	0.124567	65.079
344	206	58.2181	21.8631	36.3551	2.78236	0.158762	63.6121
345	206	57.0667	18.5	38.5667	5.13553	3.04322	51.858
346	206	49.4926	25.7231	23.7695	10.9885	0.421289	40.2437
347	206	62.0799	23.0145	39.0654	4.28287	1.78283	55.0934
348	206	58.4097	23.3442	35.0655	8.62235	1.97764	43.6317
349	206	50.9242	16.8761	34.0481	2.76793	0.327968	63.7224
350	206	53.7957	14.8041	38.9915	2.95538	0.468106	62.3457
351	206	58.844	12.6402	46.2038	3.08247	0.235238	61.4768
352	206	53.3849	13.3723	40.0126	2.58477	0.23237	65.1934
353	206	54.7077	17.0204	37.6873	5.89578	2.18625	49.5257
354	206	50.658	16.3279	34.3301	3.23579	1.2567	60.4901
355	206	63.93	22.7051	41.2249	3.51737	0.896286	58.8308
356	206	67.8384	24.554	43.2844	3.29259	1.10363	60.1402
358	206	43.7991	12.2864	31.5128	5.9165	0.430151	49.4678
361	206	57.4642	19.7512	37.713	6.40234	1.39804	48.1835
362	206	89.9198	72.837	17.0828	4.39257	0.201189	54.6308
367	206	26.3794	7.75064	18.6288	8.14408	0.605486	44.4696
368	206	79.1893	28.4698	50.7196	2.55917	0.277758	65.41
370	206	72.3653	24.6623	47.7029	2.79269	0.668777	63.5336
371	206	69.3751	13.8373	55.5378	2.76426	0.849198	63.7506
372	206	82.0166	37.9215	44.0951	2.84071	0.819108	63.1735
373	206	63.3557	21.6195	41.7362	4.04809	1.70226	56.1385
375	206	76.6225	33.5235	43.099	7.93124	4.02181	44.8639
377	206	71.4482	18.1248	53.3235	2.77914	0.486452	63.6367
378	206	68.4314	22.6288	45.8026	7.06051	2.43236	46.6372
379	206	52.0467	15.6107	36.436	8.27657	3.69312	44.2311
380	206	48.2096	19.0561	29.1535	3.44346	1.22654	59.2487
381	206	81.2161	39.6736	41.5425	2.60928	1.32113	64.9886
382	206	73.2381	27.5381	45.7	3.72306	0.838009	57.7268
383	206	66.2126	28.859	37.3536	8.28931	1.42432	44.2084
384	206	68.312	23.375	44.937	4.50993	1.99927	54.1528
385	206	56.6546	14.1331	42.5216	6.94269	3.84513	46.8995
386	206	55.6875	14.099	41.5885	8.38527	3.49371	44.0391
387	206	63.4906	25.9262	37.5644	3.45919	1.13881	59.1588
388	206	67.4616	26.1929	41.2688	2.70438	0.68603	64.2178
389	206	65.4175	21.7789	43.6386	7.30669	2.42197	46.1074
390	206	65.7682	19.8484	45.9198	5.04589	1.96789	52.1633
391	206	61.2237	19.202	42.0217	6.60758	1.31298	47.6793
392	206	71.3828	27.9075	43.4753	5.04371	1.14592	52.1708
393	206	67.652	20.4965	47.1556	2.76807	0.170265	63.7214
394	206	71.1408	22.4001	48.7407	5.67547	2.30887	50.1584
395	206	54.5882	19.5007	35.0875	3.32377	0.412035	59.9515
396	206	61.1128	20.8589	40.2539	5.27387	1.44404	51.4005
397	206	58.8092	20.855	37.9541	10.9377	5.57378	40.3059
398	206	61.4506	35.496	25.9546	2.98513	0.422299	62.1379
399	206	62.1011	19.0534	43.0477	16.2864	5.08638	35.2968
400	206	54.0643	19.9476	34.1167	16.5993	6.77445	35.0737
401	206	56.1725	19.3688	36.8037	21.1519	11.4302	32.3515
402	206	57.2362	19.2863	37.95	2.75354	0.280883	63.8333
403	206	60.8138	21.0585	39.7553	3.22733	1.1649	60.5429
404	206	42.376	14.0431	28.3329	5.59974	0.98062	50.3835
405	206	42.7998	11.8627	30.9372	12.2006	2.60145	38.8642
406	206	72.1048	32.4588	39.646	9.01909	0.133832	42.9823
407	206	65.3008	26.9787	38.3221	3.08994	0.889085	61.4272
408	206	57.8431	18.8969	38.9462	9.8266	6.95332	41.7711
409	206	49.1385	16.5882	32.5503	3.30239	0.117539	60.0806
410	206	54.4957	16.2441	38.2516	6.7836	1.93464	47.2633
411	206	59.3963	17.5416	41.8548	19.5504	9.14694	33.2118
412	206	50.5516	15.1576	35.394	9.2274	3.03273	42.6564
413	206	45.5983	9.92941	35.6689	2.54181	0.109771	65.5587
414	206	59.9348	13.0886	46.8462	2.79473	0.920108	63.5181
415	206	45.7185	17.6825	28.036	5.23198	2.06515	51.5374
416	206	59.9021	23.7752	36.1269	5.29177	2.49911	51.3425
417	206	31.105	11.5148	19.5901	5.06562	0.804455	52.0955
418	206	63.3085	18.3097	44.9988	5.60788	1.85672	50.3591
419	206	45.6532	29.323	16.3301	11.4856	0.168433	39.6545
420	206	48.3184	9.44687	38.8715	3.50435	0.86098	58.9036
421	206	51.1809	21.3501	29.8307	2.71477	0.253785	64.1357
422	206	66.9943	20.2624	46.7319	4.26258	0.354406	55.1806
423	206	42.5979	6.45943	36.1385	6.13288	1.58515	48.879
424	206	48.3792	12.4018	35.9774	14.7567	0.530476	36.4766
425	206	40.566	12.8289	27.737	3.48589	0.182189	59.0074
426	206	67.9808	20.3928	47.588	8.5035	2.49293	43.834
427	206	76.5978	20.2224	56.3755	2.72179	1.0707	64.0805
428	206	51.5716	20.6629	30.9087	7.66449	3.51012	45.3785
429	206	44.1217	12.4004	31.7213	5.37587	2.43494	51.0734
430	206	55.0242	22.7909	32.2333	4.26275	1.03801	55.1799
431	206	59.574	12.6148	46.9592	3.25349	0.489839	60.3802
432	206	61.1606	13.2666	47.894	5.55098	2.49284	50.5306
433	206	64.4248	20.9853	43.4396	10.6764	5.50931	40.6321
434	206	63.6054	18.2628	45.3426	5.72762	2.81059	50.0057
435	206	56.9042	15.7394	41.1648	5.05351	1.43298	52.137
436	206	61.6613	22.0326	39.6287	17.2561	6.54346	34.6229
437	206	56.3508	11.261	45.0899	6.19511	0.996896	48.7148
438	206	43.4636	14.5172	28.9464	6.59662	1.14087	47.7057
439	206	49.4163	15.4637	33.9526	8.00588	2.10676	44.724
440	206	61.4926	24.9459	36.5467	22.0726	6.7759	31.8953
441	206	36.6403	14.7936	21.8467	8.76727	0.0826696	43.39
442	206	56.5071	19.1397	37.3674	5.03479	1.73088	52.2016
443	206	49.347	19.1983	30.1487	2.89938	1.04851	62.7445
444	206	62.4846	22.5146	39.97	2.88187	0.981692	62.8713
445	206	58.0429	20.274	37.7688	6.60022	2.48544	47.697
446	206	75.5066	27.1988	48.3078	3.37338	1.46916	59.6562
447	206	67.1136	24.6325	42.4811	4.35377	1.63429	54.7927
448	206	53.1945	12.9064	40.2881	7.09627	5.5229	46.5587
449	206	64.8922	27.3562	37.5359	6.33711	1.86759	48.3482
450	206	51.4709	10.793	40.6779	2.71328	0.493406	64.1474
451	206	43.2507	13.1086	30.1421	4.59009	1.2619	53.8357
452	206	53.6568	18.0107	35.6461	4.27009	1.40872	55.1483
453	206	59.2844	21.4718	37.8126	2.96799	0.672428	62.2573
454	206	69.4087	19.3002	50.1084	11.3256	2.98784	39.8404
455	206	54.9539	22.2783	32.6756	3.84055	0.823241	57.132
456	206	62.2941	14.8881	47.4061	4.54214	1.93199	54.0245
457	206	45.2417	13.4054	31.8363	5.16068	0.837793	51.7736
458	206	67.6659	26.4563	41.2097	3.15559	0.341482	60.9983
459	206	64.6287	17.8717	46.757	3.02713	0.68721	61.8492
460	206	57.1157	21.0089	36.1068	18.2385	6.07545	33.9897
461	206	37.9134	5.77874	32.1347	4.12729	1.32274	55.7771
462	206	59.8142	17.5836	42.2306	2.8837	0.414312	62.858
463	206	53.8841	11.0934	42.7908	3.37967	1.95586	59.6192
464	206	70.5051	24.2911	46.214	5.48797	1.59008	50.7232
465	206	60.9871	20.0209	40.9662	9.32753	3.62687	42.5032
466	206	63.7183	17.2758	46.4425	6.3487	1.44241	48.3188
467	206	69.6789	27.4556	42.2233	6.97004	4.34228	46.8381
468	206	56.376	11.9742	44.4018	2.53092	0.788136	65.6525
469	206	49.4227	10.0557	39.367	3.30679	1.07949	60.054
470	206	53.1083	9.03304	44.0753	3.02853	0.822249	61.8396
471	206	61.7358	18.6056	43.1302	2.49351	0.394769	65.9792
472	206	44.6331	12.8841	31.749	3.07157	0.40339	61.5495
473	206	68.054	20.0857	47.9683	6.01722	2.75818	49.1902
474	206	68.8903	18.9504	49.9399	9.16087	3.79909	42.7594
475	206	42.8063	9.95932	32.847	4.52473	0.845468	54.0937
476	206	71.4916	28.4272	43.0644	6.00752	1.29028	49.2167
477	206	58.5686	14.0076	44.561	11.0795	3.80477	40.1332
478	206	52.9404	12.6219	40.3185	3.81695	1.58688	57.2496
479	206	64.5945	24.7943	39.8002	11.6867	3.68613	39.4258
480	206	56.6474	16.2354	40.4121	6.48028	2.95564	47.9895
481	206	64.2262	15.4708	48.7553	3.62306	1.02583	58.2531
482	206	59.3598	31.428	27.9318	6.92663	0.744615	46.9357
483	206	63.6752	29.4639	34.2112	4.14315	0.424663	55.7058
484	206	62.6554	19.6822	42.9732	4.97386	2.10818	52.4139
485	206	72.3199	22.7131	49.6068	3.27779	0.782686	60.2306
486	206	57.2564	16.1753	41.0811	9.14124	5.55364	42.79
487	206	65.8644	10.5703	55.2942	3.15966	0.93923	60.9721
488	206	59.2222	12.4952	46.7271	3.12744	1.55284	61.1807
489	206	49.1124	15.0101	34.1023	3.76369	1.73659	57.5183
490	206	70.3443	32.2122	38.132	2.98407	0.782535	62.1453
491	206	67.8468	22.9914	44.8554	9.81151	4.53035	41.7926
492	206	48.3757	19.6333	28.7424	5.46665	0.618717	50.7891
493	206	52.9269	10.8627	42.0642	4.06593	0.409193	56.0563
494	206	51.8535	14.9161	36.9373	17.3518	8.30176	34.5591
495	206	72.1396	26.0174	46.1222	5.11821	3.02424	51.9164
496	206	70.985	24.6808	46.3042	2.8483	0.978218	63.1174
497	206	66.4998	27.8806	38.6191	12.2352	6.67638	38.8276
498	206	35.5825	12.3392	23.2434	9.26647	2.68074	42.5964
499	206	54.4416	15.9141	38.5275	4.66317	0.977084	53.553
500	206	54.4597	15.6276	38.8322	8.73819	2.20093	43.4381
501	206	60.111	25.2012	34.9098	4.37875	0.761215	54.6883
502	206	41.1673	11.0442	30.1231	8.6988	2.25755	43.5035
503	206	58.9703	21.3031	37.6672	3.05311	0.582428	61.6733
504	206	55.5638	22.0204	33.5434	4.77328	2.02552	53.138
505	206	42.9266	16.5636	26.3631	4.51451	1.05891	54.1345
506	206	51.0842	27.5188	23.5654	11.3879	2.03499	39.7677
507	206	54.8939	16.1169	38.7769	9.14393	3.78033	42.7858
508	206	65.3149	18.9132	46.4017	12.2369	4.78968	38.8258
509	206	64.6889	22.3074	42.3815	9.17759	5.58734	42.7335
510	206	49.5217	21.8151	27.7066	4.00902	0.837274	56.3203
511	206	68.0444	30.6504	37.394	2.76621	0.218312	63.7357
513	206	51.8736	18.2394	33.6341	11.1012	3.96377	40.1071
514	206	62.2872	23.2791	39.008	11.4015	4.18188	39.7518
515	206	78.9633	25.2251	53.7382	4.48219	1.8499	54.2643
516	206	70.0819	21.1411	48.9408	4.31833	1.24509	54.9421
517	206	39.4513	10.2038	29.2475	8.72021	3.70718	43.4679
518	206	52.5386	18.0537	34.4849	3.60866	0.631631	58.3305
519	206	54.5476	20.67	33.8776	2.70459	0.200387	64.216
520	206	61.8364	19.8757	41.9607	7.1251	0.770214	46.4958
521	206	63.1411	24.6605	38.4806	7.29107	1.79654	46.1403
522	206	71.6424	29.5357	42.1067	4.0669	0.966084	56.0518
523	206	61.2198	19.5725	41.6474	8.86462	4.23936	43.2306
524	206	61.0169	21.7336	39.2833	6.60933	0.878112	47.6751
525	206	58.4347	23.8816	34.5531	7.83392	5.74401	45.0489
526	206	62.1025	28.1902	33.9122	20.4767	6.98824	32.7032
527	206	42.9285	9.30915	33.6193	5.7607	1.2086	49.9098
528	206	59.9834	21.376	38.6074	7.63976	1.8365	45.4274
529	206	62.6698	22.8509	39.8188	3.08196	1.6545	61.4802
530	206	71.243	33.0143	38.2287	2.8746	0.977275	62.9243
531	206	55.5755	23.4514	32.1241	5.28793	0.546986	51.355
532	206	63.4182	21.7583	41.6599	5.13737	3.11226	51.8518
533	206	73.5818	22.4083	51.1735	3.92337	1.63494	56.7271
534	206	66.6093	23.7588	42.8505	2.99232	1.20028	62.0881
535	206	63.7639	25.0495	38.7144	10.5746	4.29468	40.7621
536	206	58.7948	13.2176	45.5771	3.86528	1.11476	57.0099
537	206	63.9453	23.1442	40.8011	11.4157	4.23318	39.7354
538	206	63.6863	20.824	42.8622	3.44372	1.15055	59.2472
539	206	52.9805	13.8556	39.1249	9.68889	3.81125	41.9681
540	206	67.4979	26.799	40.6989	5.1247	2.215	51.8945
541	206	74.3731	21.3106	53.0625	19.0681	9.40022	33.4895
542	206	47.7392	16.5149	31.2244	3.84877	1.54121	57.0913
543	206	71.9364	28.764	43.1724	4.2925	1.63539	55.0521
544	206	72.2136	25.2206	46.9931	3.24099	2.31082	60.4577
545	206	75.6407	39.544	36.0968	6.54673	2.82561	47.8266
546	206	71.7972	47.7605	24.0367	7.88791	0.506817	44.9459
547	206	68.0434	12.568	55.4754	2.92506	0.333968	62.5604
548	206	77.0414	21.9988	55.0427	6.43565	1.44613	48.1002
549	206	65.869	19.6142	46.2548	5.2263	3.45197	51.556
550	206	56.5994	10.2707	46.3287	5.17646	2.90662	51.721
551	206	50.0234	12.9902	37.0332	3.82426	2.02365	57.213
552	206	64.7349	13.5351	51.1998	2.9502	1.13689	62.3822
553	206	63.5946	15.9256	47.669	5.38307	1.74407	51.0506
554	206	68.4302	29.0598	39.3704	12.9056	4.95485	38.1433
556	206	73.159	28.863	44.296	2.52914	1.24953	65.6679
557	206	38.187	19.6318	18.5552	3.94201	0.644831	56.6376
558	206	66.4931	25.5869	40.9062	20.3636	9.98257	32.7637
559	206	48.2574	14.3878	33.8695	19.6553	6.34937	33.1526
560	206	58.142	15.8399	42.3021	20.0606	9.84465	32.9278
561	206	68.2053	24.5576	43.6478	14.6173	6.69874	36.5922
562	206	73.8204	20.1586	53.6618	4.11439	0.556483	55.8353
563	206	53.153	21.5617	31.5913	4.58868	1.57221	53.8412
564	206	59.9454	21.9212	38.0242	6.98587	2.02102	46.8027
565	206	70.572	26.6085	43.9635	6.44529	2.01977	48.0762
566	206	43.4261	14.1372	29.2889	4.54486	0.824678	54.0137
567	206	62.9059	20.2501	42.6558	12.6189	6.8134	38.43
568	206	51.7484	16.7919	34.9564	4.65773	0.205875	53.5739
570	206	43.0594	11.787	31.2724	5.16334	0.424364	51.7647
571	206	70.4397	14.8775	55.5622	7.11293	3.92932	46.5223
572	206	67.2704	20.4337	46.8367	2.83609	0.632758	63.2078
573	206	51.0977	11.0546	40.0431	13.0126	4.34407	38.0385
574	206	53.9057	11.5834	42.3224	9.88665	2.65675	41.6864
575	206	81.8243	28.7598	53.0645	8.49243	4.69729	43.8531
576	206	67.0309	14.3765	52.6544	7.29251	3.5292	46.1373
577	206	60.9428	22.2866	38.6562	13.159	4.92791	37.8968
578	206	59.7768	17.566	42.2108	3.46476	1.09042	59.1271
579	206	49.5451	15.7772	33.7679	10.6341	3.48163	40.6859
580	206	55.2663	19.0652	36.2011	2.59375	0.344766	65.1181
581	206	73.7329	23.5671	50.1658	7.29406	4.89286	46.134
582	206	60.9064	20.2035	40.7028	6.03632	1.96112	49.1383
583	206	68.9792	18.0243	50.9548	3.90948	2.12774	56.7943
584	206	70.4438	20.6086	49.8353	19.9865	10.132	32.9685
585	206	77.183	31.1566	46.0263	6.70725	1.01249	47.442
586	206	55.0907	17.5451	37.5457	6.46777	2.39616	48.0204
587	206	52.7392	14.6258	38.1133	7.40652	1.7797	45.8993
588	206	62.5693	25.4929	37.0765	3.42401	0.83848	59.3607
589	206	61.9375	9.72388	52.2136	5.81461	1.88217	49.7551
590	206	68.178	28.1113	40.0667	2.65974	0.724854	64.575
591	206	67.2509	26.9235	40.3274	12.675	6.87998	38.3732
592	206	53.3399	17.7337	35.6062	14.1642	6.50093	36.9783
593	206	63.6287	15.7203	47.9084	5.83396	2.28992	49.7
594	206	63.7778	17.3069	46.4709	8.72218	4.57235	43.4646
595	206	54.9369	17.4622	37.4747	2.66821	0.194508	64.5066
596	206	72.7889	25.9347	46.8542	3.05103	1.46993	61.6872
597	206	64.8844	15.2973	49.5872	4.73103	0.725604	53.2957
598	206	61.9027	15.9345	45.9682	3.55267	1.6219	58.6353
599	206	73.6086	21.723	51.8856	13.1779	7.02612	37.8788
600	206	71.0996	15.3749	55.7247	3.42395	1.06401	59.3611
601	206	58.6269	18.7044	39.9225	12.2599	5.79481	38.8015
602	206	67.981	25.164	42.8169	13.2309	7.20172	37.828
603	206	60.0072	15.4938	44.5133	13.5319	8.05046	37.5455
604	206	67.9405	25.0126	42.9279	16.8932	4.93879	34.8691
605	206	60.9769	19.461	41.5159	6.41758	0.924095	48.1453
606	206	58.9142	19.4161	39.498	9.35635	4.36526	42.4595
607	206	77.2788	36.3852	40.8936	3.62441	1.48454	58.2459
608	206	70.8698	25.203	45.6669	6.15834	2.26779	48.8116
609	206	50.9566	16.5643	34.3923	3.05898	0.834957	61.6338
610	206	79.4447	30.864	48.5807	17.4079	4.48753	34.522
611	206	63.1589	28.5561	34.6028	3.23771	0.940844	60.4781
612	206	55.6999	28.1053	27.5946	3.08046	0.871822	61.4902
613	206	44.8795	8.74422	36.1353	5.06606	1.60427	52.094
614	206	49.3273	14.0581	35.2692	6.34155	1.67617	48.3369
615	206	65.8422	20.8458	44.9965	2.6431	0.678912	64.7103
616	206	70.4547	18.1134	52.3413	3.95531	1.11959	56.5741
617	206	69.226	20.7808	48.4451	5.19051	2.05463	51.6743
618	206	54.6959	13.4	41.2959	6.09237	4.08662	48.9871
619	206	75.3699	31.4067	43.9632	2.98817	0.915353	62.1168
620	206	43.5677	12.1602	31.4075	13.6435	4.23544	37.4429
621	206	51.306	16.3962	34.9099	26.5067	6.72678	30.0072
622	206	48.9484	17.3033	31.6451	11.79	3.93643	39.3103
623	206	64.4767	24.2916	40.1851	4.62541	1.97266	53.6983
624	206	62.2195	26.0868	36.1327	11.6524	4.3223	39.4645
625	206	46.6354	17.2816	29.3538	19.3922	7.85232	33.3019
626	206	61.2391	14.3942	46.8449	3.28768	1.20664	60.1701
627	206	57.3718	15.9218	41.45	11.1537	8.9156	40.0441
628	206	60.0352	15.7531	44.2821	5.078	2.61506	52.0531
629	206	68.8015	21.0326	47.7689	8.46722	1.61219	43.8966
630	206	70.839	20.0392	50.7998	6.10926	1.67283	48.9419
631	206	64.6419	21.8999	42.742	13.8489	5.63417	37.2568
632	206	45.956	14.7873	31.1687	19.307	7.40796	33.3508
633	206	73.1533	37.8845	35.2688	5.51458	1.388	50.6415
634	206	74.2901	21.5099	52.7802	4.908	1.21794	52.6473
635	206	69.4908	25.2256	44.2653	2.59383	0.21403	65.1174
636	206	49.7889	13.6806	36.1083	2.63302	0.582383	64.7927
637	206	60.8497	10.5643	50.2855	2.82342	1.12652	63.3023
638	206	56.4525	21.4795	34.973	5.2858	1.58831	51.3618
639	206	54.896	21.1615	33.7345	11.9914	1.34951	39.089
640	206	45.6172	14.5745	31.0427	19.7928	5.7929	33.0757
641	206	46.0623	11.299	34.7634	3.70452	1.64251	57.823
642	206	36.5322	9.445	27.0872	9.38733	3.33161	42.4128
643	206	59.0637	13.1278	45.9359	12.0014	3.62818	39.0781
644	206	52.0351	15.3655	36.6696	9.78213	4.18702	41.8344
645	206	45.2919	10.0188	35.2731	9.71359	3.96087	41.9325
646	206	64.2742	27.8267	36.4476	16.6791	7.06384	35.0176
647	206	68.5039	8.54041	59.9635	4.83688	1.64501	52.9041
648	206	62.8177	7.97505	54.8427	3.72969	0.204529	57.6926
649	206	60.5964	25.9714	34.625	8.42955	2.48727	43.9619
650	206	68.6468	26.4647	42.1822	34.991	16.7073	27.3543
651	206	80.8035	28.9366	51.8669	9.85916	1.95763	41.7251
652	206	51.9932	17.6326	34.3606	8.65638	2.77591	43.5745
653	206	81.5429	30.1666	51.3763	2.56632	0.528862	65.3492
654	206	72.642	36.4742	36.1678	7.11171	3.18845	46.525
655	206	74.7352	35.0346	39.7006	10.4029	4.2209	40.9852
656	206	73.05	32.0716	40.9784	6.88975	2.7621	47.0193
657	206	72.3737	41.9153	30.4584	2.54486	0.310363	65.5324
658	206	88.921	32.6183	56.3027	10.6599	5.78599	40.653
659	206	74.7488	28.5884	46.1604	4.88916	0.976846	52.7148
660	206	71.9657	41.3902	30.5755	25.4059	17.5584	30.4345
661	206	56.6668	26.234	30.4328	2.87084	0.729543	62.9518
662	206	64.061	23.5833	40.4777	2.61359	0.420408	64.9529
663	206	61.8525	19.0551	42.7974	2.78201	0.219334	63.6148
664	206	67.1508	10.8866	56.2642	2.81577	0.920748	63.3595
665	206	67.073	18.287	48.786	9.49619	3.4904	42.2501
666	206	72.6746	28.3387	44.336	8.86912	1.10737	43.2232
667	206	66.7719	25.5639	41.208	6.02536	2.64468	49.1681
668	206	57.7841	12.8254	44.9587	3.64117	0.836674	58.1564
669	206	52.7719	20.4941	32.2778	2.9283	0.777361	62.5373
670	206	70.8781	30.8363	40.0418	8.50205	2.18457	43.8365
671	206	70.0677	23.6057	46.462	10.3202	3.61747	41.0943
672	206	60.9533	14.8374	46.1158	3.30653	1.34868	60.0556
673	206	52.9379	17.1684	35.7694	2.66293	0.341297	64.5492
674	206	64.1347	19.0538	45.0809	8.63407	3.53112	43.612
675	206	79.3816	31.8842	47.4973	3.10932	0.567299	61.2993
676	206	55.2865	23.6153	31.6713	4.40174	1.0023	54.5929
677	206	65.1188	24.0468	41.072	7.88195	2.7685	44.9572
678	206	72.7149	24.6682	48.0467	4.43295	2.1227	54.4645
679	206	54.4132	16.1283	38.2849	3.52368	0.930971	58.7957
680	206	64.7812	20.6208	44.1604	3.0252	1.30539	61.8623
681	206	64.617	23.2501	41.3669	4.03404	1.19065	56.2036
682	206	63.4037	25.9079	37.4958	8.79884	5.11456	43.338
683	206	54.5172	19.94	34.5771	10.6718	3.50593	40.6379
684	206	56.7894	19.3946	37.3948	5.64003	0.776324	50.2632
685	206	64.4756	28.1037	36.3719	4.63724	2.06466	53.6526
686	206	76.5494	26.6722	49.8772	2.64561	0.772772	64.6898
687	206	65.4369	24.0857	41.3512	7.62705	1.25709	45.4526
688	206	77.3522	25.4615	51.8907	2.99492	1.85115	62.0701
689	206	59.622	9.66073	49.9612	3.70523	1.35612	57.8193
690	206	67.8915	24.015	43.8765	9.36753	5.18556	42.4427
691	206	63.3985	16.0158	47.3827	4.71878	1.59271	53.3418
692	206	74.0355	21.6728	52.3627	3.00918	1.62615	61.9719
693	206	76.4462	26.4094	50.0368	15.9484	7.7882	35.5445
694	206	76.464	29.8338	46.6302	3.03719	0.851744	61.7808
695	206	53.6079	13.6347	39.9732	3.86185	0.921584	57.0268
696	206	50.3199	15.2583	35.0616	3.04785	0.613855	61.7087
697	206	57.5145	19.5636	37.951	5.66891	2.55856	50.1777
698	206	69.9565	25.2372	44.7193	3.3569	1.6586	59.7537
699	206	57.8281	15.0142	42.8139	4.8734	1.75579	52.7716
700	206	62.2972	25.4944	36.8028	3.20398	0.62648	60.6896
701	206	61.6732	19.2746	42.3986	2.60414	0.692222	65.0313
702	206	57.1027	10.5266	46.5761	3.71488	1.12056	57.7691
703	206	55.1334	15.1468	39.9865	3.22228	1.33859	60.5745
704	206	58.4202	18.3479	40.0723	13.2441	4.14474	37.8155
705	206	64.161	22.8006	41.3604	6.3724	3.27941	48.2588
706	206	56.4119	24.3839	32.0279	9.27383	3.35456	42.5851
707	206	77.3759	28.6487	48.7272	2.89603	0.676526	62.7687
708	206	54.9233	11.7231	43.2002	3.11442	0.226011	61.2658
709	206	59.2189	21.6431	37.5758	6.85177	1.77156	47.106
710	206	60.1162	17.1653	42.9509	5.22735	3.21845	51.5526
711	206	67.7541	24.5273	43.2269	6.60192	1.59595	47.6929
712	206	71.416	17.8508	53.5652	6.19452	3.04236	48.7164
713	206	52.8077	11.8566	40.951	5.48982	1.97359	50.7175
714	206	45.6019	13.1057	32.4962	11.672	3.51578	39.4423
715	206	61.7292	13.3818	48.3474	5.07108	1.32734	52.0768
716	206	54.166	11.6814	42.4845	4.02779	1.79836	56.2327
717	206	74.5755	29.0583	45.5172	14.2959	5.78943	36.8644
718	206	63.6325	21.5162	42.1163	5.0774	1.86986	52.0552
719	206	73.2064	22.2313	50.9751	3.98173	2.36002	56.4487
720	206	57.8262	16.2317	41.5945	2.90252	0.912144	62.7219
721	206	58.4687	24.8513	33.6174	18.0505	7.46963	34.1074
722	206	63.7903	21.8739	41.9164	8.95373	2.81382	43.0867
723	206	61.3145	21.8242	39.4903	2.65513	0.528278	64.6124
724	206	75.5224	20.2198	55.3026	2.71861	0.997436	64.1055
725	206	64.1207	17.1303	46.9904	2.66718	0.259544	64.5149
727	206	65.6647	12.2961	53.3686	3.02562	0.761144	61.8595
728	206	76.8408	25.2106	51.6302	3.26841	0.732738	60.2882
729	206	79.0392	23.5534	55.4858	2.93958	1.39968	62.4572
730	206	55.9333	12.553	43.3803	2.51148	0.129352	65.8215
731	206	73.0305	22.3359	50.6946	2.70225	0.303243	64.2346
732	206	62.2454	25.8695	36.3759	4.60285	1.38435	53.7859
733	206	49.7919	10.7176	39.0743	15.9536	5.07164	35.5406
734	206	58.1906	17.4047	40.7859	5.31931	1.98706	51.2538
735	206	67.9941	24.7746	43.2194	5.25182	0.68555	51.4724
736	206	75.3381	26.5567	48.7814	5.38858	2.31732	51.0332
737	206	73.1914	23.6721	49.5193	3.20291	1.13309	60.6964
738	206	68.1755	26.1795	41.996	6.46784	2.90766	48.0202
739	206	65.7141	29.653	36.0612	3.41786	0.681776	59.3963
740	206	75.2369	35.6221	39.6148	3.7539	1.27895	57.5683
741	206	67.3688	20.9412	46.4276	2.74385	0.80781	63.9083
742	206	59.393	18.8785	40.5146	13.3606	5.90567	37.7053
743	206	76.0862	29.5935	46.4927	3.15646	0.694509	60.9927
744	206	48.9008	12.9815	35.9193	2.58518	0.278281	65.1899
745	206	53.434	19.178	34.256	8.64273	5.59218	43.5974
746	206	66.9525	32.5005	34.452	3.26294	1.07379	60.3218
747	206	59.8986	18.9906	40.9081	9.75176	2.63266	41.8777
748	206	54.2985	9.34001	44.9585	7.45581	3.13027	45.7979
749	206	67.1166	17.716	49.4006	3.27826	0.960231	60.2277
750	206	55.9398	24.7844	31.1554	2.73176	0.366054	64.0024
751	206	67.9913	20.4667	47.5246	2.8521	0.372953	63.0894
752	206	59.7293	23.2957	36.4336	5.24629	2.40142	51.4905
753	206	56.5044	20.4607	36.0437	8.77099	3.45318	43.3838
754	206	66.5429	24.9888	41.5542	2.59184	0.285042	65.1341
755	206	59.3939	20.3889	39.005	9.08843	3.98807	42.8727
757	206	27.7997	10.2496	17.5501	25.7569	0.196706	30.2956
758	206	81.3237	21.3813	59.9425	5.68238	1.69989	50.1381
759	206	40.8411	12.5487	28.2925	4.93762	0.954426	52.5418
760	206	57.3464	17.7572	39.5892	13.1649	5.40703	37.8912
761	206	68.1135	22.0353	46.0782	11.4321	3.48423	39.7163
762	206	54.3343	13.8542	40.4801	4.20073	1.19298	55.4502
763	206	75.0228	17.0802	57.9425	2.67834	1.27875	64.4252
764	206	57.5302	17.9869	39.5433	4.34238	1.56722	54.8405
765	206	61.5872	20.7014	40.8858	3.02351	0.157895	61.8739
766	206	63.2165	21.0061	42.2103	23.2478	9.41194	31.3485
767	206	67.9258	25.0112	42.9146	17.2472	12.737	34.6288
769	206	52.8066	14.9203	37.8863	5.55781	2.36995	50.5099
770	206	63.0378	23.65	39.3878	5.81104	2.69938	49.7653
771	206	49.1064	15.6223	33.4841	2.8305	0.75288	63.2494
772	206	69.1139	29.423	39.6909	7.57107	2.46973	45.5643
773	206	66.778	31.9023	34.8757	3.6121	1.64581	58.312
774	206	72.2099	28.1724	44.0375	7.72589	3.14736	45.2579
775	206	69.2162	28.7128	40.5034	3.0398	0.564605	61.7631
776	206	56.302	11.9746	44.3274	2.94799	0.636378	62.3977
777	206	68.2879	27.0139	41.274	5.36653	2.18333	51.103
778	206	58.9757	23.6952	35.2805	5.08591	2.67546	52.0261
779	206	57.7033	20.1222	37.5812	8.1639	3.07653	44.4336
780	206	72.1507	27.0206	45.1301	6.36839	3.01324	48.2689
781	206	68.0556	21.6617	46.3939	9.43341	3.77976	42.3436
782	206	58.7879	17.0679	41.72	4.46294	2.13125	54.3422
783	206	65.6037	25.3151	40.2886	2.89573	0.817317	62.7709
784	206	64.2847	28.23	36.0547	3.03482	1.19922	61.7969
785	206	67.8751	21.3289	46.5463	15.6728	6.00798	35.7516
786	206	67.0384	22.4822	44.5562	10.5099	3.72359	40.8455
787	206	62.1796	22.3666	39.8131	10.5051	3.07108	40.8517
788	206	70.801	30.781	40.02	14.6359	4.7424	36.5767
789	206	60.3299	18.3428	41.9871	2.59646	0.174702	65.0954
790	206	71.2319	20.0208	51.2111	2.9368	1.0589	62.4769
791	206	79.1835	60.3984	18.7851	9.84714	0.732244	41.7421
792	206	68.277	26.7111	41.5659	2.94444	0.694838	62.4228
793	206	72.0347	20.3626	51.6721	5.99694	2.86014	49.2456
794	206	48.5966	11.9576	36.639	6.00934	1.81756	49.2117
795	206	69.5211	21.2617	48.2595	9.34077	4.8068	42.4831
796	206	42.3331	11.5981	30.7351	10.0335	2.4839	41.4821
797	206	47.1297	13.9085	33.2213	3.51921	0.628133	58.8205
798	206	70.448	21.9299	48.5182	13.2046	6.01955	37.8532
799	206	53.4014	22.6135	30.7879	8.6576	1.39642	43.5724
800	206	51.5059	14.7929	36.7131	12.0578	4.06216	39.0171
801	206	56.7848	18.5068	38.278	9.66555	3.61004	42.0019
802	206	46.6305	20.0908	26.5397	19.4293	0.60975	33.2807
803	206	61.6225	19.1169	42.5056	2.75147	0.195486	63.8493
804	206	76.7444	22.3657	54.3787	3.20389	2.05813	60.6902
805	206	48.0874	17.7038	30.3835	11.833	5.86769	39.2626
806	206	62.9247	20.8357	42.0891	72.8388	28.179	21.4235
808	206	61.8228	18.715	43.1078	5.65802	2.1211	50.2099
809	206	75.0622	21.9699	53.0923	4.30341	2.79557	55.0056
810	206	36.1239	13.0257	23.0982	7.65427	0.7422	45.3987
811	206	64.3707	20.5832	43.7874	2.97863	1.34261	62.183
812	206	67.7377	22.2434	45.4943	6.83481	2.55621	47.145
813	206	63.4717	20.2771	43.1946	45.6757	13.8167	25.0293
814	206	66.7534	21.4875	45.2659	14.9177	7.82347	36.3449
815	206	66.2149	39.3468	26.8681	6.73003	0.355695	47.3884
816	206	68.6921	28.9459	39.7461	8.5198	3.79577	43.8061
817	206	74.6288	23.4365	51.1924	5.57047	2.42986	50.4716
818	206	64.9612	22.7384	42.2228	3.1249	1.24156	61.1973
819	206	58.3022	16.5711	41.7311	10.3191	3.06111	41.0957
820	206	65.6258	26.0568	39.569	8.12126	1.88167	44.5113
821	206	48.6855	22.6561	26.0293	2.6857	0.172543	64.3663
822	206	56.1619	18.6052	37.5567	3.26201	1.03918	60.3275
823	206	72.4188	18.801	53.6179	3.32174	1.01146	59.9638
825	206	66.0169	21.4855	44.5314	5.82357	3.15932	49.7295
826	206	79.4833	20.6754	58.8079	11.6055	4.68764	39.5175
827	206	62.0143	24.5008	37.5135	4.37025	1.47204	54.7237
828	206	63.8635	29.1491	34.7144	8.9679	3.40775	43.064
829	206	73.3146	21.6971	51.6175	13.8126	7.13766	37.2894
830	206	65.6352	18.7101	46.9251	12.0495	5.51239	39.026
831	206	62.108	21.8039	40.3041	10.1233	4.01948	41.359
832	206	51.3165	18.0802	33.2363	19.7586	6.64615	33.0947
833	206	61.1191	16.0549	45.0642	2.90559	0.845249	62.6998
834	206	48.7763	11.7093	37.067	2.93807	0.660448	62.4679
835	206	59.4299	17.4956	41.9343	8.32679	2.74382	44.142
836	206	54.0224	17.6971	36.3252	3.95365	2.00772	56.582
837	206	51.8629	21.737	30.126	8.8549	2.92383	43.2464
838	206	56.7522	20.0629	36.6893	4.53783	0.85231	54.0416
839	206	62.1252	22.2121	39.9131	10.529	3.29027	40.8209
840	206	66.5292	16.757	49.7723	4.22647	1.80682	55.3373
841	206	73.619	24.4023	49.2166	3.88927	1.46698	56.8925
842	206	34.6966	11.0484	23.6482	12.3081	5.15818	38.7508
843	206	73.4672	23.1915	50.2757	12.9021	7.01564	38.1468
844	206	59.5264	22.4323	37.0941	3.40369	0.200751	59.4786
845	206	57.9656	21.6156	36.3499	2.54497	0.643198	65.5315
846	206	66.6687	20.7553	45.9135	24.2139	9.98784	30.9259
847	206	66.7681	21.7509	45.0172	6.27494	1.76018	48.5074
848	206	57.6851	21.7542	35.9309	8.24052	1.33671	44.2955
849	206	76.5074	25.1596	51.3479	14.5367	8.82835	36.6597
850	206	50.3211	19.5269	30.7941	25.7946	7.47552	30.2808
851	206	63.5708	20.4706	43.1002	3.72622	1.83308	57.7105
852	206	66.0557	25.0421	41.0136	29.7086	11.1909	28.888
853	206	67.7117	18.357	49.3548	14.0376	5.67654	37.0891
854	206	49.0602	13.072	35.9882	5.924	2.48798	49.4469
855	206	69.5802	31.6753	37.9049	4.59263	1.70899	53.8258
856	206	43.2606	13.2312	30.0294	5.45639	2.13892	50.8209
857	206	55.0143	16.9919	38.0224	6.92483	3.4108	46.9398
858	206	62.8533	19.1681	43.6852	9.83648	3.38215	41.7572
859	206	60.8373	20.4742	40.3631	2.93822	1.78008	62.4668
860	206	48.1316	12.67	35.4617	13.2593	2.4218	37.801
861	206	56.3112	14.8547	41.4565	8.4521	3.61331	43.9227
862	206	73.4579	15.0663	58.3916	3.16949	1.54038	60.909
863	206	52.021	19.4716	32.5493	6.82085	2.01875	47.1771
864	206	70.3331	24.5896	45.7434	6.57011	2.88524	47.7698
865	206	70.3614	17.2473	53.1141	3.60429	1.41749	58.3541
866	206	59.5248	24.8308	34.6941	5.80279	1.32674	49.7888
867	206	55.1691	10.5171	44.652	7.49886	2.61988	45.7101
868	206	64.6688	21.8081	42.8607	17.5895	5.76031	34.4027
869	206	51.9232	11.4479	40.4753	3.52647	1.01396	58.7801
870	206	56.5631	26.302	30.2611	4.87618	0.62643	52.7616
871	206	55.2845	16.1543	39.1301	7.67264	1.66672	45.3624
872	206	62.8253	17.4115	45.4137	6.97222	4.01351	46.8332
873	206	51.1321	13.7854	37.3467	9.69236	4.26713	41.9631
874	206	48.8375	17.5192	31.3183	20.8963	7.41655	32.4829
875	206	62.9815	22.0065	40.975	13.0817	4.51083	37.9714
876	206	65.1433	27.899	37.2443	13.5644	4.65313	37.5155
877	206	62.8747	18.9134	43.9613	3.07501	0.807352	61.5265
878	206	69.0976	17.4904	51.6072	8.37244	2.57165	44.0616
879	206	64.5928	24.5033	40.0895	6.71777	2.92166	47.4172
880	206	69.1981	23.4323	45.7658	3.20123	2.70872	60.707
881	206	62.04	23.8142	38.2258	13.2605	5.39828	37.7999
882	206	60.1506	22.1745	37.976	8.58354	2.60207	43.6974
883	206	72.8856	27.7219	45.1637	5.58341	3.60472	50.4326
884	206	59.2499	15.8777	43.3722	5.3324	1.68234	51.2118
885	206	84.0895	31.5016	52.5879	2.63836	1.98903	64.749
886	206	61.203	15.6311	45.5719	13.5809	4.38529	37.5003
887	206	75.4222	32.4322	42.99	5.06249	1.68407	52.1062
888	206	57.9227	17.8771	40.0455	10.6329	5.3516	40.6874
889	206	76.5913	25.2738	51.3174	6.23459	3.70516	48.6118
890	206	60.7841	25.5842	35.1999	10.3116	3.0063	41.1057
891	206	71.5347	22.938	48.5966	47.2661	35.4923	24.7454
892	206	80.8732	34.9446	45.9286	25.2965	14.2268	30.4783
893	206	68.1567	25.2967	42.86	2.68418	0.237396	64.3785
895	206	64.9443	13.2955	51.6488	2.97565	1.63142	62.2038
896	206	68.288	33.4906	34.7974	2.60958	0.152809	64.9861
897	206	68.9996	22.4146	46.585	2.54496	0.750432	65.5315
898	206	62.9523	13.617	49.3353	4.42788	1.94041	54.4853
899	206	55.5433	21.7289	33.8144	9.68921	3.68327	41.9677
900	206	62.2895	22.6868	39.6027	2.63584	0.245319	64.7696
901	206	48.4165	10.0231	38.3934	3.06591	1.25883	61.5873
902	206	41.8005	13.737	28.0635	4.65716	2.14173	53.576
903	206	62.1528	23.2575	38.8953	5.16481	2.85392	51.7598
904	206	61.2878	26.3605	34.9273	2.68283	0.658038	64.3892
905	206	75.8014	25.1012	50.7002	7.70138	2.71021	45.3059
906	206	57.9353	14.9879	42.9473	4.33005	1.84035	54.8925
907	206	62.1822	21.9436	40.2386	3.57494	1.50089	58.5133
908	206	52.127	20.2737	31.8533	16.8514	0.0534461	34.8979
909	206	62.693	13.1019	49.5912	3.57823	0.974467	58.4953
910	206	11.5644	1.54669	10.0177	32.9087	0.344121	27.9195
911	206	57.8709	14.3529	43.518	7.61419	3.64612	45.4782
912	206	60.9843	20.8844	40.0999	4.67575	2.48217	53.5049
913	206	60.6451	27.2037	33.4414	19.84	8.38891	33.0494
914	206	51.4543	20.0993	31.355	21.0686	12.6894	32.3941
915	206	60.8031	24.1187	36.6844	3.67701	1.41664	57.9668
916	206	58.8164	24.2014	34.615	3.78612	0.565117	57.4045
917	206	94.9154	81.8664	13.049	8.04735	0.167595	44.6471
918	206	55.9499	8.88529	47.0646	2.51257	0.207455	65.812
919	206	75.8542	27.0169	48.8373	5.04747	1.90376	52.1578
920	206	67.3411	22.9837	44.3574	4.76269	1.71507	53.1774
921	206	58.4686	17.3125	41.1561	2.52222	0.988046	65.7279
922	206	52.9008	15.106	37.7948	2.70795	0.127126	64.1895
923	206	54.2726	12.3596	41.913	7.5764	4.23761	45.5536
924	206	72.3327	29.5613	42.7714	8.73731	3.21045	43.4395
925	206	68.7819	36.9371	31.8447	10.1066	1.53176	41.3818
926	206	66.7654	24.5396	42.2259	18.6578	7.46144	33.7332
927	206	77.095	28.1631	48.9319	5.06392	2.49197	52.1013
928	206	63.004	16.0889	46.9152	8.12159	3.05139	44.5106
929	206	55.1008	19.3186	35.7822	3.84092	1.27715	57.1302
930	206	62.1047	22.2078	39.8969	2.8904	0.326493	62.8095
931	206	78.9754	37.5997	41.3756	3.31606	1.48887	59.998
932	206	60.1632	21.7876	38.3757	2.95816	1.16854	62.3261
933	206	57.6877	15.9846	41.7031	5.76539	3.58949	49.8963
934	206	74.7143	26.9514	47.763	5.16584	1.83141	51.7564
935	206	70.4589	25.2484	45.2105	9.36105	5.46206	42.4525
936	206	58.9932	17.8547	41.1385	11.0493	4.91886	40.1697
937	206	45.5149	17.1026	28.4123	6.08933	0.325054	48.9953
938	206	55.7813	14.0206	41.7607	3.1593	0.507227	60.9743
939	206	61.8125	16.3573	45.4552	6.34645	3.04838	48.3245
940	206	61.2653	15.6765	45.5888	5.13204	2.32198	51.8698
941	206	61.7918	19.0455	42.7463	20.1464	7.17839	32.881
942	206	68.3602	26.3657	41.9945	3.63665	0.963344	58.1804
943	206	66.2905	25.8592	40.4313	3.50471	0.86762	58.9016
944	206	67.9151	27.7888	40.1263	16.1816	5.22218	35.3729
945	206	60.7373	28.7476	31.9897	12.6098	0.870564	38.4393
946	206	67.54	20.0013	47.5388	6.42857	1.60143	48.1178
947	206	70.5469	30.3647	40.1822	5.96437	2.64637	49.3351
948	206	60.7564	32.717	28.0394	5.8499	0.204612	49.6548
949	206	53.2909	15.8183	37.4726	2.74271	0.291019	63.9172
950	206	66.3756	23.8238	42.5518	11.8095	5.12701	39.2886
952	206	70.6484	34.7661	35.8823	16.2382	5.95468	35.3317
953	206	58.339	15.4125	42.9264	10.0267	4.45145	41.4915
954	206	67.1719	20.9957	46.1762	14.594	6.01318	36.6117
955	206	62.42	22.1469	40.2731	24.8126	8.58651	30.6752
956	206	78.3564	40.99	37.3664	5.16995	0.496109	51.7427
957	206	49.2524	17.2832	31.9691	6.62241	0.0836628	47.6437
958	206	70.7497	20.8372	49.9125	11.4987	4.70623	39.6395
959	206	67.7042	20.9004	46.8038	2.74315	1.07668	63.9138
960	206	59.8189	21.8558	37.9631	24.6621	9.93579	30.7374
961	206	61.117	12.1725	48.9445	2.91593	0.979941	62.6256
962	206	66.3367	18.251	48.0856	5.49821	2.41696	50.6917
963	206	55.1666	17.2234	37.9433	3.52368	1.30004	58.7957
964	206	72.3987	27.2148	45.1839	6.09891	1.73104	48.9696
965	206	59.1916	13.9045	45.2871	3.73171	1.20502	57.6822
966	206	55.1104	21.2535	33.8569	7.06133	0.915641	46.6354
967	206	65.9251	19.797	46.1281	42.8163	19.7829	25.5745
968	206	61.1935	19.6646	41.529	4.42916	0.984736	54.48
969	206	78.4804	29.4741	49.0064	2.92077	1.42141	62.591
970	206	64.5512	22.8662	41.685	3.1448	0.783501	61.0679
971	206	59.7522	14.9006	44.8516	3.0955	1.18727	61.3904
972	206	70.1776	27.8985	42.2791	11.6743	5.09504	39.4397
973	206	54.1253	17.9467	36.1786	2.79755	0.809515	63.4967
974	206	77.1709	27.2764	49.8945	2.71661	0.966249	64.1212
975	206	62.9339	20.0524	42.8815	2.68214	0.267255	64.3947
976	206	58.3563	18.3839	39.9725	3.93257	1.89778	56.6829
977	206	60.7677	20.8712	39.8966	14.6538	3.86921	36.5618
978	206	64.8656	17.1616	47.7039	3.85633	1.20375	57.054
979	206	43.3137	9.80809	33.5056	7.58978	2.37364	45.5269
980	206	65.6854	24.2764	41.409	6.63619	2.52728	47.6107
981	206	69.8054	23.9877	45.8176	23.7647	10.6122	31.1196
982	206	44.9648	13.3225	31.6424	8.73621	5.71706	43.4413
983	206	46.1481	8.00462	38.1435	3.40851	0.207948	59.4506
984	206	70.8665	27.1782	43.6883	17.3163	9.55515	34.5827
985	206	67.5815	34.9073	32.6742	13.1141	1.04221	37.9401
986	206	50.2207	13.7189	36.5018	3.54565	2.54248	58.674
987	206	79.8244	42.7009	37.1234	3.14595	0.829727	61.0605
988	206	69.4346	25.461	43.9736	36.5211	15.9196	26.9668
989	206	73.412	31.3834	42.0286	2.82341	1.61434	63.3023
990	206	70.6718	34.3633	36.3085	3.00007	1.40713	62.0346
991	206	56.6751	15.5993	41.0758	4.37292	1.53332	54.7126
992	206	77	32.0465	44.9535	9.25085	4.42835	42.6204
993	206	66.5901	25.0892	41.5008	14.2302	7.71319	36.921
994	206	64.1549	21.8455	42.3094	3.71575	0.801928	57.7646
995	206	64.1646	23.3495	40.8151	5.60892	2.54019	50.356
996	206	80.095	26.318	53.777	23.3569	11.5194	31.2996
997	206	71.2031	25.3943	45.8088	58.4497	33.3577	23.0542
1	219	12.8444	3.01758	9.82682	3.87341	0.0700186	56.97
8	219	73.6017	33.4349	40.1668	8.34659	3.44549	44.107
10	219	64.6041	21.4896	43.1145	2.72208	0.448644	64.0782
15	219	74.3151	25.168	49.1472	3.04714	1.06387	61.7135
16	219	66.1886	22.0916	44.097	14.6663	4.99996	36.5514
17	219	47.4652	17.4818	29.9834	2.40467	0.734956	66.782
18	219	71.4457	21.1999	50.2458	5.35465	0.450614	51.1408
19	219	71.5177	23.2223	48.2954	2.5542	0.51617	65.4524
20	219	53.2025	8.78377	44.4188	2.92418	0.344639	62.5667
21	219	60.9565	26.8807	34.0758	3.34297	0.855565	59.8366
22	219	62.7972	13.8662	48.931	3.33702	0.822492	59.8721
24	219	77.7544	22.4239	55.3305	3.67881	0.785984	57.9573
27	219	74.5944	33.8431	40.7513	5.91371	2.90754	49.4756
30	219	21.2527	5.44697	15.8058	5.56877	0.0614144	50.4767
31	219	68.4014	25.2535	43.1479	2.52218	0.698929	65.7283
32	219	59.3408	24.9054	34.4354	4.60391	1.48059	53.7818
33	219	52.0115	21.2423	30.7692	4.88419	0.140388	52.7327
34	219	46.8235	20.9395	25.884	6.44705	0.505867	48.0718
35	219	68.9757	23.9283	45.0474	3.44207	0.47346	59.2567
37	219	74.4844	29.1262	45.3582	2.63315	0.969861	64.7917
38	219	55.4934	26.018	29.4754	5.45439	1.32922	50.8271
43	219	68.5496	21.5034	47.0462	2.65971	1.14288	64.5752
44	219	62.573	28.2474	34.3257	2.7061	0.20785	64.2041
45	219	79.4386	36.9856	42.4529	5.96902	1.78535	49.3223
46	219	81.9591	25.3277	56.6314	6.6174	1.70444	47.6557
47	219	82.8119	31.2803	51.5316	5.13274	1.76207	51.8674
48	219	58.1582	24.724	33.4342	6.37813	2.54859	48.2443
49	219	71.345	29.4342	41.9108	4.18714	0.476966	55.5101
50	219	69.8493	27.5922	42.257	4.59042	1.36294	53.8344
51	219	64.0304	19.608	44.4224	3.22079	0.122789	60.5839
52	219	51.6367	10.6355	41.0012	6.65869	1.65536	47.557
53	219	70.1673	29.2033	40.9639	3.2919	1.33468	60.1444
54	219	68.1197	20.0472	48.0725	2.70495	0.118929	64.2133
55	219	54.5476	14.8567	39.6909	2.95589	0.301251	62.3421
57	219	61.7909	24.9868	36.804	4.05889	0.338766	56.0887
59	219	56.3295	29.529	26.8005	5.74318	0.514493	49.9605
60	219	60.9297	24.5843	36.3454	3.48483	0.664819	59.0133
61	219	69.8133	26.269	43.5443	3.65355	0.775501	58.0906
62	219	63.4519	25.4017	38.0502	2.64634	0.303473	64.6838
63	219	57.8143	20.6538	37.1605	2.88283	0.350986	62.8644
64	219	68.4755	20.6039	47.8717	2.87708	1.11635	62.9062
65	219	64.3972	29.3472	35.05	3.13097	2.23571	61.1577
67	219	47.7457	23.331	24.4147	7.36013	2.22725	45.9955
68	219	71.3087	21.9685	49.3403	2.55802	0.278889	65.4199
69	219	79.6458	30.7268	48.919	3.19342	1.02015	60.7564
70	219	76.5201	29.9139	46.6061	2.62477	0.310419	64.8605
71	219	48.3567	8.89263	39.464	2.56799	0.106543	65.3351
72	219	74.1562	36.2188	37.9374	2.85918	0.556692	63.0372
73	219	62.6628	24.3165	38.3463	10.5744	5.5984	40.7623
74	219	58.8972	21.1731	37.7241	7.27474	2.36842	46.1748
75	219	53.1282	20.6393	32.4889	7.20836	1.37529	46.3161
76	219	64.5866	26.0449	38.5418	6.69151	1.95979	47.4791
77	219	34.7157	12.8246	21.8911	6.95062	0.087018	46.8817
79	219	39.977	12.1375	27.8395	6.84801	0.0737469	47.1147
84	219	59.5325	14.5065	45.026	2.85638	0.690919	63.0578
85	219	67.1159	22.2302	44.8857	3.77428	0.671352	57.4645
86	219	73.7881	32.0458	41.7423	7.29884	2.60331	46.1239
87	219	71.3623	31.5843	39.7781	5.00666	1.83876	52.2992
88	219	67.5286	19.0933	48.4353	3.20826	0.948605	60.6626
89	219	69.4618	32.6625	36.7993	2.51156	0.256013	65.8208
90	219	54.732	12.5149	42.2171	2.6576	0.201549	64.5924
91	219	60.8074	19.1006	41.7069	2.8409	0.519237	63.1721
92	219	39.1635	11.5894	27.5741	10.3092	2.95199	41.1088
93	219	41.9095	17.6971	24.2124	2.91332	0.515412	62.6443
94	219	69.4653	18.6678	50.7975	14.0166	4.2586	37.1076
95	219	72.1657	23.189	48.9767	3.51398	1.57524	58.8497
96	219	73.2495	21.0657	52.1838	2.61311	0.998935	64.9568
100	219	80.5582	28.9214	51.6368	7.55606	1.99147	45.5945
101	219	28.6918	5.38922	23.3025	10.0371	0.0604616	41.477
103	219	72.5098	32.421	40.0888	2.91153	0.582321	62.6571
121	219	68.5012	18.1943	50.3069	3.35283	0.254049	59.7779
122	219	61.9314	25.1929	36.7385	3.41961	0.471209	59.3862
123	219	78.4754	27.4955	50.9799	4.78697	1.44444	53.0873
124	219	57.6676	17.7048	39.9627	4.17923	0.933332	55.5451
125	219	67.5683	22.1341	45.4342	7.86453	3.83372	44.9904
126	219	71.0455	34.0216	37.0239	5.30547	1.5924	51.2983
127	219	41.295	10.2187	31.0763	3.87703	0.205762	56.9523
128	219	74.029	16.1147	57.9143	3.27396	1.26168	60.2541
129	219	76.2401	18.2005	58.0397	2.57569	1.5024	65.2699
130	219	68.4821	14.6415	53.8406	4.39534	1.89491	54.6194
131	219	60.9434	20.1915	40.7519	8.30025	4.0385	44.189
132	219	65.2929	14.1516	51.1413	3.49054	0.285569	58.9812
133	219	55.6949	19.3501	36.3447	3.76987	0.563447	57.4869
134	219	52.8024	12.3413	40.4611	3.10812	1.12217	61.3072
135	219	72.8859	24.4609	48.4249	2.81258	0.612646	63.3834
136	219	52.0668	5.62081	46.446	2.60908	0.191753	64.9903
137	219	73.1114	24.1706	48.9408	2.82168	0.928574	63.3153
138	219	75.3535	32.8877	42.4659	6.28376	3.27035	48.4847
139	219	57.0608	15.5371	41.5237	4.78911	2.22482	53.0794
140	219	64.5574	21.6639	42.8934	5.1096	1.93717	51.9456
141	219	66.837	13.8166	53.0204	2.58366	2.53551	65.2027
142	219	69.8778	18.4488	51.429	2.83392	0.632203	63.2239
143	219	63.0248	22.0386	40.9862	4.40661	1.78152	54.5728
144	219	73.1616	31.363	41.7986	11.2407	3.7314	39.9404
145	219	40.6927	14.1155	26.5772	2.57497	0.118033	65.276
146	219	67.6183	17.4716	50.1467	2.89934	0.961445	62.7448
148	219	58.9053	32.888	26.0173	13.0763	1.12575	37.9765
149	219	54.3556	12.6896	41.666	6.21481	0.0863969	48.6633
151	219	68.9189	34.1897	34.7292	3.72104	0.127333	57.7373
156	219	68.8621	24.1884	44.6736	2.81433	0.182541	63.3703
163	219	74.6344	34.188	40.4464	2.72844	0.98902	64.0284
164	219	55.8463	24.394	31.4523	6.65583	1.93314	47.5638
166	219	60.9466	15.8822	45.0644	2.85645	0.595075	63.0573
167	219	70.5356	18.8945	51.6411	3.01879	0.554447	61.9061
168	219	72.1978	26.8112	45.3867	5.70669	1.78158	50.0667
169	219	48.8531	11.858	36.9951	2.91567	0.105567	62.6275
170	219	77.0558	26.4255	50.6303	3.18873	0.854305	60.7862
171	219	70.9475	28.0803	42.8673	3.93733	1.34106	56.66
172	219	24.662	8.33636	16.3257	4.66159	0.165211	53.5591
173	219	48.771	11.1869	37.5841	3.96445	1.18311	56.5306
174	219	52.3016	7.90537	44.3963	4.19858	0.15055	55.4596
176	219	59.8822	14.0686	45.8136	3.79141	1.10747	57.3778
177	219	61.9556	20.3974	41.5582	10.3316	2.72934	41.0792
178	219	65.8731	25.1093	40.7637	2.83387	1.09719	63.2243
179	219	58.8011	22.504	36.2971	2.55683	0.544901	65.43
180	219	69.8649	11.8152	58.0497	2.542	0.236389	65.557
181	219	69.2158	27.0367	42.1791	3.10259	1.33424	61.3436
182	219	61.6958	22.6634	39.0323	3.44772	0.589854	59.2244
184	219	62.3044	15.6727	46.6317	3.82984	0.717283	57.1853
185	219	64.4836	18.9655	45.5182	3.24906	0.98716	60.4076
186	219	59.6773	10.8966	48.7807	2.95531	0.415267	62.3462
192	219	72.9025	34.1151	38.7874	2.65161	0.433209	64.6409
196	219	74.3775	23.3644	51.0131	2.89035	0.474723	62.8098
199	219	76.926	31.3521	45.5738	2.77572	1.2174	63.6628
200	219	62.0924	22.0764	40.0159	3.7264	0.286987	57.7096
201	219	73.5929	35.7818	37.8112	3.11005	1.11795	61.2945
202	219	67.2349	15.9563	51.2786	2.76293	1.03449	63.7609
203	219	51.9609	20.4467	31.5142	5.96816	0.838127	49.3247
204	219	70.7971	22.6132	48.184	3.69881	1.17587	57.8527
205	219	55.9347	24.1826	31.7522	2.66851	0.385326	64.5042
207	219	66.7876	32.8274	33.9602	3.52997	1.0247	58.7607
208	219	27.3979	18.7509	8.64697	8.0153	0.197796	44.7065
209	219	61.5028	22.3537	39.1491	3.80705	0.599945	57.2991
211	219	74.807	28.4458	46.3612	2.95318	1.83256	62.3612
212	219	63.7417	28.1058	35.6359	3.4131	0.264338	59.4239
216	219	67.2211	37.3801	29.8411	6.95735	0.337934	46.8666
218	219	74.1695	32.7184	41.4511	9.99897	5.29066	41.5297
219	219	66.6869	23.6422	43.0447	3.18684	0.689932	60.7982
220	219	47.2222	13.5451	33.6771	2.55642	0.478757	65.4335
224	219	69.0102	22.4415	46.5687	2.92158	0.139017	62.5852
228	219	80.3517	32.2024	48.1493	2.84683	0.809756	63.1283
229	219	63.4483	20.7391	42.7092	2.77358	0.507669	63.6791
230	219	43.0731	17.4815	25.5917	2.58708	0.310427	65.174
232	219	64.2126	22.4344	41.7782	3.55051	0.838315	58.6472
233	219	63.1117	19.444	43.6677	9.60562	0.787826	42.089
234	219	44.9705	14.525	30.4456	7.80686	1.37965	45.1009
235	219	51.6806	12.8511	38.8295	3.58767	0.876802	58.444
236	219	60.0101	19.8122	40.1979	9.09795	2.20918	42.8578
237	219	71.4506	16.8123	54.6384	2.80156	0.866942	63.4665
238	219	46.8519	17.1874	29.6644	3.00016	0.5906	62.034
239	219	60.6413	24.7983	35.8429	3.36399	0.488993	59.7117
240	219	78.21	30.2895	47.9206	3.13028	0.348791	61.1622
241	219	64.238	33.5783	30.6597	3.78912	0.774229	57.3894
242	219	55.502	19.1739	36.3281	12.3634	2.3306	38.693
243	219	60.6309	29.8467	30.7842	8.46562	0.756146	43.8993
244	219	66.6678	19.6584	47.0093	2.62578	0.715662	64.8522
248	219	29.6286	11.7577	17.8709	8.1648	0.0472284	44.432
250	219	65.8686	32.3742	33.4944	3.03017	1.16742	61.8285
252	219	49.6958	12.3562	37.3396	2.82244	0.786648	63.3095
253	219	70.7207	29.2635	41.4571	2.97631	0.658812	62.1992
254	219	64.0373	20.2907	43.7467	2.51755	0.377529	65.7686
257	219	58.6689	16.0665	42.6024	2.95436	0.42723	62.3528
258	219	44.6726	18.6846	25.988	6.58963	2.75394	47.7226
259	219	44.9295	20.822	24.1075	5.47252	0.0560983	50.7709
260	219	78.1433	28.9579	49.1854	2.49872	0.244557	65.9333
261	219	74.2843	39.581	34.7033	6.3233	1.75926	48.3834
262	219	60.7313	19.5126	41.2187	2.60594	0.408014	65.0163
263	219	56.0137	16.5246	39.4891	3.6075	0.450032	58.3368
264	219	64.317	20.223	44.094	2.97246	0.683748	62.226
265	219	74.2184	15.0776	59.1408	2.50263	0.46573	65.899
266	219	78.1693	34.1116	44.0577	3.93848	1.03116	56.6545
268	219	77.273	25.1902	52.0828	3.98733	1.73221	56.4222
269	219	73.5673	22.6357	50.9316	3.65316	1.38061	58.0927
270	219	63.9371	24.1736	39.7634	2.83629	0.39905	63.2063
271	219	74.1165	47.2511	26.8654	4.4417	0.189625	54.4287
272	219	69.7484	22.2488	47.4996	2.53822	0.549857	65.5895
273	219	51.2099	14.0964	37.1135	4.56448	1.92355	53.9362
274	219	73.6526	40.5505	33.1021	2.76943	1.07809	63.7109
275	219	79.0319	66.026	13.0059	9.14148	0.111105	42.7897
277	219	61.6353	19.679	41.9563	11.7265	2.20676	39.3812
278	219	70.1825	19.0008	51.1817	2.51202	0.184473	65.8168
279	219	65.2686	11.8712	53.3974	2.78562	0.565413	63.5873
280	219	78.6412	30.7883	47.8528	3.62837	1.49141	58.2247
281	219	73.3527	29.6698	43.6829	2.53168	0.20329	65.646
282	219	70.4971	19.3809	51.1162	2.65881	1.02476	64.5825
283	219	68.5592	20.129	48.4303	3.04089	0.854922	61.7557
284	219	70.3974	17.4231	52.9742	2.66327	0.694116	64.5465
285	219	67.4184	28.4835	38.9349	3.55631	0.757832	58.6153
286	219	57.9268	26.3547	31.5721	2.94466	0.340856	62.4212
287	219	61.4144	25.2461	36.1684	4.67147	0.28853	53.5213
288	219	76.2926	34.5547	41.7379	4.07958	1.59579	55.9937
290	219	73.3822	42.1145	31.2677	2.95074	0.53019	62.3783
291	219	67.9013	28.3915	39.5098	2.68004	0.23516	64.4116
292	219	61.9234	24.5058	37.4176	2.54761	0.122365	65.5088
293	219	35.8667	13.5644	22.3023	15.7356	0.412729	35.7039
294	219	59.9146	17.7413	42.1732	4.43068	1.71736	54.4738
295	219	72.363	15.2307	57.1323	2.83529	1.18755	63.2137
296	219	74.7683	17.8234	56.945	4.96123	2.0775	52.4583
298	219	63.6403	21.8592	41.7811	2.84722	0.670815	63.1254
301	219	51.9847	16.6965	35.2882	2.57579	0.209508	65.269
302	219	56.8659	23.5436	33.3223	10.4707	2.98533	40.8964
303	219	81.9738	29.1889	52.785	3.69591	1.21554	57.8678
304	219	69.8163	28.7389	41.0774	2.73467	0.722864	63.9798
305	219	49.0978	15.1806	33.9172	3.8795	0.24062	56.9402
306	219	82.7442	21.6861	61.0581	5.14034	2.11698	51.8418
307	219	75.7786	32.5228	43.2558	8.14734	4.64982	44.4637
308	219	74.8906	23.6815	51.2091	3.66747	0.354623	58.017
309	219	65.6888	21.0815	44.6072	3.80819	0.658516	57.2934
310	219	76.9906	41.7932	35.1974	3.26881	1.10974	60.2857
311	219	62.2803	21.6483	40.632	7.29561	0.682063	46.1307
314	219	74.6161	25.3064	49.3097	7.06332	2.61219	46.631
315	219	47.7392	19.9322	27.807	2.94425	0.241823	62.4242
316	219	47.7944	8.97977	38.8146	2.80295	0.442681	63.4559
317	219	61.6165	19.8662	41.7503	2.46881	0.237943	66.1985
318	219	70.4576	38.5182	31.9394	3.61823	0.359115	58.279
319	219	71.6668	27.2207	44.446	7.8596	2.05798	44.9998
320	219	33.4561	5.56681	27.8893	2.52868	0.0977638	65.6719
321	219	65.5619	19.6903	45.8716	2.83526	0.70997	63.214
322	219	73.0427	29.6149	43.4278	10.0919	5.86044	41.4019
323	219	60.6726	23.9034	36.7692	2.52829	0.144965	65.6753
325	219	50.9276	14.6191	36.3085	2.85528	0.739981	63.0659
326	219	75.7559	27.051	48.7049	3.85798	0.865351	57.0459
327	219	56.6027	21.1914	35.4113	3.32575	0.868585	59.9397
328	219	43.8063	18.4864	25.3199	3.16614	0.440371	60.9304
329	219	56.9862	23.2504	33.7359	8.09623	1.08379	44.5571
330	219	62.6871	27.6806	35.0065	3.77102	0.939447	57.481
331	219	43.5789	6.60111	36.9778	5.78632	0.0598072	49.836
332	219	80.9152	31.531	49.3842	3.57337	0.70859	58.5219
335	219	52.2531	29.1157	23.1374	6.11308	0.178336	48.9318
336	219	70.3696	23.5223	46.8472	2.66153	0.462096	64.5606
337	219	59.968	20.1805	39.7876	2.49516	0.781164	65.9647
338	219	70.014	25.9723	44.0417	3.28074	0.907856	60.2125
339	219	61.4333	11.3599	50.0733	2.57471	0.161428	65.2782
340	219	77.2785	35.9164	41.3621	3.0795	0.305821	61.4965
341	219	71.939	31.9852	39.9538	2.52798	0.409486	65.678
343	219	67.7766	20.4644	47.3122	3.03876	1.36918	61.7701
344	219	69.8027	29.447	40.3557	5.20892	1.8982	51.6133
345	219	73.4025	28.0233	45.3792	3.58095	1.36006	58.4805
346	219	24.3578	7.45187	16.9059	5.18541	0.360571	51.6912
347	219	59.4074	25.3061	34.1014	2.86611	0.649602	62.9864
349	219	66.8339	13.6968	53.137	3.54625	1.28092	58.6707
350	219	71.7962	25.2671	46.5291	5.28108	1.68054	51.3772
351	219	80.0909	28.6633	51.4276	3.35999	1.57752	59.7354
352	219	51.2466	17.9439	33.3027	2.76566	1.17854	63.7399
353	219	75.9596	26.1159	49.8436	4.47209	1.03588	54.3051
354	219	49.3855	12.4678	36.9177	3.96681	1.14316	56.5193
355	219	77.0064	24.5139	52.4925	2.57075	0.361898	65.3117
356	219	71.7988	25.0986	46.7002	3.32188	0.885477	59.9629
357	219	71.7063	21.4497	50.2566	3.11005	1.21927	61.2945
358	219	76.6126	32.1298	44.4828	5.99876	1.71805	49.2406
360	219	72.9326	31.2504	41.6822	2.61525	0.514834	64.9391
362	219	70.4618	20.644	49.8178	4.0358	1.30151	56.1954
363	219	71.0127	24.9685	46.0442	2.65044	1.16994	64.6504
364	219	60.479	24.2876	36.1914	4.86606	1.90099	52.7981
365	219	52.5666	16.8554	35.7111	4.85005	1.67051	52.8562
366	219	90.5972	60.3575	30.2398	2.67403	0.311945	64.4598
367	219	77.0103	29.6904	47.3199	4.48798	0.972986	54.2409
368	219	79.7804	29.4345	50.3459	2.61261	0.589708	64.961
369	219	53.5998	19.9017	33.6981	2.89845	0.594556	62.7512
370	219	73.0494	13.9188	59.1306	2.5402	0.456368	65.5725
371	219	77.5127	34.0885	43.4242	4.45125	0.302802	54.3897
372	219	60.5516	21.7168	38.8348	2.73913	0.616976	63.945
373	219	47.012	7.71235	39.2996	3.52609	0.92899	58.7823
374	219	43.8583	10.4023	33.456	5.4315	0.538672	50.8984
375	219	54.7676	13.2772	41.4904	3.11868	0.623324	61.238
376	219	0	0	0	8.87017	0.113364	43.2215
380	219	63.6283	25.9794	37.6489	4.52034	1.46049	54.1112
381	219	59.3574	22.1593	37.1982	4.42384	1.57399	54.5018
382	219	58.9134	13.491	45.4225	4.0425	0.330625	56.1644
383	219	78.8961	20.7594	58.1367	4.8216	1.37301	52.9599
384	219	68.0718	21.3341	46.7378	4.02118	0.881121	56.2634
387	219	73.3382	25.0419	48.2964	4.80338	1.4742	53.0268
388	219	64.977	25.2183	39.7587	3.28769	1.01325	60.1701
391	219	65.017	28.58	36.437	3.42767	1.00103	59.3396
393	219	66.0277	19.8553	46.1724	2.87879	1.04535	62.8938
394	219	61.7542	25.3006	36.4536	2.5173	0.211306	65.7707
397	219	71.3881	15.6443	55.7437	5.08675	1.49462	52.0232
398	219	68.2017	24.4401	43.7616	2.487	0.140646	66.0367
399	219	73.5201	24.4505	49.0696	6.17603	2.85619	48.7649
400	219	52.3402	13.368	38.9722	2.95451	1.33223	62.3518
401	219	63.6482	16.5446	47.1036	3.68134	0.216166	57.9441
402	219	47.7495	19.7206	28.0289	2.78394	0.13202	63.6
403	219	54.0631	17.6361	36.427	2.58343	0.744402	65.2047
404	219	55.2121	13.5848	41.6273	5.04803	1.7098	52.1559
405	219	50.8057	18.0203	32.7854	6.89838	1.75828	46.9997
407	219	75.6248	25.3832	50.2416	3.05694	0.78859	61.6475
412	219	81.1838	31.6115	49.5722	2.61019	0.346502	64.9811
414	219	64.8026	23.8242	40.9784	3.34019	1.53511	59.8532
415	219	75.3251	33.876	41.4491	3.01617	1.05317	61.924
416	219	73.3454	54.6383	18.707	6.69627	0.199577	47.4679
417	219	66.7696	22.8123	43.9574	2.55589	0.345906	65.438
418	219	81.337	32.6283	48.7087	2.94452	0.791506	62.4223
419	219	25.2735	5.74165	19.5318	18.0286	0.0681554	34.1211
420	219	57.7225	15.9125	41.81	3.28645	0.649935	60.1777
425	219	71.8633	29.0968	42.7664	2.88545	0.662176	62.8453
426	219	57.4568	20.0408	37.416	4.96058	1.88006	52.4606
427	219	61.8586	23.7702	38.0884	2.64678	0.124602	64.6802
428	219	61.0253	29.3508	31.6745	5.96678	2.00698	49.3284
431	219	82.1424	29.1726	52.9699	2.59252	0.984135	65.1283
432	219	70.7813	16.0584	54.7229	2.73339	0.80519	63.9897
434	219	42.7818	14.4857	28.2962	2.70409	0.581647	64.2201
436	219	77.5657	22.308	55.2578	2.97038	0.777032	62.2406
437	219	64.7601	20.9971	43.7629	3.72576	1.22314	57.7129
439	219	67.4085	25.8613	41.5472	5.4165	1.59417	50.9454
440	219	61.6374	17.8217	43.8157	4.69983	1.38181	53.4134
441	219	60.8006	23.4104	37.3902	2.63619	0.31947	64.7667
442	219	57.7755	13.2669	44.5086	4.7814	2.21776	53.1079
443	219	79.6668	24.3791	55.2877	4.58892	1.84074	53.8403
444	219	57.859	17.932	39.927	6.25316	2.09696	48.5636
445	219	57.8385	17.1997	40.6388	2.73178	1.00863	64.0023
446	219	72.2426	26.1148	46.1277	6.40478	2.59169	48.1774
447	219	75.4001	28.8247	46.5754	6.83148	1.70686	47.1526
448	219	71.9059	17.4761	54.4298	2.59524	0.412294	65.1056
449	219	69.4048	23.0896	46.3152	3.34816	1.1658	59.8056
453	219	68.2009	31.4014	36.7995	2.54304	0.229966	65.5481
454	219	51.0478	17.393	33.6548	5.38634	1.10027	51.0403
455	219	61.8317	21.5844	40.2473	9.43474	1.20178	42.3416
456	219	78.9931	31.9709	47.0222	3.30222	0.414551	60.0817
457	219	58.5413	29.1137	29.4276	3.88334	0.564971	56.9214
458	219	65.8229	24.8674	40.9555	2.87749	0.219013	62.9033
463	219	75.9737	37.8269	38.1468	2.48426	1.07494	66.0611
464	219	75.5132	30.3522	45.161	3.12173	0.896871	61.218
465	219	26.1151	7.29737	18.8177	10.6004	0.391251	40.729
466	219	76.0851	23.2287	52.8564	2.63126	0.702553	64.8072
467	219	73.4413	24.0741	49.3672	2.76788	0.918086	63.7228
468	219	56.4288	28.6702	27.7586	2.49895	0.173751	65.9313
469	219	77.9877	30.3413	47.6464	2.54698	0.710876	65.5142
470	219	69.8186	30.1879	39.6307	2.91279	0.78867	62.6481
472	219	28.2034	15.4571	12.7462	9.4304	1.16599	42.3481
473	219	76.9895	21.9865	55.003	3.07782	1.48467	61.5077
474	219	76.3984	19.5865	56.8119	7.57733	1.83926	45.5518
475	219	76.7639	29.6896	47.0743	3.31465	0.961217	60.0065
476	219	61.6613	17.3492	44.3121	6.92663	2.50785	46.9357
477	219	63.2339	23.1655	40.0685	2.83564	1.19778	63.2112
478	219	62.1208	26.0969	36.0239	4.9712	2.57763	52.4232
479	219	74.1377	29.3971	44.7406	7.24271	2.27366	46.2428
480	219	61.3668	20.4516	40.9151	2.72185	0.41418	64.0801
482	219	62.1101	11.9213	50.1888	4.41572	1.41343	54.5352
483	219	75.6352	25.0051	50.6301	5.5915	2.68355	50.4082
484	219	67.1033	17.9118	49.1915	2.97262	0.463856	62.2249
485	219	67.0301	21.8188	45.2113	2.96998	0.857122	62.2434
486	219	69.3625	25.629	43.7335	7.71331	3.00107	45.2825
487	219	67.7193	23.8807	43.8386	8.25189	2.70042	44.2751
488	219	49.1596	13.3562	35.8034	3.62363	0.526247	58.2501
489	219	48.6427	13.4482	35.1945	8.19435	3.46166	44.3785
492	219	61.44	22.5447	38.8953	15.0073	2.69634	36.2724
493	219	63.1993	22.1829	41.0164	3.62321	0.325327	58.2523
494	219	67.1267	27.2039	39.9228	4.19253	0.462175	55.4863
495	219	72.1562	24.3456	47.8106	3.60165	2.47446	58.3683
496	219	53.9895	13.1522	40.8373	8.22047	2.67248	44.3315
497	219	59.0413	19.6415	39.3998	5.60571	1.33867	50.3656
498	219	73.1449	28.1322	45.0127	7.23034	2.01067	46.2691
499	219	39.8746	9.50001	30.3746	4.08658	0.883065	55.9617
500	219	32.3935	10.4431	21.9504	8.54232	2.46838	43.7676
501	219	52.9842	20.2543	32.7299	4.91892	1.82844	52.6083
502	219	54.7987	18.0568	36.7418	10.6047	2.01659	40.7234
503	219	57.4509	21.7455	35.7054	8.02636	2.38345	44.686
504	219	49.674	10.9129	38.761	9.72196	2.32537	41.9205
505	219	59.0997	22.9286	36.1711	13.8772	4.06311	37.2315
506	219	60.6911	18.0649	42.6263	5.11224	0.707283	51.9366
507	219	62.8072	20.5174	42.2898	6.45412	3.99137	48.0543
508	219	67.0444	25.1493	41.8952	10.696	3.78051	40.6072
509	219	71.8208	18.7244	53.0964	8.48094	1.71732	43.8729
510	219	76.3271	30.6937	45.6334	23.2733	8.20393	31.3371
511	219	78.7268	34.5448	44.182	3.2247	1.3251	60.5593
512	219	70.1554	27.8886	42.2667	3.9867	0.914834	56.4252
513	219	48.2293	23.1636	25.0657	20.5971	0.148568	32.6394
514	219	80.9882	32.5377	48.4505	6.0789	1.45888	49.0233
515	219	66.5682	24.028	42.5401	2.86656	0.452098	62.9831
517	219	82.828	40.309	42.519	4.99218	2.17358	52.3497
518	219	70.9632	30.3156	40.6476	39.0062	20.7504	26.3815
519	219	71.0022	16.6869	54.3153	4.2765	2.12413	55.1207
520	219	66.6447	25.2678	41.377	3.3502	0.895077	59.7935
521	219	66.3799	20.7475	45.6323	4.70432	2.40167	53.3964
522	219	77.1245	24.8469	52.2776	2.63388	1.26984	64.7857
523	219	71.6353	20.7728	50.8625	14.5634	7.52087	36.6373
524	219	74.0055	23.37	50.6355	4.30481	2.07561	54.9996
525	219	70.1501	26.5111	43.6391	3.89923	0.830011	56.844
526	219	65.3063	15.6575	49.6489	4.02293	1.77186	56.2553
527	219	64.2038	16.0398	48.1639	4.39963	1.00221	54.6016
528	219	57.3048	18.1278	39.177	9.09838	4.12301	42.8571
529	219	57.222	20.9357	36.2863	21.9364	9.65343	31.9611
530	219	69	26.8934	42.1066	12.6312	4.3591	38.4175
531	219	65.6667	18.8065	46.8602	3.68372	1.31867	57.9316
532	219	76.9174	22.7594	54.158	9.80705	4.92063	41.7989
533	219	74.5565	16.0365	58.5201	3.80312	1.39916	57.3189
534	219	65.8235	22.1026	43.7209	5.72587	1.5846	50.0108
535	219	63.1755	24.3133	38.8622	24.9198	10.3823	30.6311
536	219	71.0947	27.6495	43.4452	43.4689	19.6058	25.4459
537	219	66.1215	27.3098	38.8116	3.61629	1.19729	58.2894
538	219	76.7063	22.0194	54.6869	5.68289	1.95329	50.1366
539	219	70.0531	29.301	40.7521	4.35464	1.07147	54.789
540	219	67.2962	26.398	40.8983	15.4193	5.09854	35.9464
541	219	60.6045	24.8333	35.7712	11.009	4.22258	40.2188
542	219	71.8734	29.1158	42.7576	4.15793	0.959477	55.6397
543	219	71.2552	21.5704	49.6848	28.1685	10.2778	29.4051
544	219	62.7543	29.0401	33.7142	7.19914	1.21376	46.3359
545	219	64.9356	18.8189	46.1167	18.705	7.66141	33.7048
546	219	74.8416	23.2486	51.593	24.3718	11.6241	30.859
547	219	60.4066	22.3559	38.0507	52.0124	24.005	23.9686
548	219	54.3296	13.9408	40.3888	14.3752	3.64676	36.7965
549	219	61.5919	25.4392	36.1527	5.58461	2.31045	50.4289
551	219	74.583	25.8243	48.7588	10.0294	4.48008	41.4877
552	219	65.3648	20.1224	45.2424	11.0679	5.17834	40.1472
553	219	60.3007	20.8578	39.4429	5.61064	1.58011	50.3509
554	219	76.8313	42.5572	34.2741	4.83372	0.138329	52.9156
555	219	68.7959	24.8049	43.991	4.67078	1.97064	53.5239
556	219	60.5245	14.7096	45.8149	2.96039	1.23413	62.3105
557	219	60.1994	21.4309	38.7685	6.44493	2.02108	48.0771
558	219	58.048	18.3784	39.6696	14.3672	6.75932	36.8033
559	219	38.0716	15.8467	22.2249	4.0548	0.31878	56.1075
561	219	60.7274	23.4684	37.2591	3.11448	1.39459	61.2655
562	219	64.417	22.1307	42.2863	5.11323	1.05559	51.9333
563	219	73.8506	19.769	54.0816	4.71782	1.57017	53.3454
564	219	56.4688	19.2153	37.2534	3.92755	0.835948	56.707
565	219	72.3339	39.6475	32.6864	3.97086	0.397027	56.5001
566	219	78.3488	35.6569	42.6918	2.74357	0.889223	63.9105
567	219	60.448	21.0978	39.3503	4.59078	1.5398	53.833
568	219	61.3866	22.6398	38.7467	4.36288	1.77051	54.7545
569	219	65.3379	25.1586	40.1793	11.9595	2.70742	39.1237
570	219	69.1148	19.3547	49.7601	3.42639	0.896337	59.347
571	219	49.244	14.957	34.287	9.51627	3.76796	42.2204
572	219	73.3449	23.3388	50.0061	4.83773	3.32013	52.901
573	219	55.0543	21.2708	33.7835	3.51465	0.447315	58.846
574	219	77.1321	31.1991	45.933	2.54892	0.656687	65.4976
575	219	70.5149	21.3773	49.1376	7.35786	2.51978	46.0003
576	219	63.8176	21.521	42.2965	2.96701	0.366579	62.2641
577	219	64.7767	24.0065	40.7701	18.5929	3.95142	33.7724
578	219	56.4709	19.6125	36.8584	14.2314	6.46162	36.92
579	219	84.1667	57.0899	27.0768	2.57289	0.161909	65.2936
580	219	60.7151	23.4566	37.2586	2.718	1.57219	64.1103
581	219	63.5976	24.4216	39.176	6.93674	2.59796	46.9129
582	219	49.237	8.32721	40.9098	4.56087	0.106335	53.9504
583	219	46.5155	11.3971	35.1184	3.27997	0.546059	60.2172
584	219	65.0441	22.5343	42.5099	12.1946	3.82055	38.8706
585	219	61.9093	21.7371	40.1722	2.62339	0.400488	64.8719
586	219	61.8333	23.9067	37.9266	5.35502	2.63699	51.1396
587	219	73.7827	29.0888	44.6939	3.32909	1.38437	59.9196
588	219	56.4562	19.6799	36.7763	13.1306	3.87541	37.9242
589	219	60.7135	23.5848	37.1286	14.6772	6.13728	36.5424
590	219	47.8584	17.9497	29.9086	12.9358	5.20602	38.1136
591	219	65.0878	29.719	35.3687	8.13751	1.53659	44.4816
592	219	63.2201	21.6444	41.5757	3.8371	1.54836	57.1492
593	219	57.4823	24.4388	33.0434	3.32565	0.568764	59.9403
594	219	76.4142	27.5469	48.8674	4.38856	2.11717	54.6475
595	219	61.909	18.4168	43.4922	2.69328	0.791387	64.3059
596	219	59.4645	24.2925	35.1721	21.6427	6.83087	32.1051
597	219	67.7268	27.2653	40.4615	2.9031	0.854928	62.7177
598	219	67.7594	28.1057	39.6538	9.9485	2.5441	41.5998
599	219	61.5667	22.7695	38.7971	18.8271	5.55849	33.6317
600	219	51.0481	19.7398	31.3083	3.23253	0.230228	60.5104
601	219	56.9329	20.1776	36.7553	5.0081	1.49592	52.2942
602	219	78.7674	38.3032	40.4642	2.57888	0.513114	65.243
603	219	73.5835	20.1338	53.4497	5.29583	1.46167	51.3294
604	219	40.1878	7.37484	32.813	2.54798	0.10406	65.5057
605	219	46.8104	15.1341	31.6762	2.83867	0.208016	63.1887
606	219	55.9911	20.3173	35.6737	6.21883	1.55018	48.6528
607	219	42.8765	13.3989	29.4777	8.67593	2.14041	43.5417
608	219	51.2199	18.1537	33.0663	5.90377	2.39322	49.5033
609	219	60.2469	23.5045	36.7424	24.3958	8.48801	30.8489
610	219	58.8817	18.3995	40.4822	3.94422	1.40738	56.627
611	219	67.6892	23.8729	43.8164	6.28991	3.41075	48.4688
612	219	62.0546	13.4629	48.5917	4.96052	1.81224	52.4608
613	219	62.5709	22.494	40.0769	7.73984	3.04493	45.2307
614	219	70.504	23.5816	46.9224	6.79037	2.69806	47.2476
615	219	75.3088	24.1312	51.1776	4.89712	1.31707	52.6863
616	219	66.7515	19.7202	47.0313	9.29938	1.83624	42.5461
617	219	53.8863	17.802	36.0843	16.3259	5.77147	35.2683
618	219	63.7543	26.8746	36.8797	4.61283	1.90135	53.7471
619	219	62.775	24.548	38.227	4.49653	1.16506	54.2066
620	219	65.4653	19.511	45.9543	7.67059	1.10162	45.3664
621	219	67.3603	26.022	41.3383	2.62978	0.386708	64.8193
622	219	68.8016	25.0232	43.7784	6.0117	2.78068	49.2053
623	219	80.2321	33.1269	47.1052	3.51867	1.82581	58.8236
624	219	71.0756	29.3533	41.7224	7.10833	3.41197	46.5324
625	219	68.3598	23.1571	45.2027	14.576	6.03562	36.6267
626	219	69.514	15.4507	54.0633	5.23263	1.34668	51.5352
627	219	81.6282	26.0716	55.5567	18.9346	9.11543	33.568
628	219	62.638	19.3555	43.2825	11.6955	4.45085	39.4159
629	219	61.3344	16.68	44.6544	6.59443	3.25905	47.711
630	219	73.3087	22.1289	51.1797	26.0387	12.0477	30.1859
631	219	59.6624	17.3951	42.2673	48.0374	21.6081	24.6122
632	219	83.2632	32.7301	50.5331	2.65103	0.531469	64.6457
633	219	56.1493	16.6528	39.4965	3.08486	1.06217	61.4609
635	219	51.1999	18.8034	32.3965	6.35145	1.88447	48.3118
637	219	56.356	11.6669	44.6891	2.73536	0.191607	63.9744
638	219	73.1791	22.9342	50.2449	2.65737	0.840666	64.5942
639	219	67.4895	17.6392	49.8503	6.6139	2.77583	47.6641
640	219	65.6368	21.7691	43.8677	3.55801	1.84078	58.606
641	219	62.4634	17.2251	45.2382	6.58012	1.67695	47.7456
642	219	52.2988	20.6501	31.6487	19.0997	7.68724	33.471
643	219	67.9468	27.3714	40.5753	3.91472	1.76967	56.7689
644	219	79.0445	25.1825	53.862	22.3444	11.4552	31.7654
645	219	63.1964	22.1677	41.0287	17.9629	7.96445	34.1627
646	219	69.1009	22.6025	46.4984	10.3458	3.52602	41.0604
647	219	69.0529	23.5043	45.5486	18.2509	6.01931	33.982
648	219	61.0805	20.7808	40.2997	21.4542	7.47995	32.1988
649	219	56.3011	19.9469	36.3542	6.5369	2.75357	47.8505
650	219	76.0381	29.8447	46.1934	17.4702	5.30104	34.4809
651	219	63.0248	21.9753	41.0495	27.4363	8.55047	29.6644
652	219	59.0597	19.2785	39.7812	5.31488	0.80778	51.268
653	219	67.2274	27.0967	40.1307	2.65843	1.61473	64.5856
654	219	65.0869	13.7865	51.3003	2.90482	0.749214	62.7053
656	219	42.1905	18.0332	24.1573	29.7914	0.321957	28.8612
657	219	79.7672	32.349	47.4181	6.94222	2.78919	46.9006
658	219	69.4475	29.8664	39.5811	3.55228	1.32288	58.6375
659	219	60.6932	32.234	28.4592	3.5802	0.989037	58.4846
660	219	84.4141	25.3829	59.0312	3.72591	0.775163	57.7121
661	219	67.8268	27.073	40.7538	2.90272	0.884553	62.7204
662	219	69.7314	28.9409	40.7905	3.80099	0.719347	57.3295
663	219	62.1667	17.2411	44.9256	11.1219	4.33542	40.0822
664	219	69.3451	14.8637	54.4814	9.0093	3.75119	42.9979
665	219	58.8116	19.9936	38.818	3.81645	1.5992	57.252
666	219	62.7877	15.9649	46.8228	7.48117	1.86015	45.7461
667	219	53.4436	13.7022	39.7413	3.3871	1.09843	59.5755
668	219	72.6518	31.4248	41.227	2.99423	0.775357	62.0749
669	219	53.5837	12.7642	40.8195	5.83153	1.71645	49.7069
670	219	64.4259	17.1183	47.3076	6.3939	2.00466	48.2046
671	219	41.2803	10.9802	30.3001	3.94352	1.19681	56.6304
672	219	60.8788	30.2863	30.5925	4.1199	0.909654	55.8104
673	219	72.3878	27.6706	44.7173	9.08244	4.69737	42.8822
674	219	63.4908	23.7119	39.7789	5.54129	0.963587	50.56
675	219	62.8129	20.6178	42.1951	2.98495	0.865598	62.1391
676	219	69.8631	32.5271	37.336	5.91274	0.949346	49.4783
677	219	55.3879	18.296	37.0919	2.60961	0.428642	64.9859
678	219	76.4182	39.0707	37.3475	4.00245	0.55978	56.3511
679	219	50.1233	27.1132	23.0101	4.4233	0.331137	54.504
680	219	50.8748	22.2705	28.6042	14.7719	4.32294	36.4641
681	219	49.8808	16.7891	33.0917	7.17938	0.75536	46.3783
682	219	54.7708	20.6657	34.105	9.71933	4.26499	41.9243
683	219	73.1909	31.0156	42.1752	8.38883	1.3313	44.0329
684	219	74.5467	36.9516	37.5951	7.24397	1.70801	46.2401
685	219	50.011	11.832	38.1789	3.83885	1.61471	57.1405
686	219	69.6951	14.8631	54.832	3.35085	1.70048	59.7896
687	219	60.1757	20.1784	39.9973	4.56568	0.499879	53.9315
688	219	50.7779	15.0516	35.7263	4.31296	1.02101	54.9649
689	219	61.0236	23.9511	37.0724	8.91669	1.74505	43.1462
690	219	71.1444	22.2549	48.8895	7.12832	2.31276	46.4888
691	219	53.2757	22.1687	31.107	4.86617	0.773683	52.7977
692	219	65.5058	23.8988	41.607	4.23324	1.30083	55.3078
693	219	63.5033	18.6385	44.8647	8.84392	2.99775	43.2643
694	219	62.9113	28.7402	34.1711	7.48358	2.67801	45.7412
695	219	63.7458	27.155	36.5908	12.5559	1.81759	38.4942
696	219	73.3044	19.3378	53.9666	4.53885	1.80893	54.0376
697	219	56.0066	21.6815	34.3251	3.54139	0.644998	58.6975
698	219	63.8101	28.2906	35.5196	3.59665	0.916835	58.3953
699	219	52.8338	13.9536	38.8801	3.74769	1.27973	57.6001
700	219	60.5583	19.7997	40.7586	3.73594	1.13053	57.6604
701	219	62.5518	20.5809	41.9709	16.2944	3.30753	35.2911
702	219	67.9051	16.7863	51.1188	7.30878	2.99999	46.103
703	219	69.6902	28.7476	40.9426	3.86257	1.09316	57.0232
704	219	73.1365	25.3525	47.7839	3.06227	0.545153	61.6117
705	219	72.3754	29.4586	42.9167	2.68724	0.43929	64.354
706	219	56.0625	21.8375	34.2249	28.4542	7.89884	29.3064
707	219	58.8329	18.0596	40.7732	10.3705	4.87802	41.0277
708	219	63.6532	24.2207	39.4324	15.3222	6.53158	36.0222
709	219	71.1033	29.8941	41.2092	5.82157	1.16766	49.7352
710	219	77.8268	26.0107	51.8161	5.03209	2.10755	52.2109
711	219	55.9597	13.7708	42.1888	2.64718	0.260834	64.677
712	219	61.7264	16.2049	45.5215	3.05134	0.57478	61.6852
713	219	76.688	30.0938	46.5942	2.60892	0.720191	64.9916
714	219	43.6405	12.8904	30.7502	12.4247	3.84916	38.6292
715	219	65.3195	18.0366	47.2829	9.72045	2.19559	41.9227
716	219	54.5325	13.9476	40.5849	3.53665	0.844646	58.7237
717	219	65.1989	24.8285	40.3704	4.896	1.31704	52.6903
718	219	29.9602	14.9812	14.979	5.40155	0.282748	50.9923
719	219	70.6797	20.0873	50.5925	3.59262	1.03692	58.4171
720	219	68.5	28.0253	40.4747	4.06711	1.19576	56.0509
721	219	83.3341	26.9826	56.3515	7.39892	3.9016	45.915
722	219	75.7696	29.7661	46.0035	9.95727	4.41152	41.5876
723	219	65.6327	18.9156	46.717	8.58758	2.12978	43.6905
724	219	55.6956	13.7803	41.9152	5.95617	1.97393	49.3577
725	219	63.3882	16.6859	46.7023	5.02972	1.61786	52.2191
726	219	60.8687	21.3046	39.5641	17.0145	5.86787	34.786
727	219	57.9604	19.9557	38.0047	3.72933	0.853939	57.6944
728	219	69.3355	33.6286	35.7068	7.39534	1.36849	45.9224
729	219	54.4853	20.3382	34.1471	5.04302	1.60121	52.1732
730	219	73.2681	36.9112	36.3569	4.11454	0.187743	55.8347
731	219	49.7927	19.9979	29.7948	3.03093	0.118615	61.8233
732	219	72.336	31.5499	40.786	2.9877	0.188729	62.12
733	219	62.341	23.5454	38.7957	4.28241	0.943455	55.0953
734	219	65.8876	26.4255	39.4621	3.71649	0.625753	57.7608
735	219	70.7458	30.1607	40.5852	12.2436	5.05166	38.8188
736	219	61.759	36.8577	24.9013	3.17909	0.539914	60.8476
737	219	66.7112	21.4076	45.3035	5.12959	1.66047	51.878
738	219	69.2255	33.1448	36.0807	2.61947	0.526608	64.9042
739	219	74.8254	23.6647	51.1607	2.56498	0.661444	65.3606
740	219	58.8405	20.147	38.6934	12.7694	3.67041	38.2785
741	219	54.7314	14.8628	39.8686	3.42829	0.831502	59.336
742	219	72.5385	23.1171	49.4214	2.94381	1.08132	62.4273
743	219	55.7973	14.4046	41.3927	3.43248	1.59356	59.3119
744	219	56.2911	17.8002	38.4909	3.31745	1.15523	59.9896
745	219	73.5085	23.6237	49.8848	6.51046	1.95192	47.9152
746	219	61.8608	16.935	44.9258	4.40159	2.52241	54.5935
747	219	51.9118	24.4393	27.4725	2.84809	1.12681	63.119
748	219	33.2558	1.76993	31.4859	4.70636	0.736348	53.3887
749	219	74.2462	22.9427	51.3035	3.62796	0.98706	58.2269
750	219	69.9564	24.0464	45.91	3.4816	0.815547	59.0316
752	219	48.1732	27.0758	21.0974	3.62768	0.656897	58.2284
753	219	53.8439	18.8568	34.9871	12.0059	5.71088	39.0732
754	219	67.6187	24.3786	43.2401	6.24234	1.84738	48.5917
755	219	57.2223	17.7065	39.5158	14.5804	4.96026	36.6231
756	219	57.13	21.4243	35.7057	6.60729	2.66257	47.68
757	219	35.5506	13.2661	22.2845	5.67446	0.0895959	50.1614
758	219	73.5115	19.1618	54.3497	5.37528	2.74023	51.0753
759	219	56.9268	19.7874	37.1393	19.2378	6.65778	33.3907
760	219	65.6906	26.6487	39.0419	6.72802	1.01136	47.3931
761	219	65.7601	28.0429	37.7172	10.5404	3.37212	40.8061
762	219	57.5413	20.6361	36.9052	6.34274	0.436293	48.3339
763	219	72.4765	28.0308	44.4457	10.5454	4.53017	40.7996
764	219	50.2647	20.4	29.8647	3.33481	0.361815	59.8853
765	219	62.1317	20.1165	42.0152	9.27005	1.4051	42.5909
766	219	54.9233	18.5612	36.3621	18.2537	4.11129	33.9803
767	219	63.3177	30.4386	32.8792	4.89308	1.03033	52.7008
768	219	61.3208	17.6748	43.646	4.04749	1.50783	56.1413
769	219	68.3532	23.2412	45.112	19.69	6.14593	33.1331
770	219	69.0265	24.4438	44.5826	9.61937	4.94468	42.069
772	219	76.9962	16.9408	60.0553	5.7593	1.23757	49.9138
773	219	60.2208	30.3517	29.8691	8.43388	3.61485	43.9543
775	219	73.9711	29.7182	44.2529	18.2641	7.14995	33.9738
776	219	67.644	31.8562	35.7878	5.5558	1.38798	50.516
777	219	65.0643	39.2356	25.8287	8.81373	0.31426	43.3136
778	219	65.8148	15.4123	50.4025	10.192	4.02184	41.2658
779	219	67.0851	20.9868	46.0982	27.7181	9.81634	29.5635
780	219	78.3899	27.9987	50.3912	3.38216	1.03494	59.6046
781	219	50.1276	23.2493	26.8783	17.8555	3.56293	34.2311
782	219	58.8009	15.6573	43.1437	7.10946	3.13616	46.5299
783	219	65.5028	16.2195	49.2834	12.3775	3.35855	38.6783
784	219	45.9335	14.8828	31.0507	22.3273	5.93745	31.7735
785	219	78.6424	27.1134	51.5289	4.39528	1.7831	54.6196
786	219	63.2043	22.0923	41.112	12.293	3.40516	38.7667
787	219	67.0772	29.2954	37.7819	51.9795	20.7261	23.9736
788	219	68.7175	26.7954	41.9221	6.24759	1.82238	48.578
789	219	63.117	14.2348	48.8821	2.74306	1.04409	63.9144
790	219	64.6729	22.5256	42.1473	5.26209	1.389	51.4389
791	219	60.9337	18.3035	42.6302	5.09965	0.684906	51.9794
792	219	68.1023	19.9602	48.1421	8.49313	4.45177	43.8519
793	219	46.9667	12.9525	34.0142	2.87918	0.18968	62.8909
794	219	77.1325	26.0121	51.1204	4.78173	1.4705	53.1067
795	219	69.3213	18.1832	51.1381	7.74118	5.10191	45.2281
796	219	80.7077	33.0193	47.6885	3.30036	1.3428	60.093
797	219	67.8371	27.4355	40.4016	5.56856	1.14355	50.4774
798	219	64.6332	23.7769	40.8563	13.7156	5.3028	37.3771
799	219	64.2168	25.082	39.1348	17.1419	6.76688	34.6996
800	219	66.4441	21.0563	45.3878	15.8458	4.56585	35.621
801	219	70.0269	23.1729	46.854	20.2518	7.94253	32.8239
802	219	76.5229	23.3108	53.2121	7.47557	3.25835	45.7576
803	219	53.1143	15.1283	37.986	3.3578	1.03731	59.7484
804	219	54.6434	11.8665	42.777	3.97443	1.6114	56.4832
805	219	40.0336	8.609	31.4246	4.98701	0.614156	52.3678
806	219	82.1334	44.6082	37.5252	2.73466	0.500845	63.9798
807	219	51.159	19.4494	31.7096	4.94972	0.920403	52.499
808	219	70.3981	23.6485	46.7497	21.0142	9.45095	32.422
809	219	77.3114	21.1586	56.1528	8.64355	2.59876	43.596
810	219	60.3005	21.6838	38.6168	3.83064	1.01503	57.1813
811	219	60.0306	24.8127	35.2179	6.59991	1.12576	47.6978
812	219	72.8668	21.9369	50.9299	4.46344	1.3988	54.3402
813	219	68.4634	19.648	48.8154	4.75079	1.8181	53.2217
814	219	41.4875	10.0483	31.4392	5.10097	0.930465	51.9749
815	219	63.0523	17.1488	45.9035	12.2063	5.04416	38.8582
816	219	81.1551	24.933	56.222	2.89122	1.55988	62.8035
817	219	67.1734	23.0986	44.0748	11.7511	4.23905	39.3536
818	219	53.2764	18.793	34.4834	23.2243	10.0079	31.3591
819	219	66.8939	24.8545	42.0395	15.3672	4.88444	35.9871
820	219	84.6221	27.5985	57.0236	4.18692	1.83901	55.511
821	219	68.624	22.5475	46.0765	4.81548	1.38965	52.9823
822	219	66.3916	18.903	47.4886	20.1552	7.39971	32.8762
823	219	76.672	28.7249	47.9471	4.10566	2.46078	55.8749
824	219	86.2098	22.1871	64.0227	4.048	2.24324	56.1389
825	219	56.0803	14.2605	41.8198	8.60278	3.16167	43.6648
826	219	68.2566	22.9786	45.278	2.49262	0.770608	65.9871
827	219	76.07	33.6165	42.4535	4.00765	0.867528	56.3267
828	219	60.2776	16.544	43.7336	6.8711	1.59319	47.0618
829	219	86.7804	32.2933	54.4871	4.01025	0.981092	56.3145
830	219	71.1143	33.3041	37.8102	7.77187	2.64688	45.1685
831	219	35.3601	10.1802	25.1799	5.91918	0.0644966	49.4603
832	219	76.359	19.1956	57.1634	2.96372	1.15338	62.2871
833	219	56.059	17.0938	38.9652	11.9115	4.27016	39.1762
834	219	65.4312	23.183	42.2482	5.89722	1.61384	49.5216
835	219	63.6592	26.219	37.4402	19.7164	6.64891	33.1183
836	219	73.3991	20.863	52.5361	6.92227	2.3531	46.9456
837	219	60.251	24.3958	35.8552	35.06	12.661	27.3363
838	219	70.8299	19.3503	51.4797	4.04483	1.0863	56.1536
839	219	54.8032	11.338	43.4652	3.86872	1.0237	56.9931
840	219	57.6165	18.0826	39.5339	11.6547	4.3587	39.4618
841	219	34.023	7.00585	27.0172	7.20264	0.5606	46.3284
842	219	65.8563	36.413	29.4433	4.20022	0.989025	55.4524
843	219	66.7667	21.421	45.3458	4.39215	1.78379	54.6326
844	219	79.7063	27.3683	52.338	11.8827	5.90022	39.2078
845	219	67.6179	21.7226	45.8953	8.27264	2.5199	44.2381
846	219	59.8139	23.118	36.6959	5.00057	2.69435	52.3204
847	219	69.3832	15.2575	54.1257	2.58147	0.518234	65.2212
848	219	71.7152	20.7822	50.933	3.22004	1.46728	60.5885
849	219	69.9062	27.3986	42.5076	5.98707	1.76339	49.2727
850	219	70.4647	40.5978	29.8669	9.70662	0.231874	41.9426
851	219	50.5826	17.9076	32.675	6.85007	1.8474	47.1099
852	219	46.2714	20.2398	26.0315	5.56753	0.247474	50.4805
853	219	60.7492	23.2822	37.467	6.42015	3.90879	48.1389
854	219	57.0695	23.0477	34.0218	18.9058	4.19036	33.585
855	219	62.9788	19.6212	43.3576	4.09658	2.40616	55.9161
856	219	58.6073	21.5674	37.0399	45.3854	20.5661	25.0826
857	219	61.9991	22.7404	39.2587	8.57373	3.76849	43.714
858	219	74.527	31.5625	42.9645	3.18652	1.05429	60.8002
859	219	68.4658	28.9196	39.5462	4.261	0.915319	55.1874
860	219	69.3582	31.5512	37.807	8.2099	3.34507	44.3505
861	219	65.433	29.9704	35.4626	10.991	3.6869	40.2407
862	219	67.3271	22.3614	44.9656	6.83752	1.91939	47.1387
863	219	77.3949	38.2993	39.0956	3.10182	1.07338	61.3487
864	219	69.2112	23.529	45.6821	17.172	5.35933	34.6793
865	219	72.8737	27.7582	45.1154	3.12214	1.3224	61.2153
866	219	73.2633	27.8708	45.3925	43.8025	15.1396	25.3811
867	219	56.8609	20.3518	36.5092	39.8974	15.7191	26.1836
868	219	59.9862	17.6318	42.3544	2.71051	0.897873	64.1693
869	219	79.1164	29.4653	49.651	10.8084	3.4362	40.466
870	219	73.2922	24.9761	48.3161	6.08248	3.03395	49.0137
871	219	69.8645	29.886	39.9785	6.59911	0.830415	47.6997
872	219	60.4678	13.7124	46.7554	2.52072	0.579521	65.741
873	219	59.8634	20.9369	38.9266	5.82983	1.93545	49.7117
874	219	55.0218	24.7327	30.2892	5.65485	1.66874	50.2193
875	219	70.9727	20.416	50.5567	2.5897	1.05763	65.152
876	219	73.3071	30.8882	42.419	2.71106	1.45139	64.165
877	219	61.742	27.8401	33.9019	14.2737	3.15586	36.8835
878	219	70.6415	24.0664	46.5751	4.16687	0.723032	55.5999
879	219	67.5861	17.7227	49.8634	4.29518	1.33702	55.0407
880	219	68.4437	22.451	45.9927	5.89736	1.97133	49.5213
881	219	67.9444	25.6043	42.3401	5.374	2.459	51.0793
882	219	72.5068	18.8337	53.6731	3.22243	0.473797	60.5735
883	219	52.0352	14.846	37.1892	7.53985	2.94834	45.6271
884	219	71.8292	20.9708	50.8584	7.97799	3.65812	44.7761
885	219	74.4344	39.749	34.6854	2.97132	0.551184	62.234
886	219	76.7378	27.9257	48.812	5.30977	1.59218	51.2844
887	219	56.7016	19.3197	37.3819	4.16909	1.67819	55.5901
888	219	63.6613	20.5387	43.1226	3.09156	0.217072	61.4165
889	219	46.9237	14.67	32.2537	11.08	3.25108	40.1327
890	219	80.3437	28.6968	51.6469	2.80822	0.791919	63.4162
891	219	41.9589	12.9208	29.0381	9.60008	4.23605	42.0971
892	219	74.5974	38.8138	35.7836	2.81982	0.779158	63.3292
893	219	64.0208	23.0872	40.9336	5.38915	2.85305	51.0314
894	219	63.9492	21.0022	42.9471	8.20662	4.00625	44.3564
895	219	65.0972	22.8325	42.2647	5.1005	1.24856	51.9764
896	219	77.2345	34.443	42.7915	2.59731	0.208255	65.0883
897	219	71.9937	18.1407	53.853	5.91432	1.64293	49.4739
898	219	71.0866	27.1088	43.9778	6.78263	3.29838	47.2656
899	219	65.8292	20.1348	45.6944	3.92658	1.01699	56.7117
900	219	73.8617	25.0217	48.84	5.45302	1.53467	50.8314
901	219	40.8101	18.5704	22.2396	10.1459	0.176137	41.3283
902	219	61.6901	14.4877	47.2024	2.50821	0.277013	65.85
903	219	59.213	20.2954	38.9176	5.05	1.56087	52.1491
904	219	54.0516	14.4744	39.5772	3.24902	1.24553	60.4078
905	219	59.7485	22.0496	37.6989	2.64611	1.33808	64.6857
906	219	68.9886	11.3477	57.6409	4.29933	2.40287	55.023
907	219	65.8415	25.7904	40.051	4.49767	1.87111	54.2019
908	219	77.157	22.3721	54.7849	3.21961	1.07185	60.5913
909	219	64.5809	14.6139	49.967	3.4256	1.05647	59.3516
910	219	63.2518	15.1684	48.0834	3.37575	1.86147	59.6423
911	219	66.9194	17.2108	49.7087	3.37568	0.851208	59.6427
912	219	70.9964	27.6106	43.3858	3.90956	1.21949	56.7939
913	219	61.1327	27.3905	33.7423	3.10866	0.697431	61.3037
914	219	76.3154	30.7257	45.5897	2.73524	0.800055	63.9753
915	219	50.4946	17.1526	33.342	6.17323	1.75112	48.7723
916	219	79.579	40.9479	38.6312	5.85419	1.3209	49.6427
917	219	69.101	28.1378	40.9632	6.0756	2.50508	49.0322
918	219	80.9891	45.6483	35.3408	4.11176	0.860858	55.8473
919	219	73.6902	19.991	53.6991	2.69119	1.18969	64.3225
920	219	46.589	17.0242	29.5647	2.63245	0.653917	64.7974
921	219	61.9456	15.5525	46.3931	3.08915	1.24326	61.4324
922	219	61.8307	27.3593	34.4714	6.58667	2.03376	47.7297
923	219	59.6704	17.6751	41.9953	3.23313	0.83151	60.5067
924	219	67.6525	25.0829	42.5695	2.92117	0.338165	62.5881
925	219	50.5246	12.464	38.0607	3.64733	0.410072	58.1236
926	219	56.7904	22.1316	34.6588	4.37287	2.08895	54.7128
927	219	69.1418	23.4714	45.6704	2.62904	1.09083	64.8254
928	219	84.6745	44.9989	39.6756	3.68673	0.158367	57.9158
931	219	65.3667	17.1591	48.2076	3.38236	0.174606	59.6034
932	219	68.274	18.6784	49.5957	3.7372	1.47965	57.6539
933	219	74.3049	33.843	40.4619	4.71498	1.75475	53.3561
934	219	68.5061	23.2788	45.2273	7.80632	3.35589	45.102
935	219	73.1793	30.7438	42.4355	8.36232	1.31782	44.0794
936	219	71.8979	25.266	46.6319	2.87344	0.974475	62.9328
937	219	76.8514	32.7022	44.1492	3.72314	0.918649	57.7264
939	219	57.9538	19.3492	38.6046	2.85089	0.426457	63.0983
940	219	72.7166	20.9147	51.8019	9.3144	5.29338	42.5232
941	219	69.5509	25.152	44.3989	4.8852	0.984251	52.7291
942	219	56.3688	21.5131	34.8556	21.2974	8.7653	32.2777
943	219	77.1474	34.9771	42.1703	2.71036	0.880698	64.1704
944	219	72.7393	28.1417	44.5976	8.12976	0.583261	44.4957
945	219	66.897	24.1369	42.7601	15.1452	6.43385	36.162
946	219	50.792	10.6035	40.1885	2.94305	0.184074	62.4326
947	219	78.3855	30.6609	47.7246	38.1448	24.7597	26.5786
948	219	61.1196	19.7554	41.3642	3.33123	1.06598	59.9068
949	219	59.325	19.5841	39.7408	12.8766	3.54594	38.1719
950	219	70.6264	15.7172	54.9092	6.79457	3.08495	47.2379
951	219	75.3836	21.4384	53.9452	6.84859	1.96947	47.1133
952	219	51.8677	12.3216	39.5461	20.1123	4.0866	32.8996
953	219	69.5853	24.615	44.9703	13.2444	4.92145	37.8152
954	219	62.6361	20.9742	41.6619	3.96284	0.871218	56.5382
955	219	43.0086	7.64153	35.3671	5.27031	1.71499	51.4121
956	219	70.8823	18.4889	52.3934	2.63926	0.638432	64.7416
957	219	68.4519	25.3869	43.065	13.8041	5.56381	37.2971
958	219	61.2061	18.5494	42.6566	3.37087	0.244442	59.671
959	219	44.1066	14.0522	30.0544	5.32091	1.30478	51.2486
960	219	67.3809	20.4481	46.9328	14.6687	4.92988	36.5494
961	219	85.7798	20.2351	65.5447	4.8432	1.76077	52.881
962	219	65.0159	27.507	37.5089	2.95006	0.694154	62.3832
963	219	77.4954	25.1769	52.3185	5.4087	2.12601	50.9698
964	219	59.2846	19.1792	40.1054	6.97755	2.84924	46.8213
965	219	57.1494	27.3272	29.8223	2.68496	0.209456	64.3722
966	219	68.5262	16.4852	52.0411	6.50648	2.48687	47.925
967	219	64.7543	20.6938	44.0605	2.81037	0.890141	63.4
968	219	68.3157	23.2832	45.0326	11.0643	3.2378	40.1516
969	219	65.976	27.0725	38.9035	26.9663	9.78774	29.8358
970	219	71.4472	20.0875	51.3597	3.96173	1.0408	56.5435
971	219	63.2185	20.4183	42.8002	15.1479	3.81937	36.1598
972	219	60.3423	26.87	33.4723	7.97026	1.54675	44.7906
973	219	55.0828	13.0956	41.9872	2.61639	0.944974	64.9297
974	219	58.1167	24.7743	33.3424	3.96611	2.94564	56.5227
975	219	53.1622	16.6817	36.4805	14.2447	5.64224	36.9085
976	219	64.75	32.1063	32.6437	8.19071	2.93348	44.3851
977	219	63.2848	28.0759	35.2088	5.70393	0.745976	50.0748
978	219	55.6823	20.7086	34.9737	14.7903	5.88637	36.449
979	219	69.2955	31.7486	37.5469	3.66708	0.556314	58.0191
980	219	60.2755	24.0101	36.2653	6.68695	3.76592	47.4899
981	219	55.6999	22.9491	32.7509	4.0538	1.5845	56.1121
982	219	81.6409	36.5862	45.0547	2.62521	0.793534	64.8569
983	219	71.424	21.0294	50.3947	5.25833	1.74239	51.4511
984	219	75.2809	26.3557	48.9253	2.70905	1.1465	64.1808
985	219	58.6796	21.8788	36.8008	5.53912	1.24169	50.5666
986	219	66.6332	22.3188	44.3144	2.8288	1.13955	63.262
987	219	60.5818	22.352	38.2298	11.1134	4.19101	40.0923
988	219	57.7333	23.2933	34.4401	3.42481	0.851908	59.3561
989	219	55.2507	21.9166	33.3341	4.90534	1.14319	52.6568
990	219	62.9476	23.0643	39.8833	2.87212	0.617124	62.9424
991	219	65.5575	21.625	43.9325	6.53394	1.85202	47.8578
992	219	71.5068	21.1272	50.3795	10.9481	3.37825	40.2931
993	219	68.9693	26.686	42.2832	3.42141	2.32501	59.3758
994	219	47.5045	20.2524	27.2521	13.749	3.7009	37.3468
995	219	55.6866	14.5579	41.1287	2.58493	0.507076	65.1921
996	219	60.7997	22.1504	38.6493	14.1527	6.7595	36.9883
997	219	58.8425	22.4959	36.3465	3.80366	1.44847	57.3162
998	219	61.2191	16.0057	45.2134	8.27936	2.50851	44.2261
999	219	58.7215	21.6482	37.0733	59.4107	23.4674	22.9292
1000	219	66.6123	20.7542	45.8581	14.2578	6.59258	36.8972
1001	219	60.7177	20.315	40.4027	11.7698	5.9182	39.3328
1002	219	67.4392	24.4397	42.9994	7.27536	2.18905	46.1735
1003	219	68.486	22.9638	45.5223	18.2346	6.91697	33.9922
1004	219	66.6821	24.3287	42.3535	26.5207	13.262	30.0019
1005	219	40.6556	11.4098	29.2458	11.278	3.2086	39.8964
1006	219	57.8449	19.3467	38.4982	14.9972	6.13609	36.2806
1007	219	57.3453	21.7039	35.6414	13.597	4.72181	37.4855
1008	219	58.8208	22.8851	35.9358	29.5401	8.05465	28.9428
1009	219	70.6665	21.4148	49.2517	11.7359	3.84214	39.3706
1010	219	80.2912	33.081	47.2102	8.56318	2.80314	43.732
1011	219	51.8142	17.155	34.6592	8.43132	0.180271	43.9588
1012	219	57.6816	22.3107	35.3709	13.8817	4.9335	37.2275
1013	219	53.3892	16.5126	36.8766	5.81195	1.41525	49.7627
1014	219	76.0384	25.0807	50.9577	4.89175	2.07913	52.7055
1015	219	44.8987	17.3175	27.5812	4.88786	0.797079	52.7195
1016	219	83.3778	31.7142	51.6637	3.69407	1.20686	57.8774
1017	219	79.1899	31.5473	47.6425	3.13865	1.24517	61.1078
1018	219	64.0046	18.6311	45.3735	3.06422	0.876516	61.5986
1019	219	69.9996	32.1565	37.8431	2.95695	0.849732	62.3346
1020	219	66.5137	18.5398	47.9739	3.47731	1.72394	59.0559
1021	219	77.2451	28.7915	48.4536	7.4551	3.149	45.7994
1022	219	73.8317	16.0419	57.7898	4.20837	1.31064	55.4166
1023	219	65.2225	23.4212	41.8013	13.4846	7.51898	37.5894
1024	219	69.1796	20.4874	48.6922	6.23201	2.06251	48.6185
1025	219	66.0737	27.2375	38.8362	4.15655	1.76152	55.6459
1026	219	76.4946	26.1545	50.3401	5.90091	1.94458	49.5113
1027	219	72.102	27.0096	45.0924	4.53341	2.4539	54.0591
1028	219	81.3674	19.3221	62.0453	2.86592	1.2886	62.9877
1029	219	55.2694	17.8734	37.396	11.9458	3.75644	39.1386
1030	219	47.2763	15.0952	32.1811	5.66014	0.948575	50.2036
1031	219	75.9387	34.629	41.3096	8.1589	4.14305	44.4427
1032	219	60.0257	17.3611	42.6646	11.4579	3.87976	39.6865
1033	219	68.346	29.1751	39.171	12.2803	6.16045	38.78
1034	219	61.6102	23.0682	38.542	12.8854	3.93074	38.1632
1035	219	72.8839	29.4268	43.4571	4.71243	2.71158	53.3657
1036	219	60.3341	20.4059	39.9282	4.77624	2.29103	53.127
1037	219	68.4397	22.437	46.0027	4.26474	1.78462	55.1713
1038	219	57.1333	18.6441	38.4892	5.37093	2.27258	51.089
1039	219	74.0302	31.2045	42.8257	5.49659	2.13689	50.6967
1040	219	69.2548	27.5653	41.6894	2.66986	1.07424	64.4933
1041	219	68.9845	25.0933	43.8912	10.4258	4.30018	40.9551
1042	219	84.7115	32.2317	52.4798	8.78446	5.0587	43.3617
1043	219	58.4315	19.4642	38.9673	6.30697	2.97861	48.4251
1044	219	67.8121	26.9604	40.8517	19.679	5.73568	33.1393
1045	219	73.7875	40.6154	33.1721	4.40866	1.46532	54.5643
1046	219	51.2778	14.7554	36.5224	3.61633	1.15587	58.2892
1047	219	72.8735	26.1684	46.7051	12.8548	4.72131	38.1935
1048	219	73.2606	33.2243	40.0362	13.6768	5.42717	37.4125
1050	219	58.6074	19.3854	39.2219	9.33457	3.39682	42.4925
1051	219	64.7724	22.8809	41.8915	57.0601	20.8114	23.2399
1052	219	62.1187	20.3755	41.7432	49.5486	22.1818	24.3594
1053	219	72.0418	28.2581	43.7837	5.43731	1.90985	50.8803
1054	219	73.4645	26.6388	46.8258	9.84073	2.75653	41.7511
1055	219	71.7466	24.5848	47.1618	4.92108	1.53265	52.6006
1056	219	78.1591	37.5646	40.5944	3.55561	0.37295	58.6191
1057	219	66.9489	23.9097	43.0391	3.79248	0.896669	57.3724
1058	219	56.8594	21.1943	35.6651	3.1874	0.853773	60.7946
1059	219	71.93	33.4857	38.4443	3.50296	1.56369	58.9114
1060	219	55.5983	24.6841	30.9142	8.2108	0.930221	44.3489
1061	219	65.7703	23.3096	42.4607	3.30794	1.18925	60.047
1062	219	58.364	21.7543	36.6097	4.55451	0.802323	53.9755
1063	219	76.2323	36.4929	39.7394	2.71459	0.591858	64.1371
1064	219	33.1977	12.8261	20.3716	16.1818	0.0863539	35.3728
1065	219	76.6409	24.937	51.7039	7.67467	2.60405	45.3584
1066	219	65.3506	21.1469	44.2036	2.74734	1.02254	63.8813
1067	219	70.0248	25.901	44.1238	14.8259	7.23171	36.4198
1068	219	66.8702	21.7357	45.1345	5.49699	0.991428	50.6955
1069	219	79.6919	40.6087	39.0832	2.87108	0.851948	62.95
1070	219	65.2608	21.5447	43.7161	2.87319	1.45298	62.9346
1071	219	73.5429	19.8016	53.7412	13.6961	7.31847	37.3948
1072	219	74.58	22.577	52.003	9.52326	3.53829	42.21
1073	219	70.5189	30.7727	39.7462	2.77631	0.343099	63.6583
1074	219	65.0994	27.9419	37.1575	4.05082	1.90242	56.1259
1075	219	91.0641	72.2679	18.7962	11.2566	0.226471	39.9217
1076	219	78.5145	28.4983	50.0162	6.95709	4.84549	46.8671
1077	219	62.6371	22.367	40.2701	2.47812	0.141377	66.1155
1078	219	65.5848	21.2444	44.3404	6.91464	1.90533	46.9628
1079	219	65.6019	21.9528	43.649	2.76643	0.673384	63.7339
1080	219	63.3637	25.1495	38.2142	15.9791	4.68972	35.5217
1081	219	66.038	23.1586	42.8793	8.46783	2.68774	43.8955
1082	219	74.8404	28.3021	46.5382	9.27212	3.34587	42.5877
1083	219	73.3208	22.2027	51.1181	3.53515	1.24471	58.732
1084	219	65.0257	17.7046	47.3211	3.55841	1.12324	58.6038
1085	219	60.1437	17.9477	42.196	4.37234	1.11381	54.715
1086	219	69.319	31.7828	37.5362	2.92829	1.03922	62.5374
1087	219	70.8563	22.0211	48.8352	3.30734	1.16544	60.0507
1088	219	65.9337	13.0344	52.8993	3.01216	1.14075	61.9515
1089	219	74.5345	18.519	56.0155	3.50221	1.72462	58.9156
1090	219	61.5878	24.6887	36.8991	11.027	4.23224	40.1969
1091	219	56.7623	20.3935	36.3688	3.78244	1.20899	57.4232
1092	219	63.922	21.5359	42.3861	11.894	3.41543	39.1953
1093	219	67.0315	24.9073	42.1242	4.11404	1.16931	55.8369
1094	219	75.179	17.7222	57.4568	3.64867	1.03763	58.1165
1095	219	48.9708	18.8974	30.0734	2.63926	0.606609	64.7416
1096	219	59.5531	19.7295	39.8236	6.68817	2.89503	47.487
1097	219	80.1451	20.8441	59.301	3.35342	1.51738	59.7743
1098	219	58.0537	13.301	44.7527	3.03348	1.57951	61.806
1099	219	62.4042	22.4211	39.9831	2.81972	1.33873	63.3299
1100	219	68.7979	24.7392	44.0587	5.46557	1.8731	50.7924
1101	219	68.7024	22.0378	46.6646	11.3394	2.20178	39.8243
1102	219	57.6104	17.1065	40.5039	5.41591	1.52197	50.9472
1103	219	63.578	17.7939	45.7841	7.53583	2.10579	45.6352
1104	219	68.7996	22.2042	46.5953	6.03722	2.21305	49.1359
1105	219	67.0154	18.9385	48.0768	14.4701	4.14231	36.7159
1106	219	80.2823	26.7302	53.5521	2.83015	0.942825	63.252
1107	219	54.7144	21.7655	32.9489	4.90695	2.10798	52.651
1108	219	66.2678	18.5304	47.7374	18.6746	5.58576	33.7231
1109	219	66.426	18.0397	48.3863	7.9366	2.29637	44.8538
1110	219	74.2139	21.3681	52.8458	12.1794	5.54724	38.8868
1111	219	51.3633	20.7465	30.6168	4.52401	1.5745	54.0966
1112	219	71.4311	23.2691	48.162	15.4264	7.72264	35.9409
1113	219	63.2835	24.9446	38.3389	16.8417	3.59005	34.9045
1114	219	68.9217	21.1365	47.7852	3.56485	1.78341	58.5685
1115	219	58.2004	20.172	38.0284	8.55735	3.24406	43.7419
1116	219	62.6315	20.8036	41.8279	7.5534	3.04901	45.5999
1117	219	39.8452	13.2741	26.5711	8.79591	1.04303	43.3428
1118	219	51.2417	16.8149	34.4268	3.2775	1.22764	60.2324
1119	219	65.6444	22.4242	43.2201	17.9417	7.54053	34.1761
1120	219	51.2136	13.6709	37.5427	6.33186	0.115089	48.3616
1121	219	61.6456	18.6152	43.0304	39.9233	13.2506	26.1779
1122	219	64.289	20.1859	44.1031	8.13525	5.4665	44.4857
1123	219	72.4417	22.3263	50.1154	13.5019	8.47784	37.5733
1124	219	66.736	21.7686	44.9674	12.9733	5.3931	38.0768
1125	219	64.9409	23.3563	41.5846	10.1855	3.47963	41.2747
1126	219	72.6231	20.0421	52.581	6.94896	2.6518	46.8854
1127	219	78.6075	30.855	47.7525	10.022	2.25456	41.4979
1128	219	63.0576	22.2248	40.8329	20.8511	10.7044	32.5063
1129	219	62.3382	25.2306	37.1075	4.96171	1.96807	52.4566
1130	219	74.0625	33.1845	40.878	2.56075	0.392076	65.3966
1131	219	72.1171	30.0469	42.0702	21.7402	12.3451	32.057
1132	219	56.0278	17.167	38.8608	20.9114	9.19227	32.4751
1133	219	64.5276	23.5151	41.0125	7.03973	3.15606	46.683
1134	219	73.4738	24.4474	49.0264	2.6313	1.03059	64.8068
1135	219	68.5095	22.3306	46.1789	23.1799	10.0981	31.3791
1136	219	58.1964	16.4674	41.729	2.67711	0.997178	64.435
1137	219	71.4726	26.0402	45.4324	16.1999	9.45932	35.3596
1138	219	56.5636	19.377	37.1867	3.26916	1.49959	60.2836
1139	219	60.132	20.8714	39.2606	14.9384	5.98946	36.3281
1140	219	63.0547	21.5588	41.4959	10.3956	5.84068	40.9947
1141	219	61.6523	25.8244	35.8279	7.4816	2.45482	45.7453
1142	219	79.8492	27.7275	52.1217	6.0984	2.16643	48.971
1143	219	68.0433	21.8138	46.2295	16.3089	6.89295	35.2806
1144	219	79.0275	27.804	51.2235	44.5871	21.6245	25.2314
1145	219	66.8834	22.9968	43.8866	3.86023	0.78137	57.0348
1146	219	65.1708	17.4585	47.7123	20.0946	8.00591	32.9093
1147	219	74.7891	33.3157	41.4734	3.72399	1.91717	57.722
1148	219	67.5229	21.7507	45.7722	3.37141	1.1869	59.6678
1149	219	63.3929	23.1755	40.2174	11.027	3.80303	40.1968
1150	219	72.0492	30.1712	41.8781	7.15099	1.21465	46.4396
1151	219	59.3143	24.2236	35.0907	3.63201	0.177901	58.2052
1152	219	84.6342	37.5124	47.1218	10.9792	5.04641	40.2551
1153	219	77.7638	32.4541	45.3097	9.54872	2.86664	42.1725
1154	219	58.9961	19.598	39.3981	29.9512	14.0431	28.8097
1155	219	69.6335	23.0272	46.6063	6.64527	2.33719	47.589
1156	219	74.2283	25.3859	48.8423	7.23233	3.87137	46.2649
1157	219	72.023	24.4693	47.5537	5.6001	1.86768	50.3824
1158	219	59.701	15.591	44.11	7.71561	3.00114	45.278
1159	219	64.7959	21.187	43.6089	10.9472	3.97746	40.2943
1160	219	66.9722	20.7651	46.2071	7.19154	3.09343	46.3522
1161	219	67.8142	26.7226	41.0916	12.5421	3.35774	38.5082
1162	219	57.238	18.9432	38.2948	13.1267	6.01724	37.9279
1163	219	48.6019	7.21345	41.3885	16.9964	0.14874	34.7984
1164	219	69.8381	21.9644	47.8737	12.7584	5.91916	38.2894
1165	219	80.0482	35.9721	44.0761	2.8876	0.913504	62.8297
1166	219	88.738	31.0018	57.7362	8.2987	1.76439	44.1917
1167	219	75.9942	25.9207	50.0734	11.6417	4.73506	39.4765
1168	219	79.4861	26.8721	52.614	6.34146	2.56144	48.3372
1169	219	78.4181	23.3126	55.1055	37.0215	20.0776	26.8447
1170	219	64.9547	21.3161	43.6386	108.62	42.0164	18.7517
1171	219	73.0454	24.6572	48.3882	31.8775	14.7986	28.2174
1172	219	80.4921	26.7732	53.7189	24.0795	13.2771	30.9834
1173	219	61.3818	26.4318	34.9499	5.07474	1.02172	52.0642
1175	219	51.9293	12.7752	39.1541	4.30632	1.25497	54.9932
1176	219	70.0164	26.973	43.0433	6.87331	2.70135	47.0568
1177	219	57.4276	14.7064	42.7212	10.0145	3.13089	41.5083
1178	219	74.3579	32.461	41.8969	3.6117	1.55534	58.3141
1179	219	53.3281	13.7596	39.5685	9.88513	2.44075	41.6886
1180	219	48.7433	19.5116	29.2317	7.97078	2.17504	44.7896
1181	219	68.7959	23.3917	45.4042	6.0082	2.50867	49.2148
1182	219	71.3653	31.3348	40.0306	3.16257	1.0845	60.9533
1183	219	79.8561	22.4955	57.3606	3.92266	1.61288	56.7306
1184	219	62.1568	15.4716	46.6852	4.74106	1.22614	53.2581
1185	219	64.8832	22.8653	42.0179	5.05956	2.01504	52.1163
1186	219	65.9706	24.6201	41.3505	8.11088	3.50913	44.5302
1187	219	69.399	26.9965	42.4025	11.8666	3.09221	39.2255
1188	219	55.9621	18.7068	37.2553	6.58778	1.36255	47.7271
1189	219	75.6349	33.3067	42.3283	8.40475	1.54683	44.0051
1190	219	58.0287	25.7369	32.2918	4.17555	0.750807	55.5614
1191	219	62.3199	24.5373	37.7826	10.1633	1.4124	41.3047
1192	219	55.4759	10.1083	45.3676	3.43337	1.16168	59.3067
1193	219	49.1001	16.7483	32.3518	11.022	3.70541	40.2029
1195	219	65.7203	11.9449	53.7754	3.54583	0.834457	58.673
1196	219	68.186	23.5242	44.6618	6.05426	2.64116	49.0897
1197	219	61.3382	22.2214	39.1168	15.5806	3.89735	35.8219
1198	219	55.5203	15.4999	40.0204	4.98531	1.85241	52.3737
1199	219	68.5293	28.7234	39.806	3.88693	0.874839	56.9039
1200	219	70.1548	32.3716	37.7833	3.01469	1.03567	61.9341
1201	219	72.9871	21.3273	51.6598	2.94218	0.938307	62.4388
1202	219	53.2187	20.4993	32.7193	5.49684	2.10454	50.6959
1203	219	71.823	30.1175	41.7055	8.96072	3.09179	43.0755
1204	219	74.2079	39.5742	34.6338	4.40649	0.978197	54.5733
1207	219	36.7131	19.0692	17.6439	27.0401	0.276566	29.8086
1208	219	62.3089	17.1201	45.1889	5.75362	2.37933	49.9302
1209	219	41.8015	11.1881	30.6133	9.90815	2.29493	41.6562
1210	219	66.5389	26.4725	40.0664	6.1056	1.36087	48.9517
1211	219	60.9135	20.6689	40.2446	3.31255	1.73093	60.0192
1212	219	79.0287	34.7964	44.2322	6.75374	1.93093	47.3329
1213	219	48.8845	15.3221	33.5624	8.7296	2.29831	43.4523
1214	219	70.3399	31.3967	38.9431	7.67861	4.03266	45.3506
1215	219	62.0057	21.3101	40.6955	11.2471	4.87015	39.9328
1216	219	59.7655	6.99355	52.772	3.14881	0.77972	61.042
1217	219	70.3505	22.3209	48.0296	5.55993	2.02662	50.5035
1218	219	54.8812	14.7034	40.1778	9.96274	3.05905	41.58
1219	219	69.8918	26.9685	42.9233	5.41608	2.31226	50.9467
1220	219	57.0197	21.19	35.8297	5.63693	1.69856	50.2725
1221	219	34.4321	2.43352	31.9986	6.06023	0.0958807	49.0736
1222	219	83.408	32.7458	50.6622	9.37665	3.85249	42.4289
1223	219	78.3551	30.3123	48.0428	15.2291	6.77173	36.0955
1224	219	76.3853	34.8385	41.5468	3.17266	0.549466	60.8887
1225	219	61.4787	25.0267	36.452	5.67259	1.93076	50.1669
1226	219	67.8026	26.5818	41.2208	21.5346	6.9719	32.1587
1227	219	68.1589	21.458	46.701	5.9214	1.42151	49.4542
1228	219	73.1078	22.688	50.4199	3.48189	0.930746	59.03
1229	219	80.4975	12.6708	67.8267	4.02239	1.04713	56.2578
1230	219	68.9151	22.5795	46.3356	8.11014	3.79076	44.5316
1231	219	75.0691	28.3402	46.7289	15.221	4.47305	36.1018
1232	219	71.606	24.7423	46.8637	5.833	2.36101	49.7027
1233	219	65.7446	20.8094	44.9353	10.6609	2.04271	40.6518
1234	219	56.3419	12.7688	43.5731	5.13992	3.40694	51.8432
1235	219	70.8028	25.3559	45.4469	3.69535	0.966024	57.8707
1236	219	65.9458	27.6001	38.3457	19.4791	6.8865	33.2523
1237	219	77.1898	25.9221	51.2677	27.9099	15.6763	29.4957
1238	219	66.1956	29.0601	37.1355	10.7691	5.15675	40.5152
1239	219	54.342	17.6104	36.7316	2.75515	0.230533	63.8208
1240	219	59.7163	22.3043	37.412	17.0184	7.49114	34.7834
1241	219	69.7099	27.3575	42.3524	3.01127	1.85551	61.9575
1242	219	78.454	17.528	60.926	4.10687	1.75922	55.8694
1243	219	61.3559	21.4804	39.8755	4.4538	1.44082	54.3794
1244	219	65.9892	26.5646	39.4246	16.9471	5.13555	34.8321
1245	219	68.881	18.0259	50.8551	2.67266	1.1567	64.4708
1246	219	58.3757	17.8531	40.5225	2.92905	0.334516	62.532
1247	219	65.3191	19.9418	45.3773	11.5803	4.37395	39.5461
1248	219	65.0694	26.0804	38.9889	3.52574	2.1267	58.7842
1249	219	75.4501	31.7525	43.6977	12.7533	6.74842	38.2945
1250	219	61.422	19.0512	42.3708	2.75604	0.463306	63.8139
1251	219	72.9385	13.5061	59.4323	2.98274	1.26992	62.1545
1252	219	60.8803	25.4402	35.44	4.31343	1.69677	54.9629
1253	219	63.0023	11.5667	51.4356	2.69108	0.357641	64.3233
1254	219	55.9213	17.4404	38.4809	7.55503	2.11639	45.5966
1255	219	32.4654	6.63646	25.829	3.43217	0.777362	59.3136
1256	219	67.8795	17.8708	50.0087	13.0602	6.22183	37.9922
1257	219	51.3514	17.0342	34.3172	11.674	5.76448	39.4401
1258	219	56.0981	22.2552	33.8429	9.18761	4.85359	42.7179
1259	219	63.5237	21.7081	41.8156	3.90315	1.68992	56.825
1260	219	59.3756	22.8154	36.5601	16.1396	6.65624	35.4035
1261	219	72.12	22.5638	49.5562	9.6305	3.79018	42.0528
1262	219	68.5505	24.6823	43.8681	5.95859	1.62422	49.351
1263	219	73.9463	16.4211	57.5252	7.63799	2.61268	45.4309
1264	219	85.1891	31.8327	53.3564	7.01035	2.97367	46.7481
1265	219	68.1588	18.0593	50.0995	6.11787	3.5827	48.919
1266	219	72.6504	22.5568	50.0937	12.3484	5.96612	38.7086
1267	219	60.6572	16.9289	43.7283	8.1754	3.94298	44.4128
1268	219	73.3527	26.0523	47.3004	9.24473	3.95753	42.6298
[truncated: 3,355 more rows]

## Sheet: 6464 Obese Fed
Segment	Cell	0-56nm MAMs	0-24nm MAMs	25-56nm MAMs	MCI^2	Volume, Volume (µm³)	Sphericity (Voxel), Sphericity
1	268	36.671	15.7584	20.9126	6.56052	0.0318382	47.793
2	268	58.6505	31.5831	27.0675	2.62276	0.216827	64.8771
9	268	73.7117	43.2542	30.4576	4.20495	1.77966	55.4316
10	268	63.8427	33.4972	30.3454	2.51117	0.184266	65.8242
11	268	30.3215	16.9426	13.3789	9.36289	0.141124	42.4497
12	268	77.477	39.427	38.0501	3.77874	0.94564	57.4418
13	268	83.8417	51.3234	32.5184	2.8717	0.622368	62.9455
14	268	84.7123	55.5562	29.1561	3.27586	1.00841	60.2424
15	268	73.5537	46.7186	26.835	2.80411	1.30983	63.4472
16	268	59.5898	37.892	21.6978	3.53752	0.30739	58.7189
17	268	48.7593	31.5228	17.2365	8.70927	1.29076	43.4861
18	268	79.4371	52.939	26.4981	2.80075	0.520997	63.4726
19	268	72.2292	44.1562	28.073	2.52008	0.787899	65.7465
20	268	68.72	31.2439	37.4761	2.55767	0.643729	65.4228
21	268	81.6337	54.4593	27.1744	3.06224	1.12085	61.6119
22	268	72.6707	45.1646	27.5061	4.1693	1.29431	55.5891
23	268	73.0026	44.3774	28.6252	2.65986	0.238209	64.5741
24	268	79.7529	53.5234	26.2296	3.41507	1.229	59.4125
26	268	54.9879	23.5961	31.3918	7.14913	0.127906	46.4437
29	268	64.6825	33.3066	31.376	2.78024	0.157715	63.6282
30	268	60.9689	33.445	27.5239	2.84102	0.867015	63.1712
31	268	80.3015	49.5412	30.7603	3.38773	0.78755	59.5719
32	268	86.4444	57.314	29.1304	2.70553	1.03598	64.2087
33	268	82.8695	48.9689	33.9006	2.58179	1.14141	65.2185
34	268	24.64	11.6016	13.0384	5.55949	0.205731	50.5048
35	268	80.9992	52.9975	28.0018	3.48117	0.874355	59.034
36	268	73.6726	42.6376	31.035	2.5474	0.72914	65.5106
37	268	58.4478	32.2539	26.1939	3.6111	0.307644	58.3174
38	268	78.6831	30.837	47.8461	2.71284	0.474132	64.1509
39	268	58.5665	32.9446	25.6219	4.06938	2.09237	56.0404
40	268	54.1862	42.5242	11.662	11.8607	0.190193	39.232
41	268	72.4467	43.7321	28.7146	2.77864	0.818946	63.6405
42	268	55.7355	31.8955	23.8401	2.87672	1.06087	62.9089
43	268	45.0281	10.6035	34.4246	5.80811	0.0885238	49.7736
44	268	83.5289	51.5144	32.0145	2.94121	0.95917	62.4457
45	268	62.1012	43.019	19.0821	2.82557	0.61711	63.2862
46	268	76.0994	35.7724	40.3271	2.56843	0.96678	65.3313
47	268	85.633	58.3435	27.2896	2.5308	0.873338	65.6536
48	268	73.0042	57.7822	15.222	11.9598	0.0276869	39.1234
49	268	77.0382	45.7846	31.2536	2.56657	0.896263	65.3471
50	268	44.9775	18.8019	26.1757	7.12242	0.0517934	46.5016
51	268	0	0	0	3.28352	0.0703703	60.1956
52	268	56.7976	25.5726	31.225	4.42185	0.0802202	54.51
53	268	56.6443	30.33	26.3142	3.03537	2.01949	61.7931
54	268	39.527	13.1083	26.4187	5.13267	0.226877	51.8676
55	268	78.5907	49.7131	28.8775	2.47644	0.736309	66.1305
56	268	57.4454	33.2137	24.2317	4.9566	2.2313	52.4747
58	268	45.3649	19.9489	25.416	4.39342	0.135427	54.6273
59	268	81.1657	48.7146	32.4511	6.12108	0.993068	48.9104
62	268	81.8352	49.0308	32.8044	2.77896	1.21945	63.638
63	268	72.1089	35.3777	36.7312	2.63415	0.63936	64.7834
64	268	64.974	37.7706	27.2033	2.59025	0.951307	65.1474
65	268	71.2416	41.5349	29.7068	2.72676	0.693063	64.0415
66	268	77.9125	37.4156	40.4969	3.38437	0.923087	59.5916
67	268	67.1994	43.6689	23.5305	3.10417	0.72419	61.3332
68	268	80.6515	47.4078	33.2437	2.60337	1.29053	65.0377
69	268	84.0276	47.8927	36.1349	2.92714	1.18565	62.5455
70	268	70.0554	44.0497	26.0057	2.675	0.974877	64.452
71	268	62.9086	35.023	27.8856	2.53689	0.77737	65.601
72	268	72.3391	39.7113	32.6278	3.59855	2.69553	58.3851
73	268	75.2012	38.2594	36.9419	4.00604	2.34455	56.3342
74	268	76.0703	49.6113	26.459	2.62383	0.376813	64.8683
76	268	72.3841	38.621	33.7631	3.60585	0.645723	58.3456
77	268	62.3269	34.1179	28.209	3.28441	1.5598	60.1901
78	268	70.6643	46.626	24.0383	2.7353	0.921015	63.9748
79	268	52.7692	27.6652	25.104	2.57593	0.350569	65.2679
80	268	58.6576	39.6121	19.0455	3.45318	0.424017	59.1931
81	268	77.1562	49.2218	27.9345	3.53774	1.06435	58.7177
82	268	66.4311	38.5297	27.9014	5.29506	1.76365	51.3319
83	268	30.1443	17.0553	13.089	5.37273	2.48139	51.0833
84	268	58.644	31.7459	26.898	3.11593	0.336891	61.2559
85	268	68.2665	28.2916	39.9749	2.5832	0.448742	65.2066
86	268	56.8398	20.0542	36.7856	3.08278	0.971003	61.4747
87	268	71.9515	38.5507	33.4008	2.58457	0.554914	65.1951
88	268	66.7312	44.3219	22.4093	5.27643	0.30859	51.3922
90	268	82.702	61.5069	21.1951	2.91248	0.264762	62.6503
91	268	81.5316	61.2035	20.3281	5.50237	0.0547651	50.679
92	268	75.602	37.189	38.4131	2.93122	0.177008	62.5165
93	268	80.5282	48.1587	32.3696	3.26821	1.84873	60.2894
94	268	83.68	48.7311	34.9489	5.62705	3.56839	50.3019
95	268	85.1798	49.732	35.4478	2.96093	1.12134	62.3067
99	268	58.4222	33.2564	25.1658	3.65577	0.832722	58.0788
100	268	69.8127	26.3762	43.4364	2.52298	0.0855122	65.7214
101	268	73.9664	43.9529	30.0136	2.54052	1.05713	65.5697
102	268	84.9888	52.1843	32.8046	4.78818	2.21833	53.0828
103	268	78.4682	45.1806	33.2876	2.67754	1.13837	64.4316
104	268	83.5904	45.5921	37.9983	4.5143	0.874881	54.1353
105	268	79.9479	53.927	26.0209	3.08813	0.956791	61.4392
106	268	77.0874	45.3798	31.7077	5.57492	1.17255	50.4581
107	268	66.1619	36.4601	29.7018	2.7847	0.791166	63.5943
108	268	83.9173	32.3891	51.5282	2.89505	0.797661	62.7758
109	268	74.6697	45.3326	29.337	2.66706	0.649882	64.5159
110	268	75.25	37.671	37.579	2.66939	1.47268	64.4971
111	268	83.5649	53.0879	30.477	3.05989	0.864542	61.6277
112	268	74.6692	43.2089	31.4603	3.15134	1.36869	61.0256
113	268	70.4702	41.7369	28.7333	4.35906	1.20495	54.7705
114	268	78.7231	52.4389	26.2842	4.40561	1.09853	54.5769
115	268	77.4658	51.2184	26.2474	2.56596	1.01229	65.3523
116	268	56.8978	29.7049	27.1929	2.99632	0.250693	62.0604
117	268	66.5351	38.8116	27.7235	5.26494	1.23933	51.4296
118	268	84.509	42.8467	41.6623	2.71296	0.769016	64.15
119	268	79.6	46.0297	33.5703	3.36823	1.33891	59.6866
121	268	63.2892	35.8204	27.4689	2.98471	0.193528	62.1408
122	268	87.1615	59.1213	28.0401	3.27352	1.05404	60.2568
123	268	81.6283	44.2855	37.3428	4.20978	0.24823	55.4104
124	268	71.0065	41.3656	29.6409	2.86311	0.356299	63.0083
125	268	81.2135	51.4842	29.7293	2.60352	0.75997	65.0365
126	268	77.0929	48.6228	28.4701	2.77387	1.49973	63.6769
127	268	72.7911	36.6272	36.1639	2.55755	0.489787	65.4238
128	268	66.5346	45.2144	21.3202	2.63862	0.861098	64.7469
129	268	82.0213	51.7245	30.2967	2.53358	0.709033	65.6296
130	268	77.5427	47.7562	29.7866	3.08215	1.2282	61.4789
131	268	86.7062	60.7905	25.9156	2.76995	0.769763	63.707
132	268	70.9552	44.006	26.9492	3.29169	1.23653	60.1457
133	268	74.0904	43.0062	31.0842	2.81507	0.38069	63.3647
136	268	61.5539	36.5652	24.9886	4.29471	0.517704	55.0427
137	268	21.6379	12.4533	9.18459	6.11706	2.37332	48.9211
138	268	30.0302	19.6196	10.4106	2.37948	0.903894	67.0168
139	268	74.0481	26.357	47.6911	2.54309	0.385169	65.5476
140	268	90.9326	50.6712	40.2614	2.87182	0.84245	62.9446
141	268	85.8616	50.8021	35.0594	2.58594	1.26778	65.1836
142	268	71.162	30.819	40.343	2.49129	0.641055	65.9988
143	268	76.2493	46.7012	29.5481	2.6687	0.351791	64.5027
144	268	80.1401	38.2272	41.9129	2.66817	0.611165	64.5069
145	268	76.3811	45.7695	30.6116	2.63436	1.08428	64.7817
146	268	77.7318	42.1862	35.5456	3.12439	0.893469	61.2006
147	268	78.082	32.3447	45.7373	3.93604	1.01342	56.6662
148	268	0	0	0	3.36615	0.0597929	59.6989
149	268	60.3524	25.5934	34.759	2.77584	0.763857	63.6619
150	268	71.3811	46.5699	24.8112	3.95532	1.41543	56.574
152	268	77.4641	44.7672	32.697	2.55065	0.740168	65.4828
153	268	40.9112	23.9021	17.0091	3.09692	2.63608	61.381
154	268	17.3927	3.9127	13.48	2.61597	0.293914	64.9332
160	268	78.1659	39.5157	38.6502	2.63698	0.530321	64.7603
166	268	59.5919	36.0003	23.5916	8.22762	0.520891	44.3186
167	268	84.8435	56.1611	28.6824	2.5916	0.852172	65.136
168	268	44.1054	14.1498	29.9556	4.32167	0.350713	54.928
169	268	45.4029	9.25808	36.1448	2.38948	0.0815329	66.9231
170	268	65.1692	42.7892	22.38	2.52247	0.635106	65.7257
171	268	45.2826	25.0901	20.1925	4.51201	0.583527	54.1445
175	268	21.6548	11.3946	10.2603	8.40479	2.01999	44.005
177	268	0	0	0	6.28106	0.113366	48.4916
178	268	70.911	42.8969	28.0141	4.86478	1.74731	52.8027
179	268	75.5999	42.9813	32.6186	2.62192	1.53448	64.884
180	268	76.836	45.2983	31.5377	2.98986	1.59922	62.1051
181	268	82.3922	52.4816	29.9106	2.70866	1.50755	64.1839
182	268	61.7647	34.2681	27.4966	2.5602	1.24729	65.4013
188	268	71.0697	37.7374	33.3323	4.15382	1.58987	55.6581
189	268	80.303	42.7991	37.5039	3.35277	1.28056	59.7782
190	268	80.0346	35.9818	44.0528	2.56264	0.572497	65.3805
191	268	71.3955	43.6375	27.758	2.63249	0.642556	64.797
192	268	79.0402	41.024	38.0162	3.25312	1.06183	60.3825
193	268	78.7785	48.1737	30.6048	3.24418	0.873123	60.4379
194	268	83.9337	47.7204	36.2133	3.25619	1.15067	60.3635
195	268	61.5434	36.3006	25.2427	2.88498	0.956031	62.8487
196	268	76.747	44.4212	32.3258	2.70881	0.31066	64.1827
197	268	65.0316	27.1363	37.8952	4.11819	0.365545	55.8182
198	268	73.1964	36.9824	36.214	3.59596	0.628193	58.3991
199	268	61.2136	33.7022	27.5114	5.77607	0.455015	49.8655
200	268	75.658	40.6533	35.0047	2.64785	0.247965	64.6715
201	268	80.1194	54.4661	25.6533	2.68575	0.839899	64.3659
202	268	76.609	42.0345	34.5745	3.67471	1.61045	57.9789
203	268	64.3441	36.0125	28.3316	4.61545	1.50044	53.7369
204	268	76.8157	45.2492	31.5665	6.31561	2.5934	48.403
205	268	80.4818	52.8368	27.645	2.66766	0.656053	64.5111
206	268	71.4619	43.6254	27.8365	3.87283	1.49038	56.9729
207	268	43.8434	22.1084	21.7349	8.09321	0.317539	44.5626
208	268	65.0795	39.9786	25.1009	3.32261	0.531689	59.9586
209	268	68.5359	38.1426	30.3933	4.47802	1.24018	54.2811
210	268	84.0296	54.9483	29.0814	3.08003	1.24568	61.493
211	268	75.2806	43.9991	31.2815	2.57586	0.592506	65.2685
212	268	62.905	36.1474	26.7575	3.20225	0.415116	60.7005
213	268	75.8946	45.6384	30.2562	3.20584	0.609657	60.6779
214	268	71.3828	40.5968	30.786	5.93008	1.86518	49.43
215	268	81.8494	44.5394	37.31	2.71224	0.483931	64.1556
216	268	66.7294	38.8643	27.8651	2.71114	0.639435	64.1643
217	268	66.1869	38.6403	27.5466	2.78337	1.04026	63.6044
218	268	69.8274	39.2188	30.6086	2.74115	0.925221	63.9293
219	268	76.3109	47.0693	29.2417	3.16105	1.62843	60.9631
220	268	75.3665	43.7679	31.5986	2.53427	0.673553	65.6236
221	268	23.5291	17.0862	6.4429	15.4941	0.311718	35.8885
222	268	65.7692	29.917	35.8522	2.73196	0.693167	64.0009
223	268	68.1844	33.8207	34.3638	2.62531	0.819934	64.8561
224	268	74.5537	41.7302	32.8235	2.5462	0.432037	65.5209
225	268	37.1498	16.6665	20.4833	5.25163	1.8685	51.473
226	268	67.9298	33.2174	34.7124	3.92592	1.51957	56.7149
227	268	7.6304	2.08216	5.54825	3.41321	1.56901	59.4233
228	268	79.3931	48.8678	30.5253	2.56976	1.39633	65.3201
229	268	80.6995	45.8304	34.8691	2.63788	0.830246	64.7529
230	268	59.7976	35.8903	23.9073	2.52727	0.968088	65.6841
231	268	66.5263	40.1466	26.3797	2.89926	1.32336	62.7454
232	268	75.3215	44.4889	30.8325	2.85674	0.987197	63.0551
233	268	62.6687	32.2096	30.459	6.92662	1.34946	46.9358
234	268	71.5137	39.3462	32.1675	2.54288	0.893627	65.5495
235	268	69.4014	41.2504	28.151	2.78339	1.32969	63.6042
236	268	67.0042	36.4412	30.563	2.5584	0.600847	65.4166
237	268	60.7918	30.6065	30.1853	3.93451	1.00603	56.6736
238	268	72.5446	40.6501	31.8945	7.11349	2.28146	46.5211
239	268	74.9854	38.1957	36.7896	2.59637	0.283552	65.0961
240	268	18.5425	4.63563	13.9069	4.68533	0.0513582	53.4684
242	268	70.4794	35.8183	34.661	2.71876	0.297618	64.1043
243	268	45.3227	8.94114	36.3815	2.58334	0.229876	65.2054
244	268	54.1661	22.5971	31.5691	3.29209	1.56218	60.1433
245	268	77.2584	43.2529	34.0054	2.77278	0.933165	63.6853
246	268	67.4015	39.0262	28.3754	2.53448	0.634764	65.6218
247	268	51.8639	21.6607	30.2032	2.59658	0.678347	65.0944
248	268	48.5285	23.1426	25.3859	2.49038	1.4139	66.0068
249	268	50.4576	35.6491	14.8085	3.21423	0.940145	60.625
250	268	50.5543	16.2511	34.3032	4.59545	0.0688896	53.8148
251	268	12.5791	3.10559	9.4735	6.0055	0.13065	49.2222
252	268	55.0165	25.2187	29.7978	4.89051	0.0897756	52.71
253	268	69.7658	23.2319	46.5339	4.59395	0.168401	53.8206
254	268	64.7864	32.012	32.7744	4.23093	0.391231	55.3179
255	268	57.8269	29.0388	28.7882	4.32524	0.262839	54.9129
257	268	78.3509	47.9976	30.3533	3.43945	1.73395	59.2718
258	268	75.7665	43.424	32.3424	6.24307	2.35235	48.5898
259	268	79.1978	39.5004	39.6974	5.78364	2.52467	49.8437
260	268	53.7094	26.7286	26.9808	2.60191	0.646567	65.0499
261	268	63.2145	38.5358	24.6788	2.55973	1.21897	65.4053
262	268	67.5712	37.1199	30.4513	3.19237	1.12182	60.7631
263	268	62.0293	39.5944	22.4349	3.79642	0.973791	57.3526
264	268	82.1846	39.1791	43.0055	2.5651	1.07952	65.3596
265	268	64.8535	39.7376	25.1159	2.42406	0.706401	66.6034
266	268	67.9049	39.401	28.5039	2.68717	0.282904	64.3545
267	268	56.8804	37.3714	19.509	2.5318	0.326958	65.6449
268	268	82.349	52.3104	30.0386	2.54671	1.01203	65.5165
269	268	64.6534	38.9858	25.6676	3.96952	1.76386	56.5065
270	268	74.1574	45.3349	28.8225	6.52814	2.49165	47.872
271	268	56.1828	24.0243	32.1585	7.12892	0.223398	46.4875
272	268	79.791	39.881	39.91	2.63805	1.07237	64.7515
273	268	72.7349	30.1074	42.6275	4.79985	0.9128	53.0398
274	268	77.3255	41.4096	35.9159	2.66637	0.825222	64.5214
275	268	74.5642	33.8283	40.736	3.4889	1.55763	58.9904
276	268	80.8197	39.774	41.0457	2.81601	1.25314	63.3577
277	268	80.1977	53.4857	26.712	2.9304	0.888801	62.5223
278	268	74.6435	48.0116	26.6319	2.79873	0.242791	63.4878
279	268	65.1093	30.7103	34.3989	2.52262	0.591132	65.7244
280	268	76.7703	28.5983	48.1719	2.67954	1.19686	64.4156
281	268	64.7359	30.1472	34.5887	3.38395	0.720098	59.594
282	268	58.5997	30.9444	27.6552	2.92949	1.88626	62.5288
283	268	76.9139	45.2768	31.6371	2.55387	1.06271	65.4553
284	268	76.4986	28.06	48.4386	3.00419	1.27706	62.0062
285	268	68.1577	38.5815	29.5762	3.48712	1.00891	59.0004
286	268	72.5013	42.0195	30.4818	2.98273	0.735197	62.1546
287	268	76.2024	36.7052	39.4973	4.32464	1.95937	54.9154
288	268	44.8065	19.4765	25.33	9.86213	0.207339	41.7209
289	268	62.1223	31.9942	30.1281	2.67769	0.776272	64.4304
290	268	72.3097	42.7201	29.5895	3.85951	1.47799	57.0383
291	268	79.992	50.782	29.21	2.77593	0.915967	63.6612
292	268	67.7004	41.2084	26.492	4.31726	2.2534	54.9467
293	268	53.9835	24.5706	29.4129	3.07481	0.547753	61.5278
294	268	36.9897	21.1295	15.8603	2.84688	1.08241	63.1279
295	268	58.9189	29.1962	29.7227	3.62504	0.799356	58.2425
296	268	77.3955	39.3151	38.0804	2.59777	0.522443	65.0845
297	268	67.1897	40.7426	26.4471	2.53177	0.1054	65.6452
298	268	71.8386	35.9901	35.8485	4.04354	1.19675	56.1596
299	268	75.6653	43.1664	32.4989	2.59273	0.63589	65.1266
300	268	68.2113	33.6148	34.5966	4.63015	0.649196	53.68
301	268	73.5597	39.2882	34.2715	2.55701	0.547515	65.4285
302	268	76.8425	48.6808	28.1617	3.1773	0.521365	60.859
303	268	80.5049	48.1263	32.3786	2.67746	0.748149	64.4322
304	268	52.5724	24.7314	27.841	2.50159	0.160773	65.9081
305	268	68.5101	36.5714	31.9387	3.87433	1.01756	56.9655
306	268	74.8089	44.2435	30.5655	2.75056	0.508858	63.8563
307	268	63.7539	33.9127	29.8413	2.58535	0.682597	65.1885
309	268	75.0605	48.7209	26.3396	2.61128	1.29383	64.972
310	268	67.1498	41.3176	25.8322	2.60224	0.866481	65.0472
311	268	81.0357	41.5763	39.4594	3.31595	0.396542	59.9987
312	268	61.2577	38.1641	23.0936	6.4779	2.15326	47.9954
314	268	78.1544	48.0091	30.1452	2.72256	1.44047	64.0745
315	268	48.643	28.9382	19.7048	5.46222	3.28875	50.8028
316	268	54.8994	30.5561	24.3433	3.26498	1.70202	60.3093
319	268	83.5127	53.1264	30.3863	2.79339	0.431548	63.5283
321	268	82.7908	52.972	29.8188	2.52087	1.10882	65.7397
322	268	73.222	45.3448	27.8772	4.22242	1.09026	55.355
323	268	68.9974	36.5253	32.4722	2.60385	1.16098	65.0338
324	268	73.7436	43.6623	30.0813	2.55579	1.00716	65.4389
325	268	78.4329	49.6515	28.7814	2.64011	1.37391	64.7347
326	268	51.1577	27.3794	23.7783	4.52645	1.362	54.0868
327	268	8.54783	3.87851	4.66932	2.6102	0.137181	64.981
328	268	69.3826	37.3405	32.0422	2.77459	0.513861	63.6714
329	268	67.252	35.6822	31.5698	5.39482	1.40745	51.0135
330	268	69.8628	42.3289	27.5339	4.47323	3.88635	54.3005
331	268	60.0616	35.066	24.9956	2.53202	0.789627	65.643
332	268	69.9701	38.9142	31.0558	2.88885	0.529511	62.8207
333	268	63.6115	30.1416	33.4699	3.01227	1.15551	61.9507
334	268	77.6902	39.106	38.5842	2.54345	0.612329	65.5445
335	268	72.5664	41.834	30.7323	2.60244	1.25461	65.0455
336	268	71.9074	41.9634	29.944	2.60648	0.816465	65.0119
337	268	73.0094	35.1133	37.8961	2.63552	1.19097	64.7722
338	268	62.4966	29.5456	32.951	3.01283	1.6796	61.9468
339	268	66.0921	33.3141	32.778	2.68423	0.787097	64.378
340	268	5.89468	2.51733	3.37735	14.8772	0.262505	36.3779
341	268	68.1177	33.2025	34.9152	2.89375	0.468682	62.7852
342	268	57.5688	23.6835	33.8853	2.7058	0.303523	64.2065
343	268	66.6527	35.2071	31.4456	4.0431	2.27808	56.1616
344	268	72.2927	29.7869	42.5059	3.78454	0.581825	57.4125
345	268	78.3287	51.0794	27.2493	3.80095	1.821	57.3298
346	268	79.8896	39.528	40.3616	3.34235	0.661833	59.8403
347	268	70.7144	38.2534	32.461	2.54136	1.18921	65.5625
348	268	81.3351	49.9696	31.3655	2.62789	1.27647	64.8348
349	268	85.4457	61.5397	23.906	2.55795	0.733693	65.4204
350	268	76.7155	47.5257	29.1898	2.72327	0.921315	64.0689
351	268	43.7906	15.739	28.0516	2.94916	0.439549	62.3895
352	268	66.1064	32.5906	33.5158	2.58417	0.478405	65.1985
353	268	82.1156	41.1391	40.9765	4.70409	1.50773	53.3973
354	268	78.0433	40.9011	37.1421	2.48623	0.224085	66.0436
355	268	74.0119	27.0557	46.9563	3.63406	0.293353	58.1942
356	268	76.5686	46.0224	30.5462	5.28123	1.85423	51.3767
357	268	75.6017	48.6242	26.9775	2.59688	0.519226	65.0919
358	268	54.9377	21.5414	33.3964	2.52457	0.120788	65.7075
359	268	79.651	49.3763	30.2747	2.65594	0.491338	64.6058
360	268	72.2397	46.37	25.8697	3.03504	0.283004	61.7954
362	268	58.8596	31.5569	27.3027	3.74801	0.836313	57.5984
363	268	60.5074	31.2239	29.2836	3.46628	1.25656	59.1185
364	268	55.0257	33.3748	21.6509	3.32811	1.30599	59.9255
365	268	64.4005	32.1328	32.2677	2.98142	1.19492	62.1636
366	268	76.0591	52.1336	23.9256	2.59137	0.208648	65.138
367	268	65.9267	37.9061	28.0206	2.93028	0.856441	62.5232
368	268	68.8513	41.2424	27.6088	2.68003	1.13685	64.4116
369	268	63.7778	36.5195	27.2583	2.59153	0.575158	65.1367
370	268	61.1152	36.0532	25.062	2.51994	0.744594	65.7477
371	268	51.0008	24.02	26.9808	3.96339	0.312072	56.5356
372	268	69.9045	36.5672	33.3372	2.58688	0.851796	65.1756
373	268	78.5401	47.5222	31.0179	2.64351	0.660496	64.7069
374	268	78.2968	33.7368	44.56	2.5701	0.730626	65.3172
375	268	81.9643	53.7417	28.2226	2.55502	0.314646	65.4455
376	268	53.8519	20.3451	33.5068	5.07854	0.97585	52.0513
377	268	65.3987	35.8278	29.5709	2.81787	1.0383	63.3438
378	268	67.3986	31.6258	35.7728	3.68425	1.2386	57.9288
379	268	48.5224	21.4347	27.0876	4.14941	0.73181	55.6778
380	268	66.798	33.2048	33.5931	2.89238	0.878601	62.7951
381	268	65.4111	30.4958	34.9154	4.73916	0.806139	53.2652
382	268	74.4244	41.3608	33.0636	2.95434	1.42734	62.353
383	268	79.0163	52.1676	26.8487	2.88479	1.58321	62.8501
384	268	56.4992	26.3907	30.1085	2.80666	0.946985	63.428
385	268	63.6323	29.5112	34.1211	2.64974	0.613417	64.6561
386	268	66.5317	34.9138	31.618	3.04816	1.04281	61.7066
387	268	77.0585	48.9446	28.114	3.2955	1.71485	60.1225
389	268	79.1779	41.7288	37.4491	3.96669	0.390017	56.5199
391	268	75.211	42.0622	33.1488	5.57096	1.47947	50.4701
392	268	75.3024	45.6732	29.6292	2.6928	2.11447	64.3097
393	268	69.6855	38.6922	30.9933	3.10476	1.31274	61.3293
394	268	75.5651	39.3347	36.2304	3.67051	1.02445	58.001
395	268	74.3796	44.8779	29.5017	4.16528	1.16874	55.607
396	268	83.1851	52.6823	30.5028	2.62945	0.318717	64.822
397	268	83.3114	55.1562	28.1551	2.51169	0.605966	65.8196
399	268	90.2275	58.0613	32.1662	2.60603	0.752714	65.0156
400	268	71.073	35.7524	35.3207	2.61357	0.793412	64.953
401	268	51.9217	31.5178	20.4039	3.29976	1.06715	60.0966
402	268	68.4567	38.3515	30.1052	2.54289	1.04841	65.5493
403	268	43.6305	30.3058	13.3248	3.28052	0.41542	60.2139
404	268	80.7673	55.4698	25.2974	2.82033	0.977463	63.3254
405	268	70.2701	42.4194	27.8507	2.47627	0.862603	66.132
406	268	75.9365	47.118	28.8185	3.46535	0.633722	59.1237
408	268	83.5114	61.6124	21.899	4.16898	0.105445	55.5905
409	268	75.6766	49.7041	25.9725	4.10238	1.02376	55.8898
410	268	76.5603	51.047	25.5133	2.62977	0.439966	64.8194
412	268	55.5712	32.9863	22.5849	3.8458	0.424143	57.106
413	268	76.6517	46.8231	29.8286	7.44782	1.34412	45.8143
417	268	64.16	35.3467	28.8133	7.26352	1.69678	46.1986
421	268	50.9907	31.0681	19.9226	2.79748	0.338103	63.4973
423	268	66.6682	32.5503	34.1179	5.49277	0.798772	50.7084
425	268	60.2373	39.7944	20.4429	2.63101	0.539383	64.8092
426	268	67.5023	40.4061	27.0962	4.45805	0.358257	54.3621
427	268	61.1213	32.1204	29.0009	2.83459	0.136973	63.219
428	268	74.0432	47.9455	26.0977	3.23164	0.558535	60.5159
429	268	67.9746	35.3965	32.5781	2.52443	0.539825	65.7088
430	268	78.7247	49.4346	29.2901	2.5525	0.933236	65.467
431	268	71.1413	47.5929	23.5485	3.22972	1.14752	60.5279
432	268	77.2194	50.8867	26.3328	3.47432	0.818615	59.0728
433	268	54.5261	30.1497	24.3764	2.57255	0.40232	65.2965
434	268	66.2728	35.4629	30.81	2.70505	0.888073	64.2124
435	268	68.6184	26.2507	42.3677	2.55769	0.256709	65.4226
436	268	70.543	45.7028	24.8402	11.2218	1.89329	39.9629
437	268	68.668	46.5637	22.1043	3.46391	0.381032	59.1319
438	268	69.7901	40.838	28.9521	3.59383	1.24681	58.4106
439	268	56.9365	37.3709	19.5657	2.99667	0.41938	62.058
440	268	49.7208	20.4259	29.2948	4.222	1.04414	55.3569
441	268	74.4386	48.9967	25.4419	4.53467	0.543095	54.0542
442	268	56.126	31.686	24.4401	2.48687	0.969762	66.0379
443	268	80.5845	39.9994	40.5851	2.62265	0.276219	64.878
444	268	74.1549	45.4315	28.7234	2.98842	0.598147	62.115
445	268	67.2373	32.2109	35.0264	2.63986	0.629462	64.7367
446	268	75.2439	34.0918	41.1521	2.9809	1.38235	62.1673
447	268	71.8025	33.9689	37.8336	4.15764	1.5347	55.6411
448	268	68.1952	39.9568	28.2384	3.05639	0.713843	61.6511
449	268	81.5544	39.8625	41.6919	2.78299	1.38523	63.6073
450	268	66.1597	30.3181	35.8417	2.64819	0.619628	64.6687
451	268	82.0847	42.8039	39.2808	2.81259	1.37356	63.3834
452	268	71.6829	36.7009	34.982	2.62836	0.998553	64.831
453	268	78.3442	51.9948	26.3494	2.65461	1.39958	64.6165
454	268	66.1851	37.14	29.0451	4.42452	0.60245	54.499
455	268	82.268	45.7034	36.5646	3.59589	1.48013	58.3995
456	268	73.0643	36.5429	36.5214	5.47162	1.35801	50.7737
457	268	72.1433	30.2113	41.9321	4.0637	0.652209	56.0665
458	268	79.3306	44.0833	35.2473	2.61538	1.21575	64.9381
464	268	16.3339	8.17775	8.15615	11.8004	0.133699	39.2987
465	268	81.7181	50.9302	30.7879	2.81241	1.56502	63.3847
468	268	76.9716	47.9927	28.9789	3.04471	1.54671	61.7299
469	268	80.3315	49.6698	30.6617	2.67425	1.0396	64.458
470	268	85.6408	51.7042	33.9367	2.96974	1.09742	62.245
471	268	61.5849	33.3346	28.2503	4.50267	0.349591	54.1819
472	268	71.2551	43.2473	28.0078	3.71533	0.430643	57.7668
473	268	80.6686	51.4296	29.239	3.37709	1.08815	59.6344
474	268	77.0819	45.9421	31.1398	2.91492	0.873034	62.6328
475	268	75.1903	40.1005	35.0898	2.74775	0.552523	63.8781
477	268	79.9001	52.4346	27.4655	3.59394	1.70202	58.41
479	268	66.1803	32.8003	33.38	2.57631	0.643027	65.2646
480	268	87.777	62.0283	25.7487	2.71374	0.293583	64.1438
481	268	69.265	41.2731	27.9919	2.80432	0.467018	63.4456
483	268	32.9752	18.5237	14.4515	2.52882	0.784108	65.6707
484	268	75.7053	45.2471	30.4581	4.45302	2.37696	54.3825
485	268	80.022	47.1051	32.9169	2.77566	1.04127	63.6632
486	268	74.9604	39.0713	35.8891	2.59818	0.61899	65.0811
488	268	70.0772	29.8184	40.2588	2.61512	0.601658	64.9402
489	268	85.5235	57.0283	28.4953	2.76362	0.681464	63.7555
490	268	79.5506	47.8345	31.7161	2.90249	1.20873	62.7221
491	268	75.055	42.7225	32.3325	2.71011	0.99114	64.1725
492	268	70.3013	35.4896	34.8117	3.10903	0.847804	61.3012
493	268	76.321	46.7939	29.5271	4.13053	1.28188	55.7625
494	268	67.1912	31.45	35.7411	2.55694	0.312674	65.429
495	268	75.517	39.8371	35.6798	3.04762	0.887079	61.7102
496	268	90.2553	62.0626	28.1927	2.96694	0.788853	62.2646
497	268	81.2659	45.0822	36.1837	2.60529	0.783841	65.0218
498	268	55.1068	26.8052	28.3015	3.13288	0.912125	61.1453
499	268	67.1812	37.7406	29.4406	2.81627	0.511874	63.3557
500	268	87.7241	48.8867	38.8374	2.72405	0.593713	64.0628
501	268	72.0415	39.573	32.4685	6.66248	2.11748	47.548
502	268	81.2612	45.9772	35.284	2.65051	0.641276	64.6499
503	268	73.68	45.3172	28.3629	2.91134	1.18434	62.6585
504	268	79.8245	41.0456	38.779	2.65794	1.30646	64.5896
505	268	84.9153	49.8673	35.048	2.86484	0.748649	62.9957
506	268	72.9728	32.1754	40.7974	2.58383	0.351896	65.2013
507	268	86.1633	46.9602	39.2031	2.60563	0.974253	65.019
508	268	4.57288	1.34102	3.23186	7.89495	0.0476984	44.9325
509	268	34.4104	16.5109	17.8995	4.24981	0.184344	55.2358
510	268	24.3759	11.7492	12.6266	5.71777	0.135149	50.0344
511	268	51.8952	21.8266	30.0686	2.6895	0.165937	64.3359
513	268	57.9848	28.8722	29.1126	2.87732	0.0993659	62.9044
514	268	84.693	55.5674	29.1255	2.67447	0.337313	64.4563
515	268	79.9001	47.8561	32.044	2.62001	0.767367	64.8998
518	268	78.6006	49.8042	28.7963	2.54454	0.745086	65.5352
519	268	76.5031	46.9668	29.5363	2.48691	0.634464	66.0375
520	268	63.0063	44.2442	18.7621	2.73039	1.30533	64.0131
521	268	74.1716	46.1718	27.9998	2.61952	0.377645	64.9038
522	268	74.0869	46.6426	27.4442	2.95429	1.40505	62.3534
523	268	89.9278	64.4561	25.4716	2.99369	1.31551	62.0786
524	268	73.8774	36.2819	37.5955	2.65416	1.26559	64.6202
525	268	53.3495	26.5324	26.8171	7.58284	0.294868	45.5408
526	268	90.4613	61.0106	29.4507	4.15289	1.6535	55.6622
527	268	69.249	44.2684	24.9806	2.86949	0.432594	62.9616
528	268	76.9174	43.5348	33.3827	2.61244	0.717765	64.9624
529	268	71.3785	45.6931	25.6855	2.5997	0.479681	65.0684
530	268	78.2384	46.8194	31.419	2.54599	0.934225	65.5228
531	268	81.554	53.8064	27.7476	2.52331	0.952962	65.7185
532	268	71.8753	35.9075	35.9678	4.00763	1.61171	56.3268
533	268	73.4144	31.9408	41.4736	2.59982	0.266234	65.0674
534	268	80.4994	44.6114	35.888	2.48898	0.254892	66.0192
535	268	79.095	42.8854	36.2096	2.56518	0.774977	65.3589
536	268	77.6491	47.1451	30.504	2.54321	0.262121	65.5466
537	268	71.2905	41.2983	29.9922	3.58887	2.38716	58.4375
538	268	68.4575	40.2021	28.2554	4.90639	0.731234	52.6531
539	268	58.1234	28.2201	29.9033	5.48717	0.279861	50.7257
542	268	46.2714	13.1491	33.1223	2.74951	0.129982	63.8644
543	268	79.156	53.0415	26.1145	3.6946	1.02122	57.8746
544	268	71.3945	42.5393	28.8552	6.1329	2.49358	48.879
545	268	72.5749	43.6035	28.9715	2.82741	1.55155	63.2725
546	268	50.2135	24.8755	25.3381	3.41664	0.81847	59.4034
547	268	71.4495	37.5297	33.9198	2.6912	0.874239	64.3224
548	268	87.8055	45.8733	41.9321	2.7677	0.965755	63.7242
549	268	79.0002	48.4536	30.5466	3.18589	1.1187	60.8043
550	268	64.5177	32.7275	31.7901	2.65516	1.11508	64.6121
551	268	84.9228	53.2431	31.6797	2.70297	1.62356	64.2289
552	268	78.1485	52.4607	25.6877	2.56472	0.753078	65.3629
553	268	78.3328	47.6434	30.6894	2.86337	0.896587	63.0065
554	268	75.733	48.3876	27.3454	2.72343	1.22511	64.0677
555	268	69.8031	41.6927	28.1104	2.98416	1.112	62.1446
560	268	89.0499	64.6001	24.4497	2.58074	0.159228	65.2273
561	268	81.1345	47.4405	33.694	2.65581	0.960748	64.6068
562	268	79.5078	46.715	32.7928	7.23592	2.32863	46.2572
563	268	56.7127	29.003	27.7097	3.30354	0.388866	60.0737
564	268	84.8239	48.661	36.1629	4.60482	0.401678	53.7783
565	268	68.9983	40.2523	28.7461	5.47073	1.14498	50.7765
566	268	66.28	37.4287	28.8514	2.89369	0.49113	62.7857
567	268	75.2264	41.5409	33.6854	2.48553	0.495816	66.0498
568	268	70.7388	27.4534	43.2854	2.53067	0.48702	65.6547
569	268	57.5101	26.5115	30.9986	2.71985	0.222227	64.0957
570	268	60.9627	28.1537	32.809	2.70755	0.351306	64.1927
571	268	61.2451	30.0628	31.1822	2.79789	0.985611	63.4942
573	268	73.3278	31.7514	41.5765	3.34271	1.09202	59.8381
574	268	75.9441	40.3188	35.6253	4.12548	0.570365	55.7853
575	268	75.8894	44.8049	31.0845	2.54793	0.20145	65.5061
576	268	79.7191	48.3187	31.4004	3.82364	1.38377	57.2162
577	268	82.3113	40.5335	41.7779	2.59221	0.476005	65.1309
578	268	76.984	43.6232	33.3608	2.5967	0.434316	65.0934
581	268	85.0565	52.4985	32.558	2.79669	0.777869	63.5033
587	268	68.0819	29.2226	38.8593	2.62726	0.524871	64.84
588	268	79.0156	50.2939	28.7217	2.60312	0.681081	65.0399
589	268	88.6441	62.5328	26.1113	3.65202	0.409791	58.0987
590	268	84.8997	55.9563	28.9434	3.05458	1.00076	61.6634
591	268	68.0448	39.2549	28.7899	2.6336	1.06762	64.788
592	268	74.9355	53.5399	21.3956	2.58607	0.422251	65.1825
594	268	61.6322	41.2656	20.3666	2.61921	0.917391	64.9064
595	268	0	0	0	15.4996	0.0348396	35.8843
596	268	54.6225	31.7618	22.8607	3.82817	0.291221	57.1935
597	268	64.7679	35.1206	29.6474	5.03831	0.567922	52.1894
598	268	54.6251	37.2433	17.3819	9.25069	0.0257956	42.6206
599	268	48.395	28.3355	20.0595	6.7987	1.00366	47.2283
602	268	61.0398	23.5206	37.5192	2.64433	0.486909	64.7002
604	268	55.5832	36.1504	19.4328	2.66177	0.726512	64.5586
605	268	61.5468	33.9361	27.6107	2.58879	0.440086	65.1597
606	268	44.8161	28.4878	16.3282	7.14292	0.0755128	46.4571
607	268	69.9753	43.3721	26.6032	3.58269	0.917604	58.4711
611	268	37.0777	22.7331	14.3447	8.27228	0.34462	44.2387
612	268	19.8758	7.62602	12.2498	3.63123	0.0497106	58.2094
615	268	73.1333	38.8233	34.3099	4.22114	1.66599	55.3606
618	268	77.0204	47.0518	29.9686	2.54966	0.907173	65.4913
623	268	76.5527	52.0499	24.5028	2.78705	0.839664	63.5764
624	268	73.6789	44.7065	28.9724	2.61659	0.631059	64.928
625	268	71.0873	42.4385	28.6488	2.95896	0.646995	62.3205
626	268	50.2823	22.8628	27.4196	2.66173	0.139007	64.5589
627	268	63.5993	27.3261	36.2732	2.58321	0.513699	65.2065
628	268	66.8571	31.574	35.2831	6.17351	2.15334	48.7716
629	268	54.1293	24.3764	29.7529	2.74134	0.0989696	63.9278
630	268	69.9305	38.1842	31.7463	2.58232	0.555028	65.214
631	268	81.3044	48.8437	32.4607	2.60083	0.561338	65.0589
632	268	71.5414	45.0547	26.4867	2.7119	1.21706	64.1583
633	268	65.0253	35.3132	29.7121	2.59481	0.399942	65.1092
634	268	81.9937	51.4978	30.4959	2.68457	1.44068	64.3753
635	268	66.887	36.7122	30.1748	2.85881	0.428863	63.0399
636	268	65.0958	35.7589	29.3369	2.60098	1.08816	65.0577
637	268	61.0099	36.1582	24.8517	3.04482	0.749171	61.7292
638	268	82.0533	50.0402	32.013	4.62623	1.15426	53.6952
639	268	83.5259	44.1278	39.3981	2.65453	1.03631	64.6172
640	268	80.7809	43.8823	36.8986	2.58976	0.564353	65.1515
641	268	72.4882	29.3593	43.129	5.16592	0.609969	51.7561
642	268	73.7881	45.1227	28.6654	4.54295	1.09685	54.0213
643	268	72.06	35.6821	36.3779	3.18709	0.921827	60.7966
644	268	79.7479	44.3397	35.4082	2.61261	1.05101	64.961
645	268	66.8849	41.2158	25.6691	3.58859	0.181346	58.439
646	268	64.2817	44.8636	19.418	3.04679	1.0296	61.7158
647	268	63.6027	32.8006	30.8022	2.91445	1.21815	62.6362
650	268	13.0027	6.23169	6.77106	3.35503	1.46047	59.7648
651	268	50.2518	30.382	19.8698	2.66012	1.01037	64.5719
653	268	28.9551	18.8924	10.0627	6.82434	2.79765	47.1691
654	268	35.5035	22.361	13.1425	3.08481	0.612569	61.4613
655	268	75.2228	32.1313	43.0915	2.54074	0.31169	65.5678
656	268	83.9879	50.8401	33.1477	2.60688	0.176158	65.0086
657	268	85.6779	52.423	33.2549	3.02535	1.00226	61.8613
658	268	77.1664	42.569	34.5974	2.57624	0.599636	65.2652
659	268	91.973	69.5575	22.4154	2.68819	0.165388	64.3464
660	268	78.0438	44.7399	33.3038	2.66735	0.958416	64.5136
661	268	75.5588	36.1059	39.4529	2.95157	1.2058	62.3725
662	268	77.8636	46.205	31.6586	3.30874	0.925784	60.0422
663	268	77.0933	42.2634	34.8299	2.59828	0.690169	65.0802
664	268	66.553	34.5779	31.9751	3.68912	0.731684	57.9033
665	268	76.5412	51.9315	24.6097	2.5986	0.865412	65.0775
666	268	78.6252	47.8434	30.7819	2.95766	0.834604	62.3297
668	268	81.8084	55.9811	25.8273	3.38168	1.1578	59.6074
670	268	69.3099	36.1787	33.1311	2.5867	0.740768	65.1771
671	268	76.7814	50.6742	26.1072	3.45219	0.544444	59.1988
672	268	78.7114	45.0105	33.7009	2.84773	0.572916	63.1216
673	268	62.9022	36.9842	25.918	2.79398	1.29575	63.5238
674	268	56.5268	31.2328	25.2939	2.97484	0.928248	62.2095
675	268	66.0018	40.2027	25.7991	4.6253	2.16592	53.6988
676	268	67.5744	37.1022	30.4722	2.88671	0.785287	62.8362
677	268	74.5915	44.8661	29.7253	2.8134	0.6964	63.3773
678	268	80.0519	56.1746	23.8773	4.46028	0.577028	54.353
679	268	81.7985	42.1882	39.6103	3.40329	1.22316	59.4809
681	268	76.3397	38.9906	37.3491	2.7428	0.976089	63.9165
682	268	48.3476	27.5286	20.819	3.40669	0.149414	59.4612
683	268	83.1517	50.8554	32.2963	3.02571	0.834003	61.8588
684	268	65.8645	25.4925	40.372	2.69232	0.78662	64.3135
685	268	55.4023	26.5567	28.8455	2.7237	0.317604	64.0655
686	268	69.0303	31.042	37.9883	2.76794	0.789626	63.7224
688	268	64.1799	36.9407	27.2393	6.01232	1.4339	49.2036
689	268	53.6996	28.2765	25.4231	2.68278	1.00083	64.3896
690	268	80.4601	47.8908	32.5693	4.02399	1.29119	56.2504
691	268	54.4275	30.4571	23.9704	3.18666	1.299	60.7994
692	268	52.0495	26.4505	25.599	2.60581	0.33405	65.0174
693	268	66.0923	38.1325	27.9598	2.70649	0.897137	64.201
696	268	55.8238	31.0161	24.8077	4.5601	0.351108	53.9535
697	268	74.9032	44.6861	30.2171	2.68022	1.02434	64.4101
699	268	69.4449	24.7497	44.6952	2.5061	0.1079	65.8686
700	268	50.744	33.2873	17.4568	2.73288	1.1425	63.9937
701	268	54.78	31.9143	22.8657	2.81117	1.46175	63.394
702	268	42.0977	23.1552	18.9425	11.1326	0.155084	40.0693
703	268	88.434	63.4224	25.0116	2.45492	0.168393	66.3231
704	268	88.2304	62.4166	25.8138	2.40707	0.671112	66.7597
705	268	85.6329	59.0153	26.6176	3.32183	1.29722	59.9633
706	268	54.9104	30.8424	24.068	4.76865	0.796453	53.1552
707	268	73.8654	36.7278	37.1376	2.95452	0.140049	62.3518
708	268	76.6561	41.565	35.0911	2.60195	0.672979	65.0496
709	268	87.1544	61.4062	25.7482	2.74445	1.06371	63.9036
710	268	78.7032	48.187	30.5162	2.49862	0.907507	65.9342
711	268	82.8637	47.6452	35.2186	3.079	0.803491	61.4999
712	268	67.5604	37.5641	29.9963	2.7701	0.146165	63.7058
713	268	79.6998	44.0865	35.6133	2.70331	0.864275	64.2262
714	268	69.2346	42.5093	26.7253	2.58976	0.543176	65.1515
715	268	73.6478	48.7714	24.8764	4.5684	1.14218	53.9208
716	268	49.6464	29.4485	20.1979	6.43683	2.86074	48.0972
717	268	75.4244	45.3906	30.0337	2.53592	0.545737	65.6094
718	268	61.8005	35.2421	26.5584	5.975	1.74719	49.3058
719	268	66.1872	32.7955	33.3917	2.57564	0.694275	65.2704
720	268	77.6841	31.8662	45.8179	2.54634	0.654329	65.5197
721	268	75.2956	32.255	43.0406	2.68756	0.93138	64.3514
722	268	75.5234	52.6447	22.8787	5.93056	1.14914	49.4287
723	268	73.8472	40.9512	32.8961	5.12452	0.797085	51.8951
724	268	80.4146	55.0581	25.3564	3.1092	0.145079	61.3001
725	268	53.3489	33.4863	19.8626	7.47354	0.263543	45.7617
726	268	78.9314	47.6203	31.3111	4.36192	0.431398	54.7585
727	268	70.3914	46.8701	23.5212	4.50559	0.903796	54.1702
728	268	75.9723	36.7612	39.2111	4.33825	0.672837	54.8579
729	268	85.1601	49.9514	35.2087	4.84392	1.57774	52.8784
730	268	82.1701	35.1988	46.9712	2.66983	0.646664	64.4936
731	268	79.1444	45.368	33.7763	5.26716	0.605269	51.4224
732	268	72.5775	43.3456	29.2319	3.65803	1.18082	58.0669
733	268	70.4434	40.2416	30.2018	2.62241	0.5858	64.8799
734	268	73.7078	41.3674	32.3404	2.94275	0.880773	62.4347
735	268	79.8628	42.0682	37.7946	4.04065	0.646588	56.1729
736	268	73.021	40.6623	32.3588	2.5862	0.533108	65.1814
737	268	81.913	51.7948	30.1182	3.05881	1.33637	61.6349
738	268	71.1635	39.446	31.7175	6.32142	1.77583	48.3882
741	268	48.8119	24.6638	24.1481	4.01308	0.82194	56.3013
742	268	34.5416	18.3054	16.2362	8.47402	0.916929	43.8848
743	268	80.2289	59.7891	20.4398	4.75272	0.45261	53.2145
744	268	78.1933	46.4664	31.727	3.6045	0.764751	58.3529
745	268	65.8427	34.8641	30.9786	3.83301	1.04021	57.1695
746	268	65.1911	34.7337	30.4574	5.61859	0.955006	50.3271
747	268	77.2122	42.2388	34.9735	2.57983	0.610434	65.235
748	268	68.2961	42.8402	25.456	3.28229	0.826044	60.2031
749	268	77.4779	43.1941	34.2838	2.62545	0.632225	64.8549
750	268	77.6045	45.313	32.2915	2.62526	0.406548	64.8565
751	268	81.5809	50.5257	31.0552	3.0851	0.547658	61.4593
752	268	71.7359	46.9219	24.814	3.2279	1.17964	60.5393
753	268	63.9875	27.1461	36.8415	2.5693	0.958653	65.324
754	268	80.0666	30.6364	49.4302	2.61917	0.449296	64.9067
755	268	74.868	30.4575	44.4105	2.63301	0.353857	64.7928
756	268	72.0055	38.6777	33.3278	2.67661	0.60221	64.439
763	268	82.7117	50.1066	32.6051	3.03676	0.938694	61.7837
764	268	70.3932	29.8097	40.5835	3.11718	0.570774	61.2478
765	268	40.2645	19.9872	20.2774	3.03555	1.47694	61.7919
766	268	31.2265	17.5748	13.6518	5.9774	3.9135	49.2992
767	268	67.108	38.1513	28.9568	4.76226	1.48022	53.179
768	268	61.6144	32.1034	29.511	2.85102	1.28632	63.0973
769	268	67.7135	28.5903	39.1232	3.19702	0.322668	60.7336
770	268	88.1846	41.6401	46.5445	2.94906	1.25483	62.3902
771	268	78.0804	37.3281	40.7523	2.84769	0.698344	63.1219
772	268	61.7914	30.4802	31.3112	4.7911	0.493812	53.072
773	268	35.4815	18.5058	16.9756	2.96202	0.45689	62.299
774	268	64.7592	37.929	26.8302	5.11866	0.341994	51.9149
775	268	60.4554	36.162	24.2935	5.46681	0.824053	50.7886
776	268	75.2706	42.1126	33.158	2.56874	0.861997	65.3287
777	268	48.8288	24.4995	24.3293	4.07023	0.143511	56.0365
778	268	76.8661	46.704	30.1621	3.84278	1.269	57.121
779	268	67.8536	40.0487	27.805	5.97561	1.45107	49.3042
780	268	75.8656	44.0721	31.7934	2.95	1.1748	62.3836
781	268	71.7238	45.6267	26.097	2.62617	0.765736	64.849
782	268	70.7014	37.0633	33.6381	2.55237	0.280677	65.4681
783	268	80.5785	53.4519	27.1266	3.341	1.01023	59.8483
784	268	68.9494	32.2213	36.728	2.97938	0.526479	62.1778
785	268	71.5344	41.5717	29.9627	2.50786	0.555796	65.8531
786	268	57.2186	27.1839	30.0346	3.29618	1.09492	60.1184
787	268	75.5746	45.1919	30.3827	3.17725	0.782605	60.8593
788	268	55.8037	31.1414	24.6623	2.68265	0.879964	64.3907
789	268	48.4499	22.8691	25.5808	5.64938	1.40837	50.2355
790	268	84.2845	51.5236	32.7609	2.54014	0.34524	65.573
791	268	77.8164	48.2513	29.565	3.31065	1.18553	60.0307
792	268	69.0045	32.2623	36.7422	2.70139	0.633521	64.2415
793	268	80.4937	52.8254	27.6682	3.18821	0.482207	60.7895
794	268	71.2871	29.4917	41.7954	2.61022	0.806424	64.9808
795	268	70.5741	37.2633	33.3108	2.66521	0.658047	64.5308
796	268	67.0445	40.0186	27.0259	2.96718	1.40067	62.263
797	268	76.1773	50.4203	25.757	2.67759	1.03158	64.4312
798	268	82.6411	45.8198	36.8213	3.58223	1.54726	58.4736
799	268	58.5512	30.0585	28.4927	3.12351	1.07161	61.2064
800	268	70.7144	42.9111	27.8033	2.65132	0.309243	64.6433
801	268	69.8363	40.5917	29.2446	3.20795	0.869727	60.6646
802	268	62.7071	34.3264	28.3808	2.63367	0.0922399	64.7874
804	268	64.7984	40.0744	24.7239	2.81179	1.48128	63.3894
805	268	69.8377	37.9758	31.862	2.75267	0.480483	63.84
806	268	63.3488	33.4157	29.9331	2.97473	1.12045	62.2102
807	268	67.811	42.4881	25.3229	2.64406	0.57432	64.7024
808	268	77.1196	44.6665	32.4532	9.95373	3.1732	41.5926
809	268	45.0359	34.0158	11.0201	14.2565	0.105386	36.8983
811	268	24.1637	12.008	12.1557	2.57879	1.68328	65.2438
812	268	52.0911	27.306	24.7851	2.65051	1.09139	64.6499
813	268	82.6421	56.1772	26.4649	2.66683	1.57133	64.5177
814	268	77.4543	46.2863	31.168	4.18261	0.996891	55.5301
815	268	82.2279	45.1235	37.1045	2.91722	0.376566	62.6164
818	268	77.4256	44.7952	32.6305	2.69303	1.39972	64.3078
819	268	78.633	49.828	28.805	2.69288	1.40092	64.309
820	268	81.968	46.1122	35.8558	4.33043	1.4529	54.8909
821	268	83.7636	51.9296	31.8339	2.63769	0.931391	64.7544
822	268	76.8242	40.0556	36.7686	4.22136	1.41929	55.3597
823	268	68.0977	26.4906	41.607	2.50474	0.118789	65.8805
824	268	57.702	32.6468	25.0552	2.69219	1.0656	64.3145
825	268	79.3926	41.9762	37.4164	2.61273	1.36759	64.96
826	268	75.4349	46.6404	28.7946	2.55168	1.72505	65.474
827	268	79.6302	49.0756	30.5546	2.79674	1.06271	63.5029
828	268	78.293	40.4391	37.8538	2.57475	0.486946	65.2779
829	268	79.237	43.8891	35.3479	3.2399	0.792619	60.4645
830	268	76.798	35.1774	41.6206	2.58288	0.881784	65.2093
831	268	80.6512	47.3892	33.262	3.41248	0.994625	59.4275
832	268	66.8654	47.5183	19.3471	2.81889	0.528603	63.3361
833	268	60.5077	33.356	27.1517	4.1903	1.00424	55.4961
834	268	73.6693	39.6366	34.0326	2.42444	0.796247	66.6
835	268	72.748	34.8449	37.9032	2.55999	0.686337	65.4031
836	268	69.2995	36.1105	33.189	4.13833	2.01659	55.7274
837	268	69.6485	40.7846	28.8639	2.64875	0.17813	64.6642
838	268	68.9762	31.2431	37.7331	2.60893	0.560999	64.9915
840	268	59.7726	34.2014	25.5712	2.62718	0.81341	64.8407
841	268	68.1202	38.5924	29.5278	2.90748	1.50609	62.6862
842	268	48.9145	24.7548	24.1597	2.92863	0.741642	62.535
844	268	53.9175	25.5381	28.3795	3.59927	0.952008	58.3812
845	268	8.24149	2.62643	5.61506	6.02701	0.351074	49.1636
846	268	70.9326	44.1836	26.749	2.54053	0.937776	65.5697
847	268	79.7548	48.8744	30.8803	2.63397	0.381801	64.7849
848	268	67.228	33.3053	33.9227	2.5876	0.76706	65.1696
849	268	67.9243	48.8597	19.0646	3.52535	0.617304	58.7864
850	268	57.4845	30.3394	27.1451	4.25262	0.435809	55.2237
851	268	80.7046	51.3808	29.3238	2.63775	0.16397	64.754
852	268	78.6624	46.9346	31.7278	6.37164	4.97268	48.2607
853	268	72.1185	40.2696	31.8489	2.78902	0.539623	63.5614
854	268	74.4228	42.4762	31.9465	2.7138	1.25608	64.1433
855	268	73.4708	41.1659	32.3049	2.89274	1.1989	62.7925
856	268	74.0566	40.8492	33.2075	3.47288	1.81833	59.081
857	268	69.7248	34.7897	34.9351	2.94425	1.07414	62.4241
858	268	65.7961	32.7554	33.0407	5.55921	1.0308	50.5056
859	268	77.4009	37.8932	39.5076	2.65327	1.01539	64.6275
860	268	72.2116	43.655	28.5566	4.27599	0.574477	55.1229
861	268	67.3312	39.3282	28.003	2.60042	1.071	65.0624
862	268	67.5998	37.7619	29.8378	2.679	0.989198	64.4199
863	268	75.2734	41.0658	34.2076	5.83578	2.26078	49.6948
864	268	74.5912	48.2266	26.3646	2.71456	0.611185	64.1374
865	268	61.9663	28.822	33.1442	3.14015	0.0940667	61.0981
866	268	65.3038	32.5642	32.7397	2.74822	0.816559	63.8744
868	268	64.2983	28.7566	35.5417	2.96672	0.308735	62.2661
869	268	79.1595	51.5278	27.6317	2.69472	0.154439	64.2944
870	268	79.2447	54.2193	25.0255	2.75482	1.09719	63.8234
871	268	79.4416	51.8835	27.5581	5.0639	2.05007	52.1014
872	268	83.2939	53.0045	30.2894	3.43559	1.32065	59.294
873	268	69.5822	36.6109	32.9713	2.68333	0.256647	64.3852
874	268	72.8002	40.8016	31.9986	2.551	1.03333	65.4798
875	268	78.9198	36.1049	42.8148	2.50383	0.101891	65.8884
876	268	67.0895	38.5846	28.5049	3.60818	0.27304	58.3331
877	268	63.4122	28.8064	34.6058	2.60816	0.500277	64.9979
878	268	68.8599	40.7473	28.1126	2.92026	0.902611	62.5946
879	268	76.8933	43.929	32.9644	2.67359	1.24908	64.4633
880	268	61.1786	35.0717	26.107	2.62375	0.866897	64.8689
881	268	76.0914	41.758	34.3335	7.29762	3.84216	46.1265
882	268	82.9919	45.1558	37.8361	6.7825	1.91207	47.2659
883	268	73.8111	43.7987	30.0124	2.59883	0.629776	65.0756
884	268	79.8537	40.3105	39.5431	3.00637	1.13982	61.9912
885	268	79.9971	51.5863	28.4108	2.67366	1.60988	64.4628
886	268	69.6038	40.091	29.5128	2.92071	1.10718	62.5914
887	268	68.8697	42.3652	26.5045	2.70012	0.76813	64.2515
888	268	72.7957	42.8717	29.924	2.62757	0.710337	64.8374
889	268	74.9251	40.2301	34.695	2.55934	0.826751	65.4086
890	268	72.2397	34.6085	37.6311	2.59638	0.814574	65.0961
891	268	77.963	41.8639	36.0991	2.55391	1.28714	65.455
892	268	58.4097	29.7869	28.6228	3.04268	0.157132	61.7436
893	268	73.8181	35.3688	38.4494	2.54262	0.522996	65.5517
894	268	76.8213	41.1151	35.7062	2.92065	1.44385	62.5918
895	268	76.7718	21.9824	54.7894	2.60611	0.620093	65.015
896	268	69.0241	35.2221	33.802	3.34322	0.952609	59.8351
897	268	70.3195	30.9788	39.3407	4.24043	1.19127	55.2766
898	268	56.3986	10.7479	45.6507	8.66218	0.632444	43.5647
899	268	60.7875	21.3546	39.4329	3.47407	1.11488	59.0742
900	268	76.3601	37.7575	38.6026	5.58333	2.36632	50.4328
901	268	56.43	22.586	33.844	3.99764	0.132575	56.3737
902	268	42.1455	22.1155	20.03	3.18063	1.00657	60.8378
903	268	82.2025	47.4328	34.7697	3.01042	0.963565	61.9634
904	268	76.9992	44.7496	32.2496	2.86383	1.66614	63.0031
905	268	78.2576	48.3354	29.9222	2.57624	1.06419	65.2653
906	268	74.2284	35.3198	38.9086	2.50046	0.663384	65.918
907	268	78.068	32.4548	45.6133	3.4194	1.35421	59.3874
908	268	78.9683	38.9923	39.976	3.17362	1.64208	60.8825
909	268	68.809	33.5627	35.2463	4.69512	0.534078	53.4312
910	268	57.7983	27.0275	30.7708	4.32284	0.750591	54.923
911	268	67.2215	37.323	29.8985	4.10523	1.42253	55.8768
912	268	85.0087	54.2981	30.7106	4.77413	2.91463	53.1349
913	268	75.4141	46.4534	28.9607	2.59467	0.438427	65.1103
914	268	84.3326	53.9213	30.4113	2.84873	1.03839	63.1142
915	268	81.1017	49.3932	31.7085	2.60353	1.12445	65.0364
916	268	80.6033	50.9273	29.676	3.04875	0.669496	61.7026
917	268	75.4267	38.1358	37.291	2.59118	0.92622	65.1396
918	268	57.2713	25.6294	31.6419	2.59731	0.599748	65.0883
919	268	81.0494	54.052	26.9974	3.0198	1.47533	61.8992
920	268	78.7167	49.795	28.9217	3.27855	1.52527	60.226
921	268	78.4266	44.4754	33.9512	5.917	2.85183	49.4664
922	268	67.5909	39.9297	27.6612	3.29468	1.47509	60.1275
923	268	79.5284	45.4558	34.0726	2.81678	0.850974	63.3519
924	268	79.9737	47.3705	32.6032	3.16238	1.20133	60.9546
925	268	11.5235	2.8095	8.71399	2.65547	0.0974126	64.6096
926	268	37.9642	23.6724	14.2917	3.26987	0.85681	60.2792
927	268	76.0105	43.993	32.0175	3.20261	1.4886	60.6982
928	268	58.9547	32.1494	26.8053	6.13243	0.407025	48.8802
929	268	78.1826	48.7049	29.4777	2.60547	0.239639	65.0203
930	268	64.4328	42.5488	21.8841	2.73337	0.551222	63.9899
931	268	82.4198	48.2387	34.181	3.08476	0.702382	61.4616
932	268	71.1505	42.2071	28.9433	6.02205	0.976323	49.1771
933	268	71.0865	37.1114	33.9751	2.9907	0.530264	62.0993
934	268	68.7522	36.206	32.5462	3.16509	0.46962	60.9372
935	268	74.6361	48.538	26.098	2.57205	0.714901	65.3007
936	268	62.195	38.9703	23.2247	3.29052	1.21345	60.1528
937	268	72.5952	35.4726	37.1226	2.6246	0.522626	64.8619
938	268	64.5026	38.0552	26.4474	5.07196	0.970296	52.0738
939	268	68.9192	38.24	30.6792	5.59083	0.626151	50.4102
940	268	67.2738	43.24	24.0338	3.47772	0.693841	59.0535
941	268	62.8428	26.9358	35.9069	2.57036	0.715367	65.315
942	268	44.5071	22.4426	22.0645	10.677	0.0476652	40.6314
943	268	55.863	33.0593	22.8037	9.03227	0.508636	42.9614
944	268	53.859	27.638	26.2209	4.15144	1.51534	55.6687
945	268	52.8104	20.0675	32.7429	2.88544	0.104375	62.8454
947	268	69.7621	33.1893	36.5729	2.76114	0.838002	63.7746
948	268	78.9141	42.1032	36.8109	2.57125	0.392185	65.3075
949	268	12.5735	8.22609	4.34738	7.88177	0.204786	44.9576
950	268	54.0763	34.6489	19.4274	2.68244	0.139848	64.3923
951	268	80.4694	50.9547	29.5147	4.07635	0.510367	56.0085
952	268	71.11	43.0567	28.0533	2.7786	1.14288	63.6408
954	268	78.1902	40.8747	37.3155	2.51132	0.271477	65.8229
955	268	79.9822	48.3243	31.6579	2.56181	0.755538	65.3876
956	268	79.0172	46.2693	32.748	2.57717	0.659426	65.2574
957	268	75.8348	46.0204	29.8144	3.9603	1.15438	56.5503
958	268	75.509	43.3302	32.1787	10.011	3.25787	41.5131
959	268	79.1951	53.7502	25.4449	5.07255	2.7985	52.0717
960	268	0.19403	0	0.19403	5.50317	0.143882	50.6765
961	268	27.6337	12.5878	15.0459	3.80819	2.26375	57.2934
962	268	45.3273	25.7643	19.563	3.6348	1.22666	58.1903
963	268	57.0778	34.5479	22.5299	2.54959	0.750532	65.4919
964	268	6.39367	3.24449	3.14918	6.81908	1.96511	47.1812
965	268	77.9444	50.5987	27.3457	2.51138	0.824884	65.8224
966	268	62.4364	33.9529	28.4834	2.85004	0.708708	63.1046
967	268	78.129	39.5775	38.5515	2.64094	0.908254	64.7279
968	268	76.253	47.9923	28.2607	6.83245	1.68323	47.1504
969	268	74.962	36.5905	38.3715	5.89466	2.47523	49.5288
970	268	61.8431	36.0795	25.7636	5.76629	0.641296	49.8937
971	268	0	0	0	2.58807	0.919394	65.1656
972	268	42.9324	25.0743	17.8581	2.99448	1.1329	62.0731
973	268	36.2905	11.3258	24.9647	3.92538	0.803889	56.7175
974	268	62.2103	33.6879	28.5224	5.82908	1.61245	49.7139
975	268	74.3597	44.4551	29.9046	2.52908	0.64175	65.6684
976	268	71.0459	45.1065	25.9395	5.84161	2.67833	49.6783
977	268	49.9927	15.0605	34.9322	3.69194	0.0422492	57.8885
978	268	74.9757	43.9934	30.9823	2.62353	0.702602	64.8708
979	268	62.9329	35.4772	27.4557	2.55109	1.26129	65.479
980	268	79.5817	48.3266	31.2552	2.53137	1.45017	65.6486
981	268	79.7322	39.7481	39.9841	2.6065	0.760949	65.0117
982	268	65.0071	37.8068	27.2003	2.91955	1.04443	62.5997
983	268	68.7081	41.0941	27.614	4.15434	0.881357	55.6558
984	268	48.77	26.1275	22.6425	5.52995	0.171428	50.5946
985	268	80.2304	49.8972	30.3332	5.06967	1.55455	52.0816
986	268	41.2157	25.1651	16.0506	5.96538	2.32298	49.3323
987	268	25.0786	12.2116	12.867	8.24143	3.36282	44.2938
988	268	67.2845	37.1241	30.1604	5.65804	2.22861	50.2098
989	268	67.0939	37.136	29.9579	3.22239	1.61474	60.5738
990	268	42.6812	24.1298	18.5514	2.76319	2.10395	63.7589
991	268	75.1805	45.032	30.1484	2.64013	0.570266	64.7345
992	268	70.0624	39.6558	30.4066	3.74386	0.998131	57.6197
993	268	82.9067	54.3907	28.516	3.01209	1.17382	61.9519
994	268	78.3704	50.7519	27.6185	3.31577	1.75434	59.9997
995	268	71.5591	37.4544	34.1047	3.87552	1.5207	56.9597
996	268	76.3452	46.2032	30.142	4.65008	0.342619	53.6032
997	268	79.2451	43.2537	35.9914	2.755	1.36599	63.822
998	268	65.9702	39.9353	26.0349	3.01252	0.832192	61.949
999	268	78.9732	53.5467	25.4265	2.52829	0.253744	65.6753
1000	268	25.5482	17.5223	8.0259	5.28083	2.9083	51.378
1001	268	62.5877	37.3418	25.246	3.39927	1.52206	59.5044
1002	268	82.8396	47.6325	35.2071	2.66062	1.17721	64.5679
1003	268	66.5145	41.2519	25.2626	2.79272	0.459553	63.5333
1004	268	80.4835	52.5285	27.955	2.70572	0.468485	64.2071
1005	268	57.582	33.0617	24.5203	3.37425	0.458973	59.6511
1006	268	74.8769	56.1024	18.7745	3.16045	1.12229	60.967
1007	268	71.4001	48.651	22.7491	3.43287	0.944891	59.3096
1008	268	65.3078	40.7407	24.567	9.46056	1.5849	42.3031
1009	268	29.3857	18.0393	11.3463	9.30622	4.99748	42.5357
1010	268	42.0968	25.1959	16.9009	4.01664	2.57405	56.2847
1011	268	34.859	17.0176	17.8414	2.52792	1.49203	65.6785
1012	268	14.2391	4.73819	9.50089	8.9922	1.82355	43.0251
1013	268	28.2499	17.0013	11.2486	7.14313	4.70954	46.4567
1014	268	67.4039	36.227	31.1768	7.2578	2.28239	46.2107
1015	268	69.1946	40.8558	28.3389	3.40133	0.905019	59.4924
1016	268	68.7774	40.9942	27.7833	3.18526	1.51882	60.8083
1017	268	66.9997	35.7447	31.255	6.23127	1.34286	48.6204
1018	268	68.5556	41.8165	26.7392	2.55557	0.672128	65.4407
1019	268	93.0758	63.4501	29.6257	2.36098	1.15778	67.1914
1020	268	61.858	28.6269	33.2311	4.09298	0.248431	55.9325
1021	268	88.5493	57.9566	30.5927	2.57555	0.964265	65.2711
1022	268	63.9311	32.0556	31.8755	3.68321	0.858198	57.9343
1023	268	74.2608	48.9502	25.3106	4.71103	1.23301	53.371
1024	268	62.7625	35.2419	27.5207	2.63052	0.707416	64.8133
1025	268	88.4603	54.5646	33.8957	2.66835	0.870553	64.5054
1026	268	79.8894	53.9601	25.9293	2.85997	0.974732	63.0314
1027	268	73.9764	36.9772	36.9993	2.56182	0.690584	65.3875
1028	268	68.7469	36.7039	32.043	2.58023	0.473452	65.2316
1029	268	67.711	36.9199	30.7911	2.89333	1.35602	62.7882
1030	268	65.878	37.1584	28.7197	3.21364	0.566758	60.6288
1031	268	67.7368	44.5648	23.1719	3.64008	0.731618	58.1622
1032	268	43.4581	29.1613	14.2968	4.67783	4.61006	53.497
1033	268	67.0366	32.2061	34.8306	2.55247	0.868233	65.4672
1034	268	79.2333	51.144	28.0894	2.51087	1.34749	65.8268
1035	268	77.1924	36.6389	40.5535	3.25837	0.152034	60.35
1036	268	62.7185	35.1393	27.5792	2.81202	0.64853	63.3877
1037	268	76.6072	44.4055	32.2017	2.75962	0.789107	63.7863
1038	268	72.8955	43.0376	29.8579	2.63979	0.96404	64.7372
1039	268	72.401	45.5374	26.8636	8.05206	0.468596	44.6384
1040	268	83.4329	54.1478	29.2852	4.12869	1.81454	55.7708
1041	268	46.4301	26.6892	19.741	5.25543	1.9767	51.4606
1042	268	63.9903	41.7688	22.2215	3.17712	1.4743	60.8601
1043	268	43.4529	24.3951	19.0578	3.30122	0.616535	60.0878
1044	268	40.2539	24.2289	16.025	5.05373	1.84163	52.1363
1045	268	52.2294	30.3795	21.8499	2.65254	0.118796	64.6334
1046	268	78.7619	43.892	34.8698	3.01862	1.53692	61.9072
1047	268	63.8664	30.7077	33.1588	11.7449	2.51614	39.3605
1048	268	72.3884	42.3514	30.037	8.09081	2.73365	44.567
1049	268	70.8993	45.9368	24.9625	4.71221	1.25874	53.3666
1050	268	76.8929	45.6694	31.2235	4.18543	1.59473	55.5176
1051	268	31.3651	20.1446	11.2205	4.10555	2.61742	55.8754
1052	268	62.4515	40.9169	21.5346	2.99112	0.819519	62.0964
1053	268	71.2158	44.9437	26.2721	5.87723	1.95046	49.5777
1054	268	89.7547	64.3091	25.4456	3.3347	0.87885	59.886
1055	268	68.6839	40.82	27.864	3.15471	0.0611333	61.0039
1056	268	71.2989	49.7925	21.5064	3.0226	0.838599	61.88
1057	268	77.6091	41.4591	36.1499	5.24335	1.59091	51.5001
1058	268	88.1624	58.3606	29.8018	2.5396	0.740764	65.5776
1059	268	81.5866	53.7886	27.798	2.73096	1.03535	64.0087
1060	268	71.2192	42.6121	28.6071	2.56693	0.806159	65.3441
1061	268	41.173	22.693	18.48	7.88399	4.99252	44.9534
1062	268	74.8553	34.4071	40.4481	2.96361	0.77317	62.2879
1063	268	76.6761	46.1492	30.5269	3.96957	0.806492	56.5063
1064	268	89.1915	59.2412	29.9503	2.54284	0.566002	65.5498
1065	268	73.0208	36.4468	36.574	2.54656	0.972263	65.5178
1066	268	62.6665	35.1897	27.4768	2.69428	0.903335	64.2979
1067	268	37.2433	24.0578	13.1855	8.57567	5.28188	43.7107
1068	268	31.9635	16.9348	15.0287	5.04468	3.75611	52.1675
1069	268	66.8623	32.4487	34.4136	4.082	0.619907	55.9826
1070	268	50.0292	33.375	16.6542	8.0063	0.0395361	44.7233
1071	268	70.7139	32.7495	37.9644	2.69741	0.679678	64.273
1072	268	45.9388	25.1968	20.7421	8.05664	0.133932	44.6299
1073	268	56.2828	20.292	35.9908	3.97857	0.412559	56.4636
1074	268	73.8412	43.1028	30.7384	3.58078	1.30823	58.4815
1075	268	73.1994	48.4872	24.7121	4.36681	1.51678	54.7381
1076	268	78.2523	58.4902	19.7621	2.73102	0.605015	64.0082
1077	268	73.6775	43.1579	30.5196	2.73341	1.0565	63.9896
1078	268	84.6837	56.1946	28.4891	6.32642	2.90983	48.3754
1079	268	73.2091	51.1579	22.0512	2.61643	1.17863	64.9294
1080	268	65.6204	37.9141	27.7062	9.02402	1.72275	42.9745
1081	268	38.3468	22.6712	15.6756	3.40211	0.608464	59.4878
1082	268	73.3189	42.9558	30.3631	4.53297	0.572829	54.0609
1083	268	0	0	0	12.9864	0.636106	38.0641
1084	268	49.6418	28.2431	21.3986	3.47023	1.46362	59.096
1085	268	41.7763	28.1409	13.6354	3.3877	0.627613	59.572
1086	268	64.6872	33.7291	30.9581	6.21396	2.12668	48.6655
1087	268	60.4989	28.5669	31.9319	5.61205	2.22727	50.3466
1088	268	64.4152	31.277	33.1382	6.53505	0.9908	47.8551
1089	268	79.2714	48.3119	30.9595	3.08552	0.782185	61.4565
1090	268	81.6444	50.908	30.7364	3.70581	1.46517	57.8162
1091	268	60.2562	32.0336	28.2226	4.73906	0.647246	53.2656
1092	268	79.1325	51.504	27.6285	3.98404	1.6472	56.4377
1093	268	75.8826	50.2628	25.6199	2.60207	0.766436	65.0486
1094	268	80.9966	52.1187	28.8779	2.9002	0.659341	62.7386
1095	268	80.2604	51.6863	28.5741	2.48781	1.02339	66.0296
1096	268	75.2259	51.7809	23.445	5.70384	1.76258	50.0751
1097	268	70.5725	44.2739	26.2986	2.97457	1.31163	62.2113
1098	268	60.027	37.2373	22.7897	3.7887	1.13592	57.3915
1099	268	35.492	22.1021	13.3899	2.8841	1.37925	62.8551
1100	268	72.9725	39.4271	33.5455	5.97112	2.13322	49.3165
1101	268	52.5777	25.589	26.9887	2.56275	0.644166	65.3796
1102	268	69.7296	37.145	32.5846	3.14078	0.815091	61.094
1103	268	67.9453	36.8169	31.1284	2.58471	0.272212	65.1939
1104	268	65.7845	34.1121	31.6724	3.44173	0.851148	59.2587
1105	268	71.8896	37.9473	33.9423	3.16335	1.04602	60.9483
1106	268	80.7302	45.6233	35.1069	2.62019	0.536513	64.8983
1107	268	76.2049	39.9315	36.2734	2.59403	0.662817	65.1157
1108	268	67.2991	28.1429	39.1562	3.69434	0.908101	57.876
1109	268	70.2334	36.7309	33.5025	3.07672	1.01181	61.5151
1110	268	75.5846	39.1108	36.4739	3.39178	1.31048	59.5482
1111	268	81.9219	55.0203	26.9015	6.00632	1.52761	49.22
1112	268	80.1654	52.3314	27.834	3.30367	1.14926	60.0729
1113	268	65.4375	44.6372	20.8003	4.03836	1.25489	56.1836
1114	268	77.1943	50.5985	26.5958	4.07817	2.31213	56.0001
1115	268	79.0412	55.5495	23.4917	2.83998	0.965435	63.179
1116	268	38.6701	21.0618	17.6083	6.66607	3.92654	47.5395
1117	268	58.1459	35.8834	22.2625	3.51891	1.95949	58.8223
1118	268	32.7055	19.073	13.6326	7.64066	3.53096	45.4256
1119	268	75.1	43.0079	32.0922	2.95489	0.939316	62.3491
1120	268	62.9366	35.1799	27.7567	4.39846	0.602236	54.6065
1121	268	71.8444	39.4857	32.3587	7.64351	1.08582	45.4199
1122	268	70.2441	38.4962	31.7479	10.391	2.32353	41.0008
1123	268	69.4685	33.1939	36.2746	2.89832	0.602106	62.7522
1124	268	75.7557	47.0719	28.6838	3.19907	1.00659	60.7206
1125	268	67.5707	34.4532	33.1175	2.84703	0.950085	63.1267
1126	268	62.7648	37.047	25.7177	2.66579	0.456194	64.5262
1127	268	71.5676	39.7842	31.7835	2.7156	0.818137	64.1292
1128	268	61.4413	32.4458	28.9955	4.80141	0.912428	53.034
1129	268	65.752	25.0317	40.7203	2.61361	0.491084	64.9527
1130	268	74.7668	44.9036	29.8632	2.91132	1.06444	62.6586
1131	268	80.2648	45.8272	34.4377	2.61444	0.333785	64.9458
1132	268	78.8977	46.5315	32.3662	2.69461	0.986302	64.2952
1133	268	80.2731	47.9539	32.3192	3.60616	1.46616	58.344
1134	268	78.9049	51.3266	27.5783	2.56125	1.01319	65.3924
1135	268	63.6528	26.5068	37.146	3.14204	0.722748	61.0858
1136	268	71.5177	30.0571	41.4606	2.51884	0.327798	65.7573
1137	268	73.47	39.7807	33.6893	5.72346	0.952795	50.0178
1138	268	52.0972	18.5329	33.5642	2.76965	0.243983	63.7093
1139	268	0	0	0	5.81973	1.93723	49.7405
1140	268	82.9956	41.2616	41.734	2.89115	0.550026	62.804
1141	268	87.7426	52.8221	34.9205	3.28954	1.25158	60.1588
1142	268	75.4579	34.552	40.9059	2.50383	0.660886	65.8884
1143	268	81.7287	45.7767	35.952	2.90694	1.30004	62.6901
1144	268	69.8333	36.6247	33.2085	3.48996	1.6421	58.9845
1145	268	56.0853	25.2682	30.8171	2.8241	0.844283	63.2972
1146	268	75.6565	48.7932	26.8633	2.59996	0.638873	65.0662
1147	268	73.2332	45.5889	27.6444	2.67033	0.715706	64.4895
1148	268	77.558	44.1271	33.431	2.84473	0.759738	63.1438
1149	268	80.6291	43.5037	37.1254	2.59736	0.716537	65.0879
1150	268	78.056	49.8472	28.2089	2.96174	1.61425	62.301
1151	268	86.7433	51.9331	34.8102	2.55072	0.60432	65.4822
1152	268	62.6803	38.5785	24.1018	4.28396	0.992982	55.0887
1153	268	62.7568	40.7888	21.968	4.64999	1.27289	53.6035
1154	268	72.0017	37.7484	34.2533	2.51522	0.375195	65.7888
1155	268	62.5623	36.3175	26.2448	2.83031	1.05123	63.2508
1156	268	63.7187	45.8172	17.9016	2.59767	1.34833	65.0853
1157	268	52.4027	30.1436	22.2591	9.92699	4.88947	41.6299
1158	268	28.41	17.6585	10.7515	12.4481	6.04178	38.605
1159	268	50.6593	20.9064	29.753	3.37608	0.44701	59.6403
1160	268	85.082	41.9772	43.1048	3.0397	0.765158	61.7638
1161	268	86.9552	39.5587	47.3965	2.87871	0.283405	62.8943
1162	268	61.6058	30.7428	30.863	3.14367	0.670231	61.0753
1163	268	83.6658	43.4839	40.1819	4.95471	1.87768	52.4813
1164	268	78.6827	47.8171	30.8656	2.71891	2.12664	64.1031
1165	268	84.2322	46.7	37.5322	2.60838	1.3129	64.9961
1166	268	82.6741	50.0205	32.6536	6.44849	1.68185	48.0682
1167	268	70.3741	42.6853	27.6888	2.7163	0.724709	64.1237
1168	268	76.7686	46.2255	30.5431	2.55935	1.03107	65.4086
1169	268	67.6556	38.6173	29.0384	2.66484	0.885752	64.5338
1170	268	84.3196	58.3755	25.944	3.20262	1.23671	60.6982
1171	268	74.0198	44.6373	29.3825	6.8446	1.88511	47.1225
1172	268	68.388	31.2543	37.1337	4.01267	0.157353	56.3032
1173	268	68.215	31.4528	36.7622	3.87462	1.32542	56.9641
1174	268	76.4633	48.891	27.5723	5.55367	1.63923	50.5224
1175	268	71.8753	40.2762	31.5991	2.93877	0.617019	62.4629
1176	268	79.9884	42.0016	37.9868	4.88497	1.79942	52.7299
1177	268	73.576	39.4495	34.1265	2.59541	0.614062	65.1042
1178	268	67.9387	41.6253	26.3134	4.67128	0.779525	53.522
1179	268	80.5669	44.8654	35.7015	3.83187	0.420093	57.1752
1180	268	88.7822	54.881	33.9012	3.13216	0.514528	61.15
1181	268	82.1855	51.2687	30.9168	4.95739	2.06935	52.4719
1182	268	72.019	40.6435	31.3754	3.03648	1.7036	61.7856
1183	268	74.3965	39.5947	34.8018	2.66317	1.19129	64.5473
1184	268	74.9537	39.6433	35.3104	2.56778	0.369416	65.3368
1185	268	71.7862	36.0712	35.715	2.9433	1.54734	62.4309
1186	268	25.4103	11.4179	13.9924	10.3836	0.141407	41.0105
1187	268	79.6202	42.6891	36.931	2.50762	1.07212	65.8553
1188	268	16.6176	9.05177	7.5658	8.41683	0.147338	43.984
1189	268	89.3014	59.3774	29.924	2.68706	1.5056	64.3554
1190	268	75.6976	40.8972	34.8004	2.60132	0.805014	65.0549
1191	268	62.9953	36.5509	26.4444	2.79645	1.29845	63.5051
1192	268	76.9443	50.7802	26.1642	2.72347	1.31392	64.0673
1193	268	81.7108	47.0843	34.6265	4.8173	1.23478	52.9756
1194	268	75.72	45.8101	29.9099	3.91224	1.50506	56.7809
1195	268	76.7894	43.5932	33.1962	2.64078	1.05786	64.7292
1196	268	47.9702	33.7574	14.2128	11.8831	0.140492	39.2074
1197	268	72.4551	41.7541	30.701	2.67742	1.06665	64.4326
1198	268	20.8762	12.3705	8.50572	7.34683	3.01359	46.0233
1199	268	80.6396	50.8327	29.8069	2.51863	0.798253	65.7591
1200	268	82.8347	51.5284	31.3063	4.8263	1.47404	52.9427
1201	268	75.3996	45.0461	30.3534	6.93516	2.42971	46.9165
1202	268	79.2854	42.6966	36.5889	2.57849	0.92438	65.2463
1203	268	80.7133	46.7684	33.9449	2.5895	0.93268	65.1537
1204	268	45.9041	23.3721	22.532	2.55082	1.23346	65.4814
1205	268	57.6625	33.6764	23.9861	2.62298	0.355263	64.8753
1206	268	59.5476	23.1013	36.4463	3.33112	0.82215	59.9074
1207	268	58.3484	30.5003	27.8481	5.85619	1.68446	49.637
1208	268	58.0305	29.7309	28.2996	8.51241	1.78656	43.8188
1209	268	87.3515	52.832	34.5195	3.54444	0.625934	58.6807
1210	268	74.1802	39.937	34.2432	5.57333	1.18392	50.463
1211	268	40.4724	13.8259	26.6465	3.47123	0.52733	59.0903
1212	268	72.3216	44.1031	28.2186	4.43102	1.3622	54.4724
1213	268	81.2467	43.4891	37.7576	5.24283	1.22571	51.5018
1214	268	85.7987	59.1578	26.6409	2.5643	0.236065	65.3664
1215	268	70.4318	40.7771	29.6547	2.59153	1.15673	65.1366
1216	268	77.8029	46.923	30.8799	2.71135	1.55492	64.1626
1217	268	84.8446	42.0651	42.7796	2.60641	0.89269	65.0125
1218	268	76.7582	45.4762	31.282	3.63865	1.63653	58.1698
1219	268	77.7017	49.0806	28.6211	3.11205	1.92706	61.2814
1220	268	73.1241	41.1944	31.9297	4.95512	0.894929	52.4799
1221	268	55.8005	31.7246	24.0759	3.55473	2.07268	58.624
1222	268	57.9379	30.5259	27.412	3.3527	1.39762	59.7787
1223	268	61.2173	33.4951	27.7222	2.82812	1.06867	63.2672
1224	268	56.3846	35.4899	20.8946	7.80322	3.8701	45.1079
1225	268	52.8618	27.0625	25.7993	2.96695	1.3499	62.2646
1226	268	61.7008	31.9115	29.7893	2.77058	0.290908	63.7021
1227	268	67.9116	44.9051	23.0065	2.69767	1.21853	64.2709
1228	268	61.3726	39.858	21.5146	2.99889	0.744303	62.0427
1229	268	75.7142	52.357	23.3573	3.93917	0.814319	56.6512
1230	268	79.8763	50.7992	29.0771	2.66356	1.21374	64.5442
1231	268	55.2258	27.4245	27.8013	3.12844	0.435207	61.1742
1232	268	75.1385	43.5264	31.6121	8.07246	1.66957	44.6008
1233	268	67.9589	34.3566	33.6024	2.59218	1.01068	65.1312
1234	268	73.6505	38.6239	35.0265	3.09379	1.76724	61.4018
1235	268	75.6915	48.5689	27.1225	4.19243	0.809992	55.4867
1236	268	77.0559	43.5056	33.5504	3.63963	1.7254	58.1646
1237	268	62.5001	40.1917	22.3084	3.08883	1.1907	61.4346
1238	268	70.6144	40.8589	29.7554	3.25554	2.0753	60.3675
1239	268	78.4071	45.8205	32.5867	3.2431	1.52871	60.4446
1240	268	79.5958	48.7149	30.8809	2.64664	1.09452	64.6814
1241	268	75.9897	43.1847	32.805	2.58296	0.91771	65.2086
1242	268	50.0875	34.5864	15.5011	12.3366	0.170819	38.721
1243	268	67.5758	35.5398	32.0359	5.30529	0.917473	51.2989
1244	268	79.6473	50.4047	29.2426	3.1365	1.32979	61.1218
1245	268	77.699	41.7995	35.8995	4.26535	1.67694	55.1687
1246	268	75.542	41.9769	33.5651	4.28648	1.95217	55.0779
1247	268	69.1447	33.1271	36.0176	3.00494	1.23222	62.001
1248	268	80.2984	43.5561	36.7424	3.11476	3.42244	61.2636
1249	268	37.0202	20.6814	16.3388	8.53918	6.37907	43.7729
1250	268	57.0541	30.3551	26.699	5.79601	2.3996	49.8082
1251	268	64.2009	35.4318	28.7691	2.6211	0.30351	64.8908
1252	268	77.8447	48.8961	28.9486	2.63135	0.346714	64.8064
1253	268	58.9321	32.752	26.1801	2.85565	0.60958	63.0632
1254	268	70.7921	36.4607	34.3314	6.62028	1.35016	47.6488
1255	268	69.5953	35.5352	34.0601	2.65179	0.579677	64.6395
1256	268	69.7331	37.2693	32.4638	2.59646	0.702484	65.0954
1257	268	71.7245	35.7538	35.9707	4.66535	1.34476	53.5447
1258	268	62.4544	35.5392	26.9152	6.00515	1.89747	49.2232
1259	268	75.9033	45.1355	30.7678	4.43877	1.54661	54.4406
1260	268	35.6756	18.5833	17.0923	3.4192	1.82753	59.3885
1261	268	71.5289	41.6679	29.861	2.9034	1.02958	62.7155
1262	268	66.5529	39.8423	26.7106	7.14845	3.25623	46.4451
1263	268	67.1372	36.9971	30.1401	5.88989	0.910358	49.5422
1264	268	86.2575	54.5871	31.6704	2.5695	0.841539	65.3222
1265	268	60.1807	33.7209	26.4598	2.64675	0.425701	64.6805
1266	268	72.6997	45.1729	27.5268	4.402	1.27349	54.5918
1267	268	64.4445	33.1844	31.2601	9.42771	1.96573	42.3522
1268	268	65.8656	38.4838	27.3817	2.52817	0.881206	65.6763
1269	268	84.6754	49.4342	35.2412	2.72681	0.617957	64.0412
1270	268	76.8725	38.1799	38.6926	10.0667	2.36835	41.4364
1271	268	82.0987	49.2365	32.8622	2.68573	0.545156	64.366
1272	268	69.1124	34.422	34.6904	4.2125	0.958617	55.3985
1273	268	66.9426	33.8414	33.1012	4.15035	1.5618	55.6736
1274	268	80.538	46.0855	34.4525	2.67862	1.06539	64.4229
1275	268	62.7321	35.3535	27.3787	3.25312	0.883007	60.3824
1276	268	76.7758	51.0716	25.7043	3.54301	0.151017	58.6885
1277	268	74.365	41.7757	32.5893	4.68341	1.57234	53.4757
1278	268	64.8848	39.6173	25.2675	7.04371	2.0952	46.6742
1279	268	61.2907	22.3353	38.9553	4.68567	0.816613	53.4671
1280	268	71.0687	43.7517	27.317	3.99148	1.93344	56.4027
1281	268	62.4013	25.0227	37.3786	2.54284	0.371037	65.5498
1282	268	77.7622	40.7384	37.0238	3.8446	2.13189	57.112
1283	268	73.7733	25.786	47.9873	8.29938	1.31355	44.1905
1284	268	82.0907	45.8522	36.2385	2.56748	0.568343	65.3394
1285	268	29.4901	17.1149	12.3752	6.20081	4.72041	48.6999
1286	268	25.063	14.9748	10.0882	5.827	5.19547	49.7198
1287	268	55.344	25.1565	30.1875	3.78945	1.42134	57.3877
1288	268	78.7643	46.0988	32.6655	2.57238	1.83619	65.2979
1289	268	70.4616	40.501	29.9606	4.34853	1.31961	54.8147
1290	268	67.1499	35.247	31.9029	3.41648	1.15723	59.4043
1291	268	58.3498	33.9107	24.4392	2.66919	0.455942	64.4987
1292	268	71.117	42.0198	29.0972	2.53446	0.570909	65.6219
1293	268	62.1993	31.7279	30.4713	6.32243	1.55006	48.3856
1294	268	80.8448	51.3108	29.534	2.75312	0.790741	63.8365
1295	268	76.7477	43.4447	33.303	2.6545	1.35179	64.6175
1296	268	67.8175	39.5964	28.2211	4.66357	1.07204	53.5515
1297	268	91.5209	66.5182	25.0027	2.81988	1.56403	63.3287
1298	268	75.4135	47.6833	27.7302	3.16421	1.095	60.9428
1299	268	76.7482	42.9958	33.7524	5.34617	1.13662	51.1678
1300	268	80.1336	48.8863	31.2473	3.00543	1.22568	61.9976
1301	268	65.7813	27.3322	38.4491	4.55184	1.65404	53.9861
1302	268	66.6302	34.0427	32.5876	6.28482	2.27109	48.4819
1303	268	57.2691	29.9664	27.3028	2.59502	0.854945	65.1074
1304	268	41.6235	19.1163	22.5071	8.08953	0.621953	44.5694
1305	268	78.127	54.2304	23.8966	5.80591	1.0679	49.7799
1306	268	73.1444	40.7451	32.3993	2.59497	0.99973	65.1078
1307	268	83.0104	35.6644	47.3461	2.64089	0.707421	64.7283
1308	268	67.0845	46.8175	20.2669	5.43932	0.602544	50.874
1309	268	68.9619	52.6663	16.2956	4.66103	0.822492	53.5612
1310	268	79.3812	52.0591	27.3221	2.81997	0.266526	63.328
1311	268	69.3025	37.3101	31.9924	2.60222	0.541095	65.0474
1312	268	84.5971	52.6072	31.9899	2.53202	1.0655	65.643
1313	268	75.0754	41.6806	33.3948	2.87724	0.271958	62.905
1314	268	39.6877	23.4862	16.2015	6.33008	3.58737	48.3661
1315	268	84.6875	58.411	26.2765	2.84362	1.42127	63.152
1316	268	73.7026	44.7799	28.9226	2.5716	0.390755	65.3045
1317	268	80.8288	54.1075	26.7213	3.74819	1.46154	57.5975
1318	268	64.0449	33.5708	30.4741	4.09773	2.12669	55.9109
1319	268	62.5348	20.103	42.4319	5.5802	0.710769	50.4422
1320	268	66.9512	25.9817	40.9695	4.28088	0.66038	55.1019
1321	268	73.5913	39.3221	34.2692	2.50298	0.354493	65.8959
1322	268	74.0212	41.1394	32.8818	2.97878	0.626226	62.182
1323	268	70.3506	40.0441	30.3065	3.89656	1.09731	56.857
1324	268	61.5425	29.8525	31.6899	3.66496	0.984814	58.0302
1325	268	71.3958	35.8574	35.5384	2.97675	1.05995	62.1961
1326	268	69.0891	34.1449	34.9441	4.5849	2.53006	53.856
1327	268	74.9373	32.3451	42.5922	2.52625	0.21794	65.6929
1328	268	70.7496	38.173	32.5765	3.65933	1.21895	58.06
1329	268	80.5767	50.359	30.2177	3.22125	2.04747	60.5809
1330	268	80.6831	53.0127	27.6704	3.94439	1.65591	56.6262
1331	268	84.1416	55.4723	28.6693	3.44105	1.21515	59.2626
1332	268	80.2178	46.4546	33.7632	3.502	0.571447	58.9168
1333	268	85.3277	58.3892	26.9385	3.92569	1.90028	56.716
1334	268	6.33815	2.19126	4.14689	7.86068	0.153972	44.9978
1335	268	79.571	28.1712	51.3998	13.3947	2.40984	37.6733
1336	268	65.1235	24.9973	40.1261	3.16846	0.641107	60.9156
1337	268	60.9841	25.0257	35.9584	2.86618	1.62145	62.9858
1338	268	56.6889	34.1467	22.5422	3.08407	1.72584	61.4662
1339	268	56.0687	29.5132	26.5555	2.95831	0.589754	62.3251
1340	268	59.8928	31.1874	28.7054	2.66823	1.21338	64.5064
1341	268	68.3009	38.5281	29.7728	2.82451	0.713879	63.2941
1342	268	79.9219	45.0664	34.8555	2.61465	0.594175	64.9441
1343	268	63.7047	32.3892	31.3155	2.54049	0.344814	65.57
1344	268	71.8727	34.612	37.2608	4.7243	1.31205	53.321
1345	268	67.0107	36.3662	30.6446	3.94766	0.546161	56.6106
1346	268	65.2397	32.0566	33.1831	6.85606	1.19176	47.0962
1347	268	67.5447	28.4407	39.104	2.77815	0.196188	63.6443
1348	268	77.4403	51.0678	26.3725	5.88328	1.13652	49.5607
1349	268	76.874	44.3066	32.5674	2.60501	1.52392	65.0241
1350	268	74.2345	51.0411	23.1934	2.66094	0.756019	64.5653
1351	268	65.3743	34.8621	30.5122	3.66832	0.85189	58.0125
1352	268	48.3944	29.87	18.5244	4.5296	3.9959	54.0743
1353	268	83.3162	55.7717	27.5446	2.92525	0.812811	62.559
1354	268	58.5706	32.6251	25.9455	6.61019	3.38431	47.6731
1355	268	40.0135	21.9931	18.0204	11.7458	5.80975	39.3595
1356	268	72.235	35.9681	36.2669	5.88749	1.14131	49.5489
1357	268	85.7938	41.3863	44.4075	2.58302	0.634368	65.2081
1358	268	70.1191	23.2867	46.8324	5.16919	0.563196	51.7452
1359	268	77.4874	47.0685	30.4188	3.64037	1.34814	58.1606
1360	268	76.5234	39.8305	36.693	2.59663	0.890936	65.094
1361	268	62.9522	26.4427	36.5096	5.485	1.25562	50.7324
1362	268	63.4087	26.4454	36.9634	4.9287	0.862503	52.5735
1363	268	87.9191	57.1131	30.8059	2.82754	1.36061	63.2714
1364	268	51.5815	26.0047	25.5767	3.78295	1.43139	57.4205
1365	268	52.7693	25.8362	26.9331	3.90323	1.1751	56.8246
1366	268	56.005	22.9537	33.0513	2.90876	1.87288	62.677
1367	268	61.962	35.0303	26.9317	10.5199	0.694084	40.8326
1368	268	71.8693	45.0473	26.8219	3.56343	0.803553	58.5762
1370	268	74.9235	39.4392	35.4843	3.6661	1.00705	58.0242
1371	268	67.5485	36.087	31.4616	2.66261	1.155	64.5518
1372	268	73.9558	50.1872	23.7685	2.67742	1.17867	64.4325
1373	268	72.7545	45.2183	27.5362	4.63732	1.46002	53.6523
1374	268	75.6565	39.6837	35.9728	2.61231	0.377233	64.9635
1375	268	54.8585	32.5777	22.2808	3.93671	0.568306	56.663
1376	268	25.7618	11.1614	14.6004	3.29145	0.398648	60.1471
1377	268	65.0888	35.1958	29.8931	4.28042	0.419615	55.1039
1378	268	84.7526	44.5813	40.1713	4.16108	1.4854	55.6257
1379	268	84.8458	44.5252	40.3207	4.17405	2.05606	55.568
1380	268	81.6776	39.3347	42.343	7.67113	1.95703	45.3654
1381	268	77.6804	42.1234	35.557	15.2891	4.93685	36.0482
1382	268	48.6966	23.0858	25.6108	2.68257	0.215192	64.3913
1383	268	83.0194	54.1241	28.8953	2.68585	0.643916	64.3651
1384	268	78.8616	45.4074	33.4542	2.70343	0.422936	64.2253
1385	268	73.598	39.7636	33.8343	2.60339	0.504719	65.0376
1386	268	72.7763	36.3896	36.3867	2.63212	0.864317	64.8001
1387	268	83.6581	53.511	30.1471	2.63745	1.22859	64.7564
1388	268	74.6164	43.9071	30.7093	2.66662	1.08346	64.5195
1389	268	74.5989	42.1461	32.4527	2.7495	0.699849	63.8645
1390	268	83.7414	49.2573	34.4842	2.54443	0.340578	65.5361
1391	268	68.0992	30.372	37.7272	2.65069	0.856867	64.6484
1392	268	72.5816	42.6526	29.929	2.775	1.55051	63.6683
1393	268	77.2747	43.0072	34.2675	3.1805	1.04979	60.8386
1394	268	79.5765	43.9223	35.6541	2.62131	0.797418	64.8891
1395	268	82.353	51.3557	30.9973	3.12746	1.05141	61.1806
1396	268	87.2816	39.1275	48.1541	2.61462	0.432786	64.9443
1397	268	63.0313	31.8514	31.18	2.85962	0.829246	63.034
1398	268	76.1978	45.8377	30.3601	4.93445	1.49746	52.553
1399	268	84.5838	27.2717	57.3121	2.61955	0.613676	64.9036
1400	268	80.0185	26.9392	53.0793	2.59926	0.568492	65.072
1401	268	63.7613	36.4656	27.2957	2.61389	1.17063	64.9504
1402	268	68.9162	41.3858	27.5304	3.10187	0.849867	61.3484
1403	268	65.0072	31.6696	33.3377	2.70005	0.96303	64.252
1404	268	70.5366	36.9007	33.6359	3.34356	1.11974	59.8331
1405	268	73.8295	34.3804	39.449	2.9843	1.267	62.1437
1406	268	74.5242	44.4017	30.1225	3.128	1.48403	61.1771
1407	268	66.5101	39.7478	26.7623	4.04909	1.21702	56.1339
1408	268	80.0208	41.3509	38.6699	2.7638	0.884846	63.7542
1409	268	71.1689	41.5729	29.5959	3.46343	1.8826	59.1347
1410	268	81.5737	47.888	33.6857	3.03745	0.797454	61.7791
1411	268	77.1863	42.5473	34.639	2.69574	1.01422	64.2863
1412	268	75.4348	44.6743	30.7605	3.64645	2.30048	58.1283
1413	268	82.2361	38.7771	43.459	2.57963	1.3704	65.2367
1414	268	77.9929	44.5298	33.4631	2.64602	0.789766	64.6864
1415	268	74.7933	37.6012	37.1921	3.87993	1.56654	56.9381
1416	268	75.5901	43.7997	31.7904	3.24135	0.780788	60.4555
1417	268	82.8606	45.9704	36.8902	4.36047	1.04362	54.7646
1418	268	74.6601	35.5128	39.1472	2.72667	1.00784	64.0422
1419	268	75.6584	37.9986	37.6599	3.79292	2.18926	57.3702
1420	268	80.567	43.1211	37.4459	2.71861	0.549795	64.1055
1421	268	80.9826	51.1864	29.7962	2.71943	0.760817	64.0991
1422	268	65.6765	32.2434	33.4331	3.04388	0.76219	61.7355
1423	268	84.0251	43.7771	40.2479	2.63548	0.938723	64.7725
1424	268	67.8635	33.771	34.0925	2.58728	0.55097	65.1723
1425	268	84.8093	39.2772	45.5321	2.66945	0.885183	64.4966
1426	268	78.5839	45.2796	33.3044	3.28483	1.05045	60.1875
1427	268	77.7043	41.9702	35.734	4.37147	1.57904	54.7186
1428	268	82.4275	54.19	28.2375	2.61746	0.755877	64.9209
1429	268	76.3971	35.4553	40.9417	2.5021	0.567816	65.9036
1430	268	86.4918	54.9529	31.5389	2.69762	0.988954	64.2713
1431	268	80.741	37.599	43.142	4.72558	1.91809	53.3162
1432	268	68.7403	21.3332	47.4072	6.26066	0.570047	48.5442
1433	268	84.7065	45.4886	39.218	3.76134	0.900859	57.5303
1434	268	77.5112	35.5285	41.9827	3.84746	1.86156	57.0978
1435	268	85.2138	50.745	34.4688	2.66736	0.540758	64.5134
1436	268	83.6413	43.0907	40.5506	3.06191	1.38341	61.6141
1437	268	78.3447	39.9422	38.4025	5.49857	2.18534	50.6906
1438	268	79.3323	48.2846	31.0477	2.6856	0.677396	64.367
1439	268	81.3713	41.9269	39.4444	7.67636	3.05224	45.3551
1440	268	81.6366	43.8163	37.8203	2.60282	0.892212	65.0424
1441	268	87.6354	41.2521	46.3833	2.61544	1.12229	64.9376
1442	268	82.6667	55.0189	27.6478	2.56041	0.13362	65.3995
1443	268	86.2068	49.3858	36.821	2.59644	0.557384	65.0956
1444	268	78.638	41.3609	37.2771	3.95663	1.3052	56.5678
1445	268	71.6577	38.8287	32.829	4.30242	1.69136	55.0098
1446	268	80.0641	41.0968	38.9673	2.73945	0.666799	63.9425
1447	268	80.6751	42.1533	38.5218	2.65252	0.441315	64.6335
1448	268	81.9833	52.2116	29.7717	3.10181	0.934675	61.3488
1449	268	60.2538	31.0199	29.2339	2.4919	1.02482	65.9934
1450	268	54.5775	23.6104	30.9671	2.61963	0.664129	64.9029
1451	268	76.7226	43.2156	33.507	2.53399	1.03759	65.626
1452	268	75.3806	43.1174	32.2631	5.78924	2.32116	49.8277
1453	268	37.234	12.0953	25.1387	4.08857	0.105972	55.9526
1454	268	13.4257	2.80364	10.6221	4.58588	0.0263603	53.8522
1455	268	32.9139	25.3555	7.55835	6.18365	0.973207	48.7449
1456	268	74.8565	38.2164	36.6401	4.93844	1.04284	52.5389
1457	268	64.3048	32.2377	32.0671	2.5738	0.459765	65.2859
1458	268	84.2002	50.3359	33.8644	2.58206	0.860854	65.2162
1459	268	69.9474	31.4398	38.5075	2.59342	1.22564	65.1209
1460	268	73.9931	35.5397	38.4534	7.23278	2.42599	46.2639
1461	268	73.5115	40.6035	32.908	4.38414	1.4264	54.6658
1462	268	81.4849	50.1947	31.2902	2.56475	0.597434	65.3626
1463	268	79.2636	48.377	30.8865	4.61075	1.18524	53.7552
1464	268	75.2295	41.5546	33.6749	4.14378	1.24762	55.703
1465	268	73.886	36.4757	37.4103	3.12479	0.192863	61.198
1466	268	84.287	40.1909	44.0961	5.41031	1.23818	50.9648
1467	268	78.1913	38.8704	39.3209	2.56293	0.514438	65.3781
1468	268	78.2315	45.7887	32.4428	3.15675	1.21905	60.9908
1469	268	53.3513	29.704	23.6473	2.61397	0.596378	64.9497
1470	268	61.0152	35.6864	25.3288	3.74822	0.913107	57.5974
1471	268	34.9781	20.4176	14.5605	7.84112	5.86543	45.0351
1472	268	32.1376	17.6896	14.448	10.2078	7.90931	41.2446
1473	268	68.5631	39.3639	29.1991	2.68789	0.84707	64.3488
1474	268	85.1853	54.5162	30.6692	2.54203	0.690366	65.5567
1475	268	71.5155	39.9126	31.603	3.74066	1.01222	57.6361
1476	268	70.6951	32.2793	38.4158	12.7509	1.42871	38.2969
1477	268	73.9024	50.131	23.7713	3.57463	0.194006	58.515
1478	268	70.3614	42.5944	27.767	4.50239	1.26284	54.183
1479	268	68.8935	35.8532	33.0402	3.83813	1.00296	57.144
1480	268	67.2174	36.6226	30.5947	3.63719	1.36341	58.1776
1481	268	77.8954	45.7665	32.1288	3.48877	2.13546	58.9911
1482	268	52.1918	28.4714	23.7204	3.93984	1.38755	56.648
1483	268	56.4953	31.7709	24.7245	3.4316	0.965243	59.3169
1484	268	76.7145	46.0883	30.6262	2.68966	0.739856	64.3347
1485	268	77.5241	44.4737	33.0503	2.49749	0.86147	65.9442
1486	268	81.2796	44.3121	36.9675	2.57983	0.816067	65.2349
1487	268	61.737	30.3599	31.3771	2.68121	1.12188	64.4022
1488	268	82.237	49.3079	32.9291	2.62925	1.13479	64.8237
1489	268	76.2173	42.4423	33.775	2.70639	1.25002	64.2018
1490	268	68.7059	34.8583	33.8476	3.50605	2.07749	58.8941
1491	268	72.5482	33.9403	38.6079	2.60299	0.660438	65.0409
1492	268	77.7568	42.8696	34.8872	2.66862	0.907345	64.5033
1493	268	76.2849	41.0724	35.2124	4.87201	2.65615	52.7766
1494	268	91.4677	63.4028	28.0649	3.68724	0.942521	57.9132
1495	268	68.628	36.6205	32.0074	5.633	1.25009	50.2841
1496	268	76.387	44.5025	31.8845	2.52762	0.856171	65.6811
1497	268	86.2604	56.6447	29.6157	2.60583	1.30456	65.0173
1498	268	76.0045	46.2348	29.7696	5.12456	2.83966	51.895
1499	268	71.043	37.4281	33.6149	3.65492	1.58239	58.0834
1500	268	77.5888	46.5393	31.0495	3.63528	1.26748	58.1877
1501	268	92.7515	67.0583	25.6932	2.55819	0.568276	65.4184
1502	268	69.7066	41.7975	27.9092	6.20084	2.29715	48.6998
1503	268	46.012	20.0057	26.0063	4.32515	0.557762	54.9133
1504	268	77.4579	42.0018	35.4561	2.55935	1.27209	65.4085
1505	268	79.4297	38.217	41.2127	2.60173	0.337724	65.0514
1506	268	68.9928	34.7867	34.206	2.67565	0.756734	64.4468
1507	268	71.0794	34.2459	36.8335	4.93701	1.29804	52.544
1508	268	71.6047	49.6389	21.9658	3.74177	3.49429	57.6304
1509	268	71.1648	39.6679	31.4969	2.73984	0.389529	63.9395
1510	268	81.114	51.5823	29.5317	2.57628	1.02287	65.2649
1511	268	79.0897	53.2203	25.8693	3.11789	1.37407	61.2431
1512	268	67.9081	31.8609	36.0473	10.3656	1.72493	41.0342
1513	268	78.9793	41.5625	37.4168	2.58602	0.765045	65.1829
1514	268	73.5927	46.7082	26.8846	5.36417	2.37952	51.1105
1515	268	79.6407	55.0165	24.6242	2.60163	0.919531	65.0523
1516	268	73.7413	44.6582	29.0831	2.63101	0.394763	64.8092
1517	268	75.3976	44.4786	30.919	2.85153	1.58304	63.0936
1518	268	77.2508	43.6423	33.6084	12.7682	2.90622	38.2797
1519	268	80.8962	48.9288	31.9673	5.58649	1.31707	50.4233
1520	268	88.0504	54.0224	34.028	2.58752	0.881516	65.1703
1521	268	79.5271	50.8448	28.6823	2.78861	0.786043	63.5646
1522	268	81.5575	52.6168	28.9407	2.55348	1.23853	65.4586
1523	268	84.4719	49.9364	34.5354	3.8324	0.911791	57.1725
1524	268	67.6988	24.4845	43.2143	2.5459	0.630391	65.5235
1525	268	29.9202	17.9716	11.9485	6.79724	5.08925	47.2317
1526	268	62.3356	23.6797	38.6558	2.66274	1.16311	64.5507
1527	268	67.9012	37.3133	30.5879	3.96997	1.87218	56.5043
1528	268	78.8294	43.5519	35.2775	2.75109	0.847339	63.8522
1529	268	73.8181	32.3672	41.4509	2.63857	0.471745	64.7472
1530	268	75.9464	40.0202	35.9262	3.22315	0.588526	60.5691
1531	268	70.9859	38.8776	32.1083	3.10769	1.00892	61.31
1532	268	68.239	33.173	35.066	4.54046	1.95685	54.0311
1533	268	74.4512	47.6225	26.8287	2.51602	1.21508	65.7818
1534	268	73.2086	41.7961	31.4125	3.60547	0.949093	58.3477
1535	268	79.827	44.6911	35.1359	2.92323	1.56289	62.5734
1536	268	68.6737	33.8938	34.7799	3.59285	1.51144	58.4159
1537	268	71.8751	39.6386	32.2365	10.4655	3.62695	40.9032
1538	268	76.4601	42.7198	33.7402	2.79737	0.65771	63.4981
1539	268	81.4014	48.3991	33.0022	2.95282	1.05999	62.3637
1540	268	82.1152	49.4487	32.6666	4.08855	1.61242	55.9527
1541	268	71.3096	40.2951	31.0145	6.41593	0.938608	48.1494
1542	268	57.6462	34.6297	23.0165	4.40689	1.43455	54.5716
1543	268	81.7445	52.759	28.9855	2.69779	0.530392	64.27
1544	268	61.8865	38.2221	23.6644	2.93398	1.55123	62.4969
1545	268	86.1606	54.0141	32.1465	3.89173	1.85807	56.8805
1546	268	74.9816	44.2369	30.7448	4.09695	0.975186	55.9144
1547	268	67.8354	44.6843	23.1511	5.15108	2.18346	51.8058
1548	268	79.0037	46.3143	32.6894	2.69365	1.39342	64.3029
1549	268	54.4781	23.5568	30.9213	2.72973	1.34578	64.0183
1550	268	82.2019	52.0832	30.1187	3.08973	1.40357	61.4286
1551	268	76.2512	43.2791	32.9721	4.2746	2.32502	55.1289
1552	268	79.2346	48.2626	30.972	3.10273	1.08962	61.3427
1553	268	58.2008	32.3177	25.8831	6.06009	3.32593	49.074
1554	268	62.8636	41.8215	21.0421	2.64744	1.23987	64.6748
1555	268	72.9105	37.97	34.9405	3.23571	1.13739	60.4906
1556	268	80.7697	43.0981	37.6717	2.5596	1.37359	65.4064
1557	268	25.524	13.203	12.321	8.33941	3.72897	44.1197
1558	268	29.3149	16.7528	12.5621	4.17209	1.77999	55.5767
1559	268	71.1856	36.2849	34.9007	11.58	3.88076	39.5465
1560	268	80.823	47.6719	33.1511	3.2435	1.42876	60.4421
1561	268	90.044	53.5671	36.4768	6.24408	3.31207	48.5872
1562	268	80.7938	54.6356	26.1582	3.26555	0.255855	60.3058
1563	268	83.7037	44.2016	39.5021	11.5683	5.49401	39.5598
1564	268	76.8874	34.7244	42.163	6.51404	1.40403	47.9065
1565	268	86.7045	52.6136	34.0909	2.61885	1.08171	64.9093
1566	268	76.5346	45.4939	31.0406	2.61687	0.623655	64.9257
1567	268	74.5021	36.7989	37.7032	2.9271	1.17598	62.5458
1568	268	73.8653	46.9195	26.9459	2.7818	0.713845	63.6164
1569	268	71.9988	38.3443	33.6545	5.92812	1.70638	49.4355
1570	268	69.6522	35.3085	34.3438	6.8495	1.00938	47.1113
1571	268	74.7408	48.8831	25.8577	3.06565	0.689349	61.589
1572	268	74.6233	38.2822	36.341	5.42376	1.40219	50.9226
1573	268	80.6687	44.2769	36.3918	3.35287	1.13961	59.7777
1574	268	61.3112	27.5591	33.7521	3.63176	0.527897	58.2066
1575	268	72.325	39.9388	32.3862	2.66949	0.828344	64.4963
1576	268	68.3871	40.3983	27.9888	3.00224	1.63531	62.0196
1577	268	66.3788	32.9081	33.4706	2.53326	1.47584	65.6323
1578	268	69.2572	42.773	26.4842	4.04564	1.55149	56.1498
1579	268	59.2414	31.9885	27.2529	7.34872	2.74335	46.0193
1580	268	56.818	30.5651	26.2529	2.56519	1.726	65.3588
1581	268	73.3609	37.2427	36.1181	2.77755	0.644274	63.6488
1582	268	76.1399	39.6512	36.4887	2.65066	1.05204	64.6486
1583	268	56.7317	26.2004	30.5313	3.07172	1.62029	61.5485
1584	268	27.2409	9.9299	17.311	4.01889	0.263267	56.2741
1585	268	49.3871	22.9001	26.487	7.24792	1.61337	46.2317
1586	268	20.8794	11.5223	9.35705	3.92628	0.0369772	56.7131
1587	268	72.245	43.3489	28.8961	2.91416	0.510381	62.6383
1588	268	74.5289	49.5593	24.9697	2.54647	0.129828	65.5186
1589	268	73.7421	47.2509	26.4912	2.77861	1.1712	63.6407
1590	268	76.1797	42.0342	34.1455	3.04332	0.862595	61.7393
1591	268	78.6117	45.6567	32.955	7.50958	4.18604	45.6884
1592	268	84.2661	52.0096	32.2565	2.64773	1.47732	64.6725
1593	268	80.4571	56.0485	24.4086	3.57324	2.08753	58.5226
1594	268	74.0113	49.6504	24.361	3.28495	1.08342	60.1868
1595	268	76.744	44.628	32.116	8.30269	3.68216	44.1846
1596	268	87.8819	61.0218	26.8601	2.53582	1.88968	65.6102
1597	268	72.7054	40.0514	32.654	2.59026	0.733624	65.1473
1598	268	71.961	36.1259	35.8351	2.58981	1.01496	65.1511
1599	268	74.1908	43.8052	30.3856	4.61216	0.790121	53.7497
1600	268	54.1489	28.5934	25.5555	4.91562	0.571149	52.6201
1601	268	64.1595	32.2303	31.9292	3.07155	0.3322	61.5496
1602	268	60.6663	29.1756	31.4907	2.57997	0.604516	65.2338
1603	268	66.4813	23.1934	43.2879	2.73574	0.659874	63.9714
1604	268	80.2729	48.1005	32.1723	2.59338	1.03622	65.1212
1605	268	76.345	45.1454	31.1995	2.5652	0.754637	65.3587
1606	268	73.0402	44.9484	28.0918	10.0867	4.46921	41.409
1607	268	69.1101	35.3289	33.7812	5.34368	2.22633	51.1757
1608	268	79.0721	47.5933	31.4789	2.74526	1.61982	63.8974
1609	268	73.1827	40.5452	32.6375	3.66737	1.51298	58.0175
1610	268	77.0059	42.1905	34.8154	4.10746	2.474	55.8667
1611	268	65.7277	44.0418	21.6859	2.58745	0.907454	65.1709
1612	268	75.5579	39.395	36.163	2.58098	0.965938	65.2253
1613	268	77.8958	52.1954	25.7004	3.43201	1.41167	59.3145
1614	268	47.4955	22.905	24.5905	8.16962	3.72211	44.4233
1616	268	58.5695	30.9464	27.6231	8.14775	3.58549	44.4629
1617	268	60.9722	30.0889	30.8834	3.31595	2.50474	59.9986
1618	268	71.4077	39.6736	31.7342	6.43903	1.61454	48.0918
1619	268	68.0313	43.4503	24.5811	8.03461	2.87156	44.6707
1620	268	69.2459	27.9319	41.3141	2.60176	0.191904	65.0512
1621	268	59.4459	29.0154	30.4304	2.90383	1.12782	62.7125
1622	268	61.8347	32.5957	29.239	2.53664	0.622935	65.6031
1623	268	82.5612	39.3113	43.2498	3.42591	1.47455	59.3497
1624	268	67.1667	33.7475	33.4192	11.055	4.17274	40.1628
1625	268	76.0909	42.806	33.2849	2.55274	0.270676	65.4649
1626	268	82.7779	54.8851	27.8928	3.13979	0.278529	61.1004
1627	268	58.1037	32.166	25.9378	3.74159	1.47758	57.6314
1628	268	70.7301	35.9009	34.8292	3.10536	1.28925	61.3254
1629	268	77.8571	46.7458	31.1113	4.51788	2.03412	54.121
1630	268	68.6258	41.3129	27.3129	2.69677	1.54098	64.2781
1631	268	77.6623	44.4605	33.2017	2.53849	0.711319	65.5872
1632	268	74.0819	39.955	34.1269	2.82933	0.676479	63.2582
1633	268	78.4754	47.1659	31.3095	2.72979	1.30578	64.0178
1634	268	75.5058	47.8709	27.6349	2.57285	0.972569	65.2939
1635	268	62.0727	35.1149	26.9578	3.00412	0.399107	62.0067
1636	268	61.4455	30.4268	31.0187	2.63792	0.839972	64.7526
1637	268	56.3439	33.0626	23.2812	3.07913	0.973779	61.499
1638	268	57.7282	34.629	23.0992	5.14827	0.372254	51.8152
1639	268	66.4408	30.4578	35.983	3.21008	0.305729	60.6511
1640	268	76.3449	39.4151	36.9298	2.7406	0.851147	63.9335
1641	268	66.0214	41.6506	24.3708	4.1771	0.940628	55.5545
1642	268	80.4101	43.2915	37.1186	5.27939	1.54588	51.3826
1643	268	80.5606	51.1517	29.4089	3.21294	1.15758	60.6331
1644	268	81.8041	54.3277	27.4764	2.59374	0.425335	65.1182
1645	268	78.0268	50.6505	27.3763	5.19714	2.10462	51.6523
1646	268	89.8453	61.2501	28.5951	2.53584	0.842894	65.61
1647	268	76.389	46.7603	29.6287	2.68297	1.47782	64.3881
1648	268	80.1336	51.6305	28.5031	3.90914	1.81936	56.7959
1649	268	71.8122	45.1539	26.6583	3.22679	1.42614	60.5463
1650	268	43.5702	25.5564	18.0138	4.0967	0.803354	55.9156
1651	268	70.6755	43.0659	27.6096	7.4266	2.35906	45.8579
1652	268	68.5366	42.7131	25.8235	3.15774	0.553383	60.9844
1653	268	53.8763	24.3311	29.5453	2.6335	0.307852	64.7888
1654	268	58.7247	30.9042	27.8205	6.04712	1.42196	49.109
1655	268	69.1085	37.9693	31.1392	3.89412	1.20243	56.8688
1656	268	53.4612	31.6278	21.8333	8.39116	1.50683	44.0288
1657	268	78.5169	40.2219	38.295	2.53665	1.13434	65.6031
1658	268	71.0297	49.9156	21.1141	4.99825	0.643594	52.3285
1659	268	70.9041	40.4207	30.4834	5.96748	0.866454	49.3265
1660	268	67.9731	42.8078	25.1653	2.56506	0.651848	65.36
1661	268	79.144	47.7389	31.405	2.53457	1.18757	65.621
1662	268	67.2593	35.6762	31.5832	5.76832	2.23521	49.8878
1663	268	71.4591	39.0854	32.3737	4.01994	2.09002	56.2692
1664	268	77.4205	38.4702	38.9503	3.06438	1.26697	61.5975
1665	268	70.2478	41.5141	28.7337	6.27103	1.70175	48.5174
1666	268	72.6398	36.0638	36.5761	10.1195	3.1333	41.3641
1667	268	72.3257	41.1331	31.1926	3.1955	1.53978	60.7432
1668	268	55.286	26.9317	28.3543	3.80922	1.45663	57.2883
1669	268	65.1692	31.5133	33.656	10.9019	0.8608	40.35
1670	268	66.4178	35.5357	30.8821	3.31103	0.700758	60.0283
1671	268	71.7799	43.5521	28.2277	6.51098	2.19701	47.914
1672	268	71.2425	39.354	31.8885	5.59576	1.40216	50.3954
1673	268	78.2855	42.2786	36.0069	3.1617	1.14209	60.9589
1674	268	74.8197	41.6521	33.1676	6.62705	4.39787	47.6326
1675	268	81.271	53.1522	28.1188	4.54542	1.85788	54.0115
1676	268	68.8315	38.1659	30.6656	3.17272	1.81626	60.8883
1677	268	79.7707	44.0788	35.6919	2.59385	1.10972	65.1173
1678	268	65.7637	37.8227	27.9409	2.56199	1.39462	65.3861
1679	268	70.884	36.7848	34.0993	3.9082	1.0095	56.8005
1680	268	75.0141	40.0472	34.9669	2.56181	1.30938	65.3876
1681	268	78.1169	43.2805	34.8364	2.55348	1.04599	65.4586
1682	268	51.9352	28.8654	23.0699	7.19838	4.21126	46.3375
1683	268	68.1031	38.8263	29.2767	6.88559	1.73971	47.0288
1684	268	54.6545	26.3138	28.3407	4.72779	1.72847	53.3079
1685	268	72.6141	39.9524	32.6617	3.2404	1.48992	60.4614
1686	268	80.6948	42.5473	38.1475	3.30426	1.13368	60.0693
1687	268	67.6024	44.556	23.0464	3.31521	1.16514	60.0031
1688	268	76.5961	45.114	31.4822	4.97	1.73031	52.4274
1689	268	71.6362	39.8962	31.74	3.09065	1.18266	61.4225
1690	268	69.6832	39.1988	30.4844	4.89925	2.13951	52.6786
1691	268	72.8528	39.2292	33.6236	2.86004	1.07781	63.0309
1692	268	72.7111	48.0756	24.6355	2.84757	0.555002	63.1228
1693	268	74.3874	34.0302	40.3571	2.55582	0.980162	65.4386
1694	268	72.9949	42.7573	30.2376	5.23017	1.15213	51.5433
1695	268	67.9353	34.6113	33.324	2.58797	1.4037	65.1665
1696	268	61.1963	27.0868	34.1096	2.97061	1.02498	62.2389
1697	268	59.3443	27.3393	32.005	3.60511	1.43718	58.3496
1698	268	65.0467	33.616	31.4307	2.50288	0.705481	65.8968
1699	268	75.232	42.853	32.3789	3.82561	1.39934	57.2063
1700	268	66.5829	41.3905	25.1924	4.23359	0.527608	55.3063
1701	268	73.6156	40.3804	33.2352	3.22176	0.758395	60.5778
1702	268	70.7484	36.8249	33.9236	5.47111	1.29304	50.7753
1703	268	70.2771	40.6006	29.6765	4.1337	1.05391	55.7482
1704	268	70.2138	40.7117	29.5021	7.49524	0.639951	45.7175
1705	268	79.729	60.7969	18.9322	3.44499	0.202713	59.24
1706	268	83.2014	55.4044	27.797	5.09579	1.88048	51.9925
1707	268	79.1458	48.5052	30.6406	4.44991	2.12964	54.3952
1708	268	82.0991	54.644	27.4551	3.87311	0.786407	56.9715
1709	268	85.2713	55.3834	29.8879	8.91133	3.10587	43.1549
1710	268	73.3571	38.8443	34.5128	5.37875	1.49087	51.0643
1711	268	67.4902	36.6166	30.8736	2.61107	1.21113	64.9738
1712	268	71.7602	35.188	36.5722	2.56568	0.309593	65.3547
1713	268	67.3431	35.2403	32.1028	3.53959	1.56869	58.7075
1714	268	69.7603	42.085	27.6753	3.01811	0.93442	61.9108
1715	268	55.5758	27.5447	28.0311	3.06709	1.3018	61.5794
1716	268	67.4977	34.899	32.5988	3.24621	1.22234	60.4253
1717	268	73.8796	42.8692	31.0104	10.0239	2.56452	41.4953
1718	268	68.4096	37.8652	30.5444	2.9042	1.01111	62.7098
1719	268	69.2832	24.551	44.7322	4.8037	0.524948	53.0256
1720	268	82.7321	52.396	30.336	3.94743	1.63246	56.6117
1721	268	74.0698	39.8838	34.186	6.80434	2.71602	47.2152
1722	268	84.6455	45.5688	39.0767	3.07862	0.653655	61.5024
1723	268	74.372	45.914	28.458	4.40359	2.05531	54.5852
1724	268	73.6975	42.1369	31.5607	2.88142	0.955392	62.8746
1725	268	81.4234	47.0594	34.364	2.81812	0.803795	63.3419
1726	268	73.8647	39.777	34.0878	2.8253	1.76852	63.2882
1727	268	77.0047	38.5349	38.4698	4.67951	1.5278	53.4906
1728	268	77.5248	39.8884	37.6364	2.78717	1.28014	63.5755
1729	268	78.0367	48.3274	29.7094	2.54125	1.15897	65.5635
1730	268	69.21	36.275	32.9349	3.51582	1.41463	58.8395
1731	268	61.7206	30.2161	31.5045	2.58342	0.787702	65.2048
1732	268	69.0388	30.8381	38.2007	2.56666	0.563798	65.3463
1733	268	73.4876	35.0756	38.412	2.638	0.861004	64.752
1734	268	62.0252	33.9351	28.0901	3.62725	0.760492	58.2307
1735	268	73.1806	36.3072	36.8734	6.89264	2.26568	47.0128
1736	268	70.6211	39.1082	31.5129	4.16922	1.13999	55.5895
1737	268	62.8632	30.5044	32.3588	3.91042	0.577145	56.7897
1738	268	55.022	24.9636	30.0584	2.72397	1.02797	64.0634
1739	268	64.9556	38.8302	26.1253	6.47479	0.891954	48.0031
1740	268	66.7564	38.6891	28.0673	13.6476	1.86431	37.4391
1741	268	67.7249	32.7028	35.022	3.3667	0.918402	59.6957
1742	268	70.7217	28.431	42.2907	3.30555	1.24521	60.0615
1743	268	77.4295	46.8079	30.6216	7.73516	2.44216	45.2398
1744	268	79.2719	49.8489	29.423	2.88194	1.34664	62.8709
1745	268	77.1204	45.3529	31.7675	4.02853	1.01553	56.2292
1746	268	78.7635	45.0762	33.6873	2.68954	0.518821	64.3357
1747	268	73.3053	45.5177	27.7876	3.0522	0.945796	61.6794
1748	268	78.7596	48.2533	30.5063	2.7274	0.689475	64.0366
1749	268	77.5936	50.0833	27.5103	2.60923	1.19888	64.9891
1750	268	69.1469	36.1581	32.9888	3.25281	0.808871	60.3844
1751	268	76.5987	53.1159	23.4828	4.75297	0.113268	53.2136
1752	268	64.2924	33.112	31.1805	2.60488	0.814447	65.0252
1753	268	73.3217	28.4968	44.8249	3.25195	0.73903	60.3897
1754	268	73.2682	43.0255	30.2426	3.78209	1.01153	57.4249
1755	268	68.2834	32.3621	35.9212	5.55326	0.65503	50.5237
1756	268	60.4401	27.8475	32.5927	2.61741	0.221275	64.9213
1757	268	64.7565	41.685	23.0715	2.68452	0.742299	64.3757
1758	268	60.3998	26.8723	33.5275	2.57256	0.16769	65.2964
1759	268	57.8202	30.955	26.8652	3.26982	0.833017	60.2795
1760	268	76.2831	38.5846	37.6985	6.2665	1.76756	48.5291
1761	268	81.7509	56.4664	25.2844	2.60708	1.2368	65.0069
1762	268	73.5384	36.6036	36.9348	2.90005	0.973052	62.7397
1763	268	76.1938	36.3333	39.8605	2.69957	0.898385	64.2559
1764	268	79.9859	45.4229	34.563	2.68967	1.28971	64.3346
1765	268	79.4086	49.5309	29.8777	2.67634	0.651835	64.4412
1766	268	53.7146	39.0967	14.6179	2.77029	0.148752	63.7044
1767	268	79.6266	53.4007	26.2259	4.22841	2.70927	55.3289
1768	268	59.1649	30.3071	28.8578	2.82555	0.477129	63.2863
1769	268	73.2645	39.5582	33.7063	3.69563	0.989612	57.8693
1770	268	67.9047	37.4484	30.4563	3.63692	1.71724	58.179
1771	268	47.1935	21.8437	25.3497	2.55652	0.233954	65.4326
1772	268	64.1983	37.434	26.7643	7.51796	2.08073	45.6714
1773	268	76.588	49.9654	26.6226	2.76798	1.5489	63.722
1774	268	71.8623	42.2372	29.6251	4.9908	1.5804	52.3545
1775	268	72.3695	45.0292	27.3403	4.31869	0.854573	54.9406
1776	268	71.0736	43.9049	27.1687	3.35196	0.877447	59.783
1777	268	51.6053	20.6437	30.9616	2.57597	1.16493	65.2676
1778	268	57.9296	30.3439	27.5857	4.6903	2.70764	53.4495
1779	268	82.7179	42.9082	39.8098	2.57028	0.710652	65.3157
1780	268	77.7925	44.8011	32.9914	3.00199	1.14709	62.0213
1781	268	19.7429	9.32143	10.4215	8.71947	5.19812	43.4691
1782	268	69.6823	38.6588	31.0235	5.21425	1.38486	51.5957
1783	268	53.7215	24.8018	28.9197	3.19361	1.58794	60.7552
1784	268	64.1891	25.0646	39.1245	3.00054	0.297717	62.0313
1785	268	70.2776	37.8454	32.4323	2.64958	1.51031	64.6575
1786	268	76.608	46.7638	29.8442	4.4596	1.61754	54.3557
1787	268	65.7745	38.5667	27.2078	2.7395	0.928272	63.9422
1788	268	73.6792	42.9586	30.7206	2.69325	1.01636	64.3061
1789	268	66.3854	34.2159	32.1695	3.81324	1.37563	57.2681
1790	268	73.4195	43.3577	30.0618	2.53735	1.60888	65.597
1791	268	60.6639	27.4826	33.1813	3.72595	0.972291	57.7119
1792	268	69.0918	38.2029	30.8889	4.73637	1.5651	53.2757
1793	268	77.9857	37.5261	40.4597	3.14119	1.5043	61.0913
1794	268	72.6461	30.5481	42.098	2.69114	0.756693	64.3229
1795	268	63.118	24.8737	38.2444	4.1583	0.535337	55.6381
1796	268	68.8765	33.1837	35.6928	3.5668	0.985405	58.5578
1797	268	72.1477	40.0904	32.0573	9.21021	3.48841	42.6829
1798	268	76.6187	42.1092	34.5095	4.1808	1.34339	55.5381
1799	268	62.0709	43.6521	18.4188	2.60807	1.15544	64.9987
1800	268	60.9281	34.4499	26.4782	2.6913	0.278907	64.3216
1801	268	77.4662	36.5561	40.9102	2.67994	0.304588	64.4124
1802	268	81.8925	50.5842	31.3082	3.91649	1.08366	56.7604
1803	268	77.591	46.6762	30.9148	2.74489	0.664012	63.9003
1804	268	60.0195	30.5466	29.4729	4.19997	0.771526	55.4535
1805	268	71.638	43.9321	27.7059	2.62743	0.359309	64.8387
1806	268	71.984	42.18	29.804	2.99415	0.487565	62.0754
1807	268	84.2519	50.155	34.0969	3.621	0.974217	58.2641
1808	268	62.4733	38.355	24.1183	3.07509	0.859149	61.5259
1809	268	82.096	58.0721	24.0239	2.60011	0.36342	65.0649
1810	268	65.5717	42.7332	22.8384	2.7999	0.855234	63.479
1811	268	72.5324	37.8482	34.6842	3.57158	1.37445	58.5317
1812	268	81.791	49.0252	32.7658	3.15993	1.12225	60.9703
1813	268	69.8576	33.8404	36.0172	4.93568	1.58626	52.5487
1814	268	69.7817	35.3521	34.4297	2.60108	0.899059	65.0568
1815	268	79.7981	45.1173	34.6808	4.82956	1.39748	52.9308
1816	268	62.7616	29.8113	32.9502	2.76766	1.16496	63.7246
1817	268	60.3229	25.0148	35.3081	2.61492	0.373715	64.9419
1818	268	78.2279	32.0369	46.191	4.46606	1.32128	54.3295
1819	268	82.8871	47.6635	35.2236	4.40974	1.41159	54.5599
1820	268	54.1681	35.4338	18.7343	3.39451	0.970174	59.5322
1821	268	76.9277	49.4229	27.5048	2.90497	0.688016	62.7042
1822	268	73.6232	43.7088	29.9144	3.98875	2.08022	56.4155
1823	268	70.1038	36.7619	33.3419	5.59446	2.04941	50.3993
1824	268	79.4904	46.1667	33.3237	3.00836	0.742795	61.9775
1825	268	60.7014	36.778	23.9234	3.81161	0.799471	57.2763
1826	268	56.2699	26.2578	30.0121	2.64843	0.578183	64.6668
1827	268	49.0341	30.247	18.7871	6.40667	0.545211	48.1726
1828	268	60.4324	34.1032	26.3292	4.86922	1.42622	52.7867
1829	268	58.3007	40.0284	18.2723	3.28389	0.215056	60.1933
1830	268	66.8939	41.4434	25.4505	2.734	1.08364	63.985
1831	268	80.2544	43.4048	36.8497	3.35702	0.965054	59.753
1832	268	77.0194	40.704	36.3154	2.90193	1.54766	62.7261
1833	268	85.1612	48.5059	36.6554	3.59765	1.12347	58.3899
1834	268	66.6258	41.7648	24.8611	8.73394	1.52867	43.4451
1835	268	78.8138	50.8258	27.988	3.86681	0.518113	57.0024
1836	268	63.3012	26.5964	36.7048	4.7633	0.385743	53.1751
1837	268	53.9493	27.3338	26.6155	4.0339	0.685326	56.2043
1838	268	69.1671	37.5141	31.653	5.13119	1.32289	51.8726
1839	268	58.2244	24.9	33.3244	5.57174	0.549807	50.4677
1840	268	73.4035	46.3304	27.0731	3.28215	2.04912	60.2039
1841	268	55.1118	32.1141	22.9977	3.06197	1.87756	61.6137
1842	268	68.0991	41.2159	26.8832	3.65328	1.46149	58.092
1843	268	68.9946	36.7122	32.2823	3.19821	1.22727	60.726
1844	268	76.6465	44.9578	31.6887	4.00704	0.753797	56.3296
1845	268	80.3954	47.1069	33.2885	4.52377	0.995518	54.0975
1846	268	65.0949	32.8334	32.2614	4.74485	1.30669	53.2439
1847	268	74.9835	41.4764	33.5071	2.51534	0.117308	65.7878
1848	268	72.325	41.3865	30.9386	2.96234	1.143	62.2968
1849	268	79.0591	43.9836	35.0755	3.36734	1.36911	59.6919
1850	268	87.4794	56.029	31.4504	3.54369	1.51057	58.6848
1851	268	65.9426	30.4488	35.4938	3.25665	1.41305	60.3606
1852	268	73.1786	36.3743	36.8042	6.88425	1.30393	47.0318
1853	268	78.5117	39.6368	38.8749	2.55302	1.03093	65.4625
1854	268	69.9019	36.8197	33.0822	4.08773	1.46271	55.9565
1855	268	74.9874	40.816	34.1714	4.83128	2.13362	52.9245
1856	268	78.7455	47.3226	31.423	2.71725	0.963545	64.1162
1857	268	73.2399	36.3954	36.8446	9.45211	1.45347	42.3157
1858	268	57.5472	29.5439	28.0033	6.8879	0.494333	47.0235
1859	268	57.7626	28.2868	29.4758	4.20285	1.3211	55.4408
1860	268	73.652	44.5084	29.1435	4.51208	0.585194	54.1442
1861	268	72.6243	45.8747	26.7496	5.39792	1.61235	51.0037
1862	268	72.6807	32.5606	40.1201	4.86451	1.23433	52.8037
1863	268	58.1007	29.1536	28.9471	6.31207	1.31915	48.4121
1864	268	75.1713	40.8496	34.3217	2.63244	1.22012	64.7975
1865	268	83.3029	51.7937	31.5092	3.21585	1.31597	60.6149
1866	268	71.4071	39.9756	31.4315	7.07886	2.04133	46.5968
1867	268	70.1658	46.1638	24.002	3.23173	0.377254	60.5154
1868	268	82.4672	39.9148	42.5523	3.06532	0.624603	61.5913
1869	268	84.0044	45.8646	38.1397	6.27916	2.0951	48.4965
1870	268	74.4909	42.0508	32.4401	3.524	0.657964	58.7939
1871	268	79.0267	41.5975	37.4292	3.21649	0.616638	60.6108
1872	268	73.1221	51.8824	21.2398	2.43891	0.950982	66.468
1873	268	70.9087	41.746	29.1627	4.03864	1.12898	56.1823
1874	268	82.2299	56.0902	26.1397	3.18513	1.42203	60.8091
1875	268	63.5476	35.3129	28.2347	2.51102	0.853935	65.8255
1876	268	56.0639	28.8355	27.2285	2.54315	0.827447	65.5471
1877	268	79.4765	40.5643	38.9123	3.88178	1.27482	56.9291
1878	268	66.948	31.3095	35.6386	4.57556	0.791433	53.8926
1879	268	80.0538	53.4118	26.6421	2.68056	1.12872	64.4074
1880	268	83.545	50.6164	32.9286	5.0999	1.95584	51.9785
1881	268	63.7623	51.5817	12.1806	9.73695	0.417346	41.899
1882	268	63.8774	32.8524	31.025	3.09383	0.758391	61.4015
1883	268	64.0152	32.1493	31.8659	3.32991	1.49824	59.9147
1884	268	66.7896	43.8186	22.9711	4.09992	1.2897	55.901
1885	268	72.0483	40.8724	31.1759	8.26341	2.04569	44.2545
1886	268	76.1789	44.172	32.0068	2.62558	0.639538	64.8539
1887	268	72.421	46.6779	25.7431	3.01611	0.652744	61.9244
1888	268	56.5823	31.6732	24.9091	3.09876	0.607306	61.3689
1889	268	72.6568	38.7793	33.8775	2.52904	0.439215	65.6688
1890	268	74.2695	33.4169	40.8526	2.61489	0.49947	64.9421
1891	268	67.6088	34.6884	32.9204	2.49474	0.192836	65.9684
1892	268	81.6926	52.4186	29.2741	4.09641	0.801691	55.9169
1893	268	47.302	28.3085	18.9934	5.44046	4.81091	50.8705
1894	268	76.5019	50.1335	26.3684	3.27367	1.47595	60.2559
1895	268	69.5432	39.0338	30.5094	9.10099	2.50314	42.853
1896	268	70.0075	39.6055	30.4021	9.09302	3.69927	42.8655
1897	268	69.4999	36.2435	33.2564	5.54056	2.21027	50.5623
1898	268	50.0378	32.0604	17.9774	14.3512	0.550018	36.817
1899	268	80.2801	50.6601	29.6199	2.61131	1.39692	64.9718
1900	268	48.6316	29.1642	19.4673	3.74433	0.643736	57.6173
1901	268	80.0771	53.58	26.4972	2.60739	1.03369	65.0043
1902	268	62.9309	23.5371	39.3938	7.25837	1.66188	46.2095
1903	268	66.5845	41.9629	24.6216	4.26621	1.28862	55.165
1904	268	65.047	33.8747	31.1723	11.0331	1.85255	40.1894
1905	268	55.3927	27.0017	28.391	2.78404	0.925438	63.5993
1906	268	72.2362	44.5126	27.7236	4.24316	0.980517	55.2647
1907	268	75.3983	42.7082	32.6901	2.94579	0.545084	62.4133
1908	268	68.6421	39.6351	29.007	2.58747	0.326072	65.1707
1909	268	52.3371	25.0085	27.3286	7.74922	0.801755	45.2125
1910	268	58.487	29.9187	28.5683	3.39154	0.124148	59.5496
1911	268	64.381	40.8449	23.5361	2.78631	0.895752	63.582
1912	268	83.315	48.3819	34.933	3.5802	1.32467	58.4846
1913	268	71.3694	39.6971	31.6722	3.16745	1.71069	60.922
1914	268	61.1856	40.8691	20.3165	3.20524	4.81001	60.6817
1915	268	73.0672	38.5995	34.4677	2.66758	0.56847	64.5117
1916	268	48.15	14.7975	33.3525	9.63494	0.702329	42.0463
1917	268	45.8736	24.166	21.7076	3.0714	0.150665	61.5506
1918	268	64.8955	32.2951	32.6004	9.95154	1.67037	41.5956
1919	268	74.3373	47.3771	26.9602	2.67216	0.715965	64.4748
1920	268	66.2679	31.0181	35.2498	3.70576	0.738178	57.8165
1921	268	84.8087	40.6783	44.1305	2.7718	1.72632	63.6928
1922	268	84.9482	44.8939	40.0542	3.41179	1.4171	59.4315
1923	268	20.0636	12.2979	7.76574	9.97137	6.59696	41.568
1924	268	65.9138	26.8045	39.1093	3.22809	0.202176	60.5382
1925	268	77.5606	31.8153	45.7453	2.49738	0.43487	65.9451
1926	268	74.1426	39.4818	34.6608	2.92149	0.921869	62.5859
1927	268	65.9252	34.1278	31.7974	7.21391	3.96199	46.3042
1928	268	75.0619	48.2299	26.832	3.08188	0.595773	61.4807
1929	268	63.4923	52.5128	10.9796	6.30732	0.3923	48.4242
1930	268	71.5558	34.4295	37.1263	3.41394	0.696714	59.419
1931	268	63.2037	31.9773	31.2263	2.68209	0.280205	64.3951
1932	268	61.0715	44.0457	17.0258	2.83847	0.681141	63.1901
1933	268	70.7014	36.3544	34.347	7.29079	1.44776	46.1409
1934	268	68.945	32.412	36.533	3.69919	0.623501	57.8507
1935	268	81.4315	54.1716	27.2599	2.58245	2.04098	65.2129
1936	268	76.975	48.107	28.868	2.69099	1.51493	64.3241
1937	268	40.5091	23.1149	17.3942	5.56005	3.42731	50.5031
1938	268	69.5494	37.7093	31.8402	2.80655	1.31099	63.4288
1939	268	79.0888	62.1798	16.909	11.5944	0.211625	39.5301
1940	268	83.984	60.0657	23.9183	3.03486	0.773502	61.7966
1941	268	76.3825	46.354	30.0285	5.09911	1.45406	51.9812
1942	268	84.9248	57.6406	27.2841	4.49041	1.23689	54.2312
1943	268	76.1635	44.8605	31.3031	3.49966	0.801196	58.9299
1944	268	65.5848	37.3941	28.1906	2.61921	1.07192	64.9064
1945	268	80.6369	41.4139	39.2229	4.23597	1.54647	55.2959
1946	268	77.2652	39.0534	38.2118	5.12421	1.83495	51.8962
1947	268	79.7485	44.3193	35.4292	2.87544	1.29367	62.9181
1948	268	71.1095	36.7036	34.4058	2.56729	1.33834	65.341
1949	268	59.6365	31.3476	28.289	3.76975	0.989395	57.4875
1950	268	67.1452	33.9513	33.1939	2.54847	0.593517	65.5015
1951	268	69.5103	30.0783	39.4321	2.56948	0.28268	65.3225
1952	268	68.9644	39.2379	29.7265	3.66532	0.444743	58.0284
1953	268	69.2349	36.3569	32.8781	2.6488	0.584656	64.6638
1954	268	82.3578	42.8354	39.5224	4.95742	2.29619	52.4718
1955	268	63.4603	29.9111	33.5493	4.89369	1.81995	52.6986
1956	268	65.9392	44.3599	21.5792	3.09724	0.207368	61.3789
1957	268	65.8807	43.635	22.2457	3.66813	0.796503	58.0135
1958	268	56.0847	26.8316	29.2531	2.58316	0.284753	65.2069
1959	268	68.7068	41.955	26.7518	9.55596	3.23397	42.1618
1960	268	78.8447	38.5819	40.2628	3.8044	0.927739	57.3124
1961	268	32.8469	20.2832	12.5637	9.70404	7.48915	41.9463
1962	268	76.2934	42.6796	33.6138	7.72391	2.92756	45.2618
1963	268	68.3179	41.3088	27.0091	4.05891	1.83735	56.0886
1964	268	70.53	35.4815	35.0485	7.25606	1.10396	46.2144
1965	268	67.1521	36.3455	30.8066	3.08366	0.823727	61.4689
1966	268	76.1618	51.9615	24.2004	2.56222	0.719223	65.3841
1967	268	46.5454	23.5992	22.9463	2.71532	0.516249	64.1313
1968	268	58.1179	28.3272	29.7906	2.70184	0.167761	64.2378
1969	268	77.437	46.3194	31.1176	2.57055	0.617509	65.3134
1970	268	70.5824	44.1997	26.3827	4.32543	1.42129	54.9121
1971	268	71.5435	40.3541	31.1895	6.01379	2.55201	49.1996
1972	268	68.5855	20.4888	48.0967	3.64797	1.24375	58.1202
1973	268	56.0082	33.0028	23.0054	7.66358	2.28689	45.3803
1974	268	71.4594	42.9314	28.528	3.17588	1.13321	60.8681
1975	268	76.1472	38.5317	37.6155	4.79566	0.965283	53.0552
1976	268	79.4568	43.4768	35.98	2.52662	0.859117	65.6898
1977	268	47.7493	19.219	28.5303	3.25172	0.357455	60.3911
1978	268	74.1048	38.3811	35.7236	5.43184	2.38749	50.8973
1979	268	83.0666	42.8527	40.2139	4.91927	1.54985	52.607
1980	268	79.5556	43.6684	35.8872	2.59125	0.963076	65.139
1981	268	17.6948	12.3512	5.34363	12.0332	0.319053	39.0436
1982	268	73.374	40.6582	32.7159	6.01596	2.26175	49.1937
1983	268	70.5812	36.3484	34.2328	6.5148	1.30316	47.9046
1984	268	69.7413	42.776	26.9653	10.2144	1.59515	41.2357
1985	268	75.5687	44.1882	31.3805	3.13763	0.97275	61.1144
1986	268	58.065	26.0048	32.0603	2.75515	0.662951	63.8208
1987	268	83.8894	45.0905	38.7989	3.19519	0.993304	60.7452
1988	268	86.7439	49.1474	37.5965	2.59161	0.595462	65.136
1989	268	86.9563	32.7813	54.175	4.40042	1.10301	54.5983
1990	268	65.6566	33.8142	31.8424	2.65174	0.813129	64.6399
1991	268	80.5061	44.9713	35.5348	8.8584	3.94461	43.2407
1992	268	87.486	54.0233	33.4627	3.6537	1.21149	58.0898
1993	268	74.1161	32.7935	41.3227	5.88427	1.72201	49.558
1994	268	73.4475	34.5308	38.9167	3.30382	1.64922	60.072
1995	268	78.8036	35.5555	43.2481	2.71961	0.735427	64.0977
1996	268	80.7359	43.768	36.9679	2.52433	0.442981	65.7096
1997	268	77.0119	46.282	30.7299	3.23679	1.45395	60.4838
1998	268	80.2912	48.6316	31.6596	3.00117	0.992801	62.027
1999	268	75.0151	43.6045	31.4106	2.81184	1.79968	63.389
2000	268	76.2228	46.9102	29.3126	3.4961	2.26512	58.9499
2001	268	87.4486	44.396	43.0526	2.53824	0.920031	65.5894
2002	268	79.4466	43.0854	36.3612	6.98243	1.7932	46.8104
2003	268	84.503	38.9151	45.5879	6.24054	2.44852	48.5963
2004	268	47.1701	28.0989	19.0712	3.68265	1.59474	57.9372
2005	268	85.6432	55.4626	30.1806	4.54644	3.11149	54.0075
2006	268	79.3305	48.6709	30.6595	3.47319	1.87147	59.0792
2007	268	71.7538	27.1221	44.6317	2.50519	0.479978	65.8766
2008	268	26.7726	14.184	12.5886	3.18786	0.857491	60.7917
2009	268	82.605	46.0391	36.5659	3.92955	1.4144	56.6974
2010	268	81.7798	24.5884	57.1915	2.80834	1.15766	63.4153
2011	268	89.1941	50.8253	38.3688	2.96957	0.898543	62.2462
2012	268	80.1426	43.9836	36.159	4.3075	1.44616	54.9882
2013	268	77.6989	39.334	38.3649	3.24302	1.73746	60.4451
2014	268	81.9287	39.4829	42.4458	3.44004	0.829263	59.2684
2015	268	67.4567	39.8656	27.5912	3.10153	1.79642	61.3506
2016	268	83.9595	49.87	34.0895	2.72652	0.991497	64.0434
2017	268	72.2727	31.8204	40.4523	2.64953	0.435109	64.6578
2018	268	62.7294	35.8157	26.9138	3.03557	0.702023	61.7918
2019	268	82.7876	37.6471	45.1404	2.76425	0.582116	63.7507
2020	268	75.5378	50.631	24.9068	3.06719	0.842875	61.5787
2021	268	87.2268	42.7662	44.4607	3.55429	1.15574	58.6264
2022	268	85.3055	49.7379	35.5676	4.97128	1.88742	52.423
2023	268	82.169	47.9016	34.2674	6.40685	3.22029	48.1721
2024	268	78.7817	48.3008	30.4808	2.97561	2.03334	62.2041
2025	268	82.0588	47.7075	34.3513	9.07304	2.88842	42.897
2026	268	81.2657	41.2569	40.0087	3.34479	1.45718	59.8257
2027	268	76.3947	38.4961	37.8986	2.58047	0.682558	65.2296
2028	268	80.5514	38.4856	42.0658	2.55713	0.366275	65.4274
2029	268	76.8632	37.2025	39.6607	6.22662	1.98731	48.6325
2030	268	86.9147	48.0926	38.8221	5.5213	2.91974	50.621
2032	268	59.4318	31.6155	27.8162	2.64261	1.17644	64.7143
2033	268	20.6236	11.6808	8.94279	6.15635	0.274767	48.8169
2034	268	66.3375	31.0053	35.3323	2.52428	0.179046	65.71
2035	268	79.9129	49.0757	30.8372	2.53195	0.802754	65.6436
2036	268	75.807	46.9389	28.8681	2.56466	1.49725	65.3633
2039	268	68.8687	35.2818	33.5869	3.44661	1.45088	59.2307
2040	268	80.7874	52.0136	28.7738	2.60948	0.94625	64.987
2041	268	59.4767	32.7102	26.7665	3.88568	0.702147	56.91
2042	268	64.1391	38.5452	25.594	4.57374	1.13494	53.8998
2043	268	66.4666	32.3254	34.1412	4.83882	1.07171	52.897
2044	268	79.5537	48.0158	31.5378	2.67684	0.948987	64.4372
2045	268	57.6384	36.813	20.8254	3.10371	1.55002	61.3363
2046	268	58.6752	32.0855	26.5897	5.79011	1.53846	49.8251
2047	268	73.7128	48.103	25.6098	2.62254	1.06597	64.8789
2048	268	67.2271	38.437	28.7901	9.60275	1.62145	42.0932
2049	268	69.3266	36.6448	32.6818	2.60912	0.834494	64.99
2050	268	70.7856	44.1545	26.6311	4.75799	1.66089	53.1949
2051	268	69.6175	41.6708	27.9468	2.55466	0.60335	65.4485
2052	268	64.44	30.9672	33.4729	2.58208	0.832827	65.216
2053	268	68.796	40.6341	28.1619	4.63214	2.30987	53.6723
2054	268	69.1058	40.3699	28.7359	3.26291	1.02259	60.322
2055	268	67.9121	43.9358	23.9763	3.14237	1.14017	61.0837
2056	268	57.9904	36.4759	21.5145	4.2057	1.15214	55.4283
2057	268	82.3619	53.8676	28.4942	2.53353	0.529657	65.63
2058	268	78.6145	52.0675	26.547	2.65548	0.52818	64.6095
2059	268	64.164	45.2929	18.8712	4.06151	1.74031	56.0766
2060	268	72.0522	45.9601	26.0921	3.06238	2.38484	61.611
2061	268	71.1309	50.5562	20.5747	2.66433	0.987933	64.5379
2062	268	69.103	46.1646	22.9384	3.4547	0.941647	59.1844
2063	268	73.5185	44.8053	28.7133	5.07572	2.2718	52.0609
2064	268	69.4607	27.6553	41.8054	2.49522	0.50558	65.9642
2065	268	74.0533	43.0877	30.9657	3.6198	1.86912	58.2706
2066	268	73.4212	43.986	29.4352	6.46615	2.0257	48.0244
2067	268	20.3058	11.2636	9.04221	8.66104	0.0425472	43.5667
2068	268	83.4816	30.2465	53.2351	2.56991	0.770694	65.3188
2069	268	65.2916	41.7738	23.5178	3.37044	1.62713	59.6736
2070	268	70.1326	45.1897	24.9428	3.50317	1.58786	58.9102
2071	268	48.066	27.6309	20.4351	8.5855	0.520097	43.694
2072	268	39.5199	22.3679	17.1521	7.5554	0.439906	45.5958
2073	268	74.8477	44.4575	30.3902	2.60055	1.14563	65.0613
2074	268	68.1205	39.3944	28.7261	4.67804	1.01109	53.4962
2075	268	79.2698	50.1333	29.1364	2.63224	1.32518	64.7991
2076	268	65.8422	37.8327	28.0095	5.50869	0.871766	50.6596
2077	268	79.9551	42.378	37.5772	3.49642	2.06821	58.9481
2078	268	41.9939	23.0434	18.9506	6.72259	0.145836	47.4059
2079	268	77.0619	47.2268	29.8351	2.81485	0.995948	63.3664
2080	268	61.4798	31.7811	29.6986	4.51973	0.878035	54.1136
2081	268	70.8789	47.6721	23.2068	6.39333	1.09147	48.2061
2082	268	60.3777	36.8879	23.4898	3.05637	0.784077	61.6513
2083	268	71.3821	43.9425	27.4396	4.03977	0.424569	56.177
2084	268	71.2566	44.5991	26.6575	3.13364	0.797647	61.1403
2085	268	63.3453	29.7386	33.6067	5.46354	1.29842	50.7987
2086	268	67.307	37.1385	30.1685	5.82042	1.85128	49.7385
2087	268	70.2742	38.2432	32.0311	4.48306	2.00533	54.2608
2088	268	67.9438	33.6713	34.2724	9.95367	1.89653	41.5926
2089	268	72.4105	41.4743	30.9362	2.94459	2.40619	62.4218
2090	268	67.6882	39.5481	28.14	2.61737	0.698528	64.9216
2091	268	61.9119	34.7315	27.1803	4.39806	1.12673	54.6081
2092	268	43.7331	24.5878	19.1453	2.74178	0.687799	63.9244
2093	268	37.8864	18.3616	19.5248	9.40477	0.669015	42.3866
2094	268	64.1777	43.8183	20.3593	3.4107	1.95523	59.4378
2095	268	70.7956	39.6502	31.1454	5.06857	1.91402	52.0854
2096	268	42.5911	17.7885	24.8027	2.5904	0.548795	65.1461
2097	268	66.3127	26.9961	39.3166	2.62023	0.775322	64.898
2098	268	71.2269	42.5558	28.6711	3.46799	0.960721	59.1087
2099	268	78.4695	47.4931	30.9764	3.24178	0.964979	60.4528
2100	268	72.0072	46.3773	25.6299	2.52646	0.519416	65.6911
2101	268	71.174	46.8643	24.3096	3.53392	1.43348	58.7389
2102	268	74.9221	39.0296	35.8925	4.91688	1.28322	52.6156
2103	268	73.3138	37.6472	35.6666	2.93483	1.16116	62.4909
2104	268	77.893	47.9761	29.9169	3.28972	1.64234	60.1577
2105	268	79.725	51.1758	28.5492	3.01637	1.65404	61.9227
2106	268	73.0169	44.6008	28.4161	2.75117	0.998349	63.8516
2108	268	77.8918	47.9245	29.9673	2.7284	0.878123	64.0287
2109	268	44.3903	23.2122	21.1781	8.50878	0.33828	43.825
2110	268	65.5746	34.1505	31.424	12.2631	3.01887	38.7981
2111	268	77.0065	48.2973	28.7092	4.89379	2.12366	52.6982
2112	268	53.025	29.0599	23.9651	7.398	0.932737	45.9169
2113	268	72.3452	40.3468	31.9984	2.64781	0.73583	64.6718
2114	268	73.9892	43.4341	30.555	4.64293	1.43568	53.6307
2115	268	61.7308	26.335	35.3958	2.77804	0.186292	63.6451
2116	268	71.7326	36.1507	35.5819	3.56253	1.7512	58.5812
2117	268	68.5745	30.7578	37.8167	3.32289	1.57352	59.9568
2118	268	67.2441	32.8928	34.3513	7.48398	1.34135	45.7404
2119	268	76.5672	41.5126	35.0546	5.37082	1.03288	51.0894
2120	268	53.8478	27.1045	26.7433	2.62413	0.347063	64.8658
2122	268	80.8456	51.2434	29.6022	2.59379	1.7831	65.1178
2123	268	80.5972	43.2357	37.3615	4.8358	1.34846	52.908
2124	268	72.7009	44.9477	27.7532	3.96956	2.58434	56.5063
2125	268	62.9984	38.2085	24.7899	2.79957	0.466867	63.4815
2126	268	74.5026	41.294	33.2085	4.32205	0.999369	54.9264
2127	268	74.6011	37.9153	36.6859	2.59616	0.658628	65.0979
2128	268	75.167	44.1498	31.0172	2.62508	1.4796	64.858
2129	268	75.1541	51.2981	23.856	2.61711	0.94897	64.9238
2130	268	43.417	24.3932	19.0238	5.38489	0.167372	51.0449
2131	268	72.9439	39.7326	33.2113	2.87475	1.39121	62.9232
2132	268	68.3026	28.8541	39.4485	4.34972	1.15318	54.8097
2133	268	66.9171	28.0083	38.9088	3.67139	0.986059	57.9964
2134	268	87.166	61.0473	26.1186	2.61123	0.754404	64.9724
2135	268	57.8497	37.2994	20.5503	2.62907	1.12095	64.8251
2136	268	72.832	34.4961	38.3359	4.64189	1.27941	53.6347
2137	268	82.332	54.3887	27.9433	2.60243	0.668713	65.0456
[truncated: 15,689 more rows]

## Sheet: 8970 Obese Fasted
Segment	Cell	0-56nm MAMs	0-24nm MAMs	25-56nm MAMs	MCI^2	Volume, Volume (µm³)	Sphericity (Voxel), Sphericity
2	31	59.8374	43.4935	16.3439	7.83804	0.139581	45.041
3	31	54.9466	38.0922	16.8544	3.03899	0.229894	61.7686
5	31	0	0	0	2.72786	0.0418222	64.033
6	31	65.2795	37.2288	28.0507	3.14347	0.994367	61.0766
7	31	78.866	51.9077	26.9583	2.62336	0.546684	64.8722
9	31	80.9969	54.0306	26.9663	4.403	1.43071	54.5877
10	31	75.3246	45.6714	29.6532	2.63546	0.404277	64.7727
11	31	64.5795	39.3162	25.2633	3.56111	0.211791	58.589
12	31	82.8973	44.2216	38.6757	3.01322	0.62541	61.9442
13	31	67.9635	41.2218	26.7417	6.15957	1.00332	48.8083
14	31	79.0789	35.102	43.9769	3.12604	1.1699	61.1899
15	31	87.0705	63.1806	23.8899	3.08181	1.09034	61.4812
16	31	65.525	44.6297	20.8953	4.38017	0.881985	54.6823
17	31	75.3486	35.166	40.1826	2.4605	0.626704	66.273
18	31	0	0	0	6.99579	0.0544978	46.7805
19	31	85.2138	35.5896	49.6241	2.48776	0.230157	66.03
20	31	89.3024	50.3934	38.909	3.64214	0.916424	58.1512
21	31	92.8269	73.0375	19.7895	4.30336	0.773299	55.0058
22	31	72.4157	40.1053	32.3104	3.15761	0.915426	60.9853
23	31	77.5695	49.9773	27.5922	6.06051	1.33609	49.0728
24	31	92.6708	54.4073	38.2635	3.48074	1.23974	59.0365
25	31	33.8315	16.0175	17.814	5.87419	0.282412	49.5863
26	31	87.7891	66.4189	21.3702	2.7591	0.462599	63.7903
27	31	90.5426	64.1948	26.3478	2.76568	0.77535	63.7397
28	31	38.2517	6.59115	31.6606	4.50896	0.171914	54.1567
29	31	77.041	51.3246	25.7164	2.92341	0.694031	62.5721
32	31	63.3168	38.6586	24.6582	3.1611	0.990215	60.9628
33	31	77.5888	34.4925	43.0963	2.47242	0.896982	66.1663
38	31	83.815	35.5875	48.2275	3.18002	1.06821	60.8416
39	31	87.8604	49.4585	38.4019	4.55896	1.4485	53.958
41	31	40.0538	12.9906	27.0632	4.02956	0.0802693	56.2244
42	31	66.5566	42.2448	24.3118	11.0137	1.08101	40.213
43	31	70.7774	32.0353	38.742	4.0635	0.750625	56.0674
44	31	91.2022	74.1898	17.0124	2.55038	0.5586	65.4851
45	31	71.9177	44.9488	26.9689	3.99314	0.52291	56.3948
46	31	50.3454	25.6477	24.6976	4.59127	1.29491	53.8311
47	31	86.4068	65.7785	20.6283	2.5656	0.533013	65.3554
48	31	73.0813	56.3704	16.7108	2.91981	0.611747	62.5978
50	31	66.7626	36.3568	30.4058	2.65286	0.888588	64.6308
53	31	53.8793	25.7556	28.1237	2.52262	0.642301	65.7245
54	31	57.9928	48.2768	9.71595	3.67117	0.090645	57.9975
55	31	83.5845	49.0675	34.517	2.7434	0.487432	63.9118
56	31	77.7822	52.3327	25.4495	3.85614	1.60353	57.0549
57	31	71.1643	48.0595	23.1048	2.76328	0.795704	63.7582
58	31	78.2802	42.1879	36.0923	4.07245	0.524865	56.0263
59	31	69.6231	33.1736	36.4495	3.26147	1.48373	60.3309
60	31	76.8448	24.4782	52.3666	2.62192	0.454199	64.884
62	31	76.5571	55.2176	21.3395	6.49489	1.96992	47.9535
63	31	71.0485	47.2333	23.8153	2.8105	0.830161	63.3991
65	31	66.8538	46.554	20.2998	13.5285	2.61471	37.5486
66	31	57.3462	27.5773	29.7689	6.57862	1.46107	47.7492
67	31	62.9067	35.814	27.0927	2.48455	0.103835	66.0585
68	31	95.7803	68.6893	27.091	2.73892	0.585184	63.9467
69	31	68.8207	44.922	23.8987	5.4054	1.5588	50.9802
70	31	75.0257	53.0649	21.9608	2.5929	1.07056	65.1252
71	31	85.017	37.8176	47.1994	2.50086	0.613803	65.9145
72	31	88.8786	73.5823	15.2963	2.52866	0.649058	65.672
73	31	88.7259	53.7605	34.9654	2.63873	0.825285	64.7459
74	31	73.8885	39.7809	34.1076	4.76618	1.89439	53.1644
75	31	67.6505	45.9625	21.688	2.47976	0.338623	66.1009
76	31	94.329	48.0654	46.2636	2.47059	0.869406	66.1826
77	31	46.4012	29.8512	16.5499	4.0244	1.0447	56.2484
78	31	65.465	38.3528	27.1121	5.56902	1.44162	50.476
79	31	64.4083	28.9025	35.5058	2.53853	0.316712	65.5869
80	31	64.2612	31.1203	33.1409	2.46924	0.734226	66.1946
81	31	59.0156	35.2666	23.749	4.52034	1.17593	54.1112
82	31	72.5604	46.3003	26.2601	2.4919	0.515634	65.9934
83	31	70.736	45.8761	24.8599	2.57673	0.438435	65.2611
84	31	74.0761	54.5915	19.4846	3.34571	2.04308	59.8202
85	31	23.6947	10.5875	13.1072	2.5788	0.389377	65.2437
86	31	35.583	22.6437	12.9393	7.0531	0.141557	46.6535
87	31	47.99	34.5233	13.4667	2.64614	0.174904	64.6854
88	31	64.6733	43.0346	21.6387	4.40692	1.08968	54.5715
90	31	54.2767	34.4522	19.8245	3.85108	0.0784328	57.0799
94	31	48.6267	31.6094	17.0173	9.34456	0.0454764	42.4774
96	31	63.4772	50.119	13.3582	2.74296	0.249005	63.9153
98	31	73.8383	55.6409	18.1974	2.52358	0.26696	65.7161
100	31	9.18319	0.526975	8.65621	8.178	0.0929551	44.4081
101	31	56.6346	28.2994	28.3352	2.54749	0.704478	65.5099
102	31	38.2406	20.5244	17.7162	3.02978	1.28095	61.8312
103	31	60.3074	38.9483	21.359	2.54099	1.1096	65.5657
105	31	86.7329	64.6156	22.1173	2.59614	0.165832	65.098
106	31	49.3579	27.0841	22.2739	9.32178	1.73047	42.512
107	31	54.7037	31.3119	23.3918	3.71923	0.833883	57.7466
108	31	63.2034	33.836	29.3674	3.05655	0.656414	61.6501
109	31	72.8694	46.5614	26.308	2.83849	0.803913	63.19
110	31	45.9049	26.9287	18.9761	2.4884	0.284676	66.0244
112	31	52.5177	31.477	21.0408	11.5421	0.770516	39.5898
113	31	59.4347	37.337	22.0978	11.0795	2.40478	40.1333
114	31	59.7236	35.4512	24.2724	7.49699	0.0456079	45.7139
115	31	56.5297	41.1112	15.4185	5.14387	0.60782	51.83
117	31	93.6861	70.6035	23.0826	2.53827	0.3362	65.5891
118	31	65.9467	41.9543	23.9924	12.4757	0.060329	38.5764
120	31	64.7052	42.9143	21.7909	5.33389	0.350904	51.207
121	31	62.5323	31.1627	31.3695	3.82	0.495849	57.2343
122	31	75.3263	58.5296	16.7967	2.57245	0.349418	65.2973
123	31	70.9866	50.2984	20.6883	2.82069	0.778528	63.3226
124	31	76.4415	37.4628	38.9787	2.4814	1.26161	66.0864
125	31	88.7435	58.4208	30.3227	2.50409	0.202483	65.8862
126	31	49.4373	19.592	29.8453	4.35795	0.683385	54.7752
127	31	78.7975	56.6062	22.1914	2.53294	0.683163	65.635
128	31	88.5429	62.025	26.5179	4.3085	1.21899	54.9839
129	31	50.5436	27.6892	22.8544	5.99036	1.11022	49.2636
130	31	80.651	59.0507	21.6003	2.76531	0.656997	63.7426
131	31	70.8104	54.2057	16.6046	3.32657	0.74931	59.9347
132	31	72.6345	48.7593	23.8752	2.64104	0.184851	64.727
133	31	66.4578	40.9005	25.5573	2.78869	0.833567	63.5639
134	31	65.5355	39.9615	25.5739	3.9642	2.98405	56.5317
136	31	68.1938	41.3343	26.8595	6.51546	1.8155	47.903
137	31	59.4986	43.9606	15.538	4.42299	1.21643	54.5053
138	31	77.6762	47.71	29.9662	4.32259	0.655347	54.9241
139	31	61.4709	40.1483	21.3225	2.60362	1.24823	65.0357
140	31	73.0949	49.457	23.638	2.50483	0.463277	65.8797
143	31	83.4745	40.4549	43.0196	2.5328	0.808803	65.6363
144	31	65.6298	40.5732	25.0566	2.57103	0.211044	65.3093
145	31	45.6378	25.279	20.3589	28.4602	0.0611123	29.3043
146	31	38.35	21.057	17.293	5.8912	0.298949	49.5385
148	31	24.7457	13.4501	11.2956	8.85842	0.271823	43.2406
149	31	76.8068	44.3321	32.4746	2.67818	1.29102	64.4264
150	31	61.244	37.5058	23.7382	2.88337	0.403702	62.8604
151	31	33.0749	18.9106	14.1643	3.6635	0.126255	58.038
154	31	59.5031	26.402	33.101	2.54977	0.833923	65.4903
155	31	76.0791	49.2967	26.7824	2.9499	0.214571	62.3843
156	31	71.2226	45.7315	25.4911	3.11135	0.398133	61.286
157	31	46.7507	30.951	15.7997	2.47654	0.124699	66.1296
159	31	73.3416	45.0285	28.3132	2.65625	0.713448	64.6033
160	31	64.3769	40.2479	24.1291	2.65195	0.546287	64.6382
161	31	39.6129	19.0471	20.5658	4.07116	1.21478	56.0323
162	31	52.3395	32.0601	20.2794	3.2671	1.06735	60.2962
163	31	51.7879	33.9052	17.8827	4.43647	2.20438	54.4501
164	31	45.3782	29.1385	16.2397	2.54559	0.854698	65.5261
165	31	48.7174	21.7919	26.9255	2.43493	0.243655	66.5042
166	31	46.3779	25.7834	20.5945	2.64518	0.251941	64.6933
168	31	78.0326	53.1183	24.9143	2.5297	0.7494	65.6631
169	31	88.8985	72.2283	16.6701	2.7612	0.355723	63.7742
171	31	75.0686	50.0414	25.0271	2.97103	1.46606	62.236
172	31	82.1493	57.4323	24.717	6.78176	2.35724	47.2676
174	31	91.3891	73.2592	18.1298	2.89233	0.636287	62.7955
175	31	82.7747	47.5063	35.2685	2.54809	0.730212	65.5047
176	31	65.6132	47.0576	18.5556	3.79572	0.644688	57.3561
177	31	58.2076	38.8602	19.3474	7.43544	1.24145	45.8397
178	31	76.3321	59.3397	16.9924	2.54017	0.677293	65.5727
179	31	90.3906	74.6037	15.7869	2.53866	0.839207	65.5857
180	31	79.3224	62.4566	16.8658	2.53683	0.735095	65.6015
181	31	62.1752	26.0302	36.145	4.59959	1.68399	53.7986
182	31	51.7709	34.5268	17.2441	4.22969	1.11501	55.3233
184	31	69.8068	50.3984	19.4084	2.56509	0.619382	65.3597
185	31	23.4013	14.0691	9.33222	3.55484	0.201846	58.6234
186	31	63.8811	46.0947	17.7864	10.4186	0.0921272	40.9645
187	31	76.6102	60.6929	15.9173	2.62605	0.234653	64.85
188	31	74.0911	41.3678	32.7233	5.26244	1.16594	51.4377
189	31	62.3388	43.2161	19.1227	9.9702	2.05324	41.5696
190	31	69.5005	41.9483	27.5522	3.32066	0.907104	59.9703
191	31	75.433	51.203	24.23	3.10404	1.70382	61.3341
192	31	79.7011	58.3968	21.3043	2.66904	0.794925	64.4999
193	31	79.5565	49.3048	30.2517	2.58629	0.879616	65.1806
195	31	59.0115	34.405	24.6064	2.87747	0.654987	62.9034
196	31	83.6217	43.4751	40.1466	2.90595	0.587419	62.6972
197	31	76.0529	54.707	21.3459	2.96772	0.534478	62.2592
198	31	75.6527	38.8981	36.7546	2.55564	0.451853	65.4402
199	31	57.1794	43.6499	13.5295	2.47	0.554288	66.1879
201	31	76.9649	55.2671	21.6978	2.92606	0.815297	62.5533
204	31	90.2331	32.6427	57.5904	2.45852	1.19693	66.2907
205	31	90	62.2654	27.7346	2.50726	0.967595	65.8584
206	31	74.3667	45.3581	29.0086	5.09262	2.00235	52.0033
208	31	62.5252	37.0607	25.4645	3.56921	0.596573	58.5446
209	31	70.9857	31.614	39.3717	2.94488	1.92787	62.4197
210	31	42.752	13.3163	29.4357	2.54047	0.827469	65.5702
211	31	60.8529	40.2998	20.5531	3.14547	1.24414	61.0636
212	31	49.6072	30.3103	19.2969	3.15688	0.938955	60.9899
213	31	56.2728	39.7522	16.5207	6.26057	2.4791	48.5444
214	31	50.2709	26.3133	23.9576	2.50374	0.548419	65.8892
215	31	48.7133	32.3061	16.4072	2.62905	0.88926	64.8253
216	31	86.6695	68.7208	17.9487	2.54378	0.579338	65.5417
217	31	86.328	54.8132	31.5148	2.55266	0.554396	65.4656
219	31	82.1934	56.7596	25.4338	2.76952	0.873175	63.7102
220	31	85.5886	35.9729	49.6156	2.75918	0.757693	63.7897
221	31	62.8809	43.068	19.8129	2.61519	0.403438	64.9396
222	31	83.7132	45.6693	38.0438	3.10854	0.621949	61.3045
223	31	59.6111	38.2105	21.4007	5.19127	2.48688	51.6717
224	31	91.1571	70.4547	20.7024	2.57895	0.359737	65.2424
225	31	69.7936	44.0304	25.7632	2.54568	0.852808	65.5254
226	31	92.8497	68.5883	24.2614	2.58411	0.617826	65.199
227	31	60.9945	42.625	18.3695	3.32797	1.02085	59.9263
228	31	57.8173	37.2861	20.5311	5.59229	1.55126	50.4059
229	31	66.5445	41.3463	25.1982	2.50884	0.613804	65.8445
230	31	65.6348	36.0829	29.552	2.59329	0.864352	65.1219
231	31	64.6523	35.6325	29.0198	5.79341	2.00204	49.8157
232	31	67.5464	45.6126	21.9338	6.30388	2.70982	48.433
233	31	82.1119	49.2712	32.8407	2.5503	0.418105	65.4858
234	31	68.1106	48.8428	19.2678	3.43418	0.99867	59.3021
236	31	80.2321	59.351	20.8811	2.72703	0.597945	64.0395
237	31	57.1783	33.4655	23.7128	3.56661	0.592021	58.5588
239	31	75.0074	55.9031	19.1043	2.52446	0.325349	65.7084
240	31	49.4496	25.9094	23.5403	4.37204	0.887665	54.7162
241	31	50.0248	33.6397	16.3851	15.1416	0.107473	36.1649
243	31	76.493	52.4956	23.9973	2.58981	0.900563	65.1511
244	31	87.8478	64.2344	23.6134	2.57026	0.515782	65.3159
245	31	55.5827	37.9797	17.603	3.92721	1.05713	56.7087
247	31	85.9925	56.0563	29.9362	3.25594	0.694762	60.365
248	31	68.9396	40.4546	28.4851	4.52695	0.0620447	54.0849
249	31	79.6782	56.9475	22.7307	7.63921	0.098026	45.4285
251	31	48.0414	30.4594	17.582	6.50506	1.24792	47.9285
252	31	89.0059	65.9179	23.0881	2.57376	0.588333	65.2862
253	31	64.8328	40.6447	24.1881	2.92719	0.70564	62.5452
255	31	70.2407	45.3548	24.8859	2.63285	0.349854	64.7941
258	31	37.5078	25.2132	12.2945	2.64421	0.88244	64.7012
259	31	47.7304	27.6256	20.1048	8.33851	1.03115	44.1213
260	31	83.3985	61.4632	21.9353	2.94598	0.465219	62.4119
261	31	48.1852	29.8583	18.3269	2.94034	0.941321	62.4518
262	31	55.7642	34.4408	21.3235	5.81105	2.21512	49.7652
264	31	80.5115	48.5036	32.0079	2.62708	0.930303	64.8415
265	31	67.9015	43.119	24.7825	2.67429	0.712706	64.4577
266	31	60.413	38.8964	21.5166	5.43243	1.43114	50.8955
269	31	77.656	56.8025	20.8535	2.5213	0.729753	65.7359
270	31	68.998	49.4471	19.5509	2.58044	0.534837	65.2298
271	31	76.4562	36.1046	40.3516	3.18192	1.13563	60.8295
272	31	65.6893	36.7219	28.9674	3.64728	1.00356	58.1239
273	31	56.7657	30.1677	26.5979	2.53839	0.704302	65.5881
274	31	77.2298	32.195	45.0348	3.18658	0.910063	60.7999
275	31	67.1647	38.3765	28.7882	3.30208	1.57556	60.0826
276	31	74.4991	57.8406	16.6585	2.79663	0.331607	63.5037
277	31	55.7558	40.6663	15.0896	5.75392	0.0671974	49.9294
278	31	51.8305	34.5226	17.3078	2.59938	0.182811	65.0711
279	31	55.9974	36.7743	19.2231	3.12709	0.540225	61.183
280	31	56.0515	39.2385	16.8129	9.74145	0.219955	41.8925
281	31	26.2941	12.4433	13.8507	3.81677	0.0559002	57.2504
282	31	71.3704	43.6341	27.7363	4.17401	1.5664	55.5682
284	31	0	0	0	4.64432	0.14331	53.6254
291	31	87.251	64.4047	22.8463	2.57956	0.937236	65.2373
292	31	29.4002	13.3832	16.017	2.99101	0.139205	62.0971
293	31	34.2356	17.4344	16.8013	9.1533	0.293346	42.7712
294	31	60.6703	35.1481	25.5222	3.61696	0.48561	58.2858
295	31	74.0584	53.2805	20.7779	5.88885	2.22176	49.5451
296	31	52.7194	27.3892	25.3302	3.70432	0.975694	57.824
297	31	82.0415	50.4846	31.5568	4.05116	1.04196	56.1243
298	31	80.5606	53.5104	27.0502	2.52049	0.685609	65.743
300	31	79.5909	35.3121	44.2788	2.52044	0.883833	65.7434
301	31	59.7433	35.1152	24.6281	3.88646	1.63754	56.9062
302	31	76.7961	32.8442	43.952	2.51385	0.809677	65.8008
303	31	89.7089	53.5785	36.1304	2.45758	0.606953	66.2992
304	31	60.5203	33.2479	27.2725	4.92391	1.82021	52.5905
305	31	58.0505	36.3279	21.7226	2.45827	0.95287	66.293
306	31	54.4789	37.9802	16.4987	2.53045	0.777878	65.6565
307	31	54.3898	34.056	20.3338	2.56644	0.670953	65.3482
308	31	73.3217	30.359	42.9627	2.52507	0.882898	65.7032
309	31	87.311	63.4109	23.9001	2.52658	0.388384	65.6901
310	31	66.2856	26.1054	40.1803	6.06741	2.6299	49.0542
311	31	69.6811	39.6876	29.9935	2.51375	1.05418	65.8017
312	31	55.2088	28.7232	26.4856	2.68659	0.872033	64.3592
313	31	67.8018	53.6321	14.1697	2.86507	1.08387	62.994
315	31	74.231	47.328	26.903	6.65297	1.59626	47.5706
317	31	23.4202	10.3691	13.0511	3.44621	0.0607877	59.233
320	31	56.9256	39.3449	17.5807	9.79346	0.39504	41.8182
321	31	77.1809	53.9433	23.2376	3.38105	0.784112	59.6111
322	31	66.7671	48.5995	18.1676	3.07292	0.463408	61.5404
323	31	69.7215	37.9572	31.7643	2.93376	0.883621	62.4985
324	31	49.6176	33.4743	16.1433	5.75904	0.569998	49.9146
326	31	48.0333	25.2996	22.7337	4.85315	0.206319	52.8449
327	31	31.9415	20.6379	11.3035	3.68164	0.212495	57.9425
328	31	25.6549	10.3725	15.2824	5.79053	0.191761	49.8239
330	31	63.0397	42.0741	20.9656	8.07212	3.37889	44.6014
331	31	87.5006	61.6082	25.8923	2.53966	0.404897	65.5771
332	31	59.5472	40.5347	19.0125	2.55259	0.561721	65.4662
333	31	77.326	53.4013	23.9247	2.59083	0.257477	65.1425
334	31	51.4599	29.294	22.1659	4.37611	1.36118	54.6993
335	31	76.6416	45.1662	31.4755	2.49278	0.772505	65.9857
336	31	54.0739	34.4838	19.5901	2.79615	1.43499	63.5074
337	31	58.7998	38.1497	20.6502	2.34077	0.344267	67.3842
338	31	45.2627	26.9876	18.2751	2.54023	0.710937	65.5723
339	31	59.0006	37.2292	21.7714	7.18121	2.11018	46.3744
340	31	58.6787	36.3925	22.2862	5.02127	0.991891	52.2484
341	31	68.2281	46.5392	21.6888	2.90843	1.37643	62.6794
342	31	69.6243	52.1592	17.4651	2.57056	0.598309	65.3133
343	31	56.5892	33.1209	23.4684	2.37797	0.491347	67.031
344	31	57.0407	35.3786	21.6621	3.71508	1.03501	57.7681
345	31	38.2687	21.0397	17.229	5.71904	1.10312	50.0307
346	31	65.0903	50.8694	14.221	2.56354	1.11115	65.3729
347	31	81.0566	59.0694	21.9872	3.08688	0.538564	61.4475
348	31	49.1716	38.0263	11.1453	2.57852	0.38547	65.246
349	31	60.9052	34.8199	26.0853	2.52429	0.513171	65.71
350	31	51.6082	35.497	16.1112	3.72591	0.0548362	57.7121
351	31	59.4977	45.0864	14.4113	5.34214	0.254209	51.1806
356	31	69.6084	42.8905	26.7179	5.84916	0.577501	49.6569
357	31	63.9844	38.2	25.7844	3.35522	0.543344	59.7637
358	31	53.7776	31.767	22.0106	5.77931	1.29526	49.8562
360	31	86.7745	47.1767	39.5978	2.97038	0.47032	62.2405
362	31	66.378	33.2034	33.1746	4.52306	1.06837	54.1004
363	31	61.7164	38.9164	22.8001	3.94078	1.02369	56.6435
364	31	53.8346	30.4338	23.4008	7.282	1.46755	46.1595
365	31	70.5691	49.3247	21.2444	2.54387	0.483302	65.5409
366	31	46.7221	27.0877	19.6344	9.94896	1.6381	41.5992
369	31	50.7672	26.4751	24.292	5.73214	0.0806318	49.9926
372	31	88.872	68.0292	20.8428	2.59965	0.457335	65.0688
373	31	47.4809	25.6669	21.8139	4.36453	0.82875	54.7476
374	31	40.6367	19.8401	20.7966	5.894	0.0524058	49.5307
376	31	51.4815	35.9508	15.5306	5.56319	0.602388	50.4936
381	31	57.8555	36.7952	21.0602	2.54049	0.391806	65.57
384	31	83.6511	69.5778	14.0733	2.51354	0.392733	65.8035
385	31	57.5535	35.9783	21.5753	7.53364	0.798812	45.6397
386	31	64.5968	35.9125	28.6842	3.45187	1.61639	59.2006
388	31	86.906	71.7181	15.1878	2.50251	0.499436	65.9
391	31	87.0455	30.2716	56.7739	2.86892	1.25443	62.9658
394	31	57.3811	38.2585	19.1226	2.71391	0.542111	64.1425
395	31	89.7283	63.7297	25.9986	2.55607	0.719086	65.4365
396	31	66.9803	42.5293	24.451	5.48204	2.39314	50.7415
397	31	44.0464	25.3605	18.6859	3.74703	1.25588	57.6034
399	31	82.5418	64.7093	17.8324	2.58103	0.484338	65.2249
401	31	50.9263	30.5425	20.3837	9.94416	0.251377	41.6059
402	31	64.2194	41.7653	22.4541	2.65248	0.290812	64.6338
403	31	57.934	36.6296	21.3045	3.23095	1.65383	60.5203
404	31	1.73924	0.131566	1.60768	5.93402	0.150889	49.4191
405	31	82.8197	56.2638	26.5559	2.53072	0.337172	65.6543
406	31	59.8097	33.9819	25.8278	6.82481	1.51307	47.168
407	31	52.5635	32.093	20.4705	6.73071	1.18389	47.3868
408	31	73.4342	42.148	31.2862	2.61131	0.404195	64.9718
409	31	56.6386	33.7139	22.9247	4.35382	0.281103	54.7924
410	31	52.5688	28.4286	24.1402	2.55442	0.260002	65.4506
411	31	56.3664	32.8685	23.4979	2.99231	0.359245	62.0881
412	31	65.3894	43.5766	21.8129	3.70778	0.302065	57.806
419	31	82.946	57.6006	25.3455	2.8975	0.807211	62.7581
420	31	85.0546	57.1351	27.9195	2.76661	0.275628	63.7326
421	31	63.4289	38.4211	25.0078	3.61401	0.745474	58.3017
425	31	41.5476	22.8709	18.6768	6.48082	0.256025	47.9882
426	31	88.8095	52.4408	36.3687	4.5458	1.80938	54.01
427	31	66.0443	38.3907	27.6536	2.46148	0.134132	66.2642
428	31	37.8719	25.5609	12.311	4.3662	0.429562	54.7406
429	31	59.9748	27.1557	32.8191	12.8507	0.087147	38.1975
430	31	36.6841	23.1134	13.5707	3.6108	0.0969508	58.3189
431	31	44.1514	28.6379	15.5135	3.21408	0.198053	60.626
432	31	94.3963	65.6296	28.7667	3.21371	0.682713	60.6283
434	31	42.3899	23.9626	18.4274	11.8875	0.0597048	39.2025
436	31	48.6879	33.9294	14.7585	2.96877	0.48797	62.2518
437	31	68.8241	42.2032	26.6208	13.2664	0.0933018	37.7943
441	31	45.9992	28.3783	17.6208	5.05571	0.115442	52.1295
442	31	63.8194	34.3672	29.4522	4.52244	1.00166	54.1028
443	31	64.5512	45.7289	18.8223	2.51019	0.527566	65.8327
444	31	61.9874	40.0861	21.9014	13.7281	2.35841	37.3658
445	31	45.8815	28.3737	17.5078	3.64878	0.0902077	58.1159
447	31	50.5165	33.1051	17.4114	6.57267	2.01939	47.7636
452	31	50.6543	32.9169	17.7374	5.71868	1.39924	50.0317
453	31	84.4602	59.8973	24.563	2.65826	0.520069	64.587
454	31	73.9901	53.9339	20.0562	2.53752	0.239163	65.5955
455	31	84.7423	67.9803	16.762	6.59524	2.50274	47.709
456	31	75.6055	54.6029	21.0026	2.60039	1.08332	65.0626
458	31	79.536	59.0258	20.5102	2.54942	0.524897	65.4933
459	31	64.4132	36.7892	27.6239	2.47258	0.50703	66.1648
460	31	54.7716	31.1986	23.5731	5.26764	1.07438	51.4208
461	31	68.2443	40.0363	28.208	5.01045	1.35211	52.286
462	31	77.5683	49.8844	27.6839	2.54534	0.863124	65.5283
463	31	73.3739	55.5901	17.7838	2.55831	0.440464	65.4174
466	31	15.5564	5.30894	10.2474	5.63315	0.151598	50.2837
467	31	55.8385	35.4764	20.3621	2.56747	0.696481	65.3395
468	31	79.9903	57.6352	22.3551	2.5838	0.277646	65.2016
470	31	55.115	31.1599	23.9551	3.23816	1.10055	60.4753
473	31	67.327	43.0217	24.3053	2.56623	0.61507	65.3501
476	31	69.702	40.5175	29.1844	4.42329	1.55174	54.5041
478	31	72.2992	47.6551	24.6441	4.74957	0.969202	53.2263
479	31	14.6904	6.04231	8.64809	5.50972	0.253221	50.6564
480	31	47.9398	25.1989	22.7409	6.0865	0.190243	49.0029
482	31	82.7675	50.5532	32.2143	2.67031	0.274575	64.4897
483	31	41.8611	22.7184	19.1428	6.80009	0.229677	47.2251
486	31	57.0258	35.6955	21.3303	3.88962	0.194716	56.8908
487	31	81.7056	59.6907	22.0149	2.9905	0.903842	62.1007
488	31	57.8484	37.6484	20.2	8.51663	0.236057	43.8115
489	31	37.7188	23.4232	14.2956	4.36072	0.0991099	54.7635
490	31	44.7132	29.9109	14.8023	4.71913	0.160136	53.3405
494	31	54.4712	35.9075	18.5636	3.80977	1.49561	57.2855
495	31	82.9413	50.2962	32.6451	2.67745	0.513257	64.4323
496	31	76.9762	44.5576	32.4186	2.51181	0.464979	65.8186
497	31	92.6574	71.1111	21.5463	2.78751	0.680247	63.5729
500	31	85.6225	64.966	20.6565	2.54634	0.618331	65.5197
501	31	87.8089	60.7042	27.1046	2.54436	0.72214	65.5368
502	31	59.5843	38.6149	20.9694	3.5718	0.707585	58.5304
503	31	76.3451	46.7831	29.562	2.49467	0.750758	65.969
504	31	78.5368	54.7917	23.7451	5.08958	1.63063	52.0136
505	31	88.0573	62.1484	25.9089	2.96374	0.914123	62.287
506	31	92.8149	73.1059	19.709	3.73554	0.220845	57.6625
507	31	83.8588	65.9229	17.9359	2.52242	0.697946	65.7262
508	31	77.6545	45.867	31.7875	4.7072	0.853147	53.3855
510	31	52.8841	26.0309	26.8532	4.36058	0.0606879	54.7641
511	31	60.5214	45.053	15.4684	3.4405	0.393309	59.2658
513	31	47.846	28.1381	19.7079	13.573	0.295418	37.5076
518	31	36.4813	22.2351	14.2462	4.66417	0.0643692	53.5492
519	31	65.1418	37.9973	27.1445	4.69964	0.958403	53.4141
520	31	76.0501	53.876	22.1742	4.00878	0.734385	56.3214
521	31	74.3874	47.89	26.4974	5.16773	2.02781	51.7501
522	31	0	0	0	4.54127	0.141415	54.028
524	31	28.3031	16.0718	12.2313	2.86488	0.123122	62.9954
527	31	22.7418	15.1434	7.59844	10.7135	0.425644	40.5851
528	31	8.41004	2.63311	5.77694	5.72705	0.18816	50.0074
529	31	30.0847	10.2975	19.7872	4.84579	0.160031	52.8716
530	31	81.1339	42.6659	38.468	4.46577	1.3474	54.3307
531	31	78.6941	59.9734	18.7208	2.7185	0.922344	64.1063
532	31	84.3279	44.6161	39.7118	2.51069	0.64658	65.8284
533	31	72.8807	42.6497	30.231	3.91868	0.884361	56.7498
534	31	59.8351	42.3672	17.4679	5.60682	1.41989	50.3623
535	31	73.5864	45.2266	28.3598	3.28514	1.08535	60.1856
536	31	53.896	31.1339	22.7621	4.93047	1.57418	52.5672
537	31	82.5269	57.9612	24.5657	2.58476	1.23988	65.1934
539	31	66.3118	48.1281	18.1837	3.05691	1.19096	61.6477
540	31	86.4643	58.5668	27.8976	3.03657	0.810868	61.785
541	31	67.489	41.8368	25.6522	2.76724	0.358349	63.7277
542	31	94.6744	66.8934	27.781	2.77772	0.530705	63.6475
544	31	61.5764	31.2994	30.277	5.36133	1.98461	51.1195
545	31	27.7004	18.5901	9.11029	4.42272	0.055209	54.5064
546	31	58.1487	39.0357	19.1129	5.93195	0.137479	49.4248
547	31	70.4177	48.435	21.9827	3.01431	1.37199	61.9367
548	31	75.6868	50.819	24.8678	5.92439	0.166497	49.4458
549	31	78.7214	49.3406	29.3808	6.31397	1.27107	48.4072
550	31	62.9198	48.4436	14.4762	2.7826	0.962144	63.6103
551	31	52.2977	30.6152	21.6825	5.23956	0.0888151	51.5125
552	31	63.3424	42.4646	20.8778	3.08093	0.940849	61.487
553	31	83.6795	47.4033	36.2762	4.1721	0.963812	55.5767
554	31	58.7539	37.4431	21.3108	20.2747	2.27499	32.8115
555	31	56.3037	35.6566	20.6471	4.09564	0.129685	55.9204
557	31	40.2993	20.3778	19.9215	8.18289	1.23539	44.3992
558	31	72.3556	47.1802	25.1754	3.11526	0.859344	61.2604
559	31	53.7614	31.7159	22.0455	5.48814	0.304975	50.7227
561	31	69.7403	41.195	28.5453	3.49932	0.0605266	58.9318
562	31	43.7796	25.7037	18.0759	4.11919	0.265976	55.8136
565	31	54.0995	43.148	10.9515	4.36624	0.411552	54.7404
566	31	66.5035	41.403	25.1005	3.20667	0.319675	60.6726
567	31	50.2264	28.3297	21.8967	5.00028	0.342118	52.3214
570	31	52.5726	30.6897	21.8829	8.10806	1.00384	44.5354
572	31	72.1705	48.8796	23.2909	6.54757	2.23465	47.8245
573	31	63.4785	42.3054	21.1731	2.79209	1.17401	63.5381
574	31	35.1165	15.6738	19.4427	6.12042	0.0771543	48.9122
575	31	30.2606	16.1531	14.1075	5.54746	0.589494	50.5413
576	31	66.9691	39.5562	27.413	6.46519	0.175949	48.0268
577	31	60.007	39.5881	20.4189	3.03799	0.761742	61.7754
578	31	84.1392	39.3461	44.7931	2.51244	0.614985	65.8131
579	31	94.5298	82.0212	12.5086	2.73998	0.433177	63.9384
580	31	65.8172	44.9623	20.8549	2.87313	0.536247	62.9351
581	31	91.1356	71.8319	19.3037	2.84437	0.361964	63.1465
582	31	3.49533	0	3.49533	6.0568	0.0864891	49.0829
583	31	68.8675	47.4204	21.4471	2.57582	0.200933	65.2689
584	31	64.6426	36.9247	27.7179	8.09678	1.71143	44.5561
585	31	52.978	25.5993	27.3786	4.18134	0.431886	55.5357
586	31	61.8591	41.6393	20.2198	4.84094	2.09538	52.8893
587	31	77.1711	55.5979	21.5732	5.04769	0.823559	52.1571
588	31	60.1517	37.0539	23.0977	2.47361	0.853507	66.1557
589	31	43.5131	26.1487	17.3644	2.44795	0.305962	66.386
590	31	64.638	41.1425	23.4955	2.52595	0.635789	65.6955
591	31	67.8957	47.6957	20.2	4.99112	1.52765	52.3534
592	31	51.726	32.5402	19.1857	3.27203	0.601983	60.2659
593	31	70.8261	46.0326	24.7935	2.94749	0.841908	62.4013
594	31	66.9749	42.4091	24.5658	3.32023	0.965911	59.9729
595	31	74.9359	50.2522	24.6837	3.33258	0.757462	59.8987
596	31	68.6212	41.968	26.6532	2.54681	0.261154	65.5157
597	31	65.7687	45.9865	19.7822	2.47167	0.331566	66.173
598	31	80.6323	61.5947	19.0377	2.53403	0.365255	65.6256
599	31	71.9804	49.7806	22.1998	3.74377	1.08658	57.6202
600	31	75.7492	48.7882	26.961	4.56962	0.516178	53.916
601	31	78.9351	56.4045	22.5307	6.95907	1.73929	46.8627
602	31	78.3134	38.6135	39.6999	2.99833	0.963217	62.0465
603	31	76.4983	58.1956	18.3027	2.51174	0.811967	65.8192
604	31	71.3354	51.0444	20.2911	7.41011	1.74989	45.8919
605	31	69.1224	41.8467	27.2757	8.87722	2.28933	43.2101
606	31	89.0129	67.5749	21.4381	2.52666	0.25838	65.6894
607	31	86.8091	54.2745	32.5346	2.51509	1.04355	65.79
608	31	80.8544	51.758	29.0964	3.08945	0.75111	61.4305
609	31	74.1153	56.0302	18.0852	2.56992	1.02541	65.3187
610	31	94.3473	80.7665	13.5809	2.62397	0.250811	64.8672
611	31	83.7726	62.3497	21.4229	2.78845	0.232387	63.5657
612	31	69.4718	43.3973	26.0745	5.55585	1.32986	50.5158
613	31	73.9691	48.9671	25.002	2.66108	0.710535	64.5642
614	31	61.2536	43.8465	17.4072	2.54007	0.598156	65.5736
615	31	66.2093	32.5102	33.6991	10.5068	1.53251	40.8495
616	31	62.8676	30.7751	32.0925	7.05482	1.93195	46.6497
617	31	82.6813	20.1323	62.5489	2.50195	0.679177	65.9049
618	31	55.1125	38.8329	16.2796	3.39486	0.230052	59.5302
619	31	75.4335	36.1837	39.2498	3.48039	0.467895	59.0384
620	31	37.0868	11.7327	25.3541	2.48997	0.475662	66.0105
625	31	89.0231	51.5462	37.477	3.87405	0.416938	56.9669
626	31	77.4505	48.4283	29.0222	4.43547	1.46275	54.4541
627	31	75.2871	55.3293	19.9579	3.83749	0.913298	57.1472
628	31	86.0084	55.6675	30.3408	2.55544	0.909165	65.4419
629	31	67.3256	43.3418	23.9838	2.60309	0.717018	65.0401
630	31	74.8885	47.5964	27.2921	3.87091	1.0876	56.9823
631	31	78.2869	54.7831	23.5038	3.17073	1.20778	60.901
632	31	79.9572	57.0852	22.872	2.89983	1.31471	62.7413
633	31	70.775	44.9026	25.8724	3.13283	1.09619	61.1456
634	31	86.1827	28.9993	57.1834	2.47566	0.351206	66.1374
635	31	76.3614	43.1805	33.1808	2.77771	0.244861	63.6476
636	31	62.7821	35.0991	27.683	3.10566	0.955933	61.3234
637	31	87.4969	44.3969	43.0999	2.52344	0.532596	65.7173
638	31	58.4418	23.4382	35.0036	3.37392	0.906853	59.653
639	31	88.023	63.8447	24.1783	2.62042	0.720734	64.8964
640	31	77.5809	42.9143	34.6666	2.82424	1.21765	63.2961
641	31	88.2217	72.8516	15.3701	2.54301	0.680024	65.5483
642	31	63.3603	35.309	28.0513	3.78586	0.656728	57.4059
644	31	61.9248	45.6853	16.2395	2.82181	0.531808	63.3142
645	31	78.169	47.4434	30.7256	2.71756	0.669056	64.1137
646	31	75.1426	51.3847	23.7579	2.90995	0.828392	62.6685
647	31	82.0838	50.2085	31.8753	2.55038	1.31929	65.4851
648	31	76.894	55.5678	21.3262	3.28987	0.727958	60.1568
649	31	93.0875	64.2771	28.8104	2.53458	0.389253	65.6209
650	31	35.5756	16.4128	19.1628	3.87456	0.12413	56.9644
653	31	34.6059	15.3866	19.2193	5.03874	0.109801	52.1879
655	31	75.2719	47.0205	28.2514	3.07137	0.618649	61.5508
656	31	68.782	44.0265	24.7555	6.62986	1.0057	47.6258
657	31	96.5492	67.46	29.0892	2.49003	0.528892	66.0099
658	31	71.0089	48.704	22.3048	3.1347	0.244869	61.1335
659	31	87.6515	51.7243	35.9272	2.55985	0.67783	65.4043
660	31	77.4319	51.7388	25.6931	2.7973	0.974121	63.4987
661	31	80.6857	52.1976	28.4881	2.59056	0.803868	65.1448
662	31	83.1018	58.8795	24.2224	3.92651	1.70628	56.712
664	31	75.5577	54.8051	20.7526	2.49332	0.69573	65.9809
665	31	68.6217	41.1461	27.4756	2.49335	0.397148	65.9806
666	31	46.4623	20.1383	26.324	8.71148	0.048126	43.4824
667	31	50.4279	38.0865	12.3414	4.33167	0.645016	54.8857
668	31	58.2153	38.129	20.0863	5.10666	0.0855726	51.9555
669	31	56.041	37.7146	18.3265	6.7912	0.360705	47.2457
670	31	54.718	36.1525	18.5655	7.20861	0.992285	46.3156
671	31	27.2076	12.2688	14.9388	5.42098	0.653458	50.9313
672	31	60.4863	38.3035	22.1827	2.60574	0.431239	65.018
673	31	60.7334	39.5207	21.2127	4.24366	0.581398	55.2625
674	31	56.3666	33.6388	22.7278	2.63587	0.11254	64.7693
675	31	56.9208	34.7172	22.2036	10.6674	2.06886	40.6436
676	31	81.0582	57.7713	23.2869	2.6194	0.518811	64.9048
677	31	35.8274	24.1385	11.6889	3.36078	0.148706	59.7307
678	31	62.9466	40.4586	22.488	2.90443	0.752343	62.7081
679	31	57.2184	36.4158	20.8026	9.34121	1.97416	42.4825
681	31	58.1214	40.0824	18.039	4.51243	0.303729	54.1428
682	31	62.7012	38.8778	23.8234	2.55272	0.453948	65.4651
683	31	77.0767	42.5368	34.5398	5.20004	0.073536	51.6427
684	31	40.5233	17.6524	22.8709	2.67099	0.527409	64.4842
685	31	60.252	40.0498	20.2022	2.66251	0.322744	64.5526
686	31	63.3718	32.1121	31.2597	2.54114	1.29079	65.5644
687	31	74.6826	50.2694	24.4132	2.64766	1.00484	64.673
688	31	95.2067	80.8269	14.3798	3.03949	0.900716	61.7652
690	31	84.5604	49.3861	35.1743	3.41117	1.75103	59.4351
691	31	65.7625	46.0755	19.687	2.62833	0.744959	64.8313
692	31	59.2245	44.1209	15.1036	2.58238	0.66079	65.2135
695	31	32.2941	17.6531	14.641	3.15707	1.52682	60.9887
697	31	76.7844	36.3501	40.4344	2.48566	0.592315	66.0486
698	31	63.1506	35.9365	27.214	2.5135	0.537956	65.8039
699	31	74.7819	57.1616	17.6203	3.25915	1.10642	60.3452
700	31	68.8003	44.8226	23.9777	4.03069	1.40936	56.2192
701	31	67.6832	52.8122	14.871	3.22187	0.71505	60.5771
702	31	83.3289	51.6041	31.7248	2.68186	1.00566	64.3969
703	31	80.2737	64.4423	15.8314	2.54034	0.402996	65.5713
704	31	87.1498	51.1306	36.0192	2.56178	0.947154	65.3878
706	31	69.7351	44.328	25.4071	5.42248	0.540124	50.9266
707	31	71.2931	43.6725	27.6206	2.85613	0.259721	63.0597
708	31	74.2136	45.4796	28.734	4.76808	1.93434	53.1573
709	31	82.94	64.5282	18.4117	3.06359	0.944012	61.6028
710	31	89.1587	50.1053	39.0533	4.6088	1.41987	53.7628
711	31	43.2717	21.936	21.3357	6.09234	0.0959124	48.9872
712	31	77.4831	47.5008	29.9822	2.33223	0.53806	67.4663
714	31	85.8907	64.8652	21.0254	3.17243	0.831457	60.8901
715	31	86.2011	58.4572	27.7439	2.59282	0.89423	65.1259
716	31	45.6761	30.7983	14.8778	2.51075	0.198285	65.8278
717	31	85.1608	49.254	35.9068	2.49157	0.259959	65.9963
718	31	82.1615	66.5055	15.6561	2.58883	0.840758	65.1593
719	31	38.9488	26.8918	12.0571	2.84379	1.30753	63.1508
720	31	71.204	54.7492	16.4548	3.14643	2.06488	61.0574
721	31	42.4627	24.7762	17.6865	2.7731	0.553517	63.6828
722	31	85.0511	68.7703	16.2809	2.57002	0.347539	65.3179
723	31	71.4644	39.864	31.6003	4.10252	1.23528	55.8891
724	31	74.8756	54.2371	20.6386	2.52193	1.21535	65.7304
725	31	86.1955	48.737	37.4585	3.58882	1.02505	58.4378
726	31	70.7929	46.1339	24.659	2.48794	0.59961	66.0284
727	31	58.84	35.8321	23.0079	4.40825	2.15527	54.566
728	31	72.3221	52.5525	19.7696	6.14143	1.34831	48.8564
729	31	92.9914	68.9372	24.0541	2.61627	0.327181	64.9307
730	31	89.8965	73.6025	16.294	3.28621	0.65487	60.1791
731	31	67.6748	48.7586	18.9162	2.776	1.22012	63.6607
732	31	85.2938	50.9206	34.3732	2.26054	0.478641	68.1721
733	31	54.0474	33.1964	20.851	4.24684	0.111493	55.2487
734	31	68.2715	48.1429	20.1286	5.45175	0.685423	50.8353
735	31	46.8966	21.4634	25.4331	8.68717	0.0953523	43.5229
736	31	88.3074	67.1814	21.126	5.93657	0.105586	49.412
739	31	57.8167	35.761	22.0557	3.06148	0.577959	61.617
740	31	66.3235	45.3981	20.9254	2.76991	0.663101	63.7073
741	31	41.4426	24.9938	16.4487	3.78741	1.53282	57.398
742	31	57.1586	38.1912	18.9674	4.76643	1.20212	53.1635
743	31	82.4352	19.7047	62.7304	2.49113	0.703317	66.0002
744	31	89.9653	71.7203	18.245	2.6025	0.851732	65.045
745	31	64.1181	37.8754	26.2427	3.71254	0.579676	57.7813
746	31	84.0575	61.5645	22.493	2.88924	0.819867	62.8178
747	31	70.9059	45.3827	25.5232	11.1433	3.41111	40.0564
748	31	77.9346	53.22	24.7146	2.55746	0.159599	65.4246
749	31	75.1752	54.143	21.0322	2.68753	0.684706	64.3517
750	31	68.7263	45.2943	23.432	5.44945	2.36583	50.8425
751	31	72.0103	49.4513	22.559	2.61931	0.651128	64.9056
752	31	71.4474	47.9517	23.4957	2.63801	0.290093	64.7518
753	31	68.745	43.9938	24.7512	2.92425	0.643068	62.5661
754	31	78.2071	50.778	27.4291	2.60783	0.159531	65.0006
755	31	69.4924	44.9969	24.4955	4.62492	1.03673	53.7002
756	31	77.7232	54.4332	23.2901	3.29825	1.02135	60.1058
757	31	44.6189	24.717	19.9019	5.93944	0.933221	49.404
758	31	56.826	38.0278	18.7982	4.66021	1.86668	53.5644
759	31	56.6649	38.62	18.0449	2.88742	1.64084	62.8311
760	31	80.9833	60.6639	20.3194	2.56479	0.37499	65.3623
761	31	55.4222	28.599	26.8231	2.57415	0.156015	65.2829
762	31	56.3581	39.4943	16.8639	5.89173	1.17319	49.537
763	31	53.2263	30.7399	22.4864	4.54968	0.213998	53.9946
764	31	79.225	44.7138	34.5112	2.96387	0.252452	62.2861
766	31	64.9363	37.0965	27.8398	2.5505	1.15913	65.4841
768	31	67.553	53.1921	14.3609	3.0571	0.100036	61.6464
769	31	66.1851	21.7656	44.4194	3.03491	1.13473	61.7963
770	31	63.8018	35.4667	28.3351	4.18089	0.0752384	55.5377
772	31	83.8791	62.6379	21.2412	2.96094	0.637496	62.3066
773	31	68.7523	46.9186	21.8336	3.00019	0.543754	62.0338
774	31	88.2355	20.2004	68.035	2.50011	0.721495	65.9211
775	31	71.9833	43.6993	28.2839	3.16212	0.701507	60.9562
776	31	90.4726	71.5078	18.9648	5.1985	0.888374	51.6478
777	31	83.0922	56.0824	27.0099	3.68734	1.82907	57.9126
778	31	80.4323	53.6681	26.7642	2.60155	0.239723	65.0529
779	31	76.0004	32.2021	43.7982	3.37877	0.891855	59.6245
780	31	64.0987	37.4478	26.6509	2.94071	0.263441	62.4492
781	31	77.3458	49.8021	27.5437	7.57186	3.19132	45.5628
782	31	84.0724	68.4514	15.621	2.70455	0.92117	64.2164
783	31	70.4866	41.9184	28.5682	3.24793	0.580904	60.4146
784	31	83.6538	22.2081	61.4457	2.57111	0.540342	65.3087
785	31	83.8501	45.9063	37.9438	4.27343	1.30964	55.1339
786	31	89.7854	40.1532	49.6322	2.625	0.683401	64.8586
787	31	67.3053	37.1757	30.1296	2.52298	0.780686	65.7213
788	31	39.1358	22.0271	17.1087	7.91649	0.0998528	44.8918
790	31	73.3596	47.3851	25.9745	2.41205	0.289513	66.7137
791	31	71.7606	45.9857	25.7749	2.78554	1.19077	63.5879
792	31	74.3509	30.5687	43.7821	2.52305	0.248311	65.7207
793	31	77.0168	47.1018	29.915	2.76369	1.23919	63.755
794	31	48.8373	29.2713	19.5661	7.6618	1.08271	45.3838
795	31	83.6955	64.1789	19.5166	2.52653	0.954305	65.6905
796	31	86.6813	63.6873	22.994	2.55791	0.85488	65.4208
797	31	68.9098	42.6532	26.2565	3.45782	0.647984	59.1666
799	31	90.13	44.9233	45.2067	2.42382	0.629569	66.6056
800	31	73.7526	38.4662	35.2864	2.56035	0.661996	65.4
801	31	38.3206	24.8608	13.4598	4.19651	0.354454	55.4687
802	31	62.2932	36.4774	25.8157	4.04804	1.15639	56.1387
803	31	47.4648	22.9467	24.5182	3.42147	1.08417	59.3754
804	31	78.5606	57.1357	21.4248	2.57023	0.790368	65.3161
805	31	83.3647	61.2066	22.1581	2.87071	0.857505	62.9527
806	31	59.3216	39.8527	19.469	3.23805	0.651399	60.476
807	31	74.4883	49.6561	24.8322	4.25513	1.37696	55.2128
808	31	67.7802	43.0162	24.7641	2.58047	0.775721	65.2296
809	31	73.3781	52.7109	20.6673	3.46618	1.54201	59.119
810	31	70.8508	46.6326	24.2182	9.15349	4.04571	42.7709
811	31	79.1861	59.3106	19.8755	2.78467	0.247276	63.5945
812	31	76.415	43.5913	32.8237	2.92725	1.14729	62.5448
813	31	72.49	52.6598	19.8302	2.76728	0.241436	63.7275
814	31	55.9073	36.1179	19.7894	2.9374	0.529585	62.4726
815	31	64.9024	48.84	16.0624	3.88101	1.67724	56.9328
816	31	88.4065	48.2709	40.1356	2.5322	0.586322	65.6414
817	31	80.855	60.3251	20.5299	3.20708	1.2304	60.6701
818	31	42.5591	21.641	20.9181	7.45521	0.150632	45.7992
819	31	38.723	21.9985	16.7245	3.933	0.178393	56.6809
820	31	70.5256	41.0628	29.4628	3.5787	0.722079	58.4928
821	31	66.2268	29.886	36.3408	3.15225	0.417616	61.0198
822	31	59.5327	18.4432	41.0894	3.0252	0.87115	61.8623
823	31	64.3438	43.3925	20.9513	2.67176	0.608822	64.4781
824	31	92.0185	50.5983	41.4202	2.53555	0.256701	65.6125
826	31	73.3284	55.8665	17.4619	2.58279	0.415738	65.21
827	31	76.7511	51.9903	24.7608	3.6679	0.171906	58.0147
828	31	91.8789	69.533	22.3459	2.69709	0.983843	64.2755
829	31	72.427	54.5357	17.8913	7.01484	2.73593	46.7382
830	31	45.5038	25.731	19.7729	2.48639	0.535527	66.0422
831	31	57.9743	37.2963	20.6781	5.23445	1.77894	51.5293
832	31	46.4193	32.6226	13.7967	3.35148	0.102603	59.7859
833	31	71.539	50.0713	21.4677	3.68636	1.07907	57.9178
834	31	87.0749	72.5711	14.5038	2.5801	0.563098	65.2327
835	31	64.9184	41.4026	23.5158	5.2531	1.30756	51.4682
836	31	71.3713	45.1991	26.1722	4.86327	1.73557	52.8082
837	31	70.0031	46.1839	23.8192	4.86058	2.52469	52.8179
838	31	73.1582	29.5314	43.6268	2.51662	0.171948	65.7766
839	31	65.2447	31.1238	34.1209	2.52847	0.80493	65.6737
840	31	77.4915	41.9529	35.5385	3.78107	1.15329	57.4301
841	31	84.5655	51.1381	33.4274	3.85439	0.631853	57.0636
842	31	80.0836	44.976	35.1076	2.81179	0.805285	63.3894
843	31	81.8266	50.8667	30.9599	2.55227	0.440412	65.4689
844	31	65.5611	37.9664	27.5948	2.53517	1.01255	65.6158
845	31	80.922	61.9474	18.9746	2.73115	0.544563	64.0072
846	31	64.59	34.8799	29.7101	3.11544	0.310008	61.2592
847	31	70.3588	43.9931	26.3657	3.50462	0.548452	58.902
848	31	78.8537	41.2926	37.5611	2.5293	0.723607	65.6665
849	31	76.2743	30.2574	46.0169	6.73387	1.68773	47.3794
850	31	73.7384	42.1168	31.6216	2.66061	0.789612	64.568
851	31	75.7019	58.262	17.4398	2.51081	0.207558	65.8273
852	31	68.552	38.5868	29.9652	4.0815	0.825091	55.9849
853	31	69.0714	37.3497	31.7217	4.5243	1.0013	54.0954
854	31	71.13	30.3187	40.8113	2.70591	0.451332	64.2057
855	31	67.1039	38.769	28.3349	2.66352	0.661267	64.5445
856	31	85.9674	60.8081	25.1592	2.76041	0.852334	63.7802
857	31	53.9229	28.519	25.4039	3.46926	0.534359	59.1015
858	31	46.7781	20.8938	25.8843	2.47963	0.547554	66.1021
859	31	67.3596	23.019	44.3406	2.54625	0.930289	65.5205
860	31	68.2761	26.8642	41.4119	3.12711	1.27218	61.1829
861	31	88.2059	37.9016	50.3043	2.55362	0.857449	65.4574
862	31	71.8763	38.1157	33.7606	2.51071	1.43597	65.8282
863	31	88.4521	47.9354	40.5166	2.82132	0.901567	63.318
864	31	73.7194	37.3185	36.4009	2.51762	0.999894	65.7679
866	31	81.673	59.2063	22.4667	2.68929	0.584035	64.3376
867	31	79.1123	61.7303	17.3821	2.62925	0.204965	64.8237
868	31	76.4652	50.6021	25.8632	6.20492	0.467593	48.6892
869	31	46.4372	28.2334	18.2037	13.083	0.0423168	37.9701
870	31	43.5818	18.2208	25.361	2.95795	0.326638	62.3277
871	31	42.9966	24.7217	18.2748	3.97799	0.377783	56.4663
872	31	48.6096	24.0586	24.551	18.5027	0.450095	33.8272
873	31	44.7925	15.8135	28.979	14.5121	0.118367	36.6804
874	31	53.9915	34.4597	19.5318	4.77037	0.467895	53.1488
875	31	60.1083	45.5411	14.5672	3.33674	0.0776397	59.8738
876	31	72.683	50.3779	22.305	3.09763	0.330883	61.3763
879	31	68.0352	47.8403	20.1949	2.70014	0.255151	64.2513
880	31	78.6743	50.8141	27.8601	2.60159	0.890584	65.0526
881	31	77.3837	55.6841	21.6996	3.73478	1.09894	57.6664
882	31	81.1766	51.3062	29.8704	2.91907	1.04575	62.6031
883	31	85.1613	63.3669	21.7944	2.53793	0.344568	65.592
886	31	74.1164	42.3642	31.7522	2.56365	0.823499	65.3719
887	31	81.8218	57.0174	24.8043	2.61573	0.607519	64.9352
888	31	27.8455	10.5307	17.3149	9.95492	0.0715428	41.5909
889	31	72.3869	46.7332	25.6537	7.92201	2.67171	44.8813
890	31	74.0845	54.4061	19.6785	3.85248	0.0415007	57.073
891	31	62.3132	38.1314	24.1818	4.9422	1.0018	52.5256
893	31	10.7404	6.74098	3.9994	3.15943	0.0557624	60.9735
894	31	49.3195	27.8004	21.5191	7.1867	0.816025	46.3626
895	31	54.1807	36.533	17.6477	3.90727	0.747381	56.805
896	31	62.8612	40.4072	22.454	7.71016	1.84342	45.2887
897	31	70.9419	44.7737	26.1682	2.45003	0.465424	66.3673
898	31	42.3681	23.1413	19.2268	3.28811	0.402249	60.1675
899	31	0	0	0	4.35529	0.0923064	54.7863
902	31	0	0	0	5.67286	0.185172	50.1661
903	31	80.8459	47.5255	33.3204	3.76186	0.982315	57.5277
904	31	80.9212	38.9243	41.9969	2.7925	0.947698	63.535
905	31	65.5686	43.1659	22.4027	2.5417	1.03633	65.5596
906	31	72.8831	47.9957	24.8874	2.51507	0.272544	65.7902
907	31	72.6651	46.4079	26.2572	4.99821	1.78547	52.3286
908	31	69.5232	41.7207	27.8025	2.74027	0.276139	63.9361
909	31	50.4807	33.0128	17.4679	5.49566	0.175432	50.6996
910	31	71.0008	31.4476	39.5532	2.49687	0.4817	65.9496
911	31	58.6556	31.9872	26.6683	4.37985	1.17561	54.6837
912	31	79.8669	53.1588	26.7081	3.45576	0.837254	59.1784
913	31	62.209	36.1222	26.0868	5.45075	1.52522	50.8384
914	31	73.3605	51.7017	21.6588	3.04941	0.550874	61.6982
915	31	69.1693	52.6981	16.4712	2.67758	0.416844	64.4312
916	31	67.8343	41.2407	26.5936	3.6122	1.55103	58.3114
917	31	68.2918	44.5923	23.6995	3.71696	0.645171	57.7584
918	31	77.2243	38.7002	38.5241	2.53952	0.457572	65.5784
919	31	49.2484	21.9216	27.3269	2.92698	0.633789	62.5467
921	31	47.6561	34.2415	13.4147	3.9485	0.364902	56.6066
922	31	77.9428	56.4019	21.5409	2.85485	0.739177	63.0691
923	31	90.2529	67.6084	22.6444	2.60621	0.609633	65.0141
924	31	43.236	25.2003	18.0357	4.3134	0.428707	54.9631
926	31	77.4661	54.0839	23.3822	3.15353	0.616857	61.0115
927	31	52.2068	30.4243	21.7824	3.95391	0.894812	56.5807
928	31	82.7737	55.2553	27.5184	2.56637	1.11861	65.3488
929	31	61.3885	36.6943	24.6941	4.96354	0.129904	52.4502
930	31	85.8087	60.2968	25.5119	2.91578	1.47626	62.6267
931	31	76.5159	57.7029	18.813	2.79286	0.377087	63.5323
932	31	54.8291	31.6076	23.2215	3.54349	0.443891	58.6859
933	31	66.4656	46.1862	20.2794	2.97178	0.441988	62.2308
934	31	11.3873	3.13843	8.24891	4.08993	0.207026	55.9464
935	31	75.6782	35.1403	40.5379	3.15267	0.169416	61.0171
936	31	83.6571	65.482	18.1751	2.72933	0.318647	64.0215
937	31	76.092	49.8624	26.2296	3.03981	0.703583	61.7631
939	31	83.9528	65.5855	18.3673	2.56558	0.570984	65.3556
940	31	72.4638	39.4907	32.9731	2.86558	1.11273	62.9902
941	31	72.0294	42.4817	29.5477	2.62147	0.0505764	64.8877
942	31	52.1281	32.6498	19.4783	2.5123	0.194397	65.8143
943	31	75.2664	55.7515	19.5148	3.18726	1.21879	60.7955
944	31	90.9253	52.8656	38.0597	2.5214	0.187137	65.7351
945	31	63.0025	37.4089	25.5936	8.99492	0.182291	43.0208
946	31	76.6088	56.33	20.2789	2.88782	1.92248	62.8281
947	31	67.7875	47.0076	20.7799	2.64758	0.667065	64.6737
949	31	25.0412	10.5719	14.4693	4.10733	0.43376	55.8673
950	31	62.5916	38.1477	24.4439	6.32809	0.136415	48.3712
952	31	57.8006	41.4143	16.3863	5.82889	0.540739	49.7144
953	31	71.3232	44.0266	27.2966	3.02494	0.528187	61.8641
954	31	68.1231	42.8122	25.3109	3.1241	0.478666	61.2025
955	31	64.1184	38.8318	25.2866	2.5766	0.503579	65.2622
956	31	43.3083	21.5815	21.7268	5.94906	0.487737	49.3774
957	31	66.4656	38.1769	28.2886	2.7185	0.140925	64.1063
958	31	71.4658	32.6811	38.7847	3.79238	0.673977	57.3729
960	31	47.4354	29.9121	17.5233	3.2394	0.616476	60.4676
961	31	81.4684	58.1594	23.309	2.58934	0.498396	65.155
962	31	79.0333	51.0851	27.9481	3.23699	0.784722	60.4826
963	31	74.266	50.896	23.37	3.42739	0.993046	59.3412
964	31	54.1752	30.3531	23.822	4.85934	0.84531	52.8224
965	31	80.0825	48.6633	31.4193	2.61384	1.18091	64.9508
966	31	75.7189	54.3389	21.3799	3.56018	0.822529	58.594
967	31	79.9442	51.7614	28.1828	2.68117	0.150646	64.4025
968	31	75.6003	49.4874	26.113	3.26021	0.628837	60.3386
969	31	82.3466	53.25	29.0966	2.5792	1.30408	65.2403
970	31	73.1826	54.9772	18.2054	2.64279	0.672503	64.7127
971	31	54.501	38.3699	16.1311	3.23435	0.694523	60.4991
976	31	58.3026	37.5559	20.7467	3.46701	1.22256	59.1143
977	31	0	0	0	4.92408	0.140676	52.5899
980	31	65.8507	38.8339	27.0168	2.63249	0.420033	64.797
981	31	39.1061	23.6539	15.4523	5.99101	0.235855	49.2619
983	31	69.6948	39.8074	29.8875	3.37005	0.693	59.6759
984	31	77.0235	38.7353	38.2883	3.04788	0.855569	61.7085
985	31	56.0407	27.7417	28.299	3.38852	0.835477	59.5673
986	31	79.4826	37.9721	41.5105	2.55117	0.609109	65.4783
987	31	79.4487	59.3413	20.1074	2.81149	0.290266	63.3917
988	31	93.6972	75.6339	18.0633	2.5115	0.288649	65.8213
989	31	81.601	60.1761	21.4249	2.62363	0.714666	64.8699
990	31	76.8822	54.6276	22.2546	2.54298	0.407389	65.5486
991	31	68.6554	39.1983	29.457	2.82834	0.554098	63.2655
992	31	73.5143	50.5855	22.9288	2.52137	0.297476	65.7353
993	31	56.9866	36.6197	20.367	4.32549	1.1948	54.9118
994	31	54.7304	34.0366	20.6938	2.5032	0.691416	65.894
995	31	72.5591	53.8594	18.6997	3.01509	1.28048	61.9314
996	31	83.0369	35.16	47.8769	2.5034	0.541853	65.8922
997	31	82.4012	53.1568	29.2444	3.28718	0.552797	60.1732
998	31	71.8539	45.4121	26.4418	5.05148	1.28628	52.144
999	31	59.916	40.2682	19.6478	2.5572	0.530604	65.4269
1000	31	74.2	47.2975	26.9025	5.16243	1.5318	51.7678
1001	31	82.2177	48.4233	33.7945	2.85861	0.191326	63.0414
1002	31	70.4224	41.4568	28.9656	3.07143	0.701124	61.5504
1003	31	56.9082	27.3001	29.6081	3.04573	0.643818	61.723
1004	31	62.7078	38.592	24.1158	2.53522	0.174844	65.6154
1006	31	72.0877	53.6757	18.412	3.10743	0.437434	61.3118
1007	31	23.8751	11.5461	12.329	2.5473	0.231257	65.5115
1008	31	63.1274	33.1463	29.9811	2.59856	0.272021	65.0779
1009	31	48.3006	27.1053	21.1954	4.71976	0.112039	53.3381
1010	31	77.4352	49.8735	27.5616	2.39804	0.505688	66.8434
1011	31	58.2851	37.548	20.7371	5.80878	0.349017	49.7717
1013	31	73.2849	41.9665	31.3184	3.58615	0.273124	58.4523
1014	31	88.5386	65.4317	23.1069	3.1135	0.995009	61.2719
1015	31	70.558	52.2364	18.3216	3.51658	0.988877	58.8352
1016	31	62.9042	43.5248	19.3794	2.58826	0.657945	65.1641
1017	31	80.0962	55.8688	24.2274	2.54995	0.564697	65.4888
1018	31	56.5121	34.4331	22.079	2.64685	0.97709	64.6796
1019	31	70.7844	49.5151	21.2694	2.78071	1.54398	63.6247
1020	31	48.6846	24.0551	24.6294	5.83947	0.665426	49.6844
1021	31	84.3173	58.342	25.9753	3.56974	1.26431	58.5417
1023	31	67.0657	42.8663	24.1995	4.28823	0.11149	55.0704
1024	31	65.476	39.0115	26.4645	5.39165	0.768278	51.0235
1025	31	70.9211	31.6702	39.251	2.82831	1.7134	63.2657
1026	31	85.3663	46.463	38.9033	3.053	1.11637	61.674
1027	31	80.9845	53.0593	27.9252	3.17653	0.766802	60.8639
1029	31	68.2938	43.5857	24.7081	7.78595	1.71397	45.1413
1030	31	72.9653	46.4876	26.4777	2.62142	1.83376	64.8882
1031	31	83.7967	59.8858	23.9109	2.60981	0.199937	64.9842
1032	31	94.1452	65.4769	28.6684	2.88481	0.724746	62.85
1033	31	86.7341	64.9326	21.8015	3.84268	1.03202	57.1215
1034	31	64.0529	39.9818	24.0712	8.83048	1.95796	43.2862
1035	31	62.9395	35.039	27.9005	2.75217	0.784183	63.8439
1036	31	63.1539	33.9889	29.165	6.69031	1.34469	47.482
1037	31	60.5859	35.7705	24.8154	3.31972	0.858194	59.9759
1038	31	87.0267	68.5908	18.4359	2.59636	0.316329	65.0962
1039	31	66.4483	45.2704	21.178	2.938	0.34689	62.4684
1040	31	89.6734	32.3828	57.2906	2.56176	0.747379	65.388
1041	31	68.6204	43.137	25.4835	3.64098	0.632247	58.1573
1042	31	54.2869	33.7245	20.5624	8.90469	1.97613	43.1656
1043	31	76.8535	67.2168	9.63663	5.23024	0.0427873	51.5431
1045	31	83.1942	52.5903	30.604	2.50698	1.17444	65.8608
1046	31	57.3571	34.0821	23.2749	6.49902	1.79561	47.9433
1047	31	79.9524	56.3272	23.6252	2.44409	0.921884	66.421
1048	31	76.2206	54.2463	21.9743	3.85159	0.869894	57.0774
1049	31	84.5462	52.2811	32.2651	2.5559	0.600636	65.4379
1050	31	58.9679	41.3648	17.6031	6.24987	1.45644	48.5721
1051	31	62.853	32.955	29.898	4.7035	1.50151	53.3995
1052	31	93.9243	71.9093	22.0151	3.11504	0.844571	61.2618
1053	31	34.9127	8.8809	26.0318	3.41105	0.124487	59.4358
1054	31	82.0289	58.9684	23.0605	4.09079	1.61198	55.9425
1055	31	72.4272	35.8275	36.5997	2.56379	0.680844	65.3707
1057	31	71.0133	34.0437	36.9697	3.24171	0.650179	60.4532
1058	31	43.4348	24.5231	18.9117	9.59015	0.381464	42.1117
1059	31	74.3101	41.9681	32.342	2.93543	0.098263	62.4866
1060	31	82.2222	59.2928	22.9294	2.50923	0.272301	65.8411
1061	31	41.2756	23.8212	17.4543	7.49946	0.416322	45.7089
1062	31	54.0286	37.1527	16.8759	3.42863	0.145217	59.334
1063	31	62.6576	44.3571	18.3005	4.35988	0.308835	54.767
1064	31	78.4062	58.8192	19.587	3.23243	0.531992	60.511
1065	31	70.1585	45.6487	24.5099	9.36196	0.0644465	42.4511
1066	31	83.5837	58.3062	25.2776	7.80297	0.751544	45.1084
1067	31	92.7985	72.835	19.9636	2.62842	0.487894	64.8305
1068	31	79.8777	55.6317	24.246	8.81652	0.993233	43.309
1069	31	74.1125	48.3947	25.7178	4.37591	1.14086	54.7001
1071	31	81.3468	43.3136	38.0332	2.49303	0.610117	65.9835
1072	31	73.3196	54.2868	19.0328	3.48501	0.712257	59.0123
1073	31	66.8743	46.5606	20.3136	2.52428	0.644589	65.71
1074	31	85.4968	55.1209	30.3759	2.63752	0.174385	64.7559
1075	31	79.3006	47.3219	31.9787	2.87087	0.911603	62.9516
1077	31	78.6372	55.5662	23.071	2.55865	0.631112	65.4145
1078	31	83.3618	58.9489	24.4129	2.33318	0.125994	67.4572
1079	31	67.2748	36.3639	30.911	3.32849	0.972127	59.9232
1081	31	50.6494	23.4463	27.2031	6.6482	0.0419215	47.582
1082	31	0	0	0	12.3045	0.0885181	38.7546
1085	31	59.6263	22.8668	36.7596	4.01921	2.25243	56.2726
1086	31	51.1235	35.1536	15.9699	3.65819	1.45042	58.066
1087	31	74.0865	54.5665	19.52	4.04647	1.304	56.146
1088	31	85.002	43.3062	41.6958	2.84168	0.981574	63.1663
1091	31	56.3052	35.0127	21.2926	4.50289	0.180059	54.181
1092	31	65.198	44.218	20.98	2.53793	0.728717	65.592
1093	31	75.8821	44.9123	30.9698	2.55415	0.346717	65.4529
1094	31	81.0781	40.7823	40.2958	3.56796	1.07561	58.5515
1095	31	57.7704	36.3088	21.4616	3.83192	0.704387	57.1749
1096	31	76.2678	45.6255	30.6423	4.108	0.954985	55.8643
1097	31	83.1955	60.926	22.2695	2.72098	0.329713	64.0868
1098	31	57.2824	39.5929	17.6896	2.62692	0.233202	64.8428
1099	31	58.0821	33.6533	24.4288	2.90133	1.00859	62.7305
1100	31	76.35	46.5435	29.8065	2.54236	0.51224	65.5539
1101	31	86.8801	64.4893	22.3908	2.54639	0.242614	65.5193
1102	31	58.9294	38.8775	20.0518	5.5311	0.803196	50.5911
1103	31	75.0479	56.7547	18.2932	2.91619	0.893071	62.6238
1104	31	92.8452	69.6751	23.1701	2.55761	0.34818	65.4234
1105	31	66.7535	37.6257	29.1278	3.50229	1.09067	58.9151
1106	31	64.1031	40.7801	23.323	3.01597	0.813633	61.9254
1107	31	80.8277	50.4691	30.3586	2.90638	0.549847	62.6941
1108	31	59.9135	34.37	25.5435	7.88013	2.62366	44.9607
1109	31	75.7306	52.9706	22.76	2.86443	0.340467	62.9987
1110	31	84.1219	61.6541	22.4678	2.76852	0.460873	63.7179
1112	31	58.1889	39.9685	18.2204	3.16768	0.251549	60.9206
1113	31	51.0744	20.9058	30.1686	4.1446	0.125502	55.6993
1114	31	64.2912	42.9682	21.323	4.00767	1.50758	56.3266
1115	31	87.4156	65.5927	21.8229	2.78286	0.521206	63.6083
1116	31	78.701	57.364	21.3371	3.88489	1.11106	56.9139
1117	31	88.9516	63.4562	25.4954	2.575	0.143047	65.2758
1118	31	90.0649	40.7075	49.3574	2.48287	0.722607	66.0733
1119	31	59.8635	33.5954	26.2681	2.49005	0.681283	66.0098
1120	31	29.3119	14.851	14.4609	2.42853	0.172002	66.5625
1121	31	63.7022	33.5274	30.1749	2.56193	0.416418	65.3865
1122	31	71.1859	40.4681	30.7178	2.81249	1.58268	63.3841
1123	31	79.6844	49.3621	30.3223	3.01395	0.547734	61.9392
1124	31	73.0283	53.6962	19.3322	2.61604	0.50479	64.9326
1125	31	65.3271	39.9403	25.3868	2.49595	0.259748	65.9577
1126	31	69.1633	46.9821	22.1811	4.43493	0.830789	54.4564
1127	31	75.7399	41.6296	34.1103	2.51507	0.860863	65.7901
1128	31	51.4735	30.2138	21.2596	5.78332	0.935437	49.8446
1129	31	70.6456	30.7859	39.8597	2.51741	0.757478	65.7698
1130	31	58.078	29.075	29.003	6.98551	0.107215	46.8035
1132	31	79.7663	53.2554	26.5109	2.60242	0.21943	65.0457
1134	31	67.7353	42.2989	25.4364	4.74335	0.585756	53.2495
1136	31	60.9635	39.582	21.3815	4.12055	0.37264	55.8075
1137	31	66.0786	38.6976	27.381	2.38163	0.308826	66.9966
1138	31	91.9731	71.1638	20.8093	2.63873	0.635576	64.746
1139	31	82.5997	55.0768	27.5229	2.62245	0.491027	64.8796
1140	31	72.6552	46.616	26.0392	4.58396	2.08015	53.8597
1141	31	65.0622	40.8969	24.1653	5.47469	1.07426	50.7642
1142	31	81.4224	46.7968	34.6256	2.56072	0.435604	65.3968
1143	31	71.4187	49.0406	22.3781	2.76052	0.889654	63.7794
1144	31	72.9787	45.4882	27.4906	5.54088	0.9467	50.5613
1145	31	78.5627	43.8637	34.699	2.53853	0.406916	65.5869
1146	31	82.5269	46.0017	36.5253	2.64322	0.676053	64.7093
1147	31	81.5067	56.2639	25.2428	5.47935	1.44272	50.7498
1148	31	70.6857	45.0523	25.6334	3.3251	1.53793	59.9435
1149	31	70.5154	47.594	22.9214	6.65928	1.53993	47.5556
1150	31	61.0763	41.0164	20.06	12.2061	1.422	38.8584
1151	31	64.3499	42.7096	21.6403	5.21664	0.148963	51.5878
1152	31	74.4236	42.8055	31.6181	3.56146	0.362596	58.587
1153	31	71.0546	47.6102	23.4445	3.38071	0.509344	59.6131
1154	31	66.3248	43.4878	22.837	3.88315	0.195087	56.9223
1155	31	72.3061	48.4683	23.8379	6.80046	0.753845	47.2242
1157	31	62.3408	37.5922	24.7486	5.12162	0.612251	51.9049
1158	31	86.7695	56.139	30.6305	2.55084	0.581202	65.4812
1159	31	71.1817	53.2684	17.9133	2.61406	0.589673	64.949
1160	31	79.7353	54.9503	24.785	7.26947	3.49467	46.186
1161	31	70.7502	49.3432	21.4069	2.50152	0.32046	65.9087
1162	31	73.5564	57.162	16.3944	5.05019	0.10113	52.1485
1163	31	80.5973	60.7824	19.8148	2.58869	0.549443	65.1605
1167	31	72.1503	38.8708	33.2795	3.37917	0.624193	59.6222
1168	31	88.9657	61.2153	27.7504	2.56614	0.655471	65.3508
1169	31	64.3976	41.5446	22.853	2.52967	0.207987	65.6633
1170	31	69.3971	41.3925	28.0046	4.2832	0.498151	55.092
1171	31	64.5321	44.5658	19.9663	7.98818	0.0729969	44.7571
1172	31	72.8122	24.3953	48.4169	2.62215	0.349914	64.8821
1173	31	77.0903	54.5519	22.5384	2.5381	0.788993	65.5905
1175	31	71.8311	53.6171	18.2141	3.35231	0.56805	59.7809
1177	31	77.8336	59.8345	17.9991	3.05798	1.10229	61.6405
1178	31	43.8204	25.3627	18.4577	6.07214	1.0736	49.0415
1179	31	58.8348	32.0201	26.8147	4.42571	0.711958	54.4942
1180	31	60.5043	43.002	17.5023	2.97261	0.407227	62.225
1181	31	55.8462	41.6165	14.2297	8.11923	0.33578	44.515
1182	31	73.2174	45.6975	27.5199	3.30336	0.549779	60.0748
1183	31	70.8313	49.4662	21.3651	2.56152	0.30872	65.3901
1184	31	67.9996	36.7448	31.2548	2.68917	1.13849	64.3386
1185	31	69.0544	44.3334	24.7211	2.74597	1.14412	63.8919
1186	31	52.0193	29.8171	22.2021	3.73839	0.832755	57.6478
1187	31	90.7237	61.4201	29.3036	2.66032	1.08355	64.5703
1188	31	73.8903	36.0307	37.8596	3.10127	1.49111	61.3523
1189	31	80.3542	47.0773	33.2769	3.85079	0.0843873	57.0813
1190	31	42.7422	29.7949	12.9473	2.63158	0.981251	64.8045
1191	31	69.1685	24.0275	45.141	2.53079	0.637513	65.6536
1192	31	85.9431	68.6274	17.3157	5.2107	2.00069	51.6074
1193	31	76.0533	57.1769	18.8764	2.59237	0.745554	65.1296
1194	31	73.4282	51.227	22.2012	3.27005	0.752513	60.2781
1195	31	48.3222	31.2588	17.0634	2.53925	1.18248	65.5807
1196	31	51.5397	29.1773	22.3624	3.14935	0.568333	61.0385
1197	31	65.008	38.8073	26.2008	2.5619	0.173714	65.3868
1198	31	84.6238	67.5635	17.0603	3.62752	0.496299	58.2292
1199	31	71.4864	41.6645	29.8219	5.25704	1.4964	51.4553
1200	31	61.394	40.8842	20.5098	3.03431	0.687565	61.8003
1201	31	12.0199	6.62822	5.39171	4.78431	0.121114	53.0971
1202	31	23.3738	16.8665	6.50725	6.3666	0.245578	48.2734
1203	31	55.9717	44.107	11.8647	3.47281	0.238118	59.0814
1204	31	37.5377	24.2537	13.284	3.51991	0.758224	58.8166
1205	31	35.7829	21.1559	14.627	2.71462	0.511686	64.1369
1206	31	52.3115	31.2519	21.0595	5.1433	0.154239	51.8319
1207	31	40.7978	20.7131	20.0848	2.53715	0.275005	65.5988
1208	31	69.0372	45.7206	23.3166	2.40171	0.670792	66.8094
1209	31	44.6757	28.2977	16.3781	5.25521	0.358865	51.4613
1210	31	61.3719	38.7924	22.5795	3.50001	0.401648	58.9279
1211	31	80.4665	53.9217	26.5448	4.16538	0.280527	55.6065
1212	31	88.0694	66.7633	21.3061	2.75771	0.763306	63.8011
1213	31	81.9344	61.2851	20.6494	2.50991	0.697317	65.8352
1214	31	75.5583	38.9694	36.5889	3.36283	1.18838	59.7185
1215	31	78.27	55.2801	22.9899	3.62376	0.680022	58.2494
1216	31	61.5031	37.3954	24.1077	5.75285	1.03743	49.9325
1217	31	66.9876	40.6144	26.3732	3.2764	0.706346	60.2391
1218	31	75.5571	38.8769	36.6802	2.86915	0.651792	62.9641
1219	31	65.4571	25.1315	40.3256	2.48303	0.289257	66.0719
1220	31	83.1256	58.1597	24.9659	2.54443	0.611858	65.5361
1221	31	70.9668	41.057	29.9098	4.80287	1.25251	53.0286
1222	31	74.71	48.0148	26.6952	2.60953	0.133173	64.9865
1223	31	77.058	50.9804	26.0776	2.6916	0.545646	64.3192
1224	31	77.103	56.0993	21.0038	3.18264	0.283298	60.8249
1225	31	52.6372	32.5672	20.07	2.66314	0.612503	64.5475
1226	31	69.4084	44.1497	25.2588	5.50737	1.66581	50.6636
1227	31	53.0565	30.1867	22.8698	4.05302	0.255158	56.1157
1228	31	69.7185	45.254	24.4645	2.50016	0.289614	65.9207
1229	31	77.37	29.7184	47.6515	3.60638	0.605502	58.3428
1230	31	80.2006	47.356	32.8447	3.47935	0.834874	59.0443
1231	31	65.1875	37.5965	27.591	2.97872	1.40807	62.1824
1232	31	71.0222	38.7976	32.2245	2.60098	1.22118	65.0576
1233	31	88.3492	27.7277	60.6215	2.47754	0.66095	66.1207
1234	31	80.8882	33.7992	47.089	3.62517	0.743676	58.2418
1235	31	72.2245	45.6627	26.5619	2.76183	0.782274	63.7693
1236	31	63.1112	36.6132	26.4979	9.75953	0.89661	41.8666
1237	31	81.6902	42.9737	38.7165	3.07551	0.888866	61.5232
1239	31	79.1265	54.1019	25.0246	2.55183	0.930996	65.4727
1240	31	90.7268	64.7476	25.9792	2.98796	0.663174	62.1182
1243	31	77.5671	49.0191	28.548	2.49762	0.290126	65.943
1244	31	87.6554	67.5259	20.1294	2.57794	0.451304	65.2509
1245	31	69.5119	53.2827	16.2292	2.54458	0.529916	65.5349
[truncated: 11,670 more rows]
