# Supplementary material for: Spatial mapping of hepatic ER and mitochondria architecture reveals zonated remodeling in fasting and obesity
Source: Nat Commun. 2024 May 10;15:3982. doi: 10.1038/s41467-024-48272-7 (PMC11087507; doi:10.1038/s41467-024-48272-7)
Supplement: Supplementary file 14 — Source Data [file 41467_2024_48272_MOESM14_ESM.zip › Source Data/Fig5.xlsx]

## Sheet: Fig 5A
	Liver lysate - Western Blot quantification
	Fed	Fasted		Unpaired t test	Fed vs Fasted
	0.924505	1.23487		P value	0.1
	1.12163	1.08349		P value summary	ns
	0.954595	1.16392
Mean	1	1.161
Std. Deviation	0.1062	0.07574
Std. Error of Mean	0.06131	0.04373

## Sheet: Fig 5C
										RRBP1 Fluoresence intensity accross liver zone
% distance		RRBP1 Fasted								RRBP1 Fed										GS
10		1310.36	1520.18	1610.38	1476.73	1696.86	1312.83	1585.43		1142.18	1025.83	1053.66	1081.19	1073.23	1042.89	1011.98	903.712	613.716		1490.21	1430.98	1246.99	1325.02	1652.78	1134.98	1482.63	2510.8	2886.44	2521.31	1989	2722.02	2620.83	2341.98	918.376	1051.33
15		1424.29	1260.36	1560.69	1842.96	1953.81	1516.95	1562.02		1074.1	1198.95	1036.24	819.452	1068.8	1109.19	1110.77	882.464	694.872		1396.34	1369.13	1119.75	1163.5	1992.69	544.946	1006.19	1834.84	2012.49	2765.18	1259.38	2688.66	2946.86	1638.31	1097.92	1176.74
20		1184.06	1422.34	1902.68	1672.15	1947.24	1923.19	1618.61		1175.97	1259.51	1163.92	1030.87	986.125	1113.16	989.996	935.39	1162.46		1113.58	1264.77	499.854	634.315	984.57	555.383	1010.25	647.736	1194.98	1672.12	757.09	2134.85	2698.77	471.583	1204.87	1562.57
25		1431.61	1337.57	1656.36	1859.35	1783.43	1878.37	1729.74		1152.16	1035.07	1113.31	1257.49	1002.54	957.254	957.678	1122.21	1057.56		1013.47	1228.48	123.186	286.214	453.863	357.229	661.065	166.984	542.485	591.308	492.993	1487.65	1843.24	195.452	1604.21	459.932
30		1479.75	1456.51	1428.14	1622.96	1858.99	2157	1709.63		1170.23	806.129	1192.39	1241.8	920.078	1154.13	919.807	728.02	895.952		655.834	1021.57	101.966	126.879	249.052	295.335	374.006	170.422	188.409	576.986	270.106	400.882	810.807	141.009	927.742	178.893
35		1297.68	1104.79	1648.76	1850.52	1664.22	2042.2	1788.83		1222.46	1200.19	1091.85	913.489	825.315	1123.85	1292.38	619.279	1023.34		181.818	505.109	109.595	120.222	244.409	187.612	382.085	132.764	142.269	355.571	167.228	172.695	246.094	160.181	273.892	130.411
40		1280.76	1397.33	1894.22	2126.72	2026.02	1978.6	2083.43		1300.47	1210.92	1036.99	1159.56	927.964	907.646	1210.3	1067.83	978.11		190.069	526.709	111.724	126.617	258.98	154.544	397.48	171.446	174.349	341.392	172.034	181.787	135.731	159.821	161.99	144.051
45		1454.97	1545.42	1826.26	2034.83	2112.08	2061.04	2139.41		1420.65	1276.3	1066.62	1437.39	816.564	1105.18	1137.21	760.923	946.589		139.108	303.536	95.4129	102.904	285.417	171.359	261.81	169.568	194.727	294.451	238.818	125.606	144.932	146.755	116.53	98.549
50		1273.74	1463.08	1756.42	2188.39	2131.26	1893.58	2174.55		1506.1	1367.67	1104.32	1257.01	1085.39	1089.34	1098.19	1011.45	1104.45		86.8024	209.142	97.1554	125.725	226.468	143.005	206.459	190.737	157.82	311.589	181.813	164.331	134.38	138.581	147.697	157.331
55		1321.85	1430.43	1823.59	2191.72	1856.04	2481.91	1857.32		1351.28	1376.75	1388.87	895.679	1075.43	1066.2	1053.65	871.656	1149.84		83.7629	159.253	95.3952	134.333	224.619	174.577	171.737	222.804	187.062	300.13	87.3799	172.362	129.042	153.693	137.97	135.8
60		1405.17	1747.59	2141.06	2166.35	2013.04	2375.4	1965.16		1440.3	1481.25	1405.43	1473.3	1330.35	1195.43	1109.34	916.024	1114.17		94.3494	152.525	176.52	127.747	223.033	198.577	178.24	178.427	219.56	348.918	178.072	161.045	179.525	162.88	95.5649	125.051
65		1597.26	1726.3	2131.77	2458.11	2243.92	2624.93	1915.86		1492.02	1434.8	1412.38	1320.28	1312.01	1391.87	1345.15	1180.04	1175.14		110.362	182.152	168.734	135.527	252.604	181.529	189.235	223.944	198.953	274.749	180.718	159.053	160.411	165.424	153.654	124.456
70		1659.44	1518.86	2094.47	2520.36	2321.68	2214.73	2116.97		1470.05	1496.65	1410.18	1434.61	1221.24	1370.74	1447.95	1157.91	1071.51		118.109	209.231	173.486	134.895	248.619	220.518	192.319	231.812	258.252	246.312	167.319	182.755	151.878	201.697	164.671	117.442
75		1666.75	1571.16	2603.04	2520.22	2080.15	2835.68	2152.55		1390.4	1355.49	1301.75	1559.18	1250.28	1470.49	1250.89	1163.11	1047.62		151.177	149.264	133.754	146.195	206.223	231.441	200.591	197.378	200.898	222.618	192.834	150.013	201.523	163.519	115.046	127.642
80		1901.37	1867.54	2476.28	2162.99	2145.43	2620.08	1991.35		1514.8	1557.53	1448.54	1466.38	1167.27	1356.97	1234.88	1157.63	1304.24		146.315	144.021	120.84	127.85	221.238	221.713	183.242	232.939	189.829	291.683	267.824	137.573	192.226	169.456	121.731	178.579
85		1962.54	1487.78	2543.95	1992.22	2405.23	2432.47	2462.13		1478.73	1658.1	1733.65	1434.32	1016.47	1319.2	1379.13	995.53	945.096		154.517	111.548	139.962	115.671	259.146	176.126	210.572	165.2	189.489	324.266	191.655	136.247	181.868	171.02	121.882	107.641
90		1790.27	1844.85	2567.25	2570.23	2202.08	2441.16	2568.72		1655.28	1656.54	1495.65	1465.49	1184.08	1547.62	1506.72	1366.63	1251.41		132.369	177.384	139.961	117.547	218.79	176.64	199.916	291.114	202.777	242.046	224.511	154.492	154.237	210.891	109.31	104.548
95		2152.22	2186.22	2611.88	2501.19	2551.66	2572.13	2678.5		1631.41	1627.74	1538.08	1438.88	1464.12	1264.95	1350.22	1035.14	1581.39		130.138	216.25	163.105	135.872	250.77	200.136	214.879	260.506	225.233	281.258	234.461	175.687	140.572	196.752	138.963	154.7
		Šídák's multiple comparisons test	Predicted (LS) mean diff.	95.00% CI of diff.	Below threshold?	Summary	Adjusted P Value
		Fasted - Fed
		10	507.6	128.6 to 886.6	Yes	**	0.0013
		15	589.3	210.3 to 968.3	Yes	****	<0.0001
		20	576.4	197.4 to 955.4	Yes	***	0.0001
		25	595.3	216.2 to 974.3	Yes	****	<0.0001
		30	670.1	291.1 to 1049	Yes	****	<0.0001
		35	593.5	214.5 to 972.5	Yes	****	<0.0001
		40	737.9	358.9 to 1117	Yes	****	<0.0001
		45	774.5	395.5 to 1154	Yes	****	<0.0001
		50	659.7	280.7 to 1039	Yes	****	<0.0001
		55	715.2	336.2 to 1094	Yes	****	<0.0001
		60	699.4	320.4 to 1078	Yes	****	<0.0001
		65	759.3	380.3 to 1138	Yes	****	<0.0001
		70	721.5	342.5 to 1100	Yes	****	<0.0001
		75	894.3	515.3 to 1273	Yes	****	<0.0001
		80	810	431.0 to 1189	Yes	****	<0.0001
		85	854.8	475.8 to 1234	Yes	****	<0.0001
		90	824.7	445.7 to 1204	Yes	****	<0.0001
		95	1028	648.9 to 1407	Yes	****	<0.0001

## Sheet: Fig 5E
	RRBP1 adjacent to mitochondria / total ER
	Fed	Fasted
	0.291	0.371
	0.17	0.359
	0.284	0.406		Unpaired t test
	0.22	0.375		P value	0.0283
	0.341	0.241		P value summary	*
	0.283	0.372
		0.301
Mean	0.2648	0.3464
Std. Deviation	0.06031	0.05621
Std. Error of Mean	0.02462	0.02125
