# Supplementary material for: Spatial mapping of hepatic ER and mitochondria architecture reveals zonated remodeling in fasting and obesity
Source: Nat Commun. 2024 May 10;15:3982. doi: 10.1038/s41467-024-48272-7 (PMC11087507; doi:10.1038/s41467-024-48272-7)
Supplement: Supplementary file 14 — Source Data [file 41467_2024_48272_MOESM14_ESM.zip › Source Data/Supp Fig7.xlsx]

## Sheet: Supp Fig 7B
	% Mito surface covered by ER at 0-56nm distance
	Lean		Obese					Lean		Obese
	Fed	Fasted	Fed	Fasted				Fed	Fasted	Fed	Fasted
	53.4886	71.5347	32.1376	61.4784			Mean	47.68	63.37	66.24	68.18
	62.0655	71.2031	32.8469	67.9561			Std. Deviation	13.37	11.08	15.01	15.93
	60.3411	62.9247	83.7037	60.0277			Std. Error of Mean	0.1097	0.1356	0.1128	0.1413
	47.4083	65.9251	20.0636	53.6798
	51.7505	68.6468	28.41	63.4709
	51.2242	69.4346	77.6804	66.191
	44.7639	80.8732	37.0202	74.3183
	51.3442	63.4717	40.0135	61.0857			Tukey's multiple comparisons test	Mean Diff.	95.00% CI of diff.	Below threshold?	Summary	Adjusted P Value
	46.4307	71.9657	34.9781	67.7922			Lean Fed vs. Lean Fasted	-15.69	-16.23 to -15.14	Yes	****	<0.0001
	58.598	66.0557	29.9202	65.382			Lean Fed vs. Obese Fed	-18.56	-18.97 to -18.15	Yes	****	<0.0001
	46.0111	80.095	29.3857	53.9729			Lean Fed vs. Obese Fasted	-20.5	-20.94 to -20.05	Yes	****	<0.0001
	44.4431	69.8054	52.4027	59.6458			Lean Fasted vs. Obese Fed	-2.879	-3.408 to -2.350	Yes	****	<0.0001
	64.2265	67.9258	51.9352	69.4975			Lean Fasted vs. Obese Fasted	-4.81	-5.367 to -4.253	Yes	****	<0.0001
	50.3832	66.6687	80.5061	65.6477			Obese Fed vs. Obese Fasted	-1.931	-2.359 to -1.502	Yes	****	<0.0001
	47.9817	70.4438	78.6624	61.5447
	60.1263	74.3731	25.063	57.1445
	56.6199	66.4931	76.4696	41.0456
	59.1994	56.1725	73.0402	59.3816
	44.0354	59.8189	19.7429	59.5969
	38.9884	51.4543	29.4901	63.158
	53.8785	58.142	71.1856	55.8675
	46.5683	50.3211	76.744	73.1938
	43.8563	76.5074	67.1667	77.2602
	46.3152	63.2165	74.8197	62.0783
	50.1359	62.42	28.2499	57.6179
	46.8248	59.3963	37.2433	55.812
	37.412	70.8665	78.6117	61.9721
	57.553	46.6354	65.9252	55.5458
	55.945	51.306	71.8751	59.531
	30.838	76.4462	77.1196	62.0215
	57.4329	66.7534	77.2508	84.8218
	58.6488	45.956	65.5746	61.149
	57.3646	73.3146	25.524	70.0917
	30.5933	51.8535	41.173	58.171
	52.6602	62.1025	38.6701	52.9872
	44.2435	60.0072	70.0075	58.249
	60.6315	61.4926	76.0914	51.6468
	46.8915	45.6172	90.044	54.1127
	37.8636	66.5901	75.509	49.2245
	43.4111	67.981	72.1477	58.2815
	31.1162	61.7918	71.6464	67.8743
	48.8739	68.2053	47.302	70.8508
	52.2384	66.7654	83.68	65.6673
	58.86	48.8375	39.6877	56.6007
	59.1636	57.3718	56.3846	71.543
	40.857	73.4672	40.5091	51.7988
	50.6015	73.6086	31.2265	56.4451
	47.4961	66.0096	72.6398	58.4695
	43.3823	58.4687	81.3713	64.1299
	45.6906	64.6688	61.1856	60.8412
	43.0611	61.6613	82.0588	60.1578
	42.816	60.6451	82.169	58.3476
	68.1375	64.2742	76.2934	71.8513
	50.764	48.2574	63.8664	47.6121
	24.6106	88.921	64.8328	58.9734
	49.0773	51.3165	68.7068	46.1696
	53.9691	62.9059	58.5695	60.8481
	38.1936	67.7117	85.2713	72.122
	65.0906	53.3399	79.571	60.0797
	40.9039	74.5755	66.5529	53.9172
	41.7412	57.1157	47.4955	58.7539
	32.2742	67.1719	58.2008	46.7692
	57.9119	66.4998	48.643	59.0725
	40.1591	67.8751	58.5706	67.6136
	52.9711	79.4447	69.5432	70.5566
	53.1414	64.6419	20.8762	75.4891
	64.6641	67.2509	32.7055	62.406
	45.6837	67.9151	73.8796	56.8179
	46.4053	71.5741	76.8725	64.999
	60.2491	70.448	31.9635	54.1371
	55.8413	62.1011	69.8628	49.1563
	60.324	49.7919	59.2414	76.2506
	54.6694	54.0643	86.9147	70.9059
	44.8441	58.6269	25.0786	57.1959
	49.1225	67.9405	84.503	42.9539
	62.5186	70.6484	74.0698	57.6124
	72.0437	79.4833	48.3944	70.5795
	40.5249	59.393	67.5764	54.5789
	68.0373	65.6352	49.6464	67.5788
	52.6246	61.203	84.6837	57.774
	47.3843	43.5677	74.962	68.3251
	42.2167	59.4769	72.0483	73.312
	39.031	66.3756	75.3996	53.9212
	50.7275	57.3464	71.6047	69.428
	60.7819	44.9648	67.7615	66.1623
	59.7323	70.4589	43.4581	68.0055
	39.1213	65.3149	85.0087	57.2416
	38.8886	80.6134	68.0313	52.3707
	44.2565	64.6889	70.6755	67.625
	84.4031	70.801	73.9931	66.703
	58.3021	62.04	70.2441	68.9702
	55.789	64.4248	79.2706	74.9703
	37.3739	57.8431	68.5805	60.8915
	47.2625	60.9428	72.3884	65.2457
	37.2232	51.0977	73.5927	49.8522
	55.8977	48.0874	64.1983	58.9039
	52.188	70.7497	71.5435	53.5919
	35.5877	81.8243	67.2845	64.704
	40.4695	58.8092	79.5078	64.2418
	66.8396	70.1776	70.543	63.6866
	48.999	77	78.4266	59.4017
	54.6885	57.9227	76.0045	63.4886
	64.8625	67.8915	76.8157	77.3458
	53.0209	58.9932	64.4445	51.8516
	51.1403	34.6966	71.3945	52.346
	40.7169	70.1404	84.0044	79.7353
	49.5822	68.4302	79.1978	45.2481
	43.36	61.992	67.9081	60.801
	61.02	65.1433	82.3578	72.3639
	26.8434	62.9815	75.7557	61.4728
	43.1288	69.5211	74.1591	53.9281
	60.3615	67.3086	85.6432	44.6432
	56.9665	41.9473	81.6776	61.9874
	28.4508	53.1945	79.1951	63.0397
	45.378	47.2136	82.9919	52.7168
	51.7453	57.2564	71.0459	48.7025
	42.1775	60.7677	74.1574	51.4753
	34.0837	53.434	21.6548	73.0474
	56.406	58.4202	65.047	55.8996
	51.2618	58.339	66.7564	64.6915
	38.1441	51.5059	76.3601	72.5867
	51.9676	63.4037	76.2849	68.5675
	40.7711	62.2195	57.9296	64.095
	50.0121	48.9484	56.0082	56.0786
	52.305	58.4347	72.5446	66.5119
	42.8301	69.6789	71.7799	55.8412
	46.0506	67.8468	69.7066	70.4673
	48.7333	58.5686	77.4295	58.0884
	61.9886	63.7778	64.8848	63.2383
	64.2864	63.9453	75.2734	43.275
	64.9543	74.7352	85.1549	57.1593
	49.1576	59.0637	75.7665	68.1907
	44.9266	70.5581	71.4071	57.5448
	57.5751	73.7329	25.5482	49.6639
	58.0067	45.2919	67.8354	48.6612
	48.1558	52.0351	73.7277	67.0897
	38.301	63.7639	28.9551	55.7406
	73.1043	52.9805	80.2984	59.9854
	37.9055	67.0384	64.8955	55.7237
	39.7024	70.4397	73.1806	65.857
	45.3471	68.0556	74.1048	73.7982
	30.8677	62.2872	67.4039	59.4024
	42.8691	68.1135	79.6266	64.1411
	40.6684	70.0677	66.6302	66.0453
	70.555	39.4513	66.0018	86.6401
	58.5405	71.6026	72.3391	51.7305
	56.1271	68.6921	6.39367	67.5917
	56.3944	62.8533	14.2391	66.3626
	45.4377	51.1321	76.8632	67.9224
	38.6365	76.7348	78.0268	66.5808
	39.7147	54.6959	75.8611	48.9409
	54.8295	68.8903	72.0415	60.5397
	36.1171	56.7848	70.6951	59.5781
	45.4322	61.2198	65.3078	56.9208
	52.562	54.8939	65.8541	81.3478
	42.3824	62.108	85.3055	52.9653
	46.7461	45.6019	66.6527	67.3551
	54.5003	49.5451	66.8571	63.119
	42.183	64.5945	30.1443	66.5644
	33.856	64.1347	76.2512	54.6764
	43.3043	56.3112	41.2157	64.0482
	51.1137	76.6225	75.3806	53.5589
	45.2116	51.8736	78.3447	58.5524
	46.2162	67.0309	79.4416	63.3338
	46.6286	58.9142	61.2577	70.9231
	28.5399	67.073	72.7009	58.9941
	39.4852	63.8635	73.374	84.7423
	57.6764	59.3939	58.0305	77.4893
	45.7787	62.1796	67.9438	64.5137
	41.0666	77.857	31.3651	79.1742
	28.8998	60.9871	84.9888	67.5464
	42.994	69.4087	83.2014	66.8538
	51.7235	58.3022	69.0891	56.585
	47.7104	62.8253	80.741	66.4436
	36.7668	52.0467	67.2593	80.2748
	48.9315	50.5516	82.1855	72.6301
	40.4163	36.5322	65.6204	57.2839
	28.3848	48.1316	58.5665	59.4348
	67.5991	76.5913	74.0198	72.3869
	41.4107	54.2985	73.501	54.2261
	38.6192	65.1188	75.2012	54.8725
	75.9325	62.8123	84.8458	56.1316
	48.8714	72.3327	64.6872	71.4947
	30.7128	56.5044	83.545	73.0966
	53.718	55.6875	83.6658	66.9096
	53.1165	56.6546	57.2223	64.9605
	56.8247	56.4119	37.1498	59.0328
	65.0591	63.004	77.0065	59.9135
	40.1689	62.1252	70.1038	76.0634
	36.9632	55.5433	77.1943	43.5222
	41.4578	53.9057	60.4989	49.509
	63.14	54.5172	46.4301	82.1493
	40.1611	69.0976	69.4999	59.4773
	41.371	57.6877	67.7004	74.4244
	46.7858	54.2726	66.3073	77.4886
	46.9745	60.7841	75.4348	68.843
	62.2564	57.8709	64.16	62.0819
	48.7251	55.0143	79.4466	62.3668
	49.2579	57.7033	71.4766	53.9637
	44.7049	59.8986	69.7413	65.6718
	46.4232	72.8856	75.1385	65.7583
	47.1125	66.0169	82.6741	70.3246
	65.1794	70.3331	77.0059	64.7862
	39.1857	72.2099	73.4212	62.7996
	51.4464	60.1162	74.372	55.1072
	63.9448	35.5825	27.6337	75.9989
	22.3114	75.8349	70.7956	56.2728
	50.4512	63.7903	57.4454	64.5196
	43.9061	43.3137	42.0968	63.0575
	53.1589	64.161	77.7622	63.6163
	64.1501	59.4299	71.2905	62.064
	38.8211	75.8014	75.542	81.2582
	75.2876	75.6407	62.9309	63.7895
	54.0526	42.7998	75.7053	58.1451
	55.8558	51.5716	77.2652	58.3405
	68.3287	72.642	74.9874	61.9965
	36.9938	65.869	21.6379	70.6986
	42.1821	68.1395	68.0635	78.8546
	37.2727	64.5928	75.2259	66.9803
	46.6973	73.05	75.6584	52.9907
	56.9549	42.3331	73.5185	44.688
	46.8878	72.0347	73.7733	67.405
	51.3166	44.6693	57.0541	56.9845
	58.8733	61.5084	69.1101	69.1224
	59.7816	60.1506	74.1161	64.7474
	41.6946	63.6054	66.4311	41.429
	40.1395	60.0352	62.4544	46.8712
	40.2039	55.0907	76.2831	73.7203
	48.4472	72.1507	69.2995	74.5191
	46.5801	60.5964	69.6832	72.427
	67.0459	61.8125	40.9112	44.6971
	50.9386	71.416	68.239	58.8922
	78.3966	74.6288	71.4077	70.784
	54.2501	51.9932	71.9988	58.8066
	45.4092	67.9808	71.1635	52.3295
	46.5379	46.7589	77.0047	48.891
	50.2582	72.1396	71.3828	65.464
	45.8463	68.054	82.1156	62.3388
	56.9127	63.4182	81.271	66.1584
	55.0854	67.5738	79.9884	62.7587
	48.8877	55.9197	64.0449	64.0529
	46.2334	56.6474	72.6243	72.5066
	59.0659	80.8035	71.2158	52.8392
	65.3068	55.1691	73.7117	62.5319
	45.3215	56.5994	58.3484	83.7852
	64.5144	51.8629	72.9725	60.0671
	57.6121	65.5136	73.2399	53.5382
	40.7146	72.8811	86.1606	59.9892
	38.9557	66.3367	73.6232	62.5654
	34.8913	65.6854	76.5961	74.5932
	64.1877	70.8019	85.3277	59.2981
	37.2636	70.5469	69.4159	74.0584
	51.1007	70.8698	70.2742	78.2282
	44.7551	51.1492	66.6258	74.3879
	40.5964	73.2147	68.796	52.2505
	46.0174	70.8781	61.8005	81.1494
	52.7608	69.1139	73.3571	67.3032
	42.1539	58.0429	53.4612	62.8612
	61.0801	84.0083	77.8571	59.6111
	69.695	67.7377	85.1601	37.977
	54.5523	71.1408	73.1333	79.2611
	51.4154	61.054	79.1458	72.1705
	53.899	82.6679	76.6517	58.4237
	69.5936	75.0622	79.3305	45.1234
	57.4621	65.4175	65.7813	49.4284
	45.5409	68.4314	67.2271	64.6401
	37.6969	64.1646	80.4571	65.5355
	39.4452	66.7719	76.5686	52.5775
	56.7435	62.1528	78.3287	72.307
	50.7569	65.4646	60.9722	63.1492
	49.704	70.572	74.5465	72.8857
	50.2097	65.6258	83.0666	62.8491
	51.7671	58.4097	67.307	80.2131
	43.0755	41.1673	49.3871	57.3685
	64.4881	65.9894	68.7059	58.1764
	31.2166	61.9375	81.9219	72.8546
	41.4686	74.1177	76.2228	59.6657
	29.5723	59.9454	76.2024	65.9487
	55.2184	77.095	76.253	67.076
	48.07	57.5145	77.8954	74.673
	44.1086	67.6055	67.252	70.7838
	47.0288	59.7293	90.4613	60.4276
	59.0219	74.9951	80.2304	65.4116
	51.5091	68.1755	73.4035	78.8692
	50.1768	58.9757	82.8347	65.4827
	45.4579	61.1606	71.0687	61.0763
	56.0405	54.4597	68.1031	49.176
	46.3721	69.226	63.4603	57.2184
	46.5113	73.2064	73.1786	47.2786
	39.6947	44.1217	74.7933	73.6762
	32.0862	50.1194	74.0566	60.6301
	54.2735	51.0359	70.911	54.673
	50.2581	61.2653	64.3441	56.3137
	44.2019	68.2879	58.1459	65.2321
	32.2962	72.7149	67.9047	56.2686
	66.1269	49.4163	67.8536	75.3676
	38.0468	63.6287	76.4633	72.7393
	59.8388	75.3381	71.4591	64.6426
	40.089	74.0354	78.7817	78.9096
	61.4159	52.8077	69.8576	84.5976
	53.0348	55.2845	77.6091	66.3992
	49.1739	52.8066	76.609	64.9964
	54.8559	68.312	76.8874	52.0515
	35.2049	72.3987	79.9551	82.9014
	64.7837	49.0602	82.1152	69.27
	43.1669	68.8015	82.7321	51.6428
	48.3342	59.9834	40.2539	61.8415
	54.4937	54.896	76.3825	36.8581
	76.9036	57.0667	77.7043	47.101
	36.8825	54.6926	64.1799	65.8434
	62.4732	52.7392	70.6144	67.7182
	44.9462	63.0378	75.211	63.5545
	31.2869	48.5966	62.2103	68.8423
	32.0367	50.2207	77.5112	45.9931
	51.2423	63.1411	48.7593	63.4825
	61.6387	63.3085	60.3455	60.1776
	65.8395	59.9021	80.4101	65.3981
	57.7786	67.4979	70.7014	45.5422
	39.7628	54.7077	42.6812	75.0874
	44.2754	81.3237	66.5351	69.866
	49.1011	43.2606	82.8871	67.3736
	63.0627	54.4957	72.0522	76.4752
	38.9375	52.021	70.4616	68.7263
	48.2255	62.2941	72.4105	83.8086
	64.3731	74.7143	70.7921	81.6931
	48.0228	60.1332	72.7851	61.8591
	32.876	68.7819	77.0585	52.6369
	44.7693	70.6939	77.7017	72.3285
	45.6377	64.4767	64.6534	47.9157
	43.7045	75.8542	0	62.0285
	54.0479	66.2126	73.4475	45.5592
	30.8766	62.6554	76.608	54.8624
	46.6732	64.8922	80.5767	79.2464
	53.3666	50.7057	77.0559	52.6398
	27.2732	69.1981	54.6545	59.183
	57.2135	61.8228	80.5972	63.1686
	72.4813	44.8795	80.1336	59.7126
	41.9612	42.5979	69.6823	49.3579
	37.0523	76.7444	64.1777	71.1992
	48.8183	72.3247	62.6687	52.5298
	44.2349	70.839	70.5812	64.2879
	51.5728	63.5946	71.2425	77.5409
	48.5004	54.9765	77.699	60.3557
	43.2061	71.3945	61.5754	57.3372
	53.9403	66.7681	81.2467	56.5038
	26.053	49.3273	80.1426	59.0006
	83.6351	68.9792	71.8025	66.2093
	68.4192	68.5039	70.2478	51.4658
	46.2519	75.449	58.5997	82.9676
	33.697	67.7541	77.6989	88.1875
	61.6804	51.0842	71.0697	68.092
	56.9191	46.8902	80.5282	70.5239
	44.2873	75.4222	71.8753	70.7444
	62.6042	55.5638	56.005	62.8676
	68.9733	77.0414	73.0643	72.405
	35.9031	57.4642	74.365	67.8393
	40.817	72.2136	56.6443	66.7991
	38.4654	65.3449	71.8623	55.1894
	69.0633	67.54	71.3694	57.855
	47.6468	54.0057	84.7526	66.6505
	33.5555	66.9613	70.53	56.3731
	33.2989	64.3144	71.8727	72.6651
	39.9132	60.9064	67.9298	60.799
	53.3315	75.5749	68.3179	71.0106
	52.5787	73.5818	58.6752	73.6628
	63.2806	57.8281	69.0918	73.4274
	19.1288	73.1533	67.0939	63.9565
	39.1329	69.1617	78.5056	64.9271
	52.0135	72.6746	79.7981	59.2361
	47.5391	67.3411	74.6233	63.5866
	17.2444	53.8841	84.9482	54.2869
	39.4501	73.1861	71.1689	66.839
	33.2514	58.7879	74.0533	73.3857
	52.2073	66.2804	75.3024	55.4192
	63.1674	65.7682	81.968	72.8654
	46.9163	57.9353	78.6827	76.4374
	59.1683	58.1906	67.9012	78.9351
	67.5276	60.9843	53.859	67.3121
	49.4122	61.5472	58.7247	88.8095
	38.5835	41.8005	74.5642	60.7998
	47.7503	78.9633	81.6444	74.1637
	70.8232	45.7185	76.3111	47.7672
	42.7392	59.2189	57.6462	65.3294
	65.2764	62.9523	73.6505	78.9404
	53.2127	56.2829	81.4315	53.9348
	42.981	64.9913	68.8315	50.5165
	40.4784	59.2499	55.8005	53.6137
	42.8724	71.9364	78.9683	55.7642
	32.3577	70.5051	79.1325	46.3483
	47.828	67.5815	72.3257	68.3667
	34.0954	50.0234	80.6831	66.8589
	11.1367	59.1325	68.6737	61.5764
	56.8088	53.4014	67.2441	52.2664
	40.1536	63.7183	82.605	71.3713
	51.3664	47.2361	71.4619	66.2856
	71.7413	54.0224	62.5877	53.1965
	63.5884	59.431	87.4794	64.9341
	53.285	66.5292	60.4324	57.3571
	45.1418	61.9027	68.8687	48.7524
	54.6602	56.5071	76.8242	85.9383
	46.6444	61.7734	82.268	85.9431
	46.4019	42.9285	69.8333	53.4924
	57.7904	56.6751	70.7484	70.5728
	51.8172	56.1449	75.5234	62.549
	71.5603	65.4369	67.4567	53.1555
	29.83	63.6325	35.6756	50.6751
	30.1073	53.153	55.1118	58.2446
	35.9257	56.8894	71.6577	70.5655
	48.2769	65.4685	70.1326	75.7648
	56.066	58.3563	62.3269	51.803
	46.7916	60.7373	29.3149	82.8742
	60.0791	75.6551	84.287	72.6552
	44.8411	56.4525	62.1993	64.4483
	28.369	57.6851	84.8087	78.8338
	32.2052	44.3292	76.321	75.2732
	26.7136	52.9404	78.7619	67.1944
	38.5714	61.7282	68.0991	60.512
	47.9663	82.3631	73.8647	54.6015
	28.7283	67.1136	58.1007	68.1938
	56.7475	65.0955	53.7215	78.5774
	25.1372	69.9565	73.5115	55.0605
	58.479	63.3985	87.8819	49.252
	45.6798	77.183	72.3097	59.9955
	40.7454	78.381	75.0151	58.2042
	50.0566	63.5708	80.6369	57.8771
	32.8064	77.2788	76.8929	45.6762
	55.773	71.4916	71.043	64.547
	57.4009	40.7598	62.4966	74.3874
	36.2214	56.9042	80.8962	70.4589
	36.7711	69.5802	73.6478	78.4863
	71.3833	63.1436	78.4071	55.1127
	40.0444	65.784	78.2279	42.9973
	41.6938	74.0355	55.0257	58.9679
	51.8494	53.3309	51.1577	71.0303
	60.9185	60.8373	75.9033	59.8296
	60.8515	54.166	75.72	58.5518
	41.1798	84.0895	76.4011	81.7678
	58.2462	53.9523	73.1994	73.8885
	59.0045	52.6272	78.068	82.2545
	49.9419	25.0957	72.3216	52.3485
	49.1377	62.9065	69.2572	74.2136
	52.5692	75.5066	77.4403	78.8279
	40.8717	71.3828	73.1827	47.4215
	35.0208	66.9458	71.7326	90.6694
	49.4297	54.2875	75.5677	59.8097
	48.8029	61.7292	76.7582	55.1824
	52.9521	66.7955	61.8865	57.2242
	35.4311	73.412	67.2174	74.8335
	34.3793	65.5832	54.8994	73.2906
	55.6157	64.4756	64.0152	74.0761
	44.1647	63.8193	85.9867	72.2126
	63.4255	73.4579	68.7424	68.4371
	39.6018	66.778	80.8288	65.6466
	62.365	49.1124	76.1978	63.9222
	43.7906	77.3522	80.2731	68.2938
	45.3959	72.2755	77.0194	51.1908
	67.8105	68.1603	72.6807	65.099
	40.3756	63.3557	80.8456	71.2494
	48.0384	62.0143	81.7108	72.0108
	59.8358	73.619	66.9997	61.4904
	53.9041	61.2237	78.3704	70.0031
	60.8404	59.622	56.818	61.9129
	33.2181	68.0082	70.7856	82.5048
	54.9978	46.0623	67.108	71.3354
	32.0221	62.4243	76.836	65.4059
	53.2695	74.2901	76.6187	43.0381
	51.9932	70.3614	79.7191	57.7309
	62.1978	78.4804	68.628	51.6555
	47.3069	61.9169	79.9001	71.0822
	41.1738	71.3465	72.019	74.231
	40.1318	47.7392	68.3871	79.2726
	72.0251	55.1666	80.303	74.6058
	46.7085	59.3302	67.2215	79.3383
	35.8713	46.6305	83.4329	58.6549
	58.7371	62.0799	64.164	61.846
	52.593	62.1822	77.893	70.8062
	58.3716	72.3447	62.7568	66.1019
	45.3129	79.0392	69.21	76.2743
	65.1576	49.6374	81.7181	52.1985
	18.0261	69.1261	78.7643	64.3363
	48.3216	65.1151	76.9716	72.2833
	30.8225	46.6884	51.5815	59.7644
	47.3965	78.9754	7.6304	57.9201
	57.8301	59.5248	79.4765	67.9671
	55.1174	74.7488	75.2295	62.8692
	53.2083	76.2083	69.1671	53.5106
	47.7482	61.1128	72.832	90.5193
	62.3445	64.0136	72.7545	81.5067
	59.7238	54.5411	76.0105	53.0568
	64.214	75.2369	54.1661	56.9047
	50.7264	37.9134	67.3431	65.0536
	37.68	62.2454	60.9841	70.9429
	41.3456	59.2222	65.2916	59.7423
	57.3104	62.6698	74.1802	87.2931
	64.7927	55.1008	72.235	50.9045
	20.0826	59.0362	78.3509	59.6263
	39.1892	55.1104	47.1701	71.0415
	38.1648	61.2391	62.9522	57.2546
	45.0568	67.4594	79.0163	71.4498
	51.371	72.7889	77.9857	52.3648
	62.2503	70.4547	71.8122	68.0072
	56.338	61.1935	76.7482	61.8592
	60.47	73.4699	65.7961	64.9024
	65.1545	61.2529	63.3453	82.257
	66.265	53.6568	68.6258	72.3221
	30.9829	54.7559	72.5749	72.7687
	62.9515	48.2096	75.4349	80.1932
	52.5394	70.0819	65.1692	78.5878
	41.8003	64.7812	65.2397	60.5977
	28.1569	64.617	65.0949	75.6
	49.3474	57.5302	78.127	46.2597
	44.9755	67.4055	76.3109	70.5297
	25.913	58.0249	79.827	82.344
	57.3151	63.4906	72.6141	40.2993
	46.5497	64.3707	84.9248	46.7221
	67.6937	50.7777	68.5745	68.8207
	52.9649	60.4503	81.1657	43.6537
	54.5426	79.1835	91.5209	63.8774
	48.2196	64.8656	56.7317	84.1204
	59.2859	43.2507	24.1637	87.5739
	62.7829	64.9443	57.6384	73.6544
	37.382	64.9612	58.1037	79.0694
	56.1761	66.606	71.7245	69.1387
	43.3697	58.7948	75.5999	57.0859
	53.1897	60.1632	87.486	60.4859
	46.7461	36.1239	56.6889	71.8585
	51.1166	56.3508	82.3922	50.5623
	32.9448	57.1027	79.725	58.2076
	52.4351	81.2161	74.9221	72.2722
	54.4132	59.7768	72.9949	68.0327
	46.4027	59.7522	73.9892	57.3462
	26.0304	60.8031	71.8444	68.0901
	76.8072	70.5848	59.3443	67.7427
	46.4906	48.4888	76.588	63.2719
	56.2493	55.1334	72.5816	56.2893
	42.4866	75.5716	48.4499	50.037
	55.7081	70.6718	75.232	64.6246
	37.0044	64.2847	78.638	77.0873
	39.7478	43.4636	64.7984	58.84
	52.7609	42.376	70.8789	70.8147
	44.5113	75.0228	75.3976	60.5951
	49.2262	53.2178	83.6413	76.2185
	47.3164	72.061	82.6421	46.0993
	55.1955	54.3343	60.5074	69.3038
	42.5747	73.159	53.8519	51.3611
	37.0549	66.9525	77.8029	68.629
	55.3191	64.8222	83.2939	55.6821
	37.8208	75.4836	78.056	64.6872
	45.7279	56.1439	13.0027	56.826
	32.925	60.9769	80.823	49.0195
	20.1456	73.1914	77.0874	54.4969
	46.1048	66.6093	79.6473	84.9095
	27.4023	54.4416	82.0533	52.975
	36.2196	49.022	82.5612	53.8346
	48.9345	48.4165	78.7167	69.2814
	54.2261	53.6079	79.0721	59.3205
	60.9056	56.7894	67.5909	76.1947
	46.6621	26.3794	76.9992	69.2547
	33.8653	49.4227	71.174	56.9848
	24.1262	73.7907	85.1612	71.5057
	61.4544	71.6424	49.7208	48.6823
	41.7562	66.691	76.8213	46.8434
	26.1972	76.5978	57.9379	54.6598
	30.5456	71.0996	73.4195	76.6088
	44.0503	48.0231	76.1661	64.729
	47.2767	51.2502	70.3195	59.6112
	27.4404	77.1376	76.8661	56.4279
	51.9053	44.3723	69.6522	64.8962
	40.7923	66.2329	82.6411	50.6543
	56.5238	64.7349	84.9228	75.1929
	46.3785	59.1916	81.2657	72.152
	41.5336	62.5693	63.9903	76.5571
	32.3022	64.2262	55.286	87.8604
	45.4987	75.3699	84.2661	75.2014
	43.7612	72.5913	71.7862	60.5203
	28.7791	72.4188	66.5101	69.4084
	35.438	60.8497	71.3811	60.8575
	37.7157	59.3598	68.9946	71.5162
	43.3444	31.105	75.25	85.4164
	55.1288	60.8138	78.7231	61.0115
	57.3779	75.5224	70.5824	81.1154
	41.099	67.8384	77.4205	72.1225
	43.547	50.658	66.7896	75.7911
	49.067	61.8364	70.3506	77.5695
	43.2272	71.2319	83.3029	69.0552
	62.4547	60.9533	35.492	58.5806
	46.615	49.5217	70.2776	46.0352
	68.0555	73.2381	70.4702	56.3571
	36.8688	64.8294	74.8565	68.796
	51.1093	76.3608	67.711	68.541
	21.1177	70.985	71.0794	63.8624
	35.564	76.464	79.6	69.6868
	54.8574	55.6999	82.2299	82.2766
	37.623	55.0242	81.791	47.6489
	48.1306	51.9232	74.4244	41.8514
	48.2639	67.1166	77.5888	88.3244
	45.2675	67.7042	66.9426	55.8999
	56.7632	59.7272	81.8084	50.5436
	64.3309	63.6863	68.3026	70.5
	41.5744	79.8244	79.9971	46.8123
	50.5442	64.5512	68.5101	71.204
	51.0267	45.2417	76.389	51.7879
	68.415	66.2905	70.7301	73.6348
	37.2808	48.3184	74.5242	84.4209
	67.1339	68.3602	68.9983	63.0557
	44.269	62.2387	48.395	78.7214
	46.1052	73.4768	76.874	65.465
	60.2871	61.0169	76.5672	64.6523
	59.8817	76.8408	68.215	64.5968
	55.8514	57.4242	65.4375	78.1526
	51.7576	71.243	78.633	76.4102
	49.9718	64.1549	77.4874	81.7082
	64.4759	64.2296	79.0037	69.2926
	65.2977	59.182	53.025	62.5862
	25.9631	72.3199	61.5484	60.8398
	55.0817	58.4686	66.5845	74.2
	42.602	43.2157	77.0929	78.5368
	54.914	57.7841	78.3442	57.3829
	49.0373	70.4154	69.9019	45.0096
	37.7907	54.4132	68.5855	62.853
	34.079	63.1589	81.0494	76.2044
	54.2372	55.3471	87.2268	66.7704
	46.5187	70.1368	82.2639	51.7012
	36.3887	71.7972	75.309	68.1917
	56.8285	77.1709	81.8925	74.3667
	51.8686	56.7522	40.2645	75.1337
	41.04	11.5644	81.5544	53.3369
	54.0653	62.4846	71.5591	46.3588
	64.4325	69.3751	89.3014	56.3801
	50.189	48.963	73.47	64.2912
	56.6259	62.693	84.0296	63.1539
	53.1462	57.02	66.3854	59.4533
	53.0783	49.347	85.4994	52.3277
	52.2044	59.9348	82.2019	60.8883
	31.2536	67.1508	81.913	57.8173
	49.3956	65.8644	76.975	32.4248
	61.5373	57.8262	79.7529	40.7321
	28.9165	45.1436	67.9353	66.626
	50.7998	40.8411	86.9563	57.934
	52.35	34.2843	77.4256	64.856
	36.5861	68.7889	79.2451	79.2814
	45.1037	55.2865	78.1544	74.5964
	56.4316	56.1619	32.9139	71.0044
	52.2031	58.0647	67.3986	70.9857
	52.6671	65.3008	77.5427	79.8777
	41.0114	54.4483	72.6707	82.9057
	53.4643	70.3443	82.0847	65.5173
	48.7503	53.1083	77.8958	57.4794
	39.9126	80.5808	52.1918	74.7752
	38.365	64.2446	75.167	62.1752
	64.123	57.9264	72.6997	70.2482
	60.0208	65.6538	70.3614	83.1018
	56.1577	48.3757	88.1846	51.1235
	59.6885	64.8844	73.1241	47.8248
	54.0943	60.111	65.9426	83.2562
	39.955	42.9266	75.807	66.4687
	46.7594	71.3793	73.8412	78.9641
	55.4641	65.9849	77.0119	81.1339
	79.6069	47.3873	64.9556	59.3015
	61.6537	50.9566	75.2439	66.6397
	46.7323	42.8063	76.1472	71.3704
	48.5569	49.4926	68.1202	52.5635
	55.7354	58.5796	71.3096	80.6601
	24.6326	68.178	72.5324	59.8149
	51.945	82.0166	70.6211	51.8516
	27.2415	63.93	72.1585	48.8373
	38.8626	54.1253	84.6875	70.6256
	14.2808	60.814	70.8993	70.5154
	51.382	77.3759	77.4543	74.2818
	31.3057	38.187	55.5758	61.0495
	42.2476	43.4261	79.9859	59.7433
	46.0555	61.1191	80.4601	84.5604
	69.6364	73.8204	81.7985	47.2847
	39.7215	59.6805	76.5019	48.0414
	35.8143	76.5494	67.0445	93.9324
	46.0706	67.8961	68.5359	67.3145
	38.1635	61.117	66.3788	64.5317
	50.2832	78.3564	79.0591	71.4864
	38.2907	65.6647	52.7693	62.9157
	69.5179	65.8921	82.2361	77.4505
	73.9446	52.7719	74.3796	67.9134
	65.8954	77.9207	57.2186	81.0282
	46.1632	45.614	54.4781	55.685
	55.2674	62.8747	48.5285	67.3365
	63.7687	75.6162	77.5248	66.3834
	43.6337	49.1064	74.0869	73.4262
	43.3697	56.376	71.1505	70.6857
	35.9671	56.8383	68.7774	57.1586
	44.913	64.9465	34.859	69.1959
	45.4439	68.9996	70.2771	59.8351
	48.4576	67.5513	65.7637	54.692
	51.3834	67.2704	79.3926	69.161
	63.949	61.2878	81.9937	57.9743
	51.4835	78.3391	73.5537	75.9627
	40.6125	62.2972	79.5817	70.6348
	49.5722	67.3688	79.3931	62.4105
	40.8947	65.6037	75.5846	57.8062
	41.7789	65.44	85.6329	67.2994
	47.9442	67.4616	75.1723	77.575
	49.7702	65.8422	75.5651	68.9919
	65.2686	67.9941	74.2608	77.5254
	56.2837	56.6668	67.4977	70.5025
	31.5496	54.9539	84.7065	52.9747
	40.0157	48.012	69.6855	57.3479
	62.8604	67.6822	87.7426	68.8003
	48.6323	56.302	84.1416	88.4314
	68.527	68.277	83.315	81.0952
	44.2357	59.5389	87.9191	60.413
	45.9036	54.6583	77.477	64.9184
	68.8863	69.1665	81.7287	78.3618
	38.2745	52.5386	80.7697	53.9765
	42.7396	47.1297	79.2636	65.0592
	47.5877	59.2844	69.7901	61.5471
	38.6621	61.6732	60.4554	71.8539
	29.6239	76.0862	52.8618	77.4103
	49.8323	71.3712	73.2682	35.7442
	26.0001	72.3653	70.884	87.5278
	50.2436	65.7141	74.9816	72.0752
	76.7715	58.8164	57.7626	91.0301
	57.8988	63.3695	76.4986	76.1773
	33.2165	66.2149	74.0113	55.0724
	43.8552	68.8589	69.1447	74.2091
	58.3024	74.5555	80.2801	52.2711
	49.8816	65.4724	78.082	90.597
	39.6676	69.4456	69.1085	72.9653
	49.1903	54.3145	62.5001	74.4883
	25.5618	48.7763	78.4329	66.6306
	66.0824	64.6287	69.192	77.3107
	55.4373	69.2162	68.8935	66.6911
	46.6129	69.0011	66.5263	67.8343
	51.8536	56.5631	65.1911	82.7371
	73.085	69.5627	80.6686	63.0085
	48.3004	70.3065	81.8352	52.7735
	68.8141	64.7546	72.5775	62.4287
	47.8731	48.3792	77.7925	66.5976
	31.3342	64.1424	61.9119	69.7757
	39.9561	64.5108	78.4754	64.7667
	43.5067	56.8332	80.1654	63.1483
	55.4958	36.497	82.8606	74.0865
	53.6505	61.0752	55.344	62.5732
	62.2454	70.8924	61.962	68.4051
	59.2295	38.6969	75.0141	75.743
	56.5706	50.3199	70.9087	66.9848
	56.8295	49.9221	71.5155	69.702
	32.3596	79.3816	66.4666	57.545
	54.3823	57.9656	70.7496	73.5891
	42.4772	52.9269	72.9439	48.3026
	51.5121	61.9728	73.8295	58.9554
	53.036	43.7991	84.0276	86.512
	52.8147	55.7813	75.5588	68.2443
	60.5204	57.8679	82.9067	89.1587
	45.7526	32.0921	64.4152	76.5163
	49.8847	81.5429	76.7477	61.4235
	48.2787	49.7889	64.1391	80.8492
	54.7957	45.7711	62.9022	53.896
	44.5221	73.0316	79.5506	41.4426
	48.1685	66.9943	80.5606	80.9969
	42.7153	63.6752	63.6027	68.3193
	64.7798	43.0594	55.7355	62.2341
	68.2349	55.5755	53.9175	70.9211
	66.0199	51.4709	67.8175	69.4718
	54.0641	71.4482	80.6687	68.5275
	29.6129	61.3145	72.7349	67.1647
	42.5144	63.0904	77.1204	54.7716
	43.9409	62.4985	80.8197	47.3465
	38.5354	69.6479	68.1205	72.0552
	31.8193	45.5149	79.8245	73.8903
	67.3721	71.4815	62.195	62.2932
	61.873	63.2829	84.2519	65.8884
	64.4344	45.2113	71.1095	59.359
	46.7336	58.9703	54.78	72.4145
	22.1146	64.7918	89.9278	64.2614
	52.9127	54.5882	74.4228	83.5163
	48.7507	53.7957	72.2362	73.3781
	49.4603	59.574	71.7359	78.0874
	56.6712	38.1311	72.9105	67.7958
	40.6517	53.5313	71.8386	67.4263
	54.5069	54.8338	84.2322	55.166
	44.612	58.8054	80.6948	45.9834
	56.2003	68.5348	79.7485	56.6649
	45.6392	43.3051	63.7187	62.5656
	49.8297	39.2089	63.6115	68.3015
	51.4579	44.6331	75.8348	74.1125
	55.8365	64.7071	74.5021	68.5798
	80.1568	67.9913	83.9337	76.7191
	60.4085	60.6486	73.3138	70.2204
	50.2493	63.6355	67.6024	67.7147
	61.6436	39.8011	63.0063	63.9842
	54.5362	64.061	78.2315	77.5156
	32.0343	52.8192	79.2698	47.7304
	48.3377	78.1378	74.1908	78.0133
	69.2851	59.8142	66.0214	66.5566
	60.4961	54.9939	75.1713	61.7662
	28.2561	61.7358	61.2907	54.4712
	57.4815	63.6014	69.4014	67.8353
	26.7021	68.2827	79.3306	64.2122
	42.1607	61.4506	45.3273	64.7329
	33.4446	77.3284	79.0897	75.433
	46.7246	55.2486	81.7798	67.8957
	64.6668	67.6659	67.1372	69.4131
	57.9477	77.7244	80.3954	63.2779
	50.9345	68.5786	67.4902	72.244
	38.0965	51.616	76.8933	60.9787
	39.934	59.0831	79.2333	81.4136
	39.6372	68.0434	76.9443	71.0658
	46.1732	62.4177	75.0605	61.7778
	49.8385	55.2663	81.3351	92.6708
	38.7261	55.9398	62.7616	83.0922
	43.3973	27.7997	62.8636	56.4511
	27.4327	75.6203	63.3488	77.4409
	58.7611	77.1554	86.2604	80.5331
	65.9724	62.1047	57.9904	58.0524
	53.1469	58.1378	80.6515	70.0064
	54.7617	53.2909	78.8447	57.9874
	52.8905	59.1439	62.9953	45.3887
	40.8485	50.9242	79.8537	56.3581
	47.2879	52.9379	68.1577	64.5174
	46.5559	60.7469	79.9737	63.1672
	39.2835	57.2362	80.6512	75.5191
	61.3056	73.0305	77.963	77.205
	71.5871	89.9198	79.0002	70.2871
	26.2914	54.8812	62.9329	52.5726
	51.7665	72.3737	60.7875	80.933
	32.6288	66.5429	70.9552	80.5799
	43.5624	48.1152	70.7217	72.6464
	34.7795	73.7532	76.7703	85.1764
	43.5166	62.1623	69.0071	90.4973
	52.0998	67.4702	73.0094	51.3553
	43.3702	44.6754	73.8472	68.4531
	69.7848	62.8177	84.3196	45.9616
	38.7375	59.4773	67.1499	71.2683
	48.4333	62.9339	66.6682	52.8454
	49.6256	48.9008	63.2988	63.2407
	40.3373	39.0172	80.1336	71.1859
	49.8514	54.9233	61.6144	58.2128
	49.3218	79.1893	77.5936	71.5758
	52.8984	64.1207	70.9041	84.7671
	45.7738	60.7564	79.156	83.8501
	54.4392	62.2895	73.222	39.1771
	25.4891	54.5064	91.4677	62.209
	46.0616	59.7456	71.1413	82.1724
	42.0785	55.4785	77.4579	57.7175
	45.2223	68.1567	69.8031	64.6733
	62.0296	51.1809	72.5664	64.2833
	32.5079	61.8525	79.8763	63.9883
	42.8922	68.4401	74.9235	54.718
	18.2171	45.6532	70.5366	64.3199
	47.3514	60.6645	73.8774	55.3343
	47.5221	51.7484	76.2173	85.9982
	57.3418	94.9154	62.7343	67.5059
	43.6193	59.0096	82.8396	65.929
	37.8739	69.4908	85.8616	68.9265
	52.2634	68.0444	64.2817	74.0911
	70.9753	59.4565	76.7806	60.3229
	24.8423	53.3849	81.7509	75.2142
	53.7351	67.3229	79.144	80.2765
	61.2051	41.2802	51.6053	58.4482
	45.1733	55.9499	54.4275	84.4285
	41.5377	58.844	75.8656	56.6554
	48.1438	54.5476	69.5494	12.1633
	49.5806	72.1048	65.8427	81.7493
	54.5415	54.9369	73.7881	84.3107
	33.6713	67.652	52.7658	68.2281
	66.2267	43.9249	71.5414	34.3536
	24.4755	61.6225	61.7647	88.4034
	51.3515	61.5872	79.0402	62.1706
	38.3501	53.1608	71.4594	73.9712
	43.9825	46.1481	83.6581	39.6129
	43.8251	60.3299	63.2145	79.0734
	48.4735	40.566	79.2719	38.2687
	42.6238	56.6512	69.7248	75.0686
	67.2654	25.1362	84.4719	61.329
	25.628	36.6403	69.1124	72.9787
	53.343	68.7561	81.5575	78.0809
	32.713	59.5264	68.9974	79.3227
	45.8254	48.6855	60.7918	49.079
	64.033	68.288	73.7421	77.4115
	40.2131	67.2469	74.6692	53.7776
	43.7894	18.4635	80.5785	65.1875
	31.147	47.1222	73.6975	63.4736
	38.7334	24.4173	77.9125	66.8323
	41.0088	58.2181	77.2747	64.9001
	37.8341	61.0819	37.8864	47.7147
	59.1421	49.2524	72.325	58.1647
	45.9603	63.8195	78.5169	52.6043
	50.1586	55.9333	60.6639	65.0622
	32.7323	52.9008	64.5026	55.9054
	41.7885	52.127	69.9474	67.7685
	64.1193	46.0964	59.8928	52.4622
	45.5546	67.8887	73.9558	70.2349
	42.254	49.1385	70.3914	38.9488
	41.9662	49.3769	77.1562	74.9692
	46.726	26.9271	69.6038	75.2664
	43.2357	45.5983	61.4413	89.7242
	40.1846	64.9547	50.4576	84.7118
	45.1537	76.1105	74.4512	72.3055
	39.0535	79.0275	75.733	88.5429
	62.879	78.3855	59.4459	84.0389
	43.0091	64.7724	66.8939	43.8204
	33.3747	70.3054	74.3965	50.6333
	33.8651	62.1187	73.2091	44.1586
	42.076	58.7215	67.5485	39.9077
	50.2818	78.4181	81.4014	78.4592
	37.5547	69.0949	79.2447	56.7707
	65.9646	59.6624	80.0538	70.3483
	43.3128	67.0772	42.9324	78.3949
	57.3493	58.6073	73.4708	53.6846
	53.2706	60.4066	45.9041	69.6094
	55.0738	71.0947	71.6362	77.4915
	28.3883	70.9632	68.8765	68.6225
	47.3077	73.2633	60.5077	67.717
	52.8683	73.0454	78.4682	51.4599
	34.9216	56.8609	75.4135	69.5905
	56.3519	77.1898	72.7632	76.3322
	57.3041	67.5614	69.9753	89.7965
	52.0404	58.9961	62.0293	53.685
	45.8848	61.6456	85.1798	50.3454
	34.9214	73.481	63.7613	56.9866
	26.8599	80.4921	71.3958	52.4715
	61.5074	73.3087	84.7123	76.899
	51.4222	74.8081	57.8497	85.8793
	19.8962	66.6821	62.0709	66.3118
	51.1085	79.0445	66.5317	59.0156
	46.4944	74.8416	56.4953	61.9198
	66.5633	60.251	73.3278	53.4995
	33.5773	75.8868	74.7668	62.3586
	53.2282	72.1171	54.1681	83.7108
	55.538	71.2552	86.4444	61.1751
	50.3642	68.9518	79.7707	71.8907
	47.4093	67.0851	61.0152	69.2004
	40.5117	68.5095	71.4001	70.9668
	41.9838	70.3981	59.4318	63.1112
	51.4496	81.6282	78.2855	68.9782
	26.6061	63.0576	81.1017	66.9401
	58.2373	56.0278	66.1869	61.45
	43.7975	71.4726	81.416	41.4874
	48.2658	63.1755	50.744	85.9859
	44.3786	53.2764	60.2538	47.197
	56.4746	76.3271	86.7045	86.1872
	40.2681	65.1708	71.11	71.3646
	36.0622	63.0248	51.9217	82.911
	38.6043	65.976	78.0367	66.6812
	49.7414	69.7086	70.7144	89.2881
	38.9646	56.0625	64.4005	76.447
	51.8081	60.2469	58.5565	78.2869
	59.3444	57.222	64.5177	58.9881
	54.8977	58.2913	62.3356	79.9572
	43.6394	70.0269	81.6926	73.3224
	43.6563	61.0805	48.15	60.0932
	69.9021	66.3916	77.8164	60.8529
	48.8043	72.4417	76.3811	85.8087
	41.9772	63.1964	85.6779	56.4003
	34.2054	68.0433	75.6766	71.8639
	48.341	58.8208	68.9619	59.2259
	57.7882	56.3688	73.5384	74.473
	43.5226	64.9356	52.0911	53.3167
	43.1116	69.0529	74.6164	53.8772
	43.1423	71.4311	74.9751	66.913
	49.5634	73.9711	70.4318	72.6752
	32.7349	70.0248	84.3326	80.855
	33.5514	78.3551	74.8769	78.1033
	21.6955	60.6609	61.2173	71.4329
	39.2786	67.8026	71.8896	43.9264
	52.7954	65.9458	68.4096	89.3576
	43.1899	73.5429	72.3695	82.0415
	46.3592	66.2678	82.8695	71.4755
	33.3772	65.6444	79.9479	82.0289
	62.0064	71.6353	56.3986	48.7914
	57.512	61.3296	66.948	49.9887
	37.806	45.9335	83.5289	76.9039
	54.7544	63.6592	61.2451	82.1373
	45.6508	68.486	79.791	70.1738
	64.6081	62.2659	62.6803	86.7341
	63.2042	52.2988	69.103	83.476
	55.6066	64.2168	52.3371	73.5917
	47.2342	59.3756	65.0071	62.7964
	42.3095	66.4631	67.5712	63.5142
	51.2779	68.5078	74.8477	57.6132
	38.9852	59.4645	70.0624	50.7646
	45.527	67.8795	87.6354	71.5355
	47.0613	76.0381	58.5512	66.378
	48.074	68.3532	87.1544	84.3173
	24.4511	60.7997	78.014	69.6231
	54.738	67.8121	65.0958	92.3932
	28.954	56.4709	83.8894	64.9913
	34.0255	64.8795	65.3743	77.7822
	35.8119	66.897	80.3315	32.2941
	47.3283	75.4501	77.4009	68.8626
	27.4055	53.8863	87.1615	53.6581
	32.1176	65.2225	73.68	89.2444
	47.3966	61.5667	58.4222	74.0192
	49.9575	66.6123	78.9777	41.7818
	56.9818	59.7163	73.6792	70.1802
	80.3009	69.8381	79.2346	72.517
	43.5591	63.6532	78.2576	60.072
	29.2235	68.3598	55.022	86.1955
	53.3646	74.2139	71.9148	72.3864
	47.3342	56.9268	78.5839	58.3639
	26.5459	65.9892	61.1963	82.8205
	32.784	72.6504	81.9287	56.8458
	52.2049	66.8939	74.5026	79.0789
	62.7094	60.132	78.1169	78.701
	56.7523	64.7592	78.1933	62.5706
	42.4043	57.8449	80.2912	38.1086
	45.6371	68.4519	61.737	62.3132
	57.0192	67.2962	75.6915	79.169
	46.9303	60.8687	82.237	85.1595
	39.1618	71.0799	79.6302	62.2499
	32.4385	68.346	73.2086	67.6937
	42.8063	79.7063	82.7908	68.782
	42.7137	69.2112	65.4111	72.3061
	37.8367	73.2606	80.022	71.8763
	41.0769	63.0523	72.4551	44.2855
	50.6178	75.9942	79.5958	72.2591
	38.1843	63.0547	70.2138	52.6873
	38.0348	51.8677	71.5289	48.2523
	49.2082	55.6823	82.0991	55.3168
	53.0872	67.3809	73.9664	75.3891
	46.5055	58.048	67.3312	58.2225
	45.1911	84.6342	85.6408	63.1996
	35.2513	57.238	67.9116	54.6299
	53.8682	78.3934	76.7894	68.8746
	62.8255	67.0154	74.6601	76.8621
	38.1395	60.7177	71.961	71.6701
	56.6921	66.1886	72.8528	66.6049
	33.8738	66.736	69.1058	66.7974
	59.406	66.4441	36.9897	72.0525
	46.1399	51.3514	65.5848	85.9841
	49.56	72.7166	81.5866	83.1717
	62.2013	65.3648	65.3987	83.5837
	44.6321	60.7135	73.2645	59.885
	58.4169	64.6332	77.4658	72.8807
	45.568	69.5853	67.9121	86.3638
	52.8213	75.0691	59.6365	77.5809
	43.1489	74.6563	82.353	77.3837
	55.4278	77.4608	68.0448	70.4177
	37.6415	73.0427	80.538	49.3195
	61.6606	69.4653	56.4992	73.5008
	53.6154	84.7115	83.5904	52.5177
	30.7392	62.6628	67.658	58.8335
	32.0546	64.289	76.9139	64.9307
	41.2335	69.3213	86.4918	48.4241
	41.4359	57.6816	61.5425	88.5005
	48.2063	62.0057	79.6202	72.5901
	58.5337	76.9174	57.702	74.8802
	36.0443	57.0695	82.1846	69.8938
	40.4932	70.7458	36.2905	72.6097
	52.7895	63.3637	75.7557	61.7979
	46.6797	54.9233	68.2834	54.1993
	63.716	72.4765	81.9833	76.8068
	0	61.3382	79.7479	45.361
	53.6106	53.8439	74.3874	86.5414
	29.6892	62.638	84.8997	54.1161
	74.081	74.1695	62.5623	70.5361
	52.4598	72.8735	80.3015	47.6361
	71.2932	65.8148	76.1399	68.9281
	45.687	57.2223	73.6775	77.1711
	52.7065	63.2185	66.9171	67.9906
	44.5472	62.5518	75.5687	58.6787
	25.0418	69.6434	65.4105	87.0455
	38.2051	64.7767	71.6829	71.2808
	62.5577	65.3191	84.5971	80.2216
	48.5135	52.6924	62.0252	63.802
	68.3822	47.8584	70.3013	77.8336
	42.2048	58.8329	68.9192	71.9666
	44.0557	69.0265	73.0169	74.8885
	36.5641	72.12	89.1941	56.8035
	43.404	67.1734	48.066	82.3466
	42.9809	69	65.8422	68.2761
	69.3245	70.1249	75.5378	72.1024
	42.8612	54.3296	69.0241	80.9984
	48.3812	78.5145	78.5117	69.9291
	35.5358	57.3453	77.0619	67.162
	43.0269	54.3666	58.9189	71.539
	56.7763	53.1622	54.9104	73.2508
	54.0189	66.1956	67.6407	68.1106
	48.6909	72.3878	81.1345	51.4735
	38.7755	74.583	83.5259	70.7844
	51.8092	75.7696	76.1834	70.2997
	30.0713	75.7786	75.2956	77.133
	79.9125	69.1009	68.8513	83.9958
	44.3243	63.3929	48.8119	86.1425
	68.1062	83.408	80.2729	56.0553
	45.9237	68.1023	89.7547	80.8459
	44.6565	59.325	69.1946	77.4102
	47.0283	69.3451	78.7785	59.4986
	49.4425	79.1164	81.114	76.674
	63.7165	59.0997	76.1773	76.415
	40.4695	57.6165	67.9589	44.0464
	80.4589	60.5818	59.5476	71.4644
	55.632	56.059	75.5058	64.1138
	71.4511	47.5045	76.7226	85.3663
	61.2699	60.6045	67.2991	75.9674
	29.5982	73.3527	65.7745	74.5517
	28.8808	66.2552	75.055	77.5051
	33.1553	50.1276	80.2544	71.8475
	47.3628	70.6665	78.8977	38.2406
	39.255	50.8748	57.7983	88.6329
	38.417	60.0257	71.0736	60.3162
	57.9122	73.1616	71.2989	43.4355
	44.7676	63.2835	81.6337	89.8782
	50.8934	57.3048	73.7128	68.1229
	59.2055	60.6572	77.7318	76.4562
	40.815	71.5068	93.0758	77.0168
	49.3152	62.1667	80.7673	58.3026
	27.4732	55.2694	76.7686	89.3024
	62.1282	63.922	65.0072	67.6748
	47.8975	83.3341	72.8002	54.4974
	47.6296	41.9589	77.1863	60.3627
	43.2723	68.9845	86.1633	82.0838
	50.8812	64.7959	70.5725	52.9519
	57.108	61.5878	73.7436	60.7109
	24.9235	69.399	80.0771	79.3497
	35.3945	61.4521	77.0533	60.3477
	25.3177	70.8027	74.9032	44.6189
	67.5723	65.5028	65.7845	73.7706
	50.0298	67.0444	78.4695	66.2365
	39.0556	56.4562	80.1977	44.3991
	47.7131	65.0441	70.0554	72.5591
	58.1537	58.8405	73.1444	90.6039
	40.0929	74.2283	69.1469	63.9684
	53.6206	75.9387	65.7277	62.7574
	50.9288	74.58	53.6996	70.1165
	49.4718	70.3399	78.3328	79.0925
	51.8802	74.8404	78.7455	68.5746
	35.1168	57.4276	76.1938	80.3708
	58.9051	67.5683	68.4567	82.5279
	46.9335	54.7708	55.1068	90.4726
	53.254	63.9492	80.2604	72.4638
	35.0886	67.8142	78.9049	86.174
	53.7462	61.6102	71.2269	84.4264
	44.42	43.6405	61.4798	53.4979
	53.3559	73.4645	67.5758	74.4332
	45.7472	68.9151	75.1541	88.428
	67.8646	65.433	83.5649	75.8989
	40.6783	65.9706	73.3053	82.5269
	38.9284	71.8292	83.9595	93.7272
	41.7672	63.2043	42.1455	87.0705
	50.9373	56.8659	80.7874	74.266
	72.423	68.3157	48.5224	63.0405
	48.8265	61.7595	69.7603	58.2821
	63.2043	48.6427	50.2518	58.6556
	40.1924	56.0981	75.4267	51.6025
	33.608	68.5061	72.06	86.4549
	65.2095	71.0756	49.0341	79.5937
	51.1248	49.1001	59.5919	60.5139
	55.0148	61.9556	69.8363	67.4051
	39.2975	76.5229	69.849	92.3653
	72.1239	49.244	76.6465	7.34446
	51.97	77.2451	68.8599	55.5044
	44.9028	61.44	68.9162	82.8185
	50.0825	61.9991	59.7976	71.0222
	50.104	85.1891	62.7321	46.7999
	71.1691	70.6264	73.0208	76.2206
	40.1529	58.8009	71.0297	67.9635
	32.6697	56.0608	49.6418	65.3544
	72.3478	66.038	82.7117	69.389
	25.394	60.7492	78.0438	80.0825
	55.4971	77.7638	76.0994	88.2831
	49.3529	46.9237	82.349	69.0714
	33.2149	73.6017	75.5579	61.5444
	48.1342	58.2004	68.7081	67.8018
	53.5556	60.9434	65.9702	54.0739
	47.5267	64.9409	63.9875	66.1851
	39.4412	65.7601	82.8637	47.4648
	47.313	71.823	87.8055	81.2072
	56.7908	66.9722	79.6407	83.142
	67.3989	61.3344	68.4575	76.9797
	48.3702	58.6074	83.984	78.6721
	33.1806	62.5709	84.0251	79.9925
	38.5945	61.742	83.7636	92.5891
	67.1558	60.2755	80.1934	76.0509
	61.9931	56.0803	70.2334	51.7709
	51.544	63.5033	78.8294	83.6795
	31.282	62.8072	69.7621	78.0896
	37.2868	76.6409	63.9311	71.7181
	56.353	68.1588	65.9267	53.9783
	54.7982	73.9463	61.5434	44.0865
	39.3836	67.7594	81.554	70.6283
	41.0932	64.5867	72.8955	30.8058
	27.2829	64.5276	60.0195	63.4785
	51.7952	68.7024	41.6235	84.5819
	55.3403	77.3114	79.5556	67.9996
	58.039	71.0866	62.4733	71.7606
	38.4697	65.3379	55.3927	58.0549
	41.9957	54.8812	67.5998	64.7679
	33.7722	75.3535	37.9642	67.7138
	77.7695	72.6231	76.7155	79.8989
	46.7121	80.2912	64.7359	88.5386
	39.2679	69.3625	79.8894	81.6816
	47.3358	79.4861	76.3397	71.3494
	45.0598	66.426	62.5348	79.1794
	38.3121	69.3582	77.2194	31.3562
	41.6613	39.1635	68.2961	69.4924
	26.0242	40.6556	67.1521	85.2263
	41.4123	67.6179	60.9689	53.1804
	38.7348	62.6315	50.2135	49.5637
	43.5404	73.3449	75.7142	80.4556
	58.6431	78.6075	76.6761	45.1533
	47.7469	64.75	64.974	57.3751
	59.1206	74.5944	88.5493	84.386
	33.9261	60.2208	79.5284	61.4654
	55.2464	70.5149	83.1517	58.8947
	59.3061	58.4315	80.7133	83.815
	63.5115	56.3419	66.2728	80.6931
	75.1194	71.1143	61.4455	61.5031
	31.5174	73.2922	73.1221	83.3538
	72.5108	68.0334	79.992	67.3935
	39.3844	41.8015	71.1309	72.2992
	44.8625	67.2869	79.6998	77.6545
	49.0442	67.6892	66.798	74.8756
	54.1023	71.2849	82.2025	63.9424
	51.3176	74.6161	76.1635	72.7418
	41.8001	65.3195	71.5558	57.7955
	54.4154	59.701	74.4909	72.4157
	46.8052	75.3989	67.6556	62.108
	62.9556	53.9895	75.1	58.9835
	13.2727	73.3991	84.8093	61.4709
	51.7986	67.7193	87.4486	83.963
	39.7678	70.0164	78.2384	48.9468
	83.6719	67.9051	75.5901	61.3705
	53.5467	70.504	75.2706	55.5827
	59.0815	55.502	65.5717	77.7232
	34.3202	71.1444	75.3215	62.5583
	54.9372	52.0352	85.082	75.7875
	44.6549	68.186	75.9897	76.0092
	49.8866	32.3935	79.2854	64.2126
	56.0496	68.6056	56.126	71.9658
	40.1747	59.5531	88.4603	74.618
	54.0588	73.5201	77.0819	66.2404
	48.9776	65.7446	56.5268	78.8463
	57.956	69.6335	90.2553	79.1848
	32.6968	62.9113	70.9326	72.2353
	54.7906	73.5115	60.7014	67.8304
	54.6983	79.7672	72.0126	76.4415
	34.4255	66.4851	63.4087	54.7981
	45.8695	68.7959	65.8807	83.8179
	50.1291	58.8972	70.9859	60.1498
	55.4259	61.6353	88.0504	74.8787
	55.7042	58.9519	67.0845	62.7821
	48.5536	72.2426	78.7247	73.9413
	62.8026	67.4895	43.5702	62.7581
	73.3643	51.2199	83.3162	85.002
	32.7586	71.8208	80.1194	48.3203
	60.7869	88.738	61.0099	58.7185
	42.9081	75.6352	84.8446	94.6066
	53.5125	42.8765	56.3439	37.6615
	36.8375	63.578	80.0208	73.7431
	44.1736	62.3089	61.6322	65.525
	45.9519	71.606	78.129	49.9634
	59.6111	79.8492	79.5537	57.5535
	56.9627	75.3836	81.6366	81.4747
	12.5383	44.6726	75.9723	89.8305
	42.1402	68.8016	90.9326	79.596
	63.2321	61.6613	76.5234	52.2068
	36.8771	73.7881	79.237	70.5777
	51.0595	68.5262	89.8453	58.0821
	49.9977	60.5463	77.2584	64.2785
	50.6652	54.7987	72.7763	70.558
	51.1358	49.674	77.0382	67.775
	48.242	75.6629	55.8037	81.0638
	58.1409	57.6252	70.6643	56.65
	38.8782	65.6327	61.8431	65.2795
	37.9172	80.5582	62.4515	68.7114
	52.466	57.1333	71.4495	73.1233
	52.2071	61.7127	67.5744	76.2678
	64.8066	64.4259	69.7817	60.4131
	40.5855	72.8839	80.0519	52.7194
	54.4887	66.7515	84.2002	77.4375
	38.1608	63.5976	52.1298	51.9612
	49.4991	61.2191	77.0204	73.9288
	76.8732	68.7996	67.1498	84.9846
	55.3274	63.7458	77.7568	93.8642
	44.2086	55.9213	68.7403	83.1942
	49.8508	76.3984	77.8636	75.2871
	51.5012	82.828	26.7726	65.6893
	42.3112	61.8608	73.4876	75.5583
	55.8114	79.0287	73.7078	79.4926
	44.2727	59.2846	63.0313	69.5583
	58.6006	56.3011	76.798	46.4012
	43.3424	77.4954	75.8003	58.9086
	43.86	82.7442	79.4904	75.6536
	47.2758	60.3423	69.8274	90.2331
	70.4846	58.1167	79.2714	89.7532
	54.0448	57.13	65.8656	64.9363
	44.0506	59.8139	80.9992	72.2243
	49.3118	53.3281	56.0853	83.8095
	43.3829	76.672	75.517	65.0903
	56.6254	67.4392	30.0302	70.3651
	49.5222	61.6523	75.5746	57.7001
	35.2212	50.4946	67.0366	44.0837
	47.0817	74.1377	85.633	69.1633
	67.1163	86.2098	73.3217	51.2758
	22.696	80.3998	78.7032	85.1176
	11.1835	81.9591	72.1433	74.7819
	48.7211	57.4509	57.2691	62.7384
	65.6821	69.101	77.558	62.0401
	48.5297	61.8333	65.3038	62.0608
	46.3752	74.0055	67.5707	58.4418
	32.9356	60.0101	68.0992	60.2602
	40.9386	51.2099	45.742	62.698
	67.3786	67.3271	61.1786	63.3168
	57.8942	76.4946	76.5412	66.1908
	55.3801	73.1449	50.0378	60.3074
	25.2058	58.1582	76.1797	73.3135
	39.43	76.4142	81.5737	49.3727
	41.9588	76.0384	71.5137	52.8092
	60.0328	75.4001	68.5631	58.687
	33.561	69.1796	73.6156	56.4113
	14.9282	74.0302	80.8448	85.5535
	47.4054	75.6349	72.4467	46.7122
	53.8444	65.5575	66.0923	66.7535
	54.5069	72.102	83.9173	73.5864
	66.5494	66.3799	69.9045	53.8291
	62.9986	76.7063	84.509	66.0614
	55.1943	69.7382	79.6096	61.3683
	45.531	61.0236	68.945	45.3834
	50.891	48.8845	60.027	85.9145
	42.1944	72.0362	79.0412	66.6253
	54.2871	67.975	68.1952	91.8789
	67.301	72.023	67.7249	61.0415
	27.8849	62.4634	72.325	79.841
	46.1557	67.9444	59.7726	75.6055
	49.3565	74.7683	79.4568	66.8178
	57.1972	65.5848	61.7206	86.1508
	50.9397	72.0418	76.5527	57.0407
	32.3861	73.5085	48.9145	80.3273
	40.8714	79.4386	84.8435	59.5237
	51.1186	68.7175	68.2113	38.0697
	64.9657	76.6126	71.8693	47.6221
	62.0637	68.9693	85.0565	77.6456
	38.657	58.9053	68.1844	76.3103
	39.4105	64.8832	75.2805	43.585
	54.213	51.6367	78.8138	72.0791
	49.6384	60.2776	64.381	86.3328
	45.8315	71.6668	62.6665	80.2757
	66.1113	62.7877	72.2397	69.4462
	41.9639	60.3341	76.387	84.1207
	46.4884	57.7755	70.6448	78.3185
	46.2581	62.3382	57.8202	78.6316
	54.1955	53.2187	70.1191	85.4159
	40.6966	57.0608	77.3255	85.8415
	55.6656	85.7798	87.3515	58.9294
	40.2702	69.8918	65.6765	81.1766
	35.0062	54.7144	56.0639	63.6623
	56.5092	51.1999	77.5241	57.3841
	60.7643	62.0546	84.9153	49.6072
	30.6691	68.5505	80.6995	83.5743
	57.0784	78.6424	60.3524	57.4261
	34.5874	64.5574	79.5271	49.4496
	50.339	62.3199	57.0778	59.7965
	53.3129	72.1562	71.9074	52.3395
	59.0035	70.1924	65.6566	60.9945
	48.182	61.4787	71.2566	77.7562
	55.8915	79.6668	86.2575	64.9576
	48.5432	84.6221	53.9493	85.6389
	36.5341	71.424	81.2659	72.3928
	44.7215	77.8268	63.5476	63.3424
	36.3579	68.9886	74.9251	73.8711
	36.3859	72.1978	81.2796	77.2298
	50.0304	78.454	0	55.5508
	35.0249	76.7378	77.8918	74.6596
	33.5465	55.8463	79.5765	62.9198
	33.0003	74.7891	66.2679	82.94
	53.8584	80.9882	79.8628	74.2262
	43.2075	68.4821	68.2531	89.6249
	56.989	69.9062	56.8398	85.4442
	46.7108	48.7433	74.1426	62.2236
	50.6256	64.5866	72.6461	90.7237
	79.0918	57.859	80.6396	68.7492
	35.4971	60.1994	72.2116	45.2091
	44.0159	73.8506	74.8883	64.4441
	42.1642	64.0208	76.9277	77.9462
	51.0453	55.5203	77.9444	83.1526
	43.6839	64.6729	66.1619	60.9357
	63.6394	70.3505	76.7145	57.166
	62.3689	68.7979	76.3449	48.6096
	34.4708	61.8307	75.6976	72.1752
	41.154	82.8119	76.345	82.893
	22.6705	62.1317	66.0921	67.3905
	56.267	63.7543	70.2701	69.7382
	53.0335	73.1909	64.2924	74.3878
	45.4489	61.5919	63.7623	66.9749
	41.0495	78.4754	77.9929	75.0303
	28.6743	66.837	63.5719	60.0437
	35.0218	68.4437	71.2192	61.7164
	78.9757	71.0022	75.9365	54.302
	43.2926	62.1208	78.0804	71.9804
	46.2486	64.3972	63.8774	66.1186
	48.4434	61.8317	82.6202	81.0781
	72.9631	73.8617	64.44	79.7183
	36.2741	57.4568	72.5013	76.6836
	44.0264	65.4312	68.809	79.6942
	46.0778	65.3063	81.4234	61.7767
	44.5933	55.9621	78.2968	69.0544
	49.1066	69.3355	48.6316	47.0166
	72.4471	69.8027	71.5676	82.7737
	53.7233	77.273	78.6252	75.5224
	45.5194	61.0253	73.1964	79.0374
	52.3001	68.4634	86.7062	66.6222
	59.3518	55.2121	69.3266	67.9341
	61.4179	71.9937	76.6072	63.9491
	36.9536	73.1793	63.118	75.0257
	27.9146	73.3044	71.073	63.8194
	28.028	74.2843	61.3726	87.4406
	40.8608	67.6187	66.553	73.3863
	56.9816	51.3633	69.0303	88.5277
	40.4583	74.5467	82.4198	77.3389
	47.9942	44.9705	60.3777	79.6895
	47.242	56.7904	82.4275	88.0573
	67.292	67.4085	64.7565	33.9187
	32.3125	65.8415	74.8553	81.7056
	51.8269	71.3623	66.5346	35.7498
	51.2483	72.0492	69.7296	48.3642
	63.3121	66.0737	71.2871	32.7351
	34.0131	47.7457	68.3009	80.2006
	43.9528	68.1589	87.166	88.5302
	49.1075	43.0086	58.9547	49.4812
	56.7365	71.7962	58.8596	60.1092
	61.2305	68.4397	68.8697	69.6811
	41.7382	58.0669	62.1223	67.6066
	38.3329	66.0953	66.4178	86.8091
	44.8291	65.0694	80.5049	55.7817
	55.1205	76.6731	66.3127	83.1697
	30.0706	52.5666	67.2738	44.1156
	65.8287	65.0878	79.095	38.1938
	62.4551	61.6374	79.9001	42.6526
	55.803	59.213	66.5829	35.064
	45.2356	69.514	67.9243	77.4569
	44.5575	73.3382	62.1012	83.5122
	53.6655	79.579	74.6361	70.8104
	35.3715	60.3007	79.7322	88.7772
	55.9002	73.5835	79.8896	64.4467
	29.968	76.2926	79.1444	81.7003
	51.9717	71.7466	74.2345	69.4207
	54.692	57.0197	32.9752	80.6496
	48.2963	63.6283	68.1491	88.4521
	38.2477	57.6104	79.9129	82.1934
	58.5677	79.8561	71.7238	85.8445
	37.1519	65.4653	58.2244	74.6826
	47.9746	50.5826	62.9086	77.8165
	35.2252	77.1325	74.7408	75.3483
	46.8617	75.3088	66.1851	65.5686
	69.5588	65.0994	65.8645	84.3014
	54.7974	62.9788	69.2832	48.7288
	50.4973	61.3866	66.1872	51.1427
	34.2704	78.8961	75.9441	82.9913
	32.501	60.448	75.8826	64.5094
	49.9478	53.1282	71.8753	79.3006
	39.793	69.6951	67.1994	54.9974
	60.2337	39.8452	23.5291	75.2018
	49.6871	59.8634	72.2292	59.2635
	63.1919	80.2321	63.9461	90.4704
	35.1057	59.3574	90.2275	53.6489
	51.039	72.8668	73.2332	87.3616
	47.9564	73.7875	34.5416	80.7499
	35.0795	50.8057	79.9822	58.8826
	65.554	74.5565	62.4364	53.9023
	41.4178	59.9146	80.9826	83.3647
	48.1905	71.93	78.9793	81.8875
	55.1391	71.3881	60.0616	73.7194
	59.0585	55.6999	73.6693	59.1288
	49.4733	52.9842	61.0715	54.6506
	57.1379	68.7959	70.3741	78.8086
	62.2231	60.8803	78.8036	93.9243
	30.2204	71.0455	62.7625	50.3333
	64.1711	68.624	78.1485	81.9988
	46.6695	74.807	81.2135	51.1174
	40.0101	65.8235	67.228	63.3718
	53.0806	51.7895	72.7054	82.761
	42.8038	66.5389	84.6455	73.3256
	64.9723	55.6956	80.6033	47.9358
	56.8835	55.9911	62.8428	65.5611
	62.5796	53.3892	61.1152	81.0108
	36.1446	60.0306	83.4816	64.0749
	33.0997	55.0218	73.6726	70.5948
	36.8081	66.7112	79.3323	63.2622
	43.6383	62.7543	78.6006	53.6678
	59.8701	67.9468	62.7294	72.786
	48.0192	71.1033	76.9174	79.1771
	50.5214	80.0909	82.7179	75.8641
	51.527	74.5345	72.4882	61.4387
	37.9414	54.4853	82.8469	59.5843
	47.2781	58.8116	79.4086	78.1157
	70.2135	78.0418	69.3099	75.0479
	56.82	63.2201	55.5832	92.8269
	46.8623	71.7152	79.2848	69.2891
	56.0602	81.9738	57.5472	68.7124
	43.6537	74.3049	61.2136	85.9674
	54.813	66.7667	68.9928	61.9361
	35.1511	56.5636	85.5235	74.3614
	61.7873	65.6368	74.5915	76.5083
	63.5045	80.1451	74.6697	61.7478
	32.073	73.8317	88.1624	60.5859
	59.0774	68.274	61.7914	88.6492
	55.747	76.9962	85.4457	63.6371
	40.3531	59.0413	72.7957	78.6995
	44.845	28.2034	78.7596	63.0723
	50.4572	63.3882	59.4767	49.7709
	26.3326	73.5673	83.0104	62.3408
	61.9362	53.5837	67.9387	76.0004
	44.1038	83.3778	74.5989	65.9761
	67.7146	67.0315	80.6291	69.3556
	55.3064	81.1551	51.8639	77.8272
	46.5517	61.3559	70.3932	67.1952
	26.9538	60.479	78.5401	78.3134
	53.1311	74.3579	78.5907	55.115
	58.6672	60.9135	83.8417	77.4319
	28.798	39.5168	74.0819	67.2748
	63.6045	78.6412	73.3189	91.2359
	29.6108	67.8371	82.4672	45.7026
	60.0359	63.0248	72.3452	79.5495
	21.2267	61.3208	76.1618	82.9575
	29.7938	70.9964	38.3468	72.8694
	42.3379	68.9217	60.2562	88.0795
	17.3871	62.1101	77.4641	65.476
	62.3372	72.1657	77.6623	55.3519
	47.4418	70.9475	17.6948	75.1743
	33.008	55.5983	59.0628	77.3341
	47.9895	63.5237	63.7539	80.9212
	48.6433	69.7099	66.9512	42.6379
	44.2669	65.6906	74.9757	63.4289
	55.6754	70.4618	71.2416	34.0113
	45.1547	67.5229	83.8797	67.0488
	40.1891	56.9862	80.0641	80.8544
	62.0837	58.6796	77.6841	87.9077
	41.8026	63.2518	69.7331	54.1752
	34.5613	62.1568	75.8946	58.6011
	70.9025	51.0478	61.5539	48.1852
	36.9517	54.0362	46.012	93.633
	53.9115	65.8563	72.3859	90.4595
	43.5857	76.9895	55.863	54.1807
	60.1376	64.8026	82.332	41.9499
	26.1299	73.3071	70.5741	95.2067
	24.5883	67.5861	73.8653	65.2362
	21.9696	79.1899	79.0156	85.9644
	50.0209	56.7623	75.3665	69.0245
	42.2017	65.6667	74.3373	80.1232
	37.4621	73.4025	85.1853	62.9464
	41.6918	63.1117	82.0213	37.9871
	40.5504	49.3855	77.591	63.8675
	32.2901	74.029	80.2178	77.3951
	40.5028	56.7016	73.9764	76.9914
	64.2393	44.1066	74.1549	64.1031
	43.9102	73.7827	77.0933	81.2999
	55.9208	73.3208	67.2373	68.0869
	47.7157	65.2608	72.748	75.891
	29.5797	56.9329	73.7666	58.3829
	59.9473	78.7268	74.4386	66.4209
	42.6252	60.5669	72.3841	86.4287
	32.1586	80.4975	54.5775	57.934
	55.3654	67.2274	54.1489	77.6663
	42.4691	66.5137	83.0194	79.8669
	46.4526	64.5809	79.0267	69.988
	48.3831	81.3674	81.2612	76.0501
	46.9351	80.7077	63.6323	78.5923
	44.0491	72.8737	64.7679	74.1153
	58.2289	59.3408	66.1597	37.5078
	53.5692	55.4759	67.6882	59.1618
	45.4366	78.3899	64.8535	87.251
	58.7343	76.2401	72.421	77.9139
	30.6392	67.644	65.7692	52.0822
	52.7336	48.771	37.0777	66.1864
	48.2452	65.146	74.2284	73.5332
	51.9369	69.4475	0	83.6955
	72.6814	76.9906	76.3947	78.6743
	70.7349	61.1196	70.7139	79.1265
	33.1994	69.8493	73.3609	86.2011
	47.8356	51.9293	51.647	65.0644
	58.9097	58.0537	65.0467	64.7036
	68.4721	72.9385	66.7294	48.7133
	61.9771	71.4472	74.6011	86.2126
	39.1986	54.6434	43.7331	47.4809
	55.4129	70.7971	61.3112	68.5123
	59.8432	55.7973	72.1089	83.3289
	53.6301	66.8702	76.6561	70.3314
	45.9231	78.449	78.9314	86.0084
	50.7366	77.157	62.7185	58.662
	42.9796	62.2803	71.0873	71.6555
	36.347	67.7766	58.065	83.4189
	41.1148	50.011	66.4813	67.3596
	48.6248	62.4042	76.2049	22.7418
	60.4846	58.8817	82.1701	91.0349
	44.8236	51.2778	56.0687	90
	52.7133	69.8631	68.9494	69.5005
	47.5528	41.2803	67.9731	70.9536
	35.1867	69.5509	73.652	54.2135
	15.6931	41.4875	68.5556	80.9913
	32.8121	75.179	75.0619	77.0235
	72.2378	64.417	80.1401	73.4282
	35.5322	77.0103	76.7718	81.4116
	53.3217	69.4048	79.0172	71.4658
	36.4503	66.8339	75.4579	59.1964
	42.1679	63.4908	72.5482	85.8907
	40.9198	55.4934	75.6653	77.1809
	60.7191	52.3402	66.1803	76.4706
	34.7677	76.359	72.2927	42.7422
	35.5421	70.0531	84.6754	57.7126
	56.5709	51.159	54.8585	75.7189
	43.8203	75.9596	68.5366	81.6902
	55.0687	65.1989	65.1235	66.5003
	48.9455	65.6706	73.8111	39.0796
	48.8795	60.7274	76.5346	63.4742
	33.5027	68.5	41.7763	80.4109
	42.0704	65.0257	74.5912	87.1498
	53.7889	69.8645	69.0045	80.6614
	44.7919	64.7601	63.6528	51.4815
	43.2821	77.3949	89.1915	79.5565
	67.5352	71.8734	62.8632	90.2014
	50.7076	60.1437	58.9321	79.2819
	62.3688	59.7485	85.7938	61.149
	56.5845	86.7804	67.0042	58.0505
	64.1428	70.8299	67.4015	66.4578
	44.8664	55.2507	76.4601	56.3449
	60.3699	70.1673	5.89468	55.7834
	53.1723	77.1245	74.0212	43.1586
	51.8273	62.775	52.5777	86.6743
	83.0494	60.7151	78.7114	65.5633
	40.504	51.9118	71.162	86.636
	61.4519	33.2558	63.4923	76.493
	37.8685	71.3653	70.4434	57.963
	59.7299	70.8563	75.6565	66.1361
	30.9974	49.901	76.5031	39.9973
	43.9875	51.2417	68.72	66.9969
	60.2668	75.3251	58.6576	77.0766
	36.5643	80.9891	80.2289	56.5121
	57.1174	73.5929	82.7876	42.7059
	58.1005	50.7779	74.3597	76.6694
	43.8714	73.1078	71.3955	63.4353
	56.1022	60.5245	56.5823	80.5219
	37.258	65.8292	53.7094	72.9238
	32.9413	75.0571	77.4779	76.9473
	56.6561	69.2158	69.6175	86.1824
	52.5808	76.07	75.1903	56.9414
	64.0611	58.8425	60.6663	52.5415
	48.9792	51.9609	84.5838	70.7576
	69.8331	61.3818	74.0432	86.5612
	35.4887	44.8987	61.8347	60.8406
	21.9639	65.5058	82.0987	88.2059
	47.1275	66.6332	73.6789	74.2262
	45.8382	61.9456	70.0772	72.5561
	27.695	65.7703	56.2828	78.1555
	61.5152	53.4436	75.9464	59.3216
	43.1238	70.1554	81.4849	80.5115
	26.141	52.8024	87.7241	82.1615
	43.9589	76.926	77.6902	86.6813
	44.4632	60.5583	73.576	49.4032
	51.5689	64.2038	69.0388	66.7626
	75.2276	69.1148	67.811	41.8422
	77.7919	68.881	74.9604	70.775
	48.5914	71.0127	67.6988	41.2756
	49.7759	69.2548	77.2122	65.3545
	44.0561	51.2466	53.3513	82.0871
	50.6395	39.8746	69.5953	72.1545
	60.8986	73.6902	72.0055	67.2379
	59.8134	60.6932	75.3983	79.2226
	58.9743	68.5293	57.582	68.2715
	62.8661	51.6806	67.0107	59.5031
	52.7876	71.7063	79.9219	76.5244
	44.1402	70.1548	77.437	71.4187
	38.7293	79.6458	80.567	86.5724
	55.2834	60.3005	77.1664	61.7293
	55.1089	65.0972	39.5199	84.1053
	58.148	84.4141	65.1093	77.4457
	65.0984	66.1215	86.7433	65.1418
	48.4023	75.2809	69.2349	51.2564
	61.3351	70.6797	81.5809	53.8627
	60.3156	65.8686	57.2713	73.1848
	78.0669	65.9337	72.1185	37.5377
	47.5746	77.0558	63.7778	77.7367
	60.0117	72.363	53.9835	80.0354
	51.6652	34.023	75.2806	79.8967
	62.7777	74.2462	62.6922	48.3222
	30.1387	72.5385	61.6058	76.6371
	40.4241	68.0718	83.3114	91.2673
	53.8684	70.8028	67.1452	50.2539
	33.8075	60.6309	84.8239	90.8726
	38.7554	78.1693	88.2304	80.9407
	52.7985	54.5325	71.984	94.1268
	45.237	59.8822	68.9762	70.1577
	38.1354	56.1493	82.0907	54.7037
	41.582	63.2848	56.2699	70.9866
	39.719	68.4755	75.4244	57.9751
	62.5557	67.2349	69.4685	79.9524
	31.9651	68.5496	85.2138	89.0035
	47.0275	64.238	80.0346	85.9987
	37.9762	74.527	72.245	67.5049
	30.635	70.6335	69.2346	81.2383
	49.9392	66.8834	92.7515	89.7106
	72.1157	68.4658	72.7111	89.9653
	35.9762	67.5286	76.3971	70.8261
	46.9626	52.8338	86.7439	85.9925
	62.6181	73.4738	69.9305	69.2576
	44.0087	69.1418	67.8635	71.6091
	37.1756	65.8731	81.3044	58.2784
	42.0738	42.1905	76.1789	43.3083
	50.1942	66.0277	8.24149	65.4844
	41.094	73.6526	76.7814	61.1411
	34.9342	69.6902	80.4937	78.8013
	50.7988	47.2763	80.7809	66.3291
	51.1098	64.977	66.8654	77.5888
	41.3388	63.3177	71.9515	68.552
	54.8183	63.117	75.1805	72.7751
	48.6078	60.8788	67.9746	80.9845
	45.4864	70.9727	71.117	85.3939
	56.326	67.6183	73.5597	78.6941
	26.5212	76.7639	86.2068	82.946
	52.8142	54.0516	35.5035	88.4253
	54.6671	70.4971	81.7445	63.0836
	47.1432	80.2823	73.0672	74.7039
	49.7742	74.2079	67.1812	71.7733
	29.2608	56.2911	79.1779	65.6348
	39.1775	63.2339	71.0865	76.9392
	39.702	64.4836	80.0185	77.6447
	61.0052	69.1313	40.4724	62.9395
	26.0268	68.5592	71.5344	80.7297
	48.3781	72.7393	76.8425	69.0356
	44.0814	75.9737	57.4845	48.6846
	66.6033	76.8514	63.3012	53.0542
	63.6491	54.7314	60.2373	65.4446
	69.8832	57.8385	80.7302	69.7936
	69.6687	65.3506	73.0263	79.0333
	40.0797	74.3151	65.0316	71.527
	55.5848	75.7559	71.3821	66.9764
	44.9536	74.6344	44.3903	52.0193
	39.3316	58.1964	73.021	92.6908
	59.2524	70.014	69.3025	31.747
	57.77	55.0828	56.1828	55.1568
	55.8085	66.6447	46.5454	68.9098
	67.3002	72.9871	42.5911	35.6257
	34.7881	65.7203	68.9644	86.4643
	51.9545	69.319	65.4256	51.726
	75.744	70.6415	77.3955	69.7215
	61.5999	82.1424	68.0819	42.752
	45.1663	80.0482	82.3619	77.5683
	39.6524	77.7544	78.1913	84.3746
	50.8186	64.2126	73.8181	79.5909
	53.8813	53.1143	71.1125	94.329
	45.464	69.9996	69.3826	70.9979
	50.6997	57.9604	78.1659	89.5294
	46.232	73.2495	79.4371	85.8475
	65.5195	58.0287	70.7388	79.6765
	44.5914	74.4844	66.28	51.9166
	42.3149	69.9564	72.5952	65.428
	25.8124	71.7988	75.6017	82.1803
	27.6817	59.0597	70.7998	91.9556
	62.6565	63.8101	73.598	74.9215
	53.6533	66.9194	74.8089	79.066
	34.2242	52.889	74.2695	83.567
	32.9875	66.9489	69.4607	54.0414
	68.1725	73.4413	69.8377	46.7785
	67.989	54.8032	53.3495	80.6448
	29.0458	56.4688	81.8494	75.1426
	57.2146	70.1501	66.8623	82.9061
	57.6667	69.7314	57.7282	86.2636
	68.5817	60.9337	63.5993	72.0107
	49.8592	49.8808	65.0888	94.1452
	34.8939	60.6911	78.7635	86.8308
	47.6874	62.6361	78.6145	45.3782
	65.6687	35.8667	62.9366	64.3456
	46.0286	66.7876	66.887	54.7292
	34.181	65.017	59.1649	79.3846
	63.906	53.2757	64.4328	27.2076
	51.5092	80.9152	80.4818	83.6675
	27.6678	59.9862	56.9365	73.3217
	48.0276	56.8594	71.3785	89.1113
	58.2508	75.5132	65.878	90.3906
	40.625	70.7813	63.4122	62.0945
	56.3676	40.0336	66.1064	76.0496
	37.6433	59.7655	58.4478	75.7399
	49.242	62.341	55.5712	80.5975
	49.3392	72.6518	80.9966	55.3859
	51.5228	78.3488	72.7911	65.4577
	68.2193	60.9565	79.651	46.033
	28.0531	73.1114	82.9956	81.1328
	46.8746	80.3517	78.6831	79.7011
	50.535	76.3154	43.6305	84.5083
	60.9151	57.6676	35.4815	90.5426
	42.4828	77.5657	65.752	46.2861
	64.5474	67.8268	82.3113	86.342
	62.7759	81.337	69.265	68.6401
	47.7794	67.4184	72.0072	60.2628
	70.5974	62.8129	78.293	74.1164
	66.3561	47.012	75.2264	71.1612
	36.8928	59.6704	65.1692	82.1144
	58.6862	69.8133	55.8238	92.4043
	50.3039	71.4506	71.7538	56.9256
	44.0567	64.7543	80.0666	63.1558
	28.5503	49.6958	64.7592	56.5683
	52.7256	81.6409	58.3498	54.9978
	58.0675	62.6871	68.7469	90.1046
	62.9236	77.1474	62.0727	36.9494
	46.1644	56.6027	68.1177	92.1527
	42.949	75.6248	70.1658	70.7774
	52.6227	57.7333	62.9984	77.7063
	37.9943	67.1159	73.8181	71.0485
	38.9578	73.1791	80.4835	55.9509
	33.5668	67.0301	45.2826	55.8462
	73.5817	79.6919	43.7906	70.5256
	63.9929	67.7268	66.5145	68.7443
	51.628	62.7972	67.5023	46.0187
	46.4319	61.909	69.249	68.2313
	45.5615	74.5974	68.7522	88.7259
	35.9664	58.364	61.0398	81.3914
	31.5586	71.8979	78.8616	28.1889
	60.4812	80.3437	67.7368	50.4279
	59.1212	62.3044	79.0888	60.1517
	61.0679	69.2955	69.9701	90.7268
	50.2097	64.0046	55.2258	83.4745
	15.6983	59.968	64.3048	80.6857
	45.7078	69.8163	75.4141	73.3196
	59.0401	70.3974	80.6751	84.0575
	52.78	32.4654	78.2523	84.3002
	67.0504	68.2566	72.2727	52.7651
	45.8231	48.1732	25.7618	62.9466
	56.2497	43.8583	72.6568	73.8781
	47.9671	65.5619	62.7648	76.4778
	41.6776	47.4652	76.5603	81.1467
	37.2767	54.0631	74.0904	56.4678
	47.7866	73.8994	50.6593	47.846
	52.6694	69.8186	68.2665	84.5655
	21.9105	75.9346	76.984	76.4983
	65.5109	65.0159	80.7359	51.1109
	56.8256	66.6678	87.2816	54.501
	51.9772	66.6869	68.668	78.5606
	62.0116	65.8876	43.4529	53.1042
	48.9098	65.6888	77.5606	85.5886
	40.8864	76.688	66.7312	80.0023
	56.3503	67.1267	83.5127	59.1037
	43.8883	71.345	62.905	77.8611
	41.3412	76.4182	60.1807	75.1978
	67.1856	77.9877	81.8041	56.5513
	35.634	72.8859	74.5537	85.5347
	41.847	71.8633	44.1054	84.9684
	53.6929	57.7225	88.7822	76.4837
	61.8272	68.4014	77.6045	67.3053
	44.8651	71.4457	61.5468	75.7974
	72.1656	76.0851	74.9355	73.9587
	51.8982	65.0869	51.0008	83.8795
	52.5143	68.8692	71.1648	86.4904
	58.3614	59.5325	20.6236	85.2625
	41.963	67.6714	54.5261	56.0407
	41.2962	64.2265	73.7413	83.9022
	58.4465	56.0066	65.0795	29.8839
	71.9497	57.5413	78.9141	73.7384
	43.8494	50.9276	65.0253	72.2245
	49.3347	64.317	54.1862	65.76
	46.0902	70.7207	56.7127	85.6863
	40.5202	61.759	60.3229	77.0903
	53.4048	65.6019	79.7548	61.5043
	32.4441	56.3295	74.0481	64.6817
	36.5426	54.7676	50.0875	67.7802
	53.9161	74.8254	47.7493	78.1244
	43.0339	60.5516	53.3489	76.5826
	71.4078	60.9297	72.0017	76.092
	26.591	77.1321	74.1716	77.9824
	43.7937	73.3822	44.8065	76.7961
	44.9216	74.4344	66.4408	82.4676
	42.6755	46.8519	76.0703	67.4859
	59.6886	72.5098	80.5514	58.8348
	51.2339	79.7804	73.7026	75.6003
	44.8768	46.5155	82.096	59.1213
	57.5126	61.7264	75.6565	74.2732
	41.9371	46.589	74.9537	75.9976
	50.329	62.9476	27.2409	81.0874
	53.0412	64.0312	12.5735	63.1841
	46.9734	70.8823	62.4013	85.031
	47.4075	76.2323	50.9907	65.2447
	26.0552	60.9039	71.638	83.8597
	60.0009	46.8235	72.9728	83.835
	45.1803	61.1327	58.1234	54.4789
	54.3106	68.9757	74.868	91.0675
	75.6654	61.6958	74.0119	55.2088
	52.8218	76.3853	60.9627	78.9113
	36.0474	70.5356	53.8478	53.598
	39.2133	73.1365	57.6625	88.3085
	41.8502	58.5413	67.7135	43.4348
	50.4742	69.8778	52.7692	61.394
	71.1951	74.1562	77.8447	80.8882
	58.3889	55.6949	76.2493	57.466
	39.6897	60.6413	72.401	66.5729
	36.3516	56.0137	84.693	61.8332
	45.6201	36.7131	56.8804	80.1314
	53.0584	72.5068	80.2648	35.6532
	36.3464	63.6403	83.7414	73.3578
	47.3471	42.7818	54.6225	72.3556
	65.5843	60.1757	84.2845	76.9649
	55.1093	60.4678	76.747	67.7353
	70.2503	48.9708	57.8269	70.0418
	52.3435	57.4823	73.5913	73.0142
	39.0421	43.8063	71.0065	76.6416
	35.2303	61.5028	53.8763	54.9534
	30.8549	69.7484	64.1891	68.2918
	69.6745	53.5998	80.4694	71.5377
	45.0784	83.2632	64.2983	74.8593
	51.3166	82.1334	71.5177	90.169
	45.813	24.3578	79.4297	64.6084
	50.5562	65.3758	52.0495	59.2203
	58.0975	78.9931	45.0359	83.9298
	48.3666	74.3775	63.7047	72.0217
	61.3488	65.2686	68.6421	64.8328
	40.6644	48.6019	70.7144	69.2497
	43.5739	70.4647	67.1912	41.2896
	41.6959	58.8011	64.1595	57.1952
	46.1601	58.6689	80.7938	51.5539
	45.9381	59.4074	83.1851	94.3963
	41.4428	55.0543	72.2397	78.0326
	62.228	66.5682	58.644	88.023
	50.4485	60.9466	55.4023	58.2569
	56.4037	50.5246	57.5688	80.0495
	56.7676	78.7674	81.9643	89.7854
	47.1371	72.9326	87.777	64.4032
	74.7928	69.3832	56.8978	78.5925
	45.8971	61.422	67.0895	89.8965
	54.8837	69.2255	77.4662	60.8999
	24.9807	63.4483	17.3927	55.3307
	38.6249	71.5177	75.2228	52.5894
	71.0265	55.6866	64.2009	65.7625
	44.2592	65.2765	79.9733	57.7704
	51.3505	61.9314	61.7008	84.7041
	45.0986	67.2211	70.4794	69.6084
	45.1091	65.0643	82.7779	93.1737
	32.9143	41.9095	47.9702	83.0409
	30.4699	74.2184	82.702	72.9955
	47.1698	67.1033	71.7602	82.2453
	43.119	74.8906	69.5822	74.1002
	51.3505	47.2222	80.5669	80.6769
	35.8101	70.3696	80.5845	89.6928
	45.7234	73.0494	79.3812	57.2641
	47.4374	29.9602	60.9281	64.2193
	33.9698	78.1591	24.64	83.5304
	49.6435	48.2293	74.9854	58.8973
	30.3199	57.9538	16.3339	65.3466
	50.7009	60.8074	67.9049	74.5505
	56.926	58.9134	70.7014	53.3262
	63.268	64.6041	56.0847	66.8421
	36.5176	72.9025	69.5103	65.721
	51.8756	72.3339	71.2551	67.3256
	49.4276	70.4576	82.2279	76.3451
	37.2958	65.2929	67.9453	46.8734
	53.0506	55.3879	43.8434	83.8791
	30.3346	72.3754	81.0357	79.9038
	61.53	63.9371	30.3215	65.198
	66.8835	61.3668	63.2037	69.1771
	24.4153	49.1596	52.0972	78.5862
	58.8895	38.0716	73.4144	84.0724
	25.1437	47.7944	77.6491	88.2355
	57.2604	55.9347	88.6441	56.6346
	31.369	71.939	79.729	85.713
	63.4451	71.9059	76.0909	73.2839
	68.401	40.8101	58.3007	79.8041
	47.4529	74.0625	73.9024	78.314
	51.0244	67.3603	16.6176	87.1642
	45.4708	60.7313	78.1826	71.2292
	60.6654	63.0023	78.1902	70.6456
	40.9194	70.5189	80.4994	83.967
	39.9085	78.21	78.9732	80.0836
	28.7428	61.4144	34.4104	82.4194
	49.3941	27.3979	45.3227	49.6176
	50.5551	77.5127	74.6435	81.601
	49.2094	61.9093	75.0754	62.1389
	25.8066	26.1151	6.33815	83.2269
	46.8232	64.0373	68.6184	73.5051
	56.3582	57.9268	75.658	77.1707
	51.0965	50.2647	73.0026	82.7747
	50.6642	77.0064	86.9552	80.3661
	45.1577	63.8176	61.858	89.7189
	48.1243	59.6773	48.6966	60.6247
	42.4478	58.3757	64.7864	92.3796
	32.6884	91.0641	85.7987	43.1174
	38.2568	50.1233	63.2892	50.6208
	57.0466	77.2785	76.3452	76.0533
	59.4855	54.5476	60.4401	89.2831
	40.3892	66.7696	54.9879	45.2032
	56.1717	53.2025	45.3649	87.6296
	57.8576	81.1838	47.1935	45.2627
	40.7708	73.3454	57.5101	69.7017
	42.2867	60.8006	66.8849	84.4929
	61.8988	61.7909	78.0433	89.7283
	25.7873	90.5972	63.9045	59.547
	52.6516	76.5201	65.9392	74.4204
	64.1149	57.8143	74.9373	80.651
	60.8635	53.5908	43.417	90.4921
	41.6201	43.0731	58.6505	75.3589
	62.1954	61.2061	65.9138	82.5012
	50.1379	63.1993	61.5849	76.4288
	44.4183	63.4519	73.886	63.3603
	65.7466	67.6525	76.0591	64.2612
	14.0712	56.2679	67.5447	73.3416
	61.4899	51.8142	59.5898	56.5297
	52.3436	68.5012	45.9388	84.5824
	54.3332	62.0924	0	46.3176
	56.0447	73.2681	75.8894	69.4654
	58.6698	61.6901	75.602	38.2788
	26.6345	71.3087	69.2459	70.0051
	52.8161	63.7417	41.9939	68.745
	22.2674	46.2714	45.0281	29.8393
[truncated: 15,717 more rows]

## Sheet: Supp Fig 7C
	% mitochondria surface covered by ER at 0-56 nm distance																							% mitochondria surface covered by ER at 0-56 nm distance
	Lean Fed					Lean Fasted						Obese Fed					Obese Fasted							Lean Fed					Lean Fasted						Obese Fed					Obese Fasted
	Fed 1	Fed 2	Fed 3	Fed 4	Fed 5	Fasted 1	Fasted 2	Fasted 3	Fasted 4	Fasted 5	Fasted 6	Fed 1	Fed 2	Fed 3	Fed 4	Fed 5	Fasted 1	Fasted 2	Fasted 3	Fasted 4	Fasted 5			Fed 1	Fed 2	Fed 3	Fed 4	Fed 5	Fasted 1	Fasted 2	Fasted 3	Fasted 4	Fasted 5	Fasted 6	Fed 1	Fed 2	Fed 3	Fed 4	Fed 5	Fasted 1	Fasted 2	Fasted 3	Fasted 4	Fasted 5
	53.4886	66.9389	49.9794	45.1117	56.5005	71.5347	64.9547	72.2318	72.5835	69.0234	78.5183	32.1376	35.5178	40.4216	34.8828	35.5064	61.4784	74.3356	64.4422	76.0801	60.6556		Mean	47.23	50.41	46.1	45.98	48.72	61.52	64.62	61.13	65.23	62.74	64.25	69.13	64.44	65.58	68.2	65.86	66.46	69.84	67.16	68.64	69.49
	62.0655	65.3137	55.3018	44.2153	47.4932	71.2031	76.1105	73.6052	74.7959	74.9713	71.6391	32.8469	22.8536	60.7484	61.9226	64.955	67.9561	67.6509	66.8828	67.9368	67.9233		Std. Deviation	12.93	13.08	13.95	13.26	13.07	10.46	10.68	10.99	11.39	11	11.12	13.81	15.96	13.55	13.99	16.4	15.58	17.1	15.92	16.09	14.16
	60.3411	47.4204	64.165	29.6197	57.8513	62.9247	79.0275	68.0463	60.9871	65.3675	64.1667	83.7037	31.6148	55.1039	55.4404	25.4558	60.0277	71.5875	65.6801	72.3712	71.0921		Std. Error of Mean	0.2296	0.2388	0.2502	0.2512	0.2475	0.3498	0.3106	0.3077	0.3226	0.3997	0.3057	0.3026	0.2244	0.2183	0.2357	0.2899	0.2734	0.3243	0.3118	0.3541	0.3167
	47.4083	57.9455	28.9024	48.2521	35.2747	65.9251	78.3855	70.9407	69.1806	70.576	61.7949	20.0636	37.7032	51.0405	58.8986	66.9238	53.6798	66.7283	74.1669	67.1751	61.4866
	51.7505	63.4164	57.0062	55.6331	56.0924	68.6468	64.7724	71.3104	66.625	64.5687	76.6819	28.41	18.9376	42.8155	46.1575	67.6527	63.4709	68.2967	65.4115	69.5472	67.8098
	51.2242	67.4719	45.0512	46.2701	56.3251	69.4346	70.3054	66.4067	69.3444	60.2237	76.4309	77.6804	22.7923	60.5729	44.0459	59.2668	66.191	77.13	78.732	76.4796	65.8299
	44.7639	43.1639	51.764	49.9785	43.2587	80.8732	62.1187	61.6928	64.7422	70.2415	63.3039	37.0202	18.1153	56.0625	43.9373	45.8919	74.3183	63.3764	64.1509	64.3214	62.2312
	51.3442	48.5167	47.0238	36.8405	36.5738	63.4717	58.7215	62.4998	73.4977	58.5308	63.0064	40.0135	36.3046	70.8375	34.6046	72.8508	61.0857	67.2939	69.905	66.9433	74.2257
	46.4307	57.1311	55.6505	62.3108	69.0324	71.9657	78.4181	60.5524	63.8258	67.7618	72.2438	34.9781	41.9107	58.0239	57.6622	75.398	67.7922	63.8073	75.3484	64.7808	68.8237
	58.598	57.2074	55.0532	45.3482	68.789	66.0557	69.0949	68.0055	62.3182	60.2983	65.4999	29.9202	22.8759	70.461	29.7009	51.1427	65.382	83.563	61.2933	58.8029	61.6682
	46.0111	56.9891	49.5601	59.565	46.2508	80.095	59.6624	54.2791	68.6415	61.8532	61.6296	29.3857	22.3057	68.667	52.8582	64.1572	53.9729	83.0749	72.4879	70.1179	77.1255
	44.4431	38.7968	49.4978	49.8415	54.2856	69.8054	67.0772	59.2266	76.3647	63.0401	75.215	52.4027	37.9078	65.8361	51.9221	41.3316	59.6458	76.261	67.2899	58.4773	76.46
	64.2265	52.0293	59.6558	38.9919	43.8568	67.9258	58.6073	74.2014	76.4121	74.3143	61.7343	51.9352	74.3335	52.9897	59.1111	75.5026	69.4975	73.0874	67.012	69.8713	54.2471
	50.3832	51.0203	60.0781	57.2776	64.7772	66.6687	60.4066	56.4054	72.336	70.628	79.2584	80.5061	32.949	50.9977	48.1917	64.234	65.6477	66.8748	74.1979	64.239	60.92
	47.9817	47.7008	34.0011	35.649	37.7238	70.4438	71.0947	61.9527	72.036	61.4134	71.1254	78.6624	5.71285	64.931	66.5407	61.2723	61.5447	71.0339	60.104	75.8141	72.4498
	60.1263	49.8995	56.5424	38.5752	54.2152	74.3731	70.9632	55.5002	58.2795	69.1299	73.7495	25.063	20.1569	58.0929	72.6203	32.9327	57.1445	57.2746	70.982	68.7848	59.956
	56.6199	53.1782	46.3654	58.5754	50.9559	66.4931	73.2633	58.7938	69.4153	65.7743	74.3392	76.4696	29.9772	66.4258	35.0145	61.5654	41.0456	73.5367	71.3424	81.622	73.4746
	59.1994	48.0388	41.3921	45.6628	45.2254	56.1725	73.0454	75.1403	69.4921	70.1478	67.8426	73.0402	39.3192	67.8329	67.7148	66.2495	59.3816	64.8939	65.2557	76.3614	66.7719
	44.0354	45.3885	29.8391	50.6332	61.6188	59.8189	56.8609	72.8532	70.4854	65.023	67.2858	19.7429	19.4731	63.4885	43.6209	35.4182	59.5969	70.3075	63.354	70.7398	76.2525
	38.9884	62.2412	58.3868	51.8035	48.4263	51.4543	77.1898	57.173	83.0295	63.8284	71.0769	29.4901	19.9663	68.9058	56.0024	35.4127	63.158	73.879	64.743	73.2473	65.7938
	53.8785	46.9977	45.4175	41.6353	52.5755	58.142	67.5614	77.4312	70.915	67.026	66.8398	71.1856	42.6701	50.5979	71.7778	32.9712	55.8675	62.5916	62.0989	77.9666	69.5233
	46.5683	50.6059	45.4179	50.4025	50.0653	50.3211	58.9961	61.9747	70.3335	60.0862	74.8201	76.744	48.337	51.7142	74.6428	63.3025	73.1938	70.1334	72.4828	63.6268	71.6972
	43.8563	46.8067	22.1418	34.9071	50.0507	76.5074	61.6456	87.5961	75.949	64.4593	73.3541	67.1667	39.8594	62.0335	45.4324	42.8186	77.2602	70.4034	57.559	80.4183	57.0039
	46.3152	54.4004	56.2914	34.9492	60.4866	63.2165	73.481	69.4182	76.2673	60.3337	70.9194	74.8197	33.1267	36.9603	22.8676	28.5153	62.0783	82.7511	71.0791	74.3366	66.5654
	50.1359	44.6066	47.5387	38.1031	38.4351	62.42	80.4921	67.8717	80.8804	73.6663	63.835	28.2499	25.6554	82.8821	74.603	33.6065	57.6179	67.2683	66.4694	80.1447	75.5007
	46.8248	45.3717	66.0466	42.3122	64.2065	59.3963	73.3087	66.0976	60.3211	64.5754	61.9595	37.2433	57.7865	72.3582	34.5753	36.0719	55.812	62.3805	63.7707	76.277	70.3013
	37.412	59.9201	30.0679	53.0174	58.0517	70.8665	74.8081	59.4223	63.3552	70.113	59.2155	78.6117	18.0054	74.0234	47.3656	44.7849	61.9721	64.3306	69.5576	65.6484	55.5041
	57.553	30.7415	50.937	41.6116	44.9818	46.6354	66.6821	57.3405	78.0494	67.7521	80.744	65.9252	17.8742	39.7892	40.9626	66.2774	55.5458	59.8336	71.8409	74.1901	70.03
	55.945	54.3285	59.8644	45.7497	51.714	51.306	79.0445	60.297	77.5724	64.2266	70.1466	71.8751	26.2336	47.5239	74.4434	31.0857	59.531	69.4297	76.631	71.7899	73.1664
	30.838	56.1886	58.3675	47.8935	51.0823	76.4462	74.8416	55.3245	83.6425	60.4714	69.5687	77.1196	34.85	66.857	32.8182	49.5873	62.0215	73.1417	72.6238	63.4061	74.5846
	57.4329	43.3812	55.7809	55.2829	49.7823	66.7534	60.251	58.3975	77.89	79.1714	69.0655	77.2508	38.415	60.1954	45.6418	38.473	84.8218	72.7586	71.5933	77.1657	62.0213
	58.6488	83.6066	59.2428	51.1307	59.9226	45.956	75.8868	67.3813	53.7048	64.5953	62.4133	65.5746	55.8746	69.2826	50.5106	79.3847	61.149	89.8976	66.7474	79.5349	57.0346
	57.3646	62.4344	34.0567	44.4505	50.7287	73.3146	72.1171	74.152	71.1882	75.5033	59.5127	25.524	22.3219	64.6397	37.2341	68.7577	70.0917	62.8547	66.1225	77.6793	74.5749
	30.5933	34.8547	54.4177	41.2617	51.7894	51.8535	71.2552	72.1381	67.7513	59.6355	76.4413	41.173	71.147	58.6192	30.2711	73.5253	58.171	54.4077	70.1789	72.1968	70.7918
	52.6602	57.4573	41.7212	49.3336	55.5561	62.1025	68.9518	74.6333	66.0536	71.2496	65.7398	38.6701	60.0096	69.6162	28.4224	73.1034	52.9872	71.9869	68.6759	80.3319	72.4064
	44.2435	58.3222	58.8226	50.755	42.427	60.0072	67.0851	47.6449	69.9823	72.2037	66.7351	70.0075	67.0121	45.1931	28.8634	68.691	58.249	78.612	74.6995	66.7379	69.7871
	60.6315	60.4661	36.726	63.5987	58.8971	61.4926	68.5095	58.1818	76.3456	61.3138	69.0306	76.0914	86.4667	54.9776	70.4664	27.8622	51.6468	76.9314	71.7039	76.5709	76.6388
	46.8915	42.7582	44.8982	32.3778	66.8602	45.6172	70.3981	51.001	76.2088	61.7546	71.0472	90.044	55.6271	66.2418	21.9378	77.9466	54.1127	67.4646	75.5615	70.5981	74.8506
	37.8636	75.686	57.0352	46.9382	46.6356	66.5901	81.6282	49.0005	61.9344	61.6649	67.8088	75.509	47.5367	53.5721	31.3452	70.5529	49.2245	74.4712	58.7021	89.2342	76.869
	43.4111	52.6596	52.581	50.7287	48.8085	67.981	63.0576	68.6378	65.5437	63.2705	83.4872	72.1477	48.0994	72.6122	54.0397	71.4279	58.2815	72.4488	62.6911	68.4622	71.133
	31.1162	44.6378	53.3934	46.154	43.2214	61.7918	56.0278	66.4454	64.2474	76.8059	59.7755	71.6464	78.3728	65.3626	65.2341	31.9298	67.8743	65.1035	70.3143	60.0187	75.1242
	48.8739	35.8316	14.4523	42.3059	44.7597	68.2053	71.4726	69.0969	78.5856	67.7866	69.6343	47.302	29.5232	68.8788	70.7905	63.5688	70.8508	74.8069	63.1943	63.5268	84.4782
	52.2384	59.912	48.9122	34.9896	61.3004	66.7654	63.1755	62.5183	66.9098	64.9477	65.7285	83.68	18.2681	58.2061	78.7519	65.945	65.6673	71.5154	64.4942	69.7216	62.0561
	58.86	54.8258	63.3333	56.9641	24.8474	48.8375	53.2764	59.0157	67.0931	75.2557	65.9283	39.6877	26.2144	41.1211	39.8151	58.0422	56.6007	55.9644	76.6452	81.6036	75.151
	59.1636	74.9636	45.9609	35.2458	61.9019	57.3718	76.3271	63.7736	87.6368	69.0682	53.4421	56.3846	26.0897	64.0755	35.4728	47.8063	71.543	72.4018	72.2379	82.3303	64.7361
	40.857	40.3648	30.2718	34.1048	34.4418	73.4672	65.1708	69.5307	70.6952	69.449	78.2524	40.5091	66.5166	47.1966	40.163	46.7311	51.7988	71.4935	64.6677	78.7331	65.5965
	50.6015	47.9035	52.4444	50.7899	35.8798	73.6086	63.0248	73.7395	74.2257	73.5695	53.8107	31.2265	44.8149	75.9772	65.786	30.6067	56.4451	80.8868	71.9689	74.3907	63.3298
	47.4961	69.6332	42.9129	40.2907	52.1141	66.0096	65.976	60.0302	60.2196	52.7469	50.7072	72.6398	14.2399	66.3583	81.8976	14.3462	58.4695	74.0426	76.3885	75.6526	59.4435
	43.3823	39.8471	54.3418	41.8597	57.1005	58.4687	69.7086	61.6573	76.0176	64.2436	79.0984	81.3713	43.3855	46.1308	34.4618	60.7351	64.1299	72.4664	52.7312	68.4795	56.5396
	45.6906	51.1948	65.3597	60.5986	69.6719	64.6688	56.0625	66.6539	52.0286	63.9812	46.5386	61.1856	56.5916	67.5729	59.6805	70.4233	60.8412	57.2783	79.3827	76.0161	67.8009
	43.0611	38.1831	38.5415	40.9788	31.8433	61.6613	60.2469	61.4109	70.7161	57.7178	71.0428	82.0588	52.8804	73.5513	46.7077	54.2934	60.1578	80.232	76.6404	72.1438	61.1651
	42.816	52.8859	62.4047	55.8733	47.7945	60.6451	57.222	75.9057	69.7059	73.3919	63.011	82.169	27.2412	66.6634	23.2725	36.9949	58.3476	60.1657	60.8644	72.6559	79.5434
	68.1375	75.293	45.5711	41.9703	36.4377	64.2742	58.2913	67.8692	58.3296	46.5022	54.0472	76.2934	31.6548	31.2577	45.14	44.5517	71.8513	83.8253	67.9442	77.7014	72.9364
	50.764	56.0468	35.2244	62.236	46.4755	48.2574	70.0269	59.3148	56.7241	68.4268	64.4682	63.8664	21.1645	67.1411	67.6244	59.7721	47.6121	82.6842	77.1072	63.4941	71.0445
	24.6106	44.643	69.0229	42.7064	49.2919	88.921	61.0805	67.0379	58.1524	65.4811	69.6175	64.8328	63.8965	66.406	37.536	55.786	58.9734	73.4748	69.7838	85.6656	56.2494
	49.0773	37.2127	38.4682	28.6417	64.5056	51.3165	66.3916	56.9319	62.9249	70.9147	68.007	68.7068	17.6414	49.0331	72.9934	64.6807	46.1696	78.2973	62.9435	67.0437	73.9687
	53.9691	51.5349	39.3275	54.305	74.0364	62.9059	72.4417	69.6945	67.1847	61.668	72.3403	58.5695	35.0698	75.2861	49.5377	68.1717	60.8481	77.1934	70.0466	75.1521	63.7136
	38.1936	57.5714	50.3716	51.05	50.4586	67.7117	63.1964	71.3911	71.9025	61.8047	50.5395	85.2713	33.2341	42.5477	23.2631	73.9003	72.122	74.7404	75.8257	68.5811	72.4364
	65.0906	65.2197	64.3308	49.4049	52.0905	53.3399	68.0433	61.8603	75.3171	70.2853	65.1908	79.571	70.0967	61.0133	42.6033	72.1893	60.0797	68.2655	65.0817	72.3769	71.9868
	40.9039	54.9516	30.8327	38.6917	50.6655	74.5755	58.8208	56.0824	73.374	75.6216	47.8974	66.5529	23.9152	56.0524	75.3152	20.4641	53.9172	58.256	76.6862	68.5418	60.9538
	41.7412	58.2527	40.6019	40.8969	56.2462	57.1157	56.3688	65.6602	63.639	77.925	54.9495	47.4955	21.2949	67.0684	30.136	81.1096	58.7539	66.6856	75.6509	62.4119	82.3221
	32.2742	59.0478	53.4646	46.7606	48.7958	67.1719	64.9356	55.3798	59.8324	59.382	66.8758	58.2008	62.7147	69.6946	69.9349	28.4878	46.7692	73.6783	61.1273	66.7608	74.254
	57.9119	58.0494	64.5571	42.8044	39.4685	66.4998	69.0529	54.049	73.193	60.5499	64.7245	48.643	22.8548	67.7749	62.8927	45.4635	59.0725	80.126	62.8233	74.7617	69.525
	40.1591	41.7544	47.5063	60.7277	50.7795	67.8751	71.4311	77.3932	58.8072	65.2675	77.4169	58.5706	82.3161	63.7319	79.1265	77.4308	67.6136	73.0294	77.0879	79.5527	71.8738
	52.9711	45.6185	55.2799	61.5379	64.0427	79.4447	73.9711	39.6174	62.4414	73.5174	69.062	69.5432	50.0318	52.9104	67.3559	70.2456	70.5566	79.7395	66.5724	69.0499	67.9467
	53.1414	61.8243	33.9204	49.1262	66.4467	64.6419	70.0248	65.0806	78.9781	42.4735	62.6256	20.8762	68.6938	70.6935	64.3624	70.6277	75.4891	60.3415	81.4021	79.8435	73.3936
	64.6641	45.4901	69.7725	27.2259	52.9674	67.2509	78.3551	65.5132	63.3201	65.0655	68.7463	32.7055	48.6136	73.8951	72.2904	52.4309	62.406	71.8663	59.4206	74.252	82.1259
	45.6837	59.6737	45.3201	58.3546	54.1616	67.9151	60.6609	61.4982	72.4164	71.0738	68.616	73.8796	29.9738	70.5543	36.5049	71.0374	56.8179	78.1124	62.546	67.0512	68.7922
	46.4053	65.1558	63.0045	47.6436	48.7282	71.5741	67.8026	57.843	57.1046	73.9368	71.6782	76.8725	73.0719	65.2647	69.2626	82.543	64.999	79.2733	52.6184	71.2344	71.4101
	60.2491	46.5035	51.6776	42.7225	46.3091	70.448	65.9458	79.042	56.8498	66.2219	81.1945	31.9635	26.9114	67.0366	50.5216	84.1333	54.1371	69.2267	67.2831	81.0458	48.4665
	55.8413	52.6289	65.327	53.061	30.2837	62.1011	73.5429	72.2854	63.2284	65.6511	58.5201	69.8628	17.0872	59.5968	46.3915	15.0801	49.1563	75.9304	68.3889	76.876	76.3637
	60.324	70.8289	46.2683	41.5777	33.3516	49.7919	66.2678	71.6003	62.7862	62.7791	61.6316	59.2414	32.0706	67.9437	31.0069	72.4598	76.2506	70.8623	73.3755	80.96	80.3503
	54.6694	57.6689	65.7702	40.8543	60.3799	54.0643	65.6444	69.1698	82.2484	39.0824	68.8865	86.9147	57.9044	56.5823	75.9733	51.0201	70.9059	73.6868	68.2527	63.6601	74.5066
	44.8441	63.2117	53.7452	74.3557	42.1033	58.6269	71.6353	73.6588	59.9954	68.1403	51.8069	25.0786	71.16	62.8932	72.1746	57.0601	57.1959	76.3776	66.2484	77.2102	66.925
	49.1225	61.0768	49.0929	42.9401	50.9103	67.9405	61.3296	56.0836	71.2208	69.6501	64.2976	84.503	70.7024	47.3074	39.9716	79.6385	42.9539	68.1768	69.0127	81.2121	77.4624
	62.5186	57.812	46.0633	57.83	54.3969	70.6484	45.9335	53.553	70.6152	57.8099	65.9909	74.0698	25.9103	75.7255	58.1121	63.0664	57.6124	59.2283	71.6005	75.8362	56.5959
	72.0437	60.2179	51.5318	41.0536	48.9568	79.4833	63.6592	59.6597	64.8607	51.2246	79.0365	48.3944	20.4933	60.7723	34.984	79.7166	70.5795	77.938	63.4583	68.2128	60.0484
	40.5249	52.7292	55.7954	50.5845	43.986	59.393	68.486	65.7079	73.6452	52.8865	74.9025	67.5764	30.8484	66.4043	65.4188	69.4862	54.5789	85.8083	52.2651	71.3841	71.8867
	68.0373	48.2267	48.3617	45.3002	56.0824	65.6352	62.2659	67.4354	81.2702	57.7253	55.7307	49.6464	23.2143	64.2461	77.4232	65.9656	67.5788	79.2541	66.1429	65.1114	74.4766
	52.6246	67.1554	40.5755	46.4017	41.4385	61.203	52.2988	59.9294	65.2031	74.0935	84.6381	84.6837	24.6736	67.8389	56.1122	70.6559	57.774	64.2887	63.0271	82.0616	70.2174
	47.3843	43.9059	52.4853	34.6469	63.7459	43.5677	64.2168	71.1937	62.8034	62.4702	62.8856	74.962	15.1704	46.8987	67.7742	58.5562	68.3251	70.8998	73.7275	81.8977	68.1438
	42.2167	61.5261	58.2882	40.7026	64.3409	59.4769	59.3756	49.8637	77.2057	73.6679	78.584	72.0483	22.5036	56.9788	40.4103	65.2828	73.312	58.2436	75.0993	77.9648	75.0572
	39.031	47.1939	37.2878	55.4967	54.4047	66.3756	66.4631	57.8404	67.6091	66.374	59.3897	75.3996	68.5673	67.1598	46.3272	72.5419	53.9212	72.4112	67.03	79.0252	73.7086
	50.7275	67.7272	46.3427	59.3746	59.0356	57.3464	68.5078	82.27	50.3956	59.2561	60.2308	71.6047	53.859	73.0589	54.9473	74.7759	69.428	69.7635	78.6415	63.2333	53.6147
	60.7819	54.5444	45.6541	59.1107	52.5683	44.9648	59.4645	84.6064	63.6361	69.6565	70.4939	67.7615	27.3579	74.0826	58.5336	71.5503	66.1623	77.5662	73.0249	71.6507	76.3367
	59.7323	52.7867	26.9933	51.2502	53.6428	70.4589	67.8795	76.0488	71.9862	55.7575	61.4794	43.4581	41.489	61.4416	38.8515	68.6771	68.0055	68.2719	59.1497	80.3488	65.8546
	39.1213	51.4037	44.2405	47.1542	58.4211	65.3149	76.0381	59.5755	51.8809	70.2776	38.9572	85.0087	33.548	72.7794	57.3544	41.9652	57.2416	75.8602	77.5298	71.9579	70.8811
	38.8886	54.9146	47.9358	53.4875	40.8966	80.6134	68.3532	78.3256	52.387	70.1	82.8028	68.0313	14.2273	48.1414	67.582	75.2756	52.3707	70.3962	81.9897	74.4179	69.3973
	44.2565	44.5151	54.1734	66.2243	39.2753	64.6889	60.7997	60.1169	74.5168	58.6934	62.3444	70.6755	76.0655	66.4574	67.0717	57.2906	67.625	75.6202	71.3395	74.6538	79.2761
	84.4031	56.7476	59.6298	27.1954	33.201	70.801	67.8121	70.1048	68.542	77.1058	64.2248	73.9931	50.2188	71.378	72.1707	64.869	66.703	84.5492	77.5424	74.7355	66.8661
	58.3021	43.6496	40.1882	24.8933	44.4813	62.04	56.4709	70.3357	71.1477	65.8806	66.6235	70.2441	45.5678	76.6606	35.0448	39.8763	68.9702	78.5586	70.7976	60.3589	59.8477
	55.789	41.5072	59.823	61.1384	41.4422	64.4248	64.8795	52.7765	65.9882	55.439	69.5538	79.2706	38.6793	62.9016	45.5287	75.4104	74.9703	73.7659	63.6004	73.99	83.7077
	37.3739	54.5592	38.9464	57.3893	50.4752	57.8431	66.897	66.1333	78.9379	48.5885	68.6623	68.5805	61.3073	69.2552	30.6333	15.3149	60.8915	70.0405	73.5316	70.6555	70.9722
	47.2625	54.5703	38.4294	45.2743	57.7385	60.9428	75.4501	76.7056	70.5254	62.1204	57.6183	72.3884	34.6131	73.8914	68.8371	74.9283	65.2457	72.7081	78.0109	79.9626	72.565
	37.2232	44.7228	41.5291	51.0738	48.0344	51.0977	53.8863	58.7769	58.4464	54.3567	45.0747	73.5927	51.3705	64.6918	22.4894	36.3231	49.8522	78.5593	82.2294	72.1714	67.7186
	55.8977	59.1987	61.2405	43.0704	61.3515	48.0874	65.2225	66.9994	55.197	67.4863	69.2986	64.1983	35.4902	66.1478	70.0227	22.8319	58.9039	63.7416	59.1764	67.8359	64.2672
	52.188	40.5593	39.2729	35.5388	47.1877	70.7497	61.5667	53.4341	67.1628	60.0437	62.2859	71.5435	66.6772	59.3441	48.577	65.6351	53.5919	75.1428	64.3004	74.7769	78.6161
	35.5877	55.0763	24.6891	54.128	54.912	81.8243	66.6123	58.3562	76.3339	59.2842	70.1282	67.2845	28.7826	72.0521	74.6368	55.9632	64.704	86.0767	72.9087	70.7271	66.5944
	40.4695	48.42	53.1565	59.671	37.2695	58.8092	59.7163	58.7108	75.2028	60.766	67.9314	79.5078	65.7412	59.9179	78.5158	78.6241	64.2418	69.6191	62.5681	65.5899	58.6267
	66.8396	31.9995	35.7892	35.8367	45.7044	70.1776	69.8381	60.4605	52.0042	57.5286	38.4872	70.543	31.8991	51.9716	65.631	50.136	63.6866	58.5148	82.6039	62.467	76.239
	48.999	47.6312	61.634	36.1906	66.6596	77	63.6532	57.326	65.9267	64.1415	79.5556	78.4266	48.0349	65.6482	69.178	29.4469	59.4017	69.4554	58.8255	76.4201	75.1448
	54.6885	59.7504	57.9644	53.5933	44.5815	57.9227	68.3598	56.7463	59.9011	70.7631	60.4225	76.0045	22.8222	73.9622	74.1272	66.4371	63.4886	74.2231	55.1407	71.4169	73.3484
	64.8625	44.0738	40.1364	44.6156	54.898	67.8915	74.2139	48.4182	75.5808	66.9753	65.8882	76.8157	68.3139	64.2494	76.798	33.3922	77.3458	74.635	66.8902	67.3862	60.5166
	53.0209	47.2466	49.4304	45.2566	43.2309	58.9932	56.9268	75.7523	59.6858	68.3529	74.6002	64.4445	70.8153	81.6244	19.662	63.8597	51.8516	73.4047	69.1145	81.0241	70.8897
	51.1403	63.3623	44.9281	41.9023	45.4645	34.6966	65.9892	73.3646	68.101	62.8031	61.4394	71.3945	40.9293	63.0706	52.1526	65.6833	52.346	80.2962	74.549	62.6891	67.2917
	40.7169	36.5862	57.9103	49.1447	47.6579	70.1404	72.6504	62.9464	67.2231	71.1114	44.4526	84.0044	62.8106	62.4431	30.1428	8.09749	79.7353	74.4959	75.4648	64.6095	68.6993
	49.5822	45.8501	64.022	30.5122	51.6992	68.4302	66.8939	66.3588	73.0791	53.0318	70.2157	79.1978	10.7961	62.4803	62.9724	41.0586	45.2481	66.9382	68.5948	68.523	77.3485
	43.36	56.9833	54.3477	50.6293	55.7337	61.992	60.132	55.416	61.2395	56.4249	58.032	67.9081	68.7446	49.0494	53.07	44.168	60.801	71.4347	76.2958	75.2276	86.3317
	61.02	62.1095	57.263	46.8209	52.7044	65.1433	64.7592	65.4165	76.027	55.1592	63.7197	82.3578	16.5919	62.4459	65.2009	47.4996	72.3639	74.1546	58.4342	71.2556	65.117
	26.8434	45.1314	49.1763	45.9755	42.7209	62.9815	57.8449	83.3063	58.0453	69.4681	59.3565	75.7557	63.0489	69.9101	87.1453	71.995	61.4728	81.7583	68.2307	80.1723	76.0142
	43.1288	58.2886	48.8741	39.1065	57.3954	69.5211	68.4519	45.6355	77.39	70.9476	73.8784	74.1591	21.0886	49.032	73.1518	75.635	53.9281	81.0099	66.3323	84.4489	77.5566
	60.3615	43.8194	52.9669	42.1453	56.1537	67.3086	67.2962	79.9644	62.4198	42.3032	67.1775	85.6432	39.7288	65.6731	21.7922	67.4988	44.6432	78.7903	72.6212	63.8246	68.0932
	56.9665	45.6816	31.2362	66.4228	46.8474	41.9473	60.8687	80.6722	65.698	49.9997	73.798	81.6776	73.7015	66.2517	86.0642	40.033	61.9874	72.7057	74.6161	77.8649	67.1248
	28.4508	60.572	41.0644	42.8325	58.4195	53.1945	71.0799	64.492	62.9153	66.2222	72.7513	79.1951	25.1151	45.9556	47.9616	80.1755	63.0397	75.5571	63.6864	71.0376	59.6368
	45.378	43.3055	64.6795	65.3875	65.0733	47.2136	68.346	77.1134	59.885	62.5098	57.6768	82.9919	70.6681	68.9689	64.6716	67.7454	52.7168	66.1731	63.1132	65.204	50.5439
	51.7453	55.3019	52.3092	60.0152	59.2145	57.2564	79.7063	74.2773	63.4856	64.3673	75.2236	71.0459	56.4826	60.3898	57.5377	53.122	48.7025	77.6622	71.184	64.9668	76.4613
	42.1775	40.9875	66.7053	44.0771	40.4349	60.7677	69.2112	60.1808	56.0753	71.1766	77.3152	74.1574	27.5086	73.5236	63.1256	19.373	51.4753	72.2613	63.0568	73.131	64.7797
	34.0837	59.5491	61.702	57.1055	63.1529	53.434	73.2606	56.6466	63.8369	52.454	65.1695	21.6548	32.6351	65.8425	75.1316	65.4454	73.0474	80.5779	74.233	75.9602	65.1968
	56.406	55.4059	50.4221	23.3176	58.6782	58.4202	63.0523	65.7511	73.1353	66.7082	57.8536	65.047	35.2644	66.1118	24.6407	76.0042	55.8996	65.04	65.5278	67.8001	78.2071
	51.2618	65.2542	49.2195	38.2527	52.6894	58.339	75.9942	68.1047	58.689	65.2076	69.9938	66.7564	30.9991	59.0198	36.5242	27.2145	64.6915	71.8455	74.6909	69.2856	69.9217
	38.1441	57.2883	40.9713	44.8558	54.5596	51.5059	63.0547	61.0358	64.4082	54.7576	84.4838	76.3601	78.4529	67.9369	43.5439	61.1615	72.5867	52.3651	61.9593	75.7198	71.6159
	51.9676	48.7521	46.4645	39.5297	55.5339	63.4037	51.8677	61.4207	83.2652	61.2419	79.9164	76.2849	45.8815	60.1085	62.998	72.3485	68.5675	70.1679	81.7551	66.4651	69.1012
	40.7711	84.3433	52.3032	30.9627	58.3928	62.2195	55.6823	71.5275	55.8099	53.6824	66.4702	57.9296	67.7822	60.5644	51.9004	73.862	64.095	63.0215	69.5449	67.8993	74.8995
	50.0121	51.7089	52.5098	59.7945	47.537	48.9484	67.3809	66.23	82.8094	61.0155	57.7668	56.0082	27.9918	79.973	79.411	61.6668	56.0786	70.2165	72.8032	64.0948	77.6624
	52.305	45.4194	45.6392	80.9007	53.0589	58.4347	58.048	70.4703	70.1826	69.0889	46.2431	72.5446	68.319	60.4007	73.4046	59.7853	66.5119	73.4596	63.9918	82.7128	85.7287
	42.8301	50.071	57.5256	44.9894	46.155	69.6789	84.6342	67.0356	65.0477	65.6168	56.9567	71.7799	63.6488	69.5951	71.0258	60.2497	55.8412	66.3502	62.8714	82.0968	76.6288
	46.0506	70.3467	44.9426	54.8478	48.5677	67.8468	57.238	75.981	64.2013	74.1517	62.0492	69.7066	40.4262	66.8912	82.5747	54.8348	70.4673	45.4984	57.9047	67.0583	81.8415
	48.7333	35.5015	49.3566	50.9099	51.231	58.5686	78.3934	75.8535	61.034	71.5474	65.4241	77.4295	24.1479	66.1717	67.419	73.0216	58.0884	86.2542	77.2095	65.7572	75.494
	61.9886	52.6201	22.9384	47.9012	36.3064	63.7778	67.0154	52.3693	76.8789	41.5042	64.8261	64.8848	30.8636	65.8072	29.0084	66.1332	63.2383	62.2539	85.4028	69.8779	71.5804
	64.2864	52.6553	53.1135	52.4915	48.3238	63.9453	60.7177	77.3614	70.8081	51.2106	63.6349	75.2734	76.6723	45.9696	68.9837	81.0424	43.275	78.4412	65.1071	53.1608	82.8641
	64.9543	42.1224	54.0393	63.3061	49.6702	74.7352	66.1886	67.8844	63.1177	50.968	67.5635	85.1549	62.2489	72.2582	71.055	4.69333	57.1593	84.3624	78.6866	69.9118	80.7724
	49.1576	59.6402	46.9157	40.873	57.8656	59.0637	66.736	81.5264	52.1579	63.7396	89.9154	75.7665	60.8593	62.7192	65.1818	46.7444	68.1907	76.0554	65.9064	76.5166	67.2104
	44.9266	47.0872	49.8981	40.2849	35.5142	70.5581	66.4441	74.6297	56.7077	56.1697	71.7718	71.4071	31.1098	57.7029	52.9457	82.3485	57.5448	66.9076	66.6567	70.273	70.23
	57.5751	67.8537	48.6911	49.4969	41.1568	73.7329	51.3514	36.5702	74.9609	75.9447	57.4695	25.5482	72.6163	59.7733	26.0062	43.1597	49.6639	76.7727	77.9944	73.9013	70.7797
	58.0067	51.0102	45.5902	48.5136	44.2579	45.2919	72.7166	50.9775	62.0332	71.5012	58.2069	67.8354	69.492	76.0385	54.1732	54.5151	48.6612	62.6084	72.4076	59.1495	74.7381
	48.1558	83.281	66.0941	70.9429	42.6123	52.0351	65.3648	50.129	59.7279	76.4095	65.1481	73.7277	83.0486	69.0869	31.0739	64.3231	67.0897	77.7662	77.3337	76.3086	85.2164
	38.301	66.5414	58.2525	44.2414	44.3738	63.7639	60.7135	52.6778	77.8311	58.8057	69.5756	28.9551	11.956	59.0001	64.2283	74.8542	55.7406	52.6343	64.8062	70.193	70.5078
	73.1043	58.6514	37.8264	69.2302	40.5895	52.9805	64.6332	64.7392	63.7543	65.921	61.2152	80.2984	76.8109	69.3317	44.0159	24.7846	59.9854	66.3889	72.7268	57.573	75.4819
	37.9055	66.0237	59.2701	44.3557	61.8084	67.0384	69.5853	64.6661	59.0151	54.6956	64.9774	64.8955	59.0909	68.3079	51.6995	48.1499	55.7237	57.6639	76.1312	77.2776	74.3989
	39.7024	54.5424	41.2315	58.9451	66.2314	70.4397	75.0691	75.7622	54.9511	72.5813	72.1307	73.1806	56.9888	69.8158	44.3731	73.1905	65.857	85.6711	70.1301	78.0869	74.5119
	45.3471	52.926	52.2353	56.0441	36.9176	68.0556	74.6563	75.7255	77.5842	63.0873	68.8998	74.1048	25.7317	52.4844	34.3145	80.1094	73.7982	73.9437	79.1376	82.3458	66.8663
	30.8677	30.4798	35.3216	42.7024	33.4968	62.2872	77.4608	71.5439	83.5175	72.2222	76.3993	67.4039	75.1775	69.0431	76.507	36.0192	59.4024	78.8274	72.0662	68.0433	65.753
	42.8691	42.9385	62.0841	40.2514	75.3864	68.1135	73.0427	57.6318	57.4307	59.8146	54.5207	79.6266	46.3171	72.2933	78.5173	24.1646	64.1411	77.0919	65.9316	53.7316	77.3011
	40.6684	38.8106	27.2151	43.7083	40.6071	70.0677	69.4653	71.2565	65.4988	42.5162	58.6473	66.6302	23.2639	81.1333	59.4147	27.305	66.0453	72.6491	83.9197	78.1629	74.3856
	70.555	34.0638	57.8372	51.3614	41.889	39.4513	84.7115	74.1005	53.7009	62.1798	66.3941	66.0018	70.1061	58.7627	76.5497	75.3696	86.6401	76.3314	63.4817	78.2593	81.3401
	58.5405	54.0447	21.2157	55.2137	56.9546	71.6026	62.6628	50.3521	73.9799	62.1899	49.1414	72.3391	54.0388	52.3963	69.0354	51.878	51.7305	80.5702	79.7448	51.696	69.6755
	56.1271	61.3571	57.88	49.5591	56.4606	68.6921	64.289	81.1333	72.5302	49.1495	60.6751	6.39367	35.2636	61.5069	32.8936	37.4354	67.5917	63.1054	79.8129	74.7671	68.0433
	56.3944	41.5963	51.8539	54.3376	42.8404	62.8533	69.3213	65.6181	60.5895	43.5216	50.324	14.2391	42.7522	39.0237	68.1586	66.9751	66.3626	70.2328	62.4327	75.1807	87.5871
	45.4377	47.6071	39.105	49.8435	44.1823	51.1321	57.6816	52.5706	71.7806	63.3451	67.7167	76.8632	71.3008	62.847	80.3132	27.9683	67.9224	56.1457	55.6955	67.2174	68.8403
	38.6365	51.1557	42.4446	44.9585	20.5112	76.7348	62.0057	69.5164	68.1598	62.3938	76.3417	78.0268	72.866	73.374	40.2148	76.1853	66.5808	80.215	81.3086	67.0153	66.7555
	39.7147	47.7242	45.2929	46.9142	52.7792	54.6959	76.9174	59.4138	64.5122	75.3482	59.8566	75.8611	71.1732	58.21	78.894	73.1124	48.9409	73.2378	76.2621	65.929	72.0557
	54.8295	70.5648	26.8202	36.5259	27.2357	68.8903	57.0695	76.3771	66.6059	47.5143	61.1641	72.0415	42.1277	37.409	74.4662	67.0341	60.5397	72.4337	66.9656	77.9043	66.9927
	36.1171	45.1643	42.4359	46.2126	39.3012	56.7848	70.7458	60.0643	58.8115	55.038	62.8615	70.6951	40.7626	75.5704	82.9269	29.616	59.5781	71.9058	63.6063	68.0754	59.5759
	45.4322	60.8102	40.7863	29.2864	58.495	61.2198	63.3637	70.7892	74.1789	64.5235	73.9629	65.3078	39.4086	56.845	50.2836	44.9584	56.9208	53.5764	68.556	77.4571	53.7936
	52.562	49.5587	37.8112	41.9348	64.0116	54.8939	54.9233	74.47	71.3927	77.4382	51.5288	65.8541	47.2429	77.5341	77.0769	66.1938	81.3478	82.0438	79.1144	83.3256	64.7033
	42.3824	37.5911	47.4381	49.4131	44.4829	62.108	72.4765	52.5983	81.476	52.2085	83.1278	85.3055	71.4019	67.4454	62.7206	62.7266	52.9653	64.3682	63.7694	80.7127	62.0019
	46.7461	43.2022	55.4717	39.6254	55.9731	45.6019	61.3382	68.6265	54.4758	71.5556	76.0962	66.6527	22.8753	74.047	15.9638	26.4535	67.3551	68.1042	80.3994	72.2948	88.6749
	54.5003	42.5529	42.2525	44.8272	64.7387	49.5451	53.8439	52.3578	76.1014	62.2203	49.8833	66.8571	17.9058	26.4126	67.7344	83.4097	63.119	72.3092	79.9014	69.3507	69.6159
	42.183	45.4991	40.1813	45.1249	39.7083	64.5945	62.638	63.0379	71.0248	69.7464	66.0858	30.1443	64.9894	70.5098	34.3852	50.4645	66.5644	67.4681	65.058	71.995	72.4753
	33.856	62.1053	63.1954	38.2835	48.9653	64.1347	74.1695	77.8668	76.7515	51.464	80.3432	76.2512	32.8832	49.5444	58.466	38.6319	54.6764	79.8603	84.6602	56.4736	73.7793
	43.3043	51.4173	48.4697	47.4463	50.6197	56.3112	72.8735	74.3355	71.1487	48.4554	78.9304	41.2157	36.6089	54.0748	87.0616	71.6297	64.0482	60.1772	72.9798	79.2383	71.7373
	51.1137	37.4089	43.594	55.5363	44.6869	76.6225	65.8148	56.9718	82.5198	61.7928	59.2273	75.3806	52.5436	69.3429	83.1225	44.1057	53.5589	69.3014	73.5752	74.4307	75.9346
	45.2116	54.0779	53.8267	42.2786	63.173	51.8736	57.2223	55.1642	59.4196	73.487	64.5917	78.3447	25.4461	44.0492	45.1185	56.2931	58.5524	65.7407	62.5621	80.8835	79.0471
	46.2162	54.7604	65.8532	48.0372	35.2278	67.0309	63.2185	60.1268	67.6951	66.1168	57.6653	79.4416	47.6973	72.5247	33.1254	10.2134	63.3338	83.2419	67.6685	78.0088	67.6588
	46.6286	31.6095	34.4968	41.45	49.4055	58.9142	62.5518	64.233	62.3816	66.0505	73.5873	61.2577	80.6508	72.9469	72.9132	56.6046	70.9231	72.8745	71.4619	71.6022	64.889
	28.5399	44.4465	56.941	52.5218	59.5451	67.073	69.6434	68.8574	62.0393	84.5339	62.0708	72.7009	28.4994	68.6657	43.4579	54.1856	58.9941	78.1377	68.042	65.8652	67.8768
	39.4852	43.9395	58.6324	57.6542	57.7763	63.8635	64.7767	58.9022	66.3745	52.9779	60.7685	73.374	67.7055	72.668	75.7346	62.5296	84.7423	74.1078	75.0854	65.1587	65.0194
	57.6764	47.3995	56.9906	43.7451	66.0046	59.3939	65.3191	56.0425	73.2231	73.1586	75.1845	58.0305	23.9898	72.8496	70.1104	70.6465	77.4893	78.3977	80.7498	53.8221	76.8478
	45.7787	33.6053	57.6656	47.4448	38.1812	62.1796	52.6924	60.6224	60.4346	51.523	68.4066	67.9438	34.4303	29.7624	20.7183	21.0246	64.5137	66.7339	63.3809	79.5214	75.5991
	41.0666	52.2658	30.7883	59.7788	62.1145	77.857	47.8584	52.3468	64.3784	78.15	49.7148	31.3651	77.7792	60.6774	63.5666	61.9931	79.1742	53.8475	84.464	72.5231	65.018
	28.8998	44.2141	63.8066	50.4982	43.5265	60.9871	58.8329	51.6572	52.9584	60.592	73.8448	84.9888	67.5171	73.4433	74.3028	79.2049	67.5464	82.0146	56.3214	71.8962	66.551
	42.994	57.8795	53.0769	33.8924	60.6095	69.4087	69.0265	66.1091	66.7827	50.4108	78.4249	83.2014	68.5654	38.9689	68.6211	54.7351	66.8538	72.7281	63.0189	61.9184	59.8597
	51.7235	56.5802	39.1983	47.0189	44.4923	58.3022	72.12	56.962	64.8254	79.606	69.5152	69.0891	62.8984	70.3802	40.3699	80.6071	56.585	62.5761	66.1884	51.8683	74.7958
	47.7104	40.0279	70.4841	62.485	42.5203	62.8253	67.1734	43.3405	63.5123	80.4991	72.0568	80.741	26.4968	74.6932	73.6603	75.2756	66.4436	70.3188	72.2373	73.8772	69.827
	36.7668	40.2152	51.0913	48.89	54.4273	52.0467	69	50.0565	68.605	51.8966	63.2232	67.2593	29.3828	64.2664	50.3687	65.791	80.2748	65.5763	62.1304	68.7082	64.7016
	48.9315	69.0678	50.4514	39.5901	43.2024	50.5516	70.1249	72.7237	70.5596	64.8511	77.9239	82.1855	36.8279	65.3415	42.8593	79.0112	72.6301	68.7611	71.8441	66.8622	73.704
	40.4163	48.9444	68.1318	44.9057	43.9651	36.5322	54.3296	52.1903	72.6844	67.6635	70.0676	65.6204	34.6643	60.5686	34.5874	79.2132	57.2839	72.6402	65.064	81.5702	77.6489
	28.3848	67.9252	45.4048	44.1988	60.2287	48.1316	78.5145	69.613	51.0083	61.7499	60.7347	58.5665	22.7744	72.6429	67.2019	72.8601	59.4348	73.3678	73.9266	64.2514	75.9012
	67.5991	41.1028	36.2174	45.7616	39.6624	76.5913	57.3453	64.9531	78.2095	86.3811	64.3634	74.0198	35.7238	71.3816	34.9434	46.8302	72.3869	63.6577	68.0497	67.1565	75.3882
	41.4107	50.4562	60.9468	38.7841	49.3544	54.2985	54.3666	49.1218	76.6492	61.477	60.9136	73.501	20.6043	48.6643	17.5247	79.1922	54.2261	74.7562	63.5145	78.8494	68.9838
	38.6192	48.6612	36.2857	41.9713	41.1649	65.1188	53.1622	66.5849	61.2494	64.7008	69.9587	75.2012	65.7205	60.3471	66.9786	71.731	54.8725	67.8788	80.3318	68.331	69.2128
	75.9325	42.4695	48.8613	48.0581	41.259	62.8123	66.1956	64.577	70.4121	62.2479	60.5046	84.8458	44.9239	57.6167	52.0915	66.4611	56.1316	82.7034	61.5542	65.2566	74.93
	48.8714	63.2141	54.4937	40.3429	52.4269	72.3327	72.3878	52.3055	51.9337	59.536	67.765	64.6872	59.5048	69.4768	72.9448	66.1717	71.4947	78.7194	76.483	67.7246	73.289
	30.7128	52.5777	67.3524	28.8881	46.1038	56.5044	74.583	62.9698	74.3856	66.1693	75.5813	83.545	43.005	81.4524	42.6649	72.2329	73.0966	72.696	63.786	72.9863	69.7386
	53.718	58.5391	44.6618	49.9791	43.043	55.6875	75.7696	73.6809	76.8802	67.8618	56.3865	83.6658	58.8902	66.1686	74.7659	49.6834	66.9096	58.5791	80.6768	78.6031	77.3675
	53.1165	53.7773	50.0937	54.344	34.8109	56.6546	75.7786	78.7548	75.1895	54.2608	59.5918	57.2223	72.8457	80.4551	37.36	62.6814	64.9605	81.4035	74.3845	62.7057	77.3341
	56.8247	54.055	69.5198	39.8642	46.9318	56.4119	69.1009	67.3154	68.9388	50.2659	63.7046	37.1498	69.1516	54.4613	63.0973	72.1008	59.0328	68.2565	82.2686	73.2073	74.5473
	65.0591	38.8757	42.3393	53.4157	52.0547	63.004	63.3929	55.9393	69.3126	56.7603	65.3898	77.0065	15.8736	64.1176	81.632	64.2729	59.9135	80.966	72.4304	84.5211	70.7802
	40.1689	54.8415	37.8625	39.8067	61.1108	62.1252	83.408	52.8278	82.143	63.8011	69.3253	70.1038	76.4421	54.4204	67.9554	77.8939	76.0634	84.501	69.8334	76.7174	83.0814
	36.9632	41.0134	44.7749	50.6239	56.5404	55.5433	68.1023	49.0318	58.5412	65.73	79.415	77.1943	75.3832	62.0701	70.3879	38.9153	43.5222	74.4658	65.3639	75.0198	81.7815
	41.4578	43.3471	58.3045	26.516	69.2537	53.9057	59.325	52.5332	70.232	49.4819	69.5874	60.4989	68.2187	63.4902	66.2782	53.1799	49.509	66.5797	67.6738	67.3019	86.5456
	63.14	58.2862	36.0993	57.5135	60.8881	54.5172	69.3451	64.0218	56.3228	71.4866	67.4507	46.4301	79.4907	63.6617	43.1112	71.318	82.1493	73.2198	59.3462	65.9123	58.592
	40.1611	41.4627	49.231	34.1192	49.631	69.0976	79.1164	70.4738	65.6847	63.1689	57.4065	69.4999	18.1971	76.7459	61.5282	29.9262	59.4773	64.566	68.4367	80.0951	70.9011
	41.371	70.3467	59.0128	52.9118	62.8069	57.6877	59.0997	65.8967	65.6305	62.7707	56.4694	67.7004	24.6125	66.878	58.1426	82.2304	74.4244	48.1525	72.1542	77.5868	74.6768
	46.7858	38.5902	78.5965	52.1209	49.1603	54.2726	57.6165	58.3447	60.081	57.8588	66.377	66.3073	55.6638	60.4359	43.4869	25.6347	77.4886	86.042	80.6863	71.7465	68.228
	46.9745	49.8514	52.6184	33.4089	51.4666	60.7841	60.5818	49.2291	64.2788	66.2435	61.7279	75.4348	53.3475	82.2067	71.4089	66.6541	68.843	84.829	75.5436	80.3501	63.3735
	62.2564	46.0035	34.7341	41.0287	56.7535	57.8709	56.059	54.6399	61.3683	73.5204	61.6034	64.16	76.0482	53.9049	50.2601	72.7873	62.0819	72.2447	75.0029	85.3118	72.0729
	48.7251	50.7456	53.8348	70.5357	35.5525	55.0143	47.5045	71.8705	78.2289	75.9678	74.9616	79.4466	66.9063	65.526	45.9884	65.3283	62.3668	72.7522	71.5582	79.4356	58.7078
	49.2579	45.883	66.2554	57.2016	62.0609	57.7033	60.6045	55.9085	75.3895	37.8413	79.152	71.4766	55.4564	36.4344	34.9777	63.9607	53.9637	71.982	67.845	59.3181	85.9909
	44.7049	57.2607	38.4884	28.0101	70.6618	59.8986	73.3527	75.4998	64.3774	61.6762	76.1419	69.7413	63.5369	63.3725	76.2729	66.9852	65.6718	45.8498	64.3668	81.1087	77.7461
	46.4232	58.7461	49.347	39.0138	54.6837	72.8856	66.2552	58.7185	54.6749	59.821	54.7778	75.1385	78.0549	75.1881	36.629	73.38	65.7583	81.7858	58.7246	74.5877	71.9796
	47.1125	28.1235	66.0229	38.581	48.982	66.0169	50.1276	57.5736	67.133	66.7999	65.345	82.6741	41.3549	78.5378	79.7061	77.3762	70.3246	51.349	79.941	72.9422	71.0164
	65.1794	33.2969	36.4006	34.601	59.9347	70.3331	70.6665	60.3633	46.8765	64.6113	67.5912	77.0059	79.812	62.8675	44.7625	72.2089	64.7862	87.1632	68.23	68.7758	77.8539
	39.1857	46.9321	37.9203	47.2403	42.7928	72.2099	50.8748	51.6274	54.1729	57.1493	87.1861	73.4212	74.0171	71.3509	57.9909	78.7119	62.7996	57.216	63.0426	72.229	79.2068
	51.4464	41.7197	43.7672	44.4549	53.7031	60.1162	60.0257	62.2898	83.7468	69.8283	63.5263	74.372	76.3243	60.0141	60.653	38.4563	55.1072	71.0878	85.5995	78.0349	67.2824
	63.9448	40.689	50.3222	48.2845	43.5812	35.5825	73.1616	72.0507	44.7945	42.6308	61.7976	27.6337	87.4516	75.8792	78.7227	68.4288	75.9989	78.5859	66.8411	73.5081	71.7422
	22.3114	42.8021	39.4552	31.6427	52.5291	75.8349	63.2835	56.4191	79.5971	68.6785	68.676	70.7956	23.9841	56.708	52.1825	85.6419	56.2728	71.9555	60.4329	68.3456	75.9945
	50.4512	45.3287	44.3908	47.7975	58.7389	63.7903	57.3048	63.9494	58.5393	48.4619	57.2657	57.4454	30.4295	64.9878	74.0247	15.1281	64.5196	73.6559	61.8823	73.653	82.5182
	43.9061	52.5756	50.9051	52.4956	44.1671	43.3137	60.6572	76.422	69.3403	77.1177	69.8311	42.0968	69.1795	73.9521	71.4629	67.0388	63.0575	69.0422	68.4736	66.375	85.0511
	53.1589	36.3977	42.3223	49.1761	56.4131	64.161	71.5068	64.546	84.9376	66.8029	57.92	77.7622	62.1656	68.644	36.3729	51.6292	63.6163	76.7158	73.0601	74.2667	63.9113
	64.1501	52.9409	44.744	44.0508	49.6372	59.4299	62.1667	63.2189	42.3802	64.9247	78.7512	71.2905	40.5059	76.7552	71.741	76.4958	62.064	59.1909	69.667	71.4045	64.8499
	38.8211	67.6147	20.1809	47.5848	52.5678	75.8014	55.2694	64.1358	65.3994	70.6269	56.9302	75.542	56.9012	77.9884	35.3371	76.4735	81.2582	81.0802	84.7322	75.5288	61.5753
	75.2876	48.3302	41.6464	24.1746	54.7256	75.6407	63.922	51.8207	68.2757	72.2323	71.8811	62.9309	27.8413	59.9356	79.4374	23.44	63.7895	63.3299	60.9422	82.3376	68.2179
	54.0526	52.0291	44.9483	53.3722	52.5888	42.7998	83.3341	69.0737	56.0091	53.3878	42.4868	75.7053	78.9118	71.3493	56.1062	69.8591	58.1451	76.4862	75.9827	73.2022	74.9354
	55.8558	66.8206	45.3632	52.061	37.9035	51.5716	41.9589	66.4395	56.2168	73.3089	73.9538	77.2652	21.8864	72.2852	55.5876	78.4198	58.3405	73.8141	74.027	84.8278	70.0501
	68.3287	79.134	39.8267	39.1462	54.6302	72.642	68.9845	65.4499	67.5205	47.8299	61.0967	74.9874	40.4154	65.3267	60.6462	65.1878	61.9965	75.4426	68.5456	83.9159	81.151
	36.9938	55.5099	23.4694	53.2194	43.5157	65.869	64.7959	67.6088	63.2338	66.1939	60.7998	21.6379	70.6749	66.8886	31.7795	78.3998	70.6986	73.5424	65.9157	87.7031	77.3236
	42.1821	55.3251	52.9598	55.0838	46.1656	68.1395	61.5878	59.6963	79.1634	64.572	83.5557	68.0635	64.1315	75.1807	65.1932	81.041	78.8546	65.1567	71.0213	74.5894	75.9156
	37.2727	66.3022	35.7187	52.2637	72.0692	64.5928	69.399	62.3909	72.8026	46.6078	76.555	75.2259	46.6089	62.0467	77.6758	73.7318	66.9803	76.5365	67.707	84.8176	62.4399
	46.6973	48.7174	52.2216	58.2552	52.4918	73.05	61.4521	55.2338	76.2708	46.4784	45.3018	75.6584	71.1783	67.1429	76.9066	77.6527	52.9907	85.3256	74.959	63.9676	73.5642
	56.9549	49.7574	33.5906	45.8835	71.1739	42.3331	70.8027	51.5968	68.7649	67.6342	54.2767	73.5185	77.0494	69.3051	74.8886	79.1513	44.688	78.2651	75.725	63.0639	71.8354
	46.8878	38.1492	54.1767	57.9535	45.4434	72.0347	65.5028	56.2905	48.2221	55.9584	67.5024	73.7733	21.2457	66.4898	67.0721	73.8354	67.405	78.8765	52.1955	81.8969	73.3673
	51.3166	45.9277	61.2431	48.8446	39.7887	44.6693	67.0444	48.9655	65.2112	63.0035	71.3972	57.0541	25.7456	51.1755	80.1739	64.1951	56.9845	85.5245	64.6694	46.0021	78.5778
	58.8733	50.657	38.8771	30.5368	47.4581	61.5084	56.4562	65.2334	76.2167	76.5554	41.6208	69.1101	70.5644	52.6479	64.9843	79.2547	69.1224	48.813	61.8401	72.8677	71.7256
	59.7816	47.5367	56.6194	22.9339	45.66	60.1506	65.0441	71.7641	42.1069	88.0918	75.4532	74.1161	69.9696	68.2855	74.9128	75.4997	64.7474	84.4629	70.5351	65.0624	64.1209
	41.6946	50.2384	62.2314	50.4211	43.3879	63.6054	58.8405	73.596	79.6851	59.8703	59.205	66.4311	37.645	31.1826	66.323	76.4371	41.429	75.4441	67.5422	72.0221	82.2442
	40.1395	46.813	26.215	62.7098	76.8468	60.0352	74.2283	70.8517	61.8791	76.2604	55.0531	62.4544	43.0163	66.3127	69.158	59.9627	46.8712	81.1025	67.619	55.3635	74.4924
	40.2039	55.8254	60.2821	46.6202	74.1313	55.0907	75.9387	60.2475	66.4329	46.2979	62.2533	76.2831	79.1091	63.2379	63.7181	73.5313	73.7203	78.9254	70.0434	66.6121	66.6502
	48.4472	51.6801	32.452	54.2847	54.0894	72.1507	74.58	61.9422	76.2164	75.1581	51.19	69.2995	42.2665	69.3179	41.0672	38.481	74.5191	81.5817	58.2216	68.87	62.6797
	46.5801	49.7482	52.2608	48.239	50.3955	60.5964	70.3399	50.0964	71.3707	63.6657	63.4983	69.6832	17.1786	67.8177	63.7622	61.2398	72.427	67.0052	69.0892	66.9181	63.285
	67.0459	49.4297	36.2055	43.2073	45.266	61.8125	74.8404	71.2189	55.5453	66.778	57.3974	40.9112	34.8002	61.5324	78.5644	48.2877	44.6971	80.9425	75.0475	78.1194	63.7071
	50.9386	46.3132	41.2534	55.1383	52.0662	71.416	57.4276	55.0369	59.8775	66.0907	56.4622	68.239	83.0774	63.2417	83.7393	61.1846	58.8922	53.5432	68.9761	52.7508	66.6579
	78.3966	53.8308	47.7219	44.5779	49.1346	74.6288	67.5683	52.7367	71.4609	64.4079	54.1936	71.4077	38.1213	71.829	73.7178	41.8799	70.784	68.1939	72.2843	66.8642	82.5079
	54.2501	42.4493	41.5502	41.6315	59.4228	51.9932	54.7708	63.6343	69.715	41.9367	49.0842	71.9988	40.2429	75.1173	77.0108	71.9875	58.8066	77.5059	67.2104	69.7695	55.3096
	45.4092	51.0028	47.5365	65.7013	72.6115	67.9808	63.9492	67.2089	69.0004	73.3382	72.4059	71.1635	28.7171	56.3703	77.0876	78.9324	52.3295	78.7332	68.1243	88.3991	71.2779
	46.5379	38.952	48.2608	59.2974	54.868	46.7589	67.8142	72.6129	74.7712	81.5961	68.0159	77.0047	68.1809	76.854	72.637	76.8932	48.891	80.0462	73.6328	76.6576	65.8198
	50.2582	46.4179	39.8498	48.7741	57.4489	72.1396	61.6102	44.7891	83.4679	87.5598	68.5924	71.3828	26.9859	70.5691	70.4061	64.779	65.464	62.0915	79.6303	83.9774	75.1383
	45.8463	59.807	44.3154	37.516	55.9764	68.054	43.6405	56.1166	72.2608	61.0025	64.9079	82.1156	40.4589	56.218	43.9852	54.4455	62.3388	82.8416	87.7933	69.6443	55.2081
	56.9127	44.8201	52.4274	64.7212	49.8043	63.4182	73.4645	62.9227	75.5805	72.9972	41.3649	81.271	73.5469	56.0261	45.0499	49.4057	66.1584	67.7641	89.5844	71.5985	74.2583
	55.0854	53.7023	64.2442	45.652	54.2925	67.5738	68.9151	62.1074	47.8718	58.5375	67.135	79.9884	54.0287	62.8066	31.2786	58.9667	62.7587	78.7249	63.5741	77.3326	73.8089
	48.8877	43.9515	53.4106	62.2326	66.0999	55.9197	65.433	53.7026	59.7354	70.3599	67.656	64.0449	44.3798	65.1256	47.8422	35.1241	64.0529	67.7058	76.2024	64.3912	66.9557
	46.2334	65.463	38.4728	38.8677	51.8653	56.6474	65.9706	72.6294	33.9886	79.6031	67.7439	72.6243	80.3477	56.0814	68.0055	56.7078	72.5066	69.0544	74.9982	70.3132	71.9574
	59.0659	41.3417	34.1147	62.6172	41.0416	80.8035	71.8292	61.0035	64.668	58.742	72.9765	71.2158	0	66.2725	66.8857	83.4103	52.8392	66.9536	70.7673	59.2048	74.1366
	65.3068	45.4217	54.7695	40.7459	38.6536	55.1691	63.2043	53.5366	80.9876	55.7294	63.7653	73.7117	85.0457	73.3827	48.8379	76.3328	62.5319	69.1162	61.3951	53.5931	67.892
	45.3215	49.7225	35.9408	36.2319	47.1188	56.5994	56.8659	64.3144	71.5052	72.5223	65.4962	58.3484	34.9147	74.6193	79.2374	12.998	83.7852	76.3924	73.2938	62.8025	88.1466
	64.5144	41.9158	66.4786	45.9776	52.8105	51.8629	68.3157	49.6813	65.9994	57.2809	72.9146	72.9725	57.1236	65.967	65.7046	61.9412	60.0671	77.0393	60.153	70.5342	77.1078
	57.6121	63.3996	47.1831	37.8036	66.5208	65.5136	61.7595	57.0772	57.0481	66.303	78.8962	73.2399	72.7752	57.7668	78.6823	36.3812	53.5382	64.0109	64.8608	78.9253	73.4426
	40.7146	39.5746	57.8228	54.9152	54.3989	72.8811	48.6427	64.5684	70.0608	69.6093	45.5132	86.1606	65.0389	73.5164	71.7494	62.1222	59.9892	79.1601	61.4038	69.1934	61.5026
	38.9557	38.2296	57.7514	55.9415	19.6431	66.3367	56.0981	71.7204	82.0938	69.9346	77.6677	73.6232	37.0187	43.3318	62.2496	83.1477	62.5654	46.2576	68.0392	55.1258	69.645
	34.8913	57.1229	70.3827	69.5347	54.9571	65.6854	68.5061	45.1162	71.8223	44.9712	55.8688	76.5961	78.0583	66.1483	40.4194	62.9801	74.5932	66.511	73.5644	71.9456	68.196
	64.1877	39.3702	49.5546	30.7731	56.5835	70.8019	71.0756	52.4125	46.0861	59.3616	78.7959	85.3277	44.5172	66.7403	40.3756	37.2745	59.2981	81.0856	79.2994	72.6698	56.0027
	37.2636	37.688	63.2289	57.86	45.7066	70.5469	49.1001	46.0481	56.0903	53.8399	72.3917	69.4159	70.6983	74.04	46.6931	39.653	74.0584	74.9038	74.3532	77.5797	72.5417
	51.1007	56.0748	58.3248	28.7061	62.3618	70.8698	61.9556	57.5411	42.4951	62.0289	61.8344	70.2742	62.5871	69.5355	52.8925	43.6562	78.2282	83.3464	67.975	75.5728	74.1271
	44.7551	45.2074	53.1733	47.291	38.705	51.1492	76.5229	77.8242	60.5412	56.3755	59.103	66.6258	26.1136	33.1184	79.4779	16.6813	74.3879	84.7367	72.0009	86.1702	65.5013
	40.5964	57.7038	54.6118	44.0671	53.2085	73.2147	49.244	60.7392	55.9262	70.0983	69.5397	68.796	62.9597	60.1511	76.1453	76.3184	52.2505	71.2373	57.2299	73.4637	81.9842
	46.0174	42.8619	51.6046	55.5355	46.4697	70.8781	77.2451	55.2491	67.7325	63.7453	60.1357	61.8005	37.2795	61.1605	57.7245	65.4028	81.1494	76.9243	77.8418	69.4217	66.6673
	52.7608	64.5759	53.52	66.5273	62.9713	69.1139	61.44	55.6162	69.0768	52.9333	57.1267	73.3571	27.2854	40.6954	57.5786	74.9684	67.3032	75.3297	76.1657	63.4382	71.3027
	42.1539	50.3774	63.6478	60.4486	56.9894	58.0429	61.9991	82.7344	67.5365	55.3947	57.3442	53.4612	64.6036	50.324	73.4222	65.128	62.8612	79.2569	69.2321	53.1999	78.0803
	61.0801	46.3521	56.8491	35.0067	53.6985	84.0083	85.1891	76.5467	80.3907	47.7695	70.2037	77.8571	24.1924	76.0675	83.8094	30.6372	59.6111	73.1808	68.1921	61.1972	67.6247
	69.695	56.8992	46.9018	40.5658	47.4448	67.7377	70.6264	51.579	77.0991	61.0255	63.2211	85.1601	29.5529	68.5549	78.1318	65.2047	37.977	75.7774	74.7892	83.8328	76.4959
	54.5523	75.542	51.5027	43.4439	61.8877	71.1408	58.8009	64.8334	69.7378	58.9192	61.7717	73.1333	63.9969	65.1813	49.3646	24.4355	79.2611	73.0969	79.8207	64.9277	77.0373
	51.4154	57.5773	50.673	41.31	64.8127	61.054	56.0608	78.4565	75.2449	60.9944	68.6698	79.1458	68.5115	68.1505	55.7275	64.0257	72.1705	74.9594	64.9147	70.7582	57.8554
	53.899	54.6747	37.9663	68.636	34.4	82.6679	66.038	64.4204	61.3041	67.3515	59.4313	76.6517	63.4592	70.4595	80.9187	74.5662	58.4237	53.8397	84.6657	79.8239	57.296
	69.5936	50.8817	41.3833	43.1773	54.8817	75.0622	60.7492	64.1001	72.1358	68.2324	59.3856	79.3305	69.7837	71.8283	67.9664	76.1437	45.1234	74.6321	72.2173	78.7268	58.6707
	57.4621	44.3555	67.7468	49.186	49.3671	65.4175	77.7638	59.8882	53.2551	73.276	45.2789	65.7813	66.7784	69.3386	75.1691	33.652	49.4284	63.0114	72.6893	66.7838	78.6563
	45.5409	72.3029	47.093	29.7538	38.9021	68.4314	46.9237	67.9284	74.7774	49.3104	67.6796	67.2271	54.6091	71.2966	66.6658	70.9877	64.6401	62.2313	57.7084	85.6141	86.5688
	37.6969	51.3184	36.6346	53.8002	37.3654	64.1646	73.6017	56.8511	69.1095	68.5942	58.5226	80.4571	61.6649	77.1866	43.3627	32.0109	65.5355	69.8442	71.8261	64.0872	56.9792
	39.4452	62.5058	59.8659	56.3765	34.7943	66.7719	58.2004	70.3454	75.8944	59.106	68.7953	76.5686	55.2763	55.6116	81.4856	72.46	52.5775	76.3773	88.9511	69.5987	63.6672
	56.7435	61.7817	58.9874	39.9373	36.6312	62.1528	60.9434	59.3101	61.6143	71.1535	78.9903	78.3287	74.2096	52.8587	73.8177	72.2987	72.307	70.8915	72.6208	80.1087	74.3839
	50.7569	57.1837	49.4437	42.278	75.8999	65.4646	64.9409	82.682	72.7295	65.9303	61.3617	60.9722	78.638	77.8242	43.0801	76.943	63.1492	55.655	79.754	78.3784	70.0475
	49.704	55.5008	52.1532	37.96	41.1396	70.572	65.7601	59.6906	57.2226	36.04	42.0634	74.5465	80.6827	63.9038	60.5782	17.8904	72.8857	66.453	58.3429	67.2822	72.5608
	50.2097	63.8875	53.5374	37.2273	34.6119	65.6258	71.823	67.1197	53.5932	69.2801	58.1618	83.0666	27.1447	81.7655	64.1923	84.259	62.8491	51.5216	66.9605	58.007	63.0079
	51.7671	68.6723	37.6941	34.3332	38.3962	58.4097	66.9722	66.5384	70.4409	60.9707	44.8241	67.307	59.3296	70.4973	71.636	30.1313	80.2131	58.3534	69.0786	54.7415	69.6725
	43.0755	54.0188	61.3145	43.4624	44.7733	41.1673	61.3344	63.6243	64.7126	73.1556	68.4894	49.3871	33.4811	65.4185	45.3953	77.9457	57.3685	63.4227	76.8498	72.4727	73.3499
	64.4881	54.7203	40.2362	49.9067	40.2628	65.9894	58.6074	58.1469	63.7174	71.8177	55.6694	68.7059	39.5826	67.8172	68.1294	61.1868	58.1764	81.0071	88.2158	58.0916	66.0011
	31.2166	50.8867	60.3415	36.4974	37.9402	61.9375	62.5709	59.9789	58.1256	68.3842	74.9559	81.9219	59.3817	71.0961	77.4325	76.6912	72.8546	73.0759	71.5922	70.2875	69.0338
	41.4686	50.0081	44.1574	46.7152	40.1793	74.1177	61.742	62.112	71.6938	70.8782	78.2833	76.2228	70.0363	57.7785	78.1105	72.547	59.6657	74.6268	65.2519	79.6117	69.6484
	29.5723	61.8893	37.9989	53.1631	54.1383	59.9454	60.2755	65.2327	67.4867	60.9225	75.0498	76.2024	69.4754	73.8779	76.4116	80.9047	65.9487	63.2143	68.0859	70.5865	64.414
	55.2184	66.3355	37.1556	59.4751	56.2715	77.095	56.0803	66.3396	79.6791	64.9749	83.3049	76.253	60.0231	43.9656	75.2738	76.9387	67.076	69.4718	77.7612	68.6914	72.506
	48.07	61.1969	31.3955	44.7371	33.1943	57.5145	63.5033	67.0199	75.4765	57.676	63.9001	77.8954	31.8263	80.2875	34.5834	69.946	74.673	61.7375	74.4882	71.9057	65.9437
	44.1086	58.0408	46.1911	57.8819	37.4307	67.6055	62.8072	60.5447	71.6263	76.8634	66.2622	67.252	80.2749	80.5048	33.2043	26.619	70.7838	79.0364	77.6902	77.6864	80.5149
	47.0288	49.7523	53.4391	29.5554	58.4154	59.7293	76.6409	57.0605	71.7212	71.4258	44.2334	90.4613	33.9366	63.9301	70.2372	68.1108	60.4276	55.3352	66.3196	60.3587	75.6704
	59.0219	44.752	58.5024	77.4771	74.468	74.9951	68.1588	66.3087	56.192	69.9169	70.7211	80.2304	81.2346	71.7721	55.452	32.9228	65.4116	72.9767	69.4661	59.4838	74.6718
	51.5091	59.6801	54.975	53.0429	43.2817	68.1755	73.9463	58.8669	70.2244	64.3114	58.1808	73.4035	76.9922	47.7626	74.2395	75.5236	78.8692	72.5414	55.4009	61.3526	62.2464
	50.1768	53.2564	53.9729	46.6847	54.4383	58.9757	67.7594	59.8541	68.6578	78.1414	65.2443	82.8347	6.2895	68.5487	61.4143	27.5756	65.4827	76.9584	74.7528	60.1918	60.2875
	45.4579	59.6373	59.3348	46.3778	47.1976	61.1606	64.5867	42.2579	64.6794	60.9089	71.2604	71.0687	71.5522	70.7488	77.8107	82.6778	61.0763	69.1419	58.1211	84.2195	76.2335
	56.0405	41.4601	46.4096	53.6591	60.6989	54.4597	64.5276	76.7731	54.2143	64.0595	65.1668	68.1031	61.9612	50.0044	78.6437	81.469	49.176	52.4668	67.4937	69.7783	65.5538
	46.3721	44.7311	48.9176	47.4125	51.5046	69.226	68.7024	77.3676	73.942	63.3452	72.0315	63.4603	47.2649	72.4691	55.7244	89.264	57.2184	82.4224	83.0085	71.1485	77.4432
	46.5113	45.6	51.7783	65.1587	46.8772	73.2064	77.3114	69.5743	78.0254	51.7176	62.9508	73.1786	54.4502	61.9205	52.5509	49.5832	47.2786	80.5324	76.0943	71.7011	60.48
	39.6947	59.7115	47.3436	70.6173	53.5359	44.1217	71.0866	65.7101	53.0236	70.5207	69.5924	74.7933	54.1885	63.1318	57.1536	70.6242	73.6762	73.8978	70.0517	66.7797	57.8396
	32.0862	43.0264	51.306	56.5685	55.6343	50.1194	65.3379	47.6479	77.8841	72.5272	57.1127	74.0566	38.0275	74.2911	64.6415	60.8806	60.6301	70.1902	74.6356	76.8364	86.0175
	54.2735	45.9403	59.5078	66.7409	37.8234	51.0359	54.8812	47.4717	70.2465	75.1249	67.3812	70.911	7.71347	74.1686	77.3785	16.1996	54.673	82.2086	76.7137	64.8433	70.6685
	50.2581	56.0049	46.6236	36.913	60.5849	61.2653	75.3535	72.7569	76.9609	71.5584	73.878	64.3441	75.8255	65.0407	78.7282	69.1214	56.3137	69.4493	70.3573	80.029	60.7971
	44.2019	45.5103	39.9037	35.4714	11.3263	68.2879	72.6231	61.9343	72.7843	66.0026	54.0687	58.1459	52.6599	70.7137	68.2949	48.7217	65.2321	40.6888	67.8442	68.5924	64.8112
	32.2962	53.0292	56.5378	35.2709	56.3222	72.7149	80.2912	64.8174	60.8802	68.2795	65.2949	67.9047	62.8258	75.738	59.6714	66.1376	56.2686	70.547	70.1814	64.7412	70.1715
	66.1269	44.4799	53.0627	55.4481	58.9102	49.4163	69.3625	68.7593	55.5427	74.0577	66.4247	67.8536	43.8913	38.7794	66.9536	79.7323	75.3676	80.7623	83.0731	88.4342	65.9399
	38.0468	53.226	48.2383	59.9736	35.574	63.6287	79.4861	54.7136	57.28	48.5439	66.8664	76.4633	59.8114	62.3971	84.1049	52.7633	72.7393	88.2379	69.938	78.6361	76.5244
	59.8388	46.5769	49.7091	42.76	39.7803	75.3381	66.426	60.2555	79.2562	63.2508	78.1746	71.4591	62.2322	74.7866	65.731	57.6885	64.6426	85.5352	62.3991	64.481	65.135
	40.089	59.3345	37.4084	58.9861	55.4153	74.0354	69.3582	54.4676	78.0251	52.6425	68.9207	78.7817	57.3349	61.1284	84.2449	25.9458	78.9096	69.8703	84.7156	61.1793	58.5748
	61.4159	45.2368	48.3757	37.1265	50.2663	52.8077	39.1635	56.6726	70.6238	53.2649	58.8375	69.8576	38.4571	56.2315	83.4263	68.9819	84.5976	70.6284	61.5751	69.3847	82.9948
	53.0348	57.7858	47.5173	46.587	62.1649	55.2845	40.6556	68.7089	58.258	66.0943	67.1958	77.6091	62.8955	67.215	67.3681	62.2095	66.3992	87.9115	84.0382	61.0313	72.7002
	49.1739	59.2602	49.6046	48.7988	58.3008	52.8066	67.6179	60.0608	68.5128	63.9939	70.1435	76.609	63.6575	69.65	68.284	77.9143	64.9964	87.0327	55.8808	67.1954	77.51
	54.8559	65.7329	37.3504	52.065	54.803	68.312	62.6315	49.5819	72.8714	53.2707	59.8064	76.8874	68.6859	64.3768	75.4985	55.3136	52.0515	59.9265	76.0358	67.1199	66.6687
	35.2049	55.8272	54.0219	46.6516	70.1306	72.3987	73.3449	70.6971	67.4556	60.4701	63.3335	79.9551	82.7779	71.8231	73.6517	44.732	82.9014	84.9886	66.8328	70.117	73.4122
	64.7837	62.5291	37.7998	43.9245	63.3603	49.0602	78.6075	57.6286	68.8567	77.7846	70.0689	82.1152	33.5959	68.6013	49.3459	72.7351	69.27	82.9756	76.0636	77.9698	81.3098
	43.1669	38.9479	60.8432	40.2578	64.2881	68.8015	64.75	67.3049	74.6393	70.5479	81.3861	82.7321	59.4644	66.9936	66.5074	59.5024	51.6428	67.8092	63.2403	83.6957	79.2591
	48.3342	43.695	45.8022	57.7921	67.9184	59.9834	74.5944	55.036	81.835	57.7714	73.0022	40.2539	79.6652	78.7716	81.9561	82.5869	61.8415	82.7292	68.5624	71.9671	73.435
	54.4937	59.5489	50.7878	46.9643	45.8963	54.896	60.2208	67.4984	71.3063	70.9356	70.5882	76.3825	67.9444	75.5852	36.7227	72.5962	36.8581	72.6694	63.7996	86.5833	73.0022
	76.9036	48.0154	71.0251	69.0025	49.5223	57.0667	70.5149	56.448	66.1091	66.5333	63.4283	77.7043	24.3724	44.4966	53.1484	68.5113	47.101	65.0588	65.4499	74.5788	79.4193
	36.8825	41.0299	45.6448	66.2621	47.9502	54.6926	58.4315	74.7509	51.4216	78.0223	67.2993	64.1799	61.8119	74.589	69.4783	13.2966	65.8434	80.852	87.5828	69.2383	73.6828
	62.4732	57.0475	46.3743	53.0283	34.6914	52.7392	56.3419	52.6525	63.6273	83.7494	65.0464	70.6144	75.367	68.2768	37.1529	67.1651	67.7182	62.3854	82.1526	81.9983	71.8041
	44.9462	52.0043	43.3711	51.8762	60.8552	63.0378	71.1143	50.0076	66.6181	61.3735	62.8104	75.211	63.7703	76.0302	50.3329	74.0463	63.5545	72.3757	66.803	65.9542	70.1924
	31.2869	74.5854	34.08	42.947	47.2348	48.5966	73.2922	64.6119	51.3473	64.2221	75.2183	62.2103	62.6562	61.5004	67.0046	67.819	68.8423	63.5447	66.7926	66.0724	66.5434
	32.0367	43.3722	63.1657	47.9392	46.3691	50.2207	68.0334	42.6963	64.7149	63.3645	60.0064	77.5112	28.307	78.7367	72.7464	41.3955	45.9931	66.6708	62.102	40.1912	78.9028
	51.2423	35.5125	46.4851	64.7538	66.9054	63.1411	41.8015	69.834	71.5674	64.4908	63.9659	48.7593	73.3483	77.0032	50.6836	47.7717	63.4825	47.4334	76.0118	77.8093	65.2081
	61.6387	44.7261	50.6929	27.9503	68.8437	63.3085	67.2869	45.1864	82.1992	66.6239	79.3275	60.3455	27.6517	78.9378	59.7774	63.9017	60.1776	73.982	78.3401	88.8974	73.5236
	65.8395	44.4679	44.9462	34.6278	48.371	59.9021	67.6892	79.3648	59.3459	67.2477	70.2912	80.4101	33.0989	76.2629	68.5517	74.3527	65.3981	75.3162	62.2575	82.0334	64.3074
	57.7786	53.7808	60.0577	50.9602	66.0872	67.4979	71.2849	75.3708	47.7546	60.3946	69.2678	70.7014	66.5545	66.8531	76.6162	21.0898	45.5422	74.7712	76.5029	78.1551	56.6857
	39.7628	41.8889	46.8836	62.9507	51.0953	54.7077	74.6161	67.5035	70.5403	60.8337	69.4351	42.6812	33.6139	71.6754	70.9713	49.4206	75.0874	84.1129	68.6959	74.5323	64.5478
	44.2754	62.0488	32.4051	57.5675	37.6196	81.3237	65.3195	61.0917	45.2611	64.6616	72.8971	66.5351	32.9774	56.0085	76.0386	71.3109	69.866	58.1711	65.7375	64.3798	57.484
	49.1011	57.2035	47.9031	20.7418	31.2426	43.2606	59.701	65.5368	64.2546	75.6825	61.6948	82.8871	59.1438	36.4934	80.1761	70.8187	67.3736	62.7122	68.2739	74.4811	86.7795
	63.0627	62.322	47.8723	42.9864	65.92	54.4957	75.3989	65.4911	54.166	85.1259	75.8734	72.0522	31.775	68.6569	62.8915	68.4878	76.4752	69.3893	64.3124	51.5105	68.7111
	38.9375	57.3819	40.6013	35.8909	55.4243	52.021	53.9895	65.2472	60.5118	62.348	52.9057	70.4616	70.048	71.9445	57.7703	72.5909	68.7263	67.4919	72.1723	67.4201	54.173
	48.2255	55.205	53.0909	66.7834	55.2455	62.2941	73.3991	50.5258	60.6215	76.5882	67.8839	72.4105	44.7892	60.527	21.999	73.9359	83.8086	85.3697	66.2105	77.0809	79.5098
	64.3731	57.7562	49.5731	37.6455	65.6088	74.7143	67.7193	76.9097	71.3027	73.2141	78.1245	70.7921	61.5377	66.7324	68.9121	64.8031	81.6931	79.2198	68.1586	74.2678	74.5684
	48.0228	60.1849	56.6774	59.5632	44.3584	60.1332	70.0164	68.4819	58.6414	72.3543	64.4708	72.7851	18.8714	80.1945	71.2518	71.0775	61.8591	91.1942	74.5151	54.3963	75.9276
	32.876	56.1766	57.315	64.6649	40.9058	68.7819	67.9051	67.4793	62.1044	70.2338	51.5553	77.0585	76.8909	69.8229	66.1662	72.2418	52.6369	69.7156	74.2483	69.2099	77.3495
	44.7693	43.6308	46.5358	21.9195	42.4648	70.6939	70.504	55.1341	60.3754	61.0687	69.9128	77.7017	26.9494	59.0272	62.3269	70.0273	72.3285	69.2773	73.9047	68.3366	78.4344
	45.6377	61.1946	59.3026	50.7796	55.1755	64.4767	55.502	59.7704	72.452	63.0252	46.4224	64.6534	63.9633	70.3323	74.7018	73.0512	47.9157	80.4804	67.3035	79.9198	79.1729
	43.7045	68.2005	44.4142	42.6393	49.6246	75.8542	71.1444	44.9879	59.5035	69.4188	61.8169	0	43.9147	71.7982	81.3608	75.4319	62.0285	77.132	78.995	74.1556	70.9743
	54.0479	67.9101	23.0267	41.2087	56.6579	66.2126	52.0352	48.4909	61.8671	54.2383	65.7083	73.4475	71.1312	69.0915	48.6627	67.8185	45.5592	79.9019	43.6965	69.5027	77.3778
	30.8766	61.8288	43.2001	44.1186	63.6451	62.6554	68.186	51.937	75.074	63.0975	65.478	76.608	75.2207	74.304	74.0765	65.0007	54.8624	65.696	61.9292	65.1947	78.8478
	46.6732	55.3738	55.7897	44.1567	54.2343	64.8922	32.3935	59.1894	50.672	74.2053	63.6869	80.5767	56.0931	65.9312	66.3583	73.0336	79.2464	67.3302	64.9236	71.7044	73.5866
	53.3666	55.0857	53.2845	48.6872	53.7576	50.7057	68.6056	50.5329	43.0648	58.6787	61.4131	77.0559	53.3926	63.4222	70.5121	62.5025	52.6398	41.4058	80.5868	70.8962	79.9374
	27.2732	46.1876	76.4147	31.7183	31.7303	69.1981	59.5531	60.0657	53.7967	63.8165	46.6141	54.6545	37.9177	70.4864	41.6329	73.4369	59.183	70.5473	61.8706	77.6466	62.0057
	57.2135	46.7711	48.9298	41.2577	44.1405	61.8228	73.5201	69.8437	71.0015	51.2278	62.1878	80.5972	46.6712	66.145	75.5201	67.1575	63.1686	60.8541	77.2945	71.5557	75.7687
	72.4813	37.9575	50.9531	60.886	37.9149	44.8795	65.7446	77.1387	65.7703	85.0928	63.0426	80.1336	77.04	67.6997	57.698	71.609	59.7126	86.6143	73.6417	70.8937	64.2128
	41.9612	54.1389	53.9879	14.0936	43.5354	42.5979	69.6335	66.5028	76.3989	71.0168	64.3166	69.6823	81.8642	56.3029	55.0149	70.2989	49.3579	67.3106	64.6344	77.7754	54.89
	37.0523	62.6391	49.062	59.442	58.2306	76.7444	62.9113	44.8548	56.1945	59.7925	54.1393	64.1777	74.1454	76.2569	50.694	36.3871	71.1992	77.482	75.6674	73.7327	76.4413
	48.8183	34.1273	45.8125	30.5884	35.8504	72.3247	73.5115	47.4278	78.3881	62.9538	75.277	62.6687	77.3115	65.8638	59.6401	83.6463	52.5298	61.4807	59.2671	76.7578	80.8428
	44.2349	51.177	55.9026	39.2376	55.3682	70.839	79.7672	65.9448	67.7961	71.6218	69.1192	70.5812	75.8329	67.4276	86.1247	73.9314	64.2879	75.3455	62.9041	56.7198	51.8938
	51.5728	52.396	54.0862	39.1925	58.1105	63.5946	66.4851	64.1797	79.9932	74.3679	67.6243	71.2425	30.9822	71.7394	78.7753	86.6818	77.5409	78.8451	70.8337	68.3136	79.9921
	48.5004	35.5157	58.3452	58.1884	57.6876	54.9765	68.7959	68.2104	68.0293	53.0867	70.8507	77.699	37.3033	67.655	68.3647	68.221	60.3557	61.2407	68.5622	83.2583	66.7997
	43.2061	46.0848	51.2218	51.6003	62.5417	71.3945	58.8972	66.3899	66.7683	56.6371	72.2023	61.5754	58.4815	73.0496	80.7689	80.8018	57.3372	82.0603	66.9063	51.8833	79.2533
	53.9403	56.3981	60.0835	33.6966	61.5461	66.7681	61.6353	52.3902	55.0668	44.9991	72.6485	81.2467	22.4059	67.404	88.6534	78.0547	56.5038	52.3414	65.9511	67.2276	79.0382
	26.053	58.1135	49.4746	51.5635	54.9642	49.3273	58.9519	60.6142	55.3803	44.4731	83.4578	80.1426	35.6027	59.7048	77.0344	73.5474	59.0006	81.1095	82.9262	77.2526	69.7747
	83.6351	48.1897	46.3128	54.4571	53.1094	68.9792	72.2426	73.6033	81.6846	50.4	83.3688	71.8025	83.0444	73.5309	78.3791	63.7007	66.2093	82.5742	57.6897	77.5044	82.0081
	68.4192	67.7408	42.5986	60.2561	43.2433	68.5039	67.4895	64.5527	34.0934	61.1377	58.2497	70.2478	76.2279	62.6165	86.2672	26.2175	51.4658	63.4884	70.6386	73.3488	92.3946
	46.2519	52.5394	46.2819	27.3332	40.8308	75.449	51.2199	65.2587	66.5746	60.4587	65.774	58.5997	72.6642	70.9783	74.0021	81.9587	82.9676	76.1447	81.7455	82.5517	66.3036
	33.697	65.7249	60.6555	45.2366	55.228	67.7541	71.8208	74.0585	75.236	64.1092	69.2746	77.6989	76.6298	70.0859	81.2858	25.9805	88.1875	69.4435	72.9297	74.1136	66.1504
	61.6804	42.1882	51.9957	48.7564	55.3043	51.0842	88.738	60.7388	81.2416	57.8554	81.4287	71.0697	52.232	52.226	75.4687	49.3915	68.092	81.4498	61.8249	66.6086	73.9546
	56.9191	46.9975	47.076	38.818	72.747	46.8902	75.6352	60.471	72.7881	58.8164	54.2102	80.5282	29.7907	73.8928	74.8843	80.0891	70.5239	74.4031	86.7942	68.0452	87.4956
	44.2873	53.6475	42.2025	51.6153	46.976	75.4222	42.8765	60.2756	81.2866	72.0574	66.3741	71.8753	43.4098	40.0702	54.2734	69.6683	70.7444	55.6616	59.9747	55.5908	71.3302
	62.6042	41.2606	73.5715	47.0636	43.3973	55.5638	63.578	72.0397	74.9195	60.7661	48.8354	56.005	51.1026	60.7529	56.7657	62.6995	62.8676	82.7013	41.2502	65.4325	72.7303
	68.9733	47.1939	46.7978	62.5485	53.2524	77.0414	62.3089	61.6224	65.9036	60.9413	71.0501	73.0643	17.5751	53.0686	57.429	67.5632	72.405	49.2289	80.6501	82.0575	80.0798
	35.9031	43.6009	43.0744	44.0965	38.2277	57.4642	71.606	50.2805	70.4823	68.4086	67.4691	74.365	74.174	73.4888	64.3253	77.7687	67.8393	81.3545	76.4541	80.5445	62.7167
	40.817	56.4832	36.0059	45.403	55.1842	72.2136	79.8492	53.7712	57.4226	55.2645	74.9473	56.6443	20.5932	70.6973	73.4619	36.363	66.7991	80.5767	86.5261	62.6265	66.9969
	38.4654	43.495	42.1715	46.688	44.195	65.3449	75.3836	58.008	59.7236	66.5042	64.1633	71.8623	64.8745	74.8145	44.2303	34.001	55.1894	66.2662	67.4682	73.9899	73.345
	69.0633	55.4417	47.9226	66.2853	49.2455	67.54	44.6726	46.5599	58.0524	42.717	50.6427	71.3694	56.1015	42.6935	75.6495	73.3653	57.855	68.534	77.3249	70.6214	46.4064
	47.6468	66.3087	67.7635	62.4243	37.1665	54.0057	68.8016	64.3911	70.3628	60.439	52.6353	84.7526	77.2096	67.515	72.6797	49.2205	66.6505	45.2925	68.8314	67.1315	79.4764
	33.5555	69.338	39.041	59.413	58.1866	66.9613	61.6613	73.3226	71.4313	71.617	60.3142	70.53	72.3403	55.3318	66.9757	70.2444	56.3731	85.6757	78.1957	69.0557	80.8588
	33.2989	42.6922	38.2181	40.7403	41.011	64.3144	73.7881	57.418	58.0132	52.3904	68.5828	71.8727	66.1967	68.2747	62.6276	64.6719	72.6651	48.191	57.26	57.2708	81.1523
	39.9132	68.4132	32.3974	57.5875	47.8168	60.9064	68.5262	65.9529	76.0431	67.2596	65.8457	67.9298	34.2805	68.0804	70.8142	56.2139	60.799	75.3624	68.174	73.719	79.2228
	53.3315	42.4815	40.1974	53.8116	46.3448	75.5749	60.5463	52.4394	59.4385	52.7744	79.4319	68.3179	80.8363	67.4397	71.84	56.4099	71.0106	82.038	70.0409	32.8788	65.9136
	52.5787	48.5434	32.3128	56.8163	43.7973	73.5818	54.7987	46.193	56.9935	35.0924	66.8588	58.6752	58.7956	83.1903	84.0387	52.6061	73.6628	76.1263	77.138	77.1797	67.4866
	63.2806	59.1369	49.5393	58.7765	55.8456	57.8281	49.674	52.1169	54.6947	56.874	74.589	69.0918	58.6666	79.1375	60.1755	68.5613	73.4274	83.3174	63.0511	63.7666	59.031
	19.1288	64.6729	58.8201	59.4578	59.8396	73.1533	75.6629	66.0669	60.2426	55.9531	64.0917	67.0939	32.7181	57.7455	45.449	69.7009	63.9565	64.7594	75.7805	79.8784	84.2495
	39.1329	40.0054	35.5861	64.4162	49.7212	69.1617	57.6252	41.7068	65.1275	72.4967	60.5406	78.5056	49.0751	74.9954	65.3294	60.2633	64.9271	76.8186	76.4463	75.9768	57.704
	52.0135	50.2944	44.6119	50.1138	58.4061	72.6746	65.6327	75.0564	73.2289	67.6755	71.5376	79.7981	71.3464	62.2758	80.2221	28.5249	59.2361	73.3492	78.6955	66.5056	68.1757
	47.5391	56.2848	31.7778	51.2462	78.8394	67.3411	80.5582	59.261	63.483	72.5096	69.7	74.6233	54.6698	62.5544	55.561	66.7583	63.5866	65.6406	65.7557	68.8485	72.1843
	17.2444	40.9656	37.4128	37.9976	62.4554	53.8841	57.1333	54.1881	77.2346	70.806	54.426	84.9482	51.7892	44.5307	80.4271	72.771	54.2869	75.1635	72.0308	70.3012	73.0384
	39.4501	49.8772	51.0145	57.1416	42.0066	73.1861	61.7127	52.7819	73.6281	63.1043	78.2261	71.1689	83.2046	69.4416	75.0088	57.4564	66.839	81.2433	80.239	85.0915	87.348
	33.2514	50.4023	37.0706	58.7828	51.6919	58.7879	64.4259	64.8845	48.54	75.6366	63.9784	74.0533	67.82	68.8997	76.3904	75.1854	73.3857	61.6191	80.4221	83.1108	63.604
	52.2073	53.8195	46.0399	36.5131	46.8257	66.2804	72.8839	60.0084	57.3811	78.6742	78.4074	75.3024	45.8568	78.3082	62.3942	51.8082	55.4192	62.2314	54.6368	76.2755	90.9315
	63.1674	36.3356	58.122	26.7863	48.4764	65.7682	66.7515	67.8039	71.2872	70.7343	47.1433	81.968	71.5311	55.195	50.9289	68.3644	72.8654	72.9952	65.6212	64.1263	57.5836
	46.9163	82.04	54.4826	53.2027	44.6223	57.9353	63.5976	66.4597	76.9462	53.333	50.4241	78.6827	64.3875	19.5567	69.181	69.6813	76.4374	73.5764	93.5325	60.1493	77.3827
	59.1683	58.8457	50.1728	46.6333	38.2246	58.1906	61.2191	60.6141	67.7854	69.9244	59.1163	67.9012	56.7877	47.9686	63.404	68.3188	78.9351	75.0183	82.1385	80.0265	64.1759
	67.5276	52.9502	50.1284	46.3796	38.4154	60.9843	68.7996	52.1338	80.3557	74.8948	60.521	53.859	83.9731	65.9985	66.1781	64.7579	67.3121	76.7913	54.153	71.7315	45.6798
	49.4122	49.2129	61.2267	47.1091	57.1877	61.5472	63.7458	52.2278	57.4273	61.7012	47.6853	58.7247	50.4925	60.6394	62.2508	60.31	88.8095	54.7917	55.8727	55.674	80.5093
	38.5835	57.4301	49.2072	50.3096	35.8755	41.8005	55.9213	59.2008	72.9513	65.8271	63.3292	74.5642	49.4671	63.4688	58.1067	68.7813	60.7998	76.2112	51.0927	75.8987	70.2312
	47.7503	57.8055	56.1088	52.6069	33.3319	78.9633	76.3984	62.1802	68.1375	64.5377	61.2742	81.6444	26.3489	74.2432	56.2164	61.3899	74.1637	81.1701	75.5533	62.3921	72.6429
	70.8232	58.3695	48.7312	61.4962	39.509	45.7185	82.828	56.9769	72.3683	71.3385	69.529	76.3111	63.486	61.6387	83.7469	78.2378	47.7672	77.0265	65.7626	60.5067	79.5004
	42.7392	61.9867	51.1137	59.6949	52.2745	59.2189	61.8608	71.5578	63.1552	54.3908	67.2194	57.6462	73.1214	62.0773	63.2159	83.6289	65.3294	78.0381	66.2135	73.2392	61.8642
	65.2764	56.1399	30.064	33.1334	42.3962	62.9523	79.0287	57.5189	56.4652	74.5082	58.0799	73.6505	69.073	68.8021	78.3265	27.3947	78.9404	64.1218	86.3209	73.8159	68.8797
	53.2127	46.6066	47.9176	43.0801	55.1261	56.2829	59.2846	72.4211	60.9907	50.842	67.9839	81.4315	58.0549	75.8705	83.3797	78.148	53.9348	80.0201	60.4272	74.0724	76.0572
	42.981	47.0415	47.8495	51.7118	48.3854	64.9913	56.3011	56.3968	68.7213	64.0399	69.491	68.8315	24.2116	78.4446	60.9687	77.3972	50.5165	60.0209	62.7855	83.5759	77.9817
	40.4784	51.3469	61.269	49.3868	60.8522	59.2499	77.4954	74.9959	74.1848	77.536	76.7719	55.8005	71.5684	71.2274	76.7847	59.9244	53.6137	70.498	54.3242	74.6646	75.887
	42.8724	67.1799	33.9128	46.5383	51.1805	71.9364	82.7442	78.7723	83.0044	73.5977	68.0636	78.9683	68.8088	74.6199	78.7051	79.3758	55.7642	53.9429	71.7089	83.1446	79.7314
	32.3577	42.4088	40.8449	45.6123	54.0126	70.5051	60.3423	80.1271	66.7262	62.6787	75.3871	79.1325	67.6014	39.3762	79.3133	78.6714	46.3483	69.6537	76.1542	75.1443	57.9703
	47.828	40.9904	45.6084	40.521	49.9826	67.5815	58.1167	60.3684	53.8295	74.8914	63.1687	72.3257	71.2485	67.1956	67.0881	71.9874	68.3667	49.5934	68.478	56.3091	78.8733
	34.0954	52.0997	58.0426	52.8026	57.2572	50.0234	57.13	58.2309	69.0605	66.6022	70.6736	80.6831	60.507	78.9293	64.3554	81.6052	66.8589	73.9904	60.0156	60.614	61.6079
	11.1367	62.1961	61.888	30.1581	56.3516	59.1325	59.8139	79.3114	64.8199	51.2091	71.227	68.6737	48.2497	60.8729	68.0318	78.7559	61.5764	60.5825	58.0041	61.3644	71.2248
	56.8088	55.4581	58.3977	25.5842	54.6149	53.4014	53.3281	59.9362	61.6794	61.0914	73.4428	67.2441	67.9928	59.7563	80.7463	68.4238	52.2664	69.6592	71.551	79.2114	58.3081
	40.1536	51.7383	45.1789	41.4963	41.2959	63.7183	76.672	46.0355	67.2103	85.8926	61.2364	82.605	53.8401	68.1584	42.4132	75.2925	71.3713	80.0187	77.819	72.388	60.3372
	51.3664	54.8542	68.9056	69.6049	60.4208	47.2361	67.4392	46.6315	74.6656	28.6796	68.3194	71.4619	44.6982	61.4697	62.5792	68.3	66.2856	65.0068	75.6021	66.4189	68.7967
	71.7413	58.8376	37.9666	47.9398	42.9696	54.0224	61.6523	65.2148	84.8382	54.1131	71.83	62.5877	68.4669	75.2573	78.2657	87.1913	53.1965	71.2294	77.3835	59.5969	74.1107
	63.5884	51.4546	65.2281	56.5954	61.1916	59.431	50.4946	52.8	74.3204	78.9535	77.4689	87.4794	58.5311	46.3249	68.7258	54.7181	64.9341	72.0066	70.4936	88.0069	76.5193
	53.285	56.3118	49.5585	33.9827	45.59	66.5292	74.1377	64.3758	70.6869	78.0095	50.383	60.4324	74.2757	69.28	63.4225	78.8542	57.3571	52.8818	50.4401	76.4486	67.0395
	45.1418	52.7657	50.3311	46.7761	47.025	61.9027	86.2098	57.9842	58.8706	72.8842	57.4388	68.8687	62.9939	72.1615	71.4787	58.3887	48.7524	80.103	74.8978	68.1986	82.2829
	54.6602	57.9707	70.3923	41.4003	67.5327	56.5071	80.3998	58.4766	66.7752	76.7278	77.1621	76.8242	61.282	62.7633	75.5352	72.6678	85.9383	79.1618	67.2959	83.4825	81.518
	46.6444	58.1288	59.5999	42.2751	47.366	61.7734	81.9591	64.8299	63.9761	66.224	84.7159	82.268	80.9496	84.0471	64.6951	74.0449	85.9431	84.5559	70.9199	55.4668	83.601
	46.4019	55.2497	52.3257	42.4607	62.9771	42.9285	57.4509	72.4302	68.0593	67.9328	84.5096	69.8333	63.539	60.7226	73.4736	58.712	53.4924	61.6342	70.9218	78.316	79.9884
	57.7904	55.5766	38.6988	53.9819	58.9696	56.6751	69.101	66.1109	76.3093	56.2997	59.2707	70.7484	58.7274	63.6888	81.0381	54.0116	70.5728	82.0522	71.1569	68.058	78.3843
	51.8172	61.8824	59.7741	31.7244	42.5183	56.1449	61.8333	62.9887	70.0258	71.717	72.7622	75.5234	75.1444	57.6158	63.8533	69.7667	62.549	69.1941	71.7849	60.746	88.9569
	71.5603	36.9895	44.742	59.3896	37.6008	65.4369	74.0055	54.513	59.8767	59.4333	71.9739	67.4567	61.8081	75.8673	76.041	83.1758	53.1555	82.746	72.75	80.7838	70.5517
	29.83	43.6219	56.8589	29.3091	63.0006	63.6325	60.0101	68.5872	57.9116	66.92	74.9221	35.6756	54.5595	76.6601	51.9391	65.3137	50.6751	76.3026	78.2415	71.3592	65.6103
	30.1073	34.6022	40.2359	29.4318	45.4223	53.153	51.2099	78.7066	78.6141	55.3721	74.7003	55.1118	69.7296	69.2732	71.1937	71.4938	58.2446	81.7373	68.2011	89.7145	64.7947
	35.9257	68.959	47.9112	43.7036	45.2956	56.8894	67.3271	69.2947	58.4484	57.035	73.4204	71.6577	71.1399	74.9408	67.331	80.9271	70.5655	53.2894	65.9845	77.9177	85.0657
	48.2769	27.5245	33.5455	41.8805	44.6362	65.4685	76.4946	61.8416	60.7493	50.5755	70.5504	70.1326	55.9143	73.5911	59.6345	76.5693	75.7648	57.7044	61.4013	88.1987	72.4109
	56.066	62.0172	50.412	46.8658	48.7995	58.3563	73.1449	52.5104	54.7129	76.0224	54.0543	62.3269	61.4721	52.8241	53.668	63.0479	51.803	70.976	77.8555	69.6381	57.8239
	46.7916	67.3397	64.5276	31.6075	52.0511	60.7373	58.1582	67.2111	70.2447	68.1641	56.6368	29.3149	79.2242	69.5416	55.708	72.5822	82.8742	81.64	74.1025	81.7149	66.1857
	60.0791	59.1095	55.9185	16.6797	45.4425	75.6551	76.4142	61.682	77.1241	68.6863	46.0351	84.287	51.4145	64.6563	43.1553	18.7044	72.6552	78.2589	78.8482	67.5864	61.7251
	44.8411	44.8375	49.1866	54.0382	58.5663	56.4525	76.0384	38.9816	68.8532	56.7091	54.9906	62.1993	54.3723	52.6857	80.6939	49.8045	64.4483	64.2248	58.1264	62.9526	69.9995
	28.369	58.9542	49.6467	43.0641	37.0883	57.6851	75.4001	74.6084	64.3862	77.6018	53.2069	84.8087	65.186	78.4319	69.7136	69.0474	78.8338	70.8195	69.6356	73.4787	74.0238
	32.2052	40.0352	44.6562	48.62	61.1689	44.3292	69.1796	43.7116	59.7188	61.8684	58.9621	76.321	64.2422	50.2929	59.6346	69.6581	75.2732	76.3719	58.8484	66.6758	69.7687
	26.7136	39.8421	40.1676	53.9739	58.8596	52.9404	74.0302	52.4977	69.3561	63.0699	78.4546	78.7619	68.2624	70.9853	54.6329	77.8721	67.1944	65.2285	83.3047	76.9631	60.058
	38.5714	44.7823	45.2162	55.9719	33.3529	61.7282	75.6349	59.4624	81.2193	55.5867	67.7211	68.0991	80.8407	69.2776	71.8979	62.7922	60.512	69.5723	81.5569	74.3765	63.7774
	47.9663	52.015	34.0752	78.8496	61.8478	82.3631	65.5575	66.4924	74.5614	63.2697	74.2728	73.8647	42.0472	77.4724	75.8931	76.8628	54.6015	65.9528	70.1182	36.1468	82.2377
	28.7283	62.2745	54.2133	47.463	47.6243	67.1136	72.102	63.3086	77.7283	67.41	75.9659	58.1007	84.2552	66.5726	74.9417	70.5771	68.1938	68.7432	66.2409	53.5772	73.8999
	56.7475	59.2552	39.1675	33.9875	42.3448	65.0955	66.3799	56.2863	56.8046	58.493	74.8744	53.7215	77.7049	75.9795	51.0377	70.9786	78.5774	78.8097	69.0739	51.7638	76.4839
	25.1372	53.8974	56.0735	41.0099	29.6569	69.9565	76.7063	71.4902	64.6396	69.2802	67.3253	73.5115	38.7914	77.1615	77.4862	81.7406	55.0605	41.7505	80.5939	62.7498	83.0107
	58.479	59.9544	51.6114	61.2596	61.1759	63.3985	69.7382	55.1995	69.4482	64.5819	53.9668	87.8819	73.5615	73.8532	79.2632	84.0969	49.252	79.0078	65.8883	54.5544	84.8029
	45.6798	43.0139	33.6379	51.7659	64.0641	77.183	61.0236	72.1459	65.9004	60.3843	63.1954	72.3097	85.7499	74.4288	76.2727	59.9932	59.9955	84.6236	47.9734	69.2996	75.0275
	40.7454	56.8338	38.6976	25.8375	41.1169	78.381	48.8845	53.3947	65.9686	71.7349	63.5225	75.0151	5.95169	72.2227	68.26	42.568	58.2042	64.7039	78.5801	72.7055	63.674
	50.0566	34.7377	59.7412	50.2061	39.3419	63.5708	72.0362	60.7987	61.1179	75.6102	73.808	80.6369	81.1539	54.785	69.5866	69.0811	57.8771	70.0026	80.8894	78.3776	65.5628
	32.8064	54.293	57.8411	41.6209	53.1398	77.2788	67.975	62.0817	73.6417	33.1479	59.0909	76.8929	76.2003	61.9769	74.2076	70.0421	45.6762	68.3609	65.6728	56.3607	90.189
	55.773	60.7367	41.6358	40.1305	58.5897	71.4916	72.023	57.3343	57.0789	66.3113	71.9382	71.043	62.8401	59.6719	47.1038	81.5686	64.547	86.2653	80.9209	58.6185	58.9756
	57.4009	72.5814	63.2457	45.0569	57.9935	40.7598	62.4634	59.7249	54.0577	50.3323	49.6627	62.4966	78.8708	72.8225	66.3356	27.3398	74.3874	71.1377	69.1538	48.3905	64.3532
	36.2214	57.0879	56.1958	47.8054	43.6825	56.9042	67.9444	57.6524	67.2121	70.816	58.9095	80.8962	27.9293	72.6795	65.4141	59.4372	70.4589	86.3663	55.2849	75.2539	79.1342
	36.7711	49.0347	51.7768	33.3376	48.0297	69.5802	74.7683	73.8212	62.969	64.3769	63.8514	73.6478	67.3481	64.6616	64.2356	66.5645	78.4863	82.2184	65.4412	74.982	80.8952
	71.3833	46.4005	24.1814	42.6944	28.4558	63.1436	65.5848	74.4451	54.5241	65.8397	59.0133	78.4071	69.6787	62.4502	51.1017	69.1527	55.1127	73.176	56.5893	77.1854	71.6403
	40.0444	45.0488	46.9554	45.7128	63.0698	65.784	72.0418	67.6107	56.9813	76.3932	54.8164	78.2279	65.632	55.2545	81.0388	64.0843	42.9973	82.6544	79.1333	61.3912	79.2265
	41.6938	46.592	41.3232	41.7371	64.6508	74.0355	73.5085	60.2588	56.0978	71.2672	49.7664	55.0257	79.4374	59.4431	51.9338	71.3213	58.9679	85.9851	60.2282	81.5649	54.0764
	51.8494	54.6219	43.6751	24.6415	48.0882	53.3309	79.4386	70.1829	76.9563	57.5511	67.7513	51.1577	66.7799	61.3756	32.9117	49.4024	71.0303	40.4383	63.7062	81.9647	80.5278
	60.9185	55.962	49.1009	54.22	46.6219	60.8373	68.7175	64.1105	53.9014	44.822	79.3234	75.9033	67.5932	60.9462	73.8868	78.1749	59.8296	88.7627	79.7346	67.3968	62.3124
	60.8515	33.3111	59.1862	62.9716	42.9207	54.166	76.6126	79.1726	74.7102	72.6376	77.9563	75.72	63.6731	72.8809	68.0382	20.3872	58.5518	64.3365	75.5256	79.4834	83.6073
	41.1798	47.2147	47.6755	67.3084	55.064	84.0895	68.9693	65.7931	58.6004	54.8542	64.0405	76.4011	64.5005	72.8336	29.5773	75.5828	81.7678	69.7508	62.0998	70.1562	70.1696
	58.2462	34.8532	48.4046	50.5509	40.1158	53.9523	58.9053	64.9103	68.8075	71.1882	75.326	73.1994	64.8358	73.2568	69.7121	75.2963	73.8885	72.172	54.2913	76.6685	85.165
	59.0045	44.1353	27.2712	49.4038	47.7262	52.6272	64.8832	70.5998	75.8093	50.5141	66.0621	78.068	57.0535	51.1894	72.3487	61.0985	82.2545	69.5969	82.4385	63.0906	64.1617
	49.9419	50.9236	60.6444	34.8167	41.3593	25.0957	51.6367	55.2785	76.6062	76.501	60.7527	72.3216	63.7748	62.6854	69.8137	76.7405	52.3485	49.0944	85.9315	75.498	67.009
	49.1377	55.361	38.4855	50.4944	28.8237	62.9065	60.2776	46.6741	76.6015	73.1279	44.5336	69.2572	63.7277	66.6338	56.2646	74.7061	74.2136	70.0088	82.7806	74.0921	72.7494
	52.5692	54.6445	42.037	46.849	36.599	75.5066	71.6668	57.9939	79.5593	49.5522	64.7084	77.4403	32.8118	61.6564	82.1255	27.2615	78.8279	79.2932	63.8746	84.1527	64.5888
	40.8717	50.5953	49.2652	51.9082	47.6894	71.3828	62.7877	64.6357	64.2587	66.3429	55.8677	73.1827	75.5776	70.925	69.722	66.9799	47.4215	59.4403	65.1687	60.6056	72.9165
	35.0208	71.2891	40.7036	54.6389	50.3015	66.9458	60.3341	63.0694	62.5447	66.2166	56.4027	71.7326	63.2872	34.2498	53.2604	84.8126	90.6694	71.6358	76.1739	71.1252	66.164
	49.4297	40.3312	53.0483	59.1861	62.665	54.2875	57.7755	59.4059	45.5843	60.8772	63.9391	75.5677	84.3499	62.4939	69.4619	61.8332	59.8097	75.3046	78.3945	74.9041	58.5056
	48.8029	50.6641	47.8074	31.3931	37.2099	61.7292	62.3382	42.9319	67.8677	37.8929	55.2795	76.7582	66.0833	59.7716	58.0001	69.5464	55.1824	71.468	71.8059	71.6385	71.6355
	52.9521	53.9546	47.5481	49.1409	72.3114	66.7955	53.2187	48.8301	52.7537	60.5268	47.939	61.8865	58.7618	72.851	67.3832	82.358	57.2242	67.1503	64.3143	81.3804	69.8905
	35.4311	44.7887	38.368	31.2142	45.109	73.412	57.0608	68.1335	72.4943	64.9046	66.8223	67.2174	57.5147	43.4398	73.7694	59.8808	74.8335	78.4005	67.1249	86.3504	43.3273
	34.3793	58.5804	31.203	58.7317	55.8753	65.5832	85.7798	48.8307	65.6886	71.9909	69.8914	54.8994	86.3122	70.0842	80.1902	76.778	73.2906	68.3657	62.5137	76.5303	80.2547
	55.6157	51.9486	31.569	35.4275	45.307	64.4756	69.8918	77.5382	71.4563	77.7679	64.2823	64.0152	30.5632	55.4172	65.9364	35.6374	74.0761	81.0009	82.3238	64.923	77.5426
	44.1647	38.1148	30.6771	48.4976	69.074	63.8193	54.7144	49.1172	61.943	46.1552	63.9929	85.9867	60.266	69.6473	63.6433	53.0717	72.2126	70.1775	73.1745	67.1498	58.3095
	63.4255	48.5715	54.5004	46.7538	28.9805	73.4579	51.1999	41.9946	68.8444	70.1372	61.9452	68.7424	63.3425	32.0774	71.0658	63.7104	68.4371	58.0842	71.1836	89.8784	56.1139
	39.6018	49.2804	35.5221	45.7672	39.8518	66.778	62.0546	51.3268	78.5758	74.4643	90.3276	80.8288	45.6528	67.7985	73.142	68.6391	65.6466	80.924	72.752	81.8887	73.7009
	62.365	57.6173	57.7184	66.5783	47.3766	49.1124	68.5505	50.8328	57.0925	74.5534	58.3923	76.1978	38.9067	77.4883	78.858	24.9983	63.9222	75.8065	65.031	64.4899	80.1279
	43.7906	70.3832	58.9084	43.5836	57.9879	77.3522	78.6424	59.5008	74.326	54.7111	65.5976	80.2731	72.368	65.6645	70.6483	68.5642	68.2938	72.1093	59.9824	65.3507	68.0181
	45.3959	45.6351	53.0506	49.0749	66.7025	72.2755	64.5574	65.7644	75.2885	68.2923	67.3143	77.0194	82.6375	80.388	80.0634	78.644	51.1908	57.8238	68.8162	76.665	60.429
	67.8105	59.0163	46.4694	26.8624	51.4477	68.1603	62.3199	82.7515	54.3581	59.1484	78.2095	72.6807	64.1207	67.8362	59.3869	82.2873	65.099	68.0117	71.3532	56.2143	80.0821
	40.3756	35.3081	46.4944	37.4936	50.6677	63.3557	72.1562	60.0171	67.4161	66.8738	43.7798	80.8456	85.5122	43.4111	68.5341	65.4908	71.2494	79.3882	87.8531	70.1233	76.0727
	48.0384	66.3151	46.6067	69.2803	50.7686	62.0143	70.1924	60.4223	60.7175	66.4933	50.054	81.7108	77.9688	32.7292	73.5627	82.0809	72.0108	86.1683	73.3119	76.3184	61.1178
	59.8358	39.5961	41.0496	62.3914	49.5029	73.619	61.4787	77.6898	47.3283	55.1721	62.7406	66.9997	73.5439	69.5821	78.0207	35.6254	61.4904	74.4594	56.6027	75.2232	71.7551
	53.9041	43.1518	52.3311	56.2313	84.1131	61.2237	79.6668	64.2002	56.8596	66.6039	56.661	78.3704	66.2635	66.8854	65.0506	86.5495	70.0031	84.0858	76.666	77.7962	75.5652
	60.8404	65.2782	51.1789	45.0097	54.852	59.622	84.6221	56.0427	62.9263	70.9485	63.7839	56.818	47.4875	49.3702	47.3562	57.7366	61.9129	73.6466	64.3601	86.6973	80.2991
	33.2181	49.8217	52.1007	34.5854	34.692	68.0082	71.424	70.896	84.218	35.7722	74.6359	70.7856	75.0203	70.4377	73.1471	73.6454	82.5048	81.9208	69.9769	66.0392	83.3333
	54.9978	54.0717	61.482	47.7814	58.7841	46.0623	77.8268	66.9593	72.853	69.2144	56.8849	67.108	30.9231	72.8899	74.4419	83.8787	71.3354	56.3133	64.3775	70.4979	83.3096
	32.0221	61.1545	29.3474	55.0834	61.7757	62.4243	68.9886	76.5299	69.8219	70.2811	68.5808	76.836	63.0286	68.5819	67.8871	82.2507	65.4059	76.8473	50.5053	68.7088	44.9602
	53.2695	40.0413	65.3247	37.8408	55.5365	74.2901	72.1978	63.3221	62.1462	53.6258	59.2827	76.6187	51.8902	71.1863	63.7668	71.199	43.0381	75.1456	79.0453	77.4889	70.6378
	51.9932	58.2088	32.8006	62.3144	38.7314	70.3614	78.454	44.4711	76.4202	53.2466	59.7134	79.7191	27.8886	32.4098	49.6183	45.4229	57.7309	73.6417	52.6706	76.2199	65.3022
	62.1978	63.2545	55.7195	36.0809	42.4053	78.4804	76.7378	70.9031	82.9673	57.343	64.5526	68.628	68.1075	71.9494	49.6505	55.5689	51.6555	86.2114	70.9051	72.7908	61.9398
	47.3069	59.4392	49.5992	42.0336	43.9201	61.9169	55.8463	62.0928	82.6466	73.5687	63.321	79.9001	85.0113	56.5569	72.6618	76.3381	71.0822	45.7513	63.9516	61.2995	53.5713
	41.1738	64.4511	58.0642	49.8115	56.3617	71.3465	74.7891	41.5852	65.6741	50.9801	68.0122	72.019	23.829	64.116	78.4695	69.961	74.231	73.5535	57.7388	69.9081	76.6036
	40.1318	59.5284	50.4346	26.3547	55.8865	47.7392	80.9882	61.9115	72.588	63.5305	57.5782	68.3871	67.7859	68.9446	71.0783	79.3073	79.2726	74.5446	70.181	75.3605	85.4972
	72.0251	35.8049	35.2221	35.1101	71.1552	55.1666	68.4821	58.953	74.8432	68.6542	68.6614	80.303	56.8639	44.7092	66.5946	73.1876	74.6058	84.0466	57.3746	83.9712	69.0117
	46.7085	38.7385	64.3494	42.8887	54.5903	59.3302	69.9062	42.9061	70.2472	68.7252	42.9753	67.2215	54.7697	54.3864	69.4731	59.2762	79.3383	57.4704	61.5583	77.4292	73.6587
	35.8713	63.3646	49.7027	42.0261	40.2943	46.6305	48.7433	44.2841	75.8962	62.2544	57.896	83.4329	89.8622	24.506	76.1583	65.6162	58.6549	83.0086	62.6508	67.9843	88.7464
	58.7371	59.052	36.993	58.1585	44.8321	62.0799	64.5866	75.6588	76.5348	76.3477	68.2925	64.164	55.088	70.9827	69.2279	61.5745	61.846	73.788	77.3534	76.5726	81.0049
	52.593	54.7964	69.5742	63.6468	47.0066	62.1822	57.859	56.8141	60.4275	61.4787	84.9281	77.893	13.9604	72.7749	54.6866	71.1212	70.8062	66.6984	78.6349	69.0716	61.8249
	58.3716	49.198	67.8726	40.8455	61.1607	72.3447	60.1994	60.1581	36.6214	50.6148	67.4977	62.7568	47.1581	61.1528	49.0194	71.9209	66.1019	67.522	71.0281	62.042	76.634
	45.3129	70.6438	51.8566	33.7839	77.8384	79.0392	73.8506	56.8322	73.1742	70.0325	70.2709	69.21	71.8396	71.6974	70.3203	70.7694	76.2743	74.7882	80.262	35.7896	75.9543
	65.1576	55.0796	31.1792	47.213	65.6183	49.6374	64.0208	58.4448	86.338	54.7833	72.3551	81.7181	50.7764	70.8062	82.8474	63.7647	52.1985	68.2394	76.3443	52.1234	73.5578
	18.0261	42.3044	41.5938	42.87	68.4105	69.1261	55.5203	55.7631	57.5877	56.3533	75.1224	78.7643	58.6716	68.0825	67.0926	77.7933	64.3363	66.84	77.4085	91.6942	67.5375
	48.3216	51.7047	36.0653	63.41	39.8865	65.1151	64.6729	69.9228	64.2946	66.6488	66.6517	76.9716	88.6955	73.9328	88.7706	50.9512	72.2833	66.2787	69.1122	73.3931	84.953
	30.8225	63.3535	35.6995	42.8055	39.164	46.6884	70.3505	61.0649	48.2081	69.6686	67.0932	51.5815	73.2572	77.8745	85.81	54.2663	59.7644	71.8026	71.1736	67.7693	73.9617
	47.3965	62.0281	36.7819	43.5087	45.4114	78.9754	68.7979	60.5628	71.9871	79.144	67.644	7.6304	61.3373	71.2984	46.4139	74.2672	57.9201	80.6838	69.353	62.8588	76.8459
	57.8301	37.4112	22.1981	71.5303	56.9205	59.5248	61.8307	50.8438	57.7158	48.6467	76.8795	79.4765	84.4524	58.6799	78.7195	86.0212	67.9671	56.9823	75.5208	76.2083	84.3646
	55.1174	45.2827	47.5744	35.5441	59.805	74.7488	82.8119	74.0643	71.271	85.1633	68.8326	75.2295	74.5363	76.2632	67.725	63.1367	62.8692	79.5388	62.33	73.3697	64.3232
	53.2083	53.9067	48.3611	42.163	34.116	76.2083	62.1317	59.7896	63.782	58.0378	77.7529	69.1671	30.5829	38.9904	77.5188	76.7703	53.5106	66.8349	72.5105	86.4169	79.1143
	47.7482	51.1775	43.8981	44.6208	62.8893	61.1128	63.7543	58.1114	62.4799	74.355	62.6977	72.832	67.0417	69.2103	64.9007	59.8391	90.5193	75.5082	61.0443	70.8762	68.477
	62.3445	46.3106	50.9644	38.8161	48.6334	64.0136	73.1909	43.3937	61.1201	54.9959	54.9964	72.7545	52.4944	52.0049	83.0986	80.8404	81.5067	72.7291	72.4767	62.3991	52.8882
	59.7238	46.4105	45.3808	43.4562	53.5383	54.5411	61.5919	53.3038	67.8299	59.4556	59.0308	76.0105	64.1656	71.3385	65.5068	52.6068	53.0568	76.0318	78.0546	65.5826	53.6493
	64.214	40.4862	34.5338	38.7961	45.3147	75.2369	78.4754	56.3723	81.1831	78.0669	67.2293	54.1661	77.3944	70.9259	64.6745	69.5055	56.9047	56.6933	66.0347	68.159	65.0328
	50.7264	48.6247	41.7779	44.8488	41.0421	37.9134	66.837	65.516	70.491	71.869	69.6102	67.3431	72.8748	72.8865	75.4843	66.3699	65.0536	76.9136	53.962	74.4951	62.2737
	37.68	63.9816	38.9794	36.0373	46.2929	62.2454	68.4437	62.7874	77.0591	38.6573	61.9256	60.9841	75.6779	73.2647	53.9315	63.5258	70.9429	81.5758	66.9197	84.2089	74.851
	41.3456	44.5899	47.2721	43.6069	57.3515	59.2222	71.0022	73.5352	54.2546	66.318	62.9539	65.2916	61.2324	55.9612	55.2379	52.8085	59.7423	81.54	88.0949	71.1245	52.4682
	57.3104	65.1067	36.7491	59.0899	55.289	62.6698	62.1208	48.1339	67.5571	32.5835	64.4596	74.1802	70.7451	62.4113	73.0006	61.7241	87.2931	74.9423	61.1158	80.6158	72.2458
	64.7927	43.0736	36.7673	47.0296	55.5873	55.1008	64.3972	75.6931	74.7659	75.4072	76.3908	72.235	59.4292	75.7233	82.2336	69.3741	50.9045	78.9341	75.0066	58.4777	76.8126
	20.0826	44.828	65.0619	37.1525	61.6256	59.0362	61.8317	65.8563	68.2328	69.2512	68.3365	78.3509	62.4312	56.9934	67.5151	68.1313	59.6263	68.4518	57.6526	69.4708	76.1467
	39.1892	68.4237	43.2192	53.4346	63.4865	55.1104	73.8617	55.2392	78.4129	83.3426	69.6063	47.1701	79.011	81.048	79.1884	39.1555	71.0415	82.7013	69.6102	63.8921	72.7925
	38.1648	42.7342	50.3488	28.6008	47.318	61.2391	57.4568	62.0753	75.085	69.6923	70.7065	62.9522	73.832	42.365	61.5179	64.3651	57.2546	59.4139	78.746	81.7309	71.7463
	45.0568	47.5382	56.8706	71.7518	55.3221	67.4594	65.4312	58.6461	68.289	67.4969	68.4525	79.0163	16.8622	61.9833	46.3606	64.2495	71.4498	68.1431	82.407	72.0804	72.2649
	51.371	54.1442	48.8293	37.7569	44.5319	72.7889	65.3063	48.1196	79.5715	45.4501	52.6121	77.9857	28.6209	72.8721	81.8667	77.1963	52.3648	43.2565	67.1363	61.2727	77.8357
	62.2503	45.7808	55.8621	13.228	49.0706	70.4547	55.9621	67.1197	80.6228	59.4623	38.4555	71.8122	68.7478	64.8012	66.6955	83.6356	68.0072	76.0077	79.5229	66.3833	77.8927
	56.338	59.8599	51.2245	49.272	20.6956	61.1935	69.3355	59.5571	66.6157	66.1149	68.6254	76.7482	51.5584	74.2543	45.0527	80.1417	61.8592	80.2697	54.6186	63.4046	68.1785
	60.47	29.0596	59.115	45.4409	52.1397	73.4699	69.8027	57.8218	63.5839	56.9321	62.2078	65.7961	69.8923	64.9068	80.979	70.0112	64.9024	63.2121	80.1633	75.8836	65.4017
	65.1545	56.1439	33.9266	69.7247	45.9451	61.2529	77.273	72.4403	69.2382	73.0907	71.5398	63.3453	64.1311	69.6563	72.8487	76.0009	82.257	73.8004	79.2327	84.6002	77.9967
	66.265	43.289	53.4793	62.8135	40.0745	53.6568	61.0253	78.1286	84.2862	42.5741	72.5834	68.6258	48.8599	59.1689	27.9634	57.9168	72.3221	74.5612	73.2081	71.283	51.8967
	30.9829	43.3255	56.856	29.839	43.0084	54.7559	68.4634	68.38	69.9837	53.6541	78.1311	72.5749	21.941	71.8081	65.1148	61.6591	72.7687	72.6111	78.8781	62.2715	55.915
	62.9515	35.1673	46.9606	57.9654	20.4741	48.2096	55.2121	77.1715	75.1061	71.0975	88.0985	75.4349	73.127	80.242	68.1882	74.5226	80.1932	71.2964	62.4104	69.9702	86.0696
	52.5394	67.403	54.4295	43.4699	44.9556	70.0819	71.9937	64.193	44.0771	42.5444	85.0841	65.1692	72.1622	73.4476	77.0968	25.6621	78.5878	81.6384	74.0981	56.0188	64.2314
	41.8003	52.1198	33.1447	54.5815	47.2789	64.7812	73.1793	66.2241	76.9258	57.7973	45.5608	65.2397	71.3164	62.0117	59.1735	74.167	60.5977	79.828	55.3312	60.0451	55.6927
	28.1569	30.0604	49.634	52.846	42.1629	64.617	73.3044	62.7307	71.6537	63.0631	69.99	65.0949	76.7521	76.505	51.9012	76.2684	75.6	64.8596	76.2877	84.0815	78.8997
	49.3474	54.4578	44.5007	54.2721	25.6552	57.5302	74.2843	75.182	72.9262	53.3385	50.2222	78.127	48.742	55.3804	82.6455	72.7696	46.2597	64.2555	76.1897	64.4363	77.4042
	44.9755	43.6057	37.5791	50.5062	47.0596	67.4055	67.6187	66.589	76.4793	67.3308	64.4531	76.3109	65.4405	30.4709	86.6758	44.9883	70.5297	82.9289	73.162	71.3518	53.1339
	25.913	45.7524	16.0702	49.3286	45.0982	58.0249	51.3633	66.9958	83.8691	73.5402	52.4352	79.827	68.009	66.7844	72.4566	72.9159	82.344	60.7674	65.3588	79.4309	53.3603
	57.3151	43.8759	43.8171	58.3218	50.1067	63.4906	74.5467	62.4584	56.8746	72.1282	85.6952	72.6141	57.6887	71.3011	54.919	76.0374	40.2993	73.7807	79.0614	59.4321	66.3113
	46.5497	44.5214	18.4207	62.8377	48.9269	64.3707	44.9705	59.4226	69.1802	39.7145	66.3356	84.9248	82.8476	76.4208	76.6563	78.5979	46.7221	60.7346	65.8215	72.9941	84.4329
	67.6937	54.6446	46.1232	50.8835	47.7614	50.7777	56.7904	48.4087	72.0905	66.1252	58.8471	68.5745	74.0126	80.6252	26.2096	76.3251	68.8207	60.6524	71.2826	69.4336	77.0578
	52.9649	49.0224	59.3174	48.6754	55.4967	60.4503	67.4085	55.8291	63.1624	70.5029	74.1442	81.1657	74.8463	37.699	70.3364	77.6429	43.6537	93.1557	83.8287	60.2515	61.6314
	54.5426	45.3515	69.9296	65.403	47.4126	79.1835	65.8415	67.8675	55.0624	61.2932	83.1932	91.5209	64.0554	69.0044	31.8573	65.8912	63.8774	79.7333	70.134	92.2403	72.6764
	48.2196	46.0777	62.519	43.2043	47.1306	64.8656	71.3623	53.2276	85.1739	82.7793	66.4867	56.7317	75.9882	69.1608	57.6302	77.0019	84.1204	82.9896	70.3079	74.3377	65.0731
	59.2859	74.7434	43.4539	49.6841	45.2437	43.2507	72.0492	68.7465	57.4068	60.4222	44.3682	24.1637	70.9065	32.3767	86.972	60.1669	87.5739	60.3978	76.7387	77.8772	75.9312
	62.7829	70.2091	56.1733	33.5357	53.8849	64.9443	66.0737	71.7837	68.0123	73.4444	57.4042	57.6384	61.8229	70.9965	45.0841	80.5175	73.6544	81.1161	77.9647	62.6743	83.715
	37.382	50.1101	63.8384	44.3715	47.5302	64.9612	47.7457	59.0936	59.4452	83.4126	74.6213	58.1037	55.2067	62.9444	76.4968	65.7073	79.0694	59.2868	61.6937	83.0134	70.6945
	56.1761	45.1466	63.7559	55.53	41.9907	66.606	68.1589	51.7773	66.7107	49.1591	69.0546	71.7245	56.4616	56.6793	76.0934	67.7158	69.1387	58.3194	64.7392	79.1737	72.638
	43.3697	58.8686	26.5885	55.8347	68.0501	58.7948	43.0086	52.934	56.1811	67.3528	47.1673	75.5999	75.0552	81.041	63.2593	84.611	57.0859	75.0994	72.5109	66.9553	80.1481
	53.1897	32.5451	52.0435	36.2219	58.2399	60.1632	71.7962	59.7726	64.5524	74.4136	58.4331	87.486	74.9369	56.2219	72.6559	62.1696	60.4859	70.7702	76.8566	80.661	74.6279
	46.7461	49.0683	60.2605	60.8371	43.1066	36.1239	68.4397	48.5707	46.7893	80.1463	62.1797	56.6889	73.2804	79.0702	43.5468	60.4508	71.8585	80.7994	62.7746	69.1836	77.7456
	51.1166	48.2545	46.7329	36.6205	34.7448	56.3508	58.0669	48.5835	81.5147	71.1477	71.8874	82.3922	18.3919	64.4713	62.1741	68.8143	50.5623	62.019	67.7781	72.4562	80.9563
	32.9448	65.0354	66.9378	30.6733	37.5332	57.1027	66.0953	32.0174	77.2015	71.3806	63.3651	79.725	60.4675	63.2117	72.028	78.9265	58.2076	74.2968	54.8164	73.436	79.4965
	52.4351	51.3806	66.8554	49.5813	52.5628	81.2161	65.0694	79.0673	47.8333	59.8686	57.7912	74.9221	70.0284	65.5033	81.5915	86.5983	72.2722	74.7455	45.0106	80.4179	66.8732
	54.4132	37.7814	50.2815	31.9648	55.7793	59.7768	76.6731	62.3355	76.8482	63.1182	79.1242	72.9949	65.6086	78.0951	80.1175	60.4664	68.0327	80.7676	64.9148	71.3121	71.2375
	46.4027	47.6817	49.2085	42.5096	40.1813	59.7522	52.5666	55.0856	75.2833	62.352	78.2212	73.9892	74.0436	74.8988	76.183	83.8314	57.3462	82.6371	65.5543	63.4034	11.6852
	26.0304	41.0573	38.899	49.3694	51.9334	60.8031	65.0878	50.7539	53.4326	69.7019	58.1839	71.8444	67.3933	77.9629	76.8707	78.1913	68.0901	87.9284	73.7281	68.7279	61.1664
	76.8072	34.2982	26.4384	55.908	48.3916	70.5848	61.6374	44.2479	61.0057	71.2093	69.616	59.3443	55.8939	82.7205	77.6468	85.6248	67.7427	80.8192	57.8279	84.6546	68.7483
	46.4906	49.3982	60.5022	52.3771	49.6103	48.4888	59.213	63.3127	59.7337	61.9351	60.4081	76.588	64.0222	50.1788	70.9453	67.8045	63.2719	70.9582	56.7472	44.5714	57.9437
	56.2493	49.928	36.2059	63.0709	29.9197	55.1334	69.514	56.6362	70.8186	62.3953	67.7344	72.5816	29.4781	71.1924	76.5479	90.9871	56.2893	79.6464	85.7152	62.1352	74.9687
	42.4866	40.6174	49.7134	42.9826	74.2193	75.5716	73.3382	71.8951	64.9874	65.6311	63.8762	48.4499	63.5233	63.9663	74.3898	82.3423	50.037	62.4674	71.928	61.9621	87.6063
	55.7081	51.7274	62.0571	44.7983	69.1091	70.6718	79.579	61.1672	58.4729	68.7214	81.8582	75.232	13.135	64.5256	74.4218	50.4815	64.6246	83.9938	67.648	72.226	80.1329
	37.0044	44.5783	55.3535	44.9393	73.908	64.2847	60.3007	63.3781	51.2755	79.5699	63.3199	78.638	72.5859	71.3205	67.5278	70.7254	77.0873	59.0334	79.6307	75.1111	68.7819
	39.7478	48.8174	46.0959	45.7134	39.4854	43.4636	73.5835	70.7239	68.7633	63.2175	62.8043	64.7984	69.5393	58.3693	79.3559	73.3626	58.84	64.7596	63.351	64.3426	69.1794
	52.7609	67.4775	61.3916	45.55	60.8069	42.376	76.2926	63.0269	71.7067	65.5057	55.7367	70.8789	80.2728	59.0407	69.0229	77.7504	70.8147	66.1361	57.8491	82.4252	55.7148
	44.5113	64.1424	62.5175	45.2588	35.2381	75.0228	71.7466	68.649	75.0535	70.2674	62.4046	75.3976	65.9572	46.219	67.2381	72.4875	60.5951	84.1597	60.0712	73.6201	79.2109
	49.2262	72.0059	47.4219	26.3566	41.7095	53.2178	57.0197	72.6953	57.4618	38.8407	57.7714	83.6413	82	69.195	66.0617	62.4275	76.2185	82.1408	74.0304	72.8745	51.3562
	47.3164	57.0833	24.7809	49.7511	54.0899	72.061	63.6283	63.1946	57.8457	59.5904	81.1308	82.6421	76.0046	73.9775	46.1655	72.5475	46.0993	65.7559	73.687	78.0311	80.9486
	55.1955	45.8387	52.589	58.293	12.3921	54.3343	57.6104	55.4666	74.4605	42.1903	75.5441	60.5074	78.6382	66.5223	57.822	86.5788	69.3038	81.9642	59.6243	69.1259	63.9571
	42.5747	56.4104	43.1826	46.2411	54.4109	73.159	79.8561	75.1759	82.7377	44.7173	55.9063	53.8519	74.3271	67.1707	80.8569	56.6791	51.3611	83.5895	38.9926	84.877	77.8941
	37.0549	39.9005	44.5753	43.7397	49.1925	66.9525	65.4653	54.031	82.7477	69.274	70.9889	77.8029	60.1425	67.1253	81.0582	74.7448	68.629	78.1822	76.8556	77.3973	76.7939
	55.3191	67.413	30.7868	53.8146	47.7513	64.8222	50.5826	76.4013	81.3248	76.5995	76.1604	83.2939	59.5005	68.4181	82.6699	64.3145	55.6821	67.7967	74.1045	80.8425	81.8848
	37.8208	43.4009	33.4306	49.7721	68.8742	75.4836	77.1325	57.2831	61.1603	71.1773	57.6425	78.056	77.0844	74.229	69.0672	27.2668	64.6872	79.7146	84.2624	79.0466	69.0216
	45.7279	46.0849	43.1481	35.2738	41.7612	56.1439	75.3088	64.461	77.1613	40.1923	69.7655	13.0027	74.4044	60.6183	72.684	63.132	56.826	66.9914	89.1761	41.0217	73.8851
	32.925	34.0383	56.552	50.453	67.8259	60.9769	65.0994	68.4768	60.7997	68.803	64.2385	80.823	89.3788	77.6592	41.6438	65.145	49.0195	84.83	60.5656	68.2247	71.3599
	20.1456	31.228	37.2628	33.9827	65.6605	73.1914	62.9788	71.6576	68.0595	52.8148	52.3223	77.0874	73.4887	62.6133	54.7624	56.7955	54.4969	76.4966	69.1986	90.395	80.6257
	46.1048	45.2396	62.6065	35.4459	56.9023	66.6093	61.3866	47.2461	52.6219	43.2696	58.3373	79.6473	64.3418	74.4603	84.0481	45.1735	84.9095	75.0253	70.516	68.8132	73.0802
	27.4023	43.8294	48.655	44.4756	35.6347	54.4416	78.8961	70.4829	54.9591	52.6541	79.3856	82.0533	71.0174	64.2496	74.0912	34.3554	52.975	57.8004	63.015	54.9866	80.5683
	36.2196	46.0723	63.9804	62.9454	51.5665	49.022	60.448	88.3224	64.8712	56.8073	64.3463	82.5612	64.2109	69.0257	75.0424	33.3796	53.8346	58.3399	55.4608	66.0677	66.3668
	48.9345	51.7589	69.8343	36.9747	44.9478	48.4165	53.1282	83.4481	83.8727	79.6886	66.1792	78.7167	64.4485	43.2277	78.9499	90.3929	69.2814	73.9765	80.6046	73.5764	81.0996
	54.2261	37.7941	35.3003	64.1053	50.8195	53.6079	69.6951	60.6816	81.1875	47.4368	63.5632	79.0721	79.4635	67.6657	60.8987	73.1852	59.3205	72.4336	72.1747	65.5503	76.9189
	60.9056	60.6656	62.9943	27.6547	38.7663	56.7894	39.8452	55.4427	73.5488	65.3391	63.9931	67.5909	71.5326	47.6745	61.1944	73.7764	76.1947	59.1647	72.1285	81.2794	54.2969
	46.6621	50.7226	42.3313	52.0358	47.4331	26.3794	59.8634	55.4917	74.9915	58.5827	69.4626	76.9992	69.1853	60.0969	72.2327	42.7166	69.2547	80.2123	66.6221	75.9622	70.1326
	33.8653	56.5991	42.8392	41.6358	38.5824	49.4227	80.2321	40.3754	69.6299	55.8383	66.6757	71.174	63.1258	68.2198	67.9702	70.6612	56.9848	72.3669	63.0264	56.2971	71.4631
	24.1262	45.2809	53.135	47.0244	37.8205	73.7907	59.3574	71.9921	67.1972	63.2617	66.2347	85.1612	64.1216	58.7028	72.0699	64.1245	71.5057	71.0834	82.9865	68.2902	78.8139
	61.4544	47.2365	45.3598	46.4933	48.1785	71.6424	72.8668	35.3407	66.4062	78.1024	51.9615	49.7208	67.3231	47.4934	89.7331	34.5095	48.6823	74.2831	70.9661	67.6272	75.031
	41.7562	54.1911	50.6992	41.1862	49.4309	66.691	73.7875	71.0583	81.0726	20.1809	43.003	76.8213	26.1719	63.8268	70.0444	54.0907	46.8434	71.865	68.8324	71.0955	81.7058
	26.1972	49.9373	48.5744	65.7766	68.7051	76.5978	50.8057	62.098	58.8575	72.5581	69.5077	57.9379	70.9665	65.4199	34.3343	82.6635	54.6598	77.6341	78.7898	84.2294	82.4567
	30.5456	44.0453	39.5675	35.1798	55.6483	71.0996	74.5565	46.2991	73.5959	54.2823	66.0098	73.4195	73.4661	83.9505	75.6129	45.4653	76.6088	87.105	65.8572	80.6772	75.3877
	44.0503	69.8804	53.1845	78.1929	41.6568	48.0231	59.9146	66.1193	49.379	69.9361	68.727	76.1661	65.7168	79.3508	63.6159	66.466	64.729	64.1725	79.9872	79.1013	73.4771
	47.2767	52.4671	30.8912	58.3844	34.6068	51.2502	71.93	64.5211	73.7147	74.8381	42.3353	70.3195	69.4806	54.964	59.6916	31.0942	59.6112	55.9275	86.1703	47.8404	65.6081
	27.4404	49.9324	42.6961	64.047	36.8406	77.1376	71.3881	41.8945	70.737	74.7997	75.2142	76.8661	83.4055	77.0297	75.9565	71.3844	56.4279	59.6407	89.8874	64.3416	62.7151
	51.9053	45.5063	34.9095	46.9322	38.1846	44.3723	55.6999	60.5437	53.0441	67.0722	65.717	69.6522	71.4023	53.8727	50.5639	75.2832	64.8962	78.816	87.1541	70.5754	44.0914
	40.7923	49.4582	39.7655	31.1574	64.3565	66.2329	52.9842	71.6293	69.3278	71.3467	56.7697	82.6411	73.0638	39.4744	55.9401	10.6254	50.6543	78.5736	73.0006	68.5141	73.902
	56.5238	56.7636	40.5247	32.5454	50.0364	64.7349	68.7959	57.8818	82.1729	61.5562	47.5804	84.9228	80.0116	56.4708	72.7817	16.9801	75.1929	42.9204	53.9	74.3125	70.9313
	46.3785	49.8948	46.0396	40.8658	61.2823	59.1916	60.8803	68.9547	65.4498	45.0863	61.6936	81.2657	76.4526	74.9275	55.108	75.3969	72.152	70.5273	70.067	70.1462	68.4251
	41.5336	52.1325	50.3326	73.7265	57.9014	62.5693	71.0455	55.4768	60.8611	71.1873	63.2987	63.9903	63.7766	82.6993	73.2169	57.3389	76.5571	74.77	70.0839	63.9439	63.3696
	32.3022	58.0837	75.8244	63.6281	53.9926	64.2262	68.624	68.7008	71.3933	62.9618	57.5203	55.286	50.3151	71.9789	47.651	38.4878	87.8604	84.4922	65.456	86.484	80.4407
	45.4987	59.0209	59.5328	40.3245	74.2846	75.3699	74.807	59.9262	46.1807	65.8022	43.3675	84.2661	56.5566	71.5043	34.1746	80.4126	75.2014	74.1519	65.5718	63.1905	65.7069
	43.7612	53.0138	50.029	35.7242	40.3688	72.5913	65.8235	65.8316	63.8732	58.9266	78.3134	71.7862	18.8752	69.7972	66.6722	82.8914	60.5203	81.5316	85.366	76.401	78.087
	28.7791	51.6703	47.897	43.2867	60.222	72.4188	51.7895	45.2476	73.0116	60.4738	60.5925	66.5101	71.2203	80.0503	51.8894	63.7074	69.4084	88.2162	78.8718	58.6016	73.8058
	35.438	46.101	67.5457	56.9155	66.7758	60.8497	66.5389	62.1279	54.3745	59.3337	55.807	71.3811	52.8706	79.3668	80.577	78.0463	60.8575	55.565	69.5569	90.1849	84.63
	37.7157	63.17	43.5331	55.5005	43.818	59.3598	55.6956	66.9309	65.5127	55.5008	79.4921	68.9946	48.4103	68.6743	63.6031	78.7872	71.5162	70.3372	78.5041	59.732	84.2831
	43.3444	44.1556	39.4415	31.0251	63.5885	31.105	55.9911	63.4796	67.6368	75.5839	68.8188	75.25	86.8729	76.135	59.8593	53.9258	85.4164	57.9242	56.6232	76.2832	74.5586
	55.1288	44.2203	38.9179	36.2559	51.3406	60.8138	53.3892	59.5335	68.8492	64.8924	75.6009	78.7231	77.5643	44.9976	74.392	60.0189	61.0115	69.5392	70.6657	74.8012	86.0841
	57.3779	58.6561	65.264	50.576	61.0186	75.5224	60.0306	64.2	57.7307	49.2109	35.6681	70.5824	81.5465	63.8134	53.9025	70.1631	81.1154	71.6528	76.9766	63.9014	78.7037
	41.099	59.9602	34.9074	41.2147	40.0911	67.8384	55.0218	67.7044	51.6639	52.2546	76.7228	77.4205	47.3819	80.286	62.6656	48.3373	72.1225	68.944	58.7722	85.3015	65.2255
	43.547	57.7838	46.5913	58.3527	78.7311	50.658	66.7112	64.6646	57.2931	56.219	57.9611	66.7896	37.2726	66.6047	73.5534	83.5771	75.7911	49.9034	62.2921	75.8566	75.5637
	49.067	65.2909	49.9179	22.9715	47.429	61.8364	62.7543	58.0343	68.23	54.0746	71.267	70.3506	52.726	69.1211	70.273	68.8482	77.5695	88.3573	83.2934	68.6836	67.0273
	43.2272	53.0534	45.7188	53.6466	22.5187	71.2319	67.9468	63.5846	50.2548	54.4948	63.2627	83.3029	63.3478	59.136	78.2295	71.6687	69.0552	80.089	84.2928	67.816	80.007
	62.4547	78.051	51.6939	50.4927	58.4501	60.9533	71.1033	67.3754	62.5283	40.4155	69.9771	35.492	62.1634	57.6529	83.3061	77.157	58.5806	55.2718	62.3256	78.7673	53.8793
	46.615	48.3515	44.0937	36.071	53.4221	49.5217	80.0909	48.728	62.9182	59.3826	75.5446	70.2776	73.2604	71.0592	69.5761	76.1981	46.0352	67.6029	77.5244	64.238	81.9366
	68.0555	34.4493	54.5147	69.6873	54.4033	73.2381	74.5345	52.7002	57.9981	60.8788	59.7283	70.4702	81.382	31.3827	68.2786	73.0739	56.3571	93.706	78.3318	71.4341	85.3952
	36.8688	64.1052	45.9666	23.359	41.9129	64.8294	54.4853	66.776	80.5126	81.3864	70.8142	74.8565	74.4058	73.0581	68.0233	79.7133	68.796	73.416	86.1357	62.7214	42.9978
	51.1093	32.7946	45.4129	54.9178	27.6472	76.3608	58.8116	72.3229	84.4689	73.7911	72.8928	67.711	77.5392	65.7872	85.5892	78.3905	68.541	91.28	80.5111	63.3807	58.7939
	21.1177	48.8952	53.2854	67.654	42.2268	70.985	78.0418	59.4245	74.5964	54.084	65.3991	71.0794	49.3768	46.4661	87.2878	68.8892	63.8624	58.929	66.6762	72.7963	69.2317
	35.564	45.8082	42.1986	47.0743	54.9673	76.464	63.2201	49.9079	65.5168	55.8772	88.1786	79.6	80.6782	70.6529	73.4329	69.977	69.6868	54.6525	39.4845	69.0285	55.5543
	54.8574	40.1858	45.722	45.5734	57.8216	55.6999	71.7152	59.5999	69.5883	71.4966	61.8562	82.2299	68.101	62.1202	62.8264	58.0803	82.2766	72.158	83.3467	76.7481	78.3405
	37.623	42.0705	39.5807	52.6552	44.7733	55.0242	81.9738	73.036	55.1504	55.1535	49.373	81.791	69.9997	58.4487	74.7207	70.8137	47.6489	78.4072	77.5351	60.737	61.7592
	48.1306	62.5821	44.0561	68.5563	39.3661	51.9232	74.3049	64.2651	60.9345	59.5036	65.4509	74.4244	69.9262	57.5104	75.0668	62.6939	41.8514	53.5443	63.4671	69.1226	75.6472
	48.2639	39.4102	45.2986	30.8341	54.975	67.1166	66.7667	50.6833	78.7504	61.1162	53.9511	77.5888	75.586	58.3702	80.8847	46.7125	88.3244	79.9932	74.6394	76.3793	66.2027
	45.2675	51.8351	52.366	44.9804	59.7248	67.7042	56.5636	55.0654	72.6449	74.5267	76.9483	66.9426	76.2504	80.6407	87.1548	72.5051	55.8999	75.8745	71.904	70.5097	74.854
	56.7632	69.5372	31.971	35.5561	49.6974	59.7272	65.6368	61.6343	72.3765	67.959	68.8769	81.8084	84.0847	64.2516	71.05	65.5232	50.5436	81.4032	67.3061	65.4333	63.8311
	64.3309	56.8776	49.4976	52.5608	33.0846	63.6863	80.1451	64.603	70.5244	39.769	59.3041	68.3026	74.5099	75.9165	70.957	35.5689	70.5	34.3509	64.2595	72.2478	79.4043
	41.5744	57.7035	64.432	47.2268	54.5232	79.8244	73.8317	48.5457	63.5173	59.2017	57.6473	79.9971	15.6507	66.9212	78.4335	79.5924	46.8123	60.3853	63.0205	71.4291	85.6761
	50.5442	48.4274	36.9509	46.6758	50.3775	64.5512	68.274	77.6571	54.4922	74.9604	70.9658	68.5101	42.2884	76.253	73.09	67.0991	71.204	83.7373	74.9391	69.0559	66.0644
	51.0267	67.6512	41.4551	42.389	49.6985	45.2417	76.9962	62.7803	56.5766	61.0981	76.5634	76.389	83.3817	69.5597	82.7657	85.5422	51.7879	91.3087	87.1815	81.3208	82.8772
	68.415	49.8919	35.0343	47.752	41.5954	66.2905	59.0413	65.0209	76.5609	52.5068	79.6883	70.7301	76.2658	72.161	79.7727	60.5667	73.6348	56.3586	58.4976	58.9645	55.5511
	37.2808	43.2261	69.4237	33.1745	47.7761	48.3184	28.2034	56.8027	53.2034	59.3278	51.62	74.5242	30.3024	77.6135	68.2268	90.9653	84.4209	88.8368	71.0026	73.8884	73.3311
	67.1339	45.9148	58.5759	68.3575	58.8193	68.3602	63.3882	56.5579	74.019	41.7235	67.9149	68.9983	67.2817	66.7563	71.5913	60.6316	63.0557	79.7014	85.2946	85.1813	82.5804
	44.269	53.9655	51.5494	51.4688	45.5086	62.2387	73.5673	66.7079	59.7149	43.0622	48.8874	48.395	78.9042	63.9209	75.4067	72.4548	78.7214	92.2164	71.4434	63.1394	88.069
	46.1052	59.9175	49.0393	40.3907	26.7765	73.4768	53.5837	52.6387	66.3702	63.6314	52.402	76.874	48.3268	78.1889	48.1817	55.337	65.465	48.9815	82.3657	74.1134	74.931
	60.2871	55.4852	58.5907	54.6573	52.468	61.0169	83.3778	60.9088	37.7146	68.8177	70.6473	76.5672	73.9593	24.0056	80.4662	49.4905	64.6523	73.6523	58.5633	65.8971	57.9428
	59.8817	67.7026	51.0383	48.1795	47.4448	76.8408	67.0315	61.0546	56.8174	65.2611	32.4603	68.215	62.6532	57.8636	82.482	61.0518	64.5968	73.4678	52.9472	76.4757	67.7685
	55.8514	53.3609	54.3291	49.651	38.3513	57.4242	81.1551	72.3551	75.0218	65.9519	67.6584	65.4375	74.4926	56.7944	54.2842	67.5869	78.1526	59.5526	75.3565	64.6017	85.6667
	51.7576	58.2332	36.1099	25.4269	42.7745	71.243	61.3559	41.1952	59.1369	29.9515	57.5963	78.633	86.6409	57.1641	85.2273	72.1378	76.4102	72.6866	77.5034	67.5775	72.4072
	49.9718	64.9259	72.6959	58.24	41.1184	64.1549	60.479	51.6415	70.1246	58.9729	55.0181	77.4874	67.156	68.3369	59.6595	67.3192	81.7082	65.1002	59.8021	65.8942	67.3088
	64.4759	47.1916	65.4162	46.732	32.2806	64.2296	74.3579	65.9107	46.0083	60.7075	67.3507	79.0037	42.2635	81.9857	76.0393	72.5566	69.2926	77.2272	71.9968	84.7115	57.1916
	65.2977	63.7005	61.803	37.4359	44.6056	59.182	60.9135	56.6649	53.9025	70.9493	73.3576	53.025	30.0856	68.5865	81.0964	83.6036	62.5862	57.4737	50.4039	78.5911	68.0177
	25.9631	48.0623	63.7029	52.8105	49.1163	72.3199	39.5168	61.7535	54.7221	53.6694	65.7163	61.5484	68.1491	61.0741	77.5195	48.8192	60.8398	62.5665	72.4102	78.1064	77.6271
	55.0817	53.5995	61.7222	31.6989	47.9954	58.4686	78.6412	49.4041	69.261	59.843	46.0109	66.5845	49.1913	80.1129	74.0728	79.3496	74.2	79.3447	93.9901	65.1024	63.0606
	42.602	36.9013	49.0775	28.1684	63.4439	43.2157	67.8371	73.6854	66.2217	33.5125	59.6619	77.0929	75.3809	75.794	63.966	84.0133	78.5368	75.2101	55.7744	73.8064	59.1278
	54.914	41.8128	37.376	28.9514	56.5843	57.7841	63.0248	50.0472	59.9931	58.6322	75.8285	78.3442	66.2231	63.951	74.1206	69.4168	57.3829	75.0612	72.4361	73.4832	67.3881
	49.0373	62.5816	57.9879	63.3956	44.3265	70.4154	61.3208	77.205	57.2774	70.1007	77.2929	69.9019	67.6603	71.6794	75.5178	26.3249	45.0096	89.6908	86.7388	71.185	56.8175
	37.7907	60.8109	55.1209	45.7283	43.2398	54.4132	70.9964	40.0826	56.5502	74.3264	71.9433	68.5855	61.9168	73.4913	61.223	65.5461	62.853	88.5672	84.6644	65.3926	85.3545
	34.079	71.7206	50.5964	28.2737	59.9266	63.1589	68.9217	65.5557	31.4821	42.9673	42.9067	81.0494	58.9274	52.7973	85.6636	38.8976	76.2044	44.7481	72.6572	74.1582	66.5587
	54.2372	51.4447	55.6881	32.2678	57.2173	55.3471	62.1101	52.6185	55.2372	64.6755	65.6737	87.2268	72.1171	73.2182	77.0088	71.7625	66.7704	81.7821	78.2238	84.1325	71.7148
	46.5187	79.7924	49.3215	43.0412	47.574	70.1368	72.1657	53.8362	65.1917	56.0335	81.5537	82.2639	66.7639	64.8155	53.5498	77.9996	51.7012	77.8172	76.8928	71.6484	70.4356
	36.3887	69.228	46.9534	32.9098	41.7643	71.7972	70.9475	35.2573	65.686	55.0227	47.8613	75.309	64.3818	74.9815	59.7099	69.8282	68.1917	60.8521	55.1549	79.8345	65.8782
	56.8285	49.5481	54.6894	54.94	54.5572	77.1709	55.5983	68.4684	81.4656	61.8935	70.002	81.8925	60.3381	66.6892	72.4106	76.2767	74.3667	77.1117	71.0629	78.3917	70.6001
	51.8686	77.4693	49.9501	57.9473	34.8251	56.7522	63.5237	61.463	47.5239	50.8807	65.3753	40.2645	64.1746	67.7443	60.4461	66.4331	75.1337	68.2144	68.7887	71.0245	76.1019
	41.04	30.0965	32.573	54.4263	39.229	11.5644	69.7099	61.8126	67.4513	73.1169	70.2774	81.5544	66.7019	68.4847	38.9318	78.224	53.3369	48.2025	69.3929	64.515	39.5614
	54.0653	55.6933	48.5123	53.9444	55.6755	62.4846	65.6906	48.5751	57.4078	53.434	76.6332	71.5591	64.1342	72.4677	70.1364	75.955	46.3588	45.2774	79.1395	74.6643	76.9589
	64.4325	32.6943	59.0064	54.7142	61.3694	69.3751	70.4618	54.6253	83.566	74.4697	62.7652	89.3014	67.8476	75.1311	77.1942	52.0776	56.3801	68.8973	82.4113	74.863	55.6665
	50.189	58.5495	55.4925	41.5117	57.102	48.963	67.5229	56.3968	62.7759	68.5604	80.9923	73.47	73.1782	66.7519	68.6998	69.5816	64.2912	88.3843	75.1038	49.047	95.2751
	56.6259	42.4963	60.9696	58.8459	16.0003	62.693	56.9862	72.5593	69.5752	68.3767	63.6739	84.0296	83.3265	32.1053	53.2887	74.2257	63.1539	74.3831	58.4732	71.7455	69.233
	53.1462	56.5474	49.1181	69.4521	50.0865	57.02	58.6796	62.7711	66.5772	57.9579	79.8122	66.3854	68.6481	71.3337	78.9413	82.3244	59.4533	64.2234	58.8304	54.562	68.8576
	53.0783	33.0921	39.4099	71.3641	36.5574	49.347	63.2518	38.1145	67.0623	55.3902	47.3468	85.4994	74.5469	80.8455	61.2412	51.6496	52.3277	83.6691	68.7291	80.9559	64.0628
	52.2044	59.3211	42.8151	47.5819	55.3179	59.9348	62.1568	59.9864	79.609	42.7714	45.3653	82.2019	56.1767	65.1731	57.2108	65.5878	60.8883	75.0862	69.927	68.6541	72.9013
	31.2536	60.9015	59.0946	72.4732	37.38	67.1508	51.0478	51.6593	68.8082	42.2922	61.263	81.913	53.4934	84.9846	74.8063	47.3202	57.8173	67.2039	62.6824	86.8169	82.081
	49.3956	69.9563	37.0709	45.9986	35.4706	65.8644	54.0362	45.8199	69.4906	53.0458	60.2974	76.975	87.4478	76.7978	67.0008	68.9843	32.4248	67.0292	67.3803	63.3889	58.9296
	61.5373	69.0237	34.0115	42.7149	43.8094	57.8262	65.8563	67.6341	72.0394	58.8412	65.8688	79.7529	71.2978	67.9511	67.96	76.8539	40.7321	58.3434	49.9294	61.6167	29.0409
	28.9165	47.6416	66.0375	54.2816	71.0366	45.1436	76.9895	61.8607	74.6357	73.6801	58.8672	67.9353	67.7732	72.1068	67.1654	69.4902	66.626	61.9719	53.9259	73.1161	79.5113
	50.7998	44.8714	66.1511	34.5949	77.1178	40.8411	64.8026	55.4312	69.3288	63.3331	72.1048	86.9563	38.5386	43.7269	41.9167	70.2659	57.934	80.9341	71.4456	85.5836	70.7355
	52.35	69.2996	67.6632	46.1046	39.9787	34.2843	73.3071	57.3985	65.6138	70.6656	71.6922	77.4256	82.6795	45.4847	81.6097	67.1852	64.856	64.5053	72.4743	89.9671	75.8338
	36.5861	35.2603	41.8509	43.8535	36.9303	68.7889	67.5861	39.2291	46.7042	77.7161	42.089	79.2451	81.3302	60.2379	78.9699	74.8242	79.2814	55.3988	67.5031	68.3199	61.2419
	45.1037	41.0076	60.4004	45.2828	42.6437	55.2865	79.1899	64.5436	74.2464	71.4324	66.2002	78.1544	74.9907	35.2059	72.9227	63.2337	74.5964	72.3231	70.1488	77.1712	80.5719
	56.4316	57.0453	41.3969	51.5578	45.3707	56.1619	56.7623	46.6182	64.129	57.9763	43.7822	32.9139	71.6017	67.6217	60.0978	72.6386	71.0044	68.8428	69.2917	60.7736	77.5687
	52.2031	47.4395	50.0559	28.8628	53.3625	58.0647	65.6667	63.9259	74.2879	60.4891	54.7098	67.3986	77.3883	59.9522	85.991	63.4509	70.9857	73.4933	79.7912	75.2203	75.2993
	52.6671	41.1421	40.5293	8.9306	44.8197	65.3008	73.4025	56.6225	77.2711	73.7505	56.0368	77.5427	79.0421	66.9803	68.1505	73.5556	79.8777	68.4822	69.1448	78.9741	83.9642
	41.0114	67.2182	38.4476	67.8134	63.9391	54.4483	63.1117	66.5608	69.984	65.4246	59.8048	72.6707	78.278	68.776	63.6978	85.7031	82.9057	82.1482	84.1039	74.7161	87.1562
	53.4643	50.5792	74.6296	39.8875	79.2243	70.3443	49.3855	72.3971	66.3518	73.3284	53.4625	82.0847	17.864	67.3634	71.94	66.3216	65.5173	65.476	79.2131	75.2751	70.9289
	48.7503	57.3481	63.9718	50.0124	36.1928	53.1083	74.029	56.5005	68.4309	58.2527	70.5035	77.8958	45.7128	25.6749	62.9466	61.6488	57.4794	66.2535	74.9518	69.0239	77.153
	39.9126	50.851	60.4955	52.2481	44.7641	80.5808	56.7016	60.3543	72.2526	60.7234	82.185	52.1918	48.8319	80.6809	70.5597	58.9456	74.7752	74.4231	60.4559	72.4285	21.985
	38.365	44.7208	61.5913	37.4239	48.966	64.2446	44.1066	78.0071	75.8718	53.1427	41.5787	75.167	83.4494	70.0689	81.4618	33.479	62.1752	84.2543	65.3678	54.0804	58.9764
	64.123	59.6879	42.3889	62.5232	53.5508	57.9264	73.7827	55.7733	33.7551	66.4061	67.3566	72.6997	34.6376	67.4588	67.4603	45.7298	70.2482	81.1316	74.0609	75.7242	69.5919
	60.0208	43.8131	44.4646	40.9445	41.2846	65.6538	73.3208	53.0957	51.4018	62.1947	77.9218	70.3614	67.4642	38.1111	73.1562	46.6526	83.1018	81.3969	84.515	62.8956	60.8617
	56.1577	56.7359	38.7881	46.1729	49.532	48.3757	65.2608	60.9114	75.5906	45.7495	69.0808	88.1846	80.9757	60.3311	69.8327	77.6228	51.1235	64.3608	57.2789	88.0035	77.8621
	59.6885	42.9141	40.3059	38.6151	61.4096	64.8844	56.9329	54.1261	48.4455	47.8473	44.9462	73.1241	77.3208	68.7441	41.2902	73.9494	47.8248	90.5791	80.8159	92.6067	80.945
	54.0943	37.1391	47.0293	38.5085	53.4383	60.111	78.7268	58.4712	58.0868	71.4283	70.0182	65.9426	61.5689	68.408	79.5467	84.7974	83.2562	79.3928	63.4112	66.4628	78.1611
	39.955	58.1816	52.9527	45.1747	58.8353	42.9266	60.5669	55.8286	39.5907	61.7144	74.4755	75.807	62.7802	60.4351	75.2686	49.159	66.4687	80.186	72.1665	84.6211	50.2708
	46.7594	53.082	40.8025	26.771	49.3774	71.3793	80.4975	78.8479	76.4632	72.9903	67.9373	73.8412	76.7096	68.6266	82.4703	65.3887	78.9641	71.7505	69.7762	59.0244	66.7242
	55.4641	42.6001	31.1109	73.141	57.5467	65.9849	67.2274	50.7659	77.4675	54.3016	70.968	77.0119	64.7265	51.7317	71.1828	64.1246	81.1339	59.9414	69.3491	83.1109	83.6432
	79.6069	55.0588	48.9716	41.0293	19.2538	47.3873	66.5137	46.6133	56.6386	60.4478	65.7847	64.9556	53.3194	65.1229	45.2707	83.8798	59.3015	56.5231	37.2798	83.0876	68.8332
	61.6537	53.1945	41.624	61.147	40.9843	50.9566	64.5809	47.9628	63.1079	63.0288	46.4429	75.2439	71.3545	82.5338	61.6498	31.9172	66.6397	77.8831	83.1616	79.831	86.4042
	46.7323	43.6739	57.3005	53.7191	55.2579	42.8063	81.3674	49.4899	60.8107	59.6287	73.8196	76.1472	61.2471	77.8487	60.0613	71.6374	71.3704	70.9462	79.9388	79.3333	57.7041
	48.5569	69.9388	50.2606	53.6937	51.3823	49.4926	80.7077	52.628	76.5826	73.8369	65.1453	68.1202	60.6474	74.7825	58.0401	53.5566	52.5635	63.1627	67.4876	50.5536	78.2677
	55.7354	46.9363	44.489	42.8786	60.4557	58.5796	72.8737	42.699	52.9754	81.0382	71.4504	71.3096	72.2801	68.7316	78.9206	51.4642	80.6601	88.0359	72.7016	66.9987	75.1602
	24.6326	64.448	49.2538	52.8693	46.2602	68.178	59.3408	64.1245	64.4354	64.5548	76.7101	72.5324	14.4933	69.4859	89.126	69.3844	59.8149	69.7377	81.2468	74.8112	90.2564
	51.945	59.9769	68.0402	52.5621	56.5857	82.0166	55.4759	64.9743	55.4712	39.7533	66.5738	70.6211	69.9501	76.2044	31.1581	87.8019	51.8516	70.0351	73.7684	69.9218	78.0025
	27.2415	73.3112	44.6668	45.7438	69.1159	63.93	78.3899	55.269	57.9647	77.4778	73.4724	72.1585	55.6449	69.2406	61.8547	63.9042	48.8373	79.829	59.8791	67.5014	72.1962
	38.8626	64.6333	22.3451	47.8774	47.2024	54.1253	76.2401	49.7773	70.769	66.7912	77.6261	84.6875	47.59	72.8129	74.3389	72.4278	70.6256	80.2774	75.7574	73.9652	74.3496
	14.2808	48.5753	40.8373	47.8718	48.0801	60.814	67.644	60.9407	22.1343	66.9662	67.6731	70.8993	76.501	63.747	78.9212	43.5993	70.5154	70.9161	80.8976	85.2857	54.1623
	51.382	46.7154	49.5575	67.7649	57.774	77.3759	48.771	72.9579	74.1565	58.0635	59.6441	77.4543	58.3939	69.908	61.5324	59.7978	74.2818	81.3782	78.6735	83.2062	64.5347
	31.3057	55.5322	54.2955	40.8794	60.5542	38.187	65.146	54.2335	52.8613	58.3848	56.812	55.5758	73.2098	81.6646	64.191	80.7838	61.0495	80.4648	73.2758	69.1169	74.7384
	42.2476	43.0556	54.0009	53.2126	78.8354	43.4261	69.4475	57.7175	56.3799	58.907	74.1767	79.9859	86.8152	37.3231	74.0858	91.179	59.7433	79.0221	81.725	86.4846	82.6111
	46.0555	54.5947	26.4527	39.09	72.4887	61.1191	76.9906	75.3928	51.3901	62.827	67.9691	80.4601	61.2298	60.2001	86.5125	71.1183	84.5604	71.5654	63.1742	51.414	61.0564
	69.6364	50.8628	27.9091	47.3681	62.4609	73.8204	61.1196	64.3119	69.9989	57.7387	76.6327	81.7985	74.5545	54.7401	39.8624	64.2071	47.2847	63.1101	58.9431	73.9422	64.8612
	39.7215	71.7723	34.1912	40.5239	50.0985	59.6805	69.8493	62.3426	73.2093	75.5101	76.9368	76.5019	62.9102	74.1691	71.6717	42.6557	48.0414	62.8607	79.1203	82.3552	77.5379
	35.8143	62.8066	56.7408	42.0804	44.8323	76.5494	51.9293	51.3534	71.7559	78.4384	63.5739	67.0445	84.3233	73.9076	73.7395	48.9729	93.9324	84.9065	55.4735	77.5928	40.7376
	46.0706	77.3261	55.3214	57.9753	35.8553	67.8961	58.0537	68.0767	83.3281	70.5992	67.114	68.5359	58.3674	82.7972	59.6092	79.083	67.3145	81.8923	63.7964	81.9074	74.9896
	38.1635	46.7055	47.0757	66.0193	49.672	61.117	72.9385	65.4056	63.015	70.7652	66.8496	66.3788	64.1255	30.4703	52.4425	76.8397	64.5317	71.6946	68.3652	66.6546	65.2266
	50.2832	20.509	61.1703	19.3125	54.4053	78.3564	71.4472	72.2079	75.3123	63.2817	64.948	79.0591	94.11	61.149	65.4095	77.7203	71.4864	50.1225	55.9944	56.3192	72.574
	38.2907	48.0954	44.6817	44.4675	46.3878	65.6647	54.6434	59.1801	56.2029	27.3962	57.224	52.7693	67.4973	78.8518	76.847	65.7324	62.9157	49.9462	76.9801	67.1702	77.8528
	69.5179	40.8806	72.6886	36.4431	79.8107	65.8921	70.7971	68.4075	54.7813	62.1106	72.4611	82.2361	65.5791	63.0111	76.8614	71.5128	77.4505	75.6533	68.6877	82.1057	69.7492
	73.9446	60.8997	43.3006	54.504	33.0401	52.7719	55.7973	70.506	65.5331	68.9232	63.765	74.3796	63.5734	65.3113	78.7367	85.4351	67.9134	72.4779	73.448	69.8247	90.7344
	65.8954	53.6436	69.7826	66.2884	34.6519	77.9207	66.8702	69.8434	50.9513	48.7485	79.4214	57.2186	49.8428	68.0825	72.9103	75.0814	81.0282	84.1819	54.5823	67.93	68.3689
	46.1632	60.6357	34.6428	43.1142	41.1913	45.614	78.449	52.2246	75.0396	57.3179	80.5539	54.4781	72.4599	71.6062	82.2465	65.646	55.685	58.6395	79.4683	65.414	77.599
	55.2674	65.6371	41.3293	35.4715	45.6644	62.8747	77.157	68.516	68.7459	69.2872	73.0196	48.5285	59.9	37.1984	49.4443	71.5774	67.3365	77.3538	77.6665	72.2164	72.456
	63.7687	45.7205	28.0662	44.7593	52.1501	75.6162	62.2803	57.8913	81.9623	62.8492	56.2608	77.5248	79.9504	57.0119	54.9148	66.3621	66.3834	89.9184	70.6934	74.9089	79.9823
	43.6337	35.3392	44.8877	64.8963	59.5655	49.1064	67.7766	63.3547	61.1669	69.6037	66.7913	74.0869	67.7146	56.954	77.8099	86.4198	73.4262	68.6272	58.2064	66.6765	74.744
	43.3697	63.945	44.8545	61.2666	62.0113	56.376	50.011	74.7149	68.6896	51.574	59.3109	71.1505	72.71	76.8858	72.5698	83.8453	70.6857	76.8385	48.4715	58.5478	68.4739
	35.9671	61.5682	54.3271	41.0738	73.6603	56.8383	62.4042	81.1627	77.3243	69.1089	81.1596	68.7774	62.3681	79.6537	59.2944	66.8869	57.1586	77.8746	74.3915	77.6245	73.8548
	44.913	48.0878	77.3491	41.7126	82.1421	64.9465	58.8817	74.6383	72.3043	39.4429	58.8769	34.859	70.5992	68.8323	44.7805	55.7823	69.1959	52.5446	74.1225	77.9479	81.4621
	45.4439	53.1564	51.5386	50.4789	50.9337	68.9996	51.2778	53.0564	85.8503	63.1472	54.6526	70.2771	80.2049	79.8604	79.2354	50.5163	59.8351	62.806	10.3056	77.0523	71.0533
	48.4576	62.7102	53.4869	32.102	62.7024	67.5513	69.8631	55.6389	76.4007	65.6565	67.6753	65.7637	71.1953	77.2073	80.2927	79.85	54.692	85.676	75.9077	53.9562	72.2098
	51.3834	78.5998	46.6672	55.8089	52.2231	67.2704	41.2803	46.4028	68.1538	80.6173	75.8155	79.3926	63.4423	75.5945	72.4521	58.6807	69.161	70.0581	58.429	64.1871	78.7205
	63.949	53.0241	41.4391	34.2216	39.8626	61.2878	69.5509	54.4665	77.9041	33.7024	54.0101	81.9937	60.1614	72.6345	19.2906	74.5374	57.9743	81.8448	29.6666	76.752	65.4853
	51.4835	47.1098	59.4321	35.8379	32.1819	78.3391	41.4875	67.3836	57.1934	8.21434	60.1982	73.5537	66.9848	57.4709	84.016	76.5823	75.9627	73.4455	49.4758	59.9703	65.9586
	40.6125	66.7704	48.1627	68.2976	53.6787	62.2972	75.179	60.6969	70.0049	60.9561	86.9095	79.5817	73.6082	61.9337	17.5435	79.5913	70.6348	30.2567	75.3237	83.6249	67.3841
	49.5722	59.8036	47.7456	37.5608	64.4581	67.3688	64.417	60.9226	84.5481	7.1897	63.5759	79.3931	80.238	70.9184	73.4709	74.3431	62.4105	67.7254	69.7832	63.6441	84.2358
	40.8947	51.8264	41.3343	62.7406	49.6009	65.6037	77.0103	55.7808	66.5452	65.2827	74.1247	75.5846	48.0343	65.494	79.7571	75.0541	57.8062	78.4421	73.8188	87.4082	68.3213
	41.7789	40.153	57.8612	35.8446	44.6292	65.44	69.4048	58.2998	79.8321	67.9374	64.8408	85.6329	64.859	66.116	61.9772	72.9978	67.2994	91.3968	52.5783	85.7663	57.461
	47.9442	53.0284	21.3275	40.5358	65.3836	67.4616	66.8339	62.0578	71.6498	62.9608	47.6913	75.1723	74.1328	50.2978	55.6259	78.1185	77.575	72.0065	68.5468	69.2882	73.5417
	49.7702	43.9113	35.1781	51.9798	41.7922	65.8422	63.4908	47.1856	77.4734	76.2148	68.1729	75.5651	69.9897	62.1332	49.1759	71.419	68.9919	67.1071	52.207	72.8336	62.9608
	65.2686	60.8754	35.9602	49.8427	56.133	67.9941	55.4934	79.6799	61.0586	53.775	70.3208	74.2608	66.2587	63.6096	56.2649	46.2784	77.5254	73.2784	69.0612	76.0478	82.3891
	56.2837	53.4141	72.1579	54.3447	54.5832	56.6668	52.3402	61.6681	80.3076	77.3942	63.4446	67.4977	71.5992	66.3581	77.2907	65.2783	70.5025	73.9125	84.8834	67.5077	84.0587
	31.5496	62.2263	51.043	50.0672	46.2627	54.9539	76.359	56.8228	71.5148	64.8151	56.0737	84.7065	69.7539	15.4817	75.4457	54.9103	52.9747	80.0604	89.5442	69.6696	61.8245
	40.0157	63.3546	50.5933	11.0831	47.3319	48.012	70.0531	53.7293	82.0818	57.2574	42.8836	69.6855	63.6916	56.5861	70.7913	54.6961	57.3479	73.3362	73.2068	83.785	69.5056
	62.8604	61.1423	57.1839	38.8901	39.7455	67.6822	51.159	64.5802	63.5284	56.6545	47.3244	87.7426	71.4082	72.8392	71.9805	71.7224	68.8003	87.8264	85.6184	81.14	65.491
	48.6323	56.1807	56.3743	32.1871	67.3875	56.302	75.9596	61.2203	71.0646	67.2924	74.7083	84.1416	79.1644	60.777	61.6929	76.1886	88.4314	66.6674	63.5421	68.5952	79.4107
	68.527	45.984	56.9872	59.6377	54.8876	68.277	65.1989	83.4459	47.4082	48.5937	84.1901	83.315	69.7751	77.9899	70.4768	52.2899	81.0952	53.0833	52.9223	61.1676	74.066
	44.2357	41.8269	41.4559	48.1079	51.2988	59.5389	65.6706	46.8164	69.5268	42.766	47.0968	87.9191	54.6725	57.2953	73.9412	62.4305	60.413	70.3569	73.7654	64.3634	72.1486
	45.9036	64.4854	37.8999	57.702	43.3462	54.6583	60.7274	54.1799	58.6225	64.3713	46.8401	77.477	61.2399	63.6652	72.9052	36.494	64.9184	79.7491	66.774	84.0914	64.9689
	68.8863	54.5579	7.51796	63.2649	48.9115	69.1665	68.5	63.2639	63.2613	67.3093	80.8284	81.7287	59.7885	52.9656	61.8724	78.9286	78.3618	57.881	73.8253	73.5026	77.5052
	38.2745	57.2587	69.0092	42.8504	46.2147	52.5386	65.0257	60.7885	64.3239	65.2601	61.5985	80.7697	31.8556	61.5955	66.8769	72.3785	53.9765	64.0395	77.6594	72.3858	74.0257
	42.7396	62.3642	50.2651	52.7607	67.1101	47.1297	69.8645	64.3124	38.5353	61.0924	63.8368	79.2636	48.6545	78.9338	51.8945	52.2134	65.0592	78.4816	72.1362	77.0069	70.3239
	47.5877	45.3926	42.7338	27.6224	70.6419	59.2844	64.7601	65.5167	72.8324	63.8077	69.6831	69.7901	76.2234	47.9266	75.1292	73.6258	61.5471	83.5603	73.8318	79.3735	51.4069
	38.6621	52.3175	42.9454	57.5745	38.7343	61.6732	77.3949	41.1443	83.3127	71.0357	51.3578	60.4554	63.3182	53.886	70.2596	70.5657	71.8539	74.7136	62.9938	53.8769	83.5371
	29.6239	45.049	59.4686	39.8978	78.2279	76.0862	71.8734	70.3485	54.7701	49.3556	67.3015	52.8618	77.7475	65.2721	78.2885	54.61	77.4103	61.6479	71.2736	69.596	73.8541
	49.8323	65.5154	34.5944	56.5207	45.7568	71.3712	60.1437	59.7397	76.9984	77.335	66.0349	73.2682	73.2879	66.6828	71.673	46.9193	35.7442	53.1386	73.3215	73.697	73.6239
	26.0001	63.2361	61.4934	49.5547	48.3188	72.3653	59.7485	66.4976	70.5832	49.161	66.874	70.884	60.9193	56.34	63.0876	67.9894	87.5278	65.5994	76.6374	75.3268	67.7217
	50.2436	42.9529	39.965	55.1311	55.4007	65.7141	86.7804	62.5026	53.1004	79.5309	39.5077	74.9816	63.3883	70.1	82.7109	28.8202	72.0752	65.9386	54.4428	74.3034	79.0784
	76.7715	40.6978	43.5735	42.059	52.5579	58.8164	70.8299	69.5577	83.2558	65.0111	65.2663	57.7626	75.4571	55.522	56.8073	57.0802	91.0301	61.3333	69.8756	77.5348	66.8831
	57.8988	50.3519	63.0571	46.127	44.5618	63.3695	55.2507	57.8916	68.5924	60.7514	55.4484	76.4986	80.5274	62.7757	82.9375	71.7685	76.1773	62.6827	71.7546	78.4595	63.1849
	33.2165	57.2438	58.1104	48.5668	41.0404	66.2149	70.1673	65.8132	65.3259	49.1069	61.6172	74.0113	60.5834	17.1474	28.8127	53.2541	55.0724	82.6899	68.0746	72.7158	77.2612
	43.8552	66.7218	33.3059	39.0042	74.3641	68.8589	77.1245	56.4618	73.2235	58.5386	88.3034	69.1447	67.9688	65.4449	78.3887	73.6836	74.2091	87.7512	68.7879	78.2685	64.9686
	58.3024	51.0048	38.8267	46.8015	51.7527	74.5555	62.775	50.5506	50.2208	62.1484	67.4989	80.2801	75.0922	63.4502	76.8908	61.4261	52.2711	62.5971	66.7678	87.103	58.5101
	49.8816	30.5771	38.4072	69.7544	50.7919	65.4724	60.7151	67.5742	67.5746	58.2259	64.0023	78.082	51.7883	61.8074	67.5319	75.1053	90.597	78.0319	79.8298	77.2249	74.3677
	39.6676	49.62	58.5152	58.2918	50.1181	69.4456	51.9118	53.5141	53.3434	45.0215	84.3426	69.1085	67.4581	64.8425	78.92	59.0838	72.9653	93.155	74.44	46.8227	66.2889
	49.1903	58.4239	21.3463	28.4928	39.451	54.3145	33.2558	61.5362	59.6124	68.5463	76.1247	62.5001	78.7437	51.3154	72.4868	80.4978	74.4883	58.4111	74.0207	63.7413	68.8325
	25.5618	45.6816	58.4698	69.0074	61.6714	48.7763	71.3653	67.1122	46.0601	52.5743	43.8574	78.4329	68.1155	59.8805	75.0982	66.9096	66.6306	84.9133	73.4193	85.645	65.0722
	66.0824	47.2819	42.1702	77.1088	66.3801	64.6287	70.8563	69.3777	74.8043	23.0382	59.1101	69.192	40.1905	70.8838	83.4912	76.3484	77.3107	76.5651	64.2672	72.5259	90.8737
	55.4373	46.6892	43.5471	52.0958	43.3622	69.2162	49.901	71.4621	60.8372	55.5237	26.0668	68.8935	64.1033	65.3551	76.1183	65.2004	66.6911	84.171	81.1707	86.1937	48.8277
	46.6129	47.2264	58.0078	58.4811	46.4216	69.0011	51.2417	55.1794	41.5528	49.6156	73.1135	66.5263	77.9417	81.0597	56.1936	69.0577	67.8343	65.7772	60.8912	73.871	94.588
	51.8536	51.3496	7.43101	29.0008	75.8147	56.5631	75.3251	66.5319	73.0354	74.7309	58.8228	65.1911	36.0598	75.2332	28.8342	64.1368	82.7371	82.7396	85.2793	62.3286	57.3266
	73.085	60.1858	54.697	65.8979	59.5495	69.5627	80.9891	62.2032	74.0624	62.3345	78.7406	80.6686	80.9063	74.0363	53.3961	76.4467	63.0085	81.0204	37.8881	92.7683	80.768
	48.3004	37.8634	36.2133	41.9393	47.0883	70.3065	73.5929	69.0832	74.617	75.1947	53.7095	81.8352	57.4733	76.8261	52.8558	82.9797	52.7735	76.133	77.9553	67.2608	91.4377
	68.8141	50.9429	44.9407	47.3158	41.2509	64.7546	50.7779	51.2326	74.019	57.3598	64.3772	72.5775	82.4743	64.352	71.1575	75.8036	62.4287	81.9526	77.3969	74.463	75.9879
	47.8731	60.8232	48.7581	65.4611	64.6187	48.3792	73.1078	70.4051	53.373	69.9405	42.5273	77.7925	24.7508	75.2768	50.9947	60.0084	66.5976	63.0069	55.4101	72.2373	82.1157
	31.3342	35.4182	38.519	44.8888	56.3151	64.1424	60.5245	66.0699	70.6238	55.1151	66.7557	61.9119	68.8219	68.9036	59.1488	55.5209	69.7757	77.9811	67.0631	58.9185	73.2027
	39.9561	58.6485	43.7937	34.9806	37.3494	64.5108	65.8292	77.1141	63.2491	25.6303	80.2621	78.4754	78.7077	64.5494	65.3221	63.1229	64.7667	54.5093	55.7237	72.8503	87.6302
	43.5067	22.2244	48.2433	49.8898	48.8397	56.8332	75.0571	51.8041	65.8446	66.3242	64.7677	80.1654	72.8075	76.6896	82.626	74.9664	63.1483	59.5643	84.9478	65.9799	79.8376
	55.4958	37.0335	52.9894	33.3057	39.164	36.497	69.2158	60.5125	78.6295	86.2908	59.2726	82.8606	82.7695	59.5791	54.1566	55.6243	74.0865	58.4487	74.2759	66.9742	73.0415
	53.6505	53.4589	43.8212	48.0152	38.551	61.0752	76.07	54.2747	63.8396	48.9963	72.6088	55.344	70.1359	86.7901	63.1319	67.6116	62.5732	74.1793	83.1749	86.3159	71.0402
	62.2454	48.6732	49.141	65.7304	57.6459	70.8924	58.8425	61.2249	65.7668	73.4506	64.1849	61.962	76.7585	75.8923	58.0468	73.263	68.4051	33.7803	68.5575	65.5032	63.1555
	59.2295	42.1862	34.5052	49.6319	47.5039	38.6969	51.9609	53.8881	81.1224	55.894	21.3053	75.0141	18.9921	83.2084	81.3752	62.7154	75.743	85.785	81.6432	73.3245	62.499
	56.5706	43.8833	54.3965	60.3924	15.5941	50.3199	61.3818	51.499	68.5537	76.3264	59.4862	70.9087	76.1043	57.967	82.88	81.5835	66.9848	75.595	67.1417	53.7401	47.931
	56.8295	58.5144	28.7475	43.4474	53.8839	49.9221	44.8987	57.4905	66.3083	54.2626	73.5002	71.5155	58.8821	76.4796	82.6664	59.0956	69.702	72.5059	72.0909	55.8784	53.4702
	32.3596	55.3974	54.3259	53.2579	46.6747	79.3816	65.5058	60.3711	57.3573	64.8409	61.9573	66.4666	39.9441	76.0699	72.8073	65.7291	57.545	78.3808	67.0143	78.4976	80.4864
	54.3823	60.7031	65.7978	27.0354	48.8094	57.9656	66.6332	59.9547	77.2247	64.9427	77.3905	70.7496	60.5497	56.9769	66.345	76.201	73.5891	78.5168	87.8309	87.145	74.7795
	42.4772	47.5628	43.7591	50.6122	51.391	52.9269	61.9456	66.7334	39.7122	70.5581	67.3501	72.9439	78.4998	61.663	76.8307	37.4486	48.3026	57.1436	65.0507	71.0052	81.8996
	51.5121	25.6678	78.8554	44.9381	44.9096	61.9728	65.7703	64.0531	72.9423	17.3193	50.6843	73.8295	72.6326	66.5766	66.4644	85.3507	58.9554	88.3947	81.2025	91.7917	70.1516
	53.036	58.4534	56.9784	53.0069	31.9085	43.7991	53.4436	74.6668	69.9987	60.459	56.8443	84.0276	87.4698	68.978	74.5039	46.1315	86.512	76.6053	83.7485	75.3768	77.0197
	52.8147	31.1421	61.578	61.4956	50.132	55.7813	70.1554	65.0026	53.0088	55.5033	53.4978	75.5588	50.5084	70.1279	67.1431	64.864	68.2443	85.2277	80.3746	69.2188	85.3812
	60.5204	78.4965	49.6837	57.1925	47.3485	57.8679	52.8024	54.7426	68.3636	47.8907	77.4278	82.9067	68.5169	70.591	68.9866	81.5547	89.1587	70.8831	64.5693	64.7187	65.5155
	45.7526	50.0222	76.3552	72.7615	47.6079	32.0921	76.926	69.4914	75.7151	55.7638	71.613	64.4152	77.7881	70.8942	64.752	72.8246	76.5163	80.998	62.1592	80.9889	66.5446
	49.8847	48.5249	33.6837	46.1829	72.7654	81.5429	60.5583	63.7558	59.8738	49.7024	51.9324	76.7477	70.7199	67.4384	74.3001	81.1246	61.4235	74.1022	76.7553	64.6666	70.4377
	48.2787	66.0345	58.4285	31.2183	45.5357	49.7889	64.2038	56.8796	73.0479	49.1516	68.3119	64.1391	73.1068	57.3251	62.7806	69.7041	80.8492	67.0318	83.2106	62.4546	83.5437
	54.7957	32.7021	51.5675	58.9286	28.0229	45.7711	69.1148	64.6854	62.3062	40.6368	69.522	62.9022	27.2771	74.757	67.4439	73.2923	53.896	93.3863	82.9859	53.3757	77.6997
	44.5221	56.6426	65.824	57.5658	46.5042	73.0316	68.881	73.5267	71.2203	60.1923	53.3196	79.5506	64.9146	76.4865	67.2076	76.9622	41.4426	92.8203	67.355	66.9489	64.8017
	48.1685	51.6078	37.929	65.4672	44.7375	66.9943	71.0127	52.5282	61.1782	47.4713	73.5284	80.5606	59.0562	67.3777	80.8259	76.2351	80.9969	85.2889	73.5476	74.2871	53.3666
	42.7153	56.6847	48.4953	36.5913	54.9607	63.6752	69.2548	68.7587	69.1822		67.3909	63.6027	63.8871	70.8851	77.7804	88.6314	68.3193	71.1322	82.3484	62.9852	72.8858
	64.7798	42.7379	44.7302	55.3086	57.2533	43.0594	51.2466	59.3956	65.02		72.25	55.7355	72.9762	71.4522	74.3665	75.2356	62.2341	81.5818	42.8742	84.7985	68.5438
	68.2349	19.9348	44.6216	24.4665	56.3868	55.5755	39.8746	64.7713	55.8131		64.6578	53.9175	55.0531	72.0568	66.4283	59.4288	70.9211	76.7387	65.5827	66.6773	67.466
	66.0199	65.7545	38.7328	38.3838	51.8434	51.4709	73.6902	77.1296	41.2489		65.22	67.8175	51.1727	71.9539	85.8633	87.3329	69.4718	66.0864	59.0482	71.6283	72.5427
	54.0641	40.0714	62.1106	40.3727	20.1328	71.4482	60.6932	53.8847	65.975		49.2062	80.6687	57.2921	68.9206	79.5585	72.455	68.5275	79.5511	76.4976	74.7888	82.9792
	29.6129	31.6154	51.5936	53.5308	39.1005	61.3145	68.5293	69.3292	78.2632		73.1354	72.7349	90.6445	74.0867	80.2918	70.5755	67.1647	68.0799	75.453	73.2497	55.0075
	42.5144	44.0655	47.5957	28.0115	28.3951	63.0904	51.6806	59.4014	77.1646		55.783	77.1204	54.0706	65.2127	79.2528	77.4167	54.7716	76.0567	70.7992	70.563	68.6407
	43.9409	37.2514	42.3586	68.5414	52.7394	62.4985	71.7063	68.6932	66.248		54.6297	80.8197	79.6929	78.227	81.7907	65.2485	47.3465	81.6044	74.3255	87.2586	67.7884
	38.5354	43.1217	48.019	47.2826	49.9591	69.6479	70.1548	58.3828	57.9775		61.2587	68.1205	88.4073	52.276	65.7169	72.8802	72.0552	84.0493	79.0354	68.4798	87.0011
	31.8193	39.1723	64.5233	24.1026	35.7836	45.5149	79.6458	73.6167	47.2913		60.2573	79.8245	77.7293	67.9517	69.1789	68.7437	73.8903	53.5126	71.9374	72.3238	50.318
	67.3721	38.4357	34.8743	43.0036	69.1074	71.4815	60.3005	75.903	64.2347		31.6979	62.195	58.2128	59.128	73.4625	76.2928	62.2932	71.7378	86.1805	80.8673	68.5478
	61.873	49.8388	26.9935	38.5571	56.3326	63.2829	65.0972	69.6487	59.8416		59.2153	84.2519	63.0877	76.42	61.6746	80.0904	65.8884	61.8351	68.7132	75.1854	85.9425
	64.4344	35.3046	20.3815	33.6367	45.3481	45.2113	84.4141	75.3995	69.0353		66.7829	71.1095	77.7834	70.0603	60.5298	60.0542	59.359	62.8751	78.7326	64.2798	84.3127
	46.7336	57.6305	50.2016	43.5275	50.6533	58.9703	66.1215	63.0898	63.0864		72.1852	54.78	77.2268	74.1873	60.2219	54.5272	72.4145	68.0316	73.273	59.4376	77.7087
	22.1146	33.2485	56.578	34.6314	40.7458	64.7918	75.2809	54.6925	59.8989		51.4923	89.9278	77.4206	68.5567	80.431	79.2738	64.2614	81.2902	77.8965	60.1651	71.788
	52.9127	66.7221	54.4213	44.5819	65.176	54.5882	70.6797	65.9577	43.3625		46.8418	74.4228	46.3068	52.2236	76.2403	80.08	83.5163	77.8436	69.9621	66.7244	92.5948
	48.7507	59.4986	48.1227	33.0489	45.5876	53.7957	65.8686	74.8067	62.0156		60.9816	72.2362	72.6956	56.6158	49.1554	70.9296	73.3781	72.6624	81.1986	50.1107	80.3948
	49.4603	30.68	32.2596	46.8163	45.7085	59.574	65.9337	56.9863	65.1265		78.7243	71.7359	57.5842	82.644	65.2014	34.0519	78.0874	74.6404	47.0754	75.578	63.4166
	56.6712	55.1804	48.1445	51.1869	56.83	38.1311	77.0558	56.8379	74.527		65.5632	72.9105	72.6324	60.6975	73.5055	65.7488	67.7958	85.3888	50.9941	56.0235	65.6813
	40.6517	53.2348	53.1691	39.3382	47.2209	53.5313	72.363	60.3577	64.4361		66.9612	71.8386	71.4528	90.4054	71.1749	74.0472	67.4263	41.2303	65.3264	86.3211	65.6895
	54.5069	68.6395	64.6196	35.6	64.8252	54.8338	34.023	71.7338	59.5115		71.8679	84.2322	65.4276	68.7193	84.7935	82.535	55.166	52.2568	44.8101	81.5868	83.8961
	44.612	28.1147	64.1577	54.5331	66.1086	58.8054	74.2462	61.2313	57.7098		54.083	80.6948	77.6622	76.272	77.8878	71.8629	45.9834	90.1303	70.0079	64.1163	55.8133
	56.2003	49.8804	43.6464	43.3258	69.3163	68.5348	72.5385	52.4431	51.4015		49.5048	79.7485	68.8686	57.2394	82.5026	31.8044	56.6649	59.6393	70.693	69.7121	50.7251
	45.6392	56.3648	42.3779	54.0068	42.7748	43.3051	68.0718	71.1696	70.822		53.9474	63.7187	70.4058	72.3761	62.6107	40.1888	62.5656	55.8452	50.2766	56.7101	86.4235
	49.8297	66.2681	33.9262	54.2274	63.8848	39.2089	70.8028	66.7664	77.0015		63.2434	63.6115	70.6475	62.4915	73.6339	83.3571	68.3015	81.9965	71.9938	70.8946	72.0903
	51.4579	54.3701	68.9017	55.6137	56.8516	44.6331	60.6309	52.4799	62.3199		78.8377	75.8348	79.6443	50.9498	59.7445	50.2934	74.1125	62.2074	66.8356	69.5613	85.3165
	55.8365	55.7785	46.0771	68.4912	37.0425	64.7071	78.1693	61.2049	72.4943		84.2706	74.5021	62.2151	68.8505	65.1874	68.0644	68.5798	74.7627	81.9245	66.0995	40.5978
	80.1568	26.8155	43.4381	45.9762	48.8469	67.9913	54.5325	76.3972	55.9145		55.2511	83.9337	61.3407	62.4579	65.2484	82.0571	76.7191	93.0321	57.1882	81.2458	68.0045
	60.4085	65.4545	40.2093	56.67	49.9305	60.6486	59.8822	68.2836	24.9371		74.7201	73.3138	85.3913	74.7611	84.4693	78.6996	70.2204	83.3842	71.7572	80.576	79.8163
	50.2493	48.495	39.45	16.2096	34.4335	63.6355	56.1493	75.9921	76.4447		79.041	67.6024	62.5975	68.9789	92.1692	71.1997	67.7147	80.3751	66.3439	76.4033	68.9929
	61.6436	36.6733	47.6867	38.0291	52.5166	39.8011	63.2848	60.8796	76.7679		71.7063	63.0063	68.5241	58.0323	84.8322	75.0534	63.9842	69.0925	81.7482	46.4398	58.9993
	54.5362	47.0234	53.1862	37.3089	59.536	64.061	68.4755	76.4707	56.2997		62.6211	78.2315	56.2348	28.2673	68.3365	77.2622	77.5156	86.6244	61.6665	70.9467	68.9771
	32.0343	46.0002	50.011	60.6823	61.5482	52.8192	67.2349	53.2685	71.818		52.9095	79.2698	84.3224	80.6692	65.4365	74.5608	47.7304	73.7236	63.6528	73.2266	49.9067
	48.3377	44.5033	72.38	52.3617	56.0835	78.1378	68.5496	36.2968	64.4194		68.4465	74.1908	64.6166	71.6643	82.7478	71.659	78.0133	65.4405	80.8571	82.7949	65.0977
	69.2851	42.9363	48.79	35.3706	41.9655	59.8142	64.238	66.3692	63.2068		58.9969	66.0214	69.1391	71.8901	47.2438	68.9547	66.5566	79.1882	88.1464	77.7801	75.2469
	60.4961	48.4257	41.4136	47.0869	44.6043	54.9939	74.527	69.0307	69.9466		59.8615	75.1713	80.091	67.5705	81.4988	66.7426	61.7662	84.29	67.216	88.5222	64.9133
	28.2561	58.1468	51.3887	55.9488	69.6893	61.7358	70.6335	77.9281	71.2103		65.8376	61.2907	58.9269	66.9098	73.9258	62.1478	54.4712	33.5262	59.5255	76.2227	56.3834
	57.4815	64.1461	38.0978	57.3556	46.2403	63.6014	66.8834	56.5764	54.1172		59.7228	69.4014	40.3658	67.4809	86.3264	85.1106	67.8353	66.5814	55.4826	67.8322	78.9152
	26.7021	59.4379	35.7794	34.764	56.2821	68.2827	68.4658	47.2738	44.2051		64.8488	79.3306	65.04	67.6379	78.8669	77.3002	64.2122	81.9129	89.7764	75.9905	66.4864
	42.1607	59.6751	51.1386	39.6149	37.975	61.4506	67.5286	66.3803	72.1728		81.5521	45.3273	61.9288	68.0622	69.2121	86.5938	64.7329	86.2892	41.5742	56.824	86.7696
	33.4446	61.8166	48.2738	23.7613	40.9274	77.3284	52.8338	47.7457	68.8022		64.2497	79.0897	33.9061	72.6711	73.7871	52.0978	75.433	82.2116	48.0054	81.8019	79.9879
	46.7246	46.225	42.772	52.3115	55.2017	55.2486	73.4738	60.7152	58.8106		63.4532	81.7798	69.3821	68.7899	37.4333	73.4116	67.8957	83.0948	78.3009	82.2948	76.2339
	64.6668	39.7492	56.8863	41.5846	38.1793	67.6659	69.1418	73.9376	44.6482		76.1482	67.1372	74.6305	59.5571	75.821	59.1894	69.4131	61.7187	80.4844	59.5687	65.5748
	57.9477	67.4995	59.4769	38.0057	68.4616	77.7244	65.8731	65.8528	69.2108		75.3933	80.3954	84.4317	86.4281	13.3217	61.5178	63.2779	79.903	76.377	63.9838	73.3613
	50.9345	43.2554	60.2747	47.6863	51.5072	68.5786	42.1905	57.7478	80.8272		60.1916	67.4902	70.9048	65.8875	89.4071	74.1433	72.244	70.0543	72.5212	44.9607	61.3879
	38.0965	32.4206	47.9442	34.2951	60.8238	51.616	66.0277	68.8675	77.1076		74.4084	76.8933	73.0332	55.9476	78.7413	77.0662	60.9787	90.3661	76.3426	80.9524	68.3318
	39.934	55.1959	40.6859	47.3777	47.3815	59.0831	73.6526	59.5938	66.3773		65.4255	79.2333	75.6764	72.9159	77.5697	36.7825	81.4136	76.6703	61.6017	59.2282	74.4685
	39.6372	57.8335	45.3801	38.2537	51.5993	68.0434	69.6902	68.7952	69.649		69.2939	76.9443	55.8001	81.1596	71.0623	72.9445	71.0658	75.6338	68.4144	79.9221	73.5248
	46.1732	57.1399	40.3084	36.6396	53.9727	62.4177	47.2763	78.9608	72.2896		68.5543	75.0605	64.38	83.6248	82.7558	68.0622	61.7778	76.304	74.0734	69.4138	68.8421
	49.8385	72.2497	44.3504	51.9394	43.4927	55.2663	64.977	57.8848	71.5627		55.7857	81.3351	76.0927	71.7927	69.244	79.2857	92.6708	70.2253	39.5461	54.0904	70.7224
	38.7261	26.9676	41.1057	33.3206	48.3294	55.9398	63.3177	75.1951	68.2049		48.1051	62.7616	69.9796	62.8372	76.4106	74.9718	83.0922	72.2991	67.0568	82.9068	78.9085
	43.3973	64.7403	52.9153	30.5902	46.0131	27.7997	63.117	64.4433	49.9087		75.1124	62.8636	60.7019	76.223	59.2766	71.5307	56.4511	86.3978	81.5469	81.7719	55.2991
	27.4327	67.6866	46.1768	28.7465	49.9567	75.6203	60.8788	49.9262	68.0636		47.5785	63.3488	77.8624	45.1161	74.9385	73.7915	77.4409	75.9315	68.9205	72.9196	64.025
	58.7611	57.3731	50.8916	44.3659	54.342	77.1554	70.9727	65.032	85.1898		63.0241	86.2604	41.2905	56.361	57.3591	53.3754	80.5331	90.8395	84.5716	79.2308	77.3414
	65.9724	38.1343	58.2912	32.8015	52.9185	62.1047	67.6183	61.1758	51.4873		54.3298	57.9904	66.2089	78.052	77.1707	74.8537	58.0524	85.5023	40.4122	68.3193	50.4714
	53.1469	53.3572	51.5039	50.8534	29.8048	58.1378	76.7639	75.9573	58.4519		69.2406	80.6515	65.5288	81.2205	56.1937	77.6692	70.0064	77.1235	64.1486	88.516	71.5782
	54.7617	38.5672	55.8405	47.6757	56.6665	53.2909	54.0516	73.0759	45.6756		57.8374	78.8447	44.3351	62.8366	67.3582	59.8108	57.9874	64.1388	79.5636	78.8406	89.3365
	52.8905	42.7758	60.3123	54.7138	51.5132	59.1439	70.4971	54.6834	46.0589		59.9727	62.9953	60.0283	79.3427	65.891	73.4092	45.3887	75.2085	78.7429	55.9293	46.1797
	40.8485	68.3864	57.7592	47.4914	54.2019	50.9242	80.2823	56.1926	52.2558		76.9475	79.8537	72.0738	66.4314	66.6636	54.7277	56.3581	66.4641	74.8444	45.9667	66.224
	47.2879	55.8603	22.8537	57.6935	44.1445	52.9379	74.2079	72.3865	42.5184		69.9197	68.1577	71.2038	39.0628	53.7449	31.2847	64.5174	68.3516	40.84	60.4829	55.1891
	46.5559	48.2061	53.7079	38.6861	66.4904	60.7469	56.2911	42.3488	78.9271		70.0852	79.9737	74.0918	66.3124	81.9043	76.1738	63.1672	67.5662	61.4759	64.7211	71.6335
	39.2835	68.468	67.4119	41.1301	48.3719	57.2362	63.2339	69.4414	64.8845		73.3909	80.6512	47.3207	77.152	79.5707	72.0807	75.5191	51.0189	73.496	74.0554	95.3638
	61.3056	52.9628	47.9761	48.2884	53.9007	73.0305	64.4836	67.8328	76.9973		66.3497	77.963	43.9136	72.3124	50.5002	57.7009	77.205	86.7067	70.8163	47.1758	77.3319
	71.5871	51.3553	52.4222	68.3869	55.0076	89.9198	69.1313	84.2848	55.4071		56.9606	79.0002	52.2394	48.5593	67.1202	74.46	70.2871	89.8045	70.8912	68.8195	82.2836
	26.2914	44.0335	58.0993	28.1684	70.0681	54.8812	68.5592	69.5654	77.7129		78.7622	62.9329	77.3694	76.2328	70.0177	75.9684	52.5726	89.4841	81.5421	52.5655	48.6542
	51.7665	34.9208	49.2178	58.1489	46.3584	72.3737	72.7393	70.985	45.3119		41.0228	60.7875	60.7434	75.0788	73.2568	60.4669	80.933	54.6112	66.6098	66.3306	81.9383
	32.6288	68.8202	53.0523	48.8062	65.8545	66.5429	75.9737	49.8376	73.2331		64.8091	70.9552	73.0998	70.0738	57.6992	76.0847	80.5799	83.7479	66.1202	89.684	82.8287
	43.5624	51.2283	58.548	47.9531	60.8987	48.1152	76.8514	51.3564	77.8548		55.9496	70.7217	62.3194	63.1338	57.5729	83.6753	72.6464	81.6999	63.6368	73.8416	81.7034
	34.7795	52.4298	50.5347	45.9502	46.0812	73.7532	54.7314	69.0834	67.9761		56.4221	76.7703	57.7827	74.1102	49.9146	66.3046	85.1764	89.6506	84.2096	61.6985	79.2223
	43.5166	68.8505	35.8896	55.3163	55.7821	62.1623	57.8385	68.5793	60.5777		72.6914	69.0071	26.2737	65.5464	71.4764	77.389	90.4973	69.8453	65.8837	83.1339	66.3108
	52.0998	34.7683	36.1241	34.5143	83.3011	67.4702	65.3506	69.8542	71.4721		69.3095	73.0094	66.7955	72.9972	88.2171	69.9083	51.3553	56.8722	64.983	82.1252	69.7698
	43.3702	61.2743	50.7897	43.9402	47.9095	44.6754	74.3151	63.6529	65.8293		56.967	73.8472	67.7706	71.7635	72.4709	60.4809	68.4531	79.922	81.0648	73.5406	66.0139
	69.7848	57.9791	40.4696	58.352	53.8003	62.8177	75.7559	52.6161	80.0861		69.7535	84.3196	71.9195	62.4686	79.0072	67.0751	45.9616	50.5844	85.9532	78.2454	73.8599
	38.7375	45.164	27.9256	38.6649	47.1314	59.4773	74.6344	65.1248	71.505		48.9222	67.1499	61.3242	56.783	78.7303	79.1546	71.2683	76.5083	86.7564	72.7393	64.6076
	48.4333	53.4712	45.1017	52.8433	50.3742	62.9339	58.1964	51.3775	84.732		67.0171	66.6682	77.5527	76.431	60.9242	72.4514	52.8454	72.5766	58.2766	78.8625	60.8191
	49.6256	39.8248	28.1816	59.1268	65.6365	48.9008	70.014	72.6764	71.2058		44.8174	63.2988	78.0659	85.5594	59.699	42.5169	63.2407	54.8925	64.8458	75.5687	80.082
	40.3373	48.115	45.4444	54.7196	77.0129	39.0172	55.0828	59.346	71.5437		48.8623	80.1336	84.8424	78.1704	76.066	69.7177	71.1859	89.4227	86.0918	70.8622	65.1901
	49.8514	53.7002	48.3582	53.083	42.4548	54.9233	66.6447	52.896	57.6623		49.998	61.6144	82.1718	72.5109	81.7199	90.7705	58.2128	75.9894	67.1804	55.219	55.129
	49.3218	56.9087	53.3774	46.9115	59.1125	79.1893	72.9871	60.4454	78.1192		79.6824	77.5936	76.2177	69.4988	77.9204	16.1688	71.5758	82.2184	73.5349	51.1522	76.222
	52.8984	71.3458	57.5504	56.133	61.2639	64.1207	65.7203	76.2216	60.4313		47.4676	70.9041	69.7934	66.8548	62.0391	31.3524	84.7671	94.8445	91.8364	69.158	84.4848
	45.7738	44.6124	44.6369	55.8476	47.0821	60.7564	69.319	73.2922	67.2132		76.0241	79.156	80.842	71.1273	72.1437	90.0809	83.8501	59.3218	80.3701	82.2946	63.3043
	54.4392	63.0546	43.4412	70.2406	63.1461	62.2895	70.6415	60.2746	74.9771		55.397	73.222	73.6394	61.9645	78.4764	61.0781	39.1771	82.0421	63.743	71.6847	69.064
	25.4891	35.3613	44.6117	48.5888	46.6581	54.5064	82.1424	70.2377	57.3454		58.4104	91.4677	86.073	70.8534	76.1519	71.7573	62.209	79.2791	70.016	79.6695	63.1701
	46.0616	46.3727	40.021	43.2463	30.2415	59.7456	80.0482	59.7541	68.1296		69.2407	71.1413	58.1686	64.6155	76.3303	73.5801	82.1724	78.971	79.2652	68.6135	79.5542
	42.0785	54.0852	51.7521	49.9471	51.8697	55.4785	77.7544	67.7973	55.7259		67.6125	77.4579	63.5414	70.7956	73.8616	85.8518	57.7175	78.2724	66.3205	71.3154	76.0158
	45.2223	48.9678	55.2333	47.0531	60.9307	68.1567	64.2126	52.2224	85.3699		57.9442	69.8031	75.0932	61.7658	82.2023	69.1254	64.6733	72.6098	83.8839	50.1272	64.1398
	62.0296	55.1053	56.9718	58.0679	36.4927	51.1809	53.1143	60.5879	73.7307		62.7392	72.5664	50.9904	73.9893	54.5872	81.4014	64.2833	69.1846	62.9912	71.1009	73.0512
	32.5079	68.5581	51.2816	58.5264	62.182	61.8525	69.9996	64.3506	67.5285		66.1387	79.8763	79.6549	79.0086	79.7996	84.0102	63.9883	65.9311	88.7857	77.2531	47.9225
	42.8922	49.1142	33.3132	48.5597	23.6571	68.4401	57.9604	65.9697	74.5524		55.7704	74.9235	71.9785	65.9283	69.5707	75.8676	54.718	74.9559	52.1033	67.1699	67.1744
	18.2171	42.6203	31.1035	51.2197	49.649	45.6532	73.2495	50.9411	70.0887		70.8811	70.5366	80.1873	61.424	83.7924	59.1626	64.3199	54.8001	59.485	78.2652	73.7725
	47.3514	50.2929	57.7814	33.2612	39.4933	60.6645	58.0287	69.8602	67.3433		80.5106	73.8774	60.7209	81.2594	79.9946	87.9071	55.3343	25.6706	62.1322	70.8982	63.9701
	47.5221	41.3918	45.7946	53.3901	59.3308	51.7484	74.4844	66.5854	82.831		52.3862	76.2173	46.106	63.2086	60.9285	58.8331	85.9982	65.3885	86.8872	88.4123	54.4716
	57.3418	55.7512	37.9917	60.1988	50.0867	94.9154	69.9564	70.6145	63.0898		47.6737	62.7343	22.0117	60.8536	69.9392	80.8429	67.5059	73.2032	88.6622	66.5041	65.6417
	43.6193	61.4524	55.5791	27.3348	54.7805	59.0096	71.7988	62.5217	67.6245		66.4751	82.8396	49.5093	74.6799	71.552	73.9183	65.929	84.6251	61.8659	44.5063	77.2914
	37.8739	39.8438	49.9834	26.0291	45.6637	69.4908	59.0597	62.9871	71.0932		76.3934	85.8616	70.4597	79.0372	84.9721	91.4748	68.9265	69.7296	74.5761	77.52	52.7999
	52.2634	58.0634	33.5899	27.578	39.7045	68.0444	63.8101	73.1731	76.5935		79.6908	64.2817	45.9802	70.0252	70.3965	61.9071	74.0911	48.8338	71.171	71.9224	85.4269
	70.9753	50.6543	55.7318	55.1706	57.7665	59.4565	66.9194	61.2912	75.698		58.6493	76.7806	79.4258	56.7411	77.7522	78.5708	60.3229	83.5588	74.0791	77.1369	51.6201
	24.8423	36.888	60.1065	65.2905	24.2714	53.3849	52.889	59.6828	56.6551		66.5611	81.7509	72.4985	61.5548	74.2354	59.6921	75.2142	60.4938	69.5036	69.0662	91.0805
	53.7351	47.6684	32.1766	58.1702	39.0982	67.3229	66.9489	34.3037	62.4824		76.644	79.144	83.5261	76.5035	82.6067	74.4893	80.2765	81.7702	70.5895	61.8491	83.8198
	61.2051	25.5949	61.9555	58.3015	66.1492	41.2802	73.4413	75.583	67.6701		73.1007	51.6053	69.9134	30.0314	79.1898	68.4191	58.4482	83.0518	73.0041	72.5035	77.0043
	45.1733	69.0226	58.7769	39.4994	73.0307	55.9499	54.8032	74.124	72.3034		65.0234	54.4275	80.7684	67.5503	75.2902	60.363	84.4285	78.3215	81.7309	70.1294	88.5538
	41.5377	54.3183	41.8323	39.5381	53.0889	58.844	56.4688	53.3163	65.7192		57.9006	75.8656	82.3213	52.4135	83.3242	79.0126	56.6554	71.2741	78.4663	46.3399	72.1494
	48.1438	73.8591	42.0582	40.0748	40.3203	54.5476	70.1501	67.3522	68.4957		67.4876	69.5494	68.9916	51.2535	85.2746	75.5531	12.1633	78.1278	89.9496	89.788	92.4365
	49.5806	47.5743	27.4113	42.498	44.9577	72.1048	69.7314	30.9802	75.7112		72.4193	65.8427	71.0879	70.6912	74.6779	62.1552	81.7493	80.5257	64.7028	81.0653	87.5175
	54.5415	34.4163	35.414	34.4869	49.2812	54.9369	60.9337	62.4052	75.1567		83.4488	73.7881	76.692	79.7514	76.3984	82.3374	84.3107	79.164	70.9948	88.3838	70.8175
	33.6713	44.8334	65.7721	40.3163	28.5752	67.652	49.8808	46.9701	55.7041		54.2052	52.7658	50.597	83.7271	61.5171	81.1603	68.2281	77.4338	71.2796	54.1344	81.1009
	66.2267	63.1	42.5885	59.9293	51.9991	43.9249	60.6911	73.5687	65.1224		78.6514	71.5414	76.5017	68.1159	82.4603	80.8036	34.3536	70.7104	72.6611	65.6327	67.4496
	24.4755	64.1061	58.291	61.8192	71.3157	61.6225	62.6361	69.0223	50.3899		44.0287	61.7647	64.6575	74.1708	72.0967	84.5417	88.4034	65.8497	75.3368	64.9735	76.2483
	51.3515	44.805	43.4997	56.2731	55.0408	61.5872	35.8667	66.0015	54.5987		34.6262	79.0402	53.8776	80.1701	54.8975	74.385	62.1706	45.329	67.4985	56.7964	80.0547
	38.3501	48.834	51.0282	43.1043	38.8781	53.1608	66.7876	62.8914	80.5511		55.1487	71.4594	72.7365	71.6508	63.9405	64.6051	73.9712	90.3261	75.2361	75.626	75.4351
	43.9825	56.4773	31.0366	38.1853	52.2431	46.1481	65.017	59.6808	53.1777		59.1148	83.6581	56.1328	74.5119	54.848	73.0379	39.6129	91.7984	80.2833	78.8516	77.6736
	43.8251	51.0936	21.1877	41.5465	47.7853	60.3299	53.2757	51.8471	64.0911		63.0272	63.2145	80.8041	81.9694	54.4913	75.8077	79.0734	64.8644	66.505	74.6669	30.0095
	48.4735	45.7279	58.5651	35.6678	50.9739	40.566	80.9152	72.2689	71.3498		65.8216	79.2719	61.3643	80.2819	68.4485	55.9253	38.2687	60.1453	55.7424	66.5664	67.1237
	42.6238	47.3364	57.727	72.8127	52.4754	56.6512	59.9862	66.407	82.7622		73.0814	69.7248	65.3312	75.3189	36.4636	57.8506	75.0686	72.1445	66.3	82.4643	77.253
	67.2654	45.7884	44.9303	46.1258	58.2406	25.1362	56.8594	54.9026	69.7224		49.9688	84.4719	76.0227	83.1578	78.6602	53.5963	61.329	84.7545	89.9876	56.7932	80.4596
	25.628	61.1571	36.5472	52.174	59.8664	36.6403	75.5132	70.6603	64.3432		36.7962	69.1124	70.8437	69.14	71.927	78.6776	72.9787	67.5515	70.622	83.2813	70.0111
	53.343	39.6626	50.6258	61.5093	49.1806	68.7561	70.7813	64.0214	81.4203		65.8262	81.5575	81.3661	76.521	50.3555	84.4492	78.0809	68.6046	75.8382	90.0661	61.6334
	32.713	57.9535	59.9872	27.81	43.7205	59.5264	40.0336	62.8728	68.0346		50.8639	68.9974	74.7991	67.5001	71.2233	69.6629	79.3227	79.2028	84.1363	59.5266	62.1184
	45.8254	49.6124	57.2139	44.4602	22.2711	48.6855	59.7655	84.6911	49.8874		61.248	60.7918	61.8318	65.7496	88.3582	89.6039	49.079	63.661	66.7141	74.6444	47.7456
	64.033	54.2525	39.5483	57.7675	43.5635	68.288	62.341	48.6803	54.2447		58.0642	73.7421	72.2346	59.8836	79.0723	76.6377	77.4115	77.1403	82.8904	68.0481	63.3504
	40.2131	44.8716	45.5007	46.0462	53.7345	67.2469	72.6518	57.0806	59.6771		79.2334	74.6692	68.5918	62.0989	84.1083	59.7818	53.7776	90.0801	77.0185	76.6724	70.317
	43.7894	48.2064	30.586	65.0666	47.6541	18.4635	78.3488	43.9156	59.944		72.2371	80.5785	20.441	57.2675	78.7108	76.4332	65.1875	85.3135	54.7197	80.4447	76.0652
	31.147	67.4038	61.4264	49.9433	45.606	47.1222	60.9565	55.0696	59.416		78.2114	73.6975	85.1395	70.3858	75.2574	83.1894	63.4736	73.4962	69.9024	88.4637	59.2097
	38.7334	45.173	36.8313	27.6067	54.0541	24.4173	73.1114	49.6141	60.7005		69.7752	77.9125	58.6726	55.1938	75.5224	56.4709	66.8323	80.5985	88.2855	57.668	84.8903
	41.0088	54.9847	52.2303	58.3893	49.8123	58.2181	80.3517	73.0576	55.1116		25.2238	77.2747	50.2014	75.9904	82.9545	76.5548	64.9001	41.7915	57.3792	57.0149	76.428
	37.8341	45.3511	30.6898	31.7581	23.8709	61.0819	76.3154	50.6364	80.6113		64.1929	37.8864	80.7621	53.5411	70.442	77.9114	47.7147	67.4712	69.4211	85.0841	58.8648
	59.1421	53.8356	41.746	40.9582	41.7392	49.2524	57.6676	72.3424	57.7944		63.3056	72.325	37.6475	94.6547	80.5518	84.5605	58.1647	67.7405	78.6408	44.8068	71.1531
	45.9603	50.8656	50.4099	56.3096	41.3165	63.8195	77.5657	56.1474	55.5185		69.3683	78.5169	62.7502	53.9658	72.6967	82.9192	52.6043	82.471	74.5333	86.1066	61.452
	50.1586	70.2064	50.112	34.6978	45.6665	55.9333	67.8268	74.1994	47.3701		47.0245	60.6639	87.4047	82.5464	77.9212	70.9129	65.0622	82.2362	81.7106	53.4243	58.8284
	32.7323	61.4503	29.9215	36.8638	58.8569	52.9008	81.337	52.6394	61.2195		75.4101	64.5026	74.6585	82.7475	87.6374	81.9603	55.9054	91.9183	79.4879	75.0011	73.2551
	41.7885	63.1159	54.6412	63.6875	36.7602	52.127	67.4184	66.5014	79.6863		64.9241	69.9474	70.1462	65.9696	61.4099	71.898	67.7685	58.2285	82.3268	77.0515	67.9819
	64.1193	41.2082	38.1475	56.8361	58.2444	46.0964	62.8129	57.7729	48.903		75.6197	59.8928	74.9961	64.4689	76.1714	78.9469	52.4622	59.5984	18.4261	71.0163	64.0872
	45.5546	50.9784	56.1839	43.0822	58.6352	67.8887	47.012	69.8947	81.4984		60.2734	73.9558	71.2215	74.1944	64.1516	58.3208	70.2349	75.7188	72.0803	72.8755	79.2648
	42.254	48.3118	44.1798	51.4678	50.4558	49.1385	59.6704	52.0467	67.0573		61.9258	70.3914	36.4129	62.9518	73.1893	77.6616	38.9488	35.7673	54.3859	83.8041	66.8785
	41.9662	45.3921	46.454	37.048	63.4236	49.3769	69.8133	54.6331	70.3837		57.1152	77.1562	75.444	73.5692	75.8277	63.2863	74.9692	79.2711	59.1327	47.6742	77.6068
	46.726	46.9019	37.641	49.8438	62.1945	26.9271	71.4506	74.8423	76.3189		55.3942	69.6038	75.5037	69.075	65.4277	70.5806	75.2664	76.3528	68.2825	88.3702	84.6478
	43.2357	72.1306	40.4441	44.0769	56.0178	45.5983	64.7543	59.3935	81.2615		73.8766	61.4413	47.4496	75.2038	63.0786	57.2577	89.7242	71.2097	75.6232	80.2514	50.056
	40.1846	46.6401	30.7426	64.4237	32.9859		49.6958	63.7288	75.3575		65.6408	50.4576	58.179	72.7472	55.4006	70.0884	84.7118	79.179	84.3326	79.2907	42.393
	45.1537	29.2691	51.8709	59.8464	50.9598		81.6409	61.024	20.3593		73.6869	74.4512	73.4543	73.6085	73.0474	69.075	72.3055	84.8358	73.2829	79.6338	83.4162
	39.0535	38.3416	55.3112	35.4808	48.5235		62.6871	68.2457	43.0024		60.26	75.733	29.3815	73.451	69.085	70.8661	88.5429	75.4186	53.4557	86.6097	72.2109
	62.879	44.8889	44.6774	48.2503	61.9394		77.1474	65.1228	77.3547		58.7013	59.4459	49.3216	65.0511	65.6219	72.9754	84.0389	61.2936	74.1291	71.5621	69.2669
	43.0091	49.6567	44.9008	48.4002	51.0429		56.6027	67.7996	62.4062		77.2856	66.8939	70.5223	78.9343	63.731	60.756	43.8204	84.8015	72.2953	72.0892	68.2858
	33.3747	51.5721	42.0757	55.4902	53.2321		75.6248	61.1106	79.8395		64.8113	74.3965	70.0174	55.413	74.8471	75.5301	50.6333	68.5516	76.5648	56.4423	89.7692
	33.8651	50.4174	38.5549	47.1391	71.8927		57.7333	69.8311	72.6351		53.6008	73.2091	63.2692	72.0071	86.0305	67.9951	44.1586	73.76	71.9669	85.5126	58.2247
	42.076	44.9066	26.6918	46.4927	41.4297		67.1159	38.3638	69.7287		57.0703	67.5485	47.5575	60.0845	76.8313	62.8724	39.9077	67.1653	80.9416	77.8614	73.9721
	50.2818	57.7723	37.3307	40.7011	62.6926		73.1791	60.7594	54.9582		61.1966	81.4014	77.3013	48.8961	40.1691	70.3436	78.4592	83.5285	67.8698	63.1125	68.9602
	37.5547	40.3481	35.7186	51.6541	57.0021		67.0301	52.8704	70.6342		69.2076	79.2447	45.584	68.0109	75.816	83.381	56.7707	60.9085	78.5303	83.2275	69.3392
	65.9646	65.6599	58.3391	33.9321	45.3608		79.6919	54.4226	64.0955		67.5158	80.0538	73.7466	62.1394	64.915	49.3663	70.3483	59.5973	69.2237	80.6505	51.0953
	43.3128	49.186	45.7525	50.6871	62.5648		67.7268	62.8766	68.1713		51.1687	42.9324	56.1014	76.2044	77.8454	60.8247	78.3949	61.4951	74.5007	57.4036	69.9011
	57.3493	77.5289	48.699	49.2517	55.2154		62.7972	61.4661	77.0027		64.0051	73.4708	64.1651	70.7671	68.3047	76.6207	53.6846	83.7739	77.3013	70.0419	80.9466
	53.2706	64.3568	29.5525	63.6251	25.9582		61.909	63.7181	80.1536		54.2783	45.9041	75.5129	55.8626	57.4093	78.379	69.6094	78.1235	86.5862	84.2341	81.1841
	55.0738	44.5722	64.6997	35.335	34.1071		74.5974	75.9044	41.8999		45.7363	71.6362	63.1289	70.6066	88.5694	69.3321	77.4915	53.4144	63.0113	93.7135	56.4056
	28.3883	36.7389	37.3074	52.9742	61.4019		58.364	65.1283	65.4057		75.9366	68.8765	82.9567	52.1095	78.6897	86.6997	68.6225	76.7287	50.1719	65.1242	82.344
	47.3077	64.3214	46.5895	53.1952	38.8852		71.8979	54.7281	75.0117		66.8526	60.5077	78.0939	61.6136	68.5343	82.7962	67.717	71.0063	69.2064	62.7061	78.5983
	52.8683	60.3374	58.3263	50.1311	34.6204		80.3437	66.643	77.7022		44.1251	78.4682	68.7335	79.2087	76.4341	62.7093	51.4599	55.8297	83.0609	83.3337	86.5645
	34.9216	38.5489	71.8061	34.463	28.1826		62.3044	59.5755	47.3357		67.4307	75.4135	52.5236	82.8544	74.2326	64.1252	69.5905	41.596	65.5075	67.3212	84.8754
	56.3519	35.089	53.1495	58.1378	64.0658		69.2955	65.5008	57.6331		59.3201	72.7632	72.955	84.2357	59.4961	77.829	76.3322	70.6854	53.535	69.7485	86.8302
	57.3041	66.4296	40.2835	40.1845	34.9078		64.0046	72.0499	62.6225		63.4825	69.9753	77.019	71.2093	74.3298	79.51	89.7965	62.5881	55.9182	85.247	88.3834
	52.0404	45.3342	23.0109	42.7672	52.1968		59.968	52.6411	65.7538		64.978	62.0293	51.7171	73.2962	78.7081	73.334	53.685	70.0148	35.3646	59.5319	53.8074
	45.8848	56.3978	42.4951	39.9147	49.5865		69.8163	65.74	75.2418		64.5645	85.1798	76.681	73.282	65.1774	77.6933	50.3454	79.0122	57.0915	81.4101	54.1052
	34.9214	40.4834	49.0051	40.9957	54.1309		70.3974	49.6665	78.4953		42.1656	63.7613	83.9443	64.7524	87.222	68.3542	56.9866	73.1111	66.9894	65.0158	78.3858
	26.8599	49.7565	57.5358	47.1865	50.2176		32.4654	77.0214	77.0967		72.8402	71.3958	73.5647	75.4433	71.3508	67.9058	52.4715	68.4773	71.9474	55.5412	77.8865
	61.5074	54.1996	54.0223	51.3073	50.2634		68.2566	65.8998	74.3234		45.4397	84.7123	75.9627	80.6624	55.8307	48.9341	76.899	56.3808	55.8519	57.1376	58.2315
	51.4222	65.3934	39.7335	66.7829	43.7525		48.1732	56.253	71.7221		62.0699	57.8497	69.4862	77.6895	62.6218	63.8396	85.8793	70.5151	51.6691	59.6102	74.6132
	19.8962	69.5919	51.6179	33.4991	39.9029		43.8583	72.1068	78.4572		81.1884	62.0709	72.2878	63.6392	66.869	60.4463	66.3118	59.8391	69.276	77.9896	54.7034
	51.1085	64.0825	55.5129	49.0541	53.1101		65.5619	49.6509	85.5518		64.2202	66.5317	73.4659	62.8598	49.9018	72.6881	59.0156	65.6859	84.5835	68.9605	55.3521
	46.4944	45.4752	39.5146	40.6463	49.6561		47.4652	69.5521	69.719		65.6632	56.4953	71.819	56.5297	70.881	44.8439	61.9198	60.0533	50.9399	91.468	65.2222
	66.5633	32.7065	42.1644	70.3678	35.3242		54.0631	49.3258	62.2402		76.5439	73.3278	63.7676	51.3382	82.2216	79.1561	53.4995	68.1534	53.6218	77.502	52.7133
	33.5773	65.2984	68.8769	29.1888	43.7851		73.8994	53.3332	43.9311		66.9454	74.7668	69.8769	80.0588	88.3013	87.825	62.3586	86.325	68.9107	77.1568	61.25
	53.2282	48.4696	50.3591	45.8618	52.5573		69.8186	68.6508	45.7843		47.4344	54.1681	58.9849	58.0376	77.0625	79.4185	83.7108	46.4903	38.0098	84.541	59.4747
	55.538	26.8453	44.2068	43.1215	47.8792		75.9346	65.9574	67.1312		72.6872	86.4444	59.329	51.2303	78.2326	76.5324	61.1751	70.2247	78.188	75.9824	68.5886
	50.3642	68.4676	48.8825	31.5554	55.0415		65.0159	42.7293	63.3357		80.3143	79.7707	42.3916	56.7383	81.8553	46.4475	71.8907	75.1713	63.1607	82.6681	78.971
	47.4093	55.598	67.163	45.636	60.3623		66.6678	64.2109	68.0682		72.3174	61.0152	68.2037	77.1162	40.2462	41.4936	69.2004	77.1573	43.3806	73.0167	38.1982
	40.5117	55.0472	60.8554	25.5554	33.9577		66.6869	71.5833	80.6075		62.7677	71.4001	72.9925	60.9996	66.8284	65.8276	70.9668	86.8906	72.8848	53.1042	67.4412
	41.9838	43.6628	71.1393	50.9085	53.8842		65.8876	55.2515	75.207		69.4582	59.4318	66.5905	74.7896	76.0458	26.2769	63.1112	48.3434	68.6123	88.5192	77.3985
	51.4496	46.6084	34.6931	43.0171	43.3506		65.6888	44.2135	79.0286		56.02	78.2855	49.1712	65.2164	74.4573	35.0755	68.9782	77.4343	73.2562	71.0944	79.5468
	26.6061	37.2946	57.8403	47.3002	52.0977		76.688	71.4968	57.4504		74.6541	81.1017	63.4487	61.4843	48.2411	79.7034	66.9401	88.5655	84.1757	57.4396	75.9691
	58.2373	56.0747	43.4522	47.6299	41.3529		67.1267	63.8289	69.8832		62.7146	66.1869	78.6532	65.9839	72.2148	67.5386	61.45	52.0667	67.8293	45.6593	70.8993
	43.7975	36.2944	46.7317	60.6393	35.632		71.345	64.9853	66.2969		69.9016	81.416	59.0674	65.3382	69.3895	87.7111	41.4874	73.5758	58.8807	69.1074	64.6143
	48.2658	45.6891	38.4213	37.9597	40.3875		76.4182	60.7379	69.5644		73.3175	50.744	71.7363	83.0307	78.1437	70.5861	85.9859	77.0047	83.4005	84.5891	58.6481
	44.3786	55.8852	60.8971	56.2494	45.2082		77.9877	56.0231	63.4487		77.3164	60.2538	68.2308	60.6474	78.9514	81.02	47.197	65.0736	78.6816	77.4226	70.4977
	56.4746	67.6862	48.2497	54.2513	32.5632		72.8859	56.3498	71.0466		77.1743	86.7045	79.0816	83.3379	88.4892	67.3958	86.1872	82.844	67.205	78.3653	70.2987
	40.2681	40.1777	45.6478	31.8822	45.6276		71.8633	54.5355	65.8714		43.6479	71.11	65.5784	72.6063	79.4916	63.6968	71.3646	77.1031	60.1252	84.8222	76.9422
	36.0622	68.3241	55.532	60.8402	56.2986		57.7225	68.9054	73.8708		74.0623	51.9217	76.1424	38.1502	76.835	76.7035	82.911	71.4148	78.7345	65.1797	61.8613
	38.6043	49.9385	40.9634	37.4711	31.1013		68.4014	60.9875	47.8329		67.7388	78.0367	53.7682	75.9496	71.7362	14.1988	66.6812	53.9939	75.415	36.1279	75.7323
	49.7414	49.2785	56.6866	57.8718	45.2617		71.4457	61.5054	63.5012		72.2094	70.7144	71.9545	57.6472	55.3186	54.2122	89.2881	69.5417	80.3658	44.8179	70.1932
	38.9646	63.0072	60.3107	46.2696	46.3875		76.0851	52.3951	78.2849		47.2922	64.4005	75.204	76.1866	57.1224	69.3393	76.447	58.8583	57.2039	91.3305	65.7921
	51.8081	41.3684	62.7602	51.3942	47.7622		65.0869	81.8315	33.8712		61.1223	58.5565	84.3485	77.9692	67.5215	84.5292	78.2869	37.973	52.4319	60.4983	58.9683
	59.3444	35.1799	51.368	50.9993	56.2148		68.8692	56.1784	48.0564		49.9032	64.5177	81.3481	60.4375	74.9235	52.7791	58.9881	54.4046	69.5235	81.1919	73.3247
	54.8977	47.7084	37.3382	71.4298	35.0264		59.5325	67.5547	67.599		59.0921	62.3356	69.9584	67.5103	59.0288	81.0455	79.9572	77.7404	79.8652	79.2063	71.2292
	43.6394	41.7717	31.9105	46.6327	46.5397		67.6714	65.0047	62.2831		75.602	81.6926	73.7163	67.3054	76.8389	71.1338	73.3224	62.4756	69.0703	59.6322	80.0717
	43.6563	47.7786	33.8509	40.4804	62.8823		64.2265	61.558	56.6296		65.4301	48.15	77.3192	78.3398	76.0824	61.3398	60.0932	86.7199	75.6715	65.3611	74.588
	69.9021	55.3739	62.0938	47.3782	73.0661		56.0066	60.0103	57.4814		58.5798	77.8164	77.9027	46.7907	75.0642	77.0914	60.8529	74.9559	73.1871	65.1949	86.0618
	48.8043	26.2192	51.1638	26.9924	35.3477		57.5413	55.0777	54.8685		63.1411	76.3811	72.7133	65.5148	67.988	61.108	85.8087	60.48	83.5387	88.0796	68.2889
	41.9772	41.7413	44.6472	37.0299	66.8973		50.9276	57.5801	61.0585		53.5049	85.6779	78.5318	55.2499	76.6956	81.0353	56.4003	78.5306	72.1609	59.7067	83.7373
	34.2054	67.2285	35.8903	46.6602	66.0744		64.317	73.3219	47.6689		59.657	75.6766	73.3568	66.4416	60.7249	78.0324	71.8639	44.1736	83.5706	54.4761	79.2332
	48.341	52.8432	56.3266	43.828	55.2668		70.7207	57.6439	48.9384		68.1197	68.9619	68.2597	70.9753	69.7315	80.2108	59.2259	93.3025	67.8172	66.6117	76.336
	57.7882	37.5962	63.0497	63.5041	35.5691		61.759	55.4703	72.1816		68.0061	73.5384	72.5735	67.406	79.5644	55.0253	74.473	64.4877	64.8417	42.0037	57.8021
	43.5226	31.6362	66.7252	40.867	53.3367		65.6019	58.0268	80.1022		44.0276	52.0911	62.433	62.4809	61.3183	73.5972	53.3167	69.4184	67.9332	65.96	53.0152
	43.1116	32.0126	59.6267	51.7099	45.8489		56.3295	66.3534	63.4763		46.8627	74.6164	82.5416	73.7707	75.734	63.9035	53.8772	72.0197	53.7266	55.2903	52.8419
	43.1423	38.9722	28.5632	64.7996	67.9107		54.7676	60.6315	70.5924		75.5888	74.9751	90.498	73.305	80.8596	72.3428	66.913	66.7469	60.2298	61.8053	67.0648
	49.5634	44.6243	44.4107	40.9745	60.2936		74.8254	40.9482	67.3853		75.3798	70.4318	42.7737	71.5133	80.726	40.0837	72.6752	74.1931	77.1209	70.009	60.9425
	32.7349	27.0397	40.5724	39.7453	42.2673		60.5516	59.8047	61.2309		54.9101	84.3326	56.6587	78.4451	81.7368	72.8207	80.855	80.6164	85.0586	94.5028	67.5263
	33.5514	58.987	61.4442	41.4005	58.0691		60.9297	59.4356	66.1706		70.6515	74.8769	84.0574	53.3369	50.9898	56.7332	78.1033	74.4763	53.4369	75.646	74.6229
	21.6955	37.9688	33.4225	42.8983	56.5527		77.1321	66.7202	53.2881		72.8947	61.2173	71.0363	77.4703	75.6658	77.3951	71.4329	70.0505	68.2581	83.8519	85.5818
	39.2786	47.472	49.1491	57.2569	63.8418		73.3822	64.2656	68.3095		76.8687	71.8896	70.2652	68.8227	81.9946	54.2798	43.9264	45.2626	78.7224	86.5261	34.614
	52.7954	47.9587	48.2913	43.7414	52.7711		74.4344	69.3111	62.1489		76.1314	68.4096	77.9044	55.0643	68.443	74.4867	89.3576	57.2863	59.8855	64.8159	42.6131
	43.1899	44.5155	52.3998	40.7207	75.6814		46.8519	63.9758	69.7265		75.1432	72.3695	72.2048	78.263	76.7436	68.9293	82.0415	68.6511	74.2094	68.4438	81.4201
	46.3592	52.9887	46.625	41.0355	54.9476		72.5098	59.395	73.4212		74.1188	82.8695	59.8094	63.8883	83.1178	75.5497	71.4755	54.0131	70.0067	79.3269	66.7262
	33.3772	75.3103	61.5754	49.1949	45.4037		79.7804	62.7595	45.4008		60.6152	79.9479	69.548	53.1616	73.926	85.1927	82.0289	74.0652	50.7585	69.7951	67.1837
	62.0064	65.4486	68.6447	64.1306	46.9128		46.5155	68.0311	75.4152		48.2853	56.3986	62.4677	75.7373	71.1818	80.8503	48.7914	72.0457	78.5999	86.7794	63.1209
	57.512	55.7664	58.0607	51.7685	47.6782		61.7264	66.2179	55.6525		70.7221	66.948	74.5696	24.8382	75.6071	59.5369	49.9887	79.0193	75.7238	52.2603	46.6171
	37.806	57.3978	68.0788	47.4759	47.5097		46.589	66.9006	56.983		70.1094	83.5289	66.9432	73.4032	20.6774	85.7356	76.9039	81.7663	60.1782	69.7228	71.5627
	54.7544	51.4399	58.0996	57.8998	43.3282		62.9476	47.1844	48.7442		42.6585	61.2451	55.2074	71.6134	24.7165	62.0572	82.1373	74.2623	57.3055	53.2734	76.7704
	45.6508	56.7627	57.7561	57.0767	59.152		64.0312	69.0146	81.9267		59.0758	79.791	76.2241	55.8563	53.3434	80.7243	70.1738	50.2235	63.0871	64.1408	50.7096
	64.6081	38.0984	50.8694	50.2021	53.3514		70.8823	58.3959	56.9528		71.9712	62.6803	39.7051	65.9734	69.5828	74.7692	86.7341	71.5667	61.1119	76.9021	49.569
	63.2042	48.8804	47.6849	38.6989	45.9288		76.2323	41.6331	72.6079		60.0384	69.103	80.4676	71.2131	88.3151	70.0974	83.476	54.1236	61.4815	71.3969	72.3244
	55.6066	57.1775	71.0344	63.8195	56.6077		60.9039	80.7473	68.5716		63.9152	52.3371	68.0307	58.8577	73.2269	47.3059	73.5917	69.5299	83.1645	80.7493	38.9091
	47.2342	45.0055	67.1656	38.9237	57.6406		46.8235	64.923	35.0995		57.9497	65.0071	38.0268	46.9069	76.6231	72.2308	62.7964	85.4952	55.57	61.6102	54.3218
	42.3095	57.7643	48.9047	52.379	43.5916		61.1327	51.6593	73.6799		78.9736	67.5712	46.7645	24.8213	81.9226	60.2293	63.5142	77.2342	63.8143	85.3888	66.4416
	51.2779	49.4106	60.3439	57.0713	53.1108		68.9757	56.7604	64.7165		67.667	74.8477	66.6247	82.8423	86.7996	66.7518	57.6132	89.883	82.4875	63.9899	73.5419
	38.9852	34.1572	55.0527	54.9205	37.6983		61.6958	65.0063	53.0183		56.1061	70.0624	70.8435	67.3459	81.3235	50.9389	50.7646	82.5721	64.0597	79.0401	58.0415
	45.527	65.544	56.6871	37.5077	64.7114		76.3853	65.0432	65.3291		60.6282	87.6354	49.2327	79.0139	72.3197	73.3244	71.5355	82.8377	67.48	64.9503	87.0435
	47.0613	63.8124	39.6781	43.5477	47.7898		70.5356	56.4908	75.4024		79.4272	58.5512	76.3664	73.0706	86.2657	84.8981	66.378	76.3772	85.6898	92.9809	56.8749
	48.074	51.0574	48.9567	68.2084	12.4332		73.1365	53.9136	80.6417		53.0434	87.1544	64.6308	90.879	81.6456	70.9805	84.3173	88.3848	72.2409	74.7473	76.1478
	24.4511	48.8265	29.2867	32.1142	56.1515		58.5413	51.8083	67.6539		61.7248	78.014	70.5276	77.8158	60.9148	61.0609	69.6231	69.0644	76.4609	77.1498	71.3197
	54.738	50.7312	56.0585	37.4703	60.468		69.8778	58.5603	52.5691		59.0542	65.0958	53.0071	73.0704	57.3881	56.8591	92.3932	35.1699	71.084	86.0667	82.3928
	28.954	64.0807	58.0833	48.0949	49.0999		74.1562	70.1919	71.5384		65.5446	83.8894	70.6372	58.5671	68.2516	91.0756	64.9913	83.7891	66.5581	81.3419	82.4047
	34.0255	61.4553	36.5008	44.984	47.9011		55.6949	61.9026	67.327		72.3095	65.3743	65.3329	68.5133	81.3446	57.8107	77.7822	80.879	61.1867	76.8328	57.9044
	35.8119	62.7702	56.2366	63.5755	45.7039		60.6413	47.4069	69.1815		64.612	80.3315	63.2684	43.1101	52.7326	89.0774	32.2941	40.8634	83.0003	85.6278	69.9851
	47.3283	39.3942	50.7931	37.6867	52.9869		56.0137	61.3794	78.0043		56.9536	77.4009	71.8488	64.5731	74.6252	70.318	68.8626	89.4383	79.8286	79.806	59.8619
	27.4055	58.0587	67.6696	59.6767	50.6542		36.7131	63.6682	68.1563		57.3171	87.1615	25.6139	70.5804	72.2395	71.9044	53.6581	90.4219	46.8223	81.0379	83.7842
	32.1176	36.7753	39.4381	45.1851	55.1138		72.5068	61.3374	51.6069		50.9284	73.68	59.5276	79.4412	78.8848	75.478	89.2444	41.2574	49.7591	41.4576	82.7596
	47.3966	32.9293	64.8234	40.9259	61.2936		63.6403	57.7614	46.1111		55.7134	58.4222	59.3359	65.2544	56.189	80.826	74.0192	77.2517	86.1611	90.0103	66.3754
	49.9575	39.9866	55.2886	47.239	27.6833		42.7818	57.4755	65.2922		48.6711	78.9777	22.8908	50.3053	80.8794	32.3249	41.7818	80.2006	84.2052	74.2602	77.6673
	56.9818	61.6401	39.5841	42.8798	27.8948		60.1757	75.3923	54.368		64.1246	73.6792	38.9787	66.6816	69.4929	61.9297	70.1802	76.9405	73.5431	68.3396	75.1777
	80.3009	48.7853	33.5807	57.2188	60.2709		60.4678	69.9132	82.3548		70.173	79.2346	81.2146	50.4901	77.5325	69.6437	72.517	62.5238	83.4657	58.7906	60.9413
	43.5591	50.039	19.0783	24.1295	53.7173		48.9708	70.1041	66.8193		63.5429	78.2576	75.846	74.3755	84.2944	78.567	60.072	77.2517	55.227	82.4929	85.7497
	29.2235	33.5719	35.595	68.814	52.6802		57.4823	43.5196	38.1188		63.1321	55.022	82.6845	80.7837	73.4765	82.7969	86.1955	82.1357	84.3389	86.2934	83.0031
	53.3646	54.8931	49.5024	51.1962	44.6772		43.8063	64.4936	75.297		74.5222	71.9148	59.54	76.612	65.0117	61.5402	72.3864	57.1067	68.6596	80.6843	75.1758
	47.3342	49.2445	37.5618	39.6801	58.5849		61.5028	51.4515	54.2019		54.3368	78.5839	72.6592	47.0484	67.5369	89.0957	58.3639	85.383	67.7822	90.368	68.4991
	26.5459	49.4892	37.2923	41.8889	50.5765		69.7484	66.141	54.9383		70.1818	61.1963	69.4864	53.3404	70.0139	79.3394	82.8205	78.5442	80.3854	65.9854	78.3046
	32.784	38.6105	56.1872	71.3012	63.6823		53.5998	59.7133	76.3409		73.2129	81.9287	42.2383	67.9913	69.645	77.2009	56.8458	90.1009	56.3926	69.4486	54.2711
	52.2049	40.4986	63.9667	42.2534	42.3859		83.2632	70.2397	57.9949		72.5898	74.5026	74.9334	62.2157	78.7492	66.4896	79.0789	83.3005	66.9732	71.0125	78.487
	62.7094	74.6238	29.8787	53.1476	34.2846		82.1334	72.7279	64.2106		56.5737	78.1169	59.1557	59.2502	54.2961	79.6284	78.701	60.6035	65.8814	72.1658	73.4712
	56.7523	44.4361	32.3495	56.539	36.6243		24.3578	75.6741	73.1824		83.6969	78.1933	73.613	84.7424	62.6702	71.7019	62.5706	72.1597	65.9137	65.0455	78.3249
	42.4043	71.7388	52.5612	34.6307	47.852		65.3758	69.0143	63.0803		66.5791	80.2912	59.602	38.7201	83.5773	74.081	38.1086	65.7863	81.8045	42.3713	86.6639
	45.6371	55.9963	38.8644	41.0313	61.894		78.9931	44.834	50.5908		55.7819	61.737	82.4051	61.0339	65.84	76.4398	62.3132	80.595	68.8591	86.4797	76.0113
	57.0192	45.4188	56.2308	51.8884	41.7578		74.3775	49.4394	48.7055		61.6097	75.6915	67.6997	63.0097	70.4837	76.1268	79.169	75.3469	65.3875	54.5254	66.3201
	46.9303	62.8589	43.0367	46.969	37.6478		65.2686	73.6778	74.6401		64.669	82.237	58.763	68.4314	70.6427	60.7486	85.1595	75.1522	69.742	66.0924	62.6489
	39.1618	56.5599	24.0232	23.4859	38.1935		48.6019	50.3775	66.1281		76.9226	79.6302	75.572	58.3231	67.3199	76.9308	62.2499	75.2909	67.094	79.7563	78.2322
	32.4385	66.4216	61.6655	56.9995	50.6435		70.4647	61.4123	62.0116		74.765	73.2086	72.9338	68.5567	75.6995	66.3567	67.6937	82.178	72.9548	91.497	85.266
	42.8063	69.8832	37.8394	53.7158	71.5929		58.8011	73.1146	75.8344		72.387	82.7908	72.0153	75.5757	81.1594	85.6526	68.782	68.2147	67.8252	79.2905	62.2848
	42.7137	44.6466	73.5942	41.3805	59.791		58.6689	68.5877	68.8424		62.4284	65.4111	35.6452	58.032	58.2625	55.4412	72.3061	55.0374	72.1364	50.7238	71.0148
	37.8367	53.3553	30.8177	56.0376	46.7532		59.4074	77.5326	63.5641		49.3514	80.022	74.1847	46.1263	81.7525	75.7943	71.8763	67.8495	62.7379	82.0704	78.2162
	41.0769	70.3525	50.3266	59.9672	51.5253		55.0543	64.16	63.1586		54.0982	72.4551	57.9447	77.2475	67.3003	83.2993	44.2855	63.3349	61.1796	75.3361	89.2921
	50.6178	47.3303	49.2745	57.7457	49.8761		66.5682	42.3048	68.5037		67.6835	79.5958	67.5534	77.7249	87.0572	48.5914	72.2591	58.9938	83.0003	81.0101	57.0653
	38.1843	41.4245	58.2234	52.5412	74.7574		60.9466	36.3233	64.8067		78.4194	70.2138	67.5641	66.9099	79.606	60.5942	52.6873	83.3552	55.5643	85.8994	76.3883
	38.0348	49.2949	27.7836	32.3459	38.8875		50.5246	57.5842	51.767		56.3343	71.5289	67.2195	77.9729	78.9672	88.4315	48.2523	76.5517	80.6362	84.504	80.5316
	49.2082	54.874	40.7386	58.7273	48.7845		78.7674	59.9216	77.8988		41.7113	82.0991	55.3528	67.705	87.007	72.2651	55.3168	65.2324	70.6423	19.6867	72.2134
	53.0872	40.2727	43.3548	46.8126	43.7102		72.9326	61.6167	55.2237		75.5804	73.9664	73.3871	73.3387	83.1805	34.8672	75.3891	82.6363	77.2105	53.3507	68.1351
	46.5055	62.8152	20.3125	55.3098	63.859		69.3832	44.8077	77.0865		76.5157	67.3312	53.9496	79.517	65.5473	70.3898	58.2225	62.0101	67.2385	67.7882	68.0308
	45.1911	68.754	69.4965	49.7721	41.7166		61.422	57.2549	66.4106		55.7758	85.6408	82.0612	66.3041	75.6678	76.6478	63.1996	90.7058	88.3798	85.0402	77.7169
	35.2513	70.2402	46.6197	44.2335	51.5137		69.2255	41.8922	77.2935		39.6508	67.9116	71.4642	86.6975	68.6919	88.8704	54.6299	62.868	72.9042	71.7945	86.756
	53.8682	58.1611	56.2392	19.5798	53.6725		63.4483	55.2047	51.6229		48.334	76.7894	53.6293	70.576	68.261	78.1943	68.8746	66.2972	75.6608	80.2236	56.4111
	62.8255	41.5938	45.8264	38.5338	58.6329		71.5177	62.1575	77.6206		83.0392	74.6601	65.0762	68.4521	78.5731	84.4635	76.8621	72.1925	66.1875	64.551	45.8161
	38.1395	44.7972	46.0652	47.3249	56.2757		55.6866	52.126	76.7292		65.3268	71.961	79.6918	74.9636	75.6121	35.8949	71.6701	54.2774	65.7918	59.8216	68.0363
	56.6921	42.4484	69.1288	50.7984	33.5684		65.2765	70.6257	51.9179		43.7169	72.8528	62.2951	70.7754	73.7502	80.9596	66.6049	86.4749	80.4681	75.309	47.7963
	33.8738	35.6585	32.2802	26.4924	53.1297		61.9314	53.6147	54.3131		56.5504	69.1058	65.945	71.0605	55.7739	71.0536	66.7974	56.8277	59.3983	95.2428	50.0688
	59.406	22.9127	48.2126	43.2232	36.2381		67.2211	68.4152	59.5815		58.6997	36.9897	66.747	71.6214	87.5832	72.3334	72.0525	77.3996	79.3324	85.8631	83.0904
	46.1399	46.9211	49.6478	50.3865	38.9249		65.0643	29.6914	61.8259		50.6735	65.5848	66.4359	47.6235	65.82	86.1131	85.9841	79.0328	60.6762	82.1621	81.4361
	49.56	52.6281	42.6373	45.2908	41.0252		41.9095	69.5878	61.4071		61.2365	81.5866	68.5473	56.5721	71.0349	69.3155	83.1717	73.6639	59.099	62.2468	89.1995
	62.2013	23.2874	34.9521	65.0783	52.0664		74.2184	47.2403	48.8958		58.6185	65.3987	80.1078	60.5098	77.1986	56.2317	83.5837	82.6612	58.5193	80.8656	57.6467
	44.6321	41.4719	43.6542	16.3205	37.079		67.1033	46.3997	68.3051		53.134	73.2645	72.2082	74.2779	67.1776	76.9324	59.885	52.6685	77.5661	71.9178	89.4943
	58.4169	58.4062	30.5179	36.6995	22.3458		74.8906	52.5519	58.2448		68.5739	77.4658	80.6871	55.5288	70.3408	72.1659	72.8807	79.4535	71.1816	81.2516	50.6965
	45.568	43.9767	59.4313	49.1895	68.4067		47.2222	64.1055	69.0385		81.5003	67.9121	78.2087	83.0473	74.671	79.0567	86.3638	61.1169	80.2188	63.0367	52.0915
	52.8213	50.53	60.6136	41.923	53.6579		70.3696	47.9846	48.45		75.9281	59.6365	45.1499	76.0807	79.8365	70.2692	77.5809	72.4683	83.5716	64.289	67.451
	43.1489	43.1512	43.1135	58.1193	84.1107		73.0494	52.0886	65.5025		57.2175	82.353	38.5547	50.6578	74.8992	72.0499	77.3837	76.7258	67.093	64.3314	67.4687
	55.4278	65.4199	38.3954	40.0164	48.1918		29.9602	64.1401	68.5134		56.7934	68.0448	67.0117	72.6183	59.5796	73.2188	70.4177	55.7651	65.5063	84.2102	55.1192
	37.6415	38.1204	48.5448	60.0936	42.9961		78.1591	55.6192	63.9828		66.039	80.538	68.8574	48.4464	71.2665	88.8428	49.3195	66.2334	68.6729	39.892	69.9506
	61.6606	55.8833	57.0319	59.406	56.8305		48.2293	67.0365	77.1846		78.6932	56.4992	57.0935	80.2944	72.4128	53.095	73.5008	26.4426	82.3519	75.5676	81.8045
	53.6154	48.7925	57.8969	46.5005	65.9343		57.9538	67.215	68.3009		67.3096	83.5904	64.9556	52.3384	69.8435	70.0319	52.5177	73.269	67.9142	94.7567	62.4613
	30.7392	41.453	52.6676	38.6683	28.7825		60.8074	54.2095	87.6807		55.4634	67.658	60.6793	73.5937	78.3334	74.4725	58.8335	70.4966	75.7803	72.7195	85.7319
	32.0546	73.6975	41.3261	37.37	63.5919		58.9134	47.3554	74.9237		53.3093	76.9139	81.1832	67.8098	82.4974	80.7645	64.9307	75.3984	78.6224	84.721	67.6389
	41.2335	71.5587	35.9913	64.3461	48.6175		64.6041	57.7885	69.143		75.8143	86.4918	72.9817	64.7347	78.1559	67.0636	48.4241	76.5188	18.7997	75.5551	87.8056
	41.4359	64.9941	60.2687	44.1766	50.6328		72.9025	64.9142	73.8236		61.0109	61.5425	68.0841	41.3355	78.5366	91.003	88.5005	77.4572	77.4289	77.6314	74.8891
	48.2063	51.7594	34.8102	50.9978	60.0422		72.3339	60.5855	70.8107		70.2112	79.6202	75.2896	81.3419	79.3172	71.1712	72.5901	53.8549	47.519	67.9347	65.4356
	58.5337	50.4828	41.9966	52.5876	48.0045		70.4576	65.901	65.4848		64.6413	57.702	28.3533	62.9354	83.7494	71.013	74.8802	80.4179	80.5439	61.2418	76.7445
	36.0443	48.8426	49.7691	40.4461	42.3194		65.2929	52.0021	62.6275		82.8506	82.1846	85.6281	57.9115	42.1466	80.0912	69.8938	54.6797	68.3776	57.1866	72.3228
	40.4932	51.6932	34.8424	45.637	31.6242		55.3879	68.7789	73.8842		63.0945	36.2905	57.8584	86.8009	64.1667	72.9	72.6097	81.3922	90.1295	51.2447	72.628
	52.7895	65.8175	56.8467	41.3851	37.8861		72.3754	52.5668	69.0359		82.0686	75.7557	89.0674	63.9884	62.2658	75.5098	61.7979	54.5787	62.7859	56.5246	61.7726
	46.6797	54.2209	52.5784	53.8446	50.6891		63.9371	68.2294	60.6878		36.323	68.2834	62.6372	69.2941	55.2915	71.9934	54.1993	61.1279	64.8448	75.3972	48.2246
	63.716	59.4344	56.8189	53.3077	39.7759		61.3668	77.1512	45.2799		70.3293	81.9833	66.5823	58.0805	82.1817	76.7309	76.8068	56.2309	81.3513	74.0151	82.1087
	0	45.4363	35.2834	53.7535	47.024		49.1596	54.1762	73.4378		65.2318	79.7479	51.5377	61.7067	76.8525	66.7625	45.361	78.0259	75.9962	78.6872	87.1997
	53.6106	49.1487	48.9031	44.4612	46.5462		38.0716	67.0947	69.1846		64.8982	74.3874	38.7297	79.0637	63.1149	74.012	86.5414	88.888	85.776	66.3535	57.1586
	29.6892	52.289	39.4894	40.7926	53.7138		47.7944	64.0624	58.1081		71.838	84.8997	77.7653	62.7676	74.4638	79.1824	54.1161	61.2435	34.4445	86.6705	77.1303
	74.081	49.8151	38.622	56.3997	49.6192		55.9347	51.0924	75.6143		77.9371	62.5623	73.3012	60.2719	80.9716	80.5858	70.5361	80.3487	77.1591	37.9255	80.0403
	52.4598	60.5602	55.7707	42.1079	68.4357		71.939	57.2359	59.8415		53.3863	80.3015	58.7315	60.9449	80.924	77.0671	47.6361	77.4349	88.4788	70.7259	53.3108
	71.2932	34.8075	41.3178	67.2015	72.1209		71.9059	64.943	75.1786		68.84	76.1399	71.161	77.8127	80.7905	64.1493	68.9281	56.3959	59.9754	61.3258	89.2235
	45.687	39.185	50.8235	34.6729	49.2404		40.8101	56.4491	69.3882		70.5342	73.6775	73.3221	85.2291	53.0179	72.2291	77.1711	80.8225	56.1858	68.5307	63.0662
	52.7065	54.8103	58.9758	41.8293	59.5793		74.0625	55.6144	71.1252		40.156	66.9171	85.7934	65.2723	58.449	71.2516	67.9906	38.6996	56.9379	68.3121	90.461
	44.5472	70.5478	41.9521	38.2676	47.9953		67.3603	54.2994	69.0564		72.8767	75.5687	82.7883	81.3236	58.7589	76.5963	58.6787	54.1511	76.035	63.2476	69.3727
	25.0418	67.6889	45.419	47.6196	53.8822		60.7313	47.328	70.195		67.0124	65.4105	74.8369	59.359	79.7499	63.6104	87.0455	84.0227	70.1116	94.6969	85.4331
	38.2051	42.8729	40.991	40.3821	46.0486		63.0023	64.667	57.2411		59.6233	71.6829	81.7356	28.6856	76.7685	67.2434	71.2808	83.4415	83.9047	79.6655	47.3546
	62.5577	55.165	63.1903	47.3745	36.9265		70.5189	71.761	33.6789		56.146	84.5971	83.9506	54.4191	34.3641	87.9062	80.2216	93.682	80.1839	87.9036	68.3019
	48.5135	35.8467	52.7538	41.3146	60.345		78.21	48.2101	68.5812		61.8003	62.0252	90.4934	81.4873	67.101	35.1203	63.802	73.7726	69.124	82.2812	71.5774
	68.3822	49.7793	13.7975	74.6798	67.0074		61.4144	71.8094	73.3975		61.9418	70.3013	23.94	44.0424	79.4499	90.9095	77.8336	87.3657	57.5851	71.8465	78.9297
	42.2048	40.1962	50.2195	42.1425	72.2098		27.3979	63.701	61.3692		64.7255	68.9192	19.2809	80.324	64.6564	69.2847	71.9666	82.9542	77.0044	48.7527	88.3123
	44.0557	55.7901	47.4041	36.4273	30.3868		77.5127	65.4777	48.6302		60.8515	73.0169	59.8614	70.5098	71.7513	84.4271	74.8885	61.8724	69.5095	83.798	72.1562
	36.5641	36.4792	49.0965	36.6048	46.1786		61.9093	52.8787	64.8688		82.6612	89.1941	75.6681	57.8389	66.6245	66.882	56.8035	78.1479	72.9883	75.8142	74.7705
	43.404	46.1024	10.7322	31.5063	53.4383		26.1151	71.4301	61.0935		68.1138	48.066	62.4515	67.6059	11.187	49.0115	82.3466	54.524	58.1709	64.1098	83.7492
	42.9809	58.6149	24.4974	51.9301	17.5045		64.0373	51.4628	66.8386		72.3488	65.8422	32.5861	71.8637	68.6521	67.6433	68.2761	68.5201	61.2475	52.5508	73.6853
	69.3245	54.4134	49.7161	30.39	59.8748		57.9268	57.9191	67.6271		59.416	75.5378	65.1353	75.5294	55.0271	78.6238	72.1024	79.0927	83.6938	79.0798	41.875
	42.8612	51.1356	56.2566	46.1607	20.9439		50.2647	65.5297	65.3057		56.5824	69.0241	66.2842	70.803	79.5163	66.5096	80.9984	75.9542	56.9034	50.6801	69.3617
	48.3812	49.2031	57.9649	39.3572	49.6474		77.0064	72.4642	82.9914		61.0437	78.5117	50.4038	71.6194	55.5726	87.7613	69.9291	81.4365	60.5695	85.8419	68.4196
	35.5358	48.2827	66.8668	50.5613	56.2134		63.8176	48.6535	56.1527		72.7304	77.0619	66.0045	62.4044	81.9012	69.6103	67.162	89.031	67.7969	83.3313	65.9271
	43.0269	63.9568	28.3528	54.8714	54.2858		59.6773	65.5877	71.5868		45.0533	58.9189	57.0552	65.0073	36.5819	71.9475	71.539	59.3516	65.574	55.987	71.3214
	56.7763	68.1801	48.6853	58.1785	41.1227		58.3757	50.2625	57.1647		65.2455	54.9104	74.9071	75.4501	83.3365	65.6138	73.2508	69.6497	73.4005	79.778	56.5617
	54.0189	40.8342	47.879	42.3645	57.8009		91.0641	51.1427	56.9384		65.0398	67.6407	83.2899	80.4325	69.2917	76.5813	68.1106	73.6756	87.8074	82.9518	69.3203
	48.6909	60.052	49.0011	42.9658	42.2229		50.1233	55.9046	78.9434		76.159	81.1345	71.5399	56.2223	79.5872	60.9267	51.4735	82.7324	42.3471	73.3334	62.0276
	38.7755	50.2226	52.5857	44.288	52.4777		77.2785	70.1143	99.7342		66.6328	83.5259	66.5686	73.1577	81.3765	48.1467	70.7844	78.2467	51.1517	88.6571	79.9101
	51.8092	47.354	64.0065	48.6685	40.017		54.5476	65.862	88.8887		66.8776	76.1834	56.4617	44.0571	90.5329	70.7792	70.2997	83.5699	63.3237	64.9754	67.1021
	30.0713	47.3464	59.1876	48.0026	66.7215		66.7696	66.9588	63.8654		70.016	75.2956	41.1874	36.3961	73.6679	72.7966	77.133	87.8963	71.8406	52.8362	57.0963
	79.9125	39.5969	33.5728	49.05	44.4478		53.2025	63.071	62.7303		76.1817	68.8513	76.1933	68.6427	51.6499	86.9123	83.9958	54.3763	83.378	61.5556	74.0675
	44.3243	48.8795	55.6688	42.0224	63.0448		81.1838	67.1081	89.021		53.8643	48.8119	84.5309	53.7351	62.0941	79.9274	86.1425	86.2303	80.4647	32.4772	79.1569
	68.1062	38.1126	52.4154	65.6562	35.9242		73.3454	40.0291	78.8323		66.8735	80.2729	50.7065	78.8205	87.396	68.9002	56.0553	62.6252	73.4709	65.386	84.2071
	45.9237	61.8204	33.7648	41.7769	50.8349		60.8006	64.3825	80.0534		54.6046	89.7547	61.9999	86.2273	71.0768	70.8679	80.8459	59.3426	61.2299	58.3765	80.449
	44.6565	49.9273	66.536	44.684	44.5076		61.7909	34.2465	53.2196		64.7632	69.1946	75.4095	44.211	69.5214	87.7264	77.4102	34.8308	70.3636	84.8277	75.8606
	47.0283	58.7842	49.9691	54.2093	46.442		90.5972	24.2814	37.4943		68.8734	78.7785	28.3257	72.8057	78.8491	49.8289	59.4986	65.8548	70.4703	67.395	92.944
	49.4425	69.3268	58.2909	63.1686	63.0566		76.5201	58.2215	45.7876		73.5235	81.114	83.0784	72.4493	66.0638	61.8912	76.674	33.0484	58.2331	78.0599	64.051
	63.7165	67.1839	43.7413	39.3324	67.9337		57.8143	40.0437	62.3821		77.12	76.1773	64.4746	70.0447	85.4486	42.2716	76.415	71.9294	75.9294	68.2548	83.7225
	40.4695	59.1869	32.1384	79.6483	53.7186		53.5908	64.8135	75.1747		68.4964	67.9589	61.4171	73.0975	63.4835	80.6422	44.0464	89.231	67.4136	68.8013	54.6078
	80.4589	46.321	46.7458	35.1425	64.1921		43.0731	44.3726	75.7175		67.6605	59.5476	80.2219	69.4908	70.9114	48.3203	71.4644	57.2031	70.5629	53.0821	68.095
	55.632	49.8227	55.9687	35.3299	59.5524		61.2061	56.0785	60.3717		59.5285	75.5058	59.2268	57.1531	59.0732	65.9777	64.1138	74.8731	78.0238	46.218	71.4971
	71.4511	72.133	59.2228	46.8686	57.1527		63.1993	55.1297	45.6565		70.8095	76.7226	80.6389	72.8707	71.7968	66.7443	85.3663	80.5608	88.7056	79.206	61.8196
	61.2699	42.3052	59.1059	37.9344	56.1679		63.4519	62.1012	56.8158		62.1157	67.2991	48.5845	75.6495	67.2145	86.7825	75.9674	77.0545	75.2535	85.7789	50.6778
	29.5982	32.1546	69.4342	50.6649	27.4605		67.6525	54.2115	76.8196		69.6385	65.7745	78.3061	61.1622	67.0519	83.3261	74.5517	76.1374	80.3779	92.8781	46.2808
	28.8808	65.6331	35.4914	52.6347	64.425		56.2679	52.6546	35.7313		73.7909	75.055	64.5143	67.0115	78.0949	74.9989	77.5051	33.9502	84.0498	77.5339	57.4683
	33.1553	40.3304	41.6164	44.2651	59.1445		51.8142	52.7236	82.031		71.5261	80.2544	56.2067	62.0139	79.9018	59.8636	71.8475	75.5208	63.264	66.1846	73.2655
	47.3628	45.716	62.3053	55.3455	70.0318		68.5012	63.4697	64.8299		52.8068	78.8977	88.5834	72.6269	69.9642	82.5036	38.2406	81.8761	59.4621	14.0186	70.9152
	39.255	68.6027	50.6273	42.8309	38.5163		62.0924	62.9145	85.6996		83.0065	57.7983	51.5823	68.6646	76.1246	86.2158	88.6329	45.6128	84.4935	84.438	92.5221
	38.417	57.5858	64.8875	46.7117	57.6415		73.2681	43.1214	64.2736		75.5951	71.0736	52.4999	73.1071	71.0769	68.4511	60.3162	91.0735	82.8048	68.7855	56.1029
	57.9122	51.5726	31.3853	44.9359	43.1069		61.6901	51.016	50.5306		73.0914	71.2989	69.19	70.0096	82.7847	82.3846	43.4355	80.2916	74.762	78.1	69.3598
	44.7676	52.4977	67.7937	41.2606	47.9139		71.3087	44.7299	65.6448		71.0173	81.6337	77.1208	84.0556	74.2727	66.4187	89.8782	63.4274	77.0147	81.6271	86.3085
	50.8934	44.9069	21.4247	50.2086	55.8148		63.7417	72.3327	26.8373		70.3366	73.7128	65.3641	71.9349	68.8329	81.94	68.1229	59.5453	74.4643	77.967	71.8146
	59.2055	34.4995	55.5357	50.3046	63.1303		46.2714	74.7858	32.0719		50.3826	77.7318	46.066	69.024	70.9446	64.5742	76.4562	66.3249	95.7384	58.1934	87.9389
	40.815	34.5642	28.2425	38.6692	43.8606		51.0481	74.3445	75.5254		45.8384	93.0758	61.9129	65.8965	62.5851	69.5927	77.0168	79.3087	87.4196	77.9675	67.9392
	49.3152	48.0453	56.9584	45.4442	46.3841		52.3016	63.071	61.4908		63.026	80.7673	79.6296	71.1746	65.4016	81.2507	58.3026	79.8255	62.8286	72.2874	72.3424
	27.4732	76.6204	36.3973	37.7529	46.1329		49.0978	54.9037	68.3535		37.1347	76.7686	81.7041	65.579	77.666	87.0873	89.3024	66.9868	73.2077	71.3998	59.1023
	62.1282	73.1853	61.9776	39.1561	36.1399		69.4618	51.7554	97.2115		74.0716	65.0072	69.9278	65.368	60.6849	76.5456	67.6748	70.3141	78.1944	71.6571	36.4394
	47.8975	41.0149	40.3951	44.7404	63.9179		55.9597	51.1663	68.285		47.1014	72.8002	62.0508	68.6578	65.752	77.5843	54.4974	78.2942	74.7844	75.6246	49.8842
	47.6296	47.2695	51.7695	40.123	26.0142		24.662	58.301	66.4119		70.3437	77.1863	60.241	65.6128	68.9458	71.6483	60.3627	21.0744	62.3014	76.9768	53.8867
	43.2723	28.8936	60.0897	54.8818	54.1402		33.1977	62.4192	74.8989		79.0055	86.1633	72.93	81.4806	75.4944	86.1735	82.0838	86.2563	87.4772	50.357	83.7782
	50.8812	46.2322	46.0541	75.1601	52.1484		65.8229	70.7188	42.9275		67.9293	70.5725	81.3605	62.6957	64.2692	77.32	52.9519	82.497	76.0949	69.6688	69.775
	57.108	54.976	57.6551	34.1849	54.2703		67.9013	54.2407	73.35		58.5337	73.7436	61.3538	64.6202	79.4215	73.6655	60.7109	91.5228	67.5769	83.904	63.9165
	24.9235	48.514	58.3562	46.5917	45.0126		78.1433	65.0282	79.6068		52.9283	80.0771	47.5358	73.5062	62.5888	83.8392	79.3497	86.966	66.1095	76.1012	60.8895
	35.3945	50.6706	58.6371	24.2207	56.8218		41.295	35.0654	76.1444		80.7322	77.0533	66.4043	67.5641	77.0083	68.0357	60.3477	43.3775	73.8739	65.024	73.6306
	25.3177	37.1783	69.3829	71.6236	54.6229		61.6165	60.3999	34.7772		84.137	74.9032	61.9887	58.0014	50.3898	66.6528	44.6189	78.0208	85.6514	40.3901	62.0635
	67.5723	29.4819	53.3742	56.8101	47.7929		54.342	59.4172	51.343		71.7273	65.7845	87.363	56.1554	78.3597	48.6133	73.7706	59.6845	79.9976	79.4936	76.0243
	50.0298	70.2589	32.1845	44.2643	46.9653		63.6482	76.8763	72.4381		70.0745	78.4695	81.6056	57.1675	80.9703	61.7363	66.2365	94.5072	85.0256	70.3144	60.3477
	39.0556	46.4878	35.0284	35.7713	54.0263		64.0163	66.8222	74.2218		67.7593	80.1977	65.4022	48.0414	76.6245	72.2361	44.3991	70.2227	62.27	63.0304	69.9959
	47.7131	38.6725	50.6196	39.7984	39.3004		79.0319	61.7085	62.34		48.1247	70.0554	82.9004	78.3056	77.4958	66.3139	72.5591	83.0857	85.104	39.0626	78.3519
	58.1537	52.8689	47.5633	42.7032	69.9468		69.8649	58.9801	73.3102		67.2017	73.1444	88.1055	71.3569	83.1952	50.0408	90.6039	70.6988	65.8651	72.1325	63.2188
	40.0929	43.6576	36.0543	42.3427	52.7418		52.2531	40.4316	87.5966		59.1279	69.1469	62.2255	74.9132	78.7671	38.7092	63.9684	73.5941	76.1155	89.1794	55.7271
	53.6206	38.4155	43.9402	54.2032	63.565		47.7392	43.2383	62.2306		87.7372	65.7277	84.6773	63.8555	83.0788	51.4454	62.7574	67.9649	90.4288	55.0025	77.1456
	50.9288	50.3345	55.1555	32.6075	41.4866		67	35.3615	60.2995		47.9879	53.6996	80.6721	81.6414	85.4919	40.8252	70.1165	72.8061	53.3739	90.4268	42.2576
	49.4718	44.7608	53.2001	47.7313	40.8056		68.2009	62.7387	72.7876		60.5099	78.3328	51.6089	74.3473	73.7673	49.9508	79.0925	76.796	75.5687	63.8145	47.8625
	51.8802	40.6442	54.0668	44.2935	60.9918		84.6745	60.7233	48.9151		64.0431	78.7455	79.9902	71.7406	75.8484	59.0377	68.5746	80.1957	63.6621	60.3729	77.9284
	35.1168	52.2343	37.0776	39.483	39.6161		77.2345	63.5076	76.627		73.1642	76.1938	78.4702	74.436	76.3605	81.8814	80.3708	87.0714	81.3143	89.7913	70.9185
	58.9051	55.3125	40.5579	62.1547	56.5827		51.9847	57.5098	65.047		63.9794	68.4567	50.3324	75.9711	69.1257	60.3387	82.5279	70.2658	80.9844	91.6882	94.2812
	46.9335	52.8354	30.0297	62.0057	57.3478		59.3143	65.7905	56.8982		65.4851	55.1068	68.5948	23.5595	84.7356	81.1743	90.4726	78.0333	64.4286	71.8096	48.2077
	53.254	53.1696	57.6952	44.2772	43.7148		62.573	70.8039	69.4167		61.1889	80.2604	74.2906	69.4513	76.9064	79.9422	72.4638	87.7626	73.112	49.0988	74.9455
	35.0886	55.0848	55.5087	37.5249	55.2446		73.3527	76.4418	22.8414		47.1623	78.9049	75.9508	72.1162	77.0197	48.8879	86.174	62.5745	63.2604	83.0514	51.8438
	53.7462	54.3544	73.7959	56.6289	51.3893		61.7542	55.9314	73.4163		67.779	71.2269	83.4864	60.883	78.5586	62.3406	84.4264	73.7415	93.1438	63.5749	75.8922
	44.42	28.4558	46.0519	48.5292	40.5243		52.0668	63.8511	60.9994		61.0203	61.4798	75.5923	72.776	79.1093	44.6902	53.4979	75.4534	69.3887	73.8102	72.0206
	53.3559	65.2068	21.763	50.1491	56.24		63.6613	74.3722	54.8152		69.5545	67.5758	77.0968	56.0963	61.1669	86.234	74.4332	65.5837	84.906	72.6997	81.6628
	45.7472	48.2314	54.2018	33.2447	58.0355		0	67.1769	47.5216		49.8584	75.1541	75.1723	49.2396	67.018	65.8756	88.428	59.3027	86.6902	78.7484	57.1404
	67.8646	66.4992	47.775	55.7867	44.0047		57.1494	55.7773	71.2106		80.4172	83.5649	77.1984	29.3982	61.0169	89.8332	75.8989	87.6608	84.2931	85.2983	81.7992
	40.6783	48.5947	59.2318	23.6313	48.4575		65.3667	65.0999	68.399		80.6103	73.3053	71.401	57.3617	77.5177	73.0627	82.5269	83.2096	67.0004	61.4922	70.6947
	38.9284	48.1946	56.8444	48.1642	55.7374		54.732	66.2641	74.5065		73.1539	83.9595	61.0872	59.738	59.2826	77.045	93.7272	79.224	79.7207	85.4336	72.7929
	41.7672	41.8006	51.9658	32.8831	40.7017		74.1165	59.518	73.3638		65.8376	42.1455	33.6216	63.9234	53.2134	58.298	87.0705	83.4225	91.9214	87.2379	73.6018
	50.9373	51.7059	33.002	49.3347	41.8873		68.8621	52.2348	66.4735		67.5928	80.7874	56.8313	69.2727	79.4893	84.4972	74.266	59.4842	81.3835	43.17	42.813
	72.423	56.2276	59.6756	52.7751	69.1216		50.792	52.7848	92.1938		41.5354	48.5224	61.3547	71.3417	73.4592	73.8839	63.0405	85.7704	78.5073	73.3737	64.9348
	48.8265	57.6787	40.4708	59.0783	56.6609		76.8313	1.07535	56.6884		65.3904	69.7603	64.891	42.7153	75.43	73.5087	58.2821	79.516	67.3462	83.7762	77.5737
	63.2043	36.7752	40.4397	44.1614	41.8122		72.336	82.3304	65.5791		70.1734	50.2518	76.2461	40.0588	71.7832	53.6286	58.6556	83.5876	76.9795	89.875	39.443
	40.1924	48.0694	40.2133	32.6626	62.9974		54.3556	67.067	56.7568		63.0695	75.4267	71.6187	75.1943	53.9207	54.4897	51.6025	54.31	86.2297	85.4142	63.595
	33.608	50.8913	62.759	59.4309	42.3469		46.9667	70.1015	72.0619		75.1397	72.06	45.2296	66.9849	86.0024	60.6099	86.4549	70.3811	75.44	66.0506	79.7058
	65.2095	43.6162	61.8105	75.5085	49.1368		49.237	58.7817	49.1952		39.3841	49.0341	74.1955	69.5662	70.343	92.1095	79.5937	89.9255	55.3845	45.1498	86.7208
	51.1248	57.4378	44.0894	41.8418	63.5383		70.1825	2.41847	62.3482		56.7072	59.5919	66.1682	62.5723	63.8676	49.348	60.5139	74.9623	82.4656	68.8756	44.6169
	55.0148	43.4544	53.5903	58.3501	48.9838		52.0115	51.5945	67.1363		78.0302	69.8363	79.7208	54.7367	71.0798	82.0421	67.4051	46.091	66.5031	67.3885	90.9363
	39.2975	54.5178	48.4772	71.1564	12.5475		56.356	41.0837	63.9202		68.3742	69.849	69.0671	90.3688	78.6581	54.7496	92.3653	77.1574	58.2669	69.025	73.2317
	72.1239	65.9964	36.324	29.2477	41.2619		46.8104	64.8798	63.1889		59.4703	76.6465	66.2945	65.1602	58.5427	68.0938	7.34446	77.1144	68.2598	86.1178	85.0659
	51.97	46.6168	35.791	34.7393	33.1506		51.2136	74.1102	50.1879		67.4146	68.8599	69.9664	63.7418	69.1552	71.6435	55.5044	67.3114	52.6342	94.4732	71.3589
	44.9028	63.8861	35.5443	43.2589	53.5735		25.2735	31.9042	33.1302		34.4007	68.9162	76.985	76.8907	83.3995	82.7891	82.8185	36.7087	76.011	86.6435	89.3151
	50.0825	41.7587	34.7924	45.9864	41.9707		61.4333	70.7705	77.8197		66.3874	59.7976	78.3879	71.172	71.4832	60.6081	71.0222	70.0479	69.6719	81.1879	83.6818
	50.104	51.0297	56.4148	45.8473	50.1704		56.4288	64.7355	32.7138		74.9598	62.7321	86.4394	76.363	58.3496	87.2273	46.7999	84.5309	76.6112	41.4159	83.6385
	71.1691	46.0116	73.2148	51.1088	44.3237		84.1667	34.4551	62.6276		62.5581	73.0208	71.9508	74.6483	60.534	80.6221	76.2206	75.2583	59.9114	78.7129	60.1303
	40.1529	37.4438	55.2234	43.118	40.3733		34.4321	70.7192	35.8867		66.3097	71.0297	76.597	66.7314	56.8939	77.0662	67.9635	87.0642	75.1993	74.805	84.9829
	32.6697	66.5756	52.0654	38.9526	48.7667		64.0304	97.9295	64.2407		57.0461	49.6418	87.5364	71.1509	67.9211	82.5106	65.3544	82.9936	84.4855	74.8806	51.3979
	72.3478	51.7102	48.3875	57.1202	55.3614		60.6726	35.5107	65.2221		62.0754	82.7117	52.714	62.2394	74.4571	76.0991	69.389	61.4755	35.1414	63.3	67.3379
	25.394	46.2095	53.052	61.4375	42.1923		10.3059	65.5031	61.8055		69.5269	78.0438	83.3174	66.2051	81.587	56.4278	80.0825	54.7018	73.2084	78.5073	61.5781
	55.4971	52.8109	49.9169	57.3741	51.5604		62.6371	44.3729	41.8262		63.9317	76.0994	70.9068	80.3064	63.8677	43.5405	88.2831	79.8029	81.5085	94.0355	80.0068
	49.3529	8.28142	55.6773	63.3593	47.8844		69.0102	52.6621	50.0493		78.2719	82.349	61.6908	70.3796	81.0406	84.4731	69.0714	70.4502	65.6157	80.8519	91.6448
	33.2149	67.4902	46.3122	43.1866	40.0696		47.7495	70.9499	61.3041		63.2477	75.5579	76.5565	75.7354	74.7252	71.7427	61.5444	75.3751	82.7258	38.9455	63.3695
	48.1342	68.734	52.3342	58.9318	54.6243		68.9189	49.9448	46.6434		58.9948	68.7081	43.6965	71.1927	75.6095	71.1138	67.8018	68.1009	81.8707	87.6467	75.151
	53.5556	50.3324	22.3886	59.1618	70.7391		68.2017	74.5195	60.5845		51.1378	65.9702	54.3645	80.1843	56.7569	73.6088	54.0739	78.4525	74.4419	0	54.2742
	47.5267	44.4513	39.8003	44.6643	56.8053		28.6918	72.3168	67.9881		23.1855	63.9875	70.4274	71.571	79.0329	64.0062	66.1851	64.2362	72.1745	86.8828	67.6301
	39.4412	55.6811	75.0414	59.3722	22.9072		49.7927	66.0904	79.4206		40.2502	82.8637	66.4628	72.7204	81.986	66.1116	47.4648	69.8586	77.2224	68.3247	86.427
	47.313	74.05	51.9162	55.27	34.4791		61.8586	55.9398	76.6932		75.668	87.8055	79.4672	79.3728	43.0696	64.5444	81.2072	84.8537	49.9556	31.6858	52.7877
	56.7908	55.2017	42.4829	31.5901	52.5803		85.7441	64.0508	62.4927		76.6884	79.6407	47.4893	71.7922	60.798	72.5704	83.142	85.3389	51.2999	56.1941	91.8816
	67.3989	50.6126	49.7886	54.4898	48.8365		61.9234	80.981	49.7252		61.5138	68.4575	59.1323	80.702	79.7525	87.417	76.9797	63.8199	76.6547	72.9719	70.0204
	48.3702	57.1857	23.3722	57.6775	43.7206		68.1197	59.0335	73.0743		43.2507	83.984	43.9349	56.9156	72.0391	78.4519	78.6721	88.6735	83.9676	75.8254	56.4732
	33.1806	64.6481	65.6769	48.8375	45.9568		40.6927	70.8792	55.9536		69.7114	84.0251	65.8924	49.2811	83.236	62.2365	79.9925	91.6693	66.4633	78.545	47.134
	38.5945	56.0411	49.5219	49.8282	34.6986		35.3601	57.2741	58.9833		69.6915	83.7636	66.7318	64.2572	74.6105	48.0064	92.5891	67.8664	77.3149	53.6979	63.0324
	67.1558	43.9543	61.0995	45.8289	81.1175		21.2527	61.8801	35.5485		48.8468	80.1934	74.7271	73.455	66.2625	83.9124	76.0509	69.9309	84.8986	74.698	55.7618
	61.9931	37.5429	55.2702	42.762	50.5904		34.7157	74.6699	67.8605		56.5038	70.2334	49.9777	65.1923	66.5577	68.3589	51.7709	33.0416	82.9348	77.6746	75.3012
	51.544	66.0615	50.3749	50.8261	53.0645		44.9295	65.0986	57.5622		78.866	78.8294	65.1401	55.8113	74.2895	82.7603	83.6795	77.5711	73.4285	61.817	67.4254
	31.282	67.4902	52.3569	53.4033	59.9654		48.8531	7.66467	41.3379		68.0787	69.7621	69.8752	52.8323	70.117	66.5953	78.0896	45.853	75.1497	82.7488	49.6786
	37.2868	49.7002	39.0014	52.1348	31.9663		40.1878	69.156	71.7147		75.7916	63.9311	87.3363	61.3594	61.5618	70.3502	71.7181	72.7788	66.0508	62.1339	64.54
	56.353	54.1833	69.0139	73.1042	30.3517		48.3567	29.8174	36.2448		51.8657	65.9267	79.274	76.701	79.5353	82.0051	53.9783	36.9906	86.0985	76.9441	71.1423
	54.7982	60.836	43.1483	38.1288	39.3424		39.977	57.0281	44.2839		74.2276	61.5434	56.6746	50.0008	78.0896	81.1464	44.0865	68.8986	87.9297	72.036	67.9421
	39.3836	61.1612	52.4143	40.3896	30.1908		33.4561	62.9187	76.1048		59.924	81.554	46.9719	70.6649	67.2962	80.9354	70.6283	78.9679	63.7201	81.7233	71.6072
	41.0932	56.9301	46.532	21.9306	45.9056		35.5506	67.7109	58.3328		58.2903	72.8955	68.0428	68.9908	84.6758	78.8417	30.8058	75.5835	68.4907	76.9835	63.9072
	27.2829	44.9557	36.2	54.4089	50.7314		43.5789	46.7771	80.9467		75.2245	60.0195	45.26	65.8769	64.136	77.3933	63.4785	85.4792	73.3483	43.6634	74.9353
	51.7952	46.1596	52.2326	33.2524	57.8822		12.8444	76.0409	27.1478		71.0877	41.6235	66.3877	71.0866	83.374	68.5434	84.5819	82.401	73.0705	69.5959	79.8745
	55.3403	57.1757	29.1419	37.6845	42.9695		29.6286	47.4585	47.7161		37.3874	79.5556	90.6789	68.7117	72.1966	74.0646	67.9996	88.1867	82.2117	76.668	55.0726
	58.039	38.1071	32.641	44.2174	54.315			50.6031	50.1892		61.6302	62.4733	84.6478	67.4771	62.061	72.125	71.7606	76.3409	46.2821	82.464	48.2861
	38.4697	40.0423	64.4211	26.5077	39.7498			73.9726	44.1362		70.3433	55.3927	69.3343	72.3182	71.0928	76.9676	58.0549	51.7467	59.3416	75.2904	70.2912
	41.9957	26.085	48.9799	61.1008	48.585			30.9201	54.0954		53.1848	67.5998	80.2607	61.4262	70.1853	58.1516	64.7679	95.8881	76.7668	88.7894	81.6932
	33.7722	51.4214	49.7958	64.7126	59.5624			54.7948	55.9695		76.2658	37.9642	66.8638	74.2239	69.9683	56.4093	67.7138	53.7745	88.2741	91.207	80.4303
	77.7695	51.1623	61.633	36.8063	50.0985			75.5483	43.1155		48.732	76.7155	79.0758	62.6685	72.27	78.8847	79.8989	80.01	67.3228	75.0582	63.0852
	46.7121	50.2601	56.9924	41.9675	42.2545			52.1035	64.8577		65.3996	64.7359	59.0766	76.3955	66.409	51.1644	88.5386	82.3379	74.4217	73.5498	63.153
	39.2679	46.9082	48.5696	38.6617	54.5338			98.7291	47.6417		58.5305	79.8894	58.5691	33.7355	63.415	69.0897	81.6816	86.116	75.6916	93.1582	69.9166
	47.3358	47.8186	32.5593	39.9953	59.511			68.0328	55.638		51.5841	76.3397	82.7571	64.9097	79.7935	58.0684	71.3494	85.8127	85.1162	90.1549	50.0425
	45.0598	57.8032	44.2927	44.4404	40.0051			60.2021	40.4755		77.0595	62.5348	25.3493	82.2727	65.8945	67.5116	79.1794	70.1144	73.7362	85.9897	86.3325
	38.3121	41.2362	54.0624	46.4135	52.4666			67.2945	83.1608		36.747	77.2194	66.6101	73.668	76.6598	61.4986	31.3562	49.6617	53.8946	86.1555	58.6648
	41.6613	52.1685	56.8096	51.5277	40.4409			36.7275	70.2948		70.8429	68.2961	80.7724	69.8335	46.7032	84.8303	69.4924	73.1122	48.7285	76.3882	51.3302
	26.0242	36.683	52.9372	65.8896	63.4243			62.8484	43.5873		33.7893	67.1521	73.4585	77.5478	72.2868	54.179	85.2263	80.6402	55.3937	75.5839	82.1264
	41.4123	66.7856	38.5586	25.9767	26.0143			46.2501	64.1395		72.654	60.9689	69.6166	67.8231	62.9813	66.7185	53.1804	81.5331	80.243	86.5961	89.9222
	38.7348	54.7376	51.4135	32.8681	51.2826			61.9457	71.1763		42.3895	50.2135	69.1291	68.0296	82.8398	89.0995	49.5637	94.5576	73.4605	60.9806	65.1405
	43.5404	42.507	34.9686	60.6367	72.0118			66.1423	62.301		52.4235	75.7142	87.4157	53.6467	61.4561	75.6043	80.4556	56.5101	61.7717	59.4615	84.7489
	58.6431	40.3456	62.043	52.3004	45.1483			57.2507	56.6509		72.2587	76.6761	79.8194	83.0684	78.7709	72.876	45.1533	66.2271	77.1924	79.9146	86.5322
	47.7469	33.6253	60.6908	41.5779	63.0489			49.8665	67.3305		73.0412	64.974	57.0923	54.6518	67.9604	79.5138	57.3751	83.0203	52.0511	90.7976	84.0026
	59.1206	53.066	15.4838	42.5127	40.9926			69.9953	62.2466		60.0274	88.5493	65.6463	63.3111	54.0107	68.84	84.386	70.6942	81.0658	69.2311	60.2965
	33.9261	66.1477	64.8685	37.7183	51.7228			73.9793	41.322		51.4097	79.5284	67.676	72.6643	65.2912	67.5966	61.4654	50.9685	53.3308	91.1847	52.0035
	55.2464	46.0407	49.444	32.2385	73.8182			63.0669	42.0302		38.4601	83.1517	62.275	69.7074	70.5226	61.4763	58.8947	70.7814	82.9212	73.9495	65.7594
	59.3061	41.1393	33.3999	64.6733	25.2659			62.831	39.8674		78.0796	80.7133	70.9246	77.8056	76.0356	71.0802	83.815	51.9305	72.7305	81.855	56.022
	63.5115	45.9588	43.5763	56.4448	46.7701			61.9288	51.163		55.6301	66.2728	71.4178	70.7478	72.3482	72.2712	80.6931	70.3556	73.3864	61.8824	84.7295
	75.1194	39.2297	42.2374	49.659	46.3645			75.3997	75.684		37.6665	61.4455	58.0726	83.6332	66.7753	76.1642	61.5031	84.2594	66.0197	42.4567	68.4054
	31.5174	43.4706	61.0652	41.7667	65.5882			59.2374	99.4503		79.1949	73.1221	77.0545	54.6955	78.8544	77.348	83.3538	87.18	84.0795	59.5743	56.378
	72.5108	32.2292	55.3914	48.1983	60.1997			59.906	47.8194		32.5433	79.992	77.3173	71.5557	63.0701	72.2651	67.3935	64.47	34.1923	59.7417	47.0298
	39.3844	48.5844	28.5422	70.0392	35.5305			26.8246	60.1222		40.9477	71.1309	71.8831	72.4466	70.0605	49.2181	72.2992	42.7106	75.8833	66.65	88.0418
	44.8625	51.0423	53.3851	43.6925	43.3928			54.1873	56.6798		27.6535	79.6998	59.3573	70.8483	84.0224	88.5399	77.6545	59.0217	43.9993	66.61	45.5396
	49.0442	54.1289	56.0192	54.4352	46.0573			55.7094	49.4221		86.3425	66.798	64.0689	66.1217	90.8048	64.2481	74.8756	82.5812	79.4948	82.3957	75.1101
	54.1023	61.3156	52.3712	23.1133	38.2545			42.2048	52.2138		59.5874	82.2025	89.2609	74.1694	77.5375	66.1654	63.9424	57.7299	43.694	38.7649	62.8956
	51.3176	37.1938	62.8429	27.9699	60.3295			37.777	63.2776		49.6292	76.1635	63.4292	82.699	91.1834	81.0444	72.7418	17.4612	94.4915	67.3535	73.6486
	41.8001	53.3777	61.6915	59.1453	53.9999			77.9286	68.0917		68.0697	71.5558	58.8584	61.3043	70.1353	73.2808	57.7955	67.1944	68.7351	45.7243	54.425
	54.4154	50.4435	40.2066	57.4375	37.3078			47.4266	61.1628		66.7914	74.4909	49.5165	46.7922	58.348	62.4635	72.4157	63.1709	65.7182	56.408	63.3077
	46.8052	45.1506	37.5164	65.9039	45.4776			51.2744	37.3059		75.3337	67.6556	37.1949	76.1529	82.9608	79.3511	62.108	67.3958	61.668	71.2314	78.1246
	62.9556	64.9374	64.5194	59.6497	17.145			82.0361	45.0873		76.0637	75.1	35.5944	58.4592	79.5062	52.8753	58.9835	66.2019	77.9024	92.2714	69.5586
	13.2727	52.7061	56.0474	15.8109	62.9035			73.229	47.2611		56.89	84.8093	74.1382	52.6226	66.3595	68.433	61.4709	79.1996	83.9282	64.9919	56.7594
	51.7986	53.4256	49.3635	63.1511	54.8273			66.3122	46.6641		76.9264	87.4486	51.9761	71.022	87.1546	50.3173	83.963	72.6122	85.3898	79.4359	45.6766
	39.7678	27.9724	45.4543	63.2396	15.8022			58.5191	63.702		47.9707	78.2384	51.9501	69.5217	69.2008	70.7485	48.9468	51.1173	87.2418	57.0723	55.671
	83.6719	44.5542	49.9201	68.0568	60.4349			0	65.0625		76.8788	75.5901	71.9865	67.0721	74.1956	57.6017	61.3705	65.1827	64.9662	44.4744	50.8319
	53.5467	62.3873	65.3157	44.6947	46.3503			71.024	38.8856		53.5682	75.2706	69.0627	60.9889	77.1127	60.2731	55.5827	76.7654	79.4525	27.6453	73.516
	59.0815	57.4583	64.6612	44.1258	38.3707			93.9479	73.9701		41.6338	65.5717	59.9895	70.1771	60.5679	90.5146	77.7232	77.291	60.2377	87.0074	62.39
	34.3202	51.3637	46.1722	38.7702	24.513			71.2942	70.94		60.1035	75.3215	77.8194	75.5207	67.6505	50.0987	62.5583	51.394	82.9801	42.7977	50.7223
	54.9372	53.344	36.4652	45.7642	41.0866			88.3082	65.3417		56.7733	85.082	74.1787	68.767	77.0474	75.6214	75.7875	76.7451	73.2919	74.3148	74.4574
	44.6549	44.1601	24.9377	46.6412	57.5895			59.3804	53.2479		55.8166	75.9897	75.4119	47.1496	66.2291	81.0038	76.0092	71.3157	74.4347	65.1928	61.2452
	49.8866	53.0305	42.9724	51.07	52.0358			47.4433	63.9568		53.9849	79.2854	40.9747	70.7567	86.2436	69.5029	64.2126	60.2049	91.4175	88.4743	56.6328
	56.0496	44.9373	41.7724	41.885	44.2897			42.5589	78.6168		39.538	56.126	10.6017	49.2716	68.5359	75.2437	71.9658	69.4691	91.7198	82.5152	59.3758
	40.1747	62.9753	44.9145	50.6471	52.8233			41.7973	59.0034		54.1327	88.4603	74.9533	25.5056	67.6509	64.8214	74.618	75.0773	71.9071	52.6393	66.6651
	54.0588	55.8202	34.6286	28.9884	41.8468			42.8156	50.5661		65.7598	77.0819	76.4954	65.2722	59.9017	69.6242	66.2404	90.4676	73.5356	52.0038	94.3987
	48.9776	59.5235	40.9983	40.4187	60.5142			44.7611	61.5856		59.872	56.5268	61.6319	69.5893	74.4605	39.1104	78.8463	88.3714	74.3108	73.0983	86.1564
	57.956	48.124	50.176	70.4143	30.4495			45.0018	58.1019		48.5257	90.2553	86.0716	66.3617	58.2496	70.0172	79.1848	60.2167	61.1303	82.2191	72.7064
	32.6968	70.675	47.0897	52.4212	30.3817			54.6683	24.8784		54.2208	70.9326	66.8996	71.676	77.3625	60.665	72.2353	76.2655	76.4911	69.2161	47.3272
	54.7906	40.48	67.5759	23.6115	29.7399			46.1113	65.9258		69.6072	60.7014	74.3362	81.6092	86.7726	65.7647	67.8304	70.2436	58.4305	70.7808	66.1995
	54.6983	48.2354	45.6317	42.2772	35.7649			53.0143	65.5605		68.9207	72.0126	66.6802	88.3407	74.7328	77.335	76.4415	84.9044	85.0659	76.4725	94.4191
	34.4255	65.3118	72.8957	49.3754	49.2641			87.3338	58.4535		55.0527	63.4087	62.4857	74.933	51.2375	78.8951	54.7981	78.4842	72	90.1354	84.7418
	45.8695	45.0076	42.6347	49.4922	43.5037			69.7105	63.3516		59.6874	65.8807	74.1697	79.2688	82.4301	69.6629	83.8179	75.6117	75.1087	93.4073	53.8193
	50.1291	34.4036	42.8973	35.793	52.0534			55.6799	40.3842		58.2077	70.9859	61.9384	75.2195	35.7361	77.6473	60.1498	88.192	86.835	73.4727	73.2761
	55.4259	22.838	49.7266	44.626	51.1648			0	63.7914		68.0112	88.0504	56.8887	72.5717	85.3553	89.7927	74.8787	63.2584	64.599	54.6651	39.5681
	55.7042	65.2	35.2368	41.1067	49.664			27.2304	47.0281		73.7336	67.0845	66.0865	59.8564	77.3548	66.2826	62.7821	76.8258	46.8735	83.9387	31.4195
	48.5536	53.4997	42.3345	46.1287	40.6261			56.9875	58.5872		51.6536	78.7247	65.1754	72.0481	65.7265	58.6881	73.9413	86.3206	85.2207	87.6443	65.7003
	62.8026	57.9859	47.6716	45.0385	47.3247			32.6106	58.1726		78.4747	43.5702	67.7031	59.6601	70.7883	70.6435	62.7581	76.9708	66.7331	91.4088	45.0777
	73.3643	41.5525	24.6055	54.9911	54.4635			79.6177	65.0923		68.6978	83.3162	81.3078	38.291	81.7577	62.342	85.002	58.3323	75.5506	87.2908	86.5525
	32.7586	45.1341	36.7594	73.0166	65.7322			54.7664	48.5723		81.8288	80.1194	51.2822	50.2775	75.0098	83.5098	48.3203	52.7474	69.8314	81.3088	87.5917
	60.7869	39.6046	33.9863	50.7794	27.5731			62.4717	10.1278		62.9713	61.0099	63.7676	64.2765	65.4953	75.4491	58.7185	61.5355	66.1894	83.5793	87.5238
	42.9081	58.5522	52.5446	21.1729	38.8844			39.1572	25.9746		69.6037	84.8446	65.0688	57.1768	74.9286	82.8176	94.6066	57.9432	80.1866	65.9995	67.3571
	53.5125	60.7179	55.1848	69.6722	46.115			39.8409			57.4686	56.3439	78.8977	73.4805	70.4486	76.8432	37.6615	48.8107	75.4131	90.5843	56.0545
	36.8375	51.1894	49.9164	66.1275	72.6442			76.6298			49.9483	80.0208	36.2611	61.0865	59.8013	56.5358	73.7431	66.0012	82.1891	63.8867	78.7792
	44.1736	60.8009	54.6648	41.4075	34.065			67.7867			52.2376	61.6322	71.225	70.8247	41.3456	77.2529	65.525	66.5177	85.9965	79.1855	41.7348
	45.9519	51.325	66.1558	72.5633	35.8406			65.6246			63.2533	78.129	71.5901	79.6394	76.0576	85.897	49.9634	84.2031	80.8419	69.1019	72.8582
	59.6111	55.7132	45.6692	69.0713	34.9708			67.567			48.495	79.5537	30.4858	75.1538	86.0109	70.8577	57.5535	43.868	56.2559	35.8712	36.6286
	56.9627	74.6091	40.4279	57.288	31.9129			67.7866			68.6942	81.6366	72.2418	75.3831	64.0475	72.1407	81.4747	58.8433	83.8239	71.2714	63.9906
	12.5383	51.2604	47.4753	40.3454	46.8057			58.1429			63.3865	75.9723	76.1624	67.0307	72.0117	80.3259	89.8305	75.5267	64.9191	46.7261	68.9473
	42.1402	55.1511	52.459	35.7538	51.2119			69.0894			77.1349	90.9326	85.2519	49.929	73.3893	89.9414	79.596	86.0874	51.7364	48.7074	77.765
	63.2321	62.6863	59.5077	70.9946	44.2364			52.2502			72.289	76.5234	77.9706	57.6569	59.5079	57.3874	52.2068	69.2394	75.344	66.2613	58.524
	36.8771	69.4861	45.6088	58.6975	41.1432			74.9555			61.5087	79.237	89.5288	77.9722	80.982	85.629	70.5777	77.2098	86.1046	86.5869	76.352
	51.0595	42.2972	47.3234	39.5046	45.5594			54.1592			56.8033	89.8453	44.7804	71.0856	78.5198	52.5709	58.0821	76.1968	69.1843	82.3591	80.9452
	49.9977	56.4498	43.5902	40.4531	63.5623			47.1433			74.0197	77.2584	70.7196	73.9005	78.3652	83.4899	64.2785	47.7009	51.3422	74.7243	66.5344
	50.6652	61.5369	53.2617	31.3823	56.8957			57.6828			58.8286	72.7763	81.6011	53.0069	77.8013	63.7793	70.558	95.3538	84.287	90.6223	40.5996
	51.1358	51.0416	27.014	64.296	46.5614			57.8609			73.1479	77.0382	66.5921	80.606	74.8483	72.7048	67.775	70.4643	83.8104	45.9027	55.3083
	48.242	36.4765	45.5184	11.9125	50.5655			61.1132			51.6707	55.8037	70.217	61.7999	72.3066	65.0241	81.0638	78.2798	78.5945	81.9908	83.0173
	58.1409	77.618	47.894	38.8911	60.562			54.6796			50.2029	70.6643	85.8822	65.4728	73.0123	88.1397	56.65	83.688	78.8477	66.1528	51.702
	38.8782	52.9822	42.3497	54.989	62.9387			56.5589			53.9057	61.8431	60.5567	50.756	33.1176	50.6875	65.2795	84.6367	63.7402	71.7167	44.4423
	37.9172	61.6749	3.53846	65.9199	49.4522			46.6487			47.5795	62.4515	69.0721	80.0242	51.2438	71.7467	68.7114	49.9375	61.4595	66.6843	81.5665
	52.466	45.6813	66.6079	58.0054	51.5469			49.2256			60.2816	71.4495	57.866	74.2901	73.5799	72.0492	73.1233	49.8236	51.6087	80.9718	72.4941
	52.2071	53.44	63.9684	53.2059	57.4322			51.44			91.0793	67.5744	72.6897	42.1265	66.4129	56.5747	76.2678	63.6288	74.0862	93.071	79.2067
	64.8066	36.532	54.468	41.839	59.0912			67.8391			53.5161	69.7817	79.6249	72.3133	84.3229	70.3001	60.4131	82.0021	69.1449	76.8649	73.4923
	40.5855	45.7997	35.3382	51.4969	49.6505			45.1627			67.486	80.0519	65.0768	38.8004	60.2097	85.7063	52.7194	90.5907	46.4149	81.2718	58.2813
	54.4887	67.0756	11.5075	50.9975	48.3056			25.4411			69.0062	84.2002	71.0408	48.0213	75.5003	68.6472	77.4375	77.282	57.9133	59.6029	70.9791
	38.1608	64.8892	45.489	52.2707	55.2027			52.1243			61.1983	52.1298	78.9168	42.9152	73.2575	42.1853	51.9612	77.3529	85.0987	57.5903	68.6788
	49.4991	24.6007	50.9358	51.3819	44.5955			62.3583			90.211	77.0204	82.6388	49.531	74.1427	66.0196	73.9288	62.2642	89.5304	71.5784	88.7421
	76.8732	40.5017	42.9172	23.0798	62.3561			57.464			53.7593	67.1498	69.4072	66.9763	61.7061	90.4852	84.9846	83.1866	59.0602	59.9899	80.2969
	55.3274	45.0839	55.5319	67.2397	55.5499			11.2653			62.1011	77.7568	67.945	74.8495	66.7443	61.371	93.8642	79.7157	72.2111	70.8938	56.9441
	44.2086	41.4739	41.3526	44.1544	43.615			52.1214			69.024	68.7403	47.6575	31.3765	75.3298	74.2966	83.1942	24.8202	69.0863	88.9109	82.0596
	49.8508	58.1746	67.1824	34.1916	46.5775			67.8026			99.9324	77.8636	71.0327	78.8181	73.983	56.7306	75.2871	78.245	84.8469	62.5954	71.9753
	51.5012	62.5467	66.0617	45.5249	53.7535						62.8096	26.7726	52.3997	72.6464	62.6328	45.6834	65.6893	83.2123	85.9157	85.7895	91.0548
	42.3112	72.8866	44.2797	42.6768	31.5242						67.2904	73.4876	72.5538	79.8341	70.8394	76.8369	75.5583	62.6337	81.7101	54.8422	53.7722
	55.8114	63.8383	61.2515	36.1723	49.5547						5.73941	73.7078	83.0821	60.2539	88.0183	56.7631	79.4926	61.0968	72.2552	85.3929	82.2239
	44.2727	49.8557	45.076	41.6647	38.1003						85.7688	63.0313	45.1463	81.8265	50.6135	72.8349	69.5583	66.0933	76.7862	85.9233	65.8726
	58.6006	71.0137	46.7237	40.6108	39.0412						50.5535	76.798	70.6237	65.4226	56.9731	81.0816	46.4012	54.265	70.2462	62.3211	92.6302
	43.3424	54.9816	41.334	51.5845	58.2569						49.9177	75.8003	33.1717	62.53	87.6501	73.1857	58.9086	95.4953	84.0919	46.3982	52.7185
	43.86	54.8311	62.2367	60.3788	51.1352						65.2906	79.4904	65.4692	77.3827	74.4271	66.4114	75.6536	75.649	50.5462	76.4253	75.9796
	47.2758	22.8075	57.1052	36.8335	60.5314						63.7053	69.8274	71.8813	71.5426	80.9697	47.2181	90.2331	49.0809	79.3992	82.098	91.5424
	70.4846	45.9373	56.034	42.908	55.0002						59.9171	79.2714	73.0568	51.8882	72.4677	57.0447	89.7532	66.8088	78.1399	67.359	67.7008
	54.0448	26.92	65.0318	51.348	55.8443						98.3615	65.8656	53.5211	52.155	51.5559	53.6878	64.9363	65.6069	71.639	71.6366	95.0438
	44.0506	60.7698	52.4699	72.1466	43.7423						64.1497	80.9992	76.3931	37.8941	69.4232	86.6917	72.2243	86.1664	83.2519	67.2476	78.4266
	49.3118	35.596	45.9187	42.7891	61.3796						63.0229	56.0853	83.4278	56.7169	89.9905	57.9526	83.8095	53.856	70.0421	62.2181	20.1324
	43.3829	37.1305	49.8229	44.9538	60.7015						53.2358	75.517	62.3018	68.1418	70.6843	77.5242	65.0903	74.7202	52.3195	57.9437	77.988
	56.6254	60.5044	40.9405	51.7791	64.9673						19.7798	30.0302	78.211	68.0858	85.1147	69.0967	70.3651	76.5997	77.3022	73.4987	87.6991
	49.5222	55.0153	40.9115	30.9052	57.711						40.0219	75.5746	81.2958	80.5547	74.9024	84.062	57.7001	83.5112	45.3001	85.7873	61.1718
	35.2212	73.9283	49.8122	30.8088	60.26						67.8033	67.0366	58.1847	64.2805	67.3025	75.2578	44.0837	73.0751	76.2324	66.0679	72.2913
	47.0817	52.8899	26.5791	42.3368	38.0118						70.5094	85.633	79.7103	47.9747	76.008	22.7584	69.1633	49.0835	70.9855	76.3409	82.3103
	67.1163	36.9533	63.386	51.8527	47.2336						50.0021	73.3217	72.6701	83.1504	86.9354	64.4487	51.2758	82.9471	50.303	67.185	79.2879
	22.696	45.9855	42.758	52.9455	34.1292						64.3819	78.7032	39.2131	72.1538	60.9725	80.6742	85.1176	73.4212	82.7222	40.4756	76.3653
	11.1835	49.3501	62.9287	39.7265	75.9536						65.1202	72.1433	43.4664	49.6795	69.1045	66.585	74.7819	82.6817	74.6304	73.1667	73.3054
	48.7211	39.0146	45.4214	48.7323	45.6275						57.4106	57.2691	65.7526	70.5269	58.1161	65.8638	62.7384	59.0523	90.325	76.2664	83.8874
	65.6821	43.6615	43.7057	39.8032	48.6993						53.9504	77.558	60.2072	75.113	64.6255	83.3798	62.0401	85.3102	64.7744	84.2498	76.3928
	48.5297	61.1282	64.9673	64.988	58.3696						65.7455	65.3038	51.7779	74.0478	76.1332	77.8833	62.0608	87.0976	59.8888	80.1122	77.1587
	46.3752	62.8651	60.3396	60.2303	66.4521						64.3623	67.5707	56.0878	54.9705	76.7167	73.6878	58.4418	76.8107	70.758	68.9019	40.0648
	32.9356	60.2731	58.0345	40.7665	52.671						99.9868	68.0992	74.242	26.7575	86.9375	75.2995	60.2602	76.0966	74.8697	32.7856	56.8825
	40.9386	47.913	39.2299	36.68	30.4213						65.5461	45.742	59.5943	77.7181	82.3264	66.0857	62.698	66.4355	90.4323	73.014	67.9982
	67.3786	39.96	62.9987	50.7874	38.3238						59.1758	61.1786	59.3885	64.1089	70.8736	82.3964	63.3168	70.0675	61.1941	41.456	80.8578
	57.8942	30.0422	44.329	55.6052	56.2891						46.0169	76.5412	64.9671	67.7209	71.553	74.4653	66.1908	29.0222	60.2738	74.329	68.0602
	55.3801	52.628	45.3852	64.0613	40.7713						76.1954	50.0378	72.4919	82.6541	76.3018	76.9067	60.3074	57.3557	81.936	57.215	78.3349
	25.2058	53.3252	58.7343	31.6263	40.3153						70.5914	76.1797	77.6762	64.7255	71.7635	75.1714	73.3135	88.4391	76.4639	79.9736	63.5226
	39.43	44.7462	42.2555	58.982	49.3501						53.9456	81.5737	83.3755	73.0557	76.1143	71.1605	49.3727	64.7743	67.034	55.8747	88.382
	41.9588	47.4113	34.5602	68.5539	47.2241						81.9744	71.5137	72.2633	39.4904	75.8608	75.9868	52.8092	72.0232	81.9293	67.9159	46.3439
	60.0328	37.1085	54.5956	57.709	51.5576						71.7919	68.5631	77.8858	71.449	79.2182	61.3734	58.687	76.2628	76.5478	57.4514	38.4546
	33.561	45.2243	47.9985	64.9991	46.5983						46.0793	73.6156	80.5646	62.2289	67.7799	36.4584	56.4113	60.0621	71.8906	77.4541	84.6018
	14.9282	57.2946	47.5307	53.5297	68.7396						40.3006	80.8448	65.1565	74.7112	76.2286	50.4929	85.5535	43.0545	35.6659	60.8315	85.1438
	47.4054	44.7046	24.6633	57.1943	50.0533						81.8579	72.4467	82.8729	30.5062	78.3002	61.8938	46.7122	87.3364	71.8529	59.1166	46.0509
	53.8444	31.029	67.0123	67.9897	36.4799						78.8119	66.0923	75.9053	47.9057	56.4543	58.5371	66.7535	62.1506	78.0895	84.5992	89.0801
	54.5069	57.8049	78.2054	44.499	50.8835						63.3148	83.9173	70.3234	61.7891	67.5093	69.6146	73.5864	80.7374	77.2322	75.7743	82.336
	66.5494	61.9713	70.7118	61.743	51.0392						54.3219	69.9045	72.4748	66.9993	74.8681	81.9793	53.8291	39.9296	78.508	63.8634	59.7232
	62.9986	59.5549	49.8941	65.9713	65.2187						55.4357	84.509	36.0877	81.4698	58.9477	81.0761	66.0614	49.7453	73.3838	53.2318	80.4431
	55.1943	49.4024	38.2012	45.6098	58.9359						34.8448	79.6096	85.7459	80.2466	74.6369	75.4254	61.3683	75.9511	74.1859	85.4508	72.5866
	45.531	45.4949	66.6398	53.7284	42.4858						71.2391	68.945	80.0214	68.5703	76.039	79.264	45.3834	68.4244	77.1753	73.2071	80.3832
	50.891	42.8771	32.451	39.0998	52.7453						55.7837	60.027	80.8577	33.1387	72.7087	79.9511	85.9145	68.0482	51.8862	65.5789	84.5671
	42.1944	36.0317	49.7649	45.5927	6.40939						63.7753	79.0412	75.26	70.9807	77.7136	63.0783	66.6253	71.3837	55.7026	56.3853	87.897
	54.2871	57.7422	45.1314	45.0426	41.5038						41.2902	68.1952	87.4314	73.0579	83.8354	88.8302	91.8789	56.6132	64.6977	66.4448	60.3094
	67.301	47.9234	67.9408	54.1637	40.2953						71.822	67.7249	77.071	72.108	74.8803	69.8854	61.0415	86.6566	78.3941	68.7592	90.612
	27.8849	67.4931	41.9374	47.6113	62.3497						25.819	72.325	75.9775	56.773	47.4736	81.0514	79.841	85.9253	57.6087	0	29.1563
	46.1557	45.5668	28.1382	68.4578	56.291						74.0862	59.7726	82.2911	67.3625	73.395	62.0822	75.6055	71.4521	75.8799	94.3902	74.8719
	49.3565	44.6395	30.0405	45.7064	60.4938							79.4568	82.0285	34.5608	57.984	78.3624	66.8178	71.3457	82.3618	84.7111	75.186
	57.1972	42.0763	67.2364	46.6578	43.2596							61.7206	37.5622	65.7197	70.7682	78.2753	86.1508	46.8554	72.1878	81.1325	83.7119
	50.9397	22.87	41.1914	61.6978	71.0524							76.5527	61.1183	44.2715	55.2492	65.2741	57.0407	86.3685	59.7143	47.7138	62.3108
	32.3861	51.7721	52.6369	65.8627	57.4355							48.9145	56.5309	73.5847	67.2629	77.9032	80.3273	73.6627	85.2683	70.4921	91.1138
	40.8714	46.4961	58.6326	57.999	59.629							84.8435	54.0299	72.6151	71.3126	73.2842	59.5237	86.6591	76.542	72.6258	88.7069
	51.1186	42.4881	69.0648	31.6727	30.5118							68.2113	58.9823	62.592	87.4925	68.3178	38.0697	67.9528	51.9968	70.0164	62.9847
	64.9657	50.0217	53.9063	41.8073	47.4933							71.8693	42.8394	74.7938	66.2232	71.537	47.6221	66.5487	85.3373	85.78	88.2382
	62.0637	42.8476	36.3684	33.6767	41.0105							85.0565	64.7853	44.0462	88.6454	72.0609	77.6456	93.6207	76.5156	77.1904	80.4978
	38.657	55.123	32.556	31.1214	48.0593							68.1844	62.9928	54.1587	77.0234	89.1569	76.3103	80.4477	82.9606	65.4861	85.6266
	39.4105	54.2679	50.3661	50.2082	47.6043							75.2805	83.2677	70.3717	55.2715	46.3213	43.585	86.8489	85.7139	77.6326	74.2669
	54.213	73.6324	42.6634	42.9557	63.1103							78.8138	67.1997	71.5616	71.7306	89.27	72.0791	89.638	88.2401	65.5311	35.6793
	49.6384	61.5548	39.1627	28.4618	56.5755							64.381	88.1669	71.9882	87.2409	71.4935	86.3328	86.4752	41.1977	49.9057	79.5151
	45.8315	79.2293	61.5914	43.343	45.5419							62.6665	59.2946	65.6097	72.2295	65.2975	80.2757	66.7642	33.6764	74.7979	70.95
	66.1113	41.8968	62.3269	28.9342	61.5574							72.2397	82.8948	59.4521	72.9637	89.016	69.4462	74.0939	75.2763	76.1662	56.4765
	41.9639	50.2759	47.1929	25.8179	73.8495							76.387	68.1534	67.2833	76.9107	80.1443	84.1207	46.5498	79.0069	65.2361	91.5117
	46.4884	53.8321	33.9851	36.3802	66.4483							70.6448	66.2884	72.0245	76.929	87.3085	78.3185	52.7675	53.4337	79.9414	71.4742
	46.2581	49.8894	39.1783	35.2889	37.7453							57.8202	46.117	68.9428	74.8288	62.1219	78.6316	88.6104	82.0651	63.6162	84.5541
	54.1955	41.0222	39.5991	49.3693	53.551							70.1191	70.7789	61.9958	75.6436	71.5667	85.4159	59.1651	71.3115	88.0762	90.9207
	40.6966	47.8728	63.4577	66.031	57.8765							77.3255	58.2255	50.1391	60.7337	82.4676	85.8415	86.0821	67.9149	66.4565	62.8473
	55.6656	76.1209	65.6832	46.5911	47.6423							87.3515	59.6524	79.0962	53.5834	79.1034	58.9294	63.181	81.3608	78.5169	81.768
	40.2702	47.7152	46.4087	37.4572	44.4158							65.6765	62.697	78.5986	78.9599	83.2286	81.1766	82.9433	67.0858	64.2864	86.2638
	35.0062	51.5876	61.9623	44.6521	48.6525							56.0639	33.8007	58.8551	67.1741	80.6816	63.6623	72.4286	82.4355	42.2821	52.4927
	56.5092	60.5745	56.3699	59.342	38.3322							77.5241	82.2451	60.9429	75.6936	78.7653	57.3841	75.1785	65.484	86.1715	75.5461
	60.7643	47.2107	18.1272	36.5028	43.6458							84.9153	64.0137	49.7829	80.6549	79.3888	49.6072	77.4068	78.8099	74.1845	55.6607
	30.6691	64.655	42.3517	62.9389	52.9386							80.6995	62.4451	73.7748	75.672	65.1555	83.5743	87.5013	62.4993	76.7676	67.7977
	57.0784	38.7374	36.6878	38.4334	40.3254							60.3524	67.1702	71.4149	65.9511	83.7288	57.4261	51.8794	45.0122	86.7576	39.0603
	34.5874	44.8895	54.5653	30.8635	48.5928							79.5271	73.1953	57.6854	60.3209	73.9795	49.4496	77.2879	68.6007	44.8857	62.4176
	50.339	40.947	42.9984	46.3341	65.7604							57.0778	64.8661	71.2691	84.4452	70.1729	59.7965	84.4056	36.3665	51.3105	81.1201
	53.3129	54.2321	57.63	53.7001	58.8786							71.9074	84.543	66.7707	69.7412	60.2673	52.3395	64.319	79.0205	58.6216	72.7183
	59.0035	47.935	53.315	54.7507	44.3577							65.6566	78.1833	70.2536	75.8519	61.6226	60.9945	73.9273	70.0373	71.0175	95.3949
	48.182	45.8194	43.1214	63.1036	65.08							71.2566	72.7405	64.8877	73.9057	79.6529	77.7562	81.6666	60.5698	48.5141	87.1028
	55.8915	76.1452	58.6617	56.1255	66.1462							86.2575	92.4738	75.3416	85.2157	92.4237	64.9576	76.1335	57.8971	76.2549	82.8862
	48.5432	53.752	39.0898	69.1117	39.3065							53.9493	59.4633	72.5857	69.9057	62.6489	85.6389	47.8648	56.8526	59.978	52.94
	36.5341	57.0202	37.5403	43.2407	59.117							81.2659	79.6228	50.7555	64.0022	79.8335	72.3928	86.5196	84.3347	92.0515	55.2134
	44.7215	63.9901	41.4195	53.6248	58.5106							63.5476	36.4913	79.0913	85.239	76.0979	63.3424	64.7878	80.0016	65.9008	69.866
	36.3579	71.8587	61.7059	56.3617	70.1172							74.9251	76.5373	58.0477	81.9147	86.5148	73.8711	0	65.9868	61.1031	83.8736
	36.3859	62.8601	61.7405	40.7022	50.4751							81.2796	75.1332	77.3244	86.8932	82.3812	77.2298	42.9022	69.8579	78.8839	93.2893
	50.0304	40.553	31.8596	67.4782	51.2879							0	46.9259	62.1904	71.4264	61.0322	55.5508	74.4131	72.949	80.409	80.5444
	35.0249	43.3798	45.4336	46.2134	34.8129							77.8918	75.5415	60.023	54.857	81.8551	74.6596	87.258	73.6759	82.9738	71.3837
	33.5465	62.4593	46.2493	71.5162	47.4619							79.5765	69.6931	75.8303	84.501	80.9221	62.9198	64.6916	88.9624	85.9982	82.0793
	33.0003	35.1689	52.7607	59.8926	49.3438							66.2679	71.5082	82.9374	73.5085	71.0332	82.94	62.918	82.9976	81.9736	90.7907
	53.8584	33.9245	55.4228	63.0214	57.5451							79.8628	55.9828	69.6	87.3331	84.3739	74.2262	58.4251	67.7524	76.2398	77.647
	43.2075	45.4047	48.3348	43.0145	46.4901							68.2531	76.6717	55.6951	81.4489	65.4722	89.6249	73.7326	78.7461	52.0059	88.9969
	56.989	63.009	64.8793	42.7761	30.9796							56.8398	58.5414	82.9691	75.2457	72.8419	85.4442	80.8427	61.6752	92.5944	70.4059
	46.7108	42.2037	58.3648	66.4509	41.9638							74.1426	72.4904	43.9314	56.669	82.6275	62.2236	66.0574	58.0801	85.7916	77.0659
	50.6256	54.7409	65.1578	68.3443	25.3877							72.6461	88.285	67.2278	62.7943	86.8067	90.7237	93.0332	80.3753	75.0451	55.5214
	79.0918	43.8932	60.6976	38.266	62.4108							80.6396	23.7021	75.1092	81.0339	72.9762	68.7492	51.4696	83.1037	65.6651	50.3111
	35.4971	54.6932	37.7352	28.5748	30.5748							72.2116	90.2699	64.7363	86.5735	84.7802	45.2091	67.8858	68.5585	33.6289	75.1911
	44.0159	51.5797	48.6259	46.3692	55.9627							74.8883	74.6726	90.7479	17.3055	67.0184	64.4441	92.7792	64.3906	73.2964	84.3322
	42.1642	48.2821	60.6307	39.3016	62.5953							76.9277	54.9913	72.0712	22.9491	86.6146	77.9462	78.9227	14.8437	87.8176	71.3913
	51.0453	52.7785	38.805	38.4051	44.5716							77.9444	82.8554	78.6414	82.101	67.4346	83.1526	72.2125	93.0826	87.1026	87.0022
	43.6839	79.6535	45.6708	54.2534	70.1675							66.1619	80.5873	71.6922	70.3228	65.3899	60.9357	69.7501	66.6843	68.3452	62.4005
	63.6394	58.2209	44.4191	55.7562	60.2387							76.7145	60.7071	57.1871	77.0385	75.2258	57.166	83.9609	82.2986	38.7118	84.0966
	62.3689	49.4695	43.8747	64.0039	43.8882							76.3449	85.6164	76.3927	78.7793	67.8198	48.6096	75.5073	69.1013	74.8862	85.4403
	34.4708	52.5596	56.4199	37.3636	43.2611							75.6976	80.5311	72.1633	77.8659	82.3308	72.1752	95.8685	90.7271	76.9694	93.7703
	41.154	49.8652	46.6663	51.5134	55.0653							76.345	79.4175	83.2721	59.754	66.526	82.893	70.3552	73.7039	53.1454	91.259
	22.6705	49.68	64.1807	55.0549	62.1696							66.0921	47.8297	76.5275	76.3359	81.1482	67.3905	81.2734	89.4761	50.5323	7.03797
	56.267	38.5484	25.8228	31.8525	65.7397							70.2701	60.3947	69.0176	53.4933	88.592	69.7382	77.3635	87.0372	45.8219	90.5021
	53.0335	49.0706	36.3575	73.2606	56.469							64.2924	80.1462	69.5384	52.7011	23.1396	74.3878	81.1045	62.3325	25.6758	83.839
	45.4489	64.1034	31.1351	21.4781	48.8352							63.7623	77.7764	75.8366	60.9403	59.2427	66.9749	55.1692	46.0186	69.1044	67.1153
	41.0495	64.8837	44.7415	44.0088	31.2898							77.9929	71.6945	37.3326	66.531	72.2773	75.0303	84.9098	60.6175	54.1828	66.2696
	28.6743	52.8175	71.121	48.0984	53.9009							63.5719	46.2884	67.9332	76.3524	61.9885	60.0437	59.9419	42.3245	79.9903	90.2596
	35.0218	43.2811	59.8099	41.1979	42.306							71.2192	68.1737	40.1767	66.0792	43.1971	61.7164	67.7363	83.3394	43.98	74.0334
	78.9757	37.7332	56.1569	59.9984	54.3361							75.9365	61.7176	69.2432	76.3838	78.1662	54.302	88.8933	78.9836	73.2148	74.7221
	43.2926	34.7182	55.3218	51.076	44.9554							78.0804	66.5435	59.9664	71.482	59.548	71.9804	85.9924	77.4869	78.511	82.5051
	46.2486	55.2099	32.9806	51.9505	50.5891							63.8774	57.0238	72.9295	78.7521	94.2281	66.1186	68.5974	78.4505	65.5744	86.1922
	48.4434	45.6726	35.7064	63.9436	60.3968							82.6202	74.046	40.8439	80.1235	77.1595	81.0781	94.9938	82.7632	42.7344	88.2531
	72.9631	64.6093	49.4622	55.1495	53.7049							64.44	70.7712	34.959	61.5391	64.8031	79.7183	86.2461	66.1734	77.2421	77.7502
	36.2741	47.6428	41.7771	47.8798	27.3204							72.5013	77.3362	62.9165	56.1368	40.5936	76.6836	91.6612	80.5781	89.9	83.081
	44.0264	45.1116	56.5059	13.1625	56.5577							68.809	80.3908	80.1105	77.1778	61.3233	79.6942	78.4195	76.9818	72.4468	62.9722
	46.0778	67.5463	47.7398	58.2607	40.8881							81.4234	62.1378	74.934	57.4225	54.2544	61.7767	85.2281	76.6163	83.129	73.2794
	44.5933	77.401	43.9104	55.2202	52.3607							78.2968	76.0223	61.0933	73.6104	81.1578	69.0544	71.2953	69.9074	83.6601	79.7859
	49.1066	42.8564	74.8437	63.1207	44.1163							48.6316	79.4054	53.4544	67.1489	80.3835	47.0166	74.6236	58.184	84.0709	75.3669
	72.4471	47.4606	59.6187	50.0801	36.2105							71.5676	73.5257	67.2248	74.306	67.9366	82.7737	73.2248	65.4059	57.0895	56.3184
	53.7233	61.1952	53.7764	29.1413	68.0104							78.6252	76.5734	60.1199	81.9229	63.3923	75.5224	64.1589	58.9171	87.139	72.4662
	45.5194	62.0747	52.6101	57.793	68.7028							73.1964	41.1502	35.7847	65.8099	77.2517	79.0374	82.9338	34.3622	72.0996	72.6032
	52.3001	60.5128	35.1138	63.2066	47.6983							86.7062	67.4071	55.8067	36.3798	90.9711	66.6222	78.0867	70.5842	77.8521	57.0867
	59.3518	41.0734	59.5713	35.037	72.826							69.3266	68.984	69.2754	63.6166	68.5583	67.9341	70.2262	42.9963	80.5631	70.0198
	61.4179	31.0186	52.8775	26.7628	35.3234							76.6072	51.2217	67.9815	75.1307	77.5124	63.9491	69.7762	45.0652	84.9675	89.1831
	36.9536	50.8387	36.2898	47.4455	35.5812							63.118	58.7236	56.76	75.0046	75.2171	75.0257	74.2316	67.0639	53.7582	67.3633
	27.9146	60.0611	46.4178	49.6542	51.5334							71.073	72.9094	72.6527	56.8649	74.2832	63.8194	59.4974	64.9812	60.59	71.8718
	28.028	27.7195	45.5411	57.993	54.5169							61.3726	61.3944	75.0075	78.2924	52.7087	87.4406	83.5957	84.5151	76.6546	89.3424
	40.8608	59.4245	52.2055	41.6051	59.0535							66.553	71.1831	72.4772	65.3745	94.9801	73.3863	63.8794	53.525	76.8847	86.2193
	56.9816	50.6171	44.8196	33.5439	34.8818							69.0303	75.2023	68.6372	69.3298	67.3866	88.5277	76.3934	53.9214	83.1152	53.7098
	40.4583	45.6899	55.8041	42.8487	58.1403							82.4198	63.4863	68.9706	84.9264	69.32	77.3389	77.1627	82.601	67.7613	70.9208
	47.9942	61.4656	49.1726	45.9113	51.2816							60.3777	60.823	38.2786	80.4089	83.528	79.6895	83.3233	84.7435	58.6176	74.253
	47.242	65.6274	44.0596	31.8518	60.9026							82.4275	66.7952	37.016	63.5229	59.2331	88.0573	64.5786	79.0906	88.7076	35.3085
	67.292	55.7921	46.7346	47.9752	71.4365							64.7565	74.5969	78.972	75.1822	84.9333	33.9187	65.1796	77.9469	81.0576	45.6127
	32.3125	60.3828	30.7851	48.7507	70.7817							74.8553	45.7154	70.0715	86.4922	58.4155	81.7056	76.0465	84.3384	53.1288	72.5636
	51.8269	43.9838	58.6026	30.0956	37.2602							66.5346	60.3516	70.6826	69.8606	79.4276	35.7498	83.5178	80.2492	51.9704	74.0178
	51.2483	37.3436	60.9663	61.3722	54.7469							69.7296	71.9585	81.7833	78.0977	63.4761	48.3642	66.5224	83.4052	70.6187	58.4835
	63.3121	61.934	48.0033	36.7378	19.0959							71.2871	63.5267	62.9868	77.6351	45.2181	32.7351	71.3841	75.8734	55.1274	85.5356
	34.0131	46.4269	47.5622	36.7768	68.5737							68.3009	61.8666	66.891	78.8005	62.3451	80.2006	82.7575	67.0189	57.3006	51.4874
	43.9528	51.1825	51.6062	48.5288	10.5347							87.166	45.2007	67.1443	69.0162	80.9808	88.5302	58.2541	55.7522	81.9649	74.8101
	49.1075	50.475	56.1552	64.8479	54.1056							58.9547	68.4118	57.6607	64.2561	55.9663	49.4812	70.6871	75.3021	79.2749	59.5416
	56.7365	33.0991	65.971	49.7694	41.8226							58.8596	50.3731	71.5361	87.4329	69.4802	60.1092	73.8993	90.6395	74.9774	65.8412
	61.2305	27.2159	67.9654	72.89	58.5016							68.8697	40.2292	46.7408	81.2502	53.9472	69.6811	77.7903	68.3263	65.2988	79.2973
	41.7382	47.6046	34.8939	57.5408	68.6841							62.1223	86.1987	55.895	73.1636	70.5001	67.6066	85.9078	73.7264	79.1844	82.1949
	38.3329	64.6316	51.761	62.9205	41.1005							66.4178	62.2036	60.6724	69.6839	86.2633	86.8091	75.5663	71.2573	83.7222	91.4349
	44.8291	53.7299	59.2337	60.9367	50.0174							80.5049	67.694	72.0234	73.2341	77.1518	55.7817	55.6802	83.2434	58.2963	61.9993
	55.1205	52.5684	39.5317	61.5936	57.4652							66.3127	83.0994	69.748	70.6923	72.437	83.1697	54.8463	80.888	77.7756	37.9279
	30.0706	58.134	56.9288	40.1955	68.3947							67.2738	51.2814	78.3652	69.1195	78.7225	44.1156	73.4393	50.9843	70.1515	80.8207
	65.8287	64.6909	48.3169	47.0651	66.1011							79.095	60.7146	73.0669	62.796	79.9944	38.1938	37.7745	87.2892	37.8111	56.1405
	62.4551	58.4381	41.4969	67.0385	43.3102							79.9001	40.9322	59.058	80.8416	66.1428	42.6526	78.6533	64.6444	0	74.0902
	55.803	16.1214	36.6246	39.0911	68.084							66.5829	67.6417	42.8079	89.715	73.1123	35.064	67.9581	80.7999	62.2844	85.3208
	45.2356	45.4239	46.6461	40.3035	63.7167							67.9243	74.1167	66.7625	73.0234	75.3339	77.4569	80.4731	64.3362	64.9117	81.042
	44.5575	42.5477	70.838	42.2612	53.5783							62.1012	79.2475	75.7823	72.9303	55.787	83.5122	74.8213	58.3753	66.1988	77.9224
	53.6655	50.0782	20.9808	42.2834	46.355							74.6361	79.5844	60.0986	54.6369	83.5434	70.8104	72.8136	53.4079	38.2676	64.5445
	35.3715	38.9167	48.3123	39.6272	49.4352							79.7322	79.3101	74.8882	57.5549	70.6836	88.7772	81.5982	62.0637	94.7293	68.758
	55.9002	49.057	63.6479	39.0007	47.8409							79.8896	63.3263	84.9289	84.7051	78.1006	64.4467	78.2069	77.8644	89.8881	58.3609
	29.968	51.9137	32.3343	50.2756	56.7047							79.1444	76.703	70.7086	66.2393	62.8487	81.7003	52.4102	88.0827	64.4641	84.4595
	51.9717	68.2905	63.665	47.6774	55.049							74.2345	62.4712	68.1165	75.5631	59.4821	69.4207	79.7977	86.5905	66.8056	67.2602
	54.692	52.263	49.4658	63.3822	63.8894							32.9752	77.7232	69.8737	71.2577	78.7477	80.6496	78.7627	61.0976	30.5539	26.8308
	48.2963	36.255	41.5256	35.0679	40.4387							68.1491	69.2423	39.244	75.2537	71.0363	88.4521	69.6908	34.994	72.5522	77.9014
	38.2477	44.432	56.6844	36.8016	39.1087							79.9129	56.3334	60.7747	88.3059	61.7064	82.1934	73.2603	79.8284	78.8291	70.5371
	58.5677	34.5334	28.765	58.6309	34.8849							71.7238	56.0371	78.6637	85.828	70.4413	85.8445	65.4662	61.9533	91.2998	57.1195
	37.1519	57.6883	32.0461	33.6947	46.3593							58.2244	81.4798	75.5294	62.5777	87.5492	74.6826	81.1156	76.7601	77.5395	94.0014
	47.9746	53.6361	70.5017	64.68	33.5465							62.9086	80.0811	75.9742	84.2498	54.8487	77.8165	72.1685	77.0901	65.9867	68.0916
	35.2252	77.5519	43.902	57.8031	28.1508							74.7408	74.0168	70.7816	76.972	57.6957	75.3483	81.1641	87.2493	77.2362	93.4497
	46.8617	39.601	45.4034	58.0219	61.6303							66.1851	72.9219	64.3017	72.0258	83.2228	65.5686	87.8425	62.8952	66.322	71.8492
	69.5588	42.7908	49.3003	39.3701	71.5295							65.8645	65.851	63.7983	67.2858	59.7763	84.3014	67.6027	84.9006	92.8064	67.2688
	54.7974	40.7418	25.9342	60.8902	44.4282							69.2832	57.045	59.2515	70.1741	64.5254	48.7288	63.8843	66.9359	64.4207	86.0786
	50.4973	52.5446	37.8796	57.4802	43.636							66.1872	79.1246	81.7872	78.5781	68.7123	51.1427	81.682	82.9404	88.1769	78.5913
	34.2704	22.9809	36.587	47.4779	68.2011							75.9441	62.3978	91.4612	79.1492	75.6588	82.9913	73.7772	51.4535	0	46.2844
	32.501	30.0527	32.966	40.7139	56.7096							75.8826	80.8632	63.0665	66.0053	68.3468	64.5094	92.3357	69.345	65.0809	55.2845
	49.9478	53.6459	38.7052	58.3438	59.6654							71.8753	63.4791	72.3518	75.3924	52.3277	79.3006	61.1188	83.6772	68.5206	80.8157
	39.793	24.2311	49.1893	55.7242	53.6083							67.1994	80.6329	71.0555	79.1445	56.0897	54.9974	72.3083	85.2456	69.0579	76.738
	60.2337	44.3327	53.7504	41.968	50.3758							23.5291	71.7422	45.2818	65.1255	88.0794	75.2018	37.1857	63.6851	58.9695	81.5453
	49.6871	65.7505	70.7822	43.8044	42.6561							72.2292	59.1578	74.0238	66.9685	85.334	59.2635	88.9773	88.4817	54.5032	88.024
	63.1919	52.2863	49.32	58.8966	57.6715							63.9461	57.9453	29.8103	87.4141	65.6077	90.4704	88.0828	84.2197	81.7953	90.9635
	35.1057	38.6921	31.9003	54.6271	63.6196							90.2275	70.23	57.3851	73.4136	68.425	53.6489	93.1851	85.1369	54.5296	63.0852
	51.039	74.94	49.0597	61.4194	45.896							73.2332	68.5906	66.973	84.0589	89.8	87.3616	77.4486	68.7352	93.4007	78.3328
	47.9564	42.715	39.8586	51.9237	51.3271							34.5416	72.9589	80.2884	42.7886	70.6703	80.7499	88.8754	81.0947	73.0546	40.4715
	35.0795	51.7242	37.8617	49.1256	42.8064							79.9822	68.1418	48.1591	64.6081	73.8376	58.8826	84.84	81.852	90.7434	84.0384
	65.554	55.3071	42.7546	56.627	67.1265							62.4364	77.9712	76.8923	74.8038	65.0658	53.9023	45.6561	63.6592	80.6718	77.2012
	41.4178	55.3244	61.1632	46.6082	36.5304							80.9826	68.6333	78.3675	85.8236	57.287	83.3647	78.8515	67.5715	83.7847	78.932
	48.1905	57.817	39.547	50.1344	43.107							78.9793	76.4302	46.7411	71.2176	70.9331	81.8875	79.718	69.2413	79.1181	89.2089
	55.1391	40.2429	49.5946	52.8333	46.6275							60.0616	71.3687	57.9857	73.6615	56.4169	73.7194	91.5069	67.9849	80.1703	68.6142
	59.0585	51.7312	55.3674	49.5968	44.6198							73.6693	70.8733	71.9369	69.1606	49.0722	59.1288	75.5346	75.8556	62.4902	75.3704
	49.4733	54.8191	57.3705	36.5417	62.4005							61.0715	67.8578	52.968	55.7046	50.5943	54.6506	68.7339	44.3396	70.0342	63.0308
	57.1379	48.1939	43.0134	57.5152	48.6025							70.3741	72.3986	68.7185	52.2798	57.3714	78.8086	76.5145	85.396	86.3767	91.9862
	62.2231	49.7771	39.3211	43.7352	54.9864							78.8036	72.1888	66.2163	58.3554	65.5603	93.9243	63.9347	50.5651	80.8497	88.3631
	30.2204	55.0213	62.4549	51.924	54.5196							62.7625	44.3677	31.5357	59.8584	71.6952	50.3333	85.4724	57.466	60.3783	82.931
	64.1711	39.4142	41.4009	30.9803	48.1054							78.1485	68.1888	49.1931	86.0783	68.428	81.9988	70.9811	89.7819	58.0041	93.6681
	46.6695	54.8371	38.7586	31.3817	42.2022							81.2135	61.1167	91.1586	66.1583	60.1992	51.1174	86.8753	84.2514	45.7737	51.3956
	40.0101	62.9486	46.3741	43.6799	41.0369							67.228	75.5101	68.4629	87.792	77.8772	63.3718	85.2936	89.7822	43.165	67.6238
	53.0806	42.4656	30.0943	53.9114	63.0311							72.7054	69.9518	71.1307	74.0719	93.4393	82.761	76.5524	65.5681	46.8654	85.9605
	42.8038	45.7213	47.6152	62.5677	34.9387							84.6455	73.2318	53.8082	66.2405	76.6767	73.3256	66.4861	55.5932	64.4509	88.9981
	64.9723	46.5564	35.5743	42.7244	50.7023							80.6033	52.0016	67.3909	61.6406	66.1838	47.9358	74.12	62.5971	63.53	90.0677
	56.8835	75.8472	52.0293	50.3655	72.5644							62.8428	74.5285	63.661	78.1263	69.7208	65.5611	69.4772	59.3725	60.2724	69.6467
	62.5796	51.6169	46.4983	60.9827	53.4523							61.1152	79.0167	72.3115	81.6869	77.8307	81.0108	84.0913	70.7078	88.3781	67.3447
	36.1446	40.0496	67.6516	47.5025	43.4463							83.4816	67.1949	52.4699	82.2306	82.7727	64.0749	71.8115	81.0683	65.8712	81.558
	33.0997	59.8417	32.2443	57.0509	56.1093							73.6726	60.7772	80.6981	62.238	72.6447	70.5948	80.2655	82.7593	40.086	46.6869
	36.8081	37.488	63.5545	67.0407	60.4382							79.3323	81.3845	63.4904	78.8859	70.9928	63.2622	63.5984	77.0366	47.258	81.7921
	43.6383	50.3702	42.5638	46.5385	46.0308							78.6006	70.4771	79.2059	71.1327	53.0747	53.6678	91.2445	81.7431	62.8301	45.858
	59.8701	54.4816	54.247	53.2133	22.3601							62.7294	68.4956	69.9919	51.8365	72.5285	72.786	43.4192	61.0601	69.3201	59.3023
	48.0192	30.2171	40.2551	43.1753	46.7994							76.9174	45.0723	77.257	71.5234	78.7305	79.1771	87.2974	52.6911	79.7258	58.9272
	50.5214	60.6063	46.1324	36.7399	45.1097							82.7179	60.2303	79.4297	74.3215	76.0047	75.8641	80.0632	62.0883	82.9744	62.6359
	51.527	65.8229	43.674	59.7656	69.1076							72.4882	78.1381	76.3946	60.0464	71.2384	61.4387	75.4917	70.4736	89.6916	81.9302
	37.9414	70.2667	68.7366	67.7563	57.7343							82.8469	39.1752	69.1259	32.7061	60.6825	59.5843	84.0778	94.9189	72.5364	90.5701
	47.2781	49.3856	50.1663	32.9312	63.1143							79.4086	45.5496	34.7343	83.4891	78.6267	78.1157	81.6351	45.7568	85.0733	65.0319
	70.2135	57.7887	56.0894	37.5112	58.2831							69.3099	34.2025	71.2511	77.7868	69.1559	75.0479	61.5755	81.4658	83.7854	75.4288
	56.82	55.2695	70.2852	29.9625	44.5367							55.5832	75.6504	72.9273	75.4244	78.7058	92.8269	71.8403	83.2703	48.3339	67.3101
	46.8623	48.8557	74.512	47.0951	51.1662							79.2848	60.295	59.1908	68.058	71.8641	69.2891	58.3101	83.6048	79.952	84.2083
	56.0602	51.6804	45.858	54.525	40.8692							57.5472	63.5073	65.3115	85.3401	71.2556	68.7124	91.349	66.0242	68.6024	70.1069
	43.6537	72.4844	26.8084	52.2909	33.2607							61.2136	77.8972	48.7106	78.8429	77.4893	85.9674	53.6803	72.588	87.8584	83.8596
	54.813	76.0149	41.1497	40.0014	51.8489							68.9928	82.5653	73.4187	74.0375	53.6816	61.9361	69.2113	39.1308	56.4254	89.8361
	35.1511	39.9699	30.2402	34.6487	47.3553							85.5235	63.5428	77.8435	83.6597	86.9442	74.3614	80.8798	81.1417	29.3414	71.4301
	61.7873	68.4364	76.7167	34.1428	52.7227							74.5915	46.9062	66.7034	56.3873	88.3887	76.5083	42.7006	86.5115	85.6784	86.3072
	63.5045	50.3696	59.3711	17.3131	58.7003							74.6697	78.8925	79.8002	61.1042	25.4317	61.7478	72.2719	62.1934	72.8418	81.0838
	32.073	73.5459	49.0603	69.149	59.8211							88.1624	60.1054	59.4521	61.2436	67.2016	60.5859	55.9837	62.2855	82.7807	43.2854
	59.0774	20.2592	34.42	41.7668	56.4534							61.7914	52.6889	77.1963	82.9674	67.4581	88.6492	73.6965	38.1519	75.6221	71.3579
	55.747	47.7078	14.0117	45.4549	46.4707							85.4457	71.0269	65.0627	68.9064	58.8012	63.6371	68.6017	65.4274	87.5987	84.2027
	40.3531	51.1867	55.9236	47.3292	54.8453							72.7957	58.8666	69.936	85.0015	83.3051	78.6995	92.5771	83.7934	74.1412	47.736
	44.845	36.2674	31.7951	28.6195	30.4446							78.7596	74.1359	69.3329	88.6248	65.8711	63.0723	69.3196	76.5725	63.359	69.2502
	50.4572	35.6773	45.266	47.4747	57.2725							59.4767	80.8625	61.8333	80.5951	48.3795	49.7709	85.6903	81.9175	72.03	74.2865
	26.3326	62.3247	45.9231	38.977	68.9548							83.0104	75.1789	49.684	77.051	72.5586	62.3408	58.1365	83.7693	75.6549	89.1108
	61.9362	46.6429	49.8543	35.4803	30.3299							67.9387	66.7582	72.8126	78.3366	81.4871	76.0004	80.9009	80.0651	62.3738	44.376
	44.1038	69.4241	83.3143	25.523	71.2348							74.5989	76.4851	74.7587	48.1438	87.6158	65.9761	56.3107	89.3249	81.1705	9.84304
	67.7146	40.8993	66.4358	9.2849	46.6482							80.6291	73.1891	70.145	69.5957	68.1079	69.3556	81.0459	65.4084	58.5434	79.3255
	55.3064	26.3776	40.0598	45.472	53.3763							51.8639	65.363	48.3455	83.8924	71.0021	77.8272	83.2509	87.0076	78.154	77.5159
	46.5517	58.5774	49.9219	49.285	34.9756							70.3932	51.9746	67.754	83.0896	75.3902	67.1952	74.8506	71.1941	86.3648	76.5108
	26.9538	46.1989	44.8097	46.88	50.7562							78.5401	76.9739	64.1844	74.6839	59.3865	78.3134	75.9614	55.3444	53.5777	72.8868
	53.1311	54.4341	44.6241	30.0361	42.7317							78.5907	51.473	62.9111	84.1706	83.7713	55.115	53.1169	31.9744	43.7651	88.1617
	58.6672	47.6153	47.1104	45.1201	43.4454							83.8417	81.8737	71.5028	75.5283	82.1781	77.4319	83.2403	36.6833	65.0001	87.6592
	28.798	28.7293	54.1807	45.8015	73.3158							74.0819	62.3053	62.593	79.6813	80.5255	67.2748	59.0232	46.1668	84.9516	86.6291
	63.6045	57.2424	63.5004	42.7268	58.3918							73.3189	82.3874	53.9988	70.0527	50.7392	91.2359	74.7522	83.298	80.5779	77.4148
	29.6108	46.0175	53.9623	55.961	69.3066							82.4672	66.8732	52.2994	66.1286	57.373	45.7026	56.2577	67.4089	47.4876	68.6644
	60.0359	52.2228	44.1865	39.1287	48.3056							72.3452	78.4196	77.5944	86.6393	78.3958	79.5495	89.538	87.3544	76.9022	72.0277
	21.2267	67.3222	43.2531	52.7337	52.5827							76.1618	78.5752	69.3489	70.0438	60.148	82.9575	91.3665	74.5266	64.796	81.3087
	29.7938	35.5574	36.6083	38.544	35.9405							38.3468	68.0356	66.6813	84.2614	80.7609	72.8694	93.3739	91.4265	80.0068	50.8323
	42.3379	35.138	52.3661	33.7659	21.1918							60.2562	71.3665	66.8767	63.4117	78.2807	88.0795	90.5816	93.6839	79.2931	74.6663
	17.3871	56.3103	50.7931	27.5123	45.8787							77.4641	66.3259	51.647	77.4109	83.3549	65.476	93.1064	51.8188	72.9193	62.2578
	62.3372	43.6454	46.7201	52.3901	53.3967							77.6623	59.8371	61.767	66.521	77.0242	55.3519	70.7135	68.4095	80.6639	85.8248
	47.4418	57.4142	33.8587	49.6511	52.3359							17.6948	57.8204	14.5885	58.3507	52.8714	75.1743	74.1592	67.2388	56.5597	70.0881
	33.008	60.0643	61.2322	49.1177	40.4219							59.0628	74.4743	65.1593	63.3937	85.6923	77.3341	91.6463	33.656	71.5169	70.4586
	47.9895	57.4922	11.3483	57.5569	46.5422							63.7539	59.1185	75.7465	69.7785	76.713	80.9212	74.5024	60.0908	74.3394	78.5374
	48.6433	57.0828	47.6202	57.7313	61.7658							66.9512	75.529	66.0333	83.1502	82.5424	42.6379	77.503	74.3529	54.1384	62.9743
	44.2669	28.7209	47.1631	58.3608	58.7862							74.9757	63.7455	56.5678	73.1675	55.1994	63.4289	53.0408	84.6458	82.4193	71.1894
	55.6754	71.2238	51.0715	43.8517	62.7624							71.2416	76.4441	72.8093	31.9467	66.703	34.0113	53.1245	82.594	63.0205	88.7306
	45.1547	47.2588	40.9123	59.7077	61.672							83.8797	59.6132	63.6792	76.2958	81.9582	67.0488	82.9168	77.0304	81.39	32.6438
	40.1891	40.6305	49.64	20.8964	45.0013							80.0641	54.7377	61.7432	81.0373	75.4079	80.8544	80.6502	55.6552	73.5552	64.0174
	62.0837	12.7601	30.2917	47.5955	61.8531							77.6841	90.8347	68.3155	68.0047	73.3856	87.9077	91.9092	73.5781	75.8704	59.4803
	41.8026	25.2921	40.8277	63.0967	55.3268							69.7331	65.3942	62.7881	46.3431	74.2553	54.1752	96.8803	54.3716	73.524	58.2262
	34.5613	47.2443	34.8707	37.7204	53.3552							75.8946	70.604	60.7938	80.3192	82.9735	58.6011	48.8805	82.9959	90.2881	57.0622
	70.9025	67.8985	49.1293	45.5426	43.6911							61.5539	49.3349	74.4344	82.3114	72.56	48.1852	76.7407	62.6351	84.7909	75.9802
	36.9517	41.2429	45.1883	38.2601	55.639							46.012	67.3135	67.5447	75.375	63.2781	93.633	88.917	72.56	89.8068	63.1274
	53.9115	49.3231	56.5671	42.3364	52.0555							72.3859	66.1953	66.4859	91.1279	57.5621	90.4595	87.0136	45.8466	47.5665	92.0973
	43.5857	47.0014	62.0954	45.5695	49.7261							55.863	52.0139	62.1929	73.1177	75.8629	54.1807	68.9532	60.915	74.5111	82.2942
	60.1376	57.3046	49.2188	42.9486	27.5741							82.332	84.3341	73.8384	76.9269	71.5204	41.9499	51.8683	84.2718	53.3901	40.9714
	26.1299	40.1978	46.2264	49.8808	37.2564							70.5741	56.5053	71.2655	71.9809	75.7475	95.2067	90.5922	65.2998	55.8963	71.2031
	24.5883	45.5926	26.3286	40.1994	48.3858							73.8653	57.6335	70.8504	78.2701	75.1535	65.2362	73.1745	59.5483	83.7134	72.5856
	21.9696	52.4965	53.7737	53.969	63.0585							79.0156	78.8	42.5106	58.1843	62.3045	85.9644	77.4632	69.2025	78.3676	63.7323
	50.0209	59.7953	57.4285	28.2439	40.7092							75.3665	68.828	78.4249	80.0794	77.552	69.0245	76.6581	87.1231	80.615	53.9403
	42.2017	70.8602	46.5409	61.6421	59.7782							74.3373	23.6225	74.7397	75.3504	86.5733	80.1232	82.5449	22.2265	52.3435	76.7559
	37.4621	37.1487	39.2077	57.1106	63.6682							85.1853	66.0685	48.5874	70.5276	57.985	62.9464	78.22	82.6158	75.1953	79.984
	41.6918	47.9284	53.1754	36.2179	34.9829							82.0213	71.6166	86.6413	74.7651	70.8895	37.9871	69.3398	84.1405	68.9788	49.1273
	40.5504	61.1126	47.077	25.6776	48.9092							77.591	50.9215	63.5589	84.4432	68.5619	63.8675	86.4337	76.881	81.8833	88.0517
	32.2901	54.1848	31.8487	37.6605	64.0602							80.2178	67.9065	56.375	57.9637	85.7183	77.3951	91.5425	73.6347	91.4864	15.6402
	40.5028	41.469	53.1881	43.0479	33.5843							73.9764	75.2549	71.3549	71.2622	82.0579	76.9914	88.3492	67.7295	42.3367	73.7246
	64.2393	41.5909	69.5678	35.6036	54.2206							74.1549	51.1075	56.7238	79.1777	87.2825	64.1031	61.2043	69.7006	82.071	37.7661
	43.9102	47.9924	55.7278	48.815	54.8842							77.0933	82.7669	62.6894	69.4423	75.364	81.2999	36.0945	53.8381	77.7936	70.3938
	55.9208	55.1868	31.1595	51.6645	48.0875							67.2373	81.6192	70.5672	84.6396	60.6298	68.0869	94.7727	77.9698	44.1759	58.7795
	47.7157	48.5986	49.0776	31.095	48.3927							72.748	52.3998	79.6646	73.4925	83.413	75.891	89.1908	77.828	82.7376	79.3714
	29.5797	48.5057	30.5307	28.9211	25.4616							73.7666	52.0247	74.6441	80.1586	86.7893	58.3829	84.2149	57.5139	67.0987	28.6336
	59.9473	46.1486	70.6061	38.9865	49.8419							74.4386	80.3244	67.1195	55.8746	74.6627	66.4209	61.3101	38.3376	68.7891	84.6885
	42.6252	70.951	45.617	43.4302	43.4535							72.3841	66.7929	71.1875	76.6818	82.5927	86.4287	71.2235	82.1664	77.9972	52.3003
	32.1586	25.3664	57.5429	57.1771	29.0775							54.5775	63.9089	48.0266	68.6227	66.6464	57.934	79.416	66.4793	65.1206	73.3693
	55.3654	60.1937	57.7493	63.6394	43.365							54.1489	67.6809	80.1897	79.2955	82.1017	77.6663	81.838	93.9588	50.1236	63.1766
	42.4691	66.0874	66.7222	65.1309	60.8171							83.0194	58.3045	83.6836	73.9975	72.6434	79.8669	89.6179	85.0859	87.7089	71.1183
	46.4526	52.6332	33.6944	43.4579	60.3233							79.0267	65.2491	68.5974	75.784	90.7529	69.988	55.9733	75.1644	46.4084	50.5867
	48.3831	36.6124	44.8586	43.3965	58.5787							81.2612	62.5431	63.6554	82.8346	90.0137	76.0501	61.2957	85.4885	94.9652	84.3019
	46.9351	57.206	45.1244	35.487	42.5358							63.6323	67.9073	48.3074	82.061	74.4908	78.5923	78.769	71.9497	96.7964	62.3486
	44.0491	40.5837	68.1741	55.5552	68.421							64.7679	64.5996	43.2493	61.6614	85.7119	74.1153	54.2368	67.1004	94.0931	84.4011
	58.2289	56.2577	37.8879	60.7075	39.4152							66.1597	81.2451	77.4051	79.0525	96.7596	37.5078	88.8598	97.6725	86.9128	85.2194
	53.5692	51.6532	32.4135	40.7692	55.5939							67.6882	85.7653	81.818	55.2505	75.8342	59.1618	52.4388	71.0497	52.1972	81.3387
	45.4366	41.3018	35.5553	59.1625	41.9676							64.8535	58.5145	63.4847	72.3944	82.477	87.251	68.2934	86.7003	58.6163	91.6989
	58.7343	37.9484	54.8496	51.0407	63.6162							72.421	72.7996	78.9316	87.0372	82.7404	77.9139	95.2304	78.8132	71.7243	49.793
	30.6392	59.665	31.4957	30.2395	62.0286							65.7692	71.2649	82.5182	71.6705	47.0188	52.0822	85.1951	79.2145	78.6121	85.0614
	52.7336	44.2799	55.8252	45.76	31.3425							37.0777	70.3278	74.127	63.6009	89.8063	66.1864	79.7006	74.3818	80.912	91.5836
	48.2452	47.7312	49.9244	68.8636	42.7793							74.2284	85.8037	48.4667	56.9587	77.1677	73.5332	67.4182	66.8631	85.58	46.9306
	51.9369	30.2729	49.9714	32.8195	51.126							0	68.7811	71.5106	64.4022	67.0353	83.6955	68.1098	86.337	77.8002	54.8589
	72.6814	43.6472	30.2532	45.2262	52.0409							76.3947	81.7131	56.4634	56.9127	84.0219	78.6743	53.7267	77.9556	68.593	92.0009
	70.7349	59.3249	55.527	49.3963	56.5843							70.7139	57.3899	67.3501	73.4681	84.153	79.1265	91.3748	81.861	46.3379	52.4571
	33.1994	33.3045	53.6667	42.818	46.3222							73.3609	52.4925	71.2601	75.7401	69.9069	86.2011	76.2439	78.7289	86.5931	84.2142
	47.8356	59.5264	29.7362	42.3773	65.8282							51.647	44.9891	81.1912	79.9349	73.1829	65.0644	45.6145	80.8626	60.7592	76.6802
	58.9097	55.0162	42.1093	50.0337	58.2552							65.0467	46.2355	78.5486	85.4404	58.3564	64.7036	81.786	77.4494	70.2977	77.6978
	68.4721	56.8459	46.3386	55.6487	56.2221							66.7294	76.0188	66.0385	67.3325	50.1545	48.7133	71.5589	32.629	91.2621	60.1131
	61.9771	57.3961	77.4786	63.2385	45.6136							74.6011	65.7799	54.5188	81.3985	84.0155	86.2126	68.0839	73.8037	71.6392	85.4332
	39.1986	56.9673	62.4006	49.0736	60.8233							43.7331	88.7619	69.9816	72.7288	32.372	47.4809	93.3747	82.1968	68.0964	82.9934
	55.4129	50.7603	50.4644	43.8442	67.6203							61.3112	83.1384	85.2439	77.2141	67.818	68.5123	89.1039	55.832	62.6937	88.4956
	59.8432	53.5165	61.3271	46.3513	48.8599							72.1089	68.5931	40.986	69.1488	52.056	83.3289	77.4589	79.6557	88.4877	78.6546
	53.6301	53.7599	46.6724	59.2639	50.5573							76.6561	89.5189	57.0855	68.6771	38.1681	70.3314	72.1758	69.7486	86.3535	88.959
	45.9231	67.4398	39.6723	60.5885	40.4282							78.9314	70.7383	66.1928	58.7317	53.1142	86.0084	70.4765	70.2408	71.6601	74.6831
	50.7366	55.2928	49.4172	42.1038	47.6546							62.7185	77.7713	63.5975	79.9623	85.6315	58.662	70.5718	49.5134	85.6429	87.7497
	42.9796	51.3973	39.6148	67.5818	47.5277							71.0873	57.3298	57.2485	88.1854	69.8276	71.6555	78.9529	83.841	67.364	86.9199
	36.347	21.5672	64.8165	44.7772	48.147							58.065	82.9641	61.0871	84.6654	85.5031	83.4189	48.917	46.4426	56.4994	62.5038
	41.1148	40.6081	39.5084	42.9774	43.6157							66.4813	83.5208	66.2437	65.5775	82.2428	67.3596	88.2059	88.3454	82.3193	43.2149
	48.6248	62.2437	42.4274	57.2506	43.9889							76.2049	74.5025	58.8096	60.32	70.7892	22.7418	73.8917	0	78.6072	45.3065
	60.4846	56.8731	39.096	44.5068	54.2869							82.1701	71.2013	62.4252	73.0255	67.1219	91.0349	63.5079	47.0034	48.4641	79.1047
	44.8236	69.2662	52.7182	59.323	43.3321							56.0687	80.7165	45.5103	65.3168	65.4388	90	71.1549	66.3519	53.1312	74.2561
	52.7133	39.5892	61.5404	54.6915	62.4193							68.9494	63.2111	74.4897	77.9376	47.0706	69.5005	82.6968	82.042	63.617	86.0743
	47.5528	43.3916	55.6093	45.714	44.7666							67.9731	65.544	47.9054	71.114	37.2465	70.9536	85.9034	90.3904	65.9171	77.0358
	35.1867	67.3544	42.573	48.7881	39.0816							73.652	81.718	64.3576	84.8927	82.4062	54.2135	72.6448	86.6536	66.6006	87.3423
	15.6931	44.508	46.5253	43.9874	42.7483							68.5556	78.5651	39.2893	70.768	58.445	80.9913	80.3248	87.2656	84.7731	80.2086
	32.8121	53.4573	34.4243	23.1277	60.6076							75.0619	80.2446	53.6968	82.0175	64.5681	77.0235	46.7369	77.5978	68.8302	60.4849
	72.2378	58.5848	43.3934	43.8282	58.8417							80.1401	77.4174	46.6954	80.6719	86.7325	73.4282	89.3093	78.9473	77.7143	71.5688
	35.5322	50.6111	32.4421	59.0239	20.4156							76.7718	63.8453	80.3983	77.438	37.9482	81.4116	42.7391	79.4319	67.7692	82.6183
	53.3217	68.062	33.4181	48.7182	36.055							79.0172	85.4873	67.7783	76.2026	5.30754	71.4658	87.4285	88.8906	38.4072	50.141
	36.4503	44.3876	45.6809	52.4258	50.9266							75.4579	65.231	68.0868	79.2518	75.6795	59.1964	90.2549	61.1881	97.6409	50.4446
	42.1679	61.9333	60.7557	65.7492	62.2044							72.5482	15.4401	85.4575	71.165	59.431	85.8907	87.3284	63.9672	81.8879	88.7562
	40.9198	45.8019	45.9886	26.7471	44.2854							75.6653	71.9899	80.0006	60.1193	83.2143	77.1809	83.7835	81.9451	77.5889	84.2692
	60.7191	48.8342	61.0698	52.5465	57.7004							66.1803	70.1082	83.9314	61.9823	52.549	76.4706	63.5319	85.7257	53.4554	85.7291
	34.7677	55.8303	48.1557	50.9398	59.132							72.2927	63.2703	64.0657	55.0729	76.7913	42.7422	77.7945	81.7864	91.8286	64.1808
	35.5421	47.9237	41.8066	51.4295	73.2213							84.6754	83.6933	70.9097	73.8987	78.4847	57.7126	79.3819	80.3686	51.6485	89.4703
	56.5709	56.9844	78.9428	50.294	38.3088							54.8585	81.4652	65.2656	88.0824	20.1575	75.7189	31.4558	67.4204	81.295	55.2602
	43.8203	31.5657	34.1091	46.229	31.4585							68.5366	77.4845	68.8119	36.8759	69.859	81.6902	70.8039	77.4386	81.8175	61.4117
	55.0687	52.0332	42.4401	56.8978	39.4456							65.1235	85.9008	72.386	83.4899	86.9801	66.5003	67.8635	53.2757	76.4785	44.2228
	48.9455	55.5882	70.7486	47.5363	58.8348							73.8111	78.0581	84.1041	36.0185	78.2247	39.0796	69.9232	85.4463	63.8218	92.8527
	48.8795	33.2363	42.094	35.9957	45.6036							76.5346	82.3012	76.3572	56.191	77.9	63.4742	76.9642	70.0606	57.2474	87.1542
	33.5027	46.8932	50.2077	46.004	34.7008							41.7763	83.4831	52.4388	85.0026	87.5681	80.4109	43.8764	53.6553	72.0721	94.6521
	42.0704	35.8766	20.015	63.7179	59.9181							74.5912	60.1026	61.6028	79.8797	79.1724	87.1498	63.927	46.9435	61.2896	53.1451
	53.7889	36.5024	58.5901	54.3678	70.1235							69.0045	69.6666	77.3548	48.1454	75.3039	80.6614	88.7548	78.7076	76.9445	69.3525
	44.7919	46.9605	51.7826	30.9721	15.4146							63.6528	63.9915	60.9384	63.6531	73.0054	51.4815	71.4901	63.0402	41.4621	81.7618
	43.2821	55.9402	46.8443	58.5202	68.8136							89.1915	60.7107	82.7566	73.2749	70.3311	79.5565	72.7582	47.1221	91.0208	57.795
	67.5352	60.2446	50.1952	63.6716	50.016							62.8632	66.9483	62.4143	62.2877	77.5411	90.2014	68.6482	62.108	6.14296	86.4048
	50.7076	62.4484	45.0064	50.3697	50.7692							58.9321	77.9065	41.3656	42.7631	87.2002	79.2819	64.2118	71.1753	67.5673	91.4895
	62.3688	49.994	38.9388	31.6466	48.6807							85.7938	61.2173	75.3967	94.0297	68.499	61.149	75.0943	83.0367	45.4269	66.4081
	56.5845	49.4824	57.3946	43.5631	47.7648							67.0042	44.2912	65.6891	57.9805	82.4056	58.0505	85.7416	81.5372	89.5967	88.488
	64.1428	48.4648	68.4894	34.9727	49.6952							67.4015	67.6278	65.3155	65.2929	67.6465	66.4578	92.4629	73.4795	45.2487	86.6517
	44.8664	37.8913	42.4312	70.8172	53.1766							76.4601	62.8538	82.2988	44.3187	68.2435	56.3449	87.7848	70.707	79.6269	69.4268
	60.3699	45.4294	64.3337	59.256	59.3072							5.89468	59.8053	50.1929	62.5441	63.8486	55.7834	82.2604	77.9158	64.9239	61.436
	53.1723	60.7187	49.7979	51.5461	52.256							74.0212	80.6388	62.9304	78.2541	51.5572	43.1586	83.6473	53.6299	87.4236	72.028
	51.8273	54.5309	54.2215	58.846	60.5293							52.5777	45.1594	60.4788	82.6758	66.5914	86.6743	97.0602	55.3009	80.0278	54.9699
	83.0494	22.6421	53.8043	35.1562	28.02							78.7114	61.0931	60.419	53.7303	85.5226	65.5633	72.6058	87.3656	26.4749	78.228
	40.504	69.2302	48.5123	45.5045	56.7904							71.162	75.1958	67.9832	63.3	6.54929	86.636	78.135	78.5153	85.2276	61.3847
	61.4519	64.961	45.5088	47.0743	63.1457							63.4923	54.5905	84.6227	78.0826	26.5057	76.493	77.6421	67.6448	91.2325	75.3873
	37.8685	63.8581	20.2336	51.0648	59.1983							70.4434	77.5735	68.3109	63.7644	70.532	57.963	20.0358	88.7017	57.4277	86.7939
	59.7299	29.6041	24.8597	50.2126	27.9807							75.6565	69.3329	62.4241	66.3888	79.3164	66.1361	80.2368	59.0383	71.054	62.4408
	30.9974	64.311	48.1734	46.4321	52.7033							76.5031	75.8471	81.0856	72.6503	69.632	39.9973	81.3741	50.3017	83.6808	79.9534
	43.9875	27.953	60.1321	66.9163	49.1961							68.72	43.8563	35.0006	89.9742	86.5003	66.9969	89.0432	80.9839	90.6879	58.3906
	60.2668	68.0845	43.3735	29.3939	16.6839							58.6576	67.7831	61.0459	74.0829	66.4033	77.0766	93.6174	85.8917	82.0881	66.1918
	36.5643	47.5387	58.2224	56.5588	45.6742							80.2289	69.1555	57.3967	70.7679	80.4412	56.5121	80.3039	50.2636	78.4778	59.1725
	57.1174	37.8364	44.8398	38.2034	37.4635							82.7876	79.4957	76.7081	79.2808	68.2076	42.7059	70.6423	75.5432	42.3107	76.5521
	58.1005	36.1499	30.8893	56.1485	57.4418							74.3597	67.2787	74.4299	69.5862	63.8618	76.6694	74.6131	64.5059	81.7914	84.4024
	43.8714	43.9086	50.2881	31.6298	44.8602							71.3955	57.6362	75.8817	66.4216	27.3684	63.4353	53.3378	95.1909	63.5695	65.5805
	56.1022	21.8297	33.9563	49.8831	43.4814							56.5823	75.43	72.182	65.9195	89.2864	80.5219	78.2583	66.3945	59.0189	83.6427
	37.258	72.9329	43.2527	34.1687	51.094							53.7094	87.3533	71.3758	25.5504	55.076	72.9238	86.5135	77.4375	84.508	91.7373
	32.9413	73.184	44.7235	50.7646	65.3701							77.4779	80.1977	67.92	81.5746	88.1184	76.9473	0	51.4881	66.4981	49.7231
	56.6561	38.3457	60.9765	33.38	31.1939							69.6175	74.8884	82.3921	55.2747	50.2998	86.1824	94.6214	65.4827	70.3316	55.2795
	52.5808	38.2836	43.9446	36.5241	63.5828							75.1903	82.1004	50.7858	70.2946	75.2858	56.9414	49.9334	82.0624	45.7766	64.5026
	64.0611	73.9646	45.7662	37.7905	18.2672							60.6663	76.2062	61.2655	68.5273	74.8043	52.5415	77.9386	65.4241	71.0706	79.6296
	48.9792	62.8691	55.0917	53.2722	18.0521							84.5838	77.2358	84.9822	70.3794	76.666	70.7576	85.5451	81.8355	61.7998	59.2462
	69.8331	46.7524	41.9144	48.7391	57.24							74.0432	80.7681	62.8327	86.85	40.3114	86.5612	52.1013	43.4294	87.7703	49.4534
	35.4887	52.3114	39.3017	40.3623	46.0945							61.8347	42.9614	61.0898	85.9609	91.7923	60.8406	43.4291	88.3026	44.1508	56.6518
	21.9639	57.5897	30.5309	46.0996	58.8933							82.0987	79.1937	59.7809	76.3104	78.9515	88.2059	74.2615	55.6986	75.1839	68.706
	47.1275	43.7193	59.2966	40.1777	35.5711							73.6789	42.1166	65.0494	68.3573	79.5119	74.2262	71.4727	64.2629	57.1365	90.2035
	45.8382	62.2702	61.0024	20.5504	44.7137							70.0772	64.8494	81.571	61.2363	62.8899	72.5561	90.4488	77.0942	64.448	70.3257
	27.695	56.3418	42.6523	42.6853	50.0724							56.2828	83.2204	61.0574	76.636	71.6277	78.1555	69.242	64.1713	54.7903	74.0955
	61.5152	35.6103	30.9468	59.1324	43.9793							75.9464	63.9602	47.0418	68.2986	62.1148	59.3216	72.2724	64.1169	80.1016	89.9263
	43.1238	59.9591	43.7645	38.0659	59.9958							81.4849	63.2696	75.956	72.7925	49.9132	80.5115	78.7586	80.8664	94.8583	69.1274
	26.141	48.6145	48.0736	48.3709	54.6425							87.7241	69.8083	65.9469	86.1067	64.4343	82.1615	75.9604	87.7923	44.5686	42.4919
	43.9589	40.7901	48.995	63.1767	67.7245							77.6902	63.1042	77.6294	69.4007	65.9279	86.6813	50.7668	75.0336	76.4058	63.5506
	44.4632	36.1704	62.2278	52.5423	33.5429							73.576	48.6599	52.9207	50.5621	60.8504	49.4032	87.9693	69.8906	77.7772	83.7015
	51.5689	64.2994	57.3024	38.9192	52.8859							69.0388	60.0239	86.2514	81.3787	82.4782	66.7626	65.4656	51.9027	72.4095	71.2024
	75.2276	41.1368	65.3717	64.6335	44.7674							67.811	79.1748	72.3146	82.6481	79.7266	41.8422	50.6778	58.5793	48.8926	90.7637
	77.7919	40.7288	65.3094	53.4629	79.4233							74.9604	50.2436	79.4908	77.8366	83.1703	70.775	87.1944	80.2376	65.9015	76.9797
	48.5914	62.9273	47.2696	52.9382	47.6188							67.6988	87.7448	62.406	80.9402	83.9103	41.2756	75.117	95.9651	85.3095	59.2438
	49.7759	50.2378	39.4246	34.3933	42.6607							77.2122	75.0094	87.4705	83.5715	82.7208	65.3545	82.1164	28.3613	72.183	42.4061
	44.0561	53.2507	53.5724	71.2174	33.7895							53.3513	82.5541	66.0785	75.8828	60.2333	82.0871	78.0928	63.2194	95.2741	79.3288
	50.6395	44.0249	52.3685	73.5057	57.1784							69.5953	62.2961	78.5079	51.597	63.0249	72.1545	82.4023	86.4554	85.2064	67.6663
	60.8986	45.4636	70.2611	60.5097	44.5206							72.0055	67.4772	60.2541	81.3283	73.4769	67.2379	55.4029	68.7896	88.263	92.6417
	59.8134	61.1901	31.048	67.7938	54.8463							75.3983	73.8844	62.203	36.0632	74.184	79.2226	50.0431	76.178	75.1829	81.7661
	58.9743	57.8114	44.665	44.6157	35.4645							57.582	76.3229	69.4695	72.6851	80.914	68.2715	97.0758	73.7104	61.3458	49.1502
	62.8661	57.4837	34.7468	33.1896	57.6502							67.0107	59.1116	87.307	68.9318	80.8475	59.5031	81.1285	68.7492	90.7916	75.8618
	52.7876	50.6719	52.8391	41.1349	37.2786							79.9219	79.1117	78.4379	77.0472	22.5505	76.5244	32.6273	75.3002	91.5912	77.4715
	44.1402	17.8017	48.0787	60.274	66.7431							77.437	58.1009	80.0302	75.5918	84.8656	71.4187	82.2904	79.5775	79.0848	66.4579
	38.7293	51.4351	62.2616	23.6113	31.8693							80.567	81.4268	63.2537	85.4716	67.052	86.5724	72.5075	57.1017	85.6922	58.394
	55.2834	54.5877	47.6585	38.6569	57.0917							77.1664	88.4442	39.8936	62.5448	0	61.7293	90.7883	29.1373	54.1033	61.0488
	55.1089	81.4259	50.8216	56.861	53.2947							39.5199	79.1964	81.3556	73.5211	87.3354	84.1053	81.3898	77.4326	57.7313	80.3915
	58.148	53.9208	49.652	52.537	53.6019							65.1093	70.3694	83.71	60.8432	76.7295	77.4457	76.008	77.9291	88.0543	90.2984
	65.0984	70.8613	38.7709	27.3919	54.5701							86.7433	69.7354	72.7498	71.6412	72.256	65.1418	69.6048	63.718	79.7737	73.8851
	48.4023	65.4694	53.0461	38.0872	64.3522							69.2349	74.8921	59.5064	79.6396	84.0974	51.2564	79.2952	61.5561	92.4181	66.5012
	61.3351	45.5551	59.8705	41.9038	45.9913							81.5809	70.1494	79.2121	63.4267	55.2781	53.8627	66.2397	61.6832	52.1072	59.0514
	60.3156	59.6917	43.7319	50.3476	66.269							57.2713	60.9866	68.2022	78.6954	78.0224	73.1848	73.1626	68.3388	73.6808	81.1502
	78.0669	56.9699	22.4942	59.9331	61.9812							72.1185	69.5496	61.1829	82.0952	66.9552	37.5377	50.5745	62.1241	69.7053	53.5195
	47.5746	63.4478	51.4574	40.1268	47.0243							63.7778	62.5362	71.5399	53.968	83.6378	77.7367	71.9858	80.1707	67.5346	55.5909
	60.0117	27.8406	41.9075	27.0824	51.3464							53.9835	72.3435	64.1222	76.8434	74.3345	80.0354	84.887	68.579	91.5518	73.3465
	51.6652	53.5947	36.246	42.9182	60.7293							75.2806	69.7864	28.7636	86.6977	79.1947	79.8967	88.2989	67.0384	48.8023	81.4895
	62.7777	71.9449	52.7551	52.391	69.9771							62.6922	73.9636	40.3568	87.1198	70.9336	48.3222	80.3071	41.9265	72.8282	86.9189
	30.1387	30.5706	51.0335	36.1138	61.5867							61.6058	71.5653	61.4861	87.1807	93.6731	76.6371	62.462	84.638	80.9162	80.7341
	40.4241	39.354	30.1833	72.4265	39.7391							83.3114	58.1804	74.9948	65.7747	76.017	91.2673	93.1512	61.3829	49.7826	82.4995
	53.8684	43.3699	53.8928	62.7115	46.2931							67.1452	72.6184	72.552	60.0635	60.0523	50.2539	63.8435	74.0121	40.7566	59.5072
	33.8075	44.1725	48.9966	42.2682	62.3847							84.8239	84.1749	52.673	82.1761	83.0826	90.8726	73.907	68.9256	83.1762	75.2069
	38.7554	50.6046	58.6516	25.0431	56.4618							88.2304	81.5971	59.1174	74.5344	74.539	80.9407	57.5957	54.9202	89.2242	77.5128
	52.7985	47.3608	29.6139	65.5454	47.2722							71.984	50.8113	58.7134	76.0967	84.5781	94.1268	92.9254	90.9039	76.7071	62.6307
	45.237	73.321	54.9938	48.2481	40.0659							68.9762	3.22776	64.875	79.8274	74.6209	70.1577	78.2192	60.2333	85.8268	95.9031
	38.1354	45.6774	43.797	41.2675	62.2113							82.0907	51.7153	61.3722	76.4898	73.8475	54.7037	49.7526	91.0553	54.1675	36.9212
	41.582	44.6207	45.8139	42.7947	47.2539							56.2699	61.0597	60.7282	79.3972	78.5945	70.9866	50.3976	61.0642	85.9793	66.4945
	39.719	60.3317	55.3865	41.8806	48.8117							75.4244	68.5921	61.3193	73.8544	66.6975	57.9751	70.7391	71.9195	71.0648	39.8214
	62.5557	76.9192	39.5165	65.1117	68.1229							69.4685	82.4659	56.8347	84.4426	76.9546	79.9524	78.9905	48.2462	77.0281	75.4753
	31.9651	58.2814	42.602	50.9956	60.101							85.2138	80.2456	77.4214	71.327	65.5947	89.0035	55.2253	57.9747	80.4937	81.3935
	47.0275	48.7371	42.5133	54.0746	39.9007							80.0346	61.5159	69.8468	64.2501	71.7085	85.9987	65.2271	49.1198	58.4463	73.1139
	37.9762	50.3646	44.1682	28.0482	42.9279							72.245	64.973	74.0748	86.6385	81.3381	67.5049	88.7473	33.4583	0	90.3468
	30.635	52.0773	55.1602	58.6699	42.5242							69.2346	54.385	61.7476	83.8041	78.7214	81.2383	86.4257	72.6981	75.9466	79.8388
	49.9392	42.3927	52.1191	59.014	34.3233							92.7515	64.5011	92.6906	82.9047	82.9644	89.7106	69.6225	87.2083	74.9788	80.3506
	72.1157	47.3456	12.9003	49.2417	57.1398							72.7111	83.0291	84.2716	64.8988	34.9471	89.9653	60.8581	52.9917	71.452	33.8708
	35.9762	40.8918	42.6777	47.6165	60.3014							76.3971	85.2884	71.7978	62.0166	40.455	70.8261	92.2147	78.913	88.5417	67.0511
	46.9626	40.1592	64.0553	40.8511	62.5838							86.7439	47.9452	59.5943	49.3329	62.4191	85.9925	8.06071	52.7152	38.0291	69.0597
	62.6181	57.9935	46.8514	31.2494	67.1715							69.9305	68.5421	71.355	76.8881	70.2095	69.2576	50.3411	75.3415	58.4906	31.0281
	44.0087	67.7753	43.7261	59.3384	37.1991							67.8635	80.1562	62.9233	65.3888	81.2013	71.6091	78.5366	58.673	76.5018	84.1333
	37.1756	42.0606	53.9724	51.2218	55.4926							81.3044	62.5749	76.9334	72.3225	63.6634	58.2784	83.3108	66.8831	51.9946	82.1242
	42.0738	41.3601	28.7453	39.6585	62.3478							76.1789	78.4314	49.5982	60.7288	58.938	43.3083	65.7818	65.1607	78.1641	53.5376
	50.1942	69.1735	36.488	50.3646	50.0814							8.24149	82.5436	63.2736	70.2795	69.3355	65.4844	47.7672	83.582	76.7006	77.2269
	41.094	43.8955	49.3418	49.3347	63.1807							76.7814	54.5918	72.2152	67.5432	47.7161	61.1411	82.7213	47.0239	42.0266	87.5739
	34.9342	27.607	53.2784	44.8898	57.1221							80.4937	72.2982	53.6899	71.5265	62.0771	78.8013	88.9019	41.9813	37.7806	46.8937
	50.7988	37.8163	60.6665	32.7805	45.8187							80.7809	63.9129	43.111	52.2601	54.9216	66.3291	58.782	45.1761	68.5965	75.5681
	51.1098	54.4673	45.1272	33.552	71.4271							66.8654	61.8539	76.6533	72.5492	64.9436	77.5888	72.168	77.4837	69.6877	58.9797
	41.3388	69.9992	66.5204	38.6187	64.7619							71.9515	83.3335	59.9622	73.3003	82.4294	68.552	57.5041	90.9861	44.2699	76.0273
	54.8183	36.7149	52.4013	52.1063	55.1068							75.1805	75.6767	72.2193	76.6602	66.4533	72.7751	82.433	87.6813	90.3526	28.8864
	48.6078	64.1714	40.1782	56.1715	59.0646							67.9746	79.5947	55.4576	70.623	54.6239	80.9845	62.4388	85.6474	74.7221	47.5755
	45.4864	47.4362	32.702	59.5535	59.3758							71.117	48.5187	36.5983	71.9302	70.5777	85.3939	85.6764	70.3671	0	79.5919
	56.326	37.3476	41.4555	55.8856	50.7829							73.5597	67.2074	72.1381	84.3529	67.6602	78.6941	76.344	81.6625	87.1661	25.3973
	26.5212	62.5957	47.6484	61.698	41.2516							86.2068	30.0861	75.0856	63.9833	84.0507	82.946	83.9556	52.9246	73.3721	64.9412
	52.8142	67.088	45.6243	55.1856	60.9624							35.5035	85.56	61.61	74.3377	72.3306	88.4253	92.2276	86.1822	72.3028	0
	54.6671	48.1177	34.3253	35.0683	39.1254							81.7445	72.5382	71.871	76.52	83.9095	63.0836	76.1287	86.8197	37.7735	84.6297
	47.1432	59.0619	35.3085	44.8929	39.2135							73.0672	80.6645	67.8189	70.2511	75.6039	74.7039	56.9606	67.8382	78.0951	67.9644
	49.7742	45.9091	50.2003	45.2598	63.2975							67.1812	63.847	70.5082	80.1816	33.5208	71.7733	75.0534	80.4937	59.3873	61.6726
	29.2608	59.1543	49.3433	33.0244	11.81							79.1779	50.7903	86.4062	78.3508	80.2303	65.6348	92.9144	63.2518	73.3474	61.5756
	39.1775	61.4629	51.9998	0	51.5973							71.0865	80.7786	56.0092	42.5521	73.3061	76.9392	80.7593	79.3301	88.2305	70.2569
	39.702	70.5619	60.9199	58.3213	44.5903							80.0185	41.945	77.5599	78.9414	73.5306	77.6447	87.3338	82.1003	49.6313	63.4304
	61.0052	39.6403	58.8423	54.6813	64.1033							40.4724	63.1619	73.961	70.8574	70.7933	62.9395	82.1052	77.8284	68.219	83.7645
	26.0268	45.6057	21.3806	48.5511	32.8577							71.5344	72.8032	75.6043	60.7723	25.7149	80.7297	91.0012	56.798	15.9492	69.3392
	48.3781	42.5064	58.0955	44.8057	54.2915							76.8425	83.9376	77.7286	74.4083	82.597	69.0356	94.0572	55.7944	64.2252	40.1383
	44.0814	54.6416	52.155	62.8428	58.5992							57.4845	87.7944	54.8834	88.1139	74.1735	48.6846	74.2438	70.3945	91.9096	63.3747
	66.6033	60.2507	35.8011	33.7972	62.9874							63.3012	76.099	70.7301	70.2755	77.024	53.0542	79.2531	88.1286	71.4164	67.2653
	63.6491	57.4193	64.0154	35.9037	46.2402							60.2373	82.8243	73.4782	91.3679	43.2475	65.4446	69.9133	85.6305	33.5245	79.4673
	69.8832	47.6541	64.1825	48.9343	32.5418							80.7302	69.4832	74.327	67.3137	84.6835	69.7936	74.2527	75.286	82.0599	65.3666
	69.6687	46.143	70.5497	29.0507	60.3912							73.0263	81.9193	72.4908	69.0724	79.2473	79.0333	91.7998	76.3906	63.6901	60.0231
	40.0797	39.0951	34.3346	54.9268	47.6124							65.0316	41.2026	62.5901	88.358	76.313	71.527	90.8722	70.2109	88.067	82.3901
	55.5848	43.4044	58.1178	55.3348	67.026							71.3821	80.8551	72.0251	68.4614	57.4584	66.9764	80.3933	52.7583	35.0831	81.679
	44.9536	58.4517	57.4277	53.7345	48.1726							44.3903	63.5519	65.298	75.6505	51.2472	52.0193	56.2766	76.137	87.822	80.4751
	39.3316	78.3591	35.6535	70.6026	42.8351							73.021	52.4767	52.4425	69.304	40.9672	92.6908	87.7324	60.3612	88.366	52.6017
	59.2524	26.8361	45.6045	47.5687	56.4692							69.3025	89.5564	74.3858	55.5744	78.2757	31.747	78.5736	62.6181	84.8725	66.0229
	57.77	50.3889	63.6061	55.1142	47.5213							56.1828	66.7543	79.2916	82.0244	77.0999	55.1568	87.6038	77.9613	59.6648	74.0496
	55.8085	29.7609	39.479	45.1893	52.1499							46.5454	75.3628	81.4967	80.9502	15.3106	68.9098	91.9738	77.738	69.3949	63.6423
	67.3002	43.5087	20.7811	58.8086	50.2862							42.5911	87.1007	74.9972	75.5448	34.7012	35.6257	69.3574	74.8849	83.0309	74.9611
	34.7881	70.4645	60.5981	46.2415	38.066							68.9644	65.748	69.2898	62.6135	82.4428	86.4643	65.9711	69.4517	95.1712	47.069
	51.9545	42.5682	53.6653	57.579	44.8774							65.4256	66.1852	66.3391	65.8306	79.0928	51.726	65.477	85.2165	66.2568	69.1939
	75.744	46.8471	50.3908	28.4564	69.004							77.3955	77.3276	64.9115	61.7723	78.3348	69.7215	86.2244	79.6996	36.2601	83.8973
	61.5999	21.2426	40.635	48.212	41.6479							68.0819	82.3108	85.3508	62.5667	70.0553	42.752	61.5172	82.4021	85.3707	94.6211
	45.1663	38.8362	57.8806	56.5612	59.6738							82.3619	49.0263	87.5386	81.579	71.3965	77.5683	92.7214	84.5016	83.2485	78.855
	39.6524	35.6791	49.488	47.7643	55.1751							78.1913	74.8429	47.548	76.1221	62.1322	84.3746	71.8296	37.0166	40.9535	67.9826
	50.8186	46.2676	54.4371	52.4879	70.9591							73.8181	61.122	70.9493	60.731	79.9083	79.5909	49.9112	75.1207	50.2572	84.5649
	53.8813	60.5489	50.8601	60.2473	64.6496							71.1125	65.7752	72.1246	66.1855	58.581	94.329	75.4076	84.2289	69.2344	74.8748
	45.464	48.2799	45.2397	54.9946	60.5286							69.3826	62.477	78.5824	74.6872	85.6617	70.9979	39.0281	82.6404	70.1572	43.6923
	50.6997	43.5286	32.9914	43.6113	40.9846							78.1659	87.1236	59.3202	71.9559	67.4598	89.5294	87.8057	78.1971	65.7513	66.5859
	46.232	66.8294	43.2977	55.3811	37.2558							79.4371	78.471	70.3514	73.4142	79.9442	85.8475	85.0446	73.356	53.7415	68.9699
	65.5195	68.3594	60.8288	32.3865	59.3627							70.7388	70.5711	74.1184	76.2586	80.766	79.6765	71.652	67.2636	71.074	56.6559
	44.5914	49.5145	54.4957	36.572	68.444							66.28	68.3866	63.3552	70.4234	81.6093	51.9166	72.4583	80.2395	37.1848	77.6141
	42.3149	71.5354	63.0637	27.7474	53.3785							72.5952	60.1943	68.4674	42.9173	67.04	65.428	33.3563	76.0775	58.6088	35.7374
	25.8124	36.4682	42.5368	45.9342	31.6915							75.6017	77.7058	60.2401	82.1302	54.5627	82.1803	81.5943	57.5548	74.7153	85.8984
	27.6817	66.1885	36.6957	56.561	50.7312							70.7998	68.1253	67.337	79.4416	76.104	91.9556	73.5526	64.6612	62.6435	70.6015
	62.6565	49.4589	54.9734	58.2955	53.2626							73.598	81.6361	85.5834	68.4261	60.4849	74.9215	73.108	36.7613	76.2193	89.3571
	53.6533	64.1669	24.6415	47.8378	52.656							74.8089	73.5305	75.7191	63.3037	61.0201	79.066	75.9539	58.8418	79.2393	71.3916
	34.2242	72.4156	66.0759	39.5933	57.5419							74.2695	82.7788	61.2882	72.9539	88.6512	83.567	73.7513	89.4306	79.9863	66.0734
	32.9875	34.6352	52.8108	40.1712	49.5108							69.4607	61.9461	84.9377	90.9666	84.3859	54.0414	72.2167	70.0795	66.829	87.7692
	68.1725	60.6678	59.8727	63.7334	50.644							69.8377	68.4265	75.9348	66.3332	57.4865	46.7785	43.1999	78.5091	76.1226	68.5424
	67.989	27.8072	71.0526	43.276	60.4188							53.3495	74.973	48.7463	75.7724	75.0198	80.6448	90.8674	82.9046	65.5835	81.2864
	29.0458	65.8162	54.9096	38.4314	34.735							81.8494	42.0414	68.4615	76.6443	75.9918	75.1426	78.6121	77.6837	37.4993	46.8487
	57.2146	50.8166	55.6215	64.9328	39.0875							66.8623	80.1136	58.8398	73.6689	50.9357	82.9061	83.8936	83.6515	89.1845	59.2327
	57.6667	53.7053	67.9819	45.4703	39.0258							57.7282	52.9403	70.5543	63.6527	88.5755	86.2636	38.3276	68.5181	79.0475	57.0185
	68.5817	57.048	53.8999	8.53978	36.6256							63.5993	46.9068	73.7161	65.1453	71.6292	72.0107	80.302	69.849	40.8105	92.7293
	49.8592	78.4069	61.1547	55.405	50.4111							65.0888	73.7687	69.8196	61.7304	82.0406	94.1452	87.9949	65.4559	37.668	54.7455
	34.8939	59.4358	65.4065	43.0486	51.4833							78.7635	52.5841	78.2235	67.6845	59.2626	86.8308	37.4195	70.0248	66.5714	93.7349
	47.6874	41.5683	32.88	63.6992	65.441							78.6145	60.5709	78.3895	54.1727	63.7455	45.3782	87.2443	70.0927	12.4179	59.0149
	65.6687	30.6575	53.442	40.6429	50.6359							62.9366	66.5178	48.4547	71.3894	75.3307	64.3456	83.5143	84.6893	73.9285	46.2862
	46.0286	61.7121	53.3849	64.6331	53.8367							66.887	72.6403	80.1152	72.8057	53.2212	54.7292	87.3346	62.6594	69.6171	76.1975
	34.181	56.7764	54.8165	60.2614	52.5418							59.1649	36.0902	84.747	72.0383	76.4791	79.3846	60.4614	86.6222	21.2707	89.1424
	63.906	32.4646	48.8987	42.268	28.74							64.4328	68.5018	49.7603	72.1614	48.1493	27.2076	81.6822	86.1809	59.2064	86.4607
	51.5092	48.1758	63.3089	47.8287	38.3328							80.4818	70.2888	71.2594	72.014	68.4065	83.6675	90.4617	84.7538	67.757	81.9989
	27.6678	57.2495	54.7121	27.3489	47.7124							56.9365	68.0583	73.5709	80.4416	76.8201	73.3217	76.4602	52.1347	63.3892	51.3289
	48.0276	37.1098	50.2223	41.9903	29.2067							71.3785	67.2366	81.4256	75.2785	78.9969	89.1113	80.7255	69.0155	0	48.9838
	58.2508	62.2199	41.0238	46.8104	63.2841							65.878	53.3206	50.1827	82.7562	87.5829	90.3906	90.1856	85.459	88.6312	55.8159
	40.625	70.9878	38.2309	53.0209	57.0718							63.4122	85.1905	63.6266	40.7658	60.3275	62.0945	98.4236	51.6614	86.0115	77.5781
	56.3676	64.2947	54.2255	57.94	51.2375							66.1064	57.639	62.3633	76.0611	78.9976	76.0496	83.6135	80.8067	60.8146	47.1244
	37.6433	49.8238	68.7544	54.3049	29.5299							58.4478	71.8483	50.2871	79.5021	81.142	75.7399	88.7231	95.3893	91.3289	77.8995
	49.242	68.1498	44.2529	40.1747	42.7164							55.5712	71.1901	81.6846	66.2843	73.4456	80.5975	61.2772	81.2031	80.1394	94.5271
	49.3392	57.6687	27.6875	44.3845	30.2857							80.9966	70.4928	70.5312	86.465	59.4159	55.3859	69.637	80.8351	77.6615	75.7024
	51.5228	40.3956	42.7846	41.4869	49.0166							72.7911	87.6588	78.4587	69.1345	74.7661	65.4577	56.5412	77.7688	75.2228	41.4475
	68.2193	44.2608	45.458	50.9643	47.3502							79.651	61.0352	79.5335	73.3912	54.298	46.033	67.1379	86.1845	46.4992	92.5957
	28.0531	49.5223	49.2174	49.8126	52.63							82.9956	48.4955	40.8014	81.4728	81.0949	81.1328	78.7348	65.8424	86.939	75.9899
	46.8746	58.9917	51.5608	54.8563	40.2065							78.6831	85.8225	28.738	55.6688	52.25	79.7011	53.1575	65.8555	75.409	60.9948
	50.535	77.6468	25.3775	67.2454	36.9546							43.6305	64.5474	70.9438	78.4667	81.3095	84.5083	88.4369	50.8826	79.4003	69.3929
	60.9151	54.372	53.3467	52.5961	76.5005							35.4815	74.0157	79.3216	53.1163	54.1944	90.5426	66.6708	74.1067	84.0182	76.121
	42.4828	58.1362	42.0529	60.9869	65.3784							65.752	52.4797	69.0823	82.5752	80.0566	46.2861	52.2184	53.8857	78.9844	69.0804
	64.5474	45.1424	69.1777	58.4615	56.2147							82.3113	55.4407	63.0035	76.2269	88.9654	86.342	0	55.4805	87.5714	74.6314
	62.7759	50.2765	56.7712	45.7381	67.4155							69.265	85.5134	84.726	72.6965	88.5065	68.6401	86.2543	50.0538	55.7419	68.7615
	47.7794	62.1025	41.5115	41.9074	68.2088							72.0072	56.766	66.1309	86.5213	84.6767	60.2628	68.5293	55.1276	52.895	90.4489
	70.5974	55.0383	54.645	75.0738	65.4242							78.293	41.8373	67.7975	77.5864	78.4113	74.1164	19.0159	88.0001	69.0977	66.1146
	66.3561	37.8485	40.9072	52.8161	58.5751							75.2264	80.1526	51.6053	73.8265	70.5579	71.1612	73.7925	58.8419	61.4812	65.8214
	36.8928	63.6259	56.0737	40.6614	63.0401							65.1692	63.7761	80.2359	47.2977	74.7804	82.1144	77.618	67.2269	78.3925	82.5114
	58.6862	62.2469	54.3633	63.5497	54.735							55.8238	86.2013	77.6677	60.1844	82.1784	92.4043	91.8986	72.4589	0	92.2853
	50.3039	53.6613	58.0806	70.8934	32.2651							71.7538	41.8756	80.7642	68.004	68.9626	56.9256	86.1277	78.3067	64.4305	55.5655
	44.0567	62.9319	54.1006	43.0535	42.712							80.0666	64.7975	84.2075	73.7339	73.2476	63.1558	92.1663	75.6613	54.2337	82.2045
	28.5503	63.0176	57.7201	59.0059	24.0727							64.7592	78.596	72.1427	73.4123	26.0316	56.5683	69.8513	60.1374	72.1533	40.1373
	52.7256	67.167	42.4485	53.3474	45.317							58.3498	60.4356	71.8181	73.9984	78.171	54.9978	86.0297	70.1816	65.8117	31.4579
	58.0675	67.0376	54.0398	48.3362	52.6488							68.7469	36.7275	27.9019	55.4757	20.8374	90.1046	84.5297	63.0162	73.1849	94.1976
	62.9236	42.4998	62.799	56.8226	53.8408							62.0727	83.0114	86.3376	70.2759	77.2437	36.9494	71.3088	71.5152	85.3023	42.1936
	46.1644	37.0251	29.0445	23.9413	56.3396							68.1177	66.1864	61.196	66.5598	89.5655	92.1527	54.0756	84.9807	65.1662	73.2201
	42.949	36.852	42.1231	61.4872	53.3706							70.1658	82.6805	82.7009	79.0338	91.2786	70.7774	90.2936	76.4576	81.1772	57.5096
	52.6227	48.95	31.5674	44.1118	28.6302							62.9984	75.8125	77.2883	74.3756	64.1173	77.7063	80.4788	74.8267	59.345	31.8868
	37.9943	31.1836	57.5062	23.634	35.864							73.8181	70.5183	73.1809	83.6445	88.9433	71.0485	55.905	72.7157	58.9	86.7656
	38.9578	59.2051	47.584	47.6942	55.8946							80.4835	73.6941	57.7945	74.7306	64.4505	55.9509	73.0751	89.8778	74.9007	71.6785
	33.5668	43.644	66.6187	47.2621	59.6953							45.2826	71.6406	88.1622	63.0802	74.9728	55.8462	64.7993	61.6498	64.961	59.891
	73.5817	36.712	53.4705	36.7602	53.1937							43.7906	64.1389	77.0676	64.1599	58.0341	70.5256	72.9996	56.9025	88.5259	80.0503
	63.9929	61.6393	66.2164	56.6602	59.9121							66.5145	67.6943	74.6568	83.6864	72.4132	68.7443	74.752	45.7231	43.5237	58.919
	51.628	44.1028	71.227	55.8204	41.7372							67.5023	80.9263	59.3447	84.5872	80.5747	46.0187	75.8973	56.1146	84.9768	62.6819
	46.4319	42.7156	66.192	33.3868	46.6721							69.249	73.5266	40.0547	78.2904	77.2456	68.2313	76.2502	89.1515	19.1526	64.6224
	45.5615	45.1661	54.5829	63.7616	55.4792							68.7522	43.0773	61.3225	69.928	79.4102	88.7259	31.9242	51.707	89.2523	98.0433
	35.9664	44.9037	46.2231	55.9699	40.3181							61.0398	91.4031	87.0239	47.9675	69.1746	81.3914	77.5801	90.445	0	60.8881
	31.5586	32.2554	45.7322	57.0254	46.3563							78.8616	78.3834	57.5163	80.1614	75.5378	28.1889	65.3425	65.5882	22.7743	96.0516
	60.4812	60.5659	55.5972	40.1903	36.861							67.7368	64.3627	78.287	74.3132	7.9625	50.4279	72.3184	84.4748	97.5311	53.8464
	59.1212	44.1926	35.8171	71.1707	59.8475							79.0888	77.152	73.7029	72.6769	76.1496	60.1517	97.6069	81.7995	77.5177	78.9716
	61.0679	49.2658	47.7966	53.4929	42.8504							69.9701	48.2829	77.1357	47.5388	64.8889	90.7268	72.6358	88.5695	60.1846	68.9286
	50.2097	41.8445	5.15184	50.8921	53.5506							55.2258	79.5609	79.9053	73.7598	65.5268	83.4745	74.397	84.1429	51.6905	54.0753
	15.6983	49.7893	55.0956	48.2517	57.2069							64.3048	64.5975	71.2163	80.5958	84.3532	80.6857	39.7162	43.7629	46.1138	34.6598
	45.7078	27.5867	28.9743	71.1565	55.2156							75.4141	71.0684	83.6571	65.5283	78.4923	73.3196	72.2222	86.8282	50.0293	85.7186
	59.0401	76.7525	52.4766	51.2985	62.8168							80.6751	68.8621	57.346	77.8909	74.0398	84.0575	84.8582	68.985	67.216	51.5888
	52.78	44.2734	63.3593	68.9269	55.4725							78.2523	77.0494	78.2191	67.8182	65.5211	84.3002	38.4202	77.6603	59.2977	67.6273
	67.0504	64.315	45.6035	54.5626	60.2075							72.2727	59.3745	66.6442	70.4793	67.9211	52.7651	60.4211	0	64.2111	76.6588
	45.8231	50.9787	50.957	49.222	56.51							25.7618	70.3305	80.1146	69.5821	85.8968	62.9466	83.0279	79.2673	74.5015	72.2252
	56.2497	33.8905	54.7052	22.9311	24.0118							72.6568	81.2577	82.9912	59.7647	55.1121	73.8781	93.4473	66.0668	61.0967	62.4156
	47.9671	47.3181	46.8289	49.6469	51.0479							62.7648	75.6296	63.2687	66.2732	74.5263	76.4778	84.4427	71.6255	70.3654	41.3223
	41.6776	60.2713	57.7812	65.5134	38.0349							76.5603	64.8431	78.9104	83.67	73.1313	81.1467	65.1913	88.3974	0	34.9298
	37.2767	62.7964	44.651	67.6278	57.6008							74.0904	71.5437	70.7144	63.8649	84.3869	56.4678	87.7613	80.3985	96.5262	17.1024
	47.7866	69.4872	76.7795	65.9669	61.0983							50.6593	67.3372	66.0793	64.0913	79.1307	47.846	60.609	59.9887	85.4174	88.726
	52.6694	53.0267	35.4786	41.2186	70.863							68.2665	88.1944	58.7047	54.3684	87.1303	84.5655	76.3362	79.3809	26.8147	87.9901
	21.9105	34.5326	39.2131	36.6398	58.347							76.984	61.7115	71.1701	84.4196	89.2704	76.4983	77.0293	78.9575	50.8127	56.7298
	65.5109	65.3094	70.2964	57.1668	70.2888							80.7359	63.9819	66.0301	80.434	71.7738	51.1109	66.0406	88.5602	0	75.3426
	56.8256	51.7554	34.7783	51.7352	44.3316							87.2816	72.1378	62.2516	85.4186	50.002	54.501	60.8132	72.444	72.5569	57.2977
	51.9772	53.9166	54.4775	67.0546	42.6958							68.668	85.7259	68.3631	82.5934	51.1199	78.5606	87.0834	87.2744	72.7865	89.7921
	62.0116	42.0003	42.1373	55.51	58.1302							43.4529	75.0677	73.334	81.2807	25.3251	53.1042	60.7257	75.4285	57.0819	85.634
	48.9098	44.7276	38.2952	69.3589	52.9528							77.5606	75.957	82.6051	85.772	68.6048	85.5886	83.1676	61.2818	70.0297	51.8394
	40.8864	35.1071	65.0986	45.6644	41.6879							66.7312	73.2099	42.5718	85.5373	77.4489	80.0023	89.3399	84.7142	46.6206	50.4353
	56.3503	32.1759	49.092	38.8898	67.4217							83.5127	56.8664	60.6763	66.1801	46.5025	59.1037	87.3764	74.1688	89.2731	65.9722
	43.8883	61.9457	39.4329	31.7302	31.9107							62.905	80.5866	0	77.8847	93.3137	77.8611	54.8312	86.7961	42.4464	54.2011
	41.3412	51.8173	33.5451	56.0959	62.9354							60.1807	62.3301	70.2127	69.9459	39.2673	75.1978	66.5851	63.1023	72.8898	60.6678
	67.1856	32.9529	51.7287	56.4982	48.5826							81.8041	61.826	75.4086	73.0181	77.1959	56.5513	77.6011	70.7536	50.7406	84.425
	35.634	52.6507	23.9181	47.0677	53.3735							74.5537	76.9473	74.7675	59.5081	41.6646	85.5347	74.3903	86.8529	0	50.853
	41.847	75.8936	31.9471	46.3516	49.8365							44.1054	77.7285	87.999	58.6636	91.9523	84.9684	64.6632	61.2133	71.519	67.1213
	53.6929	46.6345	64.6303	50.0072	58.6683							88.7822	58.7626	70.2299	79.8774	78.2862	76.4837	32.8131	70.4211	48.0809	81.359
	61.8272	58.752	50.7339	34.19	44.6669							77.6045	75.6638	79.8909	78.6496	45.2433	67.3053	69.3143	52.3551	49.4442	75.0267
	44.8651	61.3346	51.1778	53.0158	58.1713							61.5468	75.6739	67.0429	82.7501	84.0455	75.7974	61.6445	63.1409	51.4001	77.0021
	72.1656	62.3491	28.6184	58.6274	60.996							74.9355	60.9378	78.4438	70.3328	81.5706	73.9587	39.6086	47.8358	33.1601	76.8188
	51.8982	66.2054	30.408	52.3508	47.0572							51.0008	63.6732	87.2728	76.9318	74.105	83.8795	76.6488	88.2098	69.4882	76.7228
	52.5143	36.9349	58.6151	50.656	47.8313							71.1648	64.0387	62.2597	67.6191	74.4157	86.4904	82.2114	68.2127	24.6653	62.4887
	58.3614	56.3032	41.6769	33.5935	37.1282							20.6236	79.6559	61.8523	64.6326	74.1167	85.2625	70.4254	73.3387	65.8786	62.6457
	41.963	51.3298	40.7813	65.4215	46.4565							54.5261	43.3572	69.6203	87.0478	79.7521	56.0407	36.2814	76.2136	59.7511	85.4481
	41.2962	70.8882	33.9037	23.3975	56.9626							73.7413	81.2016	70.9478	72.3073	67.8612	83.9022	64.8464	76.2015	68.8805	66.1895
	58.4465	28.4435	59.7904	37.105	56.8395							65.0795	67.3046	78.8608	85.1145	84.6681	29.8839	93.9763	37.6341	50.1837	38.5861
	71.9497	24.8522	56.117	60.6207	47.7504							78.9141	61.5986	77.854	82.2184	82.8343	73.7384	80.6837	55.4183	68.6232	56.484
	43.8494	65.0975	54.2564	58.0477	34.9846							65.0253	75.7501	76.5248	79.175	73.2023	72.2245	58.7848	56.5902	83.8654	62.3601
	49.3347	38.4032	43.0801	69.9592	45.193							54.1862	17.0844	81.583	71.367	49.6397	65.76	91.8917	57.7114	94.2025	74.1227
	46.0902	68.2146	51.1209	36.8136	44.1533							56.7127	79.8831	77.2505	66.3988	73.3379	85.6863	88.2886	90.9811	97.2099	93.2675
	40.5202	52.1484	45.9263	55.2443	42.3784							60.3229	67.4388	31.1573	74.369	70.969	77.0903	86.9577	87.9566	48.421	55.0085
	53.4048	50.5859	40.2776	53.1771	41.0153							79.7548	73.7636	64.1323	75.6763	92.1891	61.5043	82.6328	62.4919	74.4349	58.4946
	32.4441	50.7253	57.7242	20.5067	61.0858							74.0481	74.477	64.7345	48.1216	59.3396	64.6817	67.2067	55.0939	66.8764	62.6107
	36.5426	43.7639	40.7818	52.3885	48.1811							50.0875	52.4937	74.0147	81.8849	67.2412	67.7802	90.3349	78.6471	0	48.525
	53.9161	31.148	49.1064	49.5221	62.9721							47.7493	67.245	70.5367	83.9006	86.7464	78.1244	60.8974	63.8231	85.9941	61.3544
	43.0339	58.8688	56.3966	55.1225	47.5695							53.3489	71.3086	69.2074	79.1611	49.1585	76.5826	78.9695	65.3123	93.7986	95.6492
	71.4078	54.9462	58.1937	45.3165	47.2867							72.0017	59.3072	72.3839	83.3331	56.6395	76.092	85.9954	76.0818	47.4916	65.0577
	26.591	72.0315	39.7594	55.6212	73.9157							74.1716	63.3317	71.307	56.9956	62.6666	77.9824	59.5116	71.4488	71.797	84.3067
	43.7937	50.9645	50.6828	33.0802	67.374							44.8065	79.168	65.6493	90.2093	62.4429	76.7961	78.9323	82.2528	82.1174	84.4893
	44.9216	58.3811	40.4553	35.5589	44.3413							66.4408	77.1425	63.8204	68.7687	66.4159	82.4676	75.6423	91.7081	48.4074	80.8574
	42.6755	69.2719	54.8632	38.3549	72.4212							76.0703	81.7936	71.3639	60.6368	70.8576	67.4859	84.2958	67.346	88.0833	34.9794
	59.6886	46.0461	52.5525	45.897	50.1173							80.5514	81.2126	74.2249	72.7246	84.2138	58.8348	35.1655	71.7246	93.613	62.8474
	51.2339	41.6815	56.1466	49.9846	75.1317							73.7026	68.5407	81.6724	75.5258	75.6503	75.6003	63.791	54.4389	55.1419	60.1111
	44.8768	74.8307	60.5912	43.6713	52.2802							82.096	66.6623	43.9237	68.7741	73.9561	59.1213	85.5937	86.6239	45.5133	83.4587
	57.5126	41.6906	52.4552	53.9092	33.7719							75.6565	76.2702	78.6666	73.8687	74.3541	74.2732	88.3809	78.2043	54.6085	81.379
	41.9371	63.96	48.9664	47.3259	47.9081							74.9537	75.886	84.6966	68.1571	76.9808	75.9976	46.9268	53.3732	65.181	54.1518
	50.329	30.8068	40.1334	48.1241	60.1993							27.2409	82.0652	79.0365	72.0406	39.799	81.0874	87.4535	44.6671	22.2753	93.5667
	53.0412	42.1905	48.8687	52.3892	67.8022							12.5735	68.8556	73.7736	83.6327	70.6963	63.1841	76.0737	81.0681	68.727	70.2063
	46.9734	69.2296	37.2787	47.8397	59.6118							62.4013	73.611	61.0114	69.8323	59.0327	85.031	83.1063	73.396	66.6734	29.4993
	47.4075	44.8245	28.0044	60.4168	55.3619							50.9907	28.3078	61.7706	74.8446	79.8741	65.2447	75.5006	90.2533	64.022	49.937
	26.0552	42.456	27.4829	57.6231	53.3978							71.638	66.1961	74.5947	66.5803	81.9378	83.8597	86.5181	38.8611	49.298	53.3937
	60.0009	59.9066	54.9386	49.7549	59.9732							72.9728	37.838	39.9158	68.0905	70.4736	83.835	69.1616	68.9933	56.1653	55.2176
	45.1803	60.3352	47.7869	45.3635	60.6199							58.1234	84.8766	70.5339	81.2203	73.2517	54.4789	87.1554	73.0798	29.7299	60.5596
	54.3106	20.9803	54.1246	64.7428	49.9352							74.868	60.765	51.7365	75.716	35.3562	91.0675	78.3653	67.8492	78.5306	39.5914
	75.6654	63.868	10.3084	33.7979	45.1538							74.0119	77.8381	64.3155	88.9142	81.084	55.2088	55.4497	61.3011	67.1353	31.796
	52.8218	48.2737	67.0391	43.2104	56.0857							60.9627	80.5249	74.6115	58.7472	80.6463	78.9113	31.5915	69.7944	66.8445	58.9152
	36.0474	56.7583	35.2824	38.4858	37.6083							53.8478	55.6967	80.1331	92.4877	80.1369	53.598	79.4706	63.2323	76.7175	15.4774
	39.2133	54.6792	43.1133	58.4883	49.362							57.6625	79.4226	80.5625	60.0095	63.7989	88.3085	73.4722	76.282	44.6628	39.6096
	41.8502	52.1705	44.3916	37.6758	47.5111							67.7135	63.1202	54.5241	62.9699	48.5278	43.4348	75.5297	52.3924	55.1692	54.5812
	50.4742	41.2543	63.1111	60.5442	36.8601							52.7692	65.1318	74.6854	80.5724	75.0932	61.394	89.8919	81.8845	95.4461	10.903
	71.1951	45.2442	34.6298	38.6122	53.6658							77.8447	68.9346	73.3252	82.2731	78.7866	80.8882	71.1821	58.402	81.8326	42.9753
	58.3889	37.0781	58.5256	54.9697	59.5799							76.2493	60.9842	72.4276	62.9791	84.8727	57.466	50.5596	48.2259	0	54.0943
	39.6897	51.0177	51.7314	48.9735	66.9315							72.401	79.2583	63.6907	76.1493	32.0344	66.5729	78.7524	77.2116	79.5494	61.4652
	36.3516	46.6542	42.0476	48.4881	64.7546							84.693	66.988	76.8859	86.5334	64.1909	61.8332	79.649	49.4386	39.7152	65.1969
	45.6201	49.0613	38.6826	34.3561	50.6175							56.8804	45.497	64.0675	83.7022	67.2327	80.1314	73.7575	90.9366	85.4961	51.4206
	53.0584	43.8792	62.4118	43.0302	35.2108							80.2648	77.5479	64.8955	65.3788	65.1939	35.6532	34.4932	87.9986	70.0272	71.7134
	36.3464	51.6614	57.3053	54.0467	57.2701							83.7414	83.0148	63.6076	80.6607	36.4689	73.3578	85.9748	54.3257	53.7868	56.0353
	47.3471	61.9765	36.6696	32.4089	40.8745							54.6225	77.2535	56.4764	57.8217	88.1372	72.3556	93.706	68.7231	44.6855	48.0834
	65.5843	58.9852	50.0337	50.7884	62.9559							84.2845	65.1142	67.8991	82.062	62.5986	76.9649	64.6027	59.9714	0	56.3514
	55.1093	45.9584	60.6759	33.1812	54.656							76.747	74.4374	80.0446	81.088	86.0233	67.7353	81.3607	84.9164	63.6648	77.6154
	70.2503	68.5459	62.3436	30.2074	42.6636							57.8269	79.5895	54.9743	66.0622	73.9759	70.0418	94.0279	84.3323	56.1271	46.1535
	52.3435	56.7892	39.0488	62.9965	55.2912							73.5913	81.6979	69.663	64.7472	70.5212	73.0142	91.3516	51.9057	77.0358	54.8674
	39.0421	48.4783	40.3551	60.6306	41.7729							71.0065	62.9863	68.4867	78.6971	57.6751	76.6416	58.4142	0	44.2392	49.6801
	35.2303	65.5398	50.0337	42.9868	66.5194							53.8763	63.37	64.9441	54.1155	69.659	54.9534	88.3953	66.3902	83.3757	93.7125
	30.8549	63.4523	63.8511	35.5462	64.0936							64.1891	76.7779	59.2139	58.9987	36.0949	68.2918	69.7022	53.8519	30.6073	61.8916
	69.6745	44.5089	41.6655	67.716	57.1852							80.4694	70.0535	65.7672	80.3675	72.5149	71.5377	62.4667	70.2748	89.8108	68.3381
	45.0784	47.2247	29.2248	38.7068	56.0937							64.2983	75.012	82.6333	60.9846	91.3123	74.8593	89.6252	46.9276	50.6883	54.1126
	51.3166	51.6205	66.6135	56.5073	51.3123							71.5177	71.0202	80.0848	76.2865	53.4095	90.169	75.4118	61.3164	18.6149	67.6437
	45.813	36.5364	30.1292	75.0423	62.8096							79.4297	62.6189	71.1182	94.0537	83.6436	64.6084	58.8429	80.0552	79.6535	56.3338
	50.5562	58.8166	38.2614	43.5283	56.9384							52.0495	68.7175	70.5501	56.8161	79.0903	59.2203	76.2326	80.8161	48.1004	71.111
	58.0975	51.2024	33.8582	44.2748	48.415							45.0359	72.5064	88.7615	76.7243	77.7388	83.9298	94.2852	54.4424	79.5694	48.2979
	48.3666	78.5801	36.0576	44.3499	48.3399							63.7047	49.1231	69.351	77.8354	66.6639	72.0217	39.0873	65.2387	46.5418	70.1913
	61.3488	49.5275	54.9965	47.6502	61.5542							68.6421	49.5683	71.9455	53.4657	69.1593	64.8328	53.3335	35.5929	52.6347	64.9187
	40.6644	47.7098	42.9065	63.1583	36.6257							70.7144	77.0242	75.8479	72.9116	80.9864	69.2497	78.5756	34.0611	44.2343	94.3953
	43.5739	39.0899	47.7788	50.5746	48.8079							67.1912	50.0775	45.9151	88.5735	80.8505	41.2896	67.8385	59.5729	29.1873	79.8576
	41.6959	63.202	69.2454	41.8191	48.5905							64.1595	49.0329	26.0592	81.6275	74.1004	57.1952	53.6435	77.8207	74.8592	42.6469
	46.1601	48.0949	16.7891	42.4161	16.4004							80.7938	61.9604	78.9618	92.7387	60.0126	51.5539	56.8104	53.5984	53.7543	95.0547
	45.9381	37.5059	56.7434	35.2735	54.3171							83.1851	82.8116	44.536	73.2537	71.5428	94.3963	80.4666	85.4465	93.6181	59.5795
	41.4428	71.5963	36.7625	51.1198	50.5558							72.2397	83.4551	68.6189	75.5768	67.0885	78.0326	68.1522	39.6076	34.8295	34.5113
	62.228	61.0867	48.0877	50.0042	42.7345							58.644	77.4074	68.7813	75.6558	65.918	88.023	91.0878	81.7698	75.2587	64.5186
	50.4485	48.8289	25.9771	26.5335	57.8219							55.4023	63.097	67.8308	73.4691	59.1877	58.2569	76.6966	58.0248	60.5548	8.45459
	56.4037	62.5321	21.0766	52.173	45.8989							57.5688	65.2081	76.5334	69.8086	82.7466	80.0495	80.8567	68.4225	28.3287	69.5923
	56.7676	29.0406	57.2301	55.4179	22.689							81.9643	70.1499	58.8558	59.1832	68.6603	89.7854	80.9606	60.181	73.1004	85.4677
	47.1371	57.1902	49.7762	36.0478	53.9575							87.777	70.8189	51.9773	64.0024	67.6859	64.4032	89.3496	84.8151	55.5256	75.7294
	74.7928	55.2486	44.237	64.0414	61.7246							56.8978	70.815	63.6509	77.1994	86.6572	78.5925	55.0659	91.6883	86.7651	58.7017
	45.8971	69.3625	42.0788	56.2092	41.0356							67.0895	87.4808	56.488	69.4412	48.1286	89.8965	78.4201	81.6641	33.259	82.3316
	54.8837	66.8033	26.7917	41.1846	45.2561							77.4662	76.4474	65.4832	68.1426	83.8923	60.8999	91.1198	64.8869	45.6114	84.6056
	24.9807	27.4022	33.4909	54.8836	62.8717							17.3927	74.8352	74.8831	84.9664	73.8277	55.3307	88.4893	52.1093	48.0998	51.0005
	38.6249	67.1489	40.9876	50.5775	40.1286							75.2228	50.7991	84.7966	76.3624	79.3494	52.5894	74.5372	86.4756	62.0193	56.1914
	71.0265	49.4718	31.3712	25.8074	55.932							64.2009	66.6382	21.6535	74.2901	75.2537	65.7625	21.7756	82.2761	86.2622	95.4164
	44.2592	50.0322	53.2513	47.2162	38.8557							79.9733	39.9116	77.0026	84.0606	68.0272	57.7704	54.7044	78.2075	6.33849	42.015
	51.3505	60.6385	48.1376	36.5296	49.1698							61.7008	65.041	59.3548	75.0338	67.8949	84.7041	94.2845	46.6834	73.9507	91.1976
	45.0986	46.3433	45.377	50.9063	42.5313							70.4794	76.834	51.0568	67.5674	87.3801	69.6084	60.7859	45.359	55.9578	61.8042
	45.1091	45.6931	62.7286	48.2415	59.1264							82.7779	68.6596	49.6234	81.0107	76.2096	93.1737	49.4896	82.0066	90.7907	50.883
	32.9143	38.544	34.3809	51.5069	61.4553							47.9702	55.7825	81.5598	85.6379	73.8214	83.0409	87.5353	80.4036	42.4691	95.0664
	30.4699	53.1957	49.5363	56.3602	54.6989							82.702	51.9875	51.0705	52.0598	85.3439	72.9955	79.4682	36.0178	70.2012	33.0166
	47.1698	55.4533	48.211	61.8542	47.4539							71.7602	71.5417	52.3542	75.1353	26.4031	82.2453	78.7977	74.4003	58.4978	78.8249
	43.119	62.7046	12.5748	35.5627	52.2125							69.5822	54.544	62.0224	82.033	70.4187	74.1002	82.2214	69.6512	60.4886	73.9236
	51.3505	47.2819	39.9338	39.1978	55.5441							80.5669	50.5669	43.1428	69.793	69.8504	80.6769	74.49	77.9348	73.5612	61.6209
	35.8101	67.0531	57.9161	57.7027	24.5778							80.5845	62.2877	73.5218	81.1051	71.7232	89.6928	90.2838	70.9665	26.1612	90.098
	45.7234	30.1885	68.8946	58.12	56.3344							79.3812	65.7297	77.0077	78.5216	71.8259	57.2641	69.9386	82.0092	23.1909	61.1644
	47.4374	32.4599	56.9279	32.5712	60.6505							60.9281	78.5676	70.0711	90.9589	87.0062	64.2193	71.2816	37.448	40.2171	63.8658
	33.9698	45.136	31.2658	48.9847	68.5903							24.64	71.7519	82.1451	81.9319	72.8362	83.5304	62.1563	93.1525	64.921	45.7864
	49.6435	49.5758	33.1031	53.7543	68.9897							74.9854	55.9753	63.8846	73.841	57.6192	58.8973	94.3014	71.6732	52.7535	68.6285
	30.3199	46.1253	41.4323	46.9377	54.33							16.3339	75.5106	61.2941	71.8111	74.9125	65.3466	86.6898	66.6148	86.2601	73.4445
	50.7009	57.9391	30.3954	51.9745	39.0612							67.9049	72.3793	48.1513	67.3018	73.1063	74.5505	75.7456	50.54	52.0567	62.7051
	56.926	55.8687	32.564	30.9131	41.6957							70.7014	75.4765	74.5088	73.5193	45.6048	53.3262	77.4318	51.049	71.9791	79.8602
	63.268	59.8041	60.2903	50.2784	34.7216							56.0847	74.0909	66.5073	83.742	62.4041	66.8421	71.1581	47.2478	74.1493	93.0827
	36.5176	47.826	45.9906	37.9993	30.0539							69.5103	61.7313	71.0283	64.0735	69.7637	65.721	96.0189	71.513	69.1504	89.1396
	51.8756	44.1008	23.2959	57.1271	51.2054							71.2551	66.9927	48.0096	77.9233	58.6635	67.3256	71.5176	0	83.2906	63.5048
	49.4276	50.8881	57.4427	67.6199	59.2798							82.2279	67.9894	50.4488	75.8239	51.4317	76.3451	60.8666	65.712	56.5483	82.0254
	37.2958	45.2954	25.159	50.1573	35.9372							67.9453	77.6527	86.9573	48.2428	81.6332	46.8734	73.6249	55.5343	47.9096	84.0327
	53.0506	52.3111	56.9217	58.9197	58.118							43.8434	60.7655	57.1455	85.6042	71.6802	83.8791	73.1552	69.9369	88.5802	86.5511
	30.3346	50.2553	65.7942	68.2847	48.4252							81.0357	68.3016	62.9282	78.308	59.4648	79.9038	91.3076	61.7496	65.2303	63.1245
	61.53	56.2355	47.6838	32.1645	59.7043							30.3215	63.4282	53.8073	83.0726	78.5529	65.198	74.6374	43.7235	73.082	63.1474
	66.8835	55.2841	44.654	47.3695	69.6222							63.2037	52.1202	78.4569	81.189	69.5295	69.1771	75.1327	42.5903	78.8626	57.659
	24.4153	66.6125	53.3705	58.4059	68.5752							52.0972	80.7523	73.4629	80.8314	71.7611	78.5862	92.0638	49.1659	95.4176	67.2776
	58.8895	49.0692	29.1249	52.7645	45.8182							73.4144	62.6451	77.311	81.6325	86.6113	84.0724	82.6992	65.1032	78.0101	91.2073
	25.1437	42.7324	50.0483	59.8148	65.3294							77.6491	70.8004	70.4025	67.248	89.1992	88.2355	86.3163	80.2002	67.5401	61.4331
	57.2604	61.2944	49.6805	35.6625	46.6263							88.6441	59.4995	48.8972	81.4637	73.0206	56.6346	63.4937	65.4073	60.0586	77.7778
	31.369	76.1923	75.2519	56.7875	35.9525							79.729	81.081	58.986	78.6591	82.98	85.713	64.782	58.6724	58.2799	29.3048
	63.4451	46.9068	56.5671	48.5748	32.2878							76.0909	80.0199	58.4626	73.0916	33.4675	73.2839	75.6864	74.9711	73.3918	54.316
	68.401	43.7551	50.2027	32.0308	48.2065							58.3007	61.5461	52.1951	73.6982	77.0809	79.8041	94.1375	54.972	71.2237	0
	47.4529	41.8452	45.1866	67.5106	44.9689							73.9024	65.6506	74.2612	56.3464	71.446	78.314	72.2735	50.1382	75.96	60.0699
	51.0244	50.1723	45.9544	60.0558	30.439							16.6176	65.9983	54.2137	73.8469	66.2645	87.1642	54.7377	66.9517	54.8556	57.5681
	45.4708	71.1247	50.0447	52.2574	62.47							78.1826	71.078	71.4752	82.0806	90.746	71.2292	75.3181	63.2153	11.0815	79.6157
	60.6654	61.2396	38.1649	38.2612	56.3163							78.1902	67.4324	67.9589	78.4603	44.7545	70.6456	79.8109	30.7031	67.6349	74.8147
	40.9194	29.4024	59.3325	49.4708	52.5911							80.4994	50.4619	83.6883	85.9042	74.9708	83.967	74.6298	75.6712	77.9848	68.8514
	39.9085	56.4437	55.6407	39.178	55.7901							78.9732	78.1022	70.2488	68.7718	77.8411	80.0836	85.0361	51.1678	49.629	83.2606
	28.7428	61.3302	40.0786	43.9997	0							34.4104	81.9831	73.4526	81.3496	73.5165	82.4194	73.3158	94.777	70.9432	66.5549
	49.3941	38.1039	15.502	50.9559	41.0474							45.3227	50.8343	67.9261	87.6273	79.3529	49.6176	68.5434	86.7531	27.6074	49.7367
	50.5551	65.879	62.0721	72.0896	45.6312							74.6435	74.1534	56.9795	88.4962	69.1962	81.601	76.0198	65.542	82.0744	61.2975
	49.2094	48.0114	43.5033	34.9055	59.6951							75.0754	61.7763	77.7085	59.1846	63.5897	62.1389	72.3721	78.4166	74.6276	60.3919
	25.8066	69.4824	51.5005	53.6337	59.4013							6.33815	64.6352	60.7497	66.4039	81.9947	83.2269	47.8851	80.0193	0	52.3396
	46.8232	40.6708	47.2248	43.1761	66.0591							68.6184	72.6156	60.2746	73.1492	83.3936	73.5051	34.6055	86.2282	66.1228	53.9563
	56.3582	45.9762	36.488	33.4975	56.996							75.658	58.3318	87.7241	66.02	43.8223	77.1707	80.285	85.0692	62.4901	61.3597
	51.0965	77.4256	66.4557	43.3088	22.7701							73.0026	62.3483	74.9922	85.3442	62.532	82.7747	81.366	62.0786	50.1464	77.5363
	50.6642	45.3846	55.1716	47.1586	35.3339							86.9552	65.1109	70.0223	81.6132	74.2334	80.3661	81.7897	52.5298	48.2249	28.2754
	45.1577	41.6629	66.3662	54.1159	56.8322							61.858	85.1736	69.2355	72.1297	78.2019	89.7189	60.7513	58.7515	47.6289	93.4583
	48.1243	35.7868	50.0279	56.57	50.5458							48.6966	48.4195	91.7758	77.8323	64.9369	60.6247	62.0448	40.4647	36.4791	54.8409
	42.4478	55.1535	67.9283	23.3517	56.3228							64.7864	87.5794	68.6575	69.5723	76.3188	92.3796	89.9076	57.573	84.0163	0
	32.6884	62.4265	59.6344	68.2742	51.8084							85.7987	53.0624	81.564	86.541	59.6534	43.1174	65.2467	93.3382	1.45568	46.6757
	38.2568	36.0508	50.0914	46.1148	44.1257							63.2892	69.8069	28.6832	68.42	77.1893	50.6208	54.629	87.9943	62.7294	82.0334
	57.0466	34.7177	41.3971	39.5005	42.852							76.3452	85.1367	67.4945	48.2701	65.2068	76.0533	60.2492	56.9204	77.3104	7.67738
	59.4855	49.497	55.261	55.78	35.515							60.4401	65.9955	61.287	80.195	80.5815	89.2831	93.4462	94.6968	31.6626	64.167
	40.3892	69.8018	44.0881	37.0399	59.0311							54.9879	72.5033	81.4742	71.8377	72.3733	45.2032	75.7157	46.7644	15.1417	72.6511
	56.1717	56.9966	61.7522	36.0089	57.4494							45.3649	61.9626	73.5237	61.1076	80.9166	87.6296	75.0689	54.3738	52.8398	67.3579
	57.8576	45.3456	57.8096	57.0399	61.6008							47.1935	59.4652	84.8129	62.6096	76.6518	45.2627	66.3538	53.0843	51.4395	20.7472
	40.7708	47.7162	60.3661	53.793	39.8446							57.5101	65.5002	60.5797	75.2897	75.6763	69.7017	92.1883	71.9864	29.5068	85.6646
	42.2867	43.5231	62.072	43.167	50.1013							66.8849	77.3899	72.3377	72.9433	81.9459	84.4929	74.5971	80.5902	55.1543	0
	61.8988	63.3827	46.6694	46.2798	59.9674							78.0433	48.976	68.0989	61.0589	40.6768	89.7283	82.9449	36.9834	50.4849	48.7548
	25.7873	64.8283	53.8516	51.0831	49.6129							63.9045	57.9046	46.6805	81.4123	58.2973	59.547	63.6997	71.9052	44.5217	64.7458
	52.6516	63.3341	40.8551	38.5402	44.971							65.9392	61.9629	73.4578	69.9441	74.7858	74.4204	80.7769	67.6815	29.3587	41.425
	64.1149	42.219	58.0985	50.3262	54.8407							74.9373	85.7396	63.3923	56.0348	70.7551	80.651	74.1643	81.1044	50.5969	67.5892
	60.8635	55.989	43.8131	52.1514	52.1278							43.417	73.2007	78.062	81.2633	78.2723	90.4921	76.5808	65.1415	75.3002	57.0771
	41.6201	47.8939	44.0631	62.7509	41.5306							58.6505	66.0236	62.9792	82.2488	89.1957	75.3589	93.4022	53.3016	33.9039	40.3391
	62.1954	44.88	39.3771	27.6491	53.9628							65.9138	80.2959	62.7404	84.1789	80.4009	82.5012	92.9848	88.7211	61.9533	62.9394
	50.1379	80.6304	36.101	49.1028	47.1464							61.5849	77.3223	63.1851	85.545	77.6365	76.4288	51.6301	55.6765	70.5604	40.5703
	44.4183	39.6987	57.4646	54.8888	49.0735							73.886	64.9979	79.2125	67.9624	64.8868	63.3603	95.5337	54.9191	39.7889	71.9581
	65.7466	76.8379	53.337	53.9147	60.6731							76.0591	69.4158	69.1931	53.0673	68.4178	64.2612	77.8704	85.3722	69.5596	61.405
	14.0712	44.3903	31.636	71.3132	58.6204							67.5447	91.2833	73.8421	75.9955	71.7383	73.3416	38.4489	75.539	77.9989	0
	61.4899	55.9545	30.8327	41.0057	44.5001							59.5898	71.7609	84.787	87.221	85.5389	56.5297	0	84.9557	66.384	71.4327
	52.3436	43.8798	50.0534	68.8314	58.3566							45.9388	60.6549	45.6716	77.9462	77.3542	84.5824	42.152	59.027	38.6763	30.5717
	54.3332	69.2219	49.323	42.7929	51.7083							0	76.4762	71.9526	66.4793	76.9814	46.3176	40.3077	82.8603	62.2877	0
	56.0447	59.646	49.182	60.253	42.7781							75.8894	70.4725	71.2324	74.2191	75.3474	69.4654	71.5665	89.567	91.9783	57.4893
	58.6698	54.5151	49.629	46.297	51.9141							75.602	71.2273	83.0752	63.3504	75.1502	38.2788	92.7182	83.0476	22.5326	17.2085
	26.6345	55.1353	58.2428	40.8146	45.3805							69.2459	81.1481	67.0207	75.9175	65.5389	70.0051	59.5629	59.6085	11.5829	0
	52.8161	37.526	39.6914	57.3138	63.53							41.9939	67.8806	57.1002	65.4982	69.2963	68.745	68.5227	1.09428	65.2394	68.1247
	22.2674	35.4368	64.4091	48.7344	79.2144							45.0281	45.4046	55.8951	75.2011	64.1358	29.8393	86.5158	64.1065	0	79.0235
[truncated: 3,057 more rows]

## Sheet: Supp Fig 7D
	% Mito surface covered by ER at 0-24nm distance							% Mito surface covered by ER at 0-24nm distance
	Lean		Obese					Lean		Obese
	Fed	Fasted	Fed	Fasted				Fed	Fasted	Fed	Fasted
	16.2346	22.938	17.6896	37.6032			Mean	15.93	22.52	36.32	44.84
	19.6364	25.3943	20.2832	44.3257			Std. Deviation	6.014	8.158	11.54	14.12
	15.7366	20.8357	44.2016	31.7979			Std. Error of Mean	0.04934	0.09983	0.0867	0.1253
	14.3472	19.797	12.2979	34.1556
	10.5452	26.4647	17.6585	34.9274
	18.5276	25.461	42.1234	46.5057
	12.9166	34.9446	20.6814	50.2129
	18.13	20.2771	21.9931	34.6622			Tukey's multiple comparisons test	Mean Diff.	95.00% CI of diff.	Below threshold?	Summary	Adjusted P Value
	16.107	41.3902	20.4176	42.0211			Lean Fed vs. Lean Fasted	-6.592	-6.994 to -6.189	Yes	****	<0.0001
	13.0669	25.0421	17.9716	40.9138			Lean Fed vs. Obese Fed	-20.39	-20.69 to -20.08	Yes	****	<0.0001
	12.1005	26.318	18.0393	32.4833			Lean Fed vs. Obese Fasted	-28.9	-29.23 to -28.57	Yes	****	<0.0001
	14.676	23.9877	30.1436	32.5282			Lean Fasted vs. Obese Fed	-13.79	-14.19 to -13.40	Yes	****	<0.0001
	15.1274	25.0112	28.8654	43.209			Lean Fasted vs. Obese Fasted	-22.31	-22.72 to -21.90	Yes	****	<0.0001
	11.7662	20.7553	44.9713	42.7892			Obese Fed vs. Obese Fasted	-8.518	-8.836 to -8.201	Yes	****	<0.0001
	10.2065	20.6086	46.9346	35.5848
	19.5095	21.3106	14.9748	35.0734
	16.1815	25.5869	44.9899	22.6334
	14.7081	19.3688	44.9484	33.3106
	11.624	21.8558	9.3214	39.2072
	15.2561	20.0993	17.1149	39.9902
	19.3197	15.8399	36.2849	32.7868
	15.3015	19.5269	44.628	47.5163
	10.2006	25.1596	33.7475	50.4907
	13.8603	21.0061	41.6521	36.934
	13.1787	22.1469	17.0013	36.5754
	14.3086	17.5416	24.0578	32.1128
	13.1154	27.1782	45.6567	39.1348
	13.7816	17.2816	34.1278	35.6873
	13.1098	16.3962	39.6386	37.2468
	10.5937	26.4094	44.6665	39.0987
	16.3779	21.4875	43.6423	61.4726
	17.7639	14.7873	34.1505	34.8131
	17.45	21.6971	13.203	45.5128
	8.0656	14.9161	22.693	40.904
	16.9271	28.1902	21.0618	32.9711
	17.334	15.4938	39.6055	32.9389
	20.1075	24.9459	41.758	28.8371
	16.9619	14.5745	53.5671	35.9549
	11.2445	25.0892	43.3302	31.0201
	12.6796	25.164	40.0904	32.6539
	11.7292	19.0455	43.3322	37.4442
	13.0032	24.5576	28.3085	46.6326
	18.9792	24.5396	48.7311	45.2685
	18.7713	17.5192	23.4862	37.996
	19.8213	15.9218	35.4899	47.32
	13.9919	23.1915	23.1149	29.9758
	15.9053	21.723	17.5748	36.7134
	16.9778	22.538	36.0638	37.4951
	13.8997	24.8513	41.9269	32.9232
	12.926	21.8081	40.8691	36.3335
	15.8565	22.0326	47.7075	40.5111
	13.9702	27.2037	47.9016	36.162
	17.8982	27.8267	42.6796	36.9437
	10.8551	14.3878	30.7077	27.1812
	5.2688	32.6183	34.5247	37.8952
	8.1002	18.0802	41.955	27.4014
	18.0952	20.2501	30.9464	30.852
	12.0327	18.357	55.3834	48.9374
	20.9011	17.7337	28.1712	38.6561
	10.8373	29.0583	39.8423	35.9093
	17.2101	21.0089	22.905	37.4431
	8.5745	20.9957	32.3177	29.8716
	11.651	27.8806	28.9382	34.8926
	10.6221	21.3289	32.6251	37.7105
	19.9145	30.864	39.0338	37.2939
	16.6474	21.8999	12.3705	43.3132
	19.7202	26.9235	19.073	40.0034
	14.8328	27.7888	42.8692	30.935
	16.8098	26.3522	38.1799	40.3327
	13.8799	21.9299	16.9348	33.6617
	16.3616	19.0534	42.3289	28.1902
	12.1011	10.7176	31.9885	46.392
	17.8813	19.9476	48.0926	45.3827
	11.9572	18.7044	12.2116	29.5862
	17.3059	25.0126	38.9151	23.6015
	22.6072	34.7661	39.8838	30.5495
	19.718	20.6754	29.87	43.5558
	11.2517	18.8785	32.1449	30.7351
	21.0575	18.7101	29.4485	42.8468
	11.9754	15.6311	56.1946	38.6137
	17.6893	12.1602	36.5905	39.9427
	10.2019	18.3114	40.8724	43.1247
	9.8015	23.8238	45.0461	34.9074
	12.5522	17.7572	49.6389	45.2525
	20.6224	13.3225	34.01	42.0529
	18.4717	25.2484	29.1613	37.7223
	11.682	18.9132	54.2981	38.0104
	13.24	38.262	43.4503	25.4192
	6.3049	22.3074	43.0659	48.6363
	11.9094	30.781	35.5397	42.0797
	16.0231	23.8142	38.4962	44.0448
	18.0463	20.9853	35.8563	47.8688
	11.823	18.8969	33.159	35.2149
	18.1708	22.2866	42.3514	45.2222
	10.2649	11.0546	46.7082	29.8026
	10.6387	17.7038	37.434	37.0601
	20.7178	20.8372	40.3541	31.9037
	10.4487	28.7598	37.1241	40.5098
	14.1607	20.855	46.715	40.6132
	19.2536	27.8985	45.7028	35.8809
	15.1228	32.0465	44.4754	33.5123
	19.5391	17.8771	46.2348	42.0868
	14.9957	24.015	45.2492	49.8021
	9.9206	17.8547	33.1844	34.2575
	18.4387	11.0484	42.5393	31.5327
	12.0102	25.9322	45.8646	54.9503
	17.2066	29.0598	39.5004	26.7497
	12.2362	22.607	31.8609	35.036
	24.8768	27.899	42.8354	50.0975
	6.4657	22.0065	36.046	38.1692
	13.4975	21.2617	40.2914	34.3208
	8.3604	19.8268	55.4626	25.0349
	23.7699	13.8214	39.3347	40.0861
	8.2348	12.9064	53.7502	42.0741
	13.3319	11.1471	45.1558	33.6925
	16.2969	16.1753	45.1065	31.2274
	14.0725	20.8712	45.3349	32.4696
	13.1588	19.178	11.3946	53.0224
	18.6641	18.3479	33.8747	34.1179
	13.0016	15.4125	38.6891	38.4135
	12.5749	14.7929	37.7575	43.8409
	19.1025	25.9079	41.0724	44.6222
	10.097	26.0868	30.3439	39.7836
	12.3208	17.3033	33.0028	34.1456
	13.6823	23.8816	40.6501	38.8979
	13.8594	27.4556	43.5521	35.2099
	15.5064	22.9914	41.7975	43.3456
	15.7826	14.0076	46.8079	36.2636
	13.687	17.3069	39.6173	39.4507
	15.3519	23.1442	41.0658	25.4684
	16.8834	35.0346	48.2338	35.5597
	16.2317	13.1278	43.424	41.421
	12.5589	25.4334	39.9756	35.408
	17.1639	23.5671	17.5223	31.2965
	17.3023	10.0188	44.6843	25.7592
	15.6702	15.3655	41.6058	34.4028
	12.9858	25.0495	18.8924	33.4691
	17.8691	13.8556	43.5561	38.7848
	10.5679	22.4822	32.2951	34.5293
	13.0787	14.8775	36.3072	41.7373
	11.0679	21.6617	38.3811	52.8497
	7.7078	23.2791	36.227	36.7306
	10.7812	22.0353	53.4007	41.445
	14.7867	23.6057	34.0427	46.0833
	13.9665	10.2038	40.2027	58.5149
	17.463	17.9304	39.7113	27.7633
	20.1923	28.9459	3.2445	45.4013
	11.7293	19.1681	4.7382	41.8992
	10.4868	13.7854	37.2025	43.6755
	11.2611	27.3286	50.6505	40.1666
	15.4067	13.4	44.4808	31.4721
	23.8641	18.9504	39.573	30.5392
	8.8383	18.5068	32.2793	34.5043
	17.0776	19.5725	40.7407	34.7172
	18.4994	16.1169	33.4545	60.2881
	11.4037	21.8039	49.7379	27.3207
	12.193	13.1057	35.2071	40.0549
	20.3005	15.7772	31.574	39.943
	17.2275	24.7943	17.0553	38.5661
	11.3289	19.0538	43.2791	34.2266
	12.2257	14.8547	25.1651	39.1298
	17.0803	33.5235	43.1174	25.6685
	12.2635	18.2394	39.9422	38.0243
	13.3491	14.3765	51.8835	41.3206
	12.633	19.4161	38.1641	43.1966
	5.6981	18.287	44.9477	32.6069
	15.605	29.1491	40.6582	67.9803
	19.8982	20.3889	29.7309	54.2291
	10.7106	22.3666	33.6713	41.9908
	7.433	31.3479	20.1446	37.2332
	10.8832	20.0209	52.1843	45.6126
	15.0477	19.3002	55.4044	46.554
	11.9859	16.5711	34.1449	33.9719
	15.1318	17.4115	37.599	38.7022
	15.5891	15.6107	35.6762	52.0914
	13.1385	15.1576	51.2687	46.7535
	16.2627	9.445	37.9141	36.9587
	12.7433	12.67	32.9446	37.337
	21.3035	25.2738	44.6373	46.7332
	13.041	9.34	35.9946	31.7528
	9.7795	24.0468	38.2594	36.8086
	26.3824	16.4552	44.5252	35.4964
	14.2593	29.5613	33.7291	51.206
	8.9163	20.4607	50.6164	53.2221
	21.9978	14.099	43.4839	39.2618
	18.6764	14.1331	37.566	39.3496
	11.7403	24.3839	16.6665	37.4843
	15.0046	16.0889	48.2973	34.37
	9.5165	22.2121	36.7619	44.2504
	10.6024	21.7289	50.5985	28.172
	16.6061	11.5834	28.5669	24.6595
	14.3351	19.94	26.6892	57.4323
	11.7499	17.4904	36.2435	28.2997
	12.8334	15.9846	41.2084	44.9126
	15.403	12.3596	42.2456	52.8104
	15.2007	25.5842	44.6743	44.3828
	22.3131	14.3529	35.3467	42.2793
	10.8462	16.9919	43.0854	27.0592
	12.1393	20.1222	34.1068	36.686
	13.8358	18.9906	42.776	39.9257
	9.7156	27.7219	43.5264	43.0406
	14.6758	21.4855	50.0205	46.4312
	22.7495	24.5896	42.1905	44.3094
	12.6137	28.1724	43.986	37.5032
	17.9088	17.1653	45.914	39.8129
	16.9349	12.3392	12.5878	46.0991
	5.1551	19.5392	39.6502	39.7522
	16.0745	21.8739	33.2137	35.3822
	5.2762	9.8081	25.1959	40.9386
	19.5832	22.8006	40.7384	41.8788
	16.5138	17.4956	41.2983	34.6243
	15.1932	25.1012	41.9769	47.0084
	11.1515	39.544	23.5371	41.1202
	15.724	11.8627	45.2471	36.5368
	22.3203	20.6629	39.0534	37.4528
	22.6112	36.4742	40.816	35.1538
	11.9341	19.6142	12.4533	45.3812
	11.696	24.0679	37.9704	51.9967
	6.3686	24.5033	51.7809	42.5293
	14.0169	32.0716	37.9986	31.4832
	16.6922	11.5981	44.8053	21.0346
	14.0396	20.3626	25.786	43.5124
	15.2801	22.5724	30.3551	33.8334
	16.9874	18.9962	35.3289	41.8467
	20.7308	22.1745	32.7935	37.5285
	12.5217	18.2628	38.5297	24.4797
	13.5618	15.7531	35.5392	36.1892
	8.7436	17.5451	38.5846	51.6473
	14.0746	27.0206	36.1105	52.2246
	10.5422	25.9714	39.1988	54.5357
	14.0187	16.3573	23.9021	20.2191
	17.9811	17.8508	33.173	32.2535
	19.9371	23.4365	39.6736	46.0836
	16.0429	17.6326	38.3443	34.951
	12.0585	20.3928	39.446	34.5674
	17.711	15.5243	38.5349	31.8406
	10.6977	26.0174	40.5968	40.0917
	14.0488	20.0857	41.1391	43.2161
	15.4887	21.7583	53.1522	35.9083
	20.6425	23.0005	42.0016	38.986
	13.1427	16.4943	33.5708	39.9818
	11.8724	16.2354	45.8747	49.8535
	13.9238	28.9366	44.9437	34.2787
	24.0491	10.5171	43.2542	32.5478
	16.2138	10.2707	30.5003	59.7625
	15.3277	21.737	39.4271	40.7574
	19.3024	20.3263	36.3954	33.4509
	11.13	29.9655	54.0141	36.8396
	14.2384	18.251	43.7088	36.0661
	10.7935	24.2764	45.114	45.5691
	11.4818	22.2714	58.3892	42.1283
	12.1376	30.3647	36.9517	53.2805
	16.2365	25.203	38.2432	40.9186
	17.9503	18.9244	41.7648	46.4444
	13.848	22.0769	40.6341	33.6359
	14.042	30.8363	35.2421	51.3
	15.3645	29.423	38.8443	42.6683
	12.8743	20.274	31.6278	40.4072
	17.6991	38.0441	46.7458	38.2105
	21.8806	22.2434	49.9514	19.4516
	21.3202	22.4001	38.8233	57.2835
	19.9879	24.7381	48.5052	48.8796
	15.5205	25.358	46.8231	33.38
	17.2685	21.9699	48.6709	26.2269
	13.7196	21.7789	27.3322	28.0064
	12.4078	22.6288	38.437	47.8142
	14.6481	23.3495	56.0485	39.9615
	11.8172	25.5639	46.0224	34.9274
	17.6104	23.2575	51.0794	39.6623
	16.133	18.956	30.0889	39.8783
	16.3726	26.6085	46.7225	51.3716
	19.2469	26.0568	42.8527	40.718
	17.6999	23.3442	37.1385	46.6541
	13.5537	11.0442	22.9001	32.8308
	19.1756	19.3802	34.8583	36.5707
	8.7895	9.7239	55.0203	38.0187
	10.3285	18.7204	46.9102	38.9596
	9.723	21.9212	36.7052	39.1999
	11.4301	28.1631	47.9923	45.9696
	9.1943	19.5636	45.7665	51.3986
	14.8729	24.106	35.6822	48.2794
	14.3532	23.2957	61.0106	40.8703
	15.527	25.4061	49.8972	39.1872
	9.9857	26.1795	46.3304	46.544
	13.0861	23.6952	51.5284	38.5954
	11.5753	13.2666	43.7517	41.0164
	14.4221	15.6276	38.8263	29.0875
	11.701	20.7808	29.9111	36.4158
	7.8246	22.2313	36.3743	25.987
	12.015	12.4004	37.6012	51.5931
	9.7956	18.9501	40.8492	39.8849
	18.7445	17.9924	42.8969	22.5156
	16.2347	15.6765	36.0125	39.8456
	11.6668	27.0139	35.8834	36.0566
	10.6352	24.6682	37.4484	27.8596
	21.0181	15.4637	40.0487	52.053
	13.9052	15.7203	48.891	35.222
	19.2551	26.5567	39.0854	36.9247
	16.5718	23.5172	48.3008	55.7809
	23.458	11.8566	33.8404	60.3093
	15.1113	16.1543	41.4591	43.6644
	8.9782	14.9203	42.0345	47.7454
	16.5028	23.375	34.7244	31.5765
	11.5307	27.2148	42.378	49.7414
	14.5439	13.072	49.4487	45.7351
	9.2032	21.0326	52.396	31.4317
	17.6572	21.376	24.2289	38.5941
	16.6069	21.1615	46.354	21.6778
	14.8812	18.5	41.9702	30.6677
	9.5976	20.8644	36.9407	41.1419
	17.1919	14.6258	40.8589	44.3562
	9.5466	23.65	42.0622	35.9979
	10.1046	11.9576	33.6879	43.6502
	7.8576	13.7189	35.5285	27.9994
	17.1603	24.6605	31.5228	41.1538
	16.4083	18.3097	29.8805	36.4545
	14.4668	23.7752	43.2915	42.9485
	12.5261	26.799	36.3544	24.0057
	13.4892	17.0204	24.1298	47.4722
	16.9072	21.3813	38.8116	47.6149
	12.3016	13.2312	47.6635	43.4955
	17.7958	16.2441	45.9601	52.2944
	12.8203	19.4716	40.501	45.2943
	14.9362	14.8881	41.4743	50.7743
	15.0325	26.9514	36.4607	45.3543
	16.6013	21.5996	35.0679	41.6393
	10.2604	36.9371	48.9446	21.6138
	14.1446	21.3832	49.0806	45.5647
	17.0284	24.2916	38.9858	27.5657
	10.8162	27.0169	0	34.2274
	13.3928	28.859	34.5308	31.3714
	11.1648	19.6822	46.7638	32.4362
	19.4907	27.3562	50.359	51.9445
	19.4086	19.8618	43.5056	31.3937
	7.5547	23.4323	26.3138	32.8627
	15.3932	18.715	43.2357	43.827
	15.3082	8.7442	51.6305	30.9718
	10.5291	6.4594	38.6588	27.0841
	15.9826	22.3657	43.8183	36.4289
	18.5451	28.5541	32.2096	33.093
	14.5598	20.0392	36.3484	40.8607
	12.2421	15.9256	39.354	45.2619
	15.9386	16.6309	41.7995	37.3761
	11.4839	23.6728	27.7848	36.9498
	19.5322	21.7509	43.4891	36.0634
	6.1014	14.0581	43.9836	37.2292
	22.1718	18.0243	33.9689	32.5102
	10.3373	8.5404	41.5141	27.768
	15.2204	26.4312	30.9444	56.0767
	17.0655	24.5273	39.334	46.8994
	14.3776	27.5188	37.7374	39.3808
	14.4137	18.2782	48.1587	46.7972
	11.316	32.4322	35.9075	49.4713
	12.258	22.0204	22.9537	30.7751
	23.2486	21.9988	36.5429	40.9033
	14.187	19.7512	41.7757	43.6558
	14.3106	25.2206	30.33	43.1152
	14.203	20.2189	42.2372	33.1719
	19.2794	20.0013	39.6971	35.5549
	11.8579	14.8213	44.5813	43.8037
	13.3849	22.9419	35.4815	33.898
	10.8401	21.4047	34.612	46.4079
	10.1638	20.2035	33.2174	37.4161
	14.8744	14.3407	41.3088	38.8076
	14.6098	22.4083	32.0855	39.4408
	18.4169	15.0142	38.2029	49.5603
	6.1219	37.8845	37.136	37.7582
	11.8329	31.2675	43.6499	43.6662
	16.9955	28.3387	45.1173	29.5242
	11.5957	22.9837	38.2822	45.1398
	3.4186	11.0934	44.8939	33.7245
	12.6273	23.6316	41.5729	42.0046
	13.4033	17.0679	43.0877	48.1854
	13.0015	22.7851	45.6732	31.4852
	14.4586	19.8484	46.1122	46.8932
	11.5048	14.9879	47.8171	51.4245
	19.1997	17.4047	37.3133	56.4045
	13.7386	20.8844	27.638	41.6912
	14.1411	17.5923	30.9042	52.4408
	6.7293	13.737	33.8283	34.6319
	11.5727	25.2251	50.908	45.497
	18.9837	17.6825	46.4463	25.718
	12.4447	21.6431	34.6297	34.2251
	18.8082	13.617	38.6239	47.5401
	19.2151	21.5304	54.1716	33.6734
	10.6348	20.7853	38.1659	33.1051
	12.7175	15.8777	31.7246	32.3953
	12.6172	28.764	38.9923	34.4408
	8.3405	24.2911	51.504	27.8961
	18.6239	34.9073	41.1331	42.6327
	10.2932	12.9902	53.0127	43.5237
	3.2891	17.2637	33.8938	31.2994
	11.24	22.6135	32.8928	30.7166
	11.6073	17.2758	46.0391	45.1991
	21.2489	15.0089	43.6254	26.1054
	20.3355	17.6971	37.3418	32.0925
	22.1763	23.8052	56.029	35.6343
	14.5855	16.757	34.1032	34.0821
	14.9343	15.9345	35.2818	30.1587
	17.446	19.1397	40.0556	50.0109
	10.1155	17.8387	45.7034	68.6274
	14.7108	9.3091	36.6247	32.1497
	20.0603	15.5993	36.8249	47.0757
	8.4415	34.3204	52.6447	39.3053
	23.73	24.0857	39.8656	30.2524
	5.5561	21.5162	18.5833	33.7483
	11.3747	21.5617	32.1141	40.0827
	12.0013	14.9725	38.8287	44.5592
	8.8707	13.2147	45.1897	49.6756
	13.6932	18.3839	34.1179	32.6608
	11.5095	28.7476	16.7528	53.577
	16.9289	32.7146	40.1909	46.616
	16.9678	21.4795	31.7279	38.5625
	11.4777	21.7542	40.6783	47.8077
	10.4581	6.8598	46.7939	49.2794
	8.8749	12.6219	43.892	41.1758
	14.2365	25.8706	41.2159	35.4368
	8.5712	26.9031	39.777	31.923
	8.4882	24.6325	29.1536	41.3343
	13.677	31.3653	24.8018	46.6043
	10.1825	25.2372	40.6035	32.248
	13.5536	16.0158	61.0218	31.6671
	17.3775	31.1566	42.7201	38.2575
	17.5775	35.9662	43.6045	39.3416
	13.5586	20.4706	41.4139	35.2124
	11.5186	36.3852	45.6694	29.4706
	16.3128	28.4272	37.4281	38.556
	21.8375	10.667	29.5456	47.89
	8.2201	15.7394	48.9288	49.1206
	10.9244	31.6753	48.7714	57.014
	19.7756	17.5331	45.8205	21.8373
	14.2812	26.8178	32.0369	27.2312
	11.9458	21.6728	33.3748	41.3648
	14.8185	18.9856	27.3794	48.6493
	19.4345	20.4742	45.1355	32.3813
	14.4361	11.6814	45.8101	37.2079
	11.827	31.5016	42.5965	57.4052
	11.7531	20.4944	48.4872	39.7809
	15.2416	19.4928	32.4548	52.7046
	12.9515	3.5965	44.1031	28.8095
	18.3648	34.5906	42.773	45.4796
	23.067	27.1988	51.0678	59.1982
	13.3649	27.9075	40.5452	29.4978
	12.6607	21.7016	36.1507	25.9723
	22.376	18.2939	40.7668	33.9819
	15.7299	13.3818	45.4762	32.9805
	19.2971	21.3495	38.2221	39.0073
	12.8017	31.3834	36.6226	48.7565
	8.1526	24.1356	30.5561	45.2912
	11.8967	28.1037	32.1493	54.5915
	10.9481	20.9186	52.635	46.9024
	13.1343	15.0663	35.9971	35.653
	10.6533	31.9023	54.1075	37.4471
	14.6085	15.0101	45.8377	30.6709
	12.0549	25.4615	47.9539	43.5857
	11.1109	27.1916	40.704	32.8255
	13.2733	18.1418	32.5606	38.4793
	10.8139	21.6195	51.2434	45.9677
	8.8566	24.5008	47.0843	40.0622
	18.712	24.4023	35.7447	38.9927
	18.475	19.202	50.7519	46.1839
	11.3781	9.6607	30.5651	41.5901
	10.1188	26.1268	44.1545	44.515
	19.9968	11.299	38.1513	51.0444
	14.4723	14.1256	45.2983	43.2507
	13.8627	21.5099	42.1092	28.367
	18.3133	17.2473	48.3187	38.8727
	8.0124	29.4741	36.6205	30.262
	17.9672	22.3814	52.4346	41.7234
	10.8552	27.5154	40.6435	47.328
	9.1007	16.5149	40.3983	58.9646
	18.8887	17.2234	42.7991	52.8632
	11.8519	20.1272	37.323	58.9722
	13.0751	20.0908	54.1478	31.8705
	20.9351	23.0145	45.2929	36.4403
	11.8193	21.9436	47.9761	39.1512
	13.1723	26.4069	40.7888	41.1245
	14.0822	23.5534	36.275	30.2574
	15.2483	16.2712	50.9302	30.3571
	5.7131	24.022	46.0988	43.2977
	8.8712	18.989	47.9927	45.78
	12.5363	11.2814	26.0047	38.3567
	13.3869	37.5997	2.0822	34.3279
	21.474	24.8308	40.5643	50.1915
	20.4961	28.5884	41.5546	32.6873
	15.1888	31.2271	37.5141	33.5318
	10.2046	20.8589	34.4961	53.4189
	22.6834	25.455	45.2183	56.2639
	21.4436	12.7054	43.993	32.7303
	20.6494	35.6221	22.5971	33.2765
	10.8095	5.7787	35.2403	31.2895
	12.3625	25.8695	25.0257	49.2951
	13.9614	12.4952	41.7738	25.8204
	14.0501	22.8509	39.937	63.2434
	18.584	19.3186	35.9681	26.7785
	7.6661	14.3706	47.9976	22.8668
	13.2553	21.2535	28.0989	43.3356
	15.7568	14.3942	26.4427	29.316
	13.1443	24.7102	52.1676	47.3602
	18.1031	25.9347	37.5261	25.553
	13.8715	18.1134	45.1539	42.3008
	15.931	19.6646	42.9958	32.7313
	17.2885	19.5101	32.7554	48.84
	19.9582	26.9263	29.7386	44.519
	18.5445	18.0107	41.3129	52.5525
	11.5843	18.5932	43.6035	56.3594
	21.4678	19.0561	46.6404	60.2405
	15.4849	21.1411	31.5133	57.3
	14.9354	20.6208	32.0566	40.0001
	10.0676	23.2501	32.8334	48.5595
	13.4151	17.9869	54.2304	29.9267
	16.1827	30.2779	47.0693	45.7744
	9.1187	19.1781	44.6911	63.2052
	11.6432	25.9262	39.9524	20.3778
	15.9474	20.5832	57.6406	27.0877
	15.4951	5.8247	30.7578	44.922
	19.4983	19.6608	48.7146	25.5018
	15.2126	60.3984	66.5182	34.0896
	11.7229	17.1616	26.2004	48.3931
	20.7258	13.1086	12.008	51.9082
	21.7708	13.2955	36.813	38.9817
	9.6827	22.7384	32.166	51.7943
	21.9937	23.8597	35.7538	37.4903
	11.0076	13.2176	42.9813	33.9535
	18.4514	21.7876	54.0233	37.626
	15.8145	13.0257	34.1467	42.8191
	12.1252	11.261	52.4816	28.8913
	12.8878	10.5266	51.1758	38.8602
	12.8106	39.6736	39.0296	49.512
	16.102	17.566	42.7573	48.6131
	10.5568	14.9006	43.4341	27.5773
	9.3636	24.1187	39.4857	39.2638
	17.8881	34.8033	27.3393	46.6806
	16.549	17.5686	49.9654	42.4067
	14.7142	15.1468	42.6526	34.6004
	10.6759	29.3067	22.8691	22.1237
	10.6992	34.3633	42.853	42.2096
	10.1686	28.23	41.3609	53.3732
	13.4534	14.5172	40.0744	35.8321
	18.2708	14.0431	47.6721	40.7326
	16.4292	17.0802	44.4786	33.2364
	16.1723	15.0841	43.0907	50.6187
	8.7404	19.463	56.1772	29.3801
	12.2089	13.8542	31.2239	30.1448
	15.8858	28.863	20.3451	37.0938
	8.8015	32.5005	46.923	43.9951
	15.9784	15.7578	53.0045	35.9013
	10.2826	25.1548	49.8472	34.962
	15.2921	12.8807	6.2317	38.0278
	10.5559	19.461	47.6719	30.7997
	6.8995	23.6721	45.3798	32.0756
	17.4147	23.7588	50.4047	55.7319
	8.336	15.9141	50.0402	30.9105
	14.5956	9.302	39.3113	30.4338
	10.3202	10.0231	49.795	42.4798
	10.806	13.6347	47.5933	36.1205
	23.1356	19.3946	39.9297	29.0749
	22.519	7.7506	44.7496	40.8211
	9.9826	10.0557	46.8643	34.9337
	9.7101	11.3107	48.5059	41.9856
	16.6726	29.5357	20.4259	30.3553
	7.5471	22.558	41.1151	24.8324
	8.5208	20.2224	30.5259	26.726
	15.5133	15.3749	43.3577	56.33
	11.3842	13.1309	42.8891	42.8012
	9.8254	13.1445	30.9788	36.5308
	9.1948	18.2714	46.704	38.5422
	16.0338	11.3613	35.3085	43.7032
	14.3586	22.7601	45.8198	32.9169
	17.1371	13.5351	53.2431	43.3151
	12.1388	13.9045	41.2569	56.0501
	10.2726	25.4929	41.7688	55.2176
	9.119	15.4708	26.9317	49.4585
	18.7828	31.4067	52.0096	44.1325
	9.8744	23.2444	36.0712	33.2479
	11.1204	18.801	39.7478	44.1497
	11.244	10.5643	46.5699	34.1895
	11.7847	31.428	36.7122	45.5255
	13.1901	11.5148	37.671	58.0124
	14.6616	21.0585	52.4389	28.0463
	18.091	20.2198	44.1997	42.6347
	14.9975	24.554	38.4702	45.2871
	10.108	16.3279	43.8186	50.3985
	12.8033	19.8757	40.0441	49.9773
	17.0692	20.0208	51.7937	37.1995
	15.9581	14.8374	22.1021	35.5523
	15.3505	21.8151	37.8454	30.0521
	20.6452	27.5381	41.7369	36.4615
	9.4961	25.4209	38.2164	40.8671
	18.1101	24.3278	36.9199	37.9883
	5.1076	24.6808	34.2459	38.0412
	8.9878	29.8338	46.0297	42.3711
	15.3544	28.1053	56.0902	56.8301
	14.5846	22.7909	49.0252	30.2626
	8.3996	11.4479	41.3608	26.904
	14.7148	17.716	46.5393	42.3773
	10.9215	20.9004	33.8414	29.0358
	17.7232	27.5462	55.9811	27.6892
	13.1339	20.824	28.8541	44.7688
	10.2675	42.7009	51.5863	31.8349
	10.6372	22.8662	36.5714	54.7492
	15.5254	13.4054	46.7603	33.9052
	25.8312	25.8592	35.9009	47.299
	8.631	9.4469	44.4017	62.5412
	14.5299	26.3657	40.2523	38.1829
	16.7026	29.9675	28.3355	49.3406
	11.699	26.774	44.3066	38.3528
	13.4756	21.7336	41.5126	35.6325
	15.75	25.2106	31.4528	35.9125
	6.7995	18.1349	44.6372	40.0602
	14.7113	33.0143	49.828	46.1694
	13.9497	21.8455	47.0685	43.3652
	13.9904	14.2192	46.3143	49.1984
	19.9491	23.9045	29.0599	39.1707
	8.8538	22.7131	36.8432	41.1547
	19.583	17.3125	41.9629	47.2975
	9.1807	13.6395	48.6228	54.7917
	11.8556	12.8254	51.9948	26.991
	17.9108	30.5992	36.8197	21.2605
	13.0828	16.1283	20.4888	32.955
	13.824	28.5561	54.052	47.9669
	9.6914	26.7939	42.7662	33.4297
	14.2319	22.4931	51.8894	28.6978
	7.991	47.7605	41.0791	42.8415
	9.716	27.2764	50.5842	45.3581
	21.7222	20.0629	19.9872	62.2096
	14.1744	1.5467	39.8625	32.4155
	8.5219	22.5146	37.4544	30.4067
	17.1802	13.8373	59.3774	33.6025
	16.2026	11.8358	39.7807	42.9682
	17.5558	13.1019	54.9483	33.9889
	13.5935	16.349	34.2159	36.6033
	17.1383	19.1983	61.6993	23.3332
	18.7835	13.0886	52.0832	37.4454
	6.0637	10.8866	51.7948	37.2861
	16.9232	10.5703	48.107	16.4265
	14.1983	16.2317	53.5234	27.4079
	11.3653	9.9415	34.6113	40.0701
	16.2503	12.5487	32.7813	36.6296
	13.5095	2.6653	44.7952	29.7669
	10.2479	23.3011	43.2537	51.0266
	14.4634	23.6153	48.0091	44.4845
	11.3408	18.6052	25.3555	46.4641
	15.2539	20.5534	31.6258	31.614
	19.8934	26.9787	47.7562	55.6317
	11.4202	22.0792	45.1646	56.8356
	19.1723	32.2122	42.8039	42.4165
	9.5517	9.033	52.1954	39.2644
	6.4876	22.9047	28.4714	40.2446
	10.3429	14.1976	44.1498	26.0302
	12.3937	22.9893	45.1729	48.6243
	20.8098	15.6831	42.5944	58.8795
	21.1671	19.6333	41.6401	35.1536
	15.6139	15.2973	41.1944	28.1928
	18.8101	25.2012	30.4488	67.0178
	10.0472	16.5636	46.9389	43.987
	15.8507	24.3675	43.1028	50.6327
	22.9357	23.0462	46.282	42.6659
	19.5418	14.8692	38.8302	37.5867
	16.5988	16.5643	34.0918	41.9383
	15.3488	9.9593	38.5317	43.6341
	15.7855	25.7231	38.5924	32.093
	15.9848	24.0333	40.2951	53.2014
	5.2022	28.1113	37.8482	33.3765
	19.1158	37.9215	39.1082	34.5762
	9.6662	22.7051	38.0942	29.2713
	13.6994	17.9467	58.411	49.9788
	4.306	23.409	45.9368	47.594
	15.728	28.6487	46.2863	32.6041
	12.2388	19.6318	27.5447	39.6973
	15.2846	14.1372	45.4229	35.1152
	16.3135	16.0549	47.8908	49.3861
	8.7364	20.1586	42.1882	24.8235
	12.6484	11.2187	50.1335	30.4594
	7.9919	26.6722	40.0186	68.8671
	11.9826	23.0737	38.1426	37.9689
	9.5378	12.1725	32.9081	38.2831
	15.7913	40.99	43.9836	41.6645
	13.5632	12.2961	25.8362	43.3672
	17.8025	24.2416	38.7771	48.4283
	18.382	20.4941	44.8779	42.618
	11.1967	23.5615	27.1839	39.2172
	6.8937	18.2978	23.5568	31.2227
	16.5949	18.9134	23.1426	40.0073
	23.5453	22.1171	39.8884	31.9978
	15.8687	15.6223	46.6426	49.1736
	14.7775	11.9742	42.2071	45.0523
	11.382	25.4343	40.9942	38.1912
	15.43	20.5647	17.0176	44.9837
	14.2125	22.4146	40.6006	42.3672
	14.4327	33.1646	37.8227	34.7724
	10.9345	20.4337	41.9762	44.309
	24.9194	26.3605	51.4978	37.2963
	16.1707	46.6804	46.7186	36.9021
	7.6454	25.4944	48.3266	50.9321
	15.54	20.9412	48.8678	39.3995
	11.6411	25.3151	39.1108	15.485
	10.996	20.6019	59.0153	36.436
	17.5499	26.1929	43.2629	50.6988
	16.267	20.8458	39.3347	44.696
	21.8506	24.7746	48.9502	47.0196
	21.3655	26.234	34.899	43.5576
	11.7604	22.2783	45.4886	27.9749
	8.1867	24.3598	38.6922	31.817
	18.2877	25.4073	52.8221	44.8226
	16.4864	11.9746	55.4723	58.1384
	13.6457	26.7111	48.3819	53.1354
	12.0559	20.7148	57.1131	38.8964
	10.2241	19.6379	39.427	41.4026
	16.112	19.6567	45.7767	54.7113
	15.471	18.0537	43.0981	34.1065
	12.508	13.9085	48.377	41.1513
	12.7753	21.4718	40.838	38.694
	10.1882	19.2746	36.162	45.4121
	10.1203	29.5935	27.0625	32.4232
	19.4525	22.8258	43.0255	19.6597
	7.6426	24.6623	36.7848	64.8831
	12.5293	29.653	44.2369	40.6112
	16.8257	24.2014	28.2868	52.9806
	22.222	22.4088	28.06	45.62
	9.9569	39.3468	49.6504	31.4781
	11.4694	29.5825	33.1271	48.3892
	8.2405	43.036	50.6601	32.9922
	19.3485	27.2633	32.3447	66.8712
	10.7941	31.4097	37.9693	46.4876
	19.9881	11.0033	40.1917	49.6561
	6.3439	11.7093	49.6515	45.2403
	21.1646	17.8717	30.9251	53.7412
	19.1793	28.7128	35.8532	45.4091
	14.0956	26.5035	40.1466	41.2407
	13.4534	26.302	34.7337	63.2471
	19.5991	35.0668	51.4296	38.4753
	16.3712	14.8836	49.0308	40.0904
	16.6442	14.3203	43.3456	37.7993
	10.707	12.4018	44.8011	44.9993
	10.6506	16.5589	34.7315	46.2389
	13.5802	16.532	47.1659	42.0522
	12.031	13.8079	52.3314	44.2047
	16.4928	21.986	45.9704	54.5665
	13.7	19.0467	25.1565	37.672
	16.758	27.4299	35.0303	44.0239
	21.4241	13.7748	40.0472	42.5372
	8.9847	15.2583	41.746	41.0712
	14.733	12.9874	39.9126	40.5175
	13.5972	31.8842	32.3254	34.4244
	16.1248	21.6156	38.173	43.3109
	17.3483	10.8627	39.7326	28.7153
	16.3033	19.1615	34.3804	37.2694
	10.5487	12.2864	47.8927	55.4017
	13.3269	14.0206	36.1059	40.0363
	16.0968	18.0599	54.3907	50.1053
	16.3446	7.0375	31.277	43.1849
	14.8917	30.1666	43.4447	37.9754
	9.9402	13.6806	38.5452	52.9553
	18.5056	13.7524	36.9842	31.1339
	14.6119	34.4566	47.8345	24.9938
	13.4197	20.2624	51.1517	54.0306
	11.7783	29.4639	32.8006	37.9266
	16.5739	11.787	31.8955	40.7842
	12.3773	23.4514	25.5381	31.6702
	18.5605	10.793	39.5964	43.3973
	10.4245	18.1248	44.2769	39.3566
	8.8626	21.8242	30.1074	38.3765
	14.7348	25.2386	45.3529	31.1986
	8.3793	23.1833	39.774	33.0248
	16.7976	12.695	39.3944	44.6825
	8.037	17.1026	41.0456	36.0307
	16.5699	33.7133	38.9703	36.4774
	23.0058	15.8564	50.155	41.6155
	14.2603	11.8058	36.7036	36.095
	20.2147	21.3031	31.9143	50.6291
	8.1249	22.2267	64.4561	38.7835
	11.8779	19.5007	42.4762	35.7418
	13.5844	14.8041	44.5126	52.7109
	15.7968	12.6148	46.9219	39.0004
	11.8227	9.4765	37.97	44.247
	13.9635	16.9038	35.9901	46.9997
	12.0267	21.5458	46.7	36.0463
	14.6457	11.3664	42.5473	23.547
	16.8223	23.3436	44.3193	38.62
	14.9687	8.486	45.8172	36.9349
	13.913	11.3783	30.1416	45.2384
	17.0436	12.8841	46.0204	48.3947
	20.2181	38.2095	36.7989	47.8091
	17.0242	20.4667	47.7204	44.6546
	14.2781	17.763	37.6472	47.1472
	18.1743	30.5523	44.556	46.2437
	19.1968	14.2834	44.2442	38.2492
	14.068	23.5833	45.7887	56.5522
	10.4109	32.0432	50.1333	27.6256
	16.3323	58.0077	43.8052	58.997
	20.1855	17.5836	41.6506	42.2448
	14.4383	24.1155	40.8496	40.1443
	7.7377	18.6056	22.3353	35.9075
	13.3812	19.0384	41.2504	47.8801
	6.4757	22.8314	44.0833	44.7488
	13.0639	35.496	25.7643	38.6067
	10.094	31.5171	53.2203	51.203
	17.9666	16.0646	24.5884	47.6957
	21.1213	26.4563	36.9971	45.2017
	18.1274	30.8093	47.1069	43.563
	11.6381	17.3768	36.6166	31.0576
	12.5952	14.0634	43.929	39.9759
	5.357	22.9395	51.144	55.6566
	12.4999	12.568	50.7802	36.2497
	15.0563	19.7994	48.7209	45.9271
	10.7325	19.0652	49.9696	54.4073
	13.0349	24.7844	29.8113	56.0824
	7.9085	10.2496	41.8215	31.8491
	10.3208	18.8781	33.4157	56.412
	13.0761	24.4505	56.6447	54.4759
	14.1951	22.2078	36.4759	38.0813
	13.3963	17.1968	47.4078	42.8905
	13.1139	15.8183	38.5819	21.4365
	15.2106	20.2685	36.5509	27.2785
	19.407	16.8761	40.3105	39.4943
	11.2532	17.1684	38.5815	37.2229
	13.323	18.3112	47.3705	41.6214
	18.3674	19.2863	47.3892	34.7073
	17.4088	22.3359	41.8639	47.5135
	14.1156	72.837	48.4536	42.2364
	11.5903	25.7975	35.4772	30.6897
	11.6723	41.9153	21.3546	53.5273
	9.715	24.9888	44.006	46.4912
	10.6523	4.5681	28.431	50.7171
	13.0746	23.6318	28.5983	65.7046
	16.6912	20.5726	38.2115	69.5711
	15.0074	17.4453	35.1133	30.4829
	9.4068	23.211	40.9512	45.9992
	16.069	7.9751	58.3755	24.3437
	7.3028	16.1769	35.247	49.8712
	19.9918	20.0524	32.5503	30.3707
	14.8536	12.9815	30.9105	44.2732
	10.06	14.8381	48.8863	40.4681
	16.0331	11.7231	32.1034	31.9541
	15.8635	28.4698	50.0833	42.4801
	19.1661	17.1303	40.4207	59.8745
	7.8769	32.717	53.0415	45.9063
	8.9675	22.6868	45.3448	21.3077
	6.0233	8.4077	63.4028	36.1222
	22.5727	10.7012	47.5929	58.7844
	10.8565	22.9474	42.0018	29.5493
	13.214	25.2967	41.6927	43.0346
	12.7051	21.3501	41.834	48.7782
	9.9766	19.0551	50.7992	39.0466
	15.766	30.6652	39.4392	36.1525
	7.3824	29.323	36.9007	44.5427
	16.178	19.6818	36.2819	37.0354
	18.6409	16.7919	42.4423	65.7442
	26.5444	81.8664	36.0451	45.033
	15.1917	17.4288	47.6325	36.4665
	14.1402	25.2256	50.8021	40.9001
	17.709	30.6504	44.8636	41.3678
	12.2359	14.6895	45.3045	36.9774
	9.1418	13.3723	56.4664	43.7027
	16.7659	27.0125	47.7389	50.3397
	20.9798	11.0649	20.6437	22.1624
	17.328	8.8853	30.4571	50.4219
	14.996	12.6402	44.0721	36.9521
	13.1556	20.67	37.7093	6.0071
	18.6206	32.4588	34.8641	42.0549
	14.8485	17.4622	45.1227	58.9065
	3.9806	20.4965	29.1709	46.5392
	18.1392	16.049	45.0547	19.9143
	6.8178	19.1169	34.2681	66.6544
	15.0887	20.7014	41.024	35.5496
	10.4142	10.2681	42.9314	40.8487
	11.5459	8.0046	53.511	19.0471
	17.6267	18.3428	38.5358	58.361
	16.2832	12.8289	49.8489	21.0397
	14.5729	16.1947	34.7897	50.0414
	19.3265	3.416	49.9364	40.3919
	8.4585	14.7936	34.422	45.4882
	13.7919	26.4457	52.6168	44.4971
	11.0093	22.4323	36.5253	59.4602
	5.8495	22.6561	30.6065	27.4319
	17.5555	33.4906	47.2509	35.4616
	12.4261	34.7848	43.2089	31.767
	15.189	6.4138	53.4519	37.5965
	12.4582	13.484	42.1369	25.0794
	6.7204	12.9996	37.4156	47.4889
	17.4718	21.8631	43.0072	46.2339
	16.7477	24.3782	18.3616	30.0277
	16.1158	17.2832	41.3865	34.0086
	14.9987	22.3104	40.2219	18.9163
	11.0812	12.553	27.4826	40.8969
	11.7822	15.106	38.0552	34.9932
	15.2869	20.2737	31.4398	49.0818
	22.798	17.234	31.1874	33.2156
	17.2451	28.8266	50.1872	57.3285
	12.5412	16.5882	46.8701	26.8918
	9.7456	9.0584	49.2218	49.5089
	6.8429	2.85	40.091	55.7515
	10.1142	9.9294	32.4458	68.5843
	14.5553	21.3161	35.6491	43.7297
	11.4668	27.8973	47.6225	44.8644
	16.1498	27.804	48.3876	62.025
	17.8306	30.6609	29.0154	55.1193
	12.0609	22.8809	41.4434	25.3627
	11.0294	26.3986	39.5947	30.1088
	10.9378	20.3755	51.1579	29.4481
	13.6533	21.6482	36.087	22.1171
	19.6798	23.3126	48.3991	60.8971
	6.8616	26.1246	54.2193	34.6891
	16.3845	17.3951	53.4118	41.9804
	15.3576	29.2954	25.0743	52.123
	20.2368	21.5674	41.1659	11.4004
	10.8456	22.3559	23.3721	45.8381
	25.4477	27.6495	39.8962	41.9529
	7.2689	30.3156	33.1837	43.1654
	17.3339	27.8708	33.356	46.8903
	18.3093	24.6572	45.1806	29.294
	10.8334	20.3518	47.6833	43.0855
	13.4709	25.9221	34.2279	39.8606
	10.7679	24.3869	43.3721	47.3974
	20.3399	19.598	39.5944	31.1256
	11.9159	18.6152	49.732	25.6477
	19.2992	23.655	36.4656	36.6197
	10.3	26.7732	35.8574	32.5168
	15.9734	22.1289	55.5562	49.7523
	16.4116	26.1394	37.2994	63.351
	10.4689	24.3287	43.6521	48.1281
	8.2585	25.1825	34.9138	35.2666
	18.1198	23.2486	31.7709	41.7657
	12.9023	24.3958	31.7514	33.3549
	10.0283	27.0853	44.9036	32.7343
	17.8521	30.0469	35.4338	58.4557
	19.6375	21.5704	57.314	36.6077
	12.1371	23.2572	44.0788	44.577
	14.5492	20.9868	35.6864	44.1121
	13.0153	22.3306	48.651	41.057
	15.8499	23.6485	31.6155	36.6132
	13.1754	26.0716	42.2786	43.6685
	9.3707	22.2248	49.3932	44.7118
	21.4947	17.167	38.6403	28.5351
	12.9906	26.0402	44.9899	24.2473
	17.9541	24.3133	33.2873	62.5159
	11.1319	18.793	31.0199	18.0933
	11.9874	30.6937	52.6136	59.3849
	16.4149	17.4585	43.0567	45.6762
	11.5266	21.9753	31.5178	61.2693
	15.3732	27.0725	48.3274	36.4695
	18.5515	26.042	38.2534	27.8075
	12.5152	21.8375	32.1328	48.301
	14.1735	23.5045	27.756	54.7831
	17.2259	20.9357	32.7275	34.9953
	10.5412	18.3022	23.6797	57.0852
	18.6656	23.1729	52.4186	52.2341
	17.4179	20.7808	14.7975	38.8294
	22.4955	18.903	48.2513	40.2998
	18.9911	22.3263	45.7695	60.2968
	16.2641	22.1677	52.423	36.3631
	9.468	21.8138	49.7041	39.376
	14.9808	22.8851	52.6663	38.2808
	13.0963	21.5131	36.6036	48.0887
	12.984	18.8189	27.306	39.6773
	12.6373	23.5043	43.9071	34.9653
	13.0653	23.2691	35.7617	40.8827
	16.331	29.7182	40.7771	50.8655
	8.3098	25.901	53.9213	60.3251
	14.3085	30.3123	56.1024	50.371
	8.8278	20.9905	33.4951	45.9951
	17.0322	26.5818	37.9473	20.0178
	9.2514	27.6001	37.8652	45.087
	13.8157	19.8016	45.0292	50.4846
	19.8203	18.5304	48.9689	35.5303
	8.8399	22.4242	53.927	58.9684
	23.8323	20.7728	10.7479	31.1435
	15.6479	21.9758	31.3095	33.2231
	13.8094	14.8828	51.5144	46.5418
	12.4901	26.219	30.0628	60.6225
	11.078	22.9638	39.881	33.8462
	18.6566	23.411	38.5785	64.9326
	15.1763	20.6501	46.1646	58.2778
	13.4963	25.082	25.0085	38.4928
	19.6898	22.8154	37.8068	39.5107
	11.3977	25.2394	37.1199	41.2176
	17.7414	23.2795	44.4575	38.7473
	6.7898	24.2925	39.6558	31.0306
	18.9641	17.8708	41.2521	44.3467
	8.8833	29.8447	30.0585	33.2034
	10.3248	23.2412	61.4062	58.342
	6.1097	22.1504	41.4172	33.1736
	24.0988	26.9604	35.7589	76.2719
	10.7773	19.6125	45.0905	33.4876
	10.5641	22.5485	34.8621	52.3327
	3.859	24.1369	49.6698	17.6531
	19.8333	31.7525	37.8932	48.4004
	8.5675	17.802	59.1213	33.3819
	10.2413	23.4212	45.3172	63.0735
	11.172	22.7695	33.2564	53.1959
	17.3368	20.7542	33.5263	19.2296
[truncated: 16,722 more rows]

## Sheet: Supp Fig 7F
	% Mito surface covered by ER at 25-56nm distance							% Mito surface covered by ER at 25-56nm distance
[truncated: 17,716 more rows]

[truncated: 1 more sheets: Supp Fig 7H]
