# Supplementary material for: Spatial mapping of hepatic ER and mitochondria architecture reveals zonated remodeling in fasting and obesity
Source: Nat Commun. 2024 May 10;15:3982. doi: 10.1038/s41467-024-48272-7 (PMC11087507; doi:10.1038/s41467-024-48272-7)
Supplement: Supplementary file 14 — Source Data [file 41467_2024_48272_MOESM14_ESM.zip › Source Data/Supp Fig6.xlsx]

## Sheet: Supp Fig 6A
	Mitochondria complexity index^2
	Obese
	Fed	Fasted			Fed	Fasted
	6.561	7.838		Mean	5.068	5.457
	2.623	3.039		Std. Deviation	3.753	3.885
	4.205	2.728		Std. Error of Mean	0.02819	0.03446
	2.511	3.143
	9.363	2.623
	3.779	4.403		Unpaired t test
	2.872	2.635		P value	<0.0001
	3.276	3.561		P value summary	****
	2.804	3.013
	3.538	6.16
	8.709	3.126
	2.801	3.082
	2.52	4.38
	2.558	2.46
	3.062	6.996
	4.169	2.488
	2.66	3.642
	3.415	4.303
	7.149	3.158
	2.78	6.061
	2.841	3.481
	3.388	5.874
	2.706	2.759
	2.582	2.766
	5.559	4.509
	3.481	2.923
	2.547	3.161
	3.611	2.472
	2.713	3.18
	4.069	4.559
	11.861	4.03
	2.779	11.014
	2.877	4.064
	5.808	2.55
	2.941	3.993
	2.826	4.591
	2.568	2.566
	2.531	2.92
	11.96	2.653
	2.567	2.523
	7.122	3.671
	3.284	2.743
	4.422	3.856
	3.035	2.763
	5.133	4.072
	2.476	3.261
	4.957	2.622
	4.393	6.495
	6.121	2.811
	2.779	13.529
	2.634	6.579
	2.59	2.485
	2.727	2.739
	3.384	5.405
	3.104	2.593
	2.603	2.501
	2.927	2.529
	2.675	2.639
	2.537	4.766
	3.599	2.48
	4.006	2.471
	2.624	4.024
	3.606	5.569
	3.284	2.539
	2.735	2.469
	2.576	4.52
	3.453	2.492
	3.538	2.577
	5.295	3.346
	5.373	2.579
	3.116	7.053
	2.583	2.646
	3.083	4.407
	2.585	3.851
	5.276	9.345
	2.912	2.743
	5.502	2.524
	2.931	8.178
	3.268	2.547
	5.627	3.03
	2.961	2.541
	3.656	2.596
	2.523	9.322
	2.541	3.719
	4.788	3.057
	2.678	2.838
	4.514	2.488
	3.088	11.542
	5.575	11.079
	2.785	7.497
	2.895	5.144
	2.667	2.538
	2.669	12.476
	3.06	5.334
	3.151	3.82
	4.359	2.572
	4.406	2.821
	2.566	2.481
	2.996	2.504
	5.265	4.358
	2.713	2.533
	3.368	4.309
	2.985	5.99
	3.274	2.765
	4.21	3.327
	2.863	2.641
	2.604	2.789
	2.774	3.964
	2.558	6.515
	2.639	4.423
	2.534	4.323
	3.082	2.604
	2.77	2.505
	3.292	2.533
	2.815	2.571
	4.295	28.46
	6.117	5.891
	2.379	8.858
	2.543	2.678
	2.872	2.883
	2.586	3.663
	2.491	2.55
	2.669	2.95
	2.668	3.111
	2.634	2.477
	3.124	2.656
	3.936	2.652
	3.366	4.071
	2.776	3.267
	3.955	4.436
	2.551	2.546
	3.097	2.435
	2.616	2.645
	2.637	2.53
	8.228	2.761
	2.592	2.971
	4.322	6.782
	2.389	2.892
	2.522	2.548
	4.512	3.796
	8.405	7.435
	6.281	2.54
	4.865	2.539
	2.622	2.537
	2.99	4.6
	2.709	4.23
	2.56	2.565
	4.154	3.555
	3.353	10.419
	2.563	2.626
	2.632	5.262
	3.253	9.97
	3.244	3.321
	3.256	3.104
	2.885	2.669
	2.709	2.586
	4.118	2.877
	3.596	2.906
	5.776	2.968
	2.648	2.556
	2.686	2.47
	3.675	2.926
	4.615	2.459
	6.316	2.507
	2.668	5.093
	3.873	3.569
	8.093	2.945
	3.323	2.54
	4.478	3.145
	3.08	3.157
	2.576	6.261
	3.202	2.504
	3.206	2.629
	5.93	2.544
	2.712	2.553
	2.711	2.77
	2.783	2.759
	2.741	2.615
	3.161	3.109
	2.534	5.191
	15.494	2.579
	2.732	2.546
	2.625	2.584
	2.546	3.328
	5.252	5.592
	3.926	2.509
	3.413	2.593
	2.57	5.793
	2.638	6.304
	2.527	2.55
	2.899	3.434
	2.857	2.727
	6.927	3.567
	2.543	2.524
	2.783	4.372
	2.558	15.142
	3.935	2.59
	7.113	2.57
	2.596	3.927
	4.685	3.256
	2.719	4.527
	2.583	7.639
	3.292	6.505
	2.773	2.574
	2.534	2.927
	2.597	2.633
	2.49	2.644
	3.214	8.339
	4.595	2.946
	6.006	2.94
	4.891	5.811
	4.594	2.627
	4.231	2.674
	4.325	5.432
	6.543	2.521
	3.439	2.58
	6.243	3.182
	5.784	3.647
	2.602	2.538
	2.56	3.187
	3.192	3.302
	3.796	2.797
	2.565	5.754
	2.424	2.599
	2.687	3.127
	2.532	9.741
	2.547	3.817
	3.97	4.174
	6.528	4.644
	7.129	2.58
	2.638	2.991
	4.8	9.153
	2.666	3.617
	3.489	5.889
	2.816	3.704
	2.93	4.051
	2.799	2.52
	2.523	2.52
	2.68	3.886
	3.384	2.514
	2.929	2.458
	2.554	4.924
	3.004	2.458
	3.487	2.53
	2.983	2.566
	4.325	2.525
	9.862	2.527
	2.678	6.067
	3.86	2.514
	2.776	2.687
	4.317	2.865
	3.075	6.653
	2.847	3.446
	3.625	9.793
	2.598	3.381
	2.532	3.073
	4.044	2.934
	2.593	5.759
	4.63	4.853
	2.557	3.682
	3.177	5.791
	2.677	8.072
	2.502	2.54
	3.874	2.553
	2.751	2.591
	2.585	4.376
	2.611	2.493
	2.602	2.796
	3.316	2.341
	6.478	2.54
	2.723	7.181
	5.462	5.021
	3.265	2.908
	2.793	2.571
	2.521	2.378
	4.222	3.715
	2.604	5.719
	2.556	2.564
	2.64	3.087
	4.526	2.579
	2.61	2.524
	2.775	3.726
	5.395	5.342
	4.473	5.849
	2.532	3.355
	2.889	5.779
	3.012	2.97
	2.543	4.523
	2.602	3.941
	2.606	7.282
	2.636	2.544
	3.013	9.949
	2.684	5.732
	14.877	2.6
	2.894	4.365
	2.706	5.894
	4.043	5.563
	3.785	2.54
	3.801	2.514
	3.342	7.534
	2.541	3.452
	2.628	2.503
	2.558	2.869
	2.723	2.714
	2.949	2.556
	2.584	5.482
	4.704	3.747
	2.486	2.581
	3.634	9.944
	5.281	2.652
	2.597	3.231
	2.525	5.934
	2.656	2.531
	3.035	6.825
	3.748	6.731
	3.466	2.611
	3.328	4.354
	2.981	2.554
	2.591	2.992
	2.93	3.708
	2.68	2.897
	2.592	2.767
	2.52	3.614
	3.963	6.481
	2.587	4.546
	2.644	2.461
	2.57	4.366
	2.555	12.851
	5.079	3.611
	2.818	3.214
	3.684	3.214
	4.149	11.888
	2.892	2.969
	4.739	13.266
	2.954	5.056
	2.885	4.522
	2.807	2.51
	2.65	13.728
	3.048	3.649
	3.295	6.573
	3.967	5.719
	5.571	2.658
	2.693	2.538
	3.105	6.595
	3.671	2.6
	4.165	2.549
	2.629	2.473
	2.512	5.268
	2.606	5.01
	2.614	2.545
	3.3	2.558
	2.543	5.633
	3.281	2.567
	2.82	2.584
	2.476	3.238
	3.465	10.664
	4.169	2.566
	4.102	4.423
	2.63	4.75
	3.846	5.51
	7.448	6.086
	7.264	2.67
	2.797	6.8
	5.493	3.89
	2.631	2.99
	4.458	8.517
	2.835	4.361
	3.232	4.719
	2.524	3.81
	2.553	2.677
	3.23	2.512
	3.474	2.788
	2.573	2.546
	2.705	2.544
	2.558	3.572
	11.222	2.495
	3.464	5.09
	3.594	2.964
	2.997	3.736
	4.222	2.522
	4.535	4.707
	2.487	4.361
	2.623	3.44
	2.988	13.573
	2.64	4.664
	2.981	4.7
	4.158	4.009
	3.056	5.168
	2.783	4.541
	2.648	2.865
	2.813	10.714
	2.628	5.727
	2.655	4.846
	4.425	4.466
	3.596	2.719
	5.472	2.511
	4.064	3.919
	2.615	5.607
	11.8	3.285
	2.812	4.93
	3.045	2.585
	2.674	3.057
	2.97	3.037
	4.503	2.767
	3.715	2.778
	3.377	5.361
	2.915	4.423
	2.748	5.932
	3.594	3.014
	2.576	5.924
	2.714	6.314
	2.804	2.783
	2.529	5.24
	4.453	3.081
	2.776	4.172
	2.598	20.275
	2.615	4.096
	2.764	8.183
	2.902	3.115
	2.71	5.488
	3.109	3.499
	4.131	4.119
	2.557	4.366
	3.048	3.207
	2.967	5
	2.605	8.108
	3.133	6.548
	2.816	2.792
	2.724	6.12
	6.662	5.547
	2.651	6.465
	2.911	3.038
	2.658	2.512
	2.865	2.74
	2.584	2.873
	2.606	2.844
	7.895	6.057
	4.25	2.576
	5.718	8.097
	2.69	4.181
	2.877	4.841
	2.674	5.048
	2.62	2.474
	2.545	2.448
	2.487	2.526
	2.73	4.991
	2.62	3.272
	2.954	2.947
	2.994	3.32
	2.654	3.333
	7.583	2.547
	4.153	2.472
	2.869	2.534
	2.612	3.744
	2.6	4.57
	2.546	6.959
	2.523	2.998
	4.008	2.512
	2.6	7.41
	2.489	8.877
	2.565	2.527
	2.543	2.515
	3.589	3.089
	4.906	2.57
	5.487	2.624
	2.75	2.788
	3.695	5.556
	6.133	2.661
	2.827	2.54
	3.417	10.507
	2.691	7.055
	2.768	2.502
	3.186	3.395
	2.655	3.48
	2.703	2.49
	2.565	3.874
	2.863	4.435
	2.723	3.837
	2.984	2.555
	2.581	2.603
	2.656	3.871
	7.236	3.171
	3.304	2.9
	4.605	3.133
	5.471	2.476
	2.894	2.778
	2.486	3.106
	2.531	2.523
	2.72	3.374
	2.708	2.62
	2.798	2.824
	3.343	2.543
	4.125	3.786
	2.548	2.822
	3.824	2.718
	2.592	2.91
	2.597	2.55
	2.797	3.29
	2.627	2.535
	2.603	3.875
	3.652	5.039
	3.055	3.071
	2.634	6.63
	2.586	2.49
	2.619	3.135
	15.5	2.56
	3.828	2.797
	5.038	2.591
	9.251	3.927
	6.799	2.493
	2.644	2.493
	2.662	8.711
	2.589	4.332
	7.143	5.107
	3.583	6.791
	8.272	7.209
	3.631	5.421
	4.221	2.606
	2.55	4.244
	2.787	2.636
	2.617	10.667
	2.959	2.619
	2.662	3.361
	2.583	2.904
	6.174	9.341
	2.741	4.512
	2.582	2.553
	2.601	5.2
	2.712	2.671
	2.595	2.663
	2.685	2.541
	2.859	2.648
	2.601	3.039
	3.045	3.411
	4.626	2.628
	2.655	2.582
	2.59	3.157
	5.166	2.486
	4.543	2.513
	3.187	3.259
	2.613	4.031
	3.589	3.222
	3.047	2.682
	2.914	2.54
	3.355	2.562
	2.66	5.422
	6.824	2.856
	3.085	4.768
	2.541	3.064
	2.607	4.609
	3.025	6.092
	2.576	2.332
	2.688	3.172
	2.667	2.593
	2.952	2.511
	3.309	2.492
	2.598	2.589
	3.689	2.844
	2.599	3.146
	2.958	2.773
	3.382	2.57
	2.587	4.103
	3.452	2.522
	2.848	3.589
	2.794	2.488
	2.975	4.408
	4.625	6.141
	2.887	2.616
	2.813	3.286
	4.46	2.776
	3.403	2.261
	2.743	4.247
	3.407	5.452
	3.026	8.687
	2.692	5.937
	2.724	3.061
	2.768	2.77
	6.012	3.787
	2.683	4.766
	4.024	2.491
	3.187	2.603
	2.606	3.713
	2.706	2.889
	4.56	11.143
	2.68	2.557
	2.506	2.688
	2.733	5.449
	2.811	2.619
	11.133	2.638
	2.455	2.924
	2.407	2.608
	3.322	4.625
	4.769	3.298
	2.955	5.939
	2.602	4.66
	2.744	2.887
	2.499	2.565
	3.079	2.574
	2.77	5.892
	2.703	4.55
	2.59	2.964
	4.568	2.55
	6.437	3.057
	2.536	3.035
	5.975	4.181
	2.576	2.961
	2.546	3
	2.688	2.5
	5.931	3.162
	5.125	5.199
	3.109	3.687
	7.474	2.602
	4.362	3.379
	4.506	2.941
	4.338	7.572
	4.844	2.705
	2.67	3.248
	5.267	2.571
	3.658	4.273
	2.622	2.625
	2.943	2.523
	4.041	7.916
	2.586	8.947
	3.059	2.412
	6.321	2.786
	4.013	2.523
	8.474	2.764
	4.753	7.662
	3.604	2.527
	3.833	2.558
	5.619	3.458
	2.58	2.424
	3.282	2.56
	2.625	4.197
	2.625	4.048
	3.085	3.421
	3.228	2.57
	2.569	2.871
	2.619	3.238
	2.633	4.255
	2.677	2.58
	3.037	3.466
	3.117	9.153
	3.036	2.785
	5.977	2.927
	4.762	2.767
	2.851	2.937
	3.197	3.881
	2.949	2.532
	2.848	3.207
	4.791	7.455
	2.962	3.933
	5.119	3.579
	5.467	3.152
	2.569	3.025
	4.07	2.672
	3.843	2.536
	5.976	2.583
	2.95	3.668
	2.626	2.697
	2.552	7.015
	3.341	2.486
	2.979	5.234
	2.508	3.351
	3.296	3.686
	3.177	2.58
	2.683	5.253
	5.649	4.863
	2.54	4.861
	3.311	2.517
	2.701	2.528
	3.188	3.781
	2.61	3.854
	2.665	2.812
	2.967	2.552
	2.678	2.535
	3.582	2.731
	3.124	3.115
	2.651	3.505
	3.208	2.529
	2.634	6.734
	2.812	2.661
	2.753	2.511
	2.975	4.081
	2.644	4.524
	9.954	2.706
	14.257	2.664
	2.579	2.76
	2.651	3.469
	2.667	2.48
	4.183	2.546
	2.917	3.127
	2.693	2.554
	2.693	2.511
	4.33	2.821
	2.638	2.518
	4.221	2.689
	2.505	2.629
	2.692	6.205
	2.613	13.083
	2.552	2.958
	2.797	3.978
	2.575	18.503
	3.24	14.512
	2.583	4.77
	3.412	3.337
	2.819	3.098
	4.19	2.7
	2.424	2.602
	2.56	3.735
	4.138	2.919
	2.649	2.538
	2.609	2.564
	2.627	2.616
	2.907	9.955
	2.929	7.922
	3.599	3.852
	6.027	4.942
	2.541	3.159
	2.634	7.187
	2.588	3.907
	3.525	7.71
	4.253	2.45
	2.638	3.288
	6.372	4.355
	2.789	5.673
	2.714	3.762
	2.893	2.792
	3.473	2.542
	2.944	2.515
	5.559	4.998
	2.653	2.74
	4.276	5.496
	2.6	2.497
	2.679	4.38
	5.836	3.456
	2.715	5.451
	3.14	3.049
	2.748	2.678
	6.751	3.612
	2.967	3.717
	2.695	2.54
	2.755	2.927
	5.064	3.948
	3.436	2.855
	2.683	2.606
	2.551	4.313
	2.504	3.154
	3.608	3.954
	2.608	2.566
	2.92	4.964
	2.674	2.916
	2.624	2.793
	7.298	3.543
	6.783	2.972
	2.599	4.09
	3.006	3.153
	2.674	2.729
	2.921	3.04
	2.7	2.566
	2.628	2.866
	2.559	2.621
	2.596	2.512
	2.554	3.187
	3.043	2.521
	2.543	8.995
	2.921	2.888
	2.606	2.648
	3.343	4.107
	4.24	6.328
	8.662	5.829
	3.474	3.025
	5.583	3.124
	3.998	2.577
	3.181	5.949
	3.01	2.719
	2.864	3.792
	2.576	3.239
	2.5	2.589
	3.419	3.237
	3.174	3.427
	4.695	4.859
	4.323	2.614
	4.105	3.56
	4.774	2.681
	2.595	3.26
	2.849	2.579
	2.604	2.643
	3.049	3.234
	2.591	3.467
	2.597	4.924
	3.02	2.632
	3.279	5.991
	5.917	3.37
	3.295	3.048
	2.817	3.389
	3.162	2.551
	2.655	2.811
	3.27	2.511
	3.203	2.624
	6.132	2.543
	2.605	2.828
	2.733	2.521
	3.085	4.325
	6.022	2.503
	2.991	3.015
	3.165	2.503
	2.572	3.287
	3.291	5.051
	2.625	2.557
	5.072	5.162
	5.591	2.859
	3.478	3.071
	2.57	3.046
	10.677	2.535
	9.032	3.107
	4.151	2.547
	2.885	2.599
	2.761	4.72
	2.571	2.398
	7.882	5.809
	2.682	3.586
	4.076	3.114
	2.779	3.517
	2.511	2.588
	2.562	2.55
	2.577	2.647
	3.96	2.781
	10.011	5.839
	5.073	3.57
	5.503	4.288
	3.808	5.392
	3.635	2.828
	2.55	3.053
	6.819	3.177
	2.511	7.786
	2.85	2.621
	2.641	2.61
	6.832	2.885
	5.895	3.843
	5.766	8.83
	2.588	2.752
	2.994	6.69
	3.925	3.32
	5.829	2.596
	2.529	2.938
	5.842	2.562
	3.692	3.641
	2.624	8.905
	2.551	5.23
	2.531	2.507
	2.606	6.499
	2.92	2.444
	4.154	3.852
	5.53	2.556
	5.07	6.25
	5.965	4.704
	8.241	3.115
	5.658	3.411
	3.222	4.091
	2.763	2.564
	2.64	3.242
	3.744	9.59
	3.012	2.935
	3.316	2.509
	3.876	7.499
	4.65	3.429
	2.755	4.36
	3.013	3.232
	2.528	9.362
	5.281	7.803
	3.399	2.628
	2.661	8.817
	2.793	4.376
	2.706	2.493
	3.374	3.485
	3.16	2.524
	3.433	2.638
	9.461	2.871
	9.306	2.559
	4.017	2.333
	2.528	3.328
	8.992	6.648
	7.143	12.304
	7.258	4.019
	3.401	3.658
	3.185	4.046
	6.231	2.842
	2.556	4.503
	2.361	2.538
	4.093	2.554
	2.576	3.568
	3.683	3.832
	4.711	4.108
	2.631	2.721
	2.668	2.627
	2.86	2.901
	2.562	2.542
	2.58	2.546
	2.893	5.531
	3.214	2.916
	3.64	2.558
	4.678	3.502
	2.552	3.016
	2.511	2.906
	3.258	7.88
	2.812	2.864
	2.76	2.769
	2.64	3.168
	8.052	4.145
	4.129	4.008
	5.255	2.783
	3.177	3.885
	3.301	2.575
	5.054	2.483
	2.653	2.49
	3.019	2.429
	11.745	2.562
	8.091	2.812
	4.712	3.014
	4.185	2.616
	4.106	2.496
	2.991	4.435
	5.877	2.515
	3.335	5.783
	3.155	2.517
	3.023	6.986
	5.243	2.602
	2.54	4.743
	2.731	4.121
	2.567	2.382
	7.884	2.639
	2.964	2.622
	3.97	4.584
	2.543	5.475
	2.547	2.561
	2.694	2.761
	8.576	5.541
	5.045	2.539
	4.082	2.643
	8.006	5.479
	2.697	3.325
	8.057	6.659
	3.979	12.206
	3.581	5.217
	4.367	3.561
	2.731	3.381
	2.733	3.883
	6.326	6.8
	2.616	5.122
	9.024	2.551
	3.402	2.614
	4.533	7.269
	12.986	2.502
	3.47	5.05
	3.388	2.589
	6.214	3.379
	5.612	2.566
	6.535	2.53
	3.086	4.283
	3.706	7.988
	4.739	2.622
	3.984	2.538
	2.602	3.352
	2.9	3.058
	2.488	6.072
	5.704	4.426
	2.975	2.973
	3.789	8.119
	2.884	3.303
	5.971	2.562
	2.563	2.689
	3.141	2.746
	2.585	3.738
	3.442	2.66
	3.163	3.101
	2.62	3.851
	2.594	2.632
	3.694	2.531
	3.077	5.211
	3.392	2.592
	6.006	3.27
	3.304	2.539
	4.038	3.149
	4.078	2.562
	2.84	3.628
	6.666	5.257
	3.519	3.034
	7.641	4.784
	2.955	6.367
	4.398	3.473
	7.644	3.52
	10.391	2.715
	2.898	5.143
	3.199	2.537
	2.847	2.402
	2.666	5.255
	2.716	3.5
	4.801	4.165
	2.614	2.758
	2.911	2.51
	2.614	3.363
	2.695	3.624
	3.606	5.753
	2.561	3.276
	3.142	2.869
	2.519	2.483
	5.723	2.544
	2.77	4.803
	5.82	2.61
	2.891	2.692
	3.29	3.183
	2.504	2.663
	2.907	5.507
	3.49	4.053
	2.824	2.5
	2.6	3.606
	2.67	3.479
	2.845	2.979
	2.597	2.601
	2.962	2.478
	2.551	3.625
	4.284	2.762
	4.65	9.76
	2.515	3.076
	2.83	2.552
	2.598	2.988
	9.927	2.498
	12.448	2.578
	3.376	2.545
	3.04	2.904
	2.879	2.633
	3.144	4.203
	4.955	2.824
	2.719	2.836
	2.608	4.793
	6.448	6.313
	2.716	2.606
	2.559	3.802
	2.665	2.563
	3.203	3.484
	6.845	5.414
	4.013	4.347
	3.875	3.496
	5.554	2.157
	2.939	17.602
	4.885	6.455
	2.595	3.163
	4.671	3.835
	3.832	4.813
	3.132	2.481
	4.957	2.533
	3.036	2.615
	2.663	4.661
	2.568	2.765
	2.943	2.549
	10.384	2.608
	2.508	2.595
	8.417	3.913
	2.687	2.518
	2.601	5.9
	2.796	2.573
	2.723	2.931
	4.817	4.332
	3.912	2.703
	2.641	2.829
	11.883	2.763
	2.677	3.277
	7.347	3.348
	2.519	3.751
	4.826	3.857
	6.935	3.529
	2.578	6.486
	2.589	3.572
	2.551	4.276
	2.623	8.872
	3.331	5.259
	5.856	6.693
	8.512	9.678
	3.544	2.964
	5.573	4.923
	3.471	4.608
	4.431	10.406
	5.243	2.646
	2.564	3.427
	2.592	2.805
	2.711	2.969
	2.606	3.447
	3.639	12.982
	3.112	3.415
	4.955	2.6
	3.555	2.529
	3.353	2.585
	2.828	3.295
	7.803	2.762
	2.967	2.823
	2.771	2.853
	2.698	5.69
	2.999	7.734
	3.939	3.89
	2.664	3.2
	3.128	2.507
	8.072	9.451
	2.592	2.497
	3.094	3.481
	4.192	3.322
	3.64	2.567
	3.089	2.931
	3.256	3.803
	3.243	4.507
	2.647	9.813
	2.583	8.284
	12.337	4.386
	5.305	4.498
	3.136	2.608
	4.265	2.383
	4.286	3.823
	3.005	10.187
	3.115	3.179
	8.539	4.376
	5.796	5.402
	2.621	6.915
	2.631	6.29
	2.856	10.566
	6.62	2.736
	2.652	6.778
	2.596	2.552
	4.665	2.654
	6.005	2.613
	4.439	6.391
	3.419	4.058
	2.903	2.515
	7.148	2.473
	5.89	3.717
	2.57	4.193
	2.647	2.519
	4.402	2.948
	9.428	4.78
	2.528	2.791
	2.727	2.541
	10.067	3.678
	2.686	2.659
	4.212	2.549
	4.15	3.632
	2.679	2.866
	3.253	3.713
	3.543	2.545
	4.683	2.581
	7.044	5.645
	4.686	9.026
	3.991	5.266
	2.543	2.652
	3.845	4.296
	8.299	2.554
	2.567	6.577
	6.201	3.701
	5.827	2.312
	3.789	4.303
	2.572	4.242
	4.349	3.341
	3.416	4.116
	2.669	2.864
	2.534	4.541
	6.322	5.513
	2.753	2.59
	2.654	6.686
	4.664	8.633
	2.82	8.248
	3.164	4.75
	5.346	2.541
	3.005	5.256
	4.552	6.854
	6.285	5.607
	2.595	3.819
	8.09	2.99
	5.806	4.138
	2.595	2.523
	2.641	4.826
	5.439	2.691
	4.661	2.485
	2.82	2.763
	2.602	4.675
	2.532	4.578
	2.877	3.094
	6.33	2.735
	2.844	3.16
	2.572	4.377
	3.748	2.459
	4.098	2.502
	5.58	4.613
	4.281	2.501
	2.503	4.306
	2.979	11.052
	3.897	11.015
	3.665	2.562
	2.977	2.545
	4.585	2.535
	2.526	2.547
	3.659	2.566
	3.221	2.779
	3.944	7.032
	3.441	5.806
	3.502	5.116
	3.926	4.688
	7.861	3.836
	13.395	2.565
	3.168	2.805
	2.866	2.563
	3.084	2.748
	2.958	3.699
	2.668	2.601
	2.825	3.452
	2.615	4.608
	2.54	2.526
	4.724	2.655
	3.948	3.032
	6.856	2.659
	2.778	2.56
	5.883	4.204
	2.605	2.57
	2.661	6.92
	3.668	21.978
	4.53	2.594
	2.925	2.492
	6.61	2.923
	11.746	3.302
	5.887	10.636
	2.583	2.522
	5.169	4.106
	3.64	2.576
	2.597	4.695
	5.485	3.272
	4.929	5.716
	2.828	2.516
	3.783	6.088
	3.903	3.346
	2.909	2.643
	10.52	9.94
	3.563	5.55
	3.666	3.882
	2.663	4.089
	2.677	3.797
	4.637	3.633
	2.612	3.297
	3.937	3.032
	3.291	4.151
	4.28	2.542
	4.161	2.608
	4.174	2.57
	7.671	2.829
	15.289	3.703
	2.683	6.39
	2.686	2.62
	2.703	6.184
	2.603	2.521
	2.632	2.743
	2.637	2.844
	2.667	2.471
	2.749	7.178
	2.544	3.148
	2.651	2.473
	2.775	3.349
	3.18	2.919
	2.621	6.291
	3.127	2.465
	2.615	8.142
	2.86	4.013
	4.934	6.209
	2.62	3.238
	2.599	2.758
	2.614	5.972
	3.102	2.922
	2.7	3.748
	3.344	7.409
	2.984	11.601
	3.128	4.553
	4.049	2.59
	2.764	2.915
	3.463	3.026
	3.037	2.771
	2.696	2.59
	3.646	2.532
	2.58	3.913
	2.646	3.566
	3.88	2.595
	3.241	3.491
	4.36	4.045
	2.727	2.549
	3.793	4.79
	2.719	5.986
	2.719	2.664
	3.044	4.751
	2.635	7.528
	2.587	24.24
	2.669	4.611
	3.285	9.799
	4.371	12.779
	2.617	3.595
	2.502	2.93
	2.698	4.247
	4.726	4.19
	6.261	3.928
	3.761	5.416
	3.847	4.865
	2.667	2.597
	3.062	2.994
	5.499	2.831
	2.686	2.917
	7.676	3.323
	2.603	3.611
	2.615	2.515
	2.56	5.724
	2.596	2.544
	3.957	3.225
	4.302	4.654
	2.739	3.217
	2.653	3.348
	3.102	2.526
	2.492	5.908
	2.62	2.545
	2.534	2.454
	5.789	5.739
	4.089	3.128
	4.586	3.16
	6.184	3.078
	4.938	2.613
	2.574	4.588
	2.582	3.161
	2.593	3.823
	7.233	4.061
	4.384	2.696
	2.565	8.505
	4.611	6.591
	4.144	3.313
	3.125	3.746
	5.41	2.531
	2.563	2.743
	3.157	2.775
	2.614	3.821
	3.748	2.571
	7.841	4.353
	10.208	3.781
	2.688	3.39
	2.542	2.925
	3.741	3.202
	12.751	3.234
	3.575	3.827
	4.502	2.551
	3.838	4.994
	3.637	4.297
	3.489	5.157
	3.94	6.424
	3.432	2.577
	2.69	2.835
	2.497	3.576
	2.58	4.35
	2.681	2.435
	2.629	3.363
	2.706	2.573
	3.506	4.305
	2.603	2.744
	2.669	2.397
	4.872	3.203
	3.687	2.935
	5.633	5.246
	2.528	8.954
	2.606	2.662
	5.125	2.536
	3.655	6.529
	3.635	3.477
	2.558	4.49
	6.201	2.522
	4.325	2.694
	2.559	3.553
	2.602	3.354
	2.676	9.521
	4.937	5.449
	3.742	7.633
	2.74	7.582
	2.576	5.978
	3.118	12.437
	10.366	9.464
	2.586	15.694
	5.364	5.774
	2.602	3.802
	2.631	6.597
	2.852	2.514
	12.768	3.921
	5.586	2.705
	2.588	4.087
	2.789	8.064
	2.553	6.065
	3.832	3.167
	2.546	16.519
	6.797	4.717
	2.663	4.873
	3.97	4.6
	2.751	10.491
	2.639	6.252
	3.223	7.411
	3.108	2.709
	4.54	4.954
	2.516	2.998
	3.605	2.628
	2.923	9.025
	3.593	3.752
	10.465	2.841
	2.797	2.729
	2.953	2.658
	4.089	3.149
	6.416	7.078
	4.407	2.722
	2.698	6.363
	2.934	12.141
	3.892	5.951
	4.097	2.569
	5.151	2.507
	2.694	6.748
	2.73	2.574
	3.09	3.371
	4.275	5.52
	3.103	7.389
	6.06	6.175
	2.647	3.374
	3.236	2.528
	2.56	6.201
	8.339	3.536
	4.172	9.365
	11.58	10.007
	3.243	6.764
	6.244	13.819
	3.266	4.329
	11.568	8.093
	6.514	4.063
	2.619	2.559
	2.617	5.677
	2.927	5.506
	2.782	2.573
	5.928	5.16
	6.849	8.055
	3.066	6.274
	5.424	17.971
	3.353	3.144
	3.632	4.946
	2.669	8.134
	3.002	4.871
	2.533	8.435
	4.046	3.499
	7.349	8.824
	2.565	14.148
	2.778	2.611
	2.651	4.702
	3.072	3.893
	4.019	4.2
	7.248	2.635
	3.926	3.271
	2.914	8.526
	2.546	2.492
	2.779	5.906
	3.043	2.533
	7.51	6.786
	2.648	2.482
	3.573	3.013
	3.285	5.974
	8.303	2.549
	2.536	3.357
	2.59	3.309
	2.59	2.51
	4.612	2.607
	4.916	7.267
	3.072	2.816
	2.58	4.168
	2.736	17.382
	2.593	13.137
	2.565	2.65
	10.087	2.64
	5.344	4.856
	2.745	3.268
	3.667	9.913
	4.107	4.156
	2.587	3.542
	2.581	2.586
	3.432	3.786
	8.17	12.077
	8.148	4.345
	3.316	2.608
	6.439	7.162
	8.035	8.111
	2.602	4.939
	2.904	2.529
	2.537	2.58
	3.426	2.625
	11.055	6.719
	2.553	4.989
	3.14	2.495
	3.742	2.619
	3.105	3.09
	4.518	2.548
	2.697	4.169
	2.538	4.623
	2.829	2.751
	2.73	6.929
	2.573	2.538
	3.004	6.987
	2.638	6.245
	3.079	10.722
	5.148	5.221
	3.21	2.581
	2.741	4.027
	4.177	4.713
	5.279	2.93
	3.213	21.293
	2.594	3.373
	5.197	7.62
	2.536	6.652
	2.683	4.575
	3.909	6.204
	3.227	4.054
	4.097	6.22
	7.427	2.583
	3.158	4.143
	2.634	3.142
	6.047	8.466
	3.894	2.806
	8.391	2.524
	2.537	2.804
	4.998	3.457
	5.967	8.491
	2.565	8.329
	2.535	2.939
	5.768	18.673
	4.02	4.016
	3.064	11.198
	6.271	6.182
	10.12	2.345
	3.195	4.092
	3.809	3.871
	10.902	3.556
	3.311	11.253
	6.511	13.84
	5.596	2.666
	3.162	4.475
	6.627	7.252
	4.545	2.625
	3.173	3.292
	2.594	2.541
	2.562	10.088
	3.908	10.33
	2.562	5.004
	2.553	2.676
	7.198	5.574
	6.886	7.002
	4.728	9.689
	3.24	4.1
	3.304	15.101
	3.315	3.11
	4.97	11.285
	3.091	5.107
	4.899	4.419
	2.86	4.659
	2.848	9.008
	2.556	4.991
	5.23	3.489
	2.588	3.1
	2.971	2.894
	3.605	3.005
	2.503	2.905
	3.826	2.947
	4.234	2.701
	3.222	2.674
	5.471	2.879
	4.134	8.357
	7.495	5.851
	3.445	7.879
	5.096	3.406
	4.45	3.492
	3.873	10.44
	8.911	3.859
	5.379	2.767
	2.611	4.486
	2.566	2.633
	3.54	3.218
	3.018	4.252
	3.067	2.748
	3.246	10.585
	10.024	3.134
	2.904	8.178
	4.804	5.791
	3.947	6.037
	6.804	2.637
	3.079	3.926
	4.404	2.449
	2.881	8.354
	2.818	2.881
	2.825	2.584
	4.68	3.869
	2.787	2.538
	2.541	2.77
	3.516	2.688
	2.583	4.467
	2.567	2.575
	2.638	8.643
	3.627	3.484
	6.893	4.426
	4.169	8.884
	3.91	9.912
	2.724	8.911
	6.475	3.097
	13.648	11.978
	3.367	9.598
	3.306	3.26
	7.735	2.714
	2.882	7.227
	4.029	2.555
	2.69	2.723
	3.052	8.511
	2.727	2.879
	2.609	3.066
	3.253	3.112
	4.753	7.976
	2.605	3.099
	3.252	5.926
	3.782	2.411
	5.553	6.171
	2.617	3.843
	2.685	11.401
	2.573	2.699
	3.27	3.134
	6.267	2.819
	2.607	3.035
	2.9	5.358
	2.7	3.835
	2.69	4.876
	2.676	2.58
	2.77	6.233
	4.228	4.995
	2.826	8.717
	3.696	7.46
	3.637	5.298
	2.557	8.149
	7.518	2.924
	2.768	5.865
	4.991	2.634
	4.319	2.61
	3.352	2.854
	2.576	15.273
	4.69	6.247
	2.57	7.621
	3.002	9.957
	8.719	12.759
	5.214	6.739
	3.194	13.775
	3.001	4.584
	2.65	2.863
	4.46	2.545
	2.739	14.777
	2.693	2.506
	3.813	6.123
	2.537	4.717
	3.726	13.588
	4.736	2.829
	3.141	2.497
	2.691	8.165
	4.158	2.866
	3.567	12.244
	9.21	8.051
	4.181	7.498
	2.608	2.798
	2.691	2.851
	2.68	3.529
	3.916	5.529
	2.745	2.739
	4.2	2.519
	2.627	2.578
	2.994	2.613
	3.621	8.761
	3.075	2.667
	2.6	7.728
	2.8	3.419
	3.572	4.606
	3.16	3.37
	4.936	8.364
	2.601	11.595
	4.83	7.153
	2.768	2.927
	2.615	5.737
	4.466	3.656
	4.41	15.336
	3.395	7.021
	2.905	14.356
	3.989	5.506
	5.594	6.911
	3.008	5.687
	3.812	4.162
	2.648	14.682
	6.407	2.68
	4.869	2.582
	3.284	6.575
	2.734	4.471
	3.357	3.331
	2.902	4.478
	3.598	6.42
	8.734	3.892
	3.867	2.542
	4.763	2.704
	4.034	11.834
	5.131	9.744
	5.572	2.607
	3.282	3.086
	3.062	9.337
	3.653	2.539
	3.198	9.24
	4.007	5.287
	4.524	2.497
	4.745	3.555
	2.515	2.932
	2.962	3.166
	3.367	3.38
	3.544	8.205
	3.257	7.983
	6.884	2.883
	2.553	5.065
	4.088	5.506
	4.831	5.41
	2.717	2.626
	9.452	2.867
	6.888	6.758
	4.203	10.172
	4.512	2.514
	5.398	2.61
	4.865	2.611
	6.312	4.063
	2.632	2.491
	3.216	8.21
	7.079	2.681
	3.232	3.05
	3.065	2.813
	6.279	3.569
	3.524	2.557
	3.216	2.558
	2.439	3.217
	4.039	5.306
	3.185	2.797
	2.511	2.497
	2.543	2.588
	3.882	5.14
	4.576	2.62
	2.681	2.542
	5.1	2.578
	9.737	2.782
	3.094	4.333
	3.33	3.024
	4.1	3.466
	8.263	4.319
	2.626	6.032
	3.016	2.574
	3.099	8.897
	2.529	3.319
	2.615	6.421
	2.495	9.064
	4.096	4.334
	5.44	13.66
	3.274	4.4
	9.101	9.963
	9.093	2.565
	5.541	2.648
	14.351	6.364
	2.611	2.534
	3.744	3.338
	2.607	2.605
	7.258	10.315
	4.266	5.387
	11.033	6.883
	2.784	2.626
	4.243	2.449
	2.946	10.728
	2.587	2.93
	7.749	7.762
	3.392	8.025
	2.786	2.598
	3.58	5.301
	3.167	2.743
	3.205	3.993
	2.668	3.74
	9.635	9.177
	3.071	8.399
	9.952	3.452
	2.672	6.35
	3.706	13.23
	2.772	6.323
	3.412	7.722
	9.971	30.443
	3.228	3.006
	2.497	3.208
	2.921	10.939
	7.214	2.555
	3.082	2.629
	6.307	3.303
	3.414	8.544
	2.682	11.955
	2.838	7.16
	7.291	3.633
	3.699	2.46
	2.582	2.733
	2.691	2.748
	5.56	9.207
	2.807	2.626
	11.594	4.864
	3.035	7.027
	5.099	3.228
	4.49	4.293
	3.5	5.189
	2.619	3.729
	4.236	7.972
	5.124	2.647
	2.875	13.332
	2.567	2.537
	3.77	2.547
	2.548	6.72
	2.569	3.014
	3.665	2.755
	2.649	4.131
	4.957	7.095
	4.894	2.621
	3.097	7.905
	3.668	2.996
	2.583	2.439
	9.556	6.785
	3.804	6.569
	9.704	6.638
	7.724	7.739
	4.059	4.698
	7.256	2.541
	3.084	4.386
	2.562	4.618
	2.715	5.764
	2.702	2.609
	2.571	3.061
	4.325	2.47
	6.014	14.742
	3.648	3.302
	7.664	2.417
	3.176	6.741
	4.796	3.041
	2.527	2.532
	3.252	2.494
	5.432	5.426
	4.919	2.714
	2.591	2.936
	12.033	3.135
	6.016	2.599
	6.515	4.933
	10.214	5.74
	3.138	3.962
	2.755	7.125
	3.195	2.56
	2.592	6.23
	4.4	3.449
	2.652	7.449
	8.858	3.023
	3.654	4.498
	5.884	3.528
	3.304	5.51
	2.72	2.501
	2.524	3.207
	3.237	5.846
	3.001	2.507
	2.812	9.089
	3.496	3.28
	2.538	3.597
	6.982	8.595
	6.241	3.011
	3.683	2.895
	4.546	10.698
	3.473	3.05
	2.505	4.737
	3.188	2.512
	3.93	8.57
	2.808	23.643
	2.97	3.025
	4.308	3.018
	3.243	7.278
	3.44	3.293
	3.102	3.418
	2.727	13.887
	2.65	2.601
	3.036	2.545
	2.764	2.539
	3.067	7.816
	3.554	3.842
	4.971	2.753
	6.407	2.897
	2.976	4.499
	9.073	3.88
	3.345	5.275
	2.58	22.559
	2.557	2.761
	6.227	19.942
	5.521	2.964
	2.643	3.437
	6.156	5.075
	2.524	2.584
	2.532	3.895
	2.565	4.42
	3.447	2.508
	2.609	7.106
	3.886	2.596
	4.574	2.62
	4.839	2.559
	2.677	2.556
	3.104	10.113
	5.79	3.802
	2.623	3.06
	9.603	24.621
	2.609	3.609
	4.758	2.775
	2.555	2.819
	2.582	2.542
	4.632	8.552
	3.263	16.285
	3.142	4.312
	4.206	3.397
	2.534	4.145
	2.655	3.678
	4.062	2.54
	3.062	2.584
	2.664	2.479
	3.455	4.73
	5.076	6.168
	2.495	2.636
	3.62	2.71
	6.466	12.027
	8.661	2.857
	2.57	3.439
	3.37	7.122
	3.503	5.019
	8.586	3.214
	7.555	11.695
	2.601	2.577
	4.678	6.038
	2.632	2.541
	5.509	2.547
	3.496	2.505
	6.723	2.554
	2.815	2.935
	4.52	12.199
	6.393	2.556
	3.056	6.127
	4.04	2.741
	3.134	2.538
	5.464	3.309
	5.82	5.7
	4.483	2.61
	9.954	2.648
	2.945	2.857
	2.617	3.93
	4.398	7.493
	2.742	12.004
	9.405	8.587
	3.411	8.473
	5.069	2.866
	2.59	4.596
	2.62	4.078
	3.468	5.065
	3.242	6.679
	2.526	3.532
	3.534	2.673
	4.917	5.881
	2.935	4.108
	3.29	9.605
	3.016	5.991
	2.751	7.718
	2.728	3.142
	8.509	3.067
	12.263	2.549
	4.894	2.564
	7.398	5.383
	2.648	5.191
	4.643	7.893
	2.778	2.906
	3.563	2.61
	3.323	2.774
	7.484	2.562
	5.371	2.565
	2.624	4.011
	2.594	3.231
	4.836	3.951
	3.97	4.532
	2.8	4.617
	4.322	4.391
	2.596	7.362
	2.625	3.341
	2.617	7.374
	5.385	3.028
	2.875	8.037
	4.35	6.168
	3.671	11.794
[truncated: 15,724 more rows]

## Sheet: Supp Fig 6B
	% of mito number with LD contacts
	Lean Fed	Lean Fasted	Obese Fed	Obese Fasted		Tukey's multiple comparisons test	Mean Diff.	95.00% CI of diff.	Below threshold?	Summary	Adjusted P Value
	14.4	48.9	56.7	60.2		Lean Fed vs. Lean Fasted	-43.57	-60.19 to -26.94	Yes	****	<0.0001
	9.7	48.2	57.5	63.5		Lean Fed vs. Obese Fed	-59	-76.36 to -41.64	Yes	****	<0.0001
	4	54	88.9	60.9		Lean Fed vs. Obese Fasted	-53.76	-71.12 to -36.40	Yes	****	<0.0001
	10	56	51.6	64.2		Lean Fasted vs. Obese Fed	-15.43	-32.06 to 1.192	No	ns	0.074
	10.4	51.6	88.8	68.5		Lean Fasted vs. Obese Fasted	-10.19	-26.82 to 6.432	No	ns	0.3334
		60.9				Obese Fed vs. Obese Fasted	5.24	-12.12 to 22.60	No	ns	0.8261
Mean	9.7	53.27	68.7	63.46
Std. Deviation	3.713	4.771	18.53	3.284
Std. Error of Mean	1.661	1.948	8.288	1.469

## Sheet: Supp Fig 6G
Mitochondria distance to nucleus um
Lean Fed cell 1	Lean Fed cell 2	Lean Fed cell 3	Lean Fed cell 4	Lean Fed cell 5	Lean Fasted cell 1	Lean Fasted cell 2	Lean Fasted cell 3	Lean Fasted cell 4	Lean Fasted cell 5	Lean Fasted cell 6	Obese Fed cell 1	Obese Fed cell 2	Obese Fed cell 3	Obese Fed cell 4	Obese Fed cell 5	Obese Fasted cell 1	Obese Fasted cell 2	Obese Fasted cell 3	Obese Fasted cell 4	Obese Fasted cell 5			Lean Fed cell 1	Lean Fed cell 2	Lean Fed cell 3	Lean Fed cell 4	Lean Fed cell 5	Lean Fasted cell 1	Lean Fasted cell 2	Lean Fasted cell 3	Lean Fasted cell 4	Lean Fasted cell 5	Lean Fasted cell 6	Obese Fed cell 1	Obese Fed cell 2	Obese Fed cell 3	Obese Fed cell 4	Obese Fed cell 5	Obese Fasted cell 1	Obese Fasted cell 2	Obese Fasted cell 3	Obese Fasted cell 4	Obese Fasted cell 5
22.904	23.936	22.552	11.744	10.752	17.664	16.336	19.6	12.896	12.488	20.632	23.888	25.16	24.352	11.656	17.84	38.456	6.832	10.96	19.096	25.752		Mean	15.6	14.49	14.87	13.79	14.4	10.32	11.75	11.74	11.86	9.887	13.17	16.2	20.88	20.72	22.1	20.34	21.88	27.72	24.1	21.18	21.76
23.44	23.8	23.032	11.096	12.048	18.2	13.704	12.696	12.008	13.672	18.68	22.488	23.216	24.88	17.104	16.464	37.92	7.24	10.16	27.312	20.728		Std. Deviation	4.778	4.416	4.754	3.937	4.62	3.491	3.413	3.103	3.126	2.484	4.201	3.912	4.926	6.561	10.03	8.411	8.272	9.103	8.978	8.858	5.401
22.44	24.208	21.096	21.16	10.952	11.56	13.392	12.136	15.648	13.472	19.608	18.624	21.064	24.744	17.24	15.832	28.536	7.224	25.464	27.408	19.576		Std. Error of Mean	0.08722	0.07837	0.08524	0.07454	0.08766	0.1167	0.09913	0.08684	0.08847	0.09018	0.1154	0.08568	0.06927	0.1057	0.169	0.1486	0.1451	0.1726	0.1758	0.1948	0.1207
23.528	27	20.528	21.496	11.856	13.096	18.016	18.24	15.496	12.608	21.12	18.736	22.824	25.016	15.976	16.328	29.104	7.04	25.808	27.12	19.448
23.632	26.272	20.776	21.976	24.008	10.36	8.04	17.728	13.784	11.648	20.128	19.984	22.312	24.48	16.216	17.784	28.816	24.288	25.952	26.736	20.848
22.336	28.512	21.88	20.992	24.848	10.4	10.8	17.736	12.672	10.208	19.04	19.736	22.088	24.904	14.28	16.896	35.8	25.192	12.248	27.192	20.384
21.184	28.056	21.248	20.024	24.024	12.08	7.216	15.568	10.888	11.76	19.4	17.968	21.032	39.616	11.24	17.056	35.408	25.28	13.8	25.68	19.544
22.8	28.824	20.488	20.976	12.032	11.024	9.72	14.216	9.472	13.464	19.44	18.912	21.648	35.376	12.672	16.56	37.856	25.032	15.328	25.544	19.216
24.36	25.696	19.88	21.04	12.36	11.44	8.248	16.864	11.88	9.232	18.568	19.88	21.856	33.56	13.384	16.992	35.712	24.224	14.936	26.232	24.168
20.864	26.24	20.128	23.2	11.864	10.304	7.136	16.72	9.016	9.976	23.76	19.136	22.76	36.296	12.232	16.856	36.808	26.864	14.368	13.184	23.592
23.984	27.424	19.872	22.76	11.96	10.52	9.96	13.184	16.944	11.024	19.2	19.816	20.872	38.576	14.288	16.728	32.728	27.048	14.728	16.296	23.304
22.6	16.784	21.544	24.56	11.272	11.592	10.624	12.408	8.72	9.504	23.352	19.528	22.192	34.16	14.144	17.072	31.968	25.88	15.952	17.432	21.848
21	16.536	21.624	22.448	10.072	12.128	9.752	13.424	13.088	10.4	22.912	18.8	20.592	37.824	12.544	17.472	30.872	28.656	14.488	18.088	22.152
12.048	19.808	19.928	23.336	9.696	11.368	12.416	10.056	13.408	10.912	20.112	19.448	21.688	39.8	13.152	17.624	30.952	27.584	16.008	18.912	24.04
22.224	18.832	21.648	23.408	10.576	12.728	9.384	11.736	11.112	11.28	24.504	19.048	20.456	38.824	13.984	20.848	34.608	27.936	15.544	18.456	25.08
23.984	17	20.408	23.608	9.48	13.408	12.56	12.472	18.584	10.248	21.632	18.808	21.864	35.272	11.848	18.624	32.96	26.888	24.216	18.2	21.912
21.344	17.984	20.888	21.176	10.488	14.2	13.552	8.568	17.72	8.616	22.696	18.8	23.312	33.832	16	19.344	28.512	25.152	29.84	14.888	20.608
24.888	19.768	22.88	22.528	10.824	8.416	13.056	9.024	13.16	10.16	19.488	18.656	21.824	37.288	15.04	18.92	34.232	23.896	25.576	18.44	19.896
21.696	18.32	21.36	24.136	15.104	8.448	10.256	9.576	13.944	10.16	15.632	22.056	21.904	36.528	16.264	20.2	34	24.2	26.912	17.408	20.192
23.152	17.096	20.904	23.656	14.472	9.232	16.784	12.408	15.368	12.224	16.296	21.808	21.472	35.48	15.44	19.832	33.64	25.416	26.768	15.672	17.952
23.856	17.12	19.44	14.088	15.864	17.248	16.48	12.896	14.384	12.288	16.824	21.304	20.36	35.456	15.344	24.208	33.72	28.608	26.888	16.216	20.08
20.76	19.248	19.672	12.776	14.744	17.856	17.128	12.672	13.584	12.76	14.784	19.848	21.52	36.36	15.936	22.696	33.592	7.496	25.68	16.456	18.808
22.376	18	18.648	14.176	15.592	11.128	7.608	12.864	14.144	13.72	7.408	20.92	21.28	35.576	13.76	22.728	32.136	11.24	27.952	16.68	17.256
23.656	19.072	8.296	14.52	15.896	11.04	9.384	13.688	13.992	11.496	10.416	19.816	20.864	31.952	12.224	23.952	34.704	7.456	24.952	16.736	18.76
22.336	20.064	7.24	14.104	17	9.848	7.216	13.072	13.992	13.032	7.888	22.208	21.632	36.16	14.64	23.136	33.056	10.368	25.76	15.016	24.616
23.016	17.792	7.72	14.424	14.424	8.936	6.888	11.72	13.92	14.832	11.248	22.376	21.208	32.416	11.56	13.736	33.248	7.28	27.664	38.024	19.184
19.392	19.184	10.88	13.28	17.072	10.232	8.984	13.832	14.224	13.976	7.608	21.04	21.864	33.872	13.632	13.608	27.224	8.696	22.504	38.592	20.928
21.48	18.408	9.16	13.632	16.936	9.072	6.72	11.504	14.832	10.336	12.28	22.48	26.256	33.216	14.136	14.208	25.432	37.896	16.904	36.208	22.336
21.192	18.904	18.496	13.072	16.808	9.832	15.128	13.2	12.12	11.432	11.768	19.936	26.192	30.984	13.224	13.584	34.4	39.144	17.928	35.6	20.264
23.088	19.352	17.928	11.896	15.088	10.056	11.432	11.656	16.032	10.016	11.144	21.168	18.296	16.792	13.448	21.56	31.6	14.424	20.288	37.16	20.744
21.296	17.104	19.056	15.36	17.552	8.632	13.296	10.008	17.04	8.328	11.752	20.744	19.512	18.904	15.536	23.696	24.656	12.472	17.904	35.84	21.696
22.72	20.432	18.48	15.496	15.064	11.512	14.192	12.552	10.464	9.808	11.88	22.288	20.768	17.512	13.296	25.576	25.008	15.64	5.464	37.472	27.064
23.264	17.368	16.976	14.512	15.688	9.984	14.568	13.264	11.032	11.464	17.8	22.712	21.424	17.6	13.368	22.256	24.912	13.592	6.248	39.208	28.128
21.168	17.912	18.352	12.584	13.608	11.464	12.432	12.424	10	9.08	18.224	23.456	18.912	17.064	15.384	22.152	26.408	14.104	8.08	38.784	27.6
23.744	21.064	18.104	15.728	15.184	10.152	18.056	6.648	12.136	9.472	18.784	20.504	19.272	18.736	15.184	24.728	25.816	14.992	8.152	21.808	26.664
19.784	19.488	17.04	16.416	9.04	10.896	18.016	13.784	12.104	9.592	18.704	22.448	21.904	17.368	14.688	23.328	26.384	24.288	7.224	20.296	28.432
24.632	17.128	17.784	14.952	8.192	17.84	16.584	12.888	11.336	10.296	18.44	20.544	20.848	17.904	14.736	21.144	12.192	28.136	6.696	24.48	28.648
22.896	19.976	17.984	14.952	6.728	17.616	2.44	13.592	9.12	13.84	18.76	22.392	21.696	18.344	20.896	24.464	12.696	24.28	7.272	20.336	27.048
22.336	19.08	17.816	14.784	6.208	18.544	9.912	15.608	6.928	12.68	17.152	21.056	20.44	16.824	19.624	14.024	12.576	28.384	7.712	20.904	26.136
21.408	17.52	9.944	16.296	9.336	18.128	17.072	18.112	7.6	10.176	17.904	21.632	20.472	19.04	21.152	14.096	35.128	24.912	21.592	22.304	26.384
23.688	19.056	9.736	14.192	7.896	11.2	16.656	15.64	17.888	8.456	16.208	20.144	19.888	17.048	10.416	13.84	35.896	28.392	23.488	12.448	26.656
24.568	16.752	8.384	15.832	8.168	11.896	17.696	15.936	10.928	12.376	15.664	22.88	16.616	19.368	11.4	13.616	36.256	25.688	25.568	13.944	26.552
24.864	19.6	9.272	14.992	8.912	13.328	13.52	10.936	10.92	9.784	14.856	23.864	17.08	25.616	10.776	13.224	35.816	27.528	22.424	23.8	24.92
22.392	14.464	10.184	15.224	7.888	11.304	15.24	10.504	8.072	13.472	15.264	21.84	18.8	24.888	10.136	14.296	34.68	26.312	23.952	25.336	23.816
22.784	17.776	12.152	14.352	9.8	11.824	16.312	7.056	9.616	9.496	14.152	22.08	17.312	20.904	12.352	14.232	36.832	29.448	22.312	10.008	24.52
21.984	15.832	11.288	16.056	11.04	14.216	16.664	8.144	13.312	11.056	15.168	21.072	16.208	20.072	12.576	12.904	36.2	32.072	25.984	13.672	24.104
23.264	15.944	10.808	15.432	8.296	11.696	15.576	8.632	12.608	9.408	16.432	22.36	15.192	21.688	12.208	14.048	34.232	34.832	26.736	11.536	25.488
22.736	17.704	12.696	15.272	9.464	13.216	16.04	7.952	10.296	12.232	19.192	22.24	17.608	19.856	9.48	23.92	34.568	34.496	21.424	29.56	24.656
21.776	17.456	13.032	15.424	13.008	13.976	15.816	9.688	11.872	11.336	18.688	23.048	16.568	22.08	11.192	26.224	35.04	32.28	22.512	29.272	26.408
23.152	18.112	14.712	15.488	15.312	11.136	15.432	9.048	10.808	11.664	16.584	18.64	19.528	21.304	12.168	25	36.424	32.744	24.248	37.04	24.088
23.392	13.8	20.048	14.504	12.656	12.08	6.336	9.744	16.856	10.576	16.144	17.472	17.048	20.288	12.304	25.248	24.48	33.52	22.44	34.312	25.088
23.2	16.696	21.176	14.976	12.784	10.656	16.536	12.808	9.776	10.536	17.12	16.128	17.104	22.136	12.032	23.744	26.088	32.896	23.864	37.28	26.352
23.472	12.84	20	15.512	16.16	8.112	18.072	13.544	10.688	10.92	15.68	17.304	18.336	21.736	12.016	24.816	24.576	32.408	23.648	36.96	28.152
24.504	14.304	20.184	14.568	13.312	13.272	17.712	14.368	10.288	11.576	17.712	18.136	22.312	20.648	11.36	23.944	27.32	19.072	22.88	32.816	24.8
21.904	14.848	20.488	15.976	14.16	13.952	16.12	12.12	14.216	10.584	14.76	17.072	16.928	22.36	13	13.968	27.672	18.68	23.336	37.768	26.392
22.304	15.344	20.664	15.44	14.408	12.784	14.136	14.176	10.856	11.848	16.376	16.72	15	20.456	11.752	19.832	24.792	21.592	39.824	34.968	24.096
21.888	15.768	18.136	13.4	13.256	14.448	15.76	13.272	14.368	12.816	13.984	16.912	17.072	21.664	12.24	18.984	25.792	20.744	41.408	34.08	26.64
22.976	16.584	19.824	14.888	15.584	12.176	15.072	12.944	13.792	7.32	14.48	16.96	14.936	21.12	10.264	16.024	26.768	20.456	23.496	37.856	24.976
20.896	14.216	20.792	13.712	14.616	6	15.488	11.992	13.984	7.496	4.672	17.896	17.504	21.12	10.8	16.696	27	36.296	24.032	36.744	26.072
17.776	16.832	20.936	14.096	14.712	7.32	16.136	16.552	9.608	6.32	6.152	24.464	18.112	20.6	10.64	17.224	29.176	38.376	24.088	33.4	27.592
18.56	16.608	19.968	15.76	15.248	7.024	12.752	8.6	9.84	8.44	5.608	23.952	15.536	21.6	11.176	21.48	28.016	38.464	24.312	37.848	27.904
17.384	14.8	21.264	15.624	14.4	6.064	15.352	7.096	12.048	9.808	5.096	23.352	16.536	23.072	12.344	17.32	29.92	38.84	23.536	34.864	26.704
18.24	13.68	19.392	13.8	12.056	5.336	14.048	7.416	11.856	8.672	4.504	22.464	15.208	21.536	11.816	18.136	30.04	33.736	23.944	37.504	23.12
18.336	14.584	20.904	13.184	8.584	4.96	14.912	9.456	10.896	5.96	18.584	23.992	18.448	21.96	11.752	18.152	30.272	36.016	22.088	35.56	25.904
17.024	14.904	22.168	14.136	10.448	5.992	14.832	8.832	10.632	12.064	17.656	24.384	18.432	21.856	9.208	19.184	29.44	34.872	25.336	37.488	27.232
19.416	14.496	21.576	15.4	9	7.768	10.936	10.976	12.568	12.792	18.472	22.896	18.624	21.112	12.872	21.76	28.6	38.032	23.112	34.144	26.504
20.504	13.952	17.216	14.736	10.864	8.048	10.2	13.656	11.712	13.368	16.968	24.536	14.304	32.248	7.968	18.312	28.552	36.376	22.888	35.08	23.856
17.192	11.824	18.864	13.456	12.376	5.488	13.512	14.08	7.568	13.2	19.648	22.672	18.536	32.448	11.384	17.648	28.584	36.168	24.232	33.824	23.456
19.472	15.352	17.376	16.032	10.704	8	15.192	13.832	11.912	12.08	11.216	23.904	18.904	33.168	10.568	20.744	13.192	9.8	23.056	35.72	26.032
16.496	13.84	17.872	16.784	10.576	8.832	13.12	14.16	10.56	12.488	19.256	15.512	16.96	33.432	13.224	18.336	13.88	11.72	23.6	38.8	26.808
20.68	15.448	17.24	15.816	19.128	9.376	10.408	15.952	10.392	14.288	20.368	21	15.184	32.168	13.192	18.032	13.896	8.336	24.04	34.144	24.136
21.864	15.688	17.28	16.184	20.424	8.552	8.736	13.136	9.832	11.024	18.024	20.048	12.096	32.896	11.024	19.056	12.424	11.696	23.56	17	27.904
22.064	12.848	9.968	16.608	20.152	4.504	9.216	12.616	2.144	10.736	18	19.888	27.792	31.52	12.56	18.2	13.504	9.992	28.048	18.592	27.488
21.448	13.712	8.024	17.992	18.808	6.48	9.352	15.856	5.232	8.84	17.864	19.72	24.96	31.784	10.136	20.376	13.584	8.408	22.704	18.944	25.544
22.56	14.552	10.456	10.6	19.376	5.712	9.16	15.064	10.312	12.76	17.928	20.952	27.12	34.352	17.408	10.496	13.8	9.528	23.256	14.864	26.416
20.76	14.664	9.216	9.712	18.296	6.544	9.744	15.416	10.896	13.216	16.64	18.992	25.624	30.496	19.68	24.568	13.168	11.272	23.432	16.904	27.688
22.392	13.968	16.552	11.272	17.568	4.536	4.4	14.32	10.672	9.288	16.44	20.704	24.984	13.12	16.952	24.2	12.48	9.232	12.992	18.584	27.312
21.512	14.648	15.624	9.112	19.896	2.144	5.008	14.016	8.36	13.168	16.472	20.088	26.064	11.864	20.224	24.832	14.072	10.096	12.656	16.528	27.056
21.208	10.12	15.912	8.648	17.28	4.512	4.304	13.928	10.632	9.944	15.128	19.848	25.752	12.408	20.424	28.256	13.656	9.904	13.824	16.272	26.904
21.392	9.96	6.72	16.192	17.464	5.384	5.904	15.288	11.528	13.376	12.776	18	25.232	12.104	17.192	28.704	12.544	26.752	13.128	18.048	26.88
21.384	13	5.56	18.672	5.864	6.296	4.2	10.664	13.176	7.12	4.976	18.744	25.632	9.36	19.568	8.16	13.784	23.912	13.056	15.032	16.408
22.264	12.96	4.632	17.768	5.24	4.864	7.984	8.432	13.12	5.76	4.832	19.432	25.808	11.584	19.44	15.296	13.2	6.768	15.784	14.848	16.968
21.936	10.744	6.32	18.904	5.504	3.848	7.528	8.024	13.096	7.728	4.104	17.84	26.728	11.432	19.544	15.744	12.648	8.088	13.56	16.616	17.12
21.576	14.632	7.248	16.08	3.968	10.536	7.072	10.152	12.672	7.776	5.984	20.952	26.144	10.144	18.208	11.864	14.416	6.864	12.12	18.816	15.256
21.736	15.696	7.176	18.56	3.976	10.544	9.24	9.776	10.928	7.4	9.536	18.072	22.032	37.896	12.144	13.56	14.016	7.768	11.56	15.792	16.192
20.584	15.088	6.208	18.128	3.344	12.344	10.912	8.008	12.144	11.176	8.608	16.72	23.52	35.56	12.032	15.712	13.048	6.872	10.872	14.496	16.344
22.768	15.96	5.856	16.24	2.088	11.584	11.784	17.256	13.192	12.104	10.472	16.664	24.472	35.96	14.528	12.616	15.8	27.864	21.472	14.624	13.528
22.016	15.76	6.576	20.264	1.192	11.76	11.024	17.064	13.592	12.272	8.704	16.544	18.608	23.68	15.632	14.816	21.032	28.448	23.064	14.456	16.648
13.456	17.744	7.992	18.912	3.552	11.36	9.784	7.704	14.016	8.776	8.768	17.048	16.24	24.68	17.296	14.992	20.896	28.792	21.08	17.048	16.824
13.336	15.576	7.688	15.528	3.016	11.952	7.824	11.096	14.096	10.16	8.616	17.88	16.752	25.6	14.184	12.976	21.976	26.696	21.88	16.96	26.464
13.152	16.304	5.64	16.616	2.888	15.016	8.68	9.968	14.696	10.384	7.104	21.52	19.728	25.744	13.496	14.216	22.488	28.576	20.592	15.624	27.104
13.104	16.328	7.568	19.2	1.376	12.504	14.488	9.536	13.32	11.224	9.048	20.528	18.976	23.888	15.408	13.696	18.992	25.352	21.2	18.072	26.168
16.84	16.608	18.432	16.912	3.16	4.88	14.464	13.488	8.664	8.056	9	20.384	17.976	25.584	14.08	12.456	22.064	39.52	20.68	9.84	26.328
16.616	15.936	18.432	17.424	17.44	5.52	13.4	11.032	10.304	4.952	17.336	19.032	14.864	24.224	13.304	14.232	21.6	38.928	22.552	10.536	26.728
15.952	16.32	16.032	19.976	17.296	12.24	15.04	10.72	8.504	7.264	16.52	18.52	19.944	24.56	15.928	12.84	22.592	38.256	19.776	11.056	27.152
15.344	12.192	16.12	17.912	15.944	13.784	17.472	13.504	8.024	7.4	15.68	18.28	17.344	23.992	15.496	15.568	26.192	16.216	7.856	10.512	27.648
17.968	14.664	16.584	17.08	17.728	12.992	18.576	17.24	8.216	4.44	15.864	18.104	16.696	20.432	15.408	15.64	27.92	33.76	10.176	9.416	26.832
16.784	12.872	15.76	17.208	17.296	13.176	19.112	16.12	5.744	9.888	15.84	19.624	19.416	21.992	14.472	15.296	29.168	34.144	9.104	10.104	27.744
16.728	12.384	16.456	16.016	14.992	13.344	18.736	8.208	5.208	6.96	19.112	19.528	18.488	22.016	13.512	13.8	31.256	24.112	7.448	11.552	25.672
15.92	14.608	15.864	19.048	17.472	4.56	15.592	10.232	11.208	7.328	17.344	19.136	18.432	22.72	12.704	16.32	31.744	25.328	8.808	9.864	24.088
18.256	13.64	17.216	15.728	15.376	4.368	13.12	6.88	11.784	9.552	17.912	19.192	17.864	22.584	16.256	14.448	33.64	27.688	7.104	15.128	24.912
17.696	12.888	16.4	15.816	15.984	3.04	18.44	7.96	13.272	5.312	19.12	16.248	17.92	21.96	15.328	16.904	10.512	30.624	8.816	14.352	25.44
17.936	15.152	15.408	15.376	15.976	4.184	17.488	7.6	11.928	5.128	11.2	15.776	19.808	21.728	14.896	16.728	9.824	29.568	7.544	34.832	22.704
19.432	11.888	16.12	16.16	13.512	6.144	10.952	15.072	13.816	10.12	13.024	15.824	18.448	20.616	16.896	22.912	8.152	30.024	6.776	35.504	22.592
16.64	13.512	17.016	20.528	14.024	2.016	11.024	19.52	10.344	12.6	14.912	15.376	15.488	22.2	16.008	20.768	9.064	28.632	9.792	36.928	23.72
15.112	14.976	14.744	18.368	16.824	7.28	13.704	17.28	5.76	10.248	14.136	14.784	22.56	21.528	15.584	21.528	10.776	30.896	8.144	35.544	24.448
11.904	15.88	13.128	19.688	16.152	8.336	12.28	7.08	5.744	12.312	13.576	15.512	19.24	22.8	15.2	21.96	8.472	29.656	5.592	34.664	23.312
12.64	15.36	15.336	19.136	14.136	9.92	11.792	8.392	5.392	12.6	14.96	14.888	21.888	22.448	17.088	18.904	9.68	30.216	8.32	35.536	24.816
15.224	14.704	13.88	19.168	13.008	7.752	13.32	8.16	5.032	11.632	10.808	15.696	21.608	21.688	13.568	18.08	9.024	29.032	8.736	37.224	23.048
15.696	13.992	14.688	19.544	12.84	9.288	10.536	6.032	4.48	11.816	11.888	14.896	22.912	21.928	17.928	20.192	33	28.736	9.016	34.072	21.496
16.504	13.576	13.808	20.728	14.72	7.656	13.672	7.504	5.056	13.16	15.144	16.6	21.152	22.064	9.12	19.8	33.152	39.648	6.696	35.568	27
11.136	12.648	14.176	12.832	12.512	8.144	12.104	9.92	6.4	13.416	14.84	16.472	22.208	20.28	12.016	11.592	31.568	40.528	5.84	37.568	24.6
10.52	14.192	14.504	11.608	13.232	9.144	10.2	9.2	6.568	12.624	15.256	16.088	19.648	23.376	10.728	29.12	34.168	25.32	38.176	36.072	17.288
6.984	13.408	13.56	12.92	16.296	9.824	9.104	9.632	6.976	13.888	11.568	16.752	23	20.616	13.568	27.904	23.92	29.224	37.952	37.184	18.192
8.872	13.04	12.848	17.68	6.6	9.112	12.472	11	15.368	10.872	9.6	16.688	22.744	19.144	12.52	27.76	10.568	25.936	36.84	35.24	17.952
9.808	11.696	13.728	18.24	7	8.688	10.048	11.232	15.752	10.296	20.2	16.656	19.808	19.92	14.792	17.896	10.56	27.632	34.72	36.64	16.792
8.904	14.344	14.848	14.256	7.448	8.328	10.264	14.256	16.68	11.24	17.592	20.088	22.248	18.712	15.76	18.848	12.136	25.656	37.04	35.68	19.728
8.176	15.024	8.808	16.656	6.368	9.8	8.112	16.4	11.4	13.952	22.136	21.592	21.52	18.976	16.424	20.424	11.328	26.832	35.928	35.688	20.824
9.632	15.688	7.912	16.288	4.8	11.816	8.016	15.296	11.48	14.064	17.632	19.552	18.192	18.792	17.432	18.376	21.408	27.216	34.336	35.896	20.768
9.92	14.472	7.528	14.864	5.736	10.016	20.248	7.808	10.96	10.016	18.296	18.984	19.712	19.272	17.96	17.096	21.6	25.04	36.96	35.496	18.552
17.216	19.28	7.528	16.08	7.616	10.856	19.76	7.912	14.344	11.296	10.88	17.328	21.432	8.376	18.168	17.376	22.952	25.736	32.936	35.328	20.008
15.44	17.584	7.104	14.88	4.384	10.808	17.912	8.736	9.232	12.88	10.912	17.184	22.44	6.112	17.192	19.792	18.648	27.848	33.096	34.504	20.048
15.776	18.376	7.592	17.616	5.552	15.656	14.944	9.76	10.016	11.512	9.888	18.904	18.872	6.152	19.064	19.36	22.08	26.032	23.16	23.224	18.184
17.784	19.8	13.72	16.096	7.48	13.32	12.576	7.952	10.52	8.592	14.84	18	22.344	6.152	18.248	20.352	21.352	29.136	24.272	21.536	26.096
16.536	19.704	12.904	20.976	6.064	14.784	13.976	11.232	10.44	6.296	16.72	18.176	18.816	5.392	12.344	18.2	8.92	24.992	25.456	22.152	26.448
18.248	21.256	12.24	23.136	6.096	12.272	16.2	8.528	14.016	6.312	18.088	18.496	18.432	6.68	10.88	19.12	10.368	19.96	13.112	23.16	26.568
16.792	19.792	11.28	20.504	7.904	13.096	13.168	9.64	12.04	5.68	18.552	19.68	21.96	5.168	9.888	20.288	11.232	19.184	10.072	20.696	29.304
19.864	19.312	10.216	23.752	7.016	9.336	12.8	8.24	12.776	6.176	20.168	19.616	21.616	36.464	18.072	19.208	10.168	21.128	9.384	20.384	26.024
15.688	16.68	12.024	24.016	5.2	8	14	8.92	13.888	5.352	18.608	19.48	21.76	35.936	16.912	21.336	10.312	21.376	13.232	22.352	25.952
18.688	19.64	12.456	24.856	7.256	16.792	13.128	9.736	14.72	6.752	19.84	18.808	18.656	34.928	16.752	19.008	11.584	20.192	8.76	21.048	24.952
18.552	21.76	12.08	23.48	6.768	15.272	14.104	11.48	13.136	4.008	19.936	20.376	19.696	34.448	16.144	14.224	9.848	22.016	10.736	36.056	20.456
17.568	18.184	11.344	22.856	14.96	16.424	14.664	11.44	11.144	5.888	20.248	11.112	20.664	37.368	17.368	14.152	11.632	19.032	8.288	22.984	17.92
16.32	18.168	10.448	20.256	13.76	15.96	13.52	16.888	14.456	11.256	17.888	11.176	22.152	32.216	19.64	12.6	9.912	19.192	13.712	20.608	19.032
20.136	20.456	9.848	20.536	16.048	10.664	13.808	14.688	12.744	10.064	18.696	21.392	19.728	34.288	17.088	11.896	11.352	11.352	9.768	23.768	20.328
19.336	19.576	10.736	22.568	15.248	9.2	12.56	16.824	13.88	9.536	14.976	22.8	20.568	6.32	19.576	14.352	10.4	10.624	7.68	22.424	15.752
17.792	18.448	9.984	23.416	15.952	10.16	12.832	18.848	15.96	9.336	13.432	21.952	21.536	8.248	15.096	14.504	11.488	11.208	13.52	22.072	18.336
15.672	18.264	13.056	19.672	13.28	14.744	6.856	16.688	13.968	8.408	12.328	22.256	21.44	7.96	17.368	15.648	8.448	9.408	11.44	20.92	18.76
18.576	16.232	8.736	22.696	14.2	15.104	9.904	16.784	8.744	13.216	10.736	23.176	20.184	6.824	17.776	15.192	26.048	8.104	9.736	23.328	20.272
17.384	19.64	12.2	9.592	14.16	14.656	9.44	19.504	8.688	5.176	14.896	13.224	18.976	7.752	18.856	14.648	24.864	7.384	13.704	22.064	18.552
13.896	20.416	10.928	9.68	15.704	15.312	9.336	15.568	10.208	5.408	11.864	18.776	20.432	5.4	17.256	14.36	27.752	7.544	8.584	21.816	20.344
15.808	19.704	11.576	10.712	15.576	14.88	11.872	14.208	10.488	8.976	13.184	18.28	20.496	6.6	17.728	14.28	25.984	8.12	10.736	24.208	19.36
14.928	18.848	12.76	13.2	15.224	16.056	12.76	16.32	8.336	10.92	14.184	18.104	19.472	6.696	18.376	14.792	25.416	8.264	11.496	20.88	17.496
13.848	22.456	11.896	10.936	18.536	13.08	9.68	17.096	11.184	10.24	11.792	14.176	19.552	7.656	18.768	19.248	26.296	8.424	10.928	19.048	14.928
15.272	17.408	10.992	11.752	18.248	12.24	7.568	15.84	9.304	11.768	11.248	16.12	19.896	6.696	15.08	19.952	27.248	7.352	11.872	20.088	12.984
15.208	16.456	11.432	11.032	17.232	9.688	15.192	11.84	19.088	10.344	11.52	15.792	21.064	7.784	16	20.048	27.16	7.992	10.984	19.64	14.832
13.56	15.528	12.296	12.064	17.96	10.608	15.304	10.792	19.248	9.368	11.48	16.424	19.704	16.184	18.368	19	26.4	7.152	12.48	20.712	14.04
15.08	16.76	11.488	10.168	6.288	11.552	14.28	11.92	16.656	11.824	19.368	6.664	20.312	18.104	18.696	21.184	6.92	7.328	11.52	22.376	23.632
15.784	16.024	10.8	12.32	3.92	7.896	15.56	12.48	16.52	12.984	19.592	16.552	19.112	15.856	17.576	20.328	7.624	9.984	12.976	20.536	25.576
15.664	15.352	10.88	11.96	9.192	11.344	13.68	12.232	16.568	10.816	19.864	17.072	18.992	14.976	20.456	20.232	8.032	7.376	13.256	20.64	27.192
18.576	16.296	7.904	12.64	9.848	9.864	13.2	12.464	6.928	4.448	20.008	16.816	7.664	12.64	19.864	20.128	7.32	8.216	9.928	20.8	24.712
19.048	14.904	11.704	13.208	8.456	9.68	14.96	12.024	8.464	4.84	23.256	16.632	10.704	17.168	19.88	20.288	20.408	8.784	10.272	21.904	26.376
17.776	14.992	10.128	11.864	11.072	8.448	14.808	13.976	8.2	4.344	18.496	17.736	7.136	12.68	18.032	18.84	19.392	8.064	30.232	21.16	26.24
15.528	16.872	11.952	10.864	8.376	11.312	12.352	12.296	8.904	7.392	19.416	17.056	8.896	15.744	18.12	18.728	19.336	7.632	28.64	18.848	27.04
16.256	14.672	11.352	11.12	9.848	9.416	12.992	13.872	6.864	5.408	22.512	16.52	11.016	16.408	17.656	19.976	17.752	33.848	29.616	23.272	26.016
17.592	18.496	9.656	11.88	9.736	10.08	14.296	12.576	10.208	5.088	10.744	17.072	25.864	15.056	19.704	18.112	18.408	35.744	27.568	21.056	26.544
16.696	17.432	10.264	18.56	9.992	15.664	16.736	15.28	8.6	6.248	8.864	20.152	25.272	14.88	18.744	19.08	22.144	36.152	28.264	20.072	24.952
18.64	15.12	11.88	19.272	9.336	15.32	14.512	14.328	7.648	8.064	10.008	20.736	25.512	15.496	15.168	26.704	18.552	35.696	25.68	21.216	25.336
17.32	15.856	12.88	15.352	7.384	14.896	12.792	11.416	12.376	5.944	10.928	19.392	26.392	12.84	15.256	25.712	17.712	37.624	31.088	22.2	24.448
17.392	17.232	12.064	16.192	6.288	17.152	17.688	13.664	11.44	6.216	9.408	20.592	26.32	37.448	15.944	25.808	21.488	37.536	29.432	19.04	26.04
17.088	16.592	10.048	17.536	7.432	13.816	19.752	12.976	13.68	5.976	12.768	19.256	27.872	37.424	13.256	26.296	29.96	38.968	27.016	23.88	12.24
19.368	18.272	13.112	18.36	7.936	9.456	16.728	11.952	13.152	4.92	10.28	19.728	26.896	35.312	16.112	24.68	32.496	35.4	31.624	22.816	13.536
16.264	12.072	12.832	15.84	8.4	8.96	16.408	14.072	12.264	5.44	11.752	18.944	26.048	36.472	14.168	19.76	30.616	36.696	27.016	21.904	16.136
17.96	10.672	10.704	16.864	4.552	8.952	15.464	14.944	12.816	4.864	11.664	19.68	26.336	36.152	15.728	20	28.12	36.896	23.808	19.92	15.24
20.296	10.528	9.848	18.984	10.784	9.056	14.688	13.008	13.08	7.288	11.648	19.904	25.856	36.112	15.016	18.48	28.496	37.28	23.496	19.544	16.792
21.104	12.856	10.584	17.312	9.648	7.944	15.56	14.016	10.296	13.384	12.352	15.448	13.072	8.208	15.376	20.76	28.648	36.48	21.088	20.008	16.528
21.096	13.704	12.584	17.472	4.72	6.816	16.928	13.096	12.432	14.312	14.44	15.088	14.568	7.368	14.464	21.576	23.216	20.048	24.904	20.384	15.064
18.208	14.848	8.568	18.84	5.872	9.088	9.416	12.08	12.44	13.696	11.712	15.664	12.592	8.096	13.96	21.168	17.232	27.576	23.992	19.552	16.552
19.264	13.616	10.584	18.104	8.312	9.704	10.032	14.776	11.024	14.504	12	16.464	17.816	7.792	12.592	17.408	18.2	26.456	23.472	21.992	16.216
19.064	14.592	18.24	17.408	6.64	16.904	10.904	19.368	13.648	13.32	12.824	16.84	16.8	9.296	13.176	15.8	20.816	27.92	24.176	20.272	16.864
21.976	13.432	19.672	19.024	6.008	17.824	10.68	13.928	14.752	12.528	13.448	15.872	16.72	8.744	15.368	19.888	20.544	41.552	24.504	12.488	17.008
19.808	12.864	18.824	17.544	6.96	18.176	10.92	17.304	14.888	12.984	15.528	15.712	15.272	8.68	14.368	21.112	19.504	40.648	25.408	12.528	27.44
20.184	14.832	25.72	18.288	7.256	17.376	10.792	14.88	14.48	12.432	13.52	15.248	17.608	10.264	9.424	19.736	19.392	11.912	24.04	11.168	26.696
20.224	14.648	25.6	19.048	6.744	12.592	13.072	14.288	15.392	13.536	14.504	16.04	16.192	8.056	10.744	26.216	18.528	11.792	23.512	11.72	27.064
20.68	14.784	23.584	20.368	6.56	14.2	10.648	15.672	15.16	11.112	14.472	16.424	15.616	8.128	10.832	23.008	23.728	9.92	25.176	10.368	27.496
21.176	14.904	12.576	19.576	7.464	13.792	8.52	14.368	13.384	12.968	14.52	16.36	15.848	8.736	10.848	25.184	22.84	8.88	25.512	11.464	26.6
20.48	14.08	11.848	17.784	10.488	12.4	8.096	16.544	14.944	13.152	12.296	14.848	18.352	8.672	11.472	25.856	24.096	12.104	22.752	11.904	26.232
18.032	15.712	11.08	18.328	11.04	14.016	9.312	14.64	15.04	12.096	12.288	16.024	16.8	7.624	20.56	16.92	21.616	11.184	23.656	12.256	24.256
21.872	16.84	11.104	11.56	10.176	13.224	11.208	9.328	14.4	10.504	13.88	14.496	15.656	32.56	20.2	16.272	23.184	12.12	24.984	9.08	26.496
21.08	16.888	6.944	11.352	11.224	9.248	10.784	9.624	16.128	8.368	13.424	15.304	22.104	32.208	21.264	16.288	19.88	10.808	46.248	11.2	27.296
19.648	13.424	6.28	11.152	10.208	10.824	10.816	9.584	15.896	12.624	9.168	15.936	22.888	16.944	19.344	17.768	22.544	25.008	42.024	11.304	26.896
16.92	14.28	6.992	13.928	10.664	10.48	17.336	8.84	11.568	9.816	9.976	15.976	22.592	16.448	6.688	16.984	20.52	24.128	44.504	10.256	26.496
21.216	13.888	7.832	14.336	11.384	9.912	12.928	9.44	11.84	7.904	9.128	21.544	23.056	14.416	9.896	19.168	22.704	27.104	41.848	11.504	21.752
19.456	15.44	8.664	13.84	8.264	10.696	16.576	8.608	14.592	10.336	10.072	21.624	23.256	16.92	8.896	18.472	23.264	25.608	41.872	11	19.848
21.152	13.584	6.128	12.912	10.896	10.368	5.616	9.52	18.384	10.24	11.48	15.392	22.936	14.432	8.648	20.528	23.032	24.856	42.888	9.6	18.408
20.64	13.736	16.68	11.712	11.256	8.6	5.536	8.096	19.256	11.256	12.64	16.056	21.928	14.64	7.68	20.848	23.952	26.968	45.68	11.496	20.408
7.792	15.504	15.352	13.088	9.712	8.984	6.96	9	15.208	9.536	9.576	16.504	23.232	14.664	6.808	23.28	22.096	26.136	43.176	12.216	25.432
6.424	11.064	19.48	13.264	11.808	8.768	4.912	12.8	14.864	10.216	8.944	17.104	24.16	16.72	18.312	20.616	21.312	33.144	10.752	13.008	26.416
5.56	10.984	17.864	10.192	8.744	7.52	6.44	11.392	13.656	9.248	9.632	14.384	8.816	25.312	19.432	22.928	20.736	33.28	7.352	11.52	27.336
6.256	11.496	17.752	14.152	10.432	7.976	6.496	10.696	15.344	7.432	10.72	16.864	11.8	23.464	19.312	22.784	6.976	34.736	7.232	34.36	23.152
7.2	11.104	16.04	13.416	9.24	9.648	5.472	11.504	13.776	8.44	8.48	15.096	12.192	25.072	17.072	23.424	7.328	9.408	9.472	35.808	22.232
7.288	11.064	17.152	13.024	13.76	9.688	6.728	10.68	13.52	10.12	8.368	19.752	12.128	25.376	18.248	13.424	7.528	9.312	8.28	35.32	21.784
7.04	17.928	18.8	11.448	10.488	10.536	5.264	13.688	14.968	8.808	7.776	16.144	18.584	24.448	17.856	20.096	8.44	28.784	9.624	35.632	23.56
6.304	20.152	16.896	12.704	11.064	11.136	6.384	14.56	15.824	10.744	8.496	18.84	19.728	25.024	22.824	19.24	7.648	27.896	9.328	33.928	22.384
7.008	11	17.816	13.184	12.408	13.128	11.616	13.968	12.864	9.776	8.384	18.416	19.528	25.136	16.552	18.76	7.976	28.72	7.088	20.12	26.504
6.448	15.688	17.632	12.824	9.656	12.856	10.576	12.04	13.376	9.832	11	16.824	19.648	23.312	15.664	18.568	8.768	14.96	8.752	23.544	20.232
7.04	13.672	15.968	13.792	12.584	15.424	11.256	11.656	11.904	9.464	10.248	15.696	19.152	25.712	17.384	18.192	8.312	14.384	7.704	22.784	17.512
12.528	13.08	14.712	13.912	11.432	12.896	10.728	11.968	13.032	7.136	9.24	15.152	18.616	24.408	22.224	17.76	9.592	14.408	14.672	22.904	20.168
10.176	12.952	14.896	12.608	10	14.88	11.576	13.752	11.728	7.504	12.272	14.76	18.704	25.512	7.672	17.376	8.488	14.68	9.872	9.848	18.52
12.704	10.792	14.28	12.912	9.272	13.36	9.032	12.92	10.72	8.816	12.344	17.584	20.128	12.496	9.24	18.072	7.56	15.24	9.824	8.336	20.008
9.28	11.952	14.088	12.56	9.616	13.064	9.416	13.928	14.992	11.864	11.744	20.104	18.768	11.704	6.624	16.648	31.152	14.92	13.008	8.088	16.024
11.76	11.864	16.008	11.424	11.472	14.928	12.68	13.184	16.216	9.392	10.184	18.112	19.92	10.44	8.968	16.256	31.864	26.896	13.12	7.472	19.408
13.024	9.528	15.696	10.648	11.984	12.728	12.56	14.912	11.48	10.488	23.936	18.8	19.552	10.648	7.992	15.24	32.152	22.704	11.32	8.368	19.376
10.624	14.464	14.296	10.448	10.376	13.672	10.472	12.464	12.072	8.648	14.512	19.776	17	10.504	6.656	16.344	6.76	22.984	28.592	8.208	21.312
13.296	9.56	15.904	11.024	11.04	13.648	11.216	15.104	12.632	7.12	16.16	20.16	18.024	35.384	9.68	17.696	6.416	21.936	7.944	8.4	25.216
12.448	14.952	14.752	12.984	11.96	13.848	10.632	18.864	11.4	8.296	17.184	21.072	25.248	31.976	8.096	16.512	7.616	20.224	6.6	11.944	25.2
10.088	13.624	15.44	13.408	13.784	13.192	10.408	13.664	11.336	10.28	15.936	17.792	25.44	32.632	9.312	15.648	6.672	19.792	5.88	13.136	25.944
12.288	10.248	15.056	12.768	14.616	13.8	11.56	14.712	12.64	7.552	22.336	20.784	9.624	34.336	7.752	17.608	8.216	11.24	5.36	11.296	24.608
12.624	12.152	13.688	9.4	13.832	15.336	10.592	14.184	12.624	7.064	21.64	20.312	9.176	36.904	6.08	13.864	8.888	10.432	21.696	8.016	27.432
12.872	11.936	13.6	9.776	13.176	9.328	9.728	12.44	11.36	6.688	19.528	20.056	16.312	34.392	7.952	16.408	8.216	9.408	21.664	10.64	15.936
11.24	10.568	14.584	13.136	13.584	9.968	10.52	10.56	13.512	9.624	20.808	20.04	19.072	35.416	6.92	16.888	8.968	11.264	22.656	13.688	16.784
12.072	9.296	16.264	12.744	11.504	9.032	10.408	10.608	13.216	7.792	20.176	18.104	21.776	35.992	6.624	31.096	7.616	10.208	18.544	12.592	14.536
12.2	9.712	15.048	11.592	11.92	9.424	11.584	19	15.024	9.384	21.144	16.992	12.224	35.256	10.12	32.696	21.04	10.128	20.536	14.68	14.008
11.088	11.176	16.184	10.536	24.76	9.736	11.952	18.488	15.872	12.728	21.88	16.592	13.496	8.432	6.384	31.576	20.936	10.496	19.328	19.936	16.112
19.28	12.528	19.88	9.352	26.064	7.848	13.224	11.552	12.928	9.752	21.464	17.112	13.608	8.296	8.2	30.88	21.288	9.736	22.664	16.064	15
20.04	8.832	21.928	10.456	23.952	7.328	13.976	11.184	14.24	12.072	15.864	15.584	14.648	9.352	12.096	28.968	21.4	12.352	23.864	17.744	15.776
21.712	7.96	19.408	13.704	23.768	8.24	14.704	11.904	13.408	15.32	13.728	14.136	13.912	7.616	7.384	29.888	19.112	30.456	23.088	20.896	14.376
18.448	9.136	18.088	11.944	25.752	6.76	12.208	11.568	13.016	12.464	14.744	15.856	15.048	9.176	10.376	29.792	19.544	29.424	22.08	20.096	15.36
20.36	9.704	20.48	9.952	24.656	6.288	13	12.584	15.64	9.056	14.344	15.472	13.944	7.72	8.76	33.408	17.44	26.904	36.488	18.632	17.688
19.616	9.64	18.552	16.192	25.416	7.264	15.728	12.176	14.704	9	15.392	15.088	13.224	9.376	12.512	29.992	18.4	38.4	39.36	16.264	28.688
18.304	6.952	17.904	18.048	13.472	6.096	12.736	11.816	13.752	7.464	16.352	14.696	15.184	7.256	9.2	30	18.776	37.544	36.536	17.6	27.416
20.96	11.144	19.312	16.2	10.504	8.664	15.592	13.352	12.56	8.064	15.128	17.408	13.384	7.408	9.776	28.864	17.416	37.392	39.712	18.432	28.488
17.384	12.32	20.712	17.536	12.736	7.44	14.648	11.624	13.592	10.856	15.192	16.08	13.704	7.808	11.32	16.968	8.448	36.16	35.848	16.72	19.744
19.912	9.584	20.464	16.824	11.44	7.368	15.232	12.016	15.008	6.912	13.016	16.416	14.368	10.16	8.84	16.768	10.224	29.288	38.672	25.248	17.816
19.472	8.888	18.664	18.032	12.424	5.064	8.128	15.536	18.968	10.68	10.896	17.336	13.84	8.808	9.88	17.672	10.144	36.136	38.528	26.544	23.944
18.768	9.648	14.696	18.536	10.28	6.472	8.816	13.696	19.336	9.784	12.592	16.712	15.096	9.184	10.912	15.608	8.76	34.392	37.384	19.976	22.416
17.784	13.84	14.688	15.432	13.008	17.784	9.56	17.648	20.792	9.024	10.92	17.344	14.456	8.904	11.176	16.336	9.88	34.288	37.52	19.736	23.112
20.384	12.928	15.608	14.928	13.208	17.632	7.576	12.168	13.8	12.24	12.128	15.792	13.168	8.296	11.512	15.072	10.04	20.648	38.592	20.664	27.632
18.76	12.096	12.848	15.208	13.432	18.104	9	12.384	10.072	9.48	11.704	14.216	19.208	8.376	22.712	14.616	9.504	19.384	36.808	19.952	28.264
20.88	12.256	13.864	17.72	7.92	17.232	6.92	11.4	10.84	10.88	12.504	15.016	18.704	8.776	23.12	14.656	33.4	20.688	36.12	19.968	29.288
17.44	11.888	13.544	16.448	22.224	17.312	16	10.024	16.888	9.792	12.736	18.016	20.328	11.792	24.56	15.448	10.88	18.2	36.864	31.848	28.984
22.704	12.488	11.56	6.912	21.296	7.848	14.848	11.192	18.472	12.04	12.712	17.592	17.76	10.704	20.64	16.976	12.048	22.096	34.568	32.504	25.448
21.864	12.016	14.136	6.304	21.392	9.16	12.888	10.072	18.632	10.984	11.08	17.184	11.728	7.056	22.528	14.568	13.064	20.072	23.264	32.864	28.496
20.92	11.848	15.296	7.4	21.384	7.856	7.984	11.416	18.672	11.936	13.544	17.28	12.512	9.432	23.88	15.272	11.056	22.048	23.072	34.592	25.856
21.608	23.808	14.672	7.952	22.68	7.608	8.768	9.92	15.88	11.664	12.608	17.432	10.328	10.296	21.368	14.552	12.184	20.56	23.208	32.712	27.232
19.168	23.688	12.624	8.624	22.552	6.808	7.68	16.232	14.92	12	14.304	16.824	12.504	17.4	20.4	16.752	12.256	21.264	21.72	32.584	26.304
21.632	23.216	14.472	7.08	22.472	8.72	8.872	11.928	12.472	13.776	14.176	14.4	25.264	30.44	19.296	16.208	11.672	28.912	24.44	32.656	23.928
20.472	23.152	11.944	5.392	22.448	7.112	6.944	12.352	12.736	11.08	13.96	11.704	26.12	29.544	21.616	15.16	13.336	29.272	22.216	35.84	24.912
22.264	15.816	20.744	6.496	23.08	6.344	17.28	11.272	12.576	12.768	15.312	13.608	26.36	20.744	23.864	15.664	25.856	32.608	25.856	33.504	21.104
17.84	14.528	22.584	7.088	22.952	8.16	15.064	7.752	12.024	12.736	16.088	14.208	26.512	19.824	19.752	16.056	23.832	30.288	24.376	33.32	17.112
20.536	13.928	20.592	19.616	21.568	9.088	16.232	7.64	9.744	11.056	12.904	13.816	27.144	20.456	23.784	16.256	22.256	31.064	45.84	34.744	20.44
18.8	16.376	21.688	21.736	17.552	7.704	12.12	9.92	11.632	7.072	11.408	13.04	25.104	21.496	23.328	14.424	23.336	12.776	46.336	36.296	20.576
22.232	14.408	22.024	19.552	14.744	9.4	15.184	9.568	10.496	6.896	12.992	14.824	25.48	19.984	23.944	16	25.68	13.048	45.344	34.784	18.616
19.552	15.872	21.584	22.424	15.968	9.96	13.144	7.968	11.464	7.632	10.968	18.6	25.688	21.632	22.744	13.64	22.032	13.48	46.552	34.168	16.184
20.128	13.776	21.224	21.824	14.296	7.584	8.392	7.472	11.704	8.592	13.16	19.656	25.536	20.264	6.96	15	21.968	12.208	44.808	35.12	17.344
19.112	13.328	22.296	21.016	14.32	9.52	7.552	13.032	9.896	8.288	22.984	18.056	24.856	19.296	8.968	14.032	22.456	13.664	46.784	36.888	22.536
16.568	17.104	16.552	20.168	19.6	8.768	6.408	12.256	14.096	10.888	20.176	19.768	25.968	21.392	8.864	18.208	24.6	12.752	44.904	12.328	21.744
18.76	16.272	16.088	21.032	8.752	6.496	8.584	12.848	11.032	10.208	12.536	21.4	12.08	20.24	5.208	18.416	26.168	11.728	45.168	13.536	20.568
20.584	16.064	15.888	18.848	6.776	7.888	8.824	11.36	13.064	9.008	12.64	20.704	16.928	21.624	5	17.24	24.92	13.344	44.512	10.848	23.28
19.936	16.608	18.296	21.688	7.648	4.496	10.32	13.68	12.288	11.584	8.232	18.224	15.336	20.872	8.504	17.344	24.4	13.56	46.224	13.28	22.2
17.168	16.048	16.104	21.4	6.728	6.592	6.92	13.152	12.768	10.904	8.552	7.544	13.568	18.728	25.472	17.984	23.28	11.448	45.616	13.632	22.344
21.584	14.712	14.784	6.808	20.016	3.304	7.568	11.32	12.096	11.44	11.6	17.24	14.312	19.096	25.496	26.064	16	12.832	45.096	12.344	20.104
20.704	17.464	17.624	7.648	19.72	5.04	9.272	11.888	10.016	10.032	13.456	17.8	24.04	20.208	24.624	27.064	11.064	14.328	25.768	11.36	16.256
20.112	16.216	17.736	9.632	20.968	4.736	11.384	13.632	12.696	11.336	7.152	16.96	24.384	22.456	24.944	28.496	12.944	30.168	24.616	12.424	18.64
19.416	15.952	19.088	6.896	18.888	5.504	10.96	15.984	9.52	10.616	7.872	15.592	23.52	21.968	9.72	28.072	22.992	29.096	22.432	11.944	16.696
18.256	14.448	16.68	9.368	20.856	8.448	11.944	11.792	9.992	11.912	7.176	14.952	23.232	22.192	9.216	27.872	24.072	23.864	24.296	13.424	28.912
19.816	16.424	17.512	9.848	20.248	7.816	12.08	11.744	10.888	8.6	5.48	17.904	25.08	19.352	8.472	25.08	23.168	20.816	25.496	11.504	28.12
19.4	14.752	17.936	9.144	17.624	8.264	12.064	10.072	11.784	10.712	11.264	17	25.328	31.52	8.28	28.104	21.672	23.856	26.192	8.52	27.92
19.272	12.392	15.728	7.344	21	7.576	11.712	10.832	16.6	11.368	12.808	16.448	23.408	31.952	8.992	16.072	22.096	25.032	25.144	8.24	27.168
19.536	13.808	19.64	6.464	20.312	9.928	12.168	12.792	16.552	12.176	13.824	16.728	24.28	31.368	7.144	21.352	24.096	24.76	26.088	7.128	27.432
19.968	13.528	20.336	15.448	17.976	7.48	14.232	10.624	16.704	9.608	12.48	14.184	24.904	26.648	7.808	21.552	21.8	24.648	26.792	7.664	27.624
18.664	9.696	20.48	15.208	17.296	4.128	12.936	10.464	15.68	12.52	23.048	15.864	22.408	25.416	24.288	21.968	23.912	21.608	23.472	8.76	25.112
19.648	12.36	19.816	14.36	19.72	7.688	12.304	11.936	16.064	12.952	20.664	16.688	24.144	25.448	20.872	24.224	22.624	24.024	24.432	8.936	23.184
16.288	11.136	19.736	14.44	18.552	5.736	12.968	10.056	17.312	11.192	22.12	15.776	22.696	25.48	24.28	21.648	8.576	23.432	26.448	9.256	25.488
18.736	8.712	19.624	14.432	9.384	5.408	14.864	10.12	17.288	8.656	15.584	14.712	23.968	27.192	23.832	19.992	10.84	20.808	22.896	34.312	23.864
18.256	9.48	16.952	14.368	7.688	5.496	12.328	10.648	10.288	8.824	15.92	17.264	20.632	26.376	24.136	21.304	10.352	21.536	28.608	34.96	24.264
18.768	11.84	19.216	13.016	9.424	7.152	15.544	9.168	16.744	10.088	18.304	16.024	22.144	26.4	24.224	21.272	8.576	22.712	28.64	34.4	20.976
18.352	11.008	19.376	13.336	18.728	5.648	15.632	4.672	15.016	9.92	17.072	17.528	23.152	27.064	22.352	23.216	7.504	22.968	29.896	31.728	22.04
19.664	11.176	18.864	13.672	20.168	6.136	13.008	11.824	12.144	8.48	16.296	16.176	22.152	26.72	22.496	21.352	8.024	22.888	30.864	20.12	25.008
17.336	10.312	19.072	15.4	18.36	8.816	17.624	11.016	11.176	7.392	15.072	16.864	25.184	30.384	22.16	23.144	11	39.336	30.136	23.088	24.856
17.336	10.24	19.68	13.064	18.624	8.656	11.024	12.064	8.176	9.144	15.552	15.52	24.256	31.36	14.248	22.208	10.568	38.528	33.296	22.76	22.76
18	9.76	17.592	16.08	16.464	7.88	10.696	11.656	9.688	7.8	20.664	17.096	24.64	30.192	13.616	19.096	11.592	38.472	32.544	22.312	22.344
20.688	11.064	19.776	17.688	17.616	8.656	10.384	10.6	12.28	11.848	20.28	13.904	23.144	13.616	23.176	22.328	8.552	38.016	30.304	12.288	22.944
20.64	8.336	12.872	13.968	19.496	7.512	7.792	6.408	12.92	11.128	18.792	15.208	23.128	12.504	23.384	24.416	10.872	30.424	28.184	15.264	22.424
17.744	10.592	13.336	16.296	16.992	8.472	9.88	6.792	9.072	13.656	11.232	13.896	22.776	15.416	20.64	20.224	10.064	28.176	9.584	7.312	24.744
16.552	11.672	15.352	15.664	18.08	12.576	18	8.496	8.528	12.024	6.12	15.136	23.536	16.2	22.688	23.928	10.448	28.008	8.792	7.728	25.056
15.608	7.744	12.52	15.208	17.664	11.696	17.64	7	9.104	11.76	7.832	13.688	21.528	11.6	22.72	17.648	9.24	23.864	8.984	7.776	25.912
17.976	9.424	13.272	12.712	24.552	9.12	18.24	5.96	13.768	11.576	10.352	12.768	20.752	14.856	24.792	17.032	9.944	23.88	9.344	7.12	25.656
15.968	10.56	13.2	14.368	26.088	12.208	16.28	6.264	13.48	12.144	8.376	14.496	24.456	15.064	21.336	18.096	10.92	25.344	22.968	7.976	23.144
17.608	8.544	14.248	17.768	26.288	7.696	11.032	6.808	11.8	11.72	13.864	13.824	20.576	11.696	23.92	22.656	7.04	32.584	24.944	9.248	24.976
16.696	8.184	14.776	16.104	25.96	6.928	10.712	6.472	12.904	11.736	13.28	11.288	18.792	13.136	26.32	21.544	9.2	35.472	23.504	8.152	26.568
17.936	9.08	12.976	18.304	11.976	10.28	8.976	7.808	12.184	12.648	11.088	6.584	21.16	14.88	25.808	22.136	10.184	34.84	22.216	7.992	25.656
15.688	19.12	17.904	16.864	11.784	9.784	10.856	6.936	10.632	13.688	12.768	7.032	17.216	12.024	29.224	28.088	30.336	34.552	23.6	27.44	23.704
15.992	14.76	17.704	18.08	11.032	10.288	10.12	5.104	13.824	14.768	11.008	9.56	17.896	13.592	27.304	26.712	28.232	35.136	23.792	25.104	25.904
16.104	15.648	18.928	17.448	10.928	10.312	6.84	6.704	13.544	10.776	13.272	6.496	19.736	28.352	19.344	28.968	25.864	33.624	25.88	14.288	23.944
15.112	17.776	16.304	15.784	9.944	8.584	11.336	5.936	11.824	11.16	11.328	7.096	20.512	19.224	18.784	26.232	27.648	34.96	8.032	14.192	23.752
18.112	17.568	17.728	18.552	15.664	8.4	8.928	6.8	15.384	11.824	8.816	8.856	18.688	22.008	20.784	28.064	26.896	33.896	7.872	14.064	27.76
12.376	14.504	18.088	19.624	16.904	11.16	12.432	10.784	15.976	10.296	10.408	6.84	19.176	20.664	19.024	22.168	26.68	32.368	11.68	32.08	27.216
14.608	19.528	18.512	17.768	17.128	13.224	11.824	9.488	14.776	12.72	12.072	7.752	19.688	22.424	19.392	21.088	29.184	31.72	12.432	30.84	27.688
16.312	15.6	18.864	15	18.72	9.64	9.968	8.28	18.128	11.216	12.624	18.2	20.464	21.32	19.464	20.992	27.44	31.856	8.928	30.648	29.392
18.04	18.832	16.592	17.752	15.808	9.792	8.864	10.272	16.248	9.136	17.776	16.76	20.104	27.816	19.328	17.352	27.896	34.808	12.832	19.672	30.512
14.6	17.648	18.864	16.856	17.416	8.504	3.4	9.824	15.464	11.048	14.056	17.704	18.152	26.72	19.064	17.408	28.768	30.496	12.224	21.976	29.648
15.608	19.472	17.336	16.056	17.24	10.36	4.688	8.12	18.024	10.376	15.504	15.792	18.88	27.784	17.856	16.568	19.504	34.208	12.472	20.936	28.48
15.088	16.84	18.48	15.768	16.12	9.936	8.216	10.912	9.312	13.048	15.912	17.592	17.656	27.272	17.928	16.944	20.52	34.336	9.312	20.808	29.936
13.168	17.28	19.504	14.896	16.12	9.696	7.808	8.8	8.328	8.792	13.76	16.704	24.392	28.304	17.472	17.136	19.184	36.392	10.512	22.04	28.592
15.104	17.704	18.872	17.656	19	10.6	7.984	9.376	6.688	8.512	14.264	10.6	23.424	27	17.792	16.048	17.896	37.672	12.984	22.208	28.064
15.76	19.576	20.024	15.008	8.696	8.616	7.256	9.536	9.304	10.792	13.184	12.296	23.92	27.928	19.72	17.344	20.264	37.144	11.928	22.432	26.016
16.176	17.512	21.032	14.312	9.784	7.752	9.952	4.512	10.128	10.36	11.848	9.952	23.56	27.328	19.888	16.16	20.456	35.616	9.312	22.336	28.304
14	14.992	15.456	14.792	8.344	9.552	15.232	5.744	5.848	9.232	13.936	8.976	24.24	26.856	18.208	14.712	21.76	34.656	8.64	21.88	18.64
16.672	15.888	16.064	15.096	8.44	9.496	14.344	5.192	7.912	8.432	13.608	11	23.408	28.176	18.52	16.576	24.008	37.008	8.208	35.432	19.528
14.968	16.664	16.624	14.552	8.296	8.88	14.656	4.208	6.272	7.232	14.312	11.24	23.248	26.792	16.8	15.408	25.376	35.344	8.696	17.064	18.384
13.944	14.64	16.872	16.176	8.88	7.104	14.552	4.328	6.864	8.856	11.768	11.04	23.296	25.56	18.24	16.248	23.272	17.704	6.912	14.784	20.336
12.096	14.744	16.56	14.552	9.024	8	14.752	12.144	7.352	10.232	10.504	9.016	22.296	29.104	28.968	14.528	22.936	15.048	8.376	17.936	19.528
10.336	17.16	16.912	17.56	8.432	7.736	14.432	11.144	15.88	8.856	14.288	11.464	22.136	28.232	26.712	15.016	22.952	16.52	7.928	18.2	18.96
9.328	15.936	16.104	16.992	8.712	8.776	12.44	11.024	6.976	10.216	15.792	12.336	23.184	26.648	26.76	14.944	21.152	16	8.264	18.704	18.408
11.352	16.096	20.176	16.952	6.552	6.576	11.072	6.256	8.088	11	13.336	9.704	22.872	24.32	28.272	19.04	19	16.248	14.352	16.312	19.16
10.576	14.08	19.168	13.584	9.208	7.888	11.736	8.816	8.392	11.464	14.008	9.728	24.488	26.544	28.232	19.504	18.576	16.976	14.904	17.216	21.728
12.896	14.072	20.704	15.544	9.552	8.208	4.952	6.08	7.12	10.544	9.664	10.464	25.368	27.96	26.448	19.304	19.704	17.704	14.936	15.48	22.76
9.184	16.544	19.368	16.656	7.944	9.12	5.816	8.224	6.936	8.072	12.832	9.64	25.824	26.28	26.024	19.888	19.44	17.8	14.904	37.056	25.328
11.856	16.568	19.776	16.192	7.096	9.944	5.592	8.4	7.864	7.888	9.768	9.744	26.688	27.376	26.72	21.28	22.984	23.816	16.16	35.416	21.544
9.56	16.016	9.736	17.656	10.704	9.704	8.056	11.984	6.856	5.12	12.688	10.016	26.296	30.44	25.56	18.776	22.6	39.096	15.168	35.368	24.376
12.192	15.576	10.552	13.664	8.944	10.816	6.432	13.856	7.352	6.232	11.664	8.176	24.568	11.704	13.576	27.232	20.736	38.824	15.88	34.688	23.328
10.512	18.728	11.76	16.952	9.96	11.272	7.816	12.496	9.256	3.088	11.6	10.12	23.952	9.184	11.472	23.88	23.008	38.336	14.344	36.592	25.232
9.664	22.128	9.048	20.112	19.32	6.936	8.464	7.6	7.912	5.88	11.864	9.192	26.472	9.592	11.824	27.256	21.056	32.72	15.2	36.48	25.08
9.264	21.12	11.832	18.728	18.432	15.376	6.608	5.128	9.432	6.816	12.728	8.728	25.072	8.68	13.288	25.28	20.976	10.256	48.456	32.504	23.76
10.864	19.944	9.08	16.936	18.064	15.08	5.28	4.032	10.888	7.064	13.056	16.8	25.784	13.592	11.424	25.48	22.608	9.376	26.504	8.448	24.592
10.504	27.248	11.152	18.656	19.384	13.648	7.736	13.64	11.448	6.168	14.04	15.528	25.928	10.192	28	25.304	20.576	9.648	27.816	7.88	23.16
10.584	22.472	10.616	15.984	17.44	14.904	7.416	9.872	9.448	6.024	13.712	16.68	25.216	10.496	28.808	26.168	22.968	7.368	26.544	8.384	26.832
10.192	24.144	12.584	5.688	18.136	14.568	15.008	12.192	10.712	9.792	10.904	16.4	23.128	7.904	29.976	27.368	22.336	6.576	26.448	7.208	24.392
14.424	23.344	16.464	11.704	15.376	11.408	8.416	9.976	10.024	13.888	11.528	16.544	27.312	10.888	27.36	25.512	21.232	31.872	23.264	6.912	26.92
15.176	23.936	15.8	10.968	11.656	12.008	6.28	12.432	7.992	10.456	12.288	11.64	26.304	6.4	23.296	16.832	22.248	31.28	25.832	13.712	24.152
15.872	24.8	18.608	10.904	12.616	12.368	7.472	8.152	5.888	12.192	10.992	10.168	25.744	10.888	20.848	16.28	11.424	31.168	26.568	15.952	25.168
13.296	21.552	19.36	10.616	12.04	11.552	14.392	7.952	6.72	8.84	9.68	10	14.568	9.144	22.52	15.352	11.816	32.456	28.296	11.6	24.96
14.6	22.336	17.92	12.72	11.664	12.296	15.992	6.616	6.368	10.256	8.016	11.656	13.608	8.968	18.608	17.648	14.184	32.28	26.048	10.416	26.264
12.712	20.072	17.392	12.296	11.112	12.8	17.96	7.832	8.432	9.344	12.24	9.632	14.28	8.696	19.744	17.048	25.08	32.6	27.288	12.688	23.536
12.432	22.824	16.712	9.824	24.664	11.368	16.768	9.04	12.76	11.464	11.528	10.952	14.744	9.016	19.52	13.576	20.144	32.04	25.264	15.448	26.224
14.08	21.04	17.096	8.088	26.624	11.52	18.256	6.984	8.52	5.92	14.52	13.488	15.064	10.304	16.648	13.912	20.664	29.944	24.936	16.944	26.136
11.664	21.512	16.968	12.8	25.824	19.024	17.928	5.928	10.112	6.816	16.952	13.704	14.216	10.68	15.92	13.032	21.824	28.32	42.024	14.056	21.552
11.744	21.448	18.152	9.744	22.4	16.736	17.92	11.608	9.576	6.224	13.232	11.824	14	8.096	17.952	12.8	34.464	28.352	39.328	15.712	23.104
12.416	21.736	19.168	13.776	23.768	18.416	18.312	10.992	8.68	6.488	15.888	11.544	12.488	10.76	15.192	18.896	34.688	28.352	43.216	14.68	21.368
11.728	22.864	19.048	10.952	24.928	17.56	17.992	10.288	7.416	4.784	14.152	10.424	16.416	11.512	17.648	19.688	35.488	28.952	40.432	15.264	21.816
11.096	21.656	19.488	15.104	24.224	12.664	18	11.112	9.952	9.176	16.808	12.888	15.576	7.728	26.136	18.096	33.136	28.632	37.904	15.672	20.896
11.048	9.52	19.416	11.344	25.728	14.52	21.032	18.888	8.896	9.656	9.984	10.512	12.984	11.96	28.888	18.12	35.72	32.904	41.256	14.848	23.744
15.488	12.024	17.84	12.152	24.576	11.648	20.08	16.368	8.744	8.184	10.552	15.416	12.576	10.784	29.4	17.984	22.968	33.216	37.832	21.304	21.912
13.232	10.536	19.888	12.656	24.864	15.656	20.28	17.32	9.504	8.984	8.528	10.744	14.448	11.336	29.208	17.128	23.4	35.48	44.016	21.576	21.848
13.992	8.808	17.064	11.344	23.864	9.76	19.48	17.632	8.792	8.648	9.4	14.312	13.952	11.592	27.192	17.096	16.728	34.664	42.112	22.608	22.536
10.856	9.992	18.256	11.352	26.088	8.272	19.776	13.848	8.608	8.888	7.048	12.472	15.768	9.912	24.528	23.112	15.848	36.912	40.576	14.872	29.32
11.992	11.696	17.12	15.928	23.832	8.808	19.144	14.64	9.376	8.336	7.944	13.448	15.776	7.552	26.752	33.104	16.896	33.832	42.848	15.232	25.96
12.688	7.856	17.664	15.864	23.672	10.272	20.304	15.656	10.24	9.68	5.76	12.624	12.68	7.728	28.56	33.952	15.912	35.376	39.136	18.376	28
13.312	9.496	16.96	15.568	22.552	11.664	14.28	16.832	10.424	8.488	5.856	15.024	16.128	10.472	26.376	33.36	16.024	33.544	16.776	15.632	27.76
12.76	10.232	19.848	14.016	14.664	12.4	13.888	19.072	8.904	7.728	6.64	13.328	15.6	9.192	28.136	32.832	15.536	19.976	17.552	16.12	27.536
12.88	10.368	15.552	13.968	15.48	12.912	12.44	18.208	10.6	8.392	15.088	11.904	13.896	11.528	26.448	32.704	17.752	19.576	17.688	30.504	28.384
15.296	11.136	18.528	13.376	16.272	11.448	13.8	17.128	8.352	7	13.64	10.512	14.816	11.192	27.448	32.632	16.592	20.488	15.512	31.464	28.12
16.016	9.128	16.936	7.112	15.016	11.896	14.64	16.312	12.472	7.208	14.848	9.952	14.04	8.84	28.216	32.208	16.312	25.184	17.248	31.592	27.808
14.16	7.112	18.688	8.704	16.04	13.752	15.88	17.968	11.688	8.672	14.56	9.448	13.064	12.656	26.144	32.208	17.392	25.824	14.52	32.936	26.512
14.096	12.064	17.976	8.184	14.56	11.416	14.52	16.416	13.816	7.712	15.088	10.608	12.256	16.736	29.28	34.04	16.96	26.616	16.664	33.584	21.192
14.232	10.088	18.184	10.472	6.688	10.408	13.808	18.352	13.584	8.272	10.888	11.72	13.032	17.68	9.36	34.104	17.208	33.264	16.528	33.472	26.416
12.8	7.84	17.28	9.08	9.288	10.464	13.92	16.192	13.288	7.8	10.36	10.368	14.944	18.408	10.856	31.48	16.528	34.328	17.008	25.512	23.36
11.92	10.256	18.416	6.496	8.992	11.744	14.248	11.336	13.584	5.864	8.36	10.784	15.52	17.608	8.888	23.976	16.712	35.456	17.08	25.432	25.216
13.232	7.632	16.608	9.4	6.6	12.504	14.408	14.416	11.584	6.68	9.208	10.432	15.12	19.128	8.088	22.744	15.568	33.144	17.168	25.576	22.896
13.088	4.664	15.472	9.352	8.504	8.824	15.224	14.52	12.928	6.504	6.976	10.912	17.944	17.84	32.296	22.872	16.056	8.224	17.136	23.952	25.384
15.16	3.328	17.952	9.984	9.36	8.088	13.192	15.72	13.944	3.864	12.88	16.592	15.04	17.52	17.704	21.04	15.84	9.2	13.96	25.776	22.08
12.192	8.232	16.416	8.224	9.648	8.64	12.408	13.36	12.008	10.552	12.88	17.12	17	17.128	15.488	24.408	18.28	29.912	16.344	27.464	28.12
15.432	6.624	15.76	15.112	9.432	3.792	14.104	13.488	13.12	8.256	11.96	22.536	13.656	20.56	15.992	23.056	16.848	32.696	14.912	27.288	23.608
14.136	9.312	13.904	7.824	12.392	5.616	12.568	13.856	12.872	12.184	6.416	22.088	15.592	17.416	16.984	21.984	16.656	32.624	18.152	26.52	25.144
15.096	5.232	14.32	18.6	10.088	8.816	16.16	10.88	14.176	10.304	12.336	20.904	17.024	15.904	15.24	23.408	11.048	32.088	14.576	27.352	25.472
14.16	9.576	14.544	17.496	13.32	9.056	12.28	10.704	13.576	12.032	9.096	21.552	13.632	14.232	15.08	21.64	9.56	30.688	16.88	7.512	25.848
14.728	7.032	14.088	15.736	12.2	6.776	14.384	11.088	13.144	9.96	11.512	22.152	14.064	15.848	15.12	24.56	17.16	32.112	12.904	10.472	22.64
16.952	8.776	13.848	16.376	11.856	6.952	17.288	11.472	14.248	10.4	8.208	20.528	16.072	12.976	16.824	23.216	17.832	31.56	13.92	8.88	23.488
13.624	11.552	15.768	17.992	11.264	6.008	16.008	13.824	13.288	9.096	12.984	20.888	18.064	13.816	16.512	21.704	18.536	30.792	29.808	10.768	24.992
13.4	10.408	13.888	15.208	11.64	6.432	13.592	14.264	12.264	11.152	11.608	21.584	14.552	15.28	16.264	21.576	34.552	26.776	28.856	7.216	24.552
13.856	10.6	16.024	16.328	12.424	8.032	15.352	12.88	14.592	8.6	11.44	12.648	16.672	16.312	17.736	22.496	22.4	28.232	29.176	30.696	24.016
15.648	11.088	15.216	15.08	17.048	8.184	15.672	15.376	11.576	14.424	7.216	13.4	14.552	16.4	16.768	24.192	34.456	26.592	27.4	31.808	22.44
14.512	10.464	14.856	17.64	16.008	7.072	15.496	15.384	13.248	13.2	16.6	13.84	17.24	14.576	16.432	24.688	35.12	14.144	26.952	32.056	24.184
12.008	9.264	16.48	18.248	16.056	7.136	14.136	12.392	12.392	13.168	16.752	12.768	16.08	15.504	15.328	24.576	36.304	13.632	28.888	31.424	24.104
14.872	8.824	15.712	17.352	17.048	6.808	14.288	16.256	13.872	13.584	14.48	14.848	16.128	16.68	15.952	20.296	13.976	11.728	11.416	32.648	23.496
15.736	9.584	13.624	17.592	15.408	8.424	16.848	13.888	11.736	9.408	10.6	13.656	16.616	15.472	17.776	18.672	15.376	12.296	10.128	31.512	22.32
17.84	9.888	9.72	18.472	17.08	8.304	15.68	13.64	12.048	5.704	9.656	14.8	14.728	13.352	15.736	19.832	16.016	10.992	11.64	16.976	23.496
15.064	7.744	8.808	17.528	17.192	8.288	16.376	15.552	11.064	6.536	14.608	11.856	17.872	15.384	16.672	20.296	17.312	11.592	11.776	16.176	26.384
11.48	9.392	8.984	18.984	16.12	8.48	15.776	17.464	11.904	4.84	10.984	11.496	21.296	15.632	14.544	20.216	14.696	11.624	11.36	13.976	27.096
13.648	10.512	8.832	17.432	15.112	8.144	16.448	15.536	11.8	3.448	9.568	11.232	21.536	16.28	15.608	18.656	30.592	12.216	12.12	17.816	26.608
14.328	8.048	12.968	15.336	16.36	3.432	16.496	17.528	12.712	4.496	13.72	12.6	23.808	15.984	13.736	20.28	30.648	12.64	12.712	8.368	26.528
9.96	11.032	14.528	16.832	14.408	2.36	16.664	15.496	11.84	3.504	11.792	13.488	23.12	24.896	14.536	19.592	32.416	37.584	11.072	7.392	25.76
12.936	9.92	14.208	17.672	21.408	5.96	17.304	14.52	10.8	6.184	14.352	14.512	23.584	26.072	13.008	20.864	30.72	35.784	10.96	10.272	27.304
13.592	8.072	16.584	17.032	21.464	9.792	16.28	16.432	12.896	6.048	11.176	15.072	20.768	26.072	10.976	32.304	31.976	36.464	35.072	9.128	26.688
13.52	22.36	13.32	14.408	23.048	9.888	15.816	12.464	12.928	11.848	11.112	11.216	22.744	24.208	12.032	31.088	32.328	37.624	35.744	8.2	27.672
13.648	21.184	14.072	17.536	21.648	2.944	16.288	12.96	14.04	10.576	9.544	13.096	23.248	21.304	11.416	30.272	31.088	35.952	35.208	7.784	28.144
9.048	20.816	12.72	17.376	20.096	4.824	16.928	12.808	13.448	13.4	7.736	12.416	21.688	18.592	11.792	29.096	31.504	16.032	34.912	11.04	27.16
8.4	24.072	15.104	13.896	21.312	3.544	16.776	12.448	12.016	12.904	10.144	11.568	20.376	21.288	11.872	18.272	31.544	16.392	37.144	12.552	26.768
9.432	20.592	13.664	14.88	21.792	8.152	15.872	12.384	10.72	11.856	8.992	14.056	21.256	23.208	10.592	16.816	32.448	16.36	36.328	13.056	28.032
9.664	21.336	16.576	16.264	19.992	7.592	17.352	11.416	13.808	13.832	10.88	13.24	18.904	21.36	9.712	15.848	29.848	18.056	34.072	9.512	27.632
11.144	20.576	9.76	17.952	22.544	3.512	16.896	9.528	13.24	12.224	12.592	12.28	18.848	20.272	10.744	17.648	35.376	17.064	34.264	21.56	30.888
9.52	22.864	9.928	17.752	16.384	6.064	17.456	11.064	12.52	12.56	12.632	11.008	21.624	20.568	12.432	16.424	35.584	17.288	36.864	22.208	29.76
10.896	22.304	16.04	15.208	13.24	5.488	17.328	9.576	11.72	8.568	8.904	15.016	21.712	21.848	13.376	16.792	35.872	15.576	34.008	21.68	30.84
11.344	21.392	18.12	16.168	12.168	8.24	17.008	12.224	12.248	10.304	11.76	14.432	18.44	22.48	11.44	15.896	36.088	17.72	34.84	21.288	31.488
9.072	21.632	16.416	17.304	14.088	1.496	15.304	10.304	14	13.552	10.184	13.352	17.856	22.336	11.352	15.696	35.08	35.648	24.688	23.04	19.736
8.984	22.376	17.672	15.88	15.072	3.92	16.312	9.64	13.464	12.448	9.44	19.632	20.072	20.656	19.832	17.616	15.36	36.024	26.288	22.936	20.4
9.368	22.512	18	14.656	11.216	3.312	16.248	10.48	12.776	11.736	7.88	17.472	19.192	17.496	21.704	15.536	14.304	35.528	27.344	22.976	24.096
4.336	21.672	15.68	14.088	12.56	3.408	16.784	12.272	11.096	10.424	6.376	20.768	20.96	16.216	22.848	18.704	24.904	31.848	24.88	23.568	21.568
8.352	14.416	18.12	17.048	12.096	7.896	17.112	9.904	14.68	11.048	8.272	20.664	19.72	16.68	23.568	21.008	25.616	35.16	24.712	23.928	21.976
5.624	13.68	16.952	17.576	13.784	7.024	16.752	11.36	15.416	12.208	11.28	21.072	18	15.256	21.032	17.4	27.704	32.744	23.752	20.904	22.264
5	11.568	17.56	18.664	12.592	6.504	18.528	12.64	14.504	11.08	8.456	19.92	20.872	18.232	23.2	28.592	25.464	33.44	25.08	22.256	22.768
8.824	15.936	15.576	18.712	10.376	7.48	14.968	11.944	12.672	12.168	11.904	20.48	18.168	16.848	22.832	28.856	25.992	32.504	25.696	19.92	21.016
7.576	15.904	14.312	18.96	16.664	9.192	18.96	11.776	11.592	8.648	8.36	20.384	20.832	15.16	23.568	27.856	29.44	35.104	24.888	20.968	20.496
7.864	16.88	13.248	19.776	15.592	6.872	18.392	12.88	12.504	11.424	11.488	17.192	20.272	18.384	22.216	29.208	13.392	34.008	27.584	21.784	21.256
10.096	16.712	12.88	18.96	15.472	5.528	19.072	12.416	12.76	9.488	10.464	18.088	19.52	15.536	21.904	13.768	13.944	33.752	24.48	31.872	22.936
4.944	15.552	12.72	17.152	18.384	7.552	18.096	13.232	11.824	10.92	3.232	18.04	21.912	16.336	20.52	10.528	13.912	34.128	26.112	30.888	20.504
6.168	11.712	12.848	18.016	16.048	11.192	19.704	11.064	10.568	11.448	3.8	20.928	21.44	15.128	19.816	11.072	14.768	33.64	26.416	32.368	22.544
7.872	12.384	13.168	18.416	17.36	11.464	18.616	10.584	11.392	10.264	2.592	19.368	21.992	21.48	22.512	14.224	12.976	34.768	24.504	30.784	19.12
8.984	14.176	13.936	18.96	16.032	11.208	17.256	12.48	12.064	11.968	3.776	19.512	21.056	21.544	20.944	11.824	14.048	34.328	16.136	20.976	28.984
9.096	6.16	13.976	19.856	13.36	7.568	17.872	11.248	12.104	10.424	4	20.608	24.208	21.2	21.192	12.72	13.48	34.2	15.984	22.48	31.2
7.832	5.976	16.624	20.408	15.552	6.504	18.8	9.656	11.768	11.192	8.616	20.224	23.344	27.112	22.456	11.816	30.744	34.656	16.24	21.768	30.04
8.824	8.176	15.024	18.472	16.912	8.968	17.136	11.928	12.648	10.024	7.752	21.968	21.104	28.944	20.208	11.752	30.056	33.376	27	6.792	31.08
6.776	9.488	13.976	19.68	13.424	7.984	19.248	10.992	11.128	9.768	7.512	21.272	21.064	28.12	21.496	12.952	29.464	32.696	26.104	19.12	29.36
4.504	5.632	15.112	13.896	13.392	11.592	17.512	11.136	13.008	11.224	6.112	13.896	22.728	29.176	21.888	12.144	29.272	29.952	25.216	17.296	20.056
8.4	9.224	14.728	10.48	15.072	11.912	13.528	9.712	12.568	8.96	6.64	15.864	23.92	23.568	22.048	12.528	30.928	31.32	26.184	18.168	17.8
5.664	2.32	13.608	13.456	15.8	11.424	9.88	10.344	13.64	7.792	6.864	14.416	24.952	24.008	22.32	11.84	30.608	33.984	25.688	17.592	20.536
10.08	8.792	15.336	15.64	15.064	11.968	10.92	12.76	14.344	7.728	22.888	13.384	21.592	27.728	21.656	14.056	32.608	32.952	18.912	21.672	21.776
5.576	5.568	10.36	10.904	15.752	5.192	9.992	10.872	11.76	6.464	16.208	13.936	22.904	27.832	20.984	11.944	32.168	37.568	21.336	17.648	20.544
7.192	7.056	11.28	14.736	14.472	7.632	9.144	10.936	13.672	9.288	16.344	14.592	24.296	27.448	20.416	12.456	29.872	33.144	20.608	19.416	19.16
7.128	1.84	12.64	13.456	17.248	7.408	8.904	11.768	14.32	9.096	18.16	13.272	22.344	28.44	7.584	22.608	32.832	32.856	21.136	20.168	29.208
6.808	9.112	12.8	14.416	14.976	5.576	11.152	12.968	13.24	10.104	18.112	13.856	22.912	20.6	5.704	24.056	31.592	32.296	22.416	18.672	27.336
8.272	6.344	11.344	14.144	13.536	9.808	11.744	11.056	15.872	9.52	17.12	12.824	26.024	20.896	8.016	26.32	30.072	32.992	19.472	22.096	26.744
6.112	4.92	11.608	11.84	16.72	9.64	12.528	11.176	15.608	9.712	17.208	13.544	27.584	20.328	8.04	25.12	30.424	33	19.712	22.504	27.112
8.792	6.352	13.352	11.856	18.072	9.304	12.952	11.712	14.976	6.512	18.048	13	29.552	20.552	7.536	23.688	31.864	31.128	21.664	19.76	27.176
8.848	8.792	13.4	16.464	17.936	4.376	8.64	10.504	14.336	6.944	20.968	13.744	26.712	21.192	5.584	23.568	32.08	31.992	19.872	11.328	19.016
5.128	15.664	12.752	16.608	18.168	8.8	9.232	9.216	13.12	6.456	21.344	14.44	29.112	19.56	6.696	22.488	35.4	32.872	44.24	12.064	19.008
10	13.472	12.856	12.264	16.96	9.64	9.896	10.12	13.08	5.256	19.824	17.92	28.12	17.752	7.112	26.4	36.76	34.16	45.368	10.776	21.304
7.672	12.624	13.544	12.232	18.008	9.432	11.744	9.064	13.584	8.104	23.088	18.32	29.48	19.392	8.768	24.152	16.856	31.624	44.336	10.592	19.536
9.344	16.76	12.48	11.56	16.368	9.096	11.296	9.368	18.088	6.488	20.984	17.944	26.768	18.76	22.712	26.24	17.032	7.136	47.768	22.048	19.312
10.592	14.696	12.816	8.88	18.968	7.256	11.04	9.008	18.608	5.688	22.584	18.36	28.584	20.048	19.368	22	35.184	9.824	41.376	21.24	21.984
9.56	14.208	11.056	10.832	17	8.328	11.08	16.592	18.184	6.968	22.16	15.232	26.568	18.8	20.808	27.448	35.328	8.672	46.344	24.568	20.936
11.136	13.616	11.384	9.936	16.912	13.048	12.872	15.488	15.024	7.032	23.584	18.96	28.104	18.072	23.928	23.184	34.36	10.176	44.136	22.952	21.28
11.896	16.488	12.248	11.44	15.576	10.816	10.696	15.488	14.072	6.688	24	18.072	26.504	31.232	20.688	24.728	35.136	9.36	45.976	11.968	22.216
9.016	15.416	11.272	8.704	17.272	13.952	10.272	16.464	13.144	7.464	23.112	17.576	27.064	27.12	21.112	25.616	33.72	8.208	43.904	13.536	20.768
10.552	16.752	10.248	11.528	17.704	14.48	9.192	14.344	16.08	5.496	23.608	18.824	23.784	29.992	21.064	21.664	35.184	10.344	42.464	30.376	17.952
10.84	16.368	11.24	8.032	17.056	13.664	9.032	15.928	9.464	6.376	20.52	19.288	22.008	25.912	21.68	21.648	34.536	8.928	42.056	14.8	23.056
10.68	15.272	16.6	10.088	18.936	12.536	11.304	15.016	10.288	9.376	21.824	16.736	21.144	24.808	8.648	26.12	15.136	9.136	44.024	14.584	22.376
11.696	16.6	18.392	8.968	16.392	9.92	9.192	14.104	10.392	9.416	22.624	18.056	19.552	26.768	7.64	26.424	16.336	8.56	42.672	14.888	20.968
9.784	14.264	16.096	9.912	15.68	10.352	10.912	14.392	11.424	8.496	22.808	17.84	22.232	29.008	6.424	22.896	17.96	11.584	43.832	14.656	21.656
6.704	14.952	12.12	13.232	16.232	11.256	9.704	13.352	12.12	7.648	22.528	17.16	22.128	27.136	8.168	17.336	15.552	10.64	27.688	14.104	23.152
9.272	14.528	11.592	14.288	16.088	10.864	9.576	17.552	11.944	8.008	12.104	19.464	19.056	31.008	8.432	16.616	25.76	11.144	29.552	19.064	22.208
7.48	14.92	13.832	14.208	15.064	9.84	8.288	19.552	10.56	7.232	13.792	18.192	21.408	25.856	7.448	22.936	27.368	9.224	32.48	18.896	21.608
6.72	13.736	15.688	14.232	16.24	10.28	14.496	15.968	12.968	9.888	13.48	18.264	22.48	25.344	7	21.992	22.56	11.664	28.64	12.976	28.832
8.144	16.416	15.944	14.288	16.56	9.392	12.144	17.48	13.208	9.44	16.28	17.08	23.624	26.008	27.344	19	23.68	26.704	28.736	19.464	27.744
10.056	17.504	14.768	13.368	17.184	8.912	12.632	17.912	13.84	9.056	14.048	18.632	20.824	25.464	27.512	18.376	14.144	29.552	31.256	19.848	16.776
7.24	13.992	15.288	13.456	15.616	9.632	14.712	15.352	12.776	11.392	15.008	16.248	23.032	31.6	27.784	25.568	12.696	27.32	28.44	13.544	14.504
7.048	15.896	14.24	13.688	17.824	9.76	15.56	16.232	10.4	8.192	12.736	20.992	22.752	28.728	25.608	24.272	10.632	27.952	28.208	14.84	17.656
11.008	17.84	12.952	11.984	13.216	9.672	13.32	16.304	11.784	8.552	11.784	21.264	17.744	25.312	14.68	25.992	12.896	29.64	25.96	15.176	16.32
9.328	15.696	15.128	13.424	14.48	12.568	12.88	17.76	12.888	8.728	13.608	21.344	17.6	27.608	15.016	16.24	12.608	27.024	26.84	18.392	16.88
6.8	16.2	15.856	15.016	14.112	12.688	13.44	16.928	11.952	8.24	14.72	19.664	21.128	28.264	17.128	17.36	13.256	28.032	32.136	22.32	16.28
9.728	17.096	13.632	13.512	13.536	11.008	11.296	14.656	12.576	8.288	13.664	21.496	19.68	24.792	18.04	15.6	13.96	29.6	26.872	22.488	15.208
7.008	17.392	17.176	10.96	13.792	12.112	11.992	14.528	10.528	8.784	14.776	16.488	23.328	23.8	16.832	17.624	12.584	29.152	27.968	23.032	18.144
8.408	18.112	14.304	12.288	17.632	13.048	12.176	14.912	8.88	10.544	19.408	15.96	26.144	26.088	17.176	16.472	14.4	27.576	29.112	7.872	22.016
6.88	15.88	15.496	11.576	17.68	14.024	11.296	13.176	9.912	10.368	17.984	15.64	28.936	25.192	17.832	17	11.592	26.2	30.552	9.168	18.44
19.84	16.864	13.352	8.68	18.456	12.504	12.768	15.552	8.72	9.152	19.664	17.984	20.416	25.68	16.016	17.328	13.224	31.512	32.192	7.408	20.928
19.08	16.52	14.432	10.272	16.272	10.344	11.36	11.784	9.912	10.952	15.488	18.224	19.968	24.256	17.656	29.336	12.224	32.232	27.72	8.408	20.944
19.512	19.184	16.232	9.712	17.488	16.832	15.896	11.048	8.944	11.072	17.4	17.888	20.52	24.72	17.624	27.944	12.032	30.264	21.56	22.232	21.776
18.648	16.832	14.88	8.84	15.568	16.896	13.984	12.376	8.032	11.328	16.392	18.88	18.888	24.744	16.256	25.8	10.688	31.216	22.56	22.504	19.808
17.584	15.144	16.272	9.48	15.664	15.224	15.216	11.656	7.104	6.224	16.8	18.256	21.944	24.456	15.536	25.12	11.624	32.632	23.512	20.416	19.2
18.592	18.312	11.776	9.568	15.808	15.416	14.672	12.296	7.144	8.08	16.784	18.936	20.608	25.672	15.792	17.416	12.568	30.856	19.64	20.744	15.096
17.648	16.696	12.664	9.936	14.2	16.6	11.208	12.488	5.736	7.952	17.544	18.552	17.896	12.16	16.992	17.68	14.488	31.824	23.896	22.456	15.216
15.64	16.376	13.184	9.808	16.192	17.672	12.088	11.688	12.192	11.52	16.376	18.12	19.528	17.08	16.28	13.776	12.776	18.432	23.792	22.584	16.672
18.648	8.808	13.432	6.456	16.44	15.056	10.28	12.456	10.632	8.08	18.328	20.552	21.696	16.328	14.896	11.144	12.152	31.424	24.896	21.512	17.952
16.704	9.248	10.064	7.512	17.016	14.552	11.256	13.448	9.656	10.688	18.544	18.624	19.2	15.768	15.648	11.448	13.344	31.664	21.744	19.368	14.304
19.88	8.08	12.52	7.616	16.032	14.728	11.184	16.648	11.032	8.824	15.408	19.32	19.536	12.896	18.392	10.888	11.952	31.84	25.008	22.744	14.576
16.304	8.864	10.696	9.648	15.416	13.592	11.992	18.184	14.424	6.648	16.36	17.664	22.144	14.984	18.088	10.888	13.576	11.736	21.4	14.984	15.808
19.624	7.496	12.568	6.392	15.688	15.712	12.4	13.832	13.36	8.28	17.76	17.688	19.528	14.272	17.264	12.912	10.952	15.816	21.064	17.704	16.072
16.792	10.528	9.56	11.536	15.048	15.016	11.088	14.08	6.472	8.952	14.512	17.72	20.096	14.608	18.136	14.352	31.048	14.672	20.76	16.952	16
16.344	18.304	12.256	10.048	16.856	15.744	11.16	13.36	8.384	8.704	17.144	17.928	19.76	14.504	17.832	11.136	29.544	14.128	20.936	16.552	15.312
16.56	17.92	13.24	11.336	15.12	15.928	10.752	15.928	9.352	7.616	19.384	18.52	28.992	15.68	18.44	12.384	29.8	16.944	20.424	15.424	15.104
17.696	19.72	9.536	11.224	15.184	15.664	11.872	17.36	8.784	11.224	19.312	18.48	28.528	14.672	19.448	35.368	30.584	16.056	20.368	40.712	24.112
19.136	20.096	10.968	10.616	14	15.144	11.648	14.776	7.776	11.808	15.376	19.808	28.792	13.208	17.176	36.424	27.992	32.168	20.632	40.896	24.04
15.016	18.064	10.984	8.36	21.52	15.352	10.552	15.44	8.52	10.424	17.232	19.392	30.328	15.504	17.704	35.104	28.968	31.104	23.288	9.544	24.472
16.816	18.216	11.904	9.576	22.208	15.44	11.384	14.272	10.816	8.296	16.328	12.184	30.824	14.256	18.744	34.648	30.376	34.432	22.752	9.552	26.432
18.464	18.392	10.728	11.744	22.896	14.04	12.208	14.056	9.104	10.864	22.104	11.832	29.624	15.968	19.736	24.464	30.968	31.144	25.4	8.864	23.408
15.36	20.2	12.176	9.784	21.288	16.032	10.144	12.216	10.544	12.6	20.736	19.064	28.936	13.088	8.608	23.248	31.216	34.56	25.08	25.2	22.648
15.232	16.48	11.224	11.256	20.696	12.536	13.328	13.32	10.136	13.64	20.44	16.888	30.056	14.6	9.24	22.312	32.032	33.536	23.248	26.048	25.344
16.376	17.912	11.44	12.144	17.88	14.624	11.776	13.984	10.848	11.688	20.024	17.928	29.304	15.432	8.688	12.568	32.968	32.04	38.576	25.976	24.872
18.608	17.328	12.44	12.48	18.688	10.216	13.312	14.04	10.96	12.416	22.784	17.08	30.088	14.736	7.944	13.8	33.288	31.56	39.28	17.352	31.864
13.536	18.728	13.608	16.08	17.248	9.392	11.248	13.112	10.64	11.792	21.144	19.168	28.664	14.824	8.984	13.288	33.144	31.68	40.6	35.768	32.568
15.656	16.704	13.88	19.12	16.728	10.688	11.952	13.264	11.952	12	19.496	18.496	31.808	13.72	7.536	12.816	34.064	29.904	38.72	34.416	31.6
17.352	18.176	15.464	17.56	16.032	9.48	12.856	12.472	11.696	12.344	19.544	16.376	31.968	13.312	9.392	12.648	32.04	32.736	39.776	34.288	29.896
14.44	20.248	15.568	18.864	10.144	9.968	11.696	13.504	9.296	11.496	21.672	19.32	28.688	13.264	8.84	12.184	29.216	31.664	36.864	32.152	30.28
16.152	18.76	13.784	17.488	10.056	11.352	11.584	14.296	12.28	13.632	16.968	16.456	29.128	15.696	9.376	11.968	27.912	30.752	39.976	35.376	32.016
14.48	15.112	12.624	18.512	13.576	12.648	12.008	15.224	10.952	13.832	23.832	17.704	26.08	16.592	7.432	13.056	25.936	30.744	39.168	34.984	32.624
15.768	16.784	14.096	17.2	13.256	8.176	12.56	11.808	13.256	9.616	21.88	17.864	27.032	14.272	21.064	12.072	7.44	30.752	39.304	34.096	30.456
15.504	21.504	13.936	18.592	12.76	6.728	12.496	10.904	13	11.44	23.264	17.032	29.192	15.064	22.08	12.032	7.68	31.376	42.056	32.112	31.032
15.952	21.808	12.68	16.92	18.888	5.608	10.36	10.136	11.568	6.928	23.024	18.856	25.344	14.672	20.776	11.904	6.864	29.976	41.032	35.56	33.352
16.816	24.408	17.736	16.824	19.272	4.528	12.96	12.104	9.68	8.744	20.056	17.672	26.792	27.448	20.208	12.024	7.288	33.912	38.296	34.448	32.48
18	23.048	20.12	20.176	20.64	7.728	11.112	10.08	9.496	8.04	22.36	18.856	28.44	34.624	9.76	12.704	9.912	20.464	38.392	35.032	33.104
13.712	25.568	13.968	20.504	18	7.24	13.68	10.248	7.608	7.272	16.384	15.56	26.808	24.624	8.928	12.176	8.464	18.664	40.448	34.288	32.368
16.4	19.448	13.8	20.304	20.296	5.792	13.536	11.52	7.808	7.664	16.976	13.392	24.656	23.464	8.08	12.936	7.352	22.568	37.976	32.928	30.52
16.36	23.808	14.008	17.064	18.856	7.36	10.8	7.792	8.056	12.368	11.808	13.256	25.16	26.256	8.76	12.76	9.44	20.496	41.04	34.08	31.688
15.008	22.28	14.28	17.808	17.496	5.272	11.688	8.184	6.904	7.184	13.352	14.896	27.688	26.4	8.16	12.28	30.4	19.688	40.952	33.864	32.544
18.544	21.48	14.32	15.968	20.88	5.824	12.352	9.304	7.104	6.08	10.544	13.888	25.672	29.44	7.888	12.56	27.056	19.184	38.024	32.464	31.256
15.32	23.024	15.656	18.376	21.24	9.392	16.368	8.488	8.288	8.592	19	13.36	28.736	31.328	8.088	13.016	27.84	21.84	41.016	39.688	15.592
14.984	23.736	15.12	18.632	20.072	9.48	15.144	6.208	8.36	11.232	19.208	13.544	26.52	29.632	8.28	12.464	26.296	33.768	40.8	39.16	17.928
19.216	23.088	14.728	17.224	17.336	8.712	14.712	7.36	6.792	14.496	17.816	14.56	29.432	30.64	10.032	13.736	26.92	9.912	39.72	14.992	16.392
15.312	23.824	14.056	20.472	17.448	8.592	13.528	9.48	11.632	11.12	20.6	13.744	27.72	29.896	7.352	26.96	27.056	11.456	36.864	15.36	16.664
18.824	23.296	25.064	11.184	17.632	11.504	14.536	9.992	9.896	10.936	17.4	12.28	25.8	28.776	8.896	30.504	29.208	11.432	42.056	14.336	15.2
17.56	22.6	23.24	10.424	18.216	9.12	12.928	8.88	10.776	10.944	17.624	14.552	26.368	31.664	9.296	26.576	25.68	11.016	36.208	15.656	26.928
17.104	25.16	22.248	10.352	18.208	7.768	12.88	9.104	10.08	13.584	15.56	18.552	25.08	32.776	9.912	29.168	29.672	12.04	39.704	39.088	31.232
15.36	24.496	19.184	12.648	15.848	7.64	12.504	9.528	9.056	12.416	15.632	21.184	25.144	33.32	6.8	18.856	25.472	10.808	39.584	39.784	30.576
15.136	21.264	17.4	13.352	17.248	6.376	14.08	11.824	11.808	14.96	15.064	17.08	23.256	31.664	23.576	22.952	26.064	36.44	49.84	25.256	27.84
14.16	22.344	17.816	11.656	17.656	8.12	13.872	10.224	10.536	13.032	16.192	18.696	22.672	32.456	22.776	21.352	24.448	32.448	47.704	8.528	30.744
14.128	22	19.456	11.28	16.432	6.2	14.816	10.56	14.312	12.392	18.776	19.448	21.896	30.848	23.976	23.032	28.288	31.6	30.328	7.432	28.68
12.64	24.416	19.864	12.608	17.08	6.208	13.16	10.624	15.304	13.104	15.944	19.256	25.608	31.624	22.128	22.816	26.48	34.96	28.544	16.096	29.968
13.368	23.2	18.664	13.184	16.496	4.76	14.52	10.04	14.584	12.312	18	19.472	24.376	31.44	22.128	27.36	26.136	32.008	32.104	16.536	28.544
15.864	22.84	17.064	18.464	18.28	5.96	13.928	16.456	11.512	11.896	14.568	16.952	22.464	31.432	25.36	24.728	29.272	30.976	30.736	13.904	27.4
12.384	24.792	16.56	17.176	17.64	8.56	12.96	13.288	9.528	13.032	14.656	16.944	29.664	29.92	17.528	24.848	27.056	34.576	29.304	15.952	29.576
11.536	21.224	16.272	18.56	18.104	7.8	15.472	13.544	6.48	12.568	14.992	17.072	28.832	24.728	28.768	25.792	28.12	34.112	31.456	16.672	26.032
13.992	23.28	18.632	19.648	18.48	7.104	16.968	14.92	9.336	10.264	8.424	16.56	28.6	23.48	29.304	25.6	28.624	34.848	29.48	14.552	28.24
10.408	20.512	18.088	19.64	18.368	6.568	13.584	15.2	4.376	11.472	12.408	16.264	29.376	23.648	29.944	27.416	25.912	19.744	31.16	14.8	26.184
10.576	24.744	16.728	19.896	17.056	8.112	10.944	14.536	8.992	13.592	14.28	16.944	30.464	25.04	30.104	11.952	27.776	21.36	31.48	13.552	26.216
12.936	21.64	17.928	17.888	18.872	7.912	12.344	11.784	8.04	11.768	13.896	18.688	27.384	25.784	29.544	10.336	28.608	20.24	29.64	16.824	29.672
15.16	24.064	16.584	19.4	18.664	9.496	13.888	9.84	8.288	10.968	12.144	21.184	22.064	26.92	28.072	11.528	27.328	21.296	31.696	14.56	20.32
12.024	8.232	15.712	20.352	17.632	5.936	15.224	11.88	7.552	12.96	12.44	22.16	24.216	24.304	17.888	11.712	26.4	11.896	33.728	15.52	21.128
11.592	9.36	17.664	20.456	18.432	5.272	14.6	13.32	4.448	8.936	12.976	20.248	22.376	25.112	19.448	10.776	26.096	7.928	29.368	37.976	18.336
12.584	9.8	17.688	16.992	15.824	7.448	13.88	13.776	5.064	11.272	10.472	21.56	21.776	28.44	8.2	12.2	33.824	9.8	30.728	11.584	20.296
10.744	8.24	14.472	17.472	17.168	7.688	14.824	10.136	6.96	8.904	15.68	21.296	23.6	29.192	8	23.24	32.576	7.912	31.472	13.616	21.712
12.104	10.184	14.96	17.336	17.952	7.976	14.736	8.064	6.128	12.32	13.864	19.048	24.456	11.872	5.192	24.512	32.104	8.752	33.624	15.248	20.664
13.32	10.648	15.152	17.808	18.816	10.24	14.616	9.136	4.832	11.992	11.024	20.032	23.376	14.976	6.64	23.544	31.888	10.928	32.992	13.928	23.456
7.136	8.712	16.208	19.608	18.096	7.296	9.12	11.008	6.776	12.76	10	20.432	22.72	10.12	6.824	23.28	31.944	13.104	32.08	14.288	17
16.552	10.824	16.112	17.328	19.312	8.576	9.44	11.008	7.776	8.096	9.144	20.688	23.296	10.12	8.976	22.936	33.12	9.864	30.632	12.224	15.312
13.576	9.664	16.216	18.824	20.576	9.712	8.072	10.704	6.688	9.776	10.264	20.888	24.784	9.912	6.272	23.136	33.16	11.56	31.808	13.44	14.272
13.288	11.104	14.728	20	18.464	10.352	10.128	9.608	7.016	8.456	10.16	20.536	21.096	9.888	7.328	22.208	33.16	10.888	32.456	11.68	17.696
14.384	10.624	14.656	16.376	17.728	10.6	8.216	9.624	10.12	10.112	9.944	21.536	22.44	13.4	7.792	21.256	32.248	9.648	33.704	12.512	18.512
12.248	10.16	14.336	19.176	18.664	9.08	12.296	10.232	7.856	9.656	14.064	12.312	23.264	10.616	5.896	21.928	13.776	11.888	32.432	26.312	15.624
15.984	10.568	13.392	20.184	20.056	9.376	12.6	8.64	9.672	9.024	11.112	11.136	21.704	12.504	6.304	22.784	13.632	32.128	30.544	25.032	17.616
13.016	8.768	13.2	13.808	14.256	10.664	10.088	10.632	13.048	8.488	11.04	11.112	23.216	13.848	13.48	23.688	13.68	32.792	29.16	25.008	14.952
15.84	7.52	14.504	14.64	14.624	7.376	9.552	8.4	11.424	7.248	12.92	11.304	24.336	10.128	14.384	24.928	13.824	31.36	30.28	26.584	16.352
16.04	10.256	14.8	20.56	15.216	10.24	10.408	8.608	15.216	7.864	9.4	11.216	25.84	12.384	14.264	22.576	15.448	30.896	30.976	25.688	16.168
14.968	11.208	15.352	20.912	15.96	10.232	10.256	8.408	14.744	7.712	10.128	17.032	25.864	15.336	12.688	24.52	15.736	31.216	31.696	16.52	16.648
15.608	6.688	13.888	21.56	16.12	8.432	6.992	9.592	6.112	6.68	13.872	16.888	23.136	13.64	11.504	24.552	14.408	28.336	30.568	15.064	13.512
14.352	12.608	12.584	20.024	15.096	7.744	5.64	9.304	11.712	7.544	6.592	16.592	23.992	14.44	13.256	23.728	14.44	32.24	31.36	17.632	15.592
12.576	11.384	15.824	22.472	14.896	6.648	4.552	10.008	9.744	4.624	9.656	15.704	25.04	20.936	13.024	23.688	24.128	28.928	32.848	34.192	14.664
12.064	9.192	15.232	21.864	15.616	9.528	2.952	11.888	9.296	5.424	8.352	18.864	25.24	19.648	12.56	24.232	23.456	30.024	30.872	32.2	17.048
13.864	6.776	17.864	20.544	15.72	12.136	5.224	11.152	8.52	6.472	6.944	18.528	26.056	20.248	14.144	22.544	23.568	35.808	30.824	32.616	14.136
14.208	7.92	18	12.432	13.952	12.168	5.88	11.096	10.968	3.36	14.016	18.472	24.816	21.024	13.52	23.616	23.72	35.912	30.152	33.344	17.616
11.896	11.2	15.488	13.4	15.688	11.864	9.592	8.824	12.576	4.92	9.512	19.072	24.696	20.88	13.248	23.392	25.864	33.448	28.72	32.952	20.544
15.472	10.824	16.96	9.872	16.744	6.792	7.848	10.632	13.232	6.88	9.552	19.288	23.8	21.328	13.576	13.384	23.704	35.176	27.672	32.088	19.344
14.576	10.96	16.224	10.464	18.584	10	10.344	8.96	12.144	7.144	10.456	19.408	25.352	20.84	14.768	13.288	23.84	33.64	28.944	29.784	17.944
14.288	11.176	16.816	10.824	20.36	8.472	9.696	14.104	15.424	8.456	8.016	19.68	24.096	20.616	12.752	13.384	23.76	34.656	28.888	31.184	17.84
13.632	8.888	16.432	10.056	21.688	6.216	9.776	12.808	10.856	8.456	10.16	18.496	28.544	19.632	19.648	11.136	22.544	33.736	30.224	32.88	22.12
15.592	8.592	16.976	10.672	20.368	6.176	9.92	11.656	11.32	10.888	9.456	19.32	23.28	30.056	20.424	24.352	25.304	16.584	32.552	32.792	18.84
14.016	8.68	16.496	10.992	21.952	8.184	10.272	11.576	8.12	10.704	8.152	17.464	23.032	28.456	20.768	14.768	24.856	15.792	36.328	32.352	22.704
13.536	7.984	14.192	11.72	22.632	13.936	8.128	13.344	6.456	15.552	8.904	17.504	22.656	17.088	17.984	14.896	22.88	31.976	33.384	31.696	34.104
15.648	10.04	13.496	7.04	19.544	14.008	9.296	13.008	7.488	11.568	11.696	18.24	20.584	17.8	16.592	15.936	29.16	34.6	31.36	32.352	31.792
15.472	10.984	16.16	11.552	20.856	13.904	6.008	12.48	8.648	13.904	11.304	17.824	21.376	18.44	17.712	21.48	30.144	32.488	35	31.24	32.112
12.456	9.312	15.904	9.456	22.728	12.68	8.48	12	7.52	9.552	9.776	17.016	20.576	18.736	17.128	18.52	31.224	34.104	33.52	29.968	31.728
15.032	10.28	15.32	8.048	20.976	13.208	7.488	12.84	11.928	6.704	12.768	16.472	21.416	17.448	16.632	20.304	31.504	36.568	35.048	32.664	32.336
15.232	19.664	16.12	13.584	21.376	14.152	9.192	9.496	8.096	8.216	14.344	14.88	22.512	19.344	19.24	27.544	32.136	36.752	32.584	32.272	32.056
15.176	20.104	16.624	8.952	21.32	15.288	6.448	8.576	7.4	7.656	12.568	15.528	23.88	18.168	17.928	26.592	30.616	31.52	33.008	34.2	10.104
17.416	19.832	17.568	10.472	21.32	13.88	7.456	9.36	9.128	7.584	14.008	17.384	19.208	25.64	27.432	25.936	29.488	33.424	34.528	30.872	10.488
14.472	19.752	25.424	12.136	21.376	11.928	9.184	10.816	13.04	10.056	9.928	17.264	24.072	24.376	26.136	24.696	29.92	31.568	34.048	31.656	19.888
13.616	18.8	10.536	13.248	20.384	14.08	9.04	10.256	11.608	9.6	10.328	12.528	21.112	28.608	27.912	26.76	31.616	31.256	34.488	32.016	22.152
16	18.624	9.968	14.136	11.44	10.96	6.52	9.064	14.096	6.784	9.08	12.656	22.592	27.528	26.696	28.152	32.808	31.224	33.288	21.928	21.144
15.248	19.064	12.008	13.4	13.352	10.872	10.192	6.512	14.448	6.904	14.792	12.584	20.792	29.16	28.576	28.472	30.928	32.584	35.936	22.984	22.136
13.472	6.68	11.088	14.728	13.312	13.92	10.112	4.744	16.016	8.984	16.568	16.512	20.688	28.664	26.464	25.64	30.176	29.952	35.776	22.4	24.984
12.48	9.648	16.968	9.96	11.52	11.736	5.84	6.112	15.064	6.448	14.584	17	21.08	27.8	26.976	25.704	30.8	33.888	32.96	20.608	24.552
12.84	5.168	16.216	13.328	15.976	13.768	8.12	5.464	13.304	9.736	15.536	17.168	22.024	20.656	22	26.864	33.32	34.768	35.416	18.64	24.744
15.232	8.272	15.648	12.328	15.528	11.552	10.752	4.208	11.792	10.256	16.552	14.792	23.432	25.432	22.968	26.584	31.48	35.28	32.808	19.56	26.944
11.824	8.408	17.376	14.8	15.872	13.392	9.704	5.712	11.368	8.792	15.4	15.616	22.256	24.376	23.872	25.544	6.368	34.76	36.904	20.472	24.096
13.984	5.552	15.288	14.76	16.16	14.976	7.816	10.168	13.664	9.848	13.704	16.64	21.592	22.432	22.776	28.04	7.44	35.44	37.568	20.472	24.696
13.776	3.984	17.072	13.352	16.944	12.928	9.976	10.128	12.76	9.84	14.768	15.624	21.888	15.352	22.512	26.056	25.616	36.192	28.704	21.064	24.632
13.184	5.16	15.96	12	15.984	13.024	6.24	10.392	10.128	9.112	19.776	15.536	24.76	23.376	15.856	18.592	27.152	36.008	29.64	20.744	23.888
13.816	7.256	14.696	9.304	14.944	13.064	5.704	9.432	12.344	7.752	18.6	15.72	22.248	24.704	15.864	16.072	24.264	33.328	27.488	21.712	23.296
13.52	8.128	16.048	11.224	14.408	15.784	7.96	9.792	11.8	5.832	18.832	15.248	23.536	22.912	15.304	17.288	24.848	20.72	29.776	15.384	23.056
12.88	6.88	18.896	15.688	15.352	16.28	9.304	11.424	13.344	6.6	12.568	16.184	19.84	21.512	14.304	18.68	28.536	10.384	28.728	19.808	24.472
11.88	12.984	19.424	12.064	15.928	16.544	7.248	11.712	11.976	6.736	12.4	15.848	21.096	23.2	13.96	16.704	28.096	14.336	34.208	17.712	23.968
13.968	14.024	19.24	11.064	17.936	17.312	8.136	14.04	11.096	6.592	13.696	15.112	24.52	24.576	16.728	17.496	23.312	13.984	36.048	20.656	24.344
14.68	16.08	19.968	19.568	18.328	16.6	7.968	6.232	11.6	8.48	12.136	14.736	26.728	21.896	13.968	17.728	25.648	12.712	34.52	19.208	20.584
13.824	15.152	17.584	19.824	17.968	14.944	10.672	8.352	10.512	8.248	14.024	18.16	27.552	22.408	17.288	16.12	23.352	13.048	36.784	19.152	10.056
15.24	14.48	18.328	20.376	17.512	15.216	8.008	9.152	11.16	9.456	10.744	18.368	26.192	23.064	16.352	16.024	24.664	10.784	35.504	17.424	15.376
15.896	14.088	17.096	12.88	17.336	16.856	9.336	5.048	10.704	3.592	9.608	17.288	26.68	26.704	21.888	17.328	27.088	33.792	36.44	20	14.152
14.744	14.976	16.656	12.752	18.152	17.752	8.912	6.88	9.056	8.6	13.192	17.488	26.52	28.272	11.704	15.68	23.6	33.272	35.192	19.696	11.488
12.312	13.344	19.896	11.744	17.992	15.328	11.464	6.56	9.688	8.016	10.712	18.792	25.448	24.68	14.536	21.176	26.488	31.728	7.352	19.48	13.768
15.88	18.864	19.328	11.008	10.72	15.088	9.456	6.624	9.168	9.944	10.968	17.96	26.288	25.952	17.112	24.48	24.8	31.256	8.232	16.08	12.136
15.32	16.608	19.128	10.744	13.2	14.768	11.112	5.272	11.992	10.4	11.712	18.344	26.72	23.896	16.984	24	26.6	36.584	8.432	20.848	13.688
11.12	21.128	19.12	11.416	18.072	13.904	8.12	6.216	17.92	10.8	11.008	19.464	26.496	26.896	17.672	23.104	23.784	36.816	8.472	17.216	14.52
20.496	18.568	17.744	13.768	17.424	14.624	11.56	7.056	17.704	12.592	10.888	19.024	25.832	26.512	14.84	11	22.016	36.616	7.12	17.824	12.792
20.064	19.896	17.704	13.408	16.544	15.968	10.848	5.872	17.216	10.2	11.784	18.944	24.976	28.984	15.336	11.576	23.832	35.944	9.168	19.072	10.336
18.16	16.32	15.976	13.456	16.976	17.104	11.576	6.048	18.136	9.16	15.152	21.416	27.544	28.944	11.2	11.144	23.6	33.312	9.944	18.904	13.848
19.392	19.112	16.544	12.256	14.408	17.296	11.16	9.128	16.928	10.96	12.08	18.656	24.92	29.184	12.408	9.136	23.28	33.872	6.496	17	13.784
15.192	17.648	16.928	19.584	15.984	16.616	8.944	9.12	16.008	10.744	11.56	19.6	26.92	29.04	10.672	9.48	22.784	33.312	9.24	20.2	14.736
18.928	20.848	18.424	19.256	17.312	16.08	12.072	6.768	15.04	9.032	11.192	20.048	26.256	27.992	11.24	24.8	22.88	34.08	8.952	18.344	12.768
18.472	19.864	17.76	18.368	16.56	16.088	12.552	12.88	16.696	12.664	13.688	18.344	14.424	13.488	10.584	25.096	20.688	24.168	30.216	16.088	11.696
18.416	18.536	17.152	17.816	15.488	17	10.488	12.704	15.056	7.04	14.864	21.68	15.024	19.464	11.048	24.576	22.392	18.088	29.48	17.176	12.48
18.208	19.056	17.856	15.144	16.184	16.184	12.04	11.24	12.96	7.76	16.104	20.984	14.4	12.6	9.784	24.256	22.816	35.336	28.288	16.68	12.304
16.968	17.584	18.36	19.416	15.384	16.624	10.664	12.16	15.368	8.488	15.608	18.264	14.528	14.648	10.328	23.232	26.912	37.336	30.376	17.024	13.528
18.512	19.168	15.112	17.944	24.368	15.616	9.408	9.952	15.952	6.44	11.912	20.704	14.232	15.448	10.808	19.752	24.416	34.032	29.232	29.104	30.04
17.04	17.832	17.744	18.072	12.024	17.264	9.44	11.808	12.872	5.712	15.64	21.64	14.992	11.584	11.568	18.136	6.72	35.12	28	28.872	31.808
15.224	17.936	19.136	16.792	14	16.736	11.192	9.392	8.824	7.256	15.288	20.144	12.944	16.12	10.096	17.544	7.512	37.512	30.496	32.136	31.104
18.216	21.808	18.92	18.104	14.272	16.024	13.024	9.648	9.712	6.856	11.944	12.224	14.912	15.008	9.552	16.456	9.928	35.784	10.432	29.992	30.16
17.488	19.912	19.976	17.568	12.72	16.088	12.168	10.28	9.448	7.256	20.208	11.416	14.768	13.416	7.088	18.832	11.576	35.12	11.48	31.296	30.584
16.408	19.344	19.4	18.504	15.576	16.664	12.456	10.512	11.352	5.824	19.008	11.888	15.496	15.136	7.064	17.704	8.88	36.8	11.552	31.52	29.432
17.984	21.04	20.456	18.032	12.784	15.832	12.936	13.032	11	6.224	16.936	7.72	13.232	17.592	9.84	17.528	9.056	15.456	12.312	32.52	30.088
17.808	19.28	19.048	18.688	11.544	17.224	9.448	11.992	11.576	3.016	15.328	6.464	14.432	13.568	6.584	16.368	11.008	17.104	14.216	29.72	29.76
16.688	20.112	13.856	14.856	12.76	16.504	9.088	14.12	11.36	12.272	16.136	14.576	14.936	11.752	7.328	21.984	8.904	35.624	11.688	29.904	29.248
19.624	19.208	14.912	15	12.168	16.232	9.16	14.264	9.848	13.44	22.056	15.44	14.376	20.712	9.2	22.76	10.44	36.776	9.656	29.664	29.888
19.208	19.48	15.264	17.688	24.944	11.216	12.328	9.752	11.2	11.208	20.736	15.248	13.648	26.184	8.088	28.816	10.872	36.336	13.208	28.816	30.216
19	18.04	12.832	15.36	26.16	9.664	11.016	9.808	9.728	10.472	20.584	16.192	13.552	21.872	8.6	31.192	10.872	33.536	9.432	30.96	29.896
16.512	17.792	14.496	18.544	26.32	9.784	10.896	9.176	11.416	9.08	19.104	16.032	14.248	25.128	23.368	30.792	9.608	36.512	13.48	32	29.696
18.112	18.04	15.072	17.896	23.672	9.216	9.112	10.568	11.848	11.392	18.472	16.096	13.264	24.208	23.84	32.52	10.944	37.592	13.096	29.784	27.216
17.944	16.376	16.792	16.24	25.952	13.6	9.296	8.912	10.736	11.072	18.792	14.232	14.496	23.6	23.912	32.096	10.712	36.776	10.616	29.088	27.44
16.808	17.136	14.08	18.232	25.696	11.92	7.816	6.8	11.352	14.728	17.936	16.208	15.968	22.728	6.752	32.584	10.584	35.592	13.872	31.84	30.032
17.464	18.448	14.24	10.32	10.168	14	8.976	7.024	9.944	12.792	17.656	15	14.624	23.68	9.384	13.848	9.76	33.672	12.736	29.72	27.824
15.048	17.656	17.072	8.024	12.392	12.92	12.896	6.064	12.248	12.688	14.456	18.92	13.496	24.984	7.696	14.056	11.648	35.784	11.008	30.672	26.304
14.416	17.592	13.464	12.016	13.72	12.392	14.336	7.392	9.672	12.016	10.616	20.832	23.832	23.064	9.624	12.936	12	36	12.336	30.896	30.032
16.84	15.672	14.92	11.864	13.344	11.464	11.928	6.528	10.28	10.104	20.512	19.336	19.28	22.992	23.912	13.12	31.384	36.784	29.792	31.432	27.384
18.472	17.456	15.768	12.392	12.64	12.048	11.704	9.096	10.936	12.528	20.256	20.016	16.256	19.808	12.928	13.568	30.832	12.728	28.192	31.472	28.216
17.328	17.896	13.272	10.184	11.344	11.824	16.336	9.76	10.84	13.664	20.112	17.28	15.712	18.68	10.552	12.288	30.544	11.392	30.328	28.512	30.352
19.616	18.048	12.424	11.552	11.888	12.144	14.128	11.208	9.264	13.192	14.824	13.664	16.928	20.896	12.936	17.296	31.752	14.808	29.344	28.576	22.96
17.208	17.568	13.632	10.24	13.024	13.032	14.592	12.52	9.48	7.504	13.016	15.608	19.008	22.024	12.472	15.584	30.672	13.096	35.328	39.544	21.208
16.192	17.816	11.944	11.136	12.376	10.696	10.376	12.992	12.184	11.944	13.984	13.904	18.216	19.896	11.168	11.536	31.136	20.968	37.472	37.08	23.44
17.688	17.328	20.888	10.616	12.728	12.064	11.336	8.672	10.072	8.488	14.28	15.168	19.352	19.616	15.504	12.256	24.96	21.368	34.536	10.928	21.656
18.12	14.936	20.64	14.92	14.4	11.688	12.208	9.84	11.264	12.84	13.84	16.056	17.824	17.576	14.864	15.36	27.368	20.232	37.36	10.36	23.96
17.808	18.064	19.656	16.032	13.56	10.96	12.416	8.952	11.008	8.68	14.912	14.472	20.16	18.136	14.832	11.656	27.52	22.136	36.952	10.768	22.68
15.68	17.632	20.36	15.456	9.712	13.216	11.384	9.312	13.272	10.328	13.072	22	19.8	18.856	14	13.696	23.592	21.048	32.528	9.136	21.128
14.48	14.92	21.784	16.768	13.008	12.176	12.416	10.64	10.848	11.232	14.048	19.176	17.04	16.864	25.448	13.8	23.632	20.12	35.744	19.216	21.496
16.816	13.056	21.776	16.832	10.344	11.952	13.16	10.44	10.04	9.584	13.52	20.944	16.216	17.136	26.176	13.072	25.776	19.096	37.072	38.368	23.136
17.864	15.488	19.608	15.872	12.32	8.616	13.752	5.312	11.16	10.712	12.84	22.072	17.968	19.912	26.12	13.288	25.272	37.296	33.28	39.848	21.912
16.728	12.976	21.088	13.296	10.264	6.776	14.432	5.024	10.624	11.92	13.048	19.848	16.616	22.48	25.136	10.84	23.584	35.504	37.52	37.448	22.472
7.328	17.696	19.8	15.008	10.288	7.664	13.488	6.776	14.488	13.04	15.408	21.592	19.376	22.376	24.264	11.896	26.728	35.872	34.104	39.112	22.088
8.536	19.192	18.896	10.848	11.144	9.68	12.352	7.96	10.104	12.392	17.872	19.264	17.624	19.76	25.592	11.784	26.792	37.864	34.568	40.056	21.328
10.656	20.048	14.168	13.608	10.552	8.968	12.344	5.08	11.168	13.616	16.128	19.144	18.2	20.392	26.536	11.88	23.528	37.392	37.568	11.056	21.168
9.736	16.584	15.368	11.864	16.184	9.392	12.56	5.336	10.384	9.528	11.384	18.368	19.808	11.2	22.304	9.328	27.768	37.008	34.824	10.52	25.248
9.368	19.112	13.656	12.64	15.512	9.28	14.04	5.552	12.616	11.472	12.64	20.216	20.28	23.208	22.04	10.984	28.072	34.728	38.136	10.28	25.288
11.112	19.648	15.568	12.96	17.168	7.848	11.4	4.368	12.504	8.04	10.808	20.848	16.752	20.312	14.984	11.512	25.544	38.992	36.08	9.616	27.68
8.536	18.928	15.376	12.704	14.568	8.4	9.968	6.376	12.904	9.352	12.4	19.928	16.504	21.096	14.856	9.352	27.008	37.928	34.024	10.576	25.736
11.44	19.112	15.816	13.912	16.656	8.104	12.472	8.032	11.792	6.184	8.44	15.24	20.824	26.84	11.472	11.368	26.632	38.352	33.248	22.88	25.208
5.504	17.8	16.336	11.56	15.776	9.592	14.12	6.4	10.032	4.128	7.952	16.368	18.192	25.952	12.784	11.744	10.92	37.704	36.16	22.816	26.032
11.392	18.728	14.568	13.648	16.936	9.6	14.224	4.488	10.328	5.448	9.544	16.304	16.912	26.336	12.48	11.32	11.976	38.176	26.24	20.328	26.92
10.44	17.376	13.16	12.656	13.224	10.632	10.84	7.688	10.464	7.368	9.488	16.56	16.648	25.856	14.696	8.088	11.808	37.36	25.384	22.24	26.568
11.216	15.728	15.984	13.136	11.72	9.888	10.08	10.624	9.832	6.328	9.272	15.96	17.984	24.72	11.728	10.664	31.944	37.456	25.584	28.712	26.648
11.72	18.776	14.928	11.512	13.376	7.032	9.392	9.856	10.52	9.648	10.048	21.744	22.424	26.984	14.032	28	30.392	27.424	30.872	31.656	20.976
10.184	12.824	15.032	13.736	15.44	9.832	7.432	9.872	12.616	6.192	9.864	5.68	23.096	25.584	15.912	9.712	31.608	23.008	32.208	29.896	23.888
13.184	11.952	14.872	13.432	14.112	8.776	10.264	5.616	11.632	11.104	12.728	11.44	23.272	25.704	11.944	8.072	32.344	27.912	32.304	26.84	23.064
12.048	11.76	11.584	11.28	11.224	9.368	11.12	8.008	12.904	13.824	9.24	13.176	23.48	24.824	25.592	9.104	29.424	26.824	33.04	27.624	20.024
10.712	10.248	13.816	13.064	12.016	5.512	9.28	13.872	13.064	13.928	3.544	9.448	18.864	24.536	25.592	9.528	30.976	24.232	33.224	28.808	23.192
10.584	12.168	14.944	13.096	12.528	8.544	10.232	13.248	14.888	9.936	4.44	12.752	15.608	23.904	26.552	9.36	31.264	37.216	32.016	27.288	21.328
10.568	11.456	14.192	12.512	12.856	2.872	11.8	12.808	12	6.816	10.256	12.36	16.792	23.776	26.352	7.952	31.568	38.376	31.584	27.904	23.92
9.376	11.352	16.456	13.504	22.008	3.288	11.48	11.376	14.784	6.28	10.624	13.232	19.56	17.544	27.824	9.056	31.832	37.768	30.704	28.264	26.256
12.856	15.336	13.056	15.432	21.2	5.272	12.408	12.424	15.424	6.144	8.088	9.928	15.624	12.704	27.224	10.968	8.848	38.92	32.872	16.24	24.72
11.408	15.856	15.648	17.256	22.832	3.728	12.328	13.872	13.672	10.696	13.28	12.376	16.424	11.68	25.568	7.8	8.112	36.336	31.672	15.64	17.776
11.376	17.6	13.448	14.136	19.528	5.864	9.4	11.496	13.848	9.528	11.992	11.12	19.96	17.024	11.488	7.024	7.832	19.96	30.536	16.576	17.84
12.904	16.472	14.84	16.464	20.752	6.328	9.792	11.496	13.952	9.6	3.744	12.784	14.504	13.92	10.928	19.824	6.992	21.032	32.856	17.312	14.904
11.48	14.336	15.824	15.048	21.8	7.112	12.224	10.696	14.848	9.768	11.904	19.048	18.632	16.928	10.632	25.712	9.2	21.12	31.016	16.248	18.2
9.496	13.056	16.304	13.4	21.632	6.2	8.944	11.624	12.752	10.032	14.368	17.888	18.552	15.944	29.144	27.008	8.848	20.976	32.56	16.504	17.952
10.576	16.616	15.072	15.928	21.96	5.664	9.16	10.256	13.328	11.984	9.392	18.384	17	13.648	28.024	26.504	9.696	35.432	30.112	16.408	19.24
10.656	12.504	21.84	18.192	22.256	6	6.976	8.96	13.032	9.256	7.272	19.288	15.832	15.728	29.624	27.28	8.584	25.224	31.992	15.616	16.448
9.504	13.304	21.176	13.64	23.952	7.272	8.2	10.272	14.504	7.32	7.336	18.488	18.904	12.04	29.112	26.88	8.72	28.304	33.488	18.728	17.272
8.68	14.976	20.928	15.384	23.52	5.784	6.336	12.384	11.6	6.576	7.2	19.376	18.088	17.504	30.584	27.424	8.216	28.992	30.368	19.264	11.144
10.784	14.008	22.656	14.072	23.088	5.28	7.368	11.176	12.632	4.96	6.296	11.368	18.624	22.488	28.576	27.464	8.336	29.704	31.496	17.368	11.448
11.64	13.584	23.08	22.024	9.92	6.128	8.072	8.944	12.488	9.176	7.208	12.344	17.304	24.992	28.12	28.632	22.488	26.92	29.696	18.824	30.36
12.68	10.856	22.208	19.872	11.704	7.696	5.648	9.352	11.192	7.552	8.776	14.456	17.288	19.256	15.224	27.528	23.584	28.184	28.536	18.128	24.176
13.624	10.984	20.656	21.536	10.088	6.016	6.672	12.92	17.456	4.872	2.224	15.128	20.44	21.104	29.848	22.528	24.144	27.2	31.224	16.88	22.864
14	12.496	21.56	20.808	11.136	4.616	9.68	14.408	16.64	10.12	2.864	19.416	20.96	19.36	28.568	28.584	25.48	38.784	30.888	20.96	22.288
13.544	11.672	21.816	19.136	11.912	5.384	8.112	14.816	18	8.48	4.088	19.776	19.016	21.328	29.056	27.648	23.088	40.864	29.48	19.088	18.544
13.696	11.128	20.256	19.184	10.656	8.504	8.232	12.472	16.048	6.84	9.28	18.144	14.688	20.584	30.224	27.84	21.824	41.064	29.168	22.864	23.168
12.24	12.216	23.336	20.824	9.344	7.416	8.128	13.568	15.152	8.504	10.328	19.84	17.632	22.48	28.024	28.144	20.176	39.792	27.232	23.408	21.48
11.512	11.8	22.992	20.384	11.032	9.752	10.872	13.96	15.664	6.096	6.296	13.944	18.2	22.336	27.416	27.64	22.096	18.488	30.536	38.232	23.784
13.92	12.208	16.64	18.512	11.128	8.56	12.08	10.128	16.912	8.784	8.632	14.464	16.616	21.864	28.408	27.832	21.192	14.872	27.16	36.392	23.448
18.336	11.944	17.488	22.232	9.72	8.472	11.344	11.728	13.296	9.6	7.632	15.624	14.936	22.992	26.4	27.664	21.112	18.208	29.896	27.4	19.92
17.88	11.896	15.944	21.632	15.176	6.952	11.696	11.968	17.608	10.288	8.28	16.296	16.568	22.48	29.576	29.776	22.712	16.688	5.624	25.544	12.8
17.472	11.144	15.352	22.536	13.784	5.84	10.096	10.408	18.696	8.432	7.752	12.304	17.48	24.424	29.184	27.584	26.392	13.872	8.32	29.064	14.728
16.016	11.984	14.632	19.736	12.288	8.592	10.272	9.832	18.52	8.816	14.08	10.224	17.064	24.352	40.856	28.768	27.096	15.32	7.288	26.112	16.08
15.088	12.224	20.624	21.112	13.52	6.512	9.904	7.856	18.44	5.512	11.352	11.496	17.976	27.944	40.216	28.072	24.888	16.288	7.464	27.432	13.792
17.2	11.496	21.48	21.288	15.848	8.256	12.104	10.136	16.752	7.44	10.096	11.176	16.424	24.144	42.208	15.336	25.736	15.664	17.288	16.256	14.936
15.48	10.872	21.4	20.056	15.344	9.104	11.2	7.88	14.544	9.016	11.024	11.936	18.184	22.208	41.4	15.272	11.464	15.648	12	14.44	16.304
18.448	14.664	19.512	20.136	14.384	7.776	8.344	8.96	15.32	8.792	11.936	12.08	16.568	18.744	25.328	22.848	10.824	14.552	15.088	17.184	11.576
20.84	12.928	20.464	20.008	15.336	7.896	7.76	9.232	16.384	11.56	12.92	10.544	16.736	14.776	31.424	22.84	11.416	15.408	14.936	15.328	15.176
19.072	12.104	17.104	20.944	21.064	6.48	6.92	13.408	16.056	14.048	12.256	12.096	17.136	14.184	31.344	22.272	11.992	15.048	13.88	10.048	23.128
21.056	12.12	17.824	21.704	20.976	6.84	6.616	14.376	14.632	13.448	13.76	9.664	16.296	14.56	29.224	26.104	13.352	16.136	15.568	11.056	23.52
19.672	12.648	15.672	22.608	19.392	7.912	6.936	13.264	13.272	14.136	17.432	11.648	17.272	24.256	29.696	24.576	10.464	36.928	10.808	8.4	24
19.928	12.456	14.944	17.328	20.032	6.784	7.552	13.48	13.552	12.192	15.944	11.768	17.808	24.784	30.896	26.912	9.904	38.912	8.168	6.792	24.104
19.592	13.704	15.368	15.448	12.008	7.56	11.176	12.344	16.392	12.344	16.832	11.104	19.048	24.216	30.672	26.352	11.512	24.816	11.592	8.072	23.288
21.552	10.8	15.424	16.016	12.928	6.976	8.896	12.128	14.944	10.984	18.096	10.232	19.344	23.952	30.76	27.624	11.32	25.552	23.352	8.152	24.704
17.408	11.44	15.696	15.768	12.056	4.528	8.752	11.608	18.28	7.976	16.408	12.84	18.4	24.328	28.168	27.216	11.896	27.232	22.28	8.456	21.944
15.08	10.648	15.632	12.088	11.168	9.552	9.824	12.808	15.72	7.808	17.608	11.976	17.104	19.072	32.336	31.712	25.392	28.688	20.992	7.24	24.28
18.472	12.504	16.656	12.28	12.44	7.048	8.928	12.648	15.944	1.792	16.344	20.824	19.088	16.864	13.192	31.776	25.224	28.016	22.344	8.128	21.504
17.392	11.416	17.136	13.472	11.632	7.208	9.12	11.064	16.856	9.144	17.088	20.824	20.752	17.424	13.76	31.176	22.648	26.632	19.904	7.392	22.92
17.024	10.944	18.152	13.752	11.536	14.848	8.408	12.648	17.024	11.696	15.936	8.32	18.68	15.472	27.456	32.16	24.88	37.792	20.104	14.688	22.16
14.088	10.472	15.92	10.704	10.584	14.256	8.824	11.496	16.904	11.384	14.88	6.272	18.136	16.488	27.04	30.752	25.8	28.672	22.032	14.896	7.536
15.704	11.048	14.728	14.32	11.144	13.56	10.528	11.176	16.952	9.368	16.704	6.144	16.472	16.184	25.288	33.024	25.648	28.344	19.52	15.24	7.336
16.536	13.152	17.512	11.032	10.504	9.912	9.76	12.232	15.936	12.536	14.768	11.896	20.016	16.728	24.872	30.632	24.8	27.56	21.432	16.88	7.448
16	11.488	14.576	11.096	10.704	9.784	10.88	13.272	15.808	12.112	14.352	18.736	17.352	17.496	28.776	31.336	24.024	28.592	27.848	16.448	8.048
17.544	11.288	16.648	11.816	9.616	10.08	13.528	12.048	15.224	11.56	17.504	16.472	17.288	32.992	26.496	31.896	25.344	27.928	30.4	32.176	11.688
17.216	10.776	16.456	9.568	10.944	11.088	14.4	10.456	12.008	13.392	19.368	18.872	18.072	32.784	25.824	31.776	23.072	39.8	27.152	32.8	12.424
15.96	10.04	16.024	9.68	16.52	8.64	11	11.104	12.496	14.192	19.936	18.696	20.776	25.552	26.352	32.392	22.4	38.672	29.984	30.232	24.64
18.584	9.36	13.888	13.904	16.04	9.872	8.352	11.816	11.352	15.904	13.912	20.648	20.76	23.76	25.616	32.104	23.232	18.32	27.936	16.736	23.288
15.624	17.944	14.152	14.512	15.24	11.728	8.064	10.424	11.064	11.448	10.456	17.08	20.008	25.344	27.08	32.016	23.696	15.72	29.632	36.56	25.68
12.52	15.776	14.68	16.08	19.24	11.328	9.08	16.048	13.224	13.856	11.92	19.264	28.784	26.64	25.752	31.888	24.064	16.04	12.776	38.608	23.032
14.248	15.008	15.856	15.608	19.8	13.552	8.104	17.728	10.384	13.496	11.672	20.008	26.784	24.688	26.016	17.144	27.352	16.568	29.384	39.208	24.656
12.912	16.624	16.896	16.208	18.848	15.232	14.256	17.264	10.504	12.408	13.056	19.6	27.528	26.288	27.352	18.816	23.928	16.384	30.104	36.944	24.136
11.312	14.872	15.256	16.016	12.136	15.768	12.648	16.712	10.704	13.024	19.72	18.312	26.272	25.232	34.736	16.872	26.216	15.664	29.112	39.952	24.992
11.856	17.12	15.216	15.856	14.088	13.312	13.216	16.688	10.704	10.328	19.016	16.416	25.816	23.592	34.536	17.208	27.2	14.76	30.8	36.112	21.864
13.32	18.032	16.016	14.744	12.152	17.408	13.688	16.624	10.424	9.648	19.952	10.4	26.208	12.504	23.112	18.456	23.824	17.264	28.128	36.92	25.08
11.36	14.16	16.976	15.568	13.656	17.744	15.192	16.904	10.352	11.008	15.16	11	28.872	14.136	26.376	17.112	24.496	28.976	28.112	36.152	22.392
13.048	16.424	16.952	14.704	14.456	17.672	16.448	16.416	11.072	9.912	13.832	19.384	26.648	13.92	24.32	18.424	27.088	28.904	31.472	14.664	7.248
13.976	20.44	16.832	15.736	13.416	15.16	12.272	16.776	10.264	8.216	17.488	19.088	27.488	12.264	24.312	16.44	27.256	30.184	30.624	36.312	5.56
12.768	11.008	16.496	15.904	13.432	14.088	12.104	16.216	13.16	12.432	12.752	20.008	28.208	15.352	26.432	14.96	26.104	28.552	31.424	16.872	9.032
14.256	12.024	17.704	15.416	15.04	14.072	11.176	12.568	14.272	11.128	11.976	19.472	26.488	12.36	22.68	18.976	26.072	35.984	31.184	26.68	7.032
13.032	10.744	14.952	13.936	12.056	13.728	11.232	15.64	15.312	13.08	9.8	18.44	28	13.416	22.784	10.488	24.384	35.504	30.68	26.392	6.544
21.784	11.248	17.576	13.568	12.344	13.84	13.216	11.672	12.896	10.256	12.416	20.528	27.952	12.456	22.688	9.752	24.6	15.856	31.968	23.144	6.664
20.472	13.144	18.576	13.504	13.856	12.552	12.496	11.312	14.832	12.44	10.512	18.696	26.424	16.408	24.064	10.304	25.088	14.96	31.872	20.696	5.696
16.28	13.088	15.768	13.264	14.8	10.24	11.112	12.336	13.8	13.072	7.784	19.608	26.792	10.496	26.24	9.648	12.08	15.144	31.384	21.04	9.528
17.952	12.312	18.008	12.48	14.024	13.792	11.568	12.232	13.432	12.264	10.744	10.848	27.656	14.632	25.512	11.984	12.608	15.272	30.056	21.376	6.56
19.296	20.576	16.28	13.16	13.632	13.096	12.232	18.488	11.344	11.768	9.328	10.768	27.712	16.728	23.048	11.208	12.968	15.112	30.032	21.744	6.944
16.448	20.104	16.608	12.84	14.856	15.104	14.472	17.256	10.496	11.224	7.944	21.208	27.256	10.16	34.392	10.6	30.36	15.136	30.496	21.712	8.224
21.064	17.544	18.024	12.832	14.008	15.76	13.808	15.392	10.952	14.008	6.656	21.816	26.368	13.544	32.744	10.448	31.696	37.936	29.84	25.624	7.696
20.824	18.848	17.968	13.28	14.688	14.968	12.808	13.888	13.256	12.048	7.944	20.296	27.456	15.024	33.496	9.664	32.16	37.504	30.36	25.8	26.88
17.376	20.344	18.08	18.168	13.424	16.192	10.08	14.52	12.696	13.656	8.728	20.416	27.296	12.168	33.176	11.728	31.952	38.968	32.528	25.68	27.064
13.384	20.016	17.784	20.192	13.744	15.528	10.192	15.848	11.032	13.816	7.664	19.152	20.648	12.04	33.76	9.744	32.16	37.472	28.04	28.472	25.72
18.12	20.568	18.864	19.168	12.792	10.472	13.616	15.192	11.888	11.592	8.048	19.56	21.856	11.384	33.576	10.496	33.144	36.528	31.624	26.832	27.648
17.952	21.024	18.536	18.488	15.52	11.16	16.072	12.976	13.408	11.84	9.816	20.536	22.568	15	21.2	32.24	34.112	38.68	30.696	29.32	27.424
14.36	21.032	18.768	18.752	20.808	8.72	14.112	16.176	13.888	11.224	8.48	8.728	21.04	15.608	30.536	31.592	30.112	22.432	31.176	25.2	26.656
16.584	19.288	14.84	18.184	21.048	11.848	15.216	14.592	12.384	14.544	16.008	8.296	21.784	22.272	31.112	29.848	35.792	40.136	31.384	28.264	19.704
15.736	19.344	16.752	13.992	20.056	10.032	14.776	13.92	8.696	10.912	15.68	9.64	21.28	23.816	32.016	30.368	22.96	40.368	30.28	27.088	18.432
16.168	18.992	15.984	16.184	19.656	11.384	14.528	15.984	8.752	13.688	13.152	10.408	20.96	23.144	31.88	29.976	11.576	38.936	13.16	11.24	21.4
15.488	19.184	9.568	13.504	19.776	11.616	17.128	11.544	4.024	12.488	9.768	10.44	21.352	21.144	30.544	28.256	10.336	28.152	7.384	12.176	22.536
18.088	21.048	11.8	15.488	19.24	11.264	15.864	9.752	7.576	11.904	8.848	8.928	20.72	22.272	32.312	31.112	10.112	29.056	8.472	35.664	22.936
17	19.984	10.936	13.392	18.48	11.136	14.104	13.144	7.456	13.336	8.056	10.408	21.504	23.704	31.104	28.656	11.112	33.12	10.944	11.304	23.832
15.048	18.992	12.592	15.04	19.288	14.376	11.84	12.144	7.44	10.736	8.64	10.08	20.064	23.976	31.808	30.008	10.848	32.752	11.424	8.88	22.272
17.32	19.816	10.952	15.288	18.936	9.52	10.864	11.936	7.856	12.224	9.272	9.488	18.528	22.76	30.184	30.328	13.664	31.208	9.936	11.472	22.072
15.944	20.68	11.648	10.112	18.448	6.264	11.896	13.208	7.768	11.688	4.936	10.688	20.624	24.384	29.824	30.048	10.544	32	11.872	11.272	15.016
17.056	15.576	11.664	11.832	11.576	7.352	14.664	8.696	11.512	12.504	9.808	9.904	18.744	23.376	28.984	31.096	13.488	29.624	8.176	19.656	14.832
14.592	14.688	11.32	11.528	10.056	7.896	13.592	8	11.608	11.032	11.608	11.576	20.936	23.384	28.184	29.264	12.416	31.448	9.992	22.664	14.232
15.08	16.8	11.536	10.136	12.864	5.48	14.104	9.824	10.4	11.368	5.232	8.864	19.296	22.16	32.664	29.432	13.744	32.424	11.736	31.128	16.688
17.2	13.6	11.104	11.016	9.544	7.16	8.568	9.496	14.816	11.856	3.928	9.512	19.016	22.344	30.176	27.688	12.648	30.072	14.192	27.08	15.528
16.12	15.784	9.92	10.44	10.112	5.52	8.984	9.6	14.096	9.84	4.72	10.528	19.96	21.512	8.296	29.8	11.392	31.312	13.872	28.912	16.064
16.16	16.192	11.952	11.224	10.856	4.928	9.304	9.016	14.824	8.64	3.984	11.096	22.192	22.512	8.672	8.576	12.152	29.784	13.064	30.408	10.016
14.464	16.952	12.16	11.376	11.624	6.536	7.656	10.632	11.064	9.296	5.568	11.488	20.072	19.184	5.432	8.344	22.032	18.968	9.992	31.312	9.688
15.368	17.224	13.312	9.664	11.32	8.944	8.416	9.976	10.448	10.544	9.864	9.824	19.552	22	7.024	8.88	20.288	13.672	8.936	29.32	7.296
16.208	15.232	9.728	11.256	14.304	10.608	14.256	9.792	12.248	9.656	10.704	11.744	21.592	21.2	6.08	8.152	24.68	16.856	9.64	28.008	5.048
14.688	16.856	8.704	12.104	13.792	8.792	13.672	15.128	10.76	9.392	7.448	12.648	20.248	23.224	7.488	10.848	22.44	13.624	8.608	30.76	6.272
15.736	14.904	12.416	11.088	13.776	6.792	10.968	15.224	11.984	10.848	9.144	13.344	21.496	22.024	7.112	9.664	12.416	12.08	10.072	28.6	6.256
20.024	12.352	12.952	11.416	13.256	8.616	11.376	11.408	13.4	9.584	10.152	8.776	18.272	22.456	7.936	10.472	12.688	18.264	11.192	31.432	6.656
20.736	14.824	11.264	12.112	14.48	10.144	9.744	11.712	13.704	10.2	6.8	11.816	23.408	21.64	6.584	7.88	10.616	16.72	31.792	30.792	25.168
17.936	17.688	17.944	21.136	16.12	7.416	10.032	10.712	9.096	9.016	5.656	12.328	23.168	22.944	7.4	9.92	10.4	19.912	30.96	26.992	26.856
20.416	16.096	15.424	21.352	16.264	8.944	11.304	12.472	10.208	8.944	5.528	11.864	21.128	20	8.792	9.48	12.408	19.816	31.472	28.712	25.312
18.936	14.48	16.56	21.92	15.928	10.808	11.232	11.6	9.432	9.44	10.448	11.32	23.664	20.096	9.84	36.536	11.304	18.144	33.824	27.584	24.56
19.28	17.304	18.424	15.08	15.72	9.128	10.472	11.592	9.632	8.184	11.448	13.432	21.672	21.896	6.344	28.392	13.44	19.4	33.032	16.376	26.416
20.512	18.224	16.4	14.648	14.424	3.944	4.216	13.344	10.744	9.744	7.088	9.328	21.64	20.976	28.4	30.104	12.008	19.944	19.392	14.896	25.088
16.528	18.528	19.632	16.056	15.52	5.2	8.384	10.712	9.2	8.688	6.528	20.656	21.36	21.792	28.832	28.864	9.936	19.776	19.392	15.128	25.888
20.12	17.504	19.648	18.416	16.2	5.872	11.12	12.376	8.64	12.128	6.6	20.92	22.496	20.168	28.76	27.312	11.312	18.976	21.368	16.184	26.864
20.776	17.968	20.128	18.024	12.232	3.928	10.888	11.096	8.56	12.208	9.728	19.608	23.792	21.736	29.736	19.336	13.568	39.528	20.448	18.76	28.44
22.152	18.136	22.568	18.072	12.728	6.184	7.16	7.264	9.776	12.04	10.288	21.584	21.936	22.784	27.688	17.52	13.92	39.464	23.696	19.776	27.4
21.864	12.64	18.672	18.072	11.616	3.088	8.648	8.672	9.192	11.272	9.904	20.704	22.928	20.368	27.928	18.72	27.128	38.896	21.632	20.112	26.24
18.784	13.368	21.696	16.904	12.176	4.76	7.048	7.768	12.64	11.072	7.104	21	23.448	22.848	27.2	18.064	24.224	40.032	19.608	20.256	26.84
17.432	12.776	21.544	20.512	12.872	3.888	7.824	7.52	10.36	12.528	6.64	20.8	22.024	24.128	30.24	19.944	27.4	36.144	22.136	20.104	26.808
19.856	12.736	18.712	19.096	12.144	7.872	6.872	10.344	7.04	8.816	7.76	22.24	21.112	23.632	31.112	9.456	24.984	38.984	18.92	19.544	27.208
21.24	12.592	20.976	19.944	12.184	2.456	8.176	9.984	9.296	10.52	9.256	22.136	22.296	16.016	30.592	10.56	26.224	39.608	22.816	20.584	11.488
19.2	12.336	18.496	18.224	13.168	6.912	8.312	9.56	5.368	10.688	4.184	21.768	22.64	15.328	31.952	9.456	25.656	37.816	36.6	19.656	10.888
18.424	13.568	17.944	19.928	15.712	4.832	6.52	8.504	4.512	12.048	5.128	21.4	22.088	14.488	26.696	9.696	19.28	38.088	17.48	7.672	14.704
17.824	12.904	20.624	9.152	17.44	8.248	7.184	9.112	3.056	11.784	10.16	20.512	21.872	16.968	24.064	10.528	22.528	37.496	17.12	26.12	13.264
18.816	11.888	18.496	7.872	15.096	3.752	9.632	13.592	2.848	9.216	12.088	20.376	22.024	16.36	23.352	7.408	21.184	36.464	31.576	25.896	13.496
20.472	13.2	16.744	9.216	17.176	8.144	9.168	12.784	5.8	9.72	10.088	19.904	20.736	20.064	26.424	10.16	29.648	37.072	33.4	27.088	14.64
19.264	14.088	18.384	7.872	17.344	9.72	11.264	9.68	6.096	10.6	10.656	21.816	22.216	21.2	25.192	9.608	30.808	36.768	32.432	25.032	15.424
19.216	15.48	17.744	10.504	15.688	6.352	5.904	11.04	7.04	10.696	9.512	21.704	19.776	20.032	24.856	8.864	27.896	39.824	30.904	20.728	14.808
16.016	17.104	16.6	8.888	15.328	6.24	8.472	8.144	10.224	9.496	9.6	21.056	23.112	20.232	10.224	11.088	28.4	37.896	29.944	21.312	13.312
18.208	16.648	19.504	8.368	16.288	5.568	5.512	10.76	9.12	11.872	10.36	21.984	23.304	20.752	8.72	8.168	29.536	38.128	30.896	22.936	17.088
16.504	13.064	17.848	9.144	17.688	8.736	5.008	8.704	9.664	11.576	10.968	21.408	21.032	21.16	10.192	10.376	30.368	35.784	30.096	22.688	13.048
20.256	15.688	17.952	6.976	14	9.424	3.896	8.408	9.176	9.408	9.688	15.2	20.936	17.416	9.296	9.192	30.304	36.744	33.888	21.488	14.4
19.336	13.52	18.088	9.712	14.832	5.728	9.248	11.752	9.8	11.256	10.768	20.792	22.584	15.144	7.064	25.536	29.616	35.264	33.624	19.888	13.2
21.36	16.224	18.328	8.984	14.176	8.528	8.792	11.128	13.432	9.528	14.976	20.04	21.432	21.064	8.936	27.672	27.808	41.84	32.224	27.408	16.024
14.928	13.248	18.104	19.688	15.184	9.64	7.864	11.208	12.792	8.04	13.304	22.04	16.04	19.96	8.688	27.536	27.008	38.312	33.072	27.048	16.616
14.72	16.032	17.328	20.24	14.352	10.656	6.424	11.792	14.248	11.408	13.192	21.744	15.832	19.568	7.752	29	28.032	41.048	30.048	29.032	13.16
16.192	15.744	18.608	11.84	13.168	10.112	7.024	9.688	13.688	10.088	14.016	20.408	21.04	15.672	10.064	27.224	29.144	38.32	33.336	30.048	13.16
15.144	14.944	17.656	12.832	14.528	6.28	6.448	9.368	11.544		11.424	21.416	20.24	18.136	8.336	27.536	28.544	37.904	31.416	28.52	14.984
13.648	15.04	17.24	12.512	15.856	8.184	10.688	9.616	10.08		12.696	20.976	18.592	19.112	7.68	26.192	28.936	37.392	33.304	28.68	15.784
14.824	14.784	16.376	13.728	13.6	8.928	7.816	9.8	9.832		9.064	15.576	21.736	32.464	7.792	25.048	27.656	37.584	31.64	28.064	15.816
16.864	16.136	17.504	13.568	14.392	11.136	8.024	9.544	9.288		7.744	13.136	19.472	30.776	10.76	27.488	30.064	39.336	32.864	26.344	14.6
13.336	17.216	16.688	13.36	14.864	11.552	3.864	9.336	10.816		7.224	14.24	20.304	22.112	28.264	26.92	28.984	38.928	33.424	29.08	14.904
15.776	16.704	16.696	12.784	13.44	8.464	4.28	8.304	12.128		8.776	13.432	19.944	22.704	27.648	27.568	28.408	38.28	32.192	14.688	15.888
17.224	13.52	6.84	13.216	12.432	9.72	4.344	9.024	5.864		12.696	14.072	18.712	23.488	28.528	27.696	29.008	33.904	32.336	16.44	15.736
15.128	15.92	6.672	13.544	13.08	11.536	6.856	12.472	6.976		14.104	14.728	19.264	25.464	11.352	26.656	16.472	33.408	32.064	28.816	15.296
13.448	14.656	10.208	15.216	15.056	11.664	9.176	8.808	4.416		16.88	15.096	20.68	26.096	10.784	27.344	14.024	23.984	16.512	7.872	14.384
15.632	14.624	11.32	14.44	13.032	10.68	5.024	8.008	8.28		14.96	14.584	22.2	25.552	10.2	26.936	32.456	25.56	14.384	7.688	14.712
13.552	17.072	11.304	13.472	14.672	14.16	4.008	8.064	5.088		11.232	14.048	18.656	22.768	10.688	25.944	31.744	23.648	14.992	8.08	17.472
14.84	14.856	10.976	15.264	11.816	10.888	11.504	11.944	8.408		12.168	14.088	14.616	22.736	8.096	27.512	33.224	23.52	16.968	9.832	12.456
14.8	17.704	11.832	15.08	12.656	11.032	13.28	14.528	6.936		14.672	12.312	15.296	19.808	11.544	27.264	35.12	24.136	16.888	7.616	15.136
12.776	16.224	10.936	14.456	10.464	12.608	10.696	13.424	5.712		19.544	13.4	11.688	21.44	10.72	26.832	25.68	41.56	15.768	18.152	22.568
12.96	16.424	10.24	11.888	12.72	11.368	11.312	13.416	2.896		18.344	14.072	15.008	22.752	11.696	25.192	27.16	40.456	19.384	18.168	23.848
14.664	17.6	10.24	14.504	9.608	14.2	13.096	10.8	5.4		18.368	14.208	14.776	20.616	11.304	28.616	27.128	37.584	10.264	18.048	29.472
13.728	17.44	12	15.28	14.264	13.296	9.656	13.856	6.064		16.92	14.696	17.512	18.968	9.88	27.888	25.232	39.776	7.712	15.24	28.504
16.144	16.048	18.064	12.96	10.768	10.12	10.68	13.12	5.432		15.896	13.52	12.232	23.152	23.464	27.136	26.576	39.632	6.88	17.264	24.888
14.624	17.168	17.68	14.104	12.416	8.496	10.376	10.608	6.504		6.28	13.912	15.352	23.664	41.256	26.376	24.336	40.648	8.584	14.912	30.16
14.168	17.48	17.728	13.816	13.296	11.448	7.272	12.384	6.864		21.112	13.784	15.776	20.144	41.928	11.328	26.944	39.76	10.736	16.032	28.424
14.776	15.272	17.008	12.272	13.664	10.696	7.696	7.52	11.568		19.424	13.24	12.976	19.104	41.304	11.12	25.272	19.952	7.984	28.08	26.992
17.472	16.064	8.584	14.384	16.704	10.224	9.68	14.016	12.752		16.832	10.128	13.776	21.232	39.592	12.336	25.096	18.912	31.928	28.88	27.68
15.096	15.672	9.416	13.848	14.64	17.152	10.568	11.32	10.832		14.544	10.336	15.432	21.904	41.216	9.552	26.728	14.632	31.696	27.232	26.512
16.576	17.96	10.184	14.648	15.864	16.824	12.808	13.432	10.12		10.32	12.768	12.648	21.544	41.632	10.408	9.032	13.68	29.536	16.016	26.512
15.112	16.104	8.48	14.184	16.92	16.368	13.744	13.184	11.136		9.904	12.232	12.8	21.368	38.696	12.72	7.728	21.48	27.824	14.744	8.12
14.728	16.552	8.416	13.88	15.88	17.88	9.792	12.96	6.824		11.696	10.744	15.104	21.048	39.576	12.824	7.2	19.984	31.432	28.888	12.24
14.584	17.544	9.664	14.432	17.032	16.464	11.776	12.576	12.744		11.384	13.456	13.752	27.968	39.96	13.104	9.104	21.008	30.672	26.568	9.552
15.92	17.44	7.504	15.112	16.168	18.64	12.664	9.248	8.56		10.384	10.904	12.856	28.904	40.48	11.584	8.232	26.064	32	25.624	12.52
16.64	11.224	7.928	14.416	15.912	12.88	15.592	10.912	11.456		15.368	11.736	24.48	28.928	39.896	17.664	9.904	25.728	29.528	12.552	14.408
13.472	10.728	9.792	12.728	14.928	16.616	14.536	9.16	8.928		14.032	16.936	25.264	30.088	41.008	15.992	9.568	38.08	29.672	12.544	11.72
22.848	16.656	7.52	20.896	16.696	15.44	13.416	15.8	9.232		16.736	16.064	24.784	22.768	7.744	19.256	18.072	39.68	30.064	11.328	11.368
21.088	16.84	6.304	22.12	16.224	8.576	14.68	16.568	8.848		16.4	13.528	25.712	23.424	7.216	16.344	20.6	38.608	29.008	11.968	14.432
21.536	14.768	9.104	22.184	15.608	17.856	15.992	13.304	9.224		12.528	15.232	25.576	21.44	9.352	19.224	18.016	39.872	29.112	12.104	15.048
21.504	13.808	9.752	15.248	14.912	9.496	10.584	14.912	6.824		11.096	14.52	24.648	21.064	6.68	18.92	21.36	40.656	30.544	12.064	14.496
21.768	17.28	9.184	12.896	12.24	10.944	13.008	14.664	6.304		11.944	17.448	26.064	22.496	9.88	16.584	18.936	38.688	30.384	12.736	14.52
11.72	14.376	19.984	14.56	11.528	11.728	13.36	15.704	7.224		11.608	15.488	14.288	22.968	6.704	18.24	16.656	39.08	27.832	20.768	14.128
13.024	12.608	17.456	12.976	11.68	12.24	12.96	11.376	7.68		11.976	16.056	14.96	23.392	6.32	18.112	17.976	38.92	29.952	23.52	14.184
14.224	14.512	19.008	13.4	12.88	11.264	10.856	12.064	6.024		13.032	14.568	13.512	21.76	10.36	16.912	18.464	39.2	22.184	24.104	15.392
14.024	15.92	16.272	14.04	23	9.784	14.384	10.392	6.632		6.792	14.728	16.344	23.192	10.096	17.152	20.376	37.416	21.344	24.936	15.416
14.848	14.776	18.544	12.224	22.384	10.48	14.84	10.76	7.712		8.392	13.472	13.72	21.44	8.184	20.752	31.608	37.192	20.688	23.48	16.08
15	17.152	20.448	14.936	18.912	10.184	10.264	10.928	11.92		6.2	17.848	13.208	22.624	6.008	15.712	16.648	37.072	22.84	22	15.904
13.456	13.296	21.664	13.616	19.08	10.208	11.928	13.216	11.8		18.36	13.68	13.816	20.904	9.04	19.216	18.568	36.424	22.344	11.544	14.832
15.936	15.464	16.44	11.992	19.56	10.432	10.192	12.368	11.448		15.128	13.912	13.4	23.48	8.744	17.232	19.256	38.264	21.416	9.768	14.072
14.48	16.664	18.128	11.32	18.336	8.872	7.4	11.784	11.312		7.4	12.344	14.4	20.664	10.2	17.848	16.632	39.6	21.088	9.144	14.384
13.576	16.016	18.216	10.832	17.4	8.416	10.224	14.912	14.072		9.52	13.448	13.144	23.632	9.528	15.616	18.48	41.12	21.376	10.168	16.496
13.336	15.568	11.48	15.944	18.304	10.216	8.896	15.416	14.24		13.072	11.944	14.64	23.456	10.128	8.24	16.056	32.864	22.384	16.672	14.408
15.504	16.136	15.76	15.376	16.728	8.64	7.888	14.16	14.832		5.552	11.72	21.272	23.984	38.76	36.216	19.776	32.752	21.48	17.48	15.136
12.16	14.376	19.832	12.552	18.576	9.736	8.648	13.176	13.808		5.792	12.888	22.192	22.872	36.136	36.12	18.744	33.28	20.144	17.608	15.256
13.888	13.008	18.264	11.544	10.416	9.472	7.856	13.48	15.232		10.52	13.84	22.408	24.168	37.264	36.496	18.312	31.512	21.68	17.704	15.088
15.4	15.184	16.256	11.712	12.376	11.648	9.288	13.072	15.16		11.208	14.664	23.672	20.792	33.088	35.904	17.752	40.712	21.664	16.608	16.664
13.416	13.088	17.272	11.832	11.24	9.528	7.832	13.088	12.912		10.952	10.704	26.304	20.52	34.912	10.024	18.704	39	21.704	16.576	15.624
11.88	15.904	17.712	12.208	10.52	7.664	8.264	15.176	12.984		13.16	13.336	23.424	21.336	33.896	11.72	17.376	38.44	21.152	18.576	15.904
11.792	13.808	17.704	12.936	11.272	10.416	11.664	12.544	8.624		12.904	12.136	23.312	20.92	33.704	14.864	16.336	38.112	22.472	17.392	14.968
19.312	15.64	17.792	12.192	11.52	9.936	12.464	12.312	7.32		10.752	12.504	23.584	21.072	38.176	25.224	18.808	41.736	21.608	13.248	14.736
19.952	16.304	18.792	14.44	9.616	10.04	12.12	13.824	9.296		11.928	14.992	23.776	21.432	10.184	36.672	18.232	37.696	20.16	18.768	15.696
20.16	18.992	17.216	13.336	12.96	15.048	10.816	13.896	7.184		7.344	12.248	23.4	22.872	6.688	29.032	18.816	26.688	21.088	13.792	24.912
18.488	18.632	17.464	13.56	12.64	15.424	9.256	13.056	9.264		8.984	12.56	25.008	19.328	6.328	29.552	31.696	25.912	19.76	13.496	26.656
16.152	17.696	16.448	12.728	9.968	16.32	11.008	12.264	6.896		6.144	12.704	23.92	20.776	26.408	29.68	25.712	24.944	21.128	15.008	25.984
18.92	18.792	18.408	11.52	11.792	15.52	10.56	12.864	5.944		6.608	13.688	21.88	19.92	26.072	27.696	25.664	23.624	21.192	18.368	25.712
18.512	16.904	6.224	12.864	12.272	14.552	10.312	13.544	4.76		6.608	16.712	23.6	20.304	25.808	29.856	25.4	26.128	21.232	17	27.832
19.88	18.088	7.176	13.76	11.4	15.696	7.88	14.592	3.856		4.096	15.976	25.744	23.952	21.328	28.528	28.208	25.224	22.92	14.688	26.104
17.216	19.24	7.112	4.752	21.712	14.888	2.984	15.24	4.472		10.16	15.28	20.904	19.72	22.384	25.968	29.232	23.968	21.736	14.312	25.44
19.296	18.808	6.176	13.52	20.864	15.488	4.408	14.584	10.04		11.368	24.992	24.84	19.376	20.648	25.568	14.264	23.976	10.952	13.624	24.24
16.6	19.016	6.624	19.728	21.464	17.744	6.36	14.96	7.56		9.04	23.52	24.432	23.296	18.68	25.456	13.328	23.632	10.2	11.52	24.928
20.312	18.112	8.176	20.096	20.28	17.152	3.296	15.488	7.56		10.6	22.608	22.416	21.544	19.616	17.56	12.992	38.224	11.84	13.528	26.216
20.592	17.384	14.592	20.384	19.392	16	1.856	15.68	11.584		6.504	22.528	23.368	20.704	20.792	15.512	11.064	42.992	11.48	13.408	15.312
20.584	19.632	16.264	19.872	21.32	11.76	3.8	14.448	13.2		11.472	22.32	23.384	20.896	22.96	13.336	12.344	41.12	35.896	11.528	17.696
18.384	14.728	14.304	20.168	11.104	11.44	6.264	14.392	10.248		8.592	23.496	9.792	23.408	21.344	15.48	12.896	41.248	34.864	12.352	16.088
20.344	14.424	13.504	17.016	9.96	11.288	5.24	14.384	8.896		10.632	23.632	9.856	22.608	35.408	15.808	12.136	40.888	34.384	13.176	14.96
19.264	14.48	14.368	16.456	10.608	9.688	7.88	8.208	10.504		9.08	22.168	12.68	22.4	36.28	13.824	12.712	40.32	30.072	12.368	15.104
17.816	14.464	13.816	16.424	9.76	12.8	8.336	8.104	15.032		9.28	23.832	19.352	23.688	34.688	35.488	11.448	41.792	32.032	14.048	15.728
17.672	14.856	15.536	15.824	10.504	10.288	8.008	10.208	14.168		6.432	19.808	23	24.976	35.032	36.304	29.336	40.6	29.656	20.008	16.408
17.312	19.208	13.952	14.248	10.08	9.72	4.408	11.656	8.08		6.592	17.688	21.984	26.424	34.472	37.72	21.12	39.44	31.608	17.56	17.32
17.92	18.744	15.048	18.368	17.544	13	3.368	10.936	16.784		12.744	17.408	22.944	27.864	33.776	36.2	20.84	41.784	31.848	19.6	15.552
18.704	19.36	13.288	18.936	15.68	12.304	8.272	13.192	14.56		11.848	17.664	22.128	23.904	33.144	36.872	18.888	41.232	32.464	17.28	16.84
18.552	18.632	13.568	18.784	16.208	10.664	11.056	11.712	14.632		11.408	17.704	22.968	24.432	36.664	37.496	21.872	19.672	29.84	16.344	13.232
17.16	20.048	6.456	17.384	17.216	11.88	7.256	11.256	12.224		10.8	13.544	22.312	24.536	34.616	37.6	19.704	21.112	25.688	16.736	13.776
17.264	14.912	7.456	16.336	18.096	11.264	7.648	11.376	12.656		11.888	16.048	22.968	24.12	36.032	36.216	20.864	20.848	25.984	16.856	16.208
17.616	15.384	7.392	18.808	16.528	10.232	9.424	15.52	13.496		11.792	13.76	21.536	24.96	34.64	36.712	19.064	42.76	26.152	17.144	13.968
17.688	13.432	5.312	15.448	13.68	9.504	7.536	10.52	12.392		11.536	19.44	21.808	24.344	35.72	36.144	18.304	40.72	27.528	18.64	15.192
20.264	12.744	5.864	18.816	14.768	10.192	8.432	9.12	11.968		12.448	20.064	23.904	23.504	35.192	36.496	19.472	41.96	27.456	10.248	15.392
18.344	15.032	4.896	15.272	15.352	11.896	5.888	9.072	9.448		20.368	19.672	23.88	24.112	37.408	35.064	19.704	23.312	25.552	11.904	18.448
17.832	13.592	6.192	4.968	15.208	9.496	3.632	9.984	11.016		22.144	16.624	23.096	26.12	37.456	32.192	21.768	36.552	27.264	8.984	29.816
18.52	14.944	7.88	4.424	12.536	10.664	6.224	9.264	9.488		19.76	16.544	11.88	23.936	18.784	35.52	21.28	37.44	23.504	10	28.736
16.848	13.984	6.928	13.912	13.384	10.504	2.016	10.096	8.744		17.864	12.912	15.928	23.832	19.064	36.216	20.752	38.472	23.824	8.848	26.376
18.872	15.384	5.976	11.136	15.224	11.376	8.088	9.072	11.496		22.6	12	13.824	26.096	19.12	14.584	19.52	35.976	23.032	8.872	29.08
17.744	13.536	6.016	11.88	16.288	12.888	8.712	9.288	8.904		18.288	11.656	14.016	24.664	18.136	14.288	21.512	19.032	24.464	7.496	30
17.96	17.296	19.912	11.112	12.28	14.344	9.512	9.176	10.048		17.064	11.696	12.936	25.584	7.768	15.248	28.656	16.808	24.688	12.272	27.184
17.536	14.488	20.048	11.792	13.024	12.248	7.744	11.272	9.816		15.488	22.32	16.368	25.832	7.832	8.36	27.384	15.936	24.432	11.968	29.872
18.12	13.704	19.016	10.936	11.656	8.184	4.584	12.088	10.608		15.936	21.344	15.12	24.232	8.576	11.216	27.792	15.24	24.704	10.648	29.584
18.864	16.448	19.184	9.64	12.88	10.224	5.4	11.688	10.632		15.392	18.856	13.288	25.544	8.864	8.912	29.128	18.552	12.176	8.656	30.328
17.824	14.048	19.248	11.944	13.008	6.8	8.912	9.608	10.584		18.112	19.632	14.432	20.952	10.688	8.48	18.28	16.376	14.968	9.888	29.816
16.56	14.888	20.12	15.272	13.984	7.456	8.16	10.672	10.512		18.176	19.88	16.904	22.056	9.448	10.92	18.128	41.624	17.2	12.232	27.928
18.184	15.944	8.416	15.128	10.864	10.656	9.888	11.736	14.064		16.592	20.472	17.744	23.056	9.608	9.696	18.712	40.672	16.264	10.184	29.296
18.976	17.016	8.32	14.088	11.72	10.488	8.56	10.928	12.48		17.584	22.096	19.056	20.76	10.936	10.12	17.856	35.256	16.68	10.992	28.416
18.184	14.168	9.32	9.792	19.656	8.64	9.752	11.68	11.128		13.144	21.624	20.264	20.176	30.888	10.08	15.856	36.568	19.272	9.12	28.688
23.728	15.984	9.152	12.416	18.216	11	9.4	12.616	13.064		13.16	20.288	20.528	24.68	30.136	10.688	16.608	24.728	16.92	8.472	28.72
25.328	15.792	19.088	13.768	19.28	11.344	9.592	15.24	8.944		19.864	12.864	18.744	24.288	29.224	8.424	16.52	21.28	15.752	10.832	28.304
25.744	13.208	19.008	12.28	18.072	7.112	7.464	13.936	10.448		19.08	16.792	18.64	20.608	30.936	7.656	15.824	21.36	17.704	10.096	29.888
23.432	14.896	19.576	11.712	19.24	10.008	10.864	12.536	11.904		18.944	13.256	20.176	21.032	30.024	7.104	29.528	22.48	32.424	7.72	14.28
24.392	13.752	21.248	10.52	20.728	9.416	11.528	14.728	8.432		11.48	13.072	18.68	20.384	31.256	10.376	28.568	40.448	31.12	9.136	14.432
28.376	15.192	20.312	12.024	20.408	8.712	10.792	14.368	8.472		12.824	13.528	20.36	12.744	30.344	7.568	29.296	40.696	28.16	8.424	15.664
26.192	15.472	18.776	12.904	18.92	6.76	7.232	13.136	10.136		11.672	13.824	20.152	13.4	29.776	8.544	31.504	42.28	32.272	10.248	14.384
27.656	12.68	21.368	7.456	21.008	7.176	5.336	9.84	9.792		13.216	12.456	21.16	15.296	29.64	12.52	32.264	39.472	30.416	10.032	21
27.408	14.056	22.224	7.792	19.52	7.424	6.712	10.848	9.24		14.472	13.312	19.712	16.568	31.568	8.528	33.072	41.936	13.576	8.36	21.592
28.12	14.16	21.872	11.224	19.512	6.824	6.128	10.344	8.544		7.968	12.872	20.072	13.432	7.328	11.728	32.088	41.528	13.848	8.64	20.416
24.424	13.872	21.632	11.84	19.24	8.216	7.68	10.704	7.256		9.408	12.744	18.864	10.84	5.624	8.296	33.128	42.72	31.088	11.096	21.632
22.824	15.152	13.664	8.928	20.568	6.704	9.608	10.576	8.4		11.808	13.96	19.664	14.2	6.288	35.68	32.968	41.64	32.744	8.8	24.656
26.32	13.928	13.072	12.896	19.12	6.456	6.12	8.344	11.208		11.912	13.912	21.824	12.632	7.448	33.84	32.032	41.744	31.296	10.912	22.296
22.968	14.12	12.632	10.744	18.784	7.216	12.16	11.312	12.056		9.688	12.48	17.784	13.864	8.496	34.56	31.304	17.784	31.376	12.696	23.32
23.744	14.672	12.976	10.496	10.336	6.568	14.68	10.736	10.904		21.608	17.864	20	16.968	10.088	32.952	32.664	39.816	31.136	11.448	21.488
23.176	15.496	12.608	11.64	11.656	7.208	12.4	10.04	12.208		20.416	13.88	21.024	15.2	10.2	32.36	32.44	39.088	32.64	11.896	18.896
23.952	15.592	22.472	10.92	11.176	9.952	9.824	9.688	9.448		18.752	9.088	18.024	13.904	10.08	33.408	31.008	40.168	32.064	11.544	23.456
21.544	13.608	20.904	20.968	11.848	10.128	10.992	6.752	10.512		14.448	9.928	19.4	16.168	10.808	33.848	31.984	39.144	33.36	12.944	20.528
22.832	13.312	21.352	13.456	10.896	8.976	8.368	9.4	12.56		15.832	8.152	20.008	21.504	21.72	34.112	33.016	39.24	31.536	13.296	20.152
24.936	15.008	23.248	15.64	21.144	8.4	6.872	5.4	13.192		14.568	7.344	21.184	20.992	20.608	33.848	31.456	38.696	32.056	13.632	18.56
25.568	12.208	21.336	12.488	21.28	7.688	6.496	3.816	14.416		17.024	20.656	17.088	20.624	19.048	33.28	31.448	39.16	32.048	12.184	19.224
22.992	13.24	22.264	12.96	20.088	7.584	4.808	8.936	14.464		12.16	20.144	18.744	19.664	14.368	33.424	32.104	23.392	31.832	15.984	20.064
22.408	11.792	19.68	12.8	22.016	7.344	12.248	7.576	13		12.672	19.584	19.688	21.032	11.512	33.352	31.84	19.776	32.928	14.36	19.344
24.592	12.896	22.944	14.52	22.216	9.936	9.56	9.48	11.704		11.896	19.352	20.696	21.28	12.416	12.296	32.128	23.576	32.376	14.04	19.68
24.008	13.416	23.272	15.184	21.376	8.704	8.304	9.904	16.04		11.664	12.448	17.648	20.728	12.952	14.88	31.576	23.176	34.536	15.048	20.52
26.056	12.536	22.536	14.576	22.216	8.36	9.688	9.888	12.512		14.584	10.528	20.48	21.68	13.344	16.184	30.576	24.776	32.128	15.04	30.08
21.888	11.4	12.368	15.648	22.76	9	9.304	11.368	18.28		16.92	11.288	17.768	19.584	15.016	15.728	30.192	26.472	32.824	14.072	30.36
24.904	12.624	12.416	15.048	22.512	8.544	9.392	10.12	19.32		14.92	10.128	17.064	21.456	23.024	15.024	28.392	23.176	35.728	10.328	32
23.872	12.072	12.504	13.16	19.432	9.056	13.936	8.8	17.76		10.208	9.176	15.272	17.608	23.24	11.848	27.048	26.264	34.576	9.384	31.264
17.752	14.968	10.76	15.28	20.672	8.88	12.28	13.84	15.4		6.52	8.64	19.008	24.728	22.048	16.36	8.672	24.984	35.632	8.992	30.024
18.088	13.696	9.544	15.512	22.928	8.632	12.184	13.544	17.976		11.696	8.512	18.816	22.664	30.216	31.104	9.76	20.384	36.048	11.208	28.296
16.824	13.896	11.456	16.296	20.568	10.104	10.384	13.496	16.048		7.48	8.328	6.584	23.28	29.36	30.616	7.6	19.272	33.92	10.568	28.576
18.208	12.512	11.928	15.744	18.144	10.488	7.792	11.608	17.12		16.76	7.352	14.064	22.952	29.144	30.296	10.168	40.264	34.448	11.616	26.448
19.256	15.152	22.88	13.544	18.424	8.992	9.56	7.152	16.264		15.304	10.096	10.296	21.072	29.904	8.456	14.72	37.568	35.152	9.008	23.248
21.28	15.352	21.04	15.936	17.264	7.08	8.12	6.032	14.624		17.624	10.536	12.712	23.728	24.664	6.032	20.48	35.888	33.048	11.04	23.152
17.28	13.592	22.48	15.088	12.088	9.968	9.776	8.032	17.496		18.776	18.32	11.352	25.112	25.584	4.912	23.28	34.776	33.52	13.248	20.176
16.936	14.656	20.456	14.776	11	11.088	13.184	7.8	16.864		12.76	18.04	11.928	22.808	25.064	3.568	20.128	35.592	33.632	10.648	19.336
17.696	14.328	21.808	13.016	12.152	8.888	14.52	6.712	15.584		12.136	17.368	10.064	23.16	24.728	3.08	23.512	36.048	34.184	13.112	22.296
18.232	12.216	20.88	9.48	11.104	16.696	13.2	7.64	17.912		13.624	17.192	12.328	26.928	26.848	4.168	22	35.704	35.2	13.8	23.608
19	16.384	21.64	10.856	11.544	7.776	11.424	7.832	16.688		13.416	17.52	10.912	26.992	25.256	5.288	19.584	34.784	33.04	12.32	25.248
18.176	14.352	19.976	10.696	11		13.84	7.4	14.056		7.744	17.104	11.072	17.192	24.912	30.592	22.208	35.08	32.816	11.168	25.16
18.72	15.4	21.808	10.976	8.104		15.624	7.424	14.632		5.704	17.056	13.032	20.912	25.328	29.728	19.424	35.512	32.032	14.432	23.616
20.296	13.168	19.688	12.264	10.024		15.144	7.136	13.744		10.616	16.872	14.472	21.056	25.064	29.792	20.536	35.624	32.784	13.904	23.888
18.16	12.944	10.56	9.928	8.152		11.688	10.144	13.96		8.064	17.112	10.936	23.376	23.536	30.576	22.032	18.176	31.928	12.68	25.736
19.96	13.832	9.2	12.184	9.08		12.704	10.112	13.472		7.952	17.28	11.632	19.704	24.896	29.232	24.096	17.8	32.112	19.488	26.464
5.776	14.144	17.904	11.296	9.504		9.632	7.904	14.496		9.368	5.96	13.952	23.128	24.048	30.4	23.08	18.744	33.368	20.384	23.248
9.344	12.936	18.968	10.2	10.192		14.328	9.592	12.992		9.68	5.68	11.456	21.504	26.976	30.408	22.36	19.144	37.312	15.336	24.8
21.88	13.424	18.2	12.464	9.712		13.272	8.944	14.816		6.416	8.312	26.624	20.68	24.512	30.904	23.264	23.656	20.224	17.44	32.312
21.632	14.072	17.912	8.888	8.696		13.448	8.136	12.256		9.256	6.4	21.88	20.56	26.792	30.912	23.128	26.504	24.32	15.384	31.728
20.128	13.808	17.232	11.616	9.272		14.128	7.36	13.28		9.848	11.456	28.016	17.528	23.168	30.808	20.632	25.328	25.904	16.56	24.656
19.376	14.752	16.992	13.368	9.648		12.176	15.272	12.024		11.296	11.976	13.2	14.144	25.816	30.112	21.096	25.176	20.456	17.36	24.848
23.192	14.488	17.552	10.408	6.264		10.12	11.672	13.744		10.912	11.352	13	18.24	26.56	30.808	19.392	34.408	24.312	17.632	30.456
20.32	15.88	18.576	12.656	6.4		13.104	12.136	12.944		10.248	10.504	14.44	12.992	26.112	30.008	27.184	22.816	24.128	16.656	27.104
18.328	13.368	17.384	11.368	6.408		12.2	13.04	12.536		10.12	18.16	21.888	27.024	23.16	12.32	28.152	23.864	16.432	17.208	27.512
17.416	12.336	20.952	12.856	5.16		10.528	16.76	11.968		7.984	18.888	22.024	28.792	25.44	12.256	27.496	24.168	15.288	14.904	28.04
22.544	12.648	17.184	9.208	6.224		11.904	15.112	13.792		6.504	18.952	20.648	28.048	26.744	8.4	24.68	28.048	15.184	14.24	27.44
20.224	16.216	17.904	11.592	6.176		11.88	13.6	12.16		7.68	14.496	20.016	26.344	20.784	9.528	26.424	27.92	16.952	12.544	28.76
22.12	15.584	19.192	10.168	17.176		10.624	15.008	14.208		10.608	16.992	20.744	26.88	24.192	11.808	26.176	28.024	15.552	13.728	27.952
20.56	13.304	25.504	9.584	18.232		11.312	13.536	15.336		5.664	10.768	23.464	28.52	21.64	10.504	28.712	26.128	14.296	14.272	28.216
19.784	14.288	20.824	10.368	18.056		10.32	14.808	14.864		10.888	7.12	21.536	27.44	19.84	10.44	28.88	28.392	16.352	14.112	29.08
21.032	14.968	22.128	20.952	18.408		11.496	8.304	14.504		9.816	7.768	20.944	27.32	22.008	10.704	16.704	27.704	13.416	15.904	29.784
20.568	13.52	22.288	19.728	18.368		11	7.944	11.104		8.92	9.824	22.208	26.112	22.272	11.648	18.24	27.648	13.152	15.84	27.96
21.92	11.24	23.4	19.32	18.68		9.768	6.752	12.232		5.216	8.856	22.624	25.656	23.248	10.712	17.36	25.936	11.496	15.704	27.968
20.72	13.28	20.984	19.952	15.168		10.376	5.136	12.192		2.352	8.56	21.448	28.448	22.624	34.824	16.504	26.888	13.584	14.64	26.928
17.88	13.816	23.264	16.072	18.976		11.152	9.736	13.392		3.168	7.712	22.336	25.76	22.616	34.544	16.8	23.024	14.032	15.968	30.688
16.464	14.456	14.24	14.904	20.44		9.608	8.48	10.288		4.272	8.472	21.512	28.808	20.84	34.312	17.784	22.288	12.056	21.672	30.824
15.608	13.504	14.424	16.408	15.896		9.448	6.144	8.992		4.152	7.584	22.448	27.288	22.12	34.44	18.8	19.816	13.008	23.152	29.616
16.088	15.656	14.184	15.736	19.608		10.28	7.68	9.6		10.368	7.488	22.368	26.544	20.488	35.824	18.64	21.672	11.864	20.28	28.904
15.52	14.504	14.536	15.824	19.16		9.44	6.48	11.56		10.416	10.112	20.456	27.584	20.312	33.496	18.04	21.344	12.4	21.656	29.96
18.52	14.008	14.584	13.272	8.76		9.28	5.928	10.816		8.808	16.56	13.504	30.24	26.848	35.464	19.344	20.824	19.256	21.904	30.144
17.248	14.6	15.848	13.824	8.744		9.848	8.576	9.84		13.536	17.96	11	26.376	22.656	34.752	16.68	21.92	20.048	22.568	29.672
18.872	15.808	12.616	17.592	7.576		13.328	9.296	12.416		9.68	18.296	12.12	26.16	22.08	32.824	32.304	19.512	19.296	22.232	28.256
19.728	12.432	15.36	16.864	10.36		12.88	11.8	11.688		5.384	17.36	10.92	28.184	11.688	33.76	31.72	28.224	16.864	21.504	28.536
19.024	12.368	13.696	12.176	8.72		11.616	9.736	13.592		7.984	17.584	24.432	28.12	12.616	35.432	33.288	33.52	21.272	20.696	27.184
16.888	19.784	12.96	11.208	9.296		10.664	9.744	11.776		12.6	17.8	22.8	27.224	10.824	36.224	32.048	31.784	34.312	20.016	27.96
21.184	20.448	12.328	10.528	7.936		9.704	11.864	11.712		12.424	17.424	20.944	27.544	10.592	34.136	32.024	33.8	32.424	20.416	28.968
17.608	20.8	13.304	10.848	8.632		8.544	13.784	11.904		13.896	10.512	24.056	29.552	12.184	34.672	8.816	30.072	32.8	19.048	28.432
18.6	21.568	14.736	13.104	9.728		9.24	12.2	11.28		15.48	15.048	21.424	24.776	10.912	33.648	32.832	30.504	33.024	18.56	27.024
15.592	20.144	9.424	9.552	7.696		9.544	11.088	11.92		15.576	13.928	20.808	15.232	10.704	33.856	31.224	33.312	32.384	19.68	29.128
17.976	19.048	11.856	14.784	9.264		10.816	11.712	14.856		15.824	13.696	21.168	12.4	12.376	34.688	32.84	31.512	32.536	18.992	28.992
14.768	20.184	14	13.552	6.256		9.224	12.768	10.176		14.864	14.888	23.704	15.496	11.128	32.376	30.056	31.288	34.216	19.936	23.096
17.168	20.736	11.304	14.552	9.96		9.512	14.24	10.872		14.208	10.424	22.088	19.64	13.224	29.944	32.56	32.504	34.44	18.944	26.112
17.92	13.592	11.32	10.12	12.144		7.616	10	4.336		10.928	6.576	22.224	17.208	16.4	31.376	32.56	33.072	33.528	25.472	24.344
14.472	12.408	11.616	10.352	10.752		10.448	11	6.424		11.888	8.44	22.888	22.608	13.168	29.832	30.424	20.696	32.592	24.944	27.056
16.784	12.176	13.048	3.136	11.072		10.856	11.944	6.344		11.296	12.552	24.976	20.56	14.632	31.496	31.664	24.336	34.44	26.2	25.608
17.744	14.264	12.144	4.68	12.216		8.352	10.408	9.728		12.24	11.664	23.624	24.528	13.272	31.464	31.44	21.288	33	25.944	27.368
17.76	13.512	12.768	6.496	12.808		12.12	9.6	8.728		10.488	12.648	22.584	23.776	16.64	30.888	31.016	42.72	32.416	26.992	26.976
17.672	13.08	10.312	6.368	10.36		15.504	8.384	6.664		9.888	11.744	23.192	23.456	25.672	31.144	31.888	30.12	33.776	24.816	28.872
17.784	13.416	11.808	5.88	13.88		15.28	7.792	5.136		11.536	12.112	22.928	22.616	23.736	31.576	33.896	31.576	33.92	24.368	29.92
16.824	11.472	13.384	2.504	11.56		12.448	6.632	12.792		11.552	12.752	23.272	22.784	25.568	31.8	34.776	31.536	33.224	25.128	32.056
14.976	13.04	11.816	5.688	12.2		12.824	7.84	13.576		18.072	18.952	22.352	22.952	18.608	15.472	30.776	31.704	33.96	24.328	25.128
16.624	12.152	11.344	5.696	7.12		13.624	5.536	12.84		18.736	14.728	24.104	23.536	21.296	12.848	31.744	21.768	34.752	23.488	25.712
15.464	12.296	11.128	5.168	6.136		13.184	7.592	13.536		15.392	15.712	19.6	24.16	19.552	10.8	33.92	23.96	32.296	24.84	28
15.6	14.344	10.728	4.608	6.208		14.616	6.832	11.224		13.648	14.728	21.648	24.488	17.744	13.824	34.76	20.576	33.648	24.832	28.68
5.208	15.272	9.912	3.656	7.08		12.104	9.92	13.096		16.168	16.336	22.616	23.328	17.888	13.28	32.24	20.544	33.424	24.032	29.632
6.584	15.536	10.872	4.136	6.184		12.48	8.944	8.984		16.64	15.976	23.272	22.456	20.2	29.744	29.616	23.184	27.976	23.44	26.816
7.304	13.312	12.288	6.832	5.88		9.528	6.192	10.048		16.768	16.592	21.8	19.96	17.456	29.208	33.04	21.952	28.312	24.856	27.568
6.536	14.768	11.416	7.816	7.736		9.048	8.432	8.536		19.12	17.184	20.84	21.024	21.176	29.104	31.44	22.128	29.76	24.464	27.4
7.688	15.232	11.208	5.952	7.088		9.512	6.24	9.368		10.904	8.504	21.984	19.968	21.952	29.336	30.68	23.176	30.824	28.624	26.584
6.776	14.352	12.376	7.296	6.408		10.216	4.984	10.064		9.464	5.936	22.288	19.288	22.76	29.48	34.192	20.768	30.904	13.552	26.032
5.648	16.312	13.12	6.32	6.424		9.32	5.688	8.688		21.28	6.016	18.984	20.44	32.432	7.32	31.912	29.048	30.144	13.184	26.936
7.576	15.536	12.384	9.512	8.264		13.64	4.736	7.152		6.72	9.424	22.064	20.576	32.888	7.792	30.288	28.952	27.672	14.744	26.904
7.376	14.528	11.808	8.624	11.408		14.416	6.352	9.208		9.904	8.112	23.552	19.4	32.984	8.328	31.48	43.68	28.336	13.672	25.688
6.152	11.016	12.16	6.424	11.552		11.504	5.024	4.264		7.864	8.672	21.768	20.072	34.576	9.208	29.24	44.8	29.136	9.2	27.376
21.512	12.272	12.528	7.4	11.896		11.592	5.048	6.344		7.528	13.776	22.856	25.888	32.968	6.112	29.76	46.56	22.576	8.416	29.392
21.352	9.976	11.432	9.432	8.248		10.48	4.936	7.048		13.296	12.296	21.064	28.52	32.808	6.488	32.168	31.76	20.112	9.112	28.112
22.776	12.736	21.76	11.304	10.832		11.72	9.928	7.168		7.952	11.52	21.496	25.944	34.36	6.352	29.52	34.184	22.136	11.136	27.52
21.704	10.512	21.824	11.448	11.776		9.544	7.352	11.072		17.792	12.848	21.544	29.128	31.368	30.312	29.864	32.6	20.952	9.8	19.248
22.584	11.024	20.912	11.44	10.984		11.96	8.328	10.408		16.104	11.776	22.2	25.984	33.04	30.856	17.624	31.384	20.504	9.888	20.792
21.12	10.112	20.992	8.936	11.088		8.288	9.28	11.92		16.832	15.832	20.432	26.544	8.328	30.04	32.888	32.44	22.08	9.744	23.224
16.6	13.432	19.776	11.504	10.52		6.64	5.776	9.88		17.536	16.432	23	28.712	7.544	30.696	32.592	43.512	21.8	8.28	22.24
15.952	11.16	19.496	10.648	11.312		11.776	8.576	13.384		17.96	16.024	13.88	27.512	8.264	29.864	33.784	42.2	34.848	9.712	18.584
16.184	10.96	21.536	10.32	10.84		7.856	7.296	14.12		16.488	13.64	18.816	27.552	8.424	30.792	31.112	43.488	13.272	9.04	22.464
15.688	10.736	22.384	19.256	10.344		8.528	11.472	5.776		16.408	14.984	19.944	25.992	9.28	29.816	33.536	42.656	12.712	7.08	22.736
25.96	11.576	20.728	20.392	10.408		8.448	12.832	4.744		11.24	12.544	17.32	28.272	7.488	30.672	32.976	45.248	11.152	11.024	21.504
25.384	9.984	18.944	19.92	10.208		6.24	10.648	4.336		19.752	15.52	17.368	26.576	9.312	29.888	32.976	20.312	10.28	8.792	22.616
24.92	12.376	17.856	19.424	10.08		12.648	11.128	8.04		15.664	14.176	17.288	30.064	9.944	9.64	30.4	21.152	38.112	12.608	22.384
26.72	14.44	12.216	20.872	9.2		8.224	11.36	8.6		14.648	13.184	19.456	27.208	11.048	11.832	29.28	17.16	34.792	12.352	21.8
17.816	13.936	13.144	20.12	16.88		9.704	11.072	13.584		15.56	14.64	18.68	26.472	10.448	10.872	31.76	18.808	36.448	7.04	21.504
16.928	12.368	13.968	19.52	15.896		9.832	8.376	11.248		17.36	16.08	17.536	27.048	8.296	10.312	31.312	19.76	34.912	9.056	25.152
16.432	12.064	16.36	19.96	15.344		8.272	15.232	11.064		18.72	13.192	17.176	26.832	9.656	11.128	32.392	33.208	34.312	8.272	24.28
15.408	12.728	12.992	16.08	15.304		10.448	11.624	10.504		14.176	13.856	18.064	26.808	10.664	9.68	33.456	33.808	34.16	7.952	26.424
16.28	13.296	14.664	17.288	16.192		10.496	11.976	13.632		15.488	14.656	17.792	27.128	18.8	8.48	29.432	33.88	34.264	6.592	27.552
16.568	10.032	11.808	12.944	17.504		11.56	11.96	8.448		15.216	14.448	18.408	26.896	19.112	8.024	29.24	45.136	33.944	9.032	26.776
18.192	13.024	12.432	14.368	16.616		10.52	10.136	7.312		15.856	14.696	17.608	29.616	29.872	13.688	7.392	44.336	37.16	9.232	27.536
15.696	12.2	13.848	14.664	16.272		8.64	11.768	10.112		14.672	15.008	17.12	18.024	27.136	10.32	6.68	45.792	33.88	11.888	32.216
18.4	12.328	14.304	15.544	14.968		6.128	11.12	8.928		10.488	16.28	16.648	18.584	24.064	14.016	15.304	19.04	33.52	13.8	30.384
15.568	11.208	14.704	15.672	18.416		9.768	12.336	7.848		10.264	17.24	16.712	17.472	25	8.12	14.032	19.64	34.032	13.048	30.632
16.232	11.432	14.344	16.616	14.544		10.16	8.8	9.824		16.808	17.896	17.84	26.896	25.48	13.872	16.408	19	33.848	13.656	22.432
16.176	12.512	15.136	15.384	17.264		8.744	11.944	6.696		18.392	17.792	15.016	26.568	26	8.92	14.472	18.664	35.32	13.456	24.344
16.448	13.64	12.864	16.72	17.776		9.968	13.888	12.832		13.408	14.552	15.904	26.496	24.656	10.12	13.4	18.496	34.232	15.296	24.888
17.328	10.464	25.096	13.216	15.672		9.584	15.904	9.848		13.504	11.648	15.688	25.152	25.12	13.032	16.8	20.848	36.104	13.08	24.52
16.48	12.496	25.504	18.672	17		8.6	14.4	17.28		16.48	11.896	16.96	25.52	28.456	11.928	14.688	19.96	36	15.6	21.928
15.136	13.152	24.528	12.32	16.632		5.896	12.472	17.76		10.216	12.144	16.376	26.408	29.264	10.016	19.088	35.896	36.192	14.68	24.128
16.496	12.256	24.208	8.528	17.048		8.72	12.776	16.68		9.464	12.2	16.792	11.808	28.24	9.736	17.992	33.752	17.064	14.288	25.104
15.096	13.136	16.072	12.568	12.12		11.072	12.52	14.616		11.888	15.76	14.824	12.376	27.848	5.688	20.456	32.056	19.576	15.944	23.832
11.064	13.008	17.896	13.464	12.216		7.816	12.144	9.304		11.016	15.688	14.624	20.192	27.352	9.024	19.48	31.496	17.16	16.456	23.008
13.264	10.824	18.16	10.416	10.96		11.736	13.704	7.36		10.912	15.76	15.872	15.896	27.616	6.496	19.256	32.272	20.72	9.872	26.68
10.856	12.6	14.928	13.232	10.168		11.184	12.688	12.896		12.712	14.296	16.144	16.712	14.384	6.16	19.296	33.544	19.704	9.552	27.016
12.296	12.896	16.84	14.16	10.392		10.48	9.28	14.56		7.4	15.544	14.408	15.896	17.904	7.752	19.872	33.312	19.392	13.072	29.536
14.08	12.168	15.952	9.872	10.776		10.464	10.16	13.672		12.8	13.792	16.792	16.344	15.696	6.768	20.328	32.064	17.936	7.088	28.672
11.912	12.008	15.248	8.576	11.344		8.032	11.776	12.696		10.848	15.16	20.992	15.464	15.088	8.28	21.2	32.08	34.208	7.616	29.208
11.8	11.984	14.888	13.864	9.2		5.984	8.776	15.016		8.384	13.392	20.28	15.016	14.408	32.496	26.224	33.592	36.752	8.128	29.6
13.064	18.928	17.144	8.56	9.92		4.72	9.288	12.4		7.592	12.752	20.8	14.512	15.616	32.536	25.656	32.416	34.856	8.776	27.736
12.36	19.104	16.352	13.328	9.552		7.336	10.44	10.048		6.584	12.76	20.736	18.448	15.928	35.856	25.056	43.84	35.112	8.6	28.056
10.872	18.928	17.744	8.56	7.88		5.592	9.616	10		9.448	15.56	20.752	15.96	16.808	20.88	24.928	25.232	36.584	10.8	27.24
10.968	19.648	13.704	9.688	6.368		5.528	9.792	8.912		14.288	16.432	15.472	18.568	16.824	19.272	24.904	25.872	35.8	12.88	25.4
9.56	19.104	13.12	9.376	5.48		12.88	9.68	10.056		10.84	16.472	14.352	16.792	15.92	18.736	25.312	24.624	34.832	12.104	27.552
10.336	19.088	14.376	14.248	8.24		8.704	10.016	10.232		13.528	15.624	19.512	17.888	14.64	18.168	26.4	26.328	33.392	9.272	27.712
11.24	18.952	13.544	14.032	13.128		8.632	9.36	13.912		8.912	16.328	24.456	18.56	15.856	19.152	26.28	24.248	17.096	8.936	29.024
9.672	20.736	13.816	12.2	16.968		11.2	7.328	14.384		9.736	16.616	23.944	18.16	14.912	20.048	25.8	25.072	22.088	8.976	28.048
10.232	19.384	14.152	12.048	16.12		12.968	9.648	15.784		10.808	17.112	24.752	19.152	16.664	16.92	27.184	22.72	24.184	9.472	29.592
13.648	19.976	20	11.568	10.552		14.024	12.176	13.808		10.272	17.256	24.776	17.488	33.088	30.88	23.856	22.064	20.88	15.912	29.632
13.488	19.48	9.784	14.856	10.336		9.92	12.472	16.288		9.968	15.936	25.312	15.88	38.152	29.328	15.784	23.352	22.072	15.72	27.496
11.656	9.752	7.864	9.112	10.96		8.848	8.424	12.064		9.568	16.152	25.376	20.048	38.656	29.6	13.216	22.44	20.76	10.6	29.168
12.392	12.44	9.216	9.016	10.08		10.128	8.84	12.36		13.96	18.624	24.64	24.008	39.672	29.912	13.832	24	21.296	8.64	24.392
10.84	9.48	10.248	8.496	9.992		9.28	9.856	10.712		10.08	18.776	23.864	23.696	35.84	30.12	13.44	34.64	20.08	7.288	23.288
13.944	10.984	11	8.752	8.92		11.144	10.408	10.392		12.176	16.528	23.816	23.272	37.712	30.968	12.728	36.12	21.736	7.768	24.968
11.424	8.736	10.056	8.336	10.112		13.432	14.328	12.464		11.824	19.84	24.808	21.296	35.272	29.848	14.792	20.912	20.808	8.04	23.912
4.032	9.584	10.936	9.176	10.384		10.48	11.168	10.96		8.936	18	18.104	19.224	38.976	30.584	16.856	18.752	22.128	12.584	23.592
1.768	9.56	8.864	7.096	10.656		8.104	13.456	16.464		8.312	18.752	13.448	15.048	39.296	9.16	13.008	19.984	22.04	12.768	24.976
0.984	9.784	11.32	7.96	18.568		15.936	13.8	15.16		8.112	16.728	16.016	20.904	37.232	36.872	32.096	22.136	21.688	13.136	24.064
1.184	6.432	23.968	9.224	18.312		13.056	9.816	7.568		7.768	15.752	12.712	19.784	16.504	36.48	31.952	20.944	22	15.224	25.024
3.448	8.312	23.912	7.76	18.416		15.616	14	13.32		10.952	16.36	15.048	17.488	13.992	36.576	31.112	20.24	34.648	16.056	24.264
3.768	8.2	23.496	7.096	19.408		14.984	14.936	18.72		10.16	16.288	14.848	16.08	13.176	12.784	29.128	18.736	14.464	14.704	24.424
3.672	8.4	24.256	8.2	18.2		12.952	14.752	17.632		9.392	16.512	14.936	16.328	16.08	12.832	32.736	22.08	17.56	17.288	23.152
2.568	10.768	24.504	7.576	17.24		14.784	16.176	18.272		13.008	14.456	13.592	21.472	15.128	13.536	33.504	28.856	17.616	16.04	24.064
2.936	10.952	22.52	5.256	18.224		15.76	12.488	17.48		12.2	13.92	15.464	18.512	26.616	11.848	33.704	29.608	14.848	15.552	23.304
3.888	11.464	22.56	9.256	18.24		13.768	11.48	18.656		13.672	15.384	13.872	17.504	27.632	30.576	33.344	27.928	19.696	9.568	24.496
2.52	8.576	22.232	7.864	16.528		15.04	12.8	18.288		11.472	14.856	11.712	16.728	27.192	28.624	33.008	26.688	19.112	7.128	29.032
8.672	7.48	11.872	3.232	18.008		14.952	12.968	17.44		11.528	15.056	13.784	17.104	26.328	17.96	31.712	26.432	21.64	7.952	27.792
8.152	8.216	12.752	8.144	18.176		13.688	11.952	13.64		13.64	12.824	16.416	20.048	28.144	16.296	30.512	25.352	17.64	8.568	26.736
8.456	8.616	13.88	11.576	16.856		13.6	11.832	14.776		13.408	15.128	11.68	19.496	23.656	15.808	34.216	27.808	21.824	7.512	27.896
7.272	6.912	13.696	11.512	19.096		14.856	13.376	15.472		8.56	11.72	14.224	17.936	27.376	37.08	32.184	34.68	18.912	13.056	27.504
10.08	7.952	14.136	12.384	17.84		14.624	11.832	17.104		11.44	15.488	12.872	17.04	29.504	36.464	31.672	35.408	20	14.8	26.432
8.088	6.552	13.704	12.056	16.448		13.904	13.512	16.88		9.872	15.288	14.736	19.448	27.112	37.192	31.536	33.552	20.2	19.064	26.336
9.624	7.608	14.456	13.032	17.288		13.992	12.16	14.768		10.88	17.632	15.64	15.984	30.176	36.752	29.92	34.8	21.832	14.184	25.272
8.72	11.504	14.296	20.936	18.04		12.856	11.584	16.736		10.168	16.968	15.736	17.384	28.576	37.096	16.712	30.048	20.064	14.32	30.184
9.384	10.28	13.624	20.696	18.704		14.072	14.768	13.208		15.712	17.648	15.608	16.728	29.904	10.128	16.136	28.528	21.68	15.36	26.408
8.296	10.96	13.016	20.888	18.064		13.864	14.776	16.264		14.72	16.52	16.496	17.952	28.56	10.52	14.88	26.952	20.4	16.272	25.456
10.624	10.968	14.6	21.616	18.056		11.176	13.248	11.304		13.168	16.064	10.344	19	30.688	8.984	32.504	26.68	20.808	16.584	29.16
7.904	12.416	11.936	20.632	19.032		12.176	13.544	13.128		13.752	18.68	15.504	20	29.704	11.848	36.184	27.608	18.776	17.064	29.136
9.704	11.304	12.296	20.928	14.648		11.36	13.544	15.104		12.824	20.976	15.328	19.6	30.08	11.216	33.6	27.304	21.248	17.168	29.064
7.848	10.152	10.296	20.208	15.992		13.528	12.544	14.528		13.192	20.04	15.64	21.728	31.592	9.504	35.992	28.96	20.76	18.008	27.592
7.624	10.64	11.288	21.368	16.648		12.48	14.04	16.304		15.192	19.6	21.696	19.272	30.872	11.168	34.4	27.832	21.016	16.288	26.712
6.528	10.312	10.608	22.224	13.424		14.216	13.784	15.336		14.352	18.888	22.72	17.16	31.504	9.768	35.744	29.72	21.12	17.072	26.576
24.048	10.984	10.544	17.08	14.96		11.368	12.808	13.264		15.36	17.168	20.512	20.448	31.544	10.68	31.944	28.192	20.424	16.472	24.464
25.648	9.8	8.744	12.752	14.536		13.032	14.128	14.192		16.208	17.84	24.2	21.568	33.832	11.328	34.344	21.272	21.288	17.944	23.928
25.328	10.976	9.08	12.984	14.784		14.48	9.224	13.432		17.072	16.992	22.84	20.888	33.176	10.512	36.032	19.968	22.024	15.728	25.632
25.696	10.44	9.168	9.344	15.288		14.144	15.728	12.736		17.952	18.304	29.376	20.16	33.44	8.224	32.952	34.28	20.592	16.28	24.2
13.08	12.344	9.968	12.464	15.64		12.888	16.464	12.84		18.76	17	27.536	20.136	31.08	10.744	35.272	36.632	20.008	15.896	26.072
15.096	14.36	11.688	13.096	15.744		15.568	15.664	13.376		17.312	17.632	26.744	20.472	31.92	10.184	32.848	34.04	21.608	12.36	24.76
16.024	11.56	10.096	8.168	16.632		12.136	17.504	13.184		17.76	17.336	25.624	18.6	33.944	12.656	32.824	35.96	21.544	14.312	24.16
14.48	11.376	10.704	10.648	16.32		14.168	16.904	13.976		18.44	18.048	26.952	20.52	34.56	14.632	20.36	38.592	12.712	12.712	23.936
13.632	10.232	6.488	9.488	16.344		13.944	14.256	13.632		14.888	18.464	27.712	19.04	32.392	13.984	23.048	35.784	16.384	14.368	23.184
14.928	11.768	8.768	10.448	13.296		11.336	13.576	14.144		18.144	19.032	28.064	21.208	43.072	16.832	14.344	25.712	13.136	10.936	23.16
13.576	10.848	7.296	9.704	12.816		14.928	11.664	15.872		19.96	17.792	28.456	21.04	41.848	15.4	12.12	24.528	12.576	11.624	24.664
14.032	11.984	6.456	8.144	13.968		12.232	11.456	16.368		18.92	17.128	27.584	19.024	43.056	17.44	15.424	26.48	15.464	9.648	23.84
13.328	12.968	6.256	13.192	13.96		14.12	10.08	14.328		17.36	17.96	25.992	19.832	44.072	15.008	14.04	23.784	16.192	13.168	26.704
14.928	11.52	7.568	13	13.608		13.256	11.232	14.976		20.88	18.216	27.84	22	43.768	17.288	14.576	21.336	36.248	14.896	25.44
12.096	13.896	7.696	15.48	15.944		13.28	8.896	15.592		14.864	17.968	26.936	20.272	44.704	16.544	11.44	23.752	33.256	14.384	28.68
11.816	14.272	8.264	13	15.344		15.232	13.392	13.912		14.52	19.864	26.008	20.104	44.76	13.224	14.112	27.016	35.76	15.656	26.976
14.944	10.6	7.888	12.072	13.92		12.48	10.608	14.288		16.952	19.128	29.104	21.464	44.024	14.568	15.712	23.016	33.8	23.88	25.8
24.864	10	7.288	15.168	15.04		15	10.568	13.432		16.448	19.896	26.696	21.976	44.184	35.456	13.84	26.632	34.312	23.624	25.504
24.76	12.976	7.224	14.136	15.232		11.336	11.88	15.272		18.624	19.464	24.744	23.416	41.952	31.52	32.36	26.4	34.048	24.168	26.712
24.936	10.728	19.48	15.12	15.984		15.232	13.552	15.592		15.632	19.64	23.68	23.952	42.792	32.312	30.968	24.672	34.736	24.88	25.672
24.968	14.52	19.008	14.848	15.28		16.768	11.2	10.848		19.832	18.8	31.104	23.864	42.032	31.976	30.128	22.192	33.304	20.712	27.712
23.944	10.8	19.608	14.392	15.656		12.632	13.472	9.032		18.688	18.184	29.296	26.48	44.936	31.712	31.888	22.048	33.872	23.736	26.416
18	12.256	17.4	15.24	15.024		13.384	13.616	10.088		16.888	20.536	30.552	27.384	39.968	13.968	31.184	21.792	33.4	22.352	19.656
15.912	11.912	18.52	13.384	14.64		12.512	13.456	12.848		17.64	20.56	28.048	25.12	36.616	13.464	33.024	23.176	33.032	24.168	20.952
18.016	14.144	21.416	13.04	13.224		12.128	13.104	10.8		12.736	20.928	31.352	26.448	37.68	14.568	31.216	19.848	22.504	21.896	18.56
17.44	14.544	22.528	13.392	15.08		12.808	13.16	10.344		12.464	21.552	31.368	26.76	36.816	12.232	31.968	29.992	25.632	21.12	17.6
16.36	12.104	22.08	13.992	14.088		13.344	13.072	14.432		14.896	18.992	28.984	25.408	38.896	12.048	9.68	26.824	23.072	21.144	25.44
17.44	13.472	23.272	12.888	13.392		13.08	13.336	13.208		12.536	17.544	31.048	23.896	38.064	10.792	8.376	26.256	33.928	21.488	27.224
17.256	13.168	23.656	12.184	16.704		11.976	13.48	10.696		14.168	13.752	31.448	25.432	38.144	10.176	7.976	27.096	18.016	18.944	25.64
18.184	12.536	24.528	12.504	17.008		11.264	14.168	10.208		15.216	16.432	30.576	23.872	36.528	9.952	8.824	27.064	20.376	22.024	25.48
18.864	12.552	23.504	13.608	16.152		15.096	13.088	15.12		13.848	15.688	27.76	26.736	37.088	12.36	8.992	24.512	20.608	20.168	26.384
16.032	10.512	4.48	13.232	17.032		12.68	12	14.744		13.048	17.672	30.128	27	40.024	12.024	29.672	29.224	22.12	22.168	31.112
10.752	10.592	5.544	11.92	16.384		14.416	10.776	11.296		11.016	18.336	30.232	26.8	40.896	13.448	29.816	25.648	18.616	18.96	29.44
8.664	7.712	10.392	12.632	16.592		14.704	12.312	13.856		9.952	9.064	31.432	24.592	30.784	9.024	30.248	24.56	19.664	22.248	29.016
8.664	9.384	8.92	13.376	16.424		14.88	10.336	11.864		11.384	10.28	28.256	25.12	32.392	12.936	19.648	26.984	18.416	22.208	30.736
8.696	10.904	10.552	11.304	17.376		14.192	11.96	12.552		11.144	11.048	30	24.768	32.4	9.456	20.976	29.968	20.12	20.768	22.864
9.208	8.336	10.2	11.56	16.856		14.2	10.512	14.048		13.552	11.032	31.72	27.032	35.368	8.528	19.648	31.448	18.824	21.144	22.4
6.512	8.216	11.808	12.568	16.4		11.32	8.24	14.512		10.912	11.832	17.192	24.936	32.088	10.712	18.704	29.544	18.936	20.88	22.936
6	9.256	10.656	11.8	16.952		11.992	9.28	13.352		11.872	12.192	18.68	24.08	31.896	10.84	6.648	27.992	19.936	17.6	22.912
5.736	8.84	9.52	13.344	17.152		10.808	8.096	9.568		21.224	12.728	17.16	23.968	32.856	9.88	7.976	29.632	22.944	17.984	23.256
8.16	9.728	10.152	12.168	16.216		11.136	8.168	9.824		20.848	11.824	18.328	28.16	30.4	12.96	7.352	28.632	20.84	18.112	22.936
7.976	10.552	9.776	12.672	17.224		11.512	14.168	9.36		21.896	12.48	19.984	26.728	31.448	8.544	8.432	30.472	18.224	18.192	23.888
8.32	10.752	10.216	11.72	18.008		12.688	13.504	10.136		19.288	20.744	19.352	25.392	33.864	12.128	8.792	39.152	18.544	18.992	23.536
6.184	9.336	8.296	13.28	17.048		11.584	9.064	11.424		16.624	19.536	17.184	26.84	36.328	9.12	12.24	38.056	20.936	19.16	23.048
17.328	11.816	10.344	12.784	17.68		12	9.008	11.584		15.4	19.576	15.712	24.568	35.424	12.256	9.696	37.072	20.096	18.936	22.824
13.712	11.752	0.88	12.688	17.04		10.96	10.944	11.2		16.176	19.408	16.912	24.048	32.72	10.448	11.104	36.168	20.576	18.848	22.68
16.688	11.04	4.8	11.944	18.288		12.544	8.392	13.688		19.432	18.872	19.088	24.752	19.12	10.072	18.336	35.68	18.064	29.208	21.584
16.024	12.36	3.624	11.688	16.624		13.552	10.24	11.272		12.912	18.112	18.56	22.136	19.824	11.64	19.632	37.528	14.328	28.992	21.992
13.168	9.368	1.64	12.736	17.984		12.6	10.224	13.92		13.528	18.352	19.432	23.024	18.368	9.984	13.96	36.296	13.12	27.68	21.992
14.608	9.184	1.888	8.864	18.272		10.768	12.808	13.944		17.264	20.072	18.528	19.944	19.44	8.816	27.616	36.736	15.304	30.224	20.848
16.768	5.968	2.016	6.568	18.856		10.712	12.032	12.592		14.312	16.92	18.432	20.936	19.984	8.544	28.328	37.536	13.968	28.2	21.76
15.824	2.584	25.184	8.096	12.952		11.48	12.712	15.392		14.808	18.144	16.24	20.336	20.464	35.296	31.68	36.2	13.608	28.248	23.264
15.976	8.304	26.216	8.496	15.568		10.248	10.696	15.824		16.184	18.392	19.888	16.808	21	35.52	29.992	35.92	14.76	30.072	21.808
13.984	5.496	25.256	4.992	15.064		11.824	13.136	15.08		10.488	17.808	14.376	14.992	20.464	35.232	31.08	26.576	25.408	28.432	19.944
13.52	2.616	23.976	5.832	15.832		13.64	4.928	9.928		12.976	14.088	15.104	19.904	19.64	33.728	14.112	27.272	26.672	29.224	22.088
16.52	5.376	26.36	9.272	14.512		9.032	4.536	10.776		13.304	14.472	15.896	15.424	21.128	36.448	25.248	27.032	28.2	30.704	21.72
14.624	5.008	24.496	7.968	12.352		9.904	6.224	10.848		7.576	14.304	15.208	17.712	19.216	36.424	23.504	31.328	27.728	30.488	21.568
14.704	7.624	3.496	4.48	15.968		10.048	9.112	11.24		7.032	13.768	14.336	19.056	19.248	35.584	24.488	33.12	21.296	27.984	22.112
16.376	6.336	4.248	6.312	13.56		12.816	6.56	8.936		6.656	14.656	30.576	18.392	22.352	36.376	24.072	27.384	18.032	27.624	23.512
14.072	3.904	7.336	6.136	13.336		13.52	8.152	8.312		7.712	13.016	28.704	20.56	18.56	35.552	26.672	28.256	17.632	29.336	23.896
16.896	5.008	5.224	8.176	15.448		13.4	11.768	14.56		12.712	12.488	28.008	19.176	20.032	34.32	24.96	40.224	17.8	27.56	24.184
13.04	8.92	5.368	7.992	14.856		12.216	12.768	11.48		9.952	13.272	30.128	19.408	35.016	35.984	22.648	39.056	20.496	29.192	22.848
15.088	8.072	4.072	13.496	16.624		13.984	12.152	15.416		13.088	17.84	28.96	20.528	37.208	35.576	26.256	37.536	17.88	28.536	25.344
16.632	5.032	5.48	11.68	16.568		13.44	14.752	13.52		12.016	17.768	27.272	18.328	34.112	36.168	24.896	39.664	19.976	27.384	26.416
15.416	20.096	5.832	9.56	16.392		11.28	7.936	11.968		10.304	17.76	30.408	23.44	35.216	7.176	25.224	38.016	37.728	27.696	24.608
15.368	20.92	6.984	9.232	15.176		9.968	11.464	11.048		9.024	17.824	28.912	21.936	35.088	8.416	22.056	38.12	23.744	27.352	22.536
12.984	19.68	4.784	7.776	16.496		10.864	13.272	13.912		17.872	8.08	27.672	20.84	36.24	5.52	23.704	37.424	24.088	28.888	24.832
15.352	19.616	5.824	10.8	17.032		11.328	11.04	10.44		15.544	7.512	30.256	22.752	35.912	4.6	31.904	28.256	25.064	26.816	24.272
15.008	20.04	5.28	11.88	16.152		10.12	13.512	12.168		19.816	10.272	28.088	22.344	35.192	6.616	33.296	27.48	24.152	26.536	17.08
13.752	20.696	4.696	13.824	15.936		11.488	13.232	13.256		18.04	7.888	26.4	21.816	33.672	8.04	34.288	28.92	23.36	27.088	17.016
13.84	21.192	1.488	11.76	15.216		12.416	14.344	11.512		11.456	7.848	29.352	18.736	38	13.92	33	29.6	24.184	24.92	18.32
16.2	21.136	3.552	12.744	15.184		11.912	13.168	10.096		11.76	8.92	27.368	21.24	35.304	13.016	33.072	29.28	23.664	27.656	18.144
12.768	21.16	3.456	8.824	16.592		13.528	6.88	14.056		8.896	8.176	28.992	19.536	36.256	12.696	30.736	28.416	22.12	27.712	13.04
6.144	20.72	5.168	13.944	10.896		9.896	8.272	12.856		10.92	9.536	27.68	20.552	38.24	12.936	31.368	31.952	21.144	24.984	15.216
7.16	21.96	3.928	9.576	12.144		11.504	8.976	11.016		8.12	18.28	29.856	21.24	36.352	14.416	36.664	30.656	16.2	28.672	15.936
7.816	19.664	12.392	12.392	10.312		13.688	6.984	11.92		9.048	18.68	29.184	22.68	34.728	34.824	33.2	34.456	14.304	27.072	16.376
4.592	19.672	11.216	15.232	8.888		12.968	9.416	12.12		8.248	17.816	30.48	22.024	35.072	33.832	32.952	33.584	15.64	26.792	15.784
6.216	18.92	14.728	13.704	11.224		15.176	12.064	10.544		8.76	16.936	29.872	20.008	36.44	33.512	33.936	33.512	14.44	24.848	13.888
4.736	21.648	12.832	14.272	11.368		16.472	13.368	8.448		9.024	8.432	20.488	22.816	35.632	33.944	34.888	33.456	16.312	26.28	14.832
4.2	21.48	12.64	14.696	11.72		17.36	6.536	9.424		12.424	10.824	19.336	23.208	38.144	35.4	19.224	29.48	16.792	27.424	16.064
10.672	22.088	11.36	15.088	12.28		18.696	8.304	11.536		9.08	9.712	17.416	21.872	36.512	34.48	18.832	32.096	13.696	27.936	12.784
8.4	20.896	14.72	14.216	12.472		16.424	3.4	10.048		10.088	9.464	15.88	22.016	36.712	32.48	17.912	33.536	13.704	27.968	14.752
9.552	22.208	14.056	15.248	12.488		16.96	5.76	9.36		8.312	8.488	16.96	22.96	37.72	34.656	18.976	34.248	16.52	27.264	20.456
8.752	20.912	10.896	16.36	13.648		16.32	7.192	12.592		6.704	9.632	18.512	22.464	38.44	35.032	18.656	33.336	13.12	25.152	21.544
10.24	20.744	14.4	17.112	11.92		17.072	5.128	11.112		7.568	8.352	17.584	23.816	36.496	32.784	32.24	31.68	16.232	26.712	25.712
9.096	19.504	12.864	14.536	12.936		17.2	10.912	9.376		8.728	8.952	18.752	13.752	37.792	33.944	31.176	36.256	16.576	26.84	27.832
10.992	21.648	13.32	16.784	13.032		17.88	12.064	11.568		13.432	9.52	18.44	16.136	38.272	33.312	31.736	35.096	14.664	26.96	20.704
9.688	19.992	26.088	14.768	12.952		16.184	12.68	12.576		5.904	10.28	17.944	13.072	37.816	34.056	30.024	36.008	15.288	26.44	20.504
13.8	18.984	25.2	15.968	10.632		17.592	11.448	13.272		14.128	9.336	17.792	15.152	37.784	33.68	32.408	36.648	37.248	24.048	19.8
2.824	20.224	6.088	17.216	10.52		16.816	10.328	11.744		12.32	7.984	20.744	16.136	37.712	32.152	31.376	37.76	22.104	24.224	17.84
5.192	21.68	6.168	16.16	12.096		17.904	12.024	10.096		9.28	9.184	17.36	15.976	37.04	32.208	31	35.784	21.664	25.6	17.592
4.296	20.512	5.04	14.88	11.584		18.392	11.72	13.832		11.848	8.304	16.608	13.976	37.456	31.8	30.92	31.056	21.712	24.848	18.576
4.168	21.384	6.624	10.28	11.176		16.992	11.048	13.12		8.376	10.808	17.752	15.632	38.376	32.824	30.792	32.08	20.72	25.136	18.08
3.992	20.536	23.248	11.072	11		16.696	10.16	13.872		11.52	11.224	15.696	17.984	37.072	34.328	32.736	32.056	22.44	24.176	17.112
5.024	20.424	22.568	10.888	12.576		16.976	12.536	19.408		8.544	11.616	15.792	12.784	37.568	33.976	13.44	32.648	20.32	23.848	16.28
3.208	19.184	23.368	10.136	12.464		17.168	13.488	20.168		10.912	11.744	18.32	18.92	38.432	32.112	14.408	29.976	26.64	23.904	15.368
4.952	18.536	18.176	8.28	12.984		16.592	9.928	18.888		10.848	9.688	17.896	16.24	36.384	34.072	12.04	34.632	28	24.432	19.776
5.92	21.344	15.472	10.024	12.648		17.304	7.504	17.928		12.184	10.192	18.144	14.056	38.392	34.096	13.032	34.768	25.456	23.872	22.728
3.616	21.512	18.296	9.72	12.472		16.8	8.688	17.672		11.6	17.56	17.264	18.272	35.504	32.632	15.088	34.368	28.424	32.44	24.312
3.744	6.2	16.832	11.264	13.176		15.896	7.664	14.544		10.368	18.2	18.848	18.832	37.52	34.016	13.152	33.496	27.912	33.6	26.216
4.408	6.472	14.728	12.64	12.16		15.456	8.808	14.72		9.528	17.904	16.248	18.184	38.632	33.928	7.896	34.504	25.288	34.264	24.304
18.264	7.096	16.536	10.496	11.44		16.008	13.2	14.776		7.016	7.12	17.904	20.392	40.576	34.088	7.608	35.152	26.072	34.256	31.576
17.76	5.744	17.128	11.408	9.84		15.736	13.576	15.152		6.328	6.816	15.544	22.792	35.832	31.92	7.864	36.304	28.472	34.456	30.904
17.696	4.632	15.84	10.584	11.496		16.096	15.144	15.328		6.008	10.304	18.712	24.32	39.648	32.296	7.872	35.064	26.968	32.608	24.456
17.648	8.24	15.992	9	10.856		16.432	14	15.736		7.64	11.552	17.8	21.328	35.904	33.96	9.072	35.768	28.056	35.168	25.248
19.744	6.432	15.272	9.968	9.672		15.432	14.016	15.592		8.16	11.488	17.392	19.824	38.928	34.632	7.768	34.208	40.144	31.032	25.704
20.968	9.064	15.488	12.8	10.6		15.072	11.712	15.728		7.992	11.24	17.016	23.344	38.696	34.264	8.752	34.32	39.144	31.672	24.272
20.456	8.56	16.896	11.816	10.328		15.968	11.904	16.48		7.232	11.416	16.976	24.008	39.568	33.256	8.248	32.224	38.696	34.312	27.552
19.944	8.36	15.616	12.216	8.448		15.272	11.392	16.176		8.624	11.2	17.624	23.192	38.072	34.152	32.368	33.08	39.92	33.936	27.584
20.512	6.744	15.328	13	11.376		16.624	12.544	15.472		8.432	10.408	16.544	25.176	36.784	34.016	30.52	37.384	38.752	31.728	25.784
19.592	5.8	17.904	11.552	12.216		15.864	11.912	12.12		6.904	18.272	23.816	21.88	37.648	33.968	23.88	36.712	39.32	32.968	24.48
20.192	6.496	17.232	13.528	10.608		16.352	18.48	11.992		8.92	17.4	23.448	20.648	37.264	33.272	23.488	35.576	39.928	32.928	28.032
21.632	9.52	17.432	11.76	9.288		16.16	16.592	11.864		12.384	17.632	23.888	22.8	38.696	13.32	25.48	36.544	39.736	31.544	28.2
20.576	5.68	16.64	12.184	10.456		15.8	16.728	10.192		12.256	17.008	23.832	21.72	37.704	14.024	30.328	38.472	17.992	31.264	21.432
21.752	4.648	9.376	11.12	10.704		15.752	16.432	9.856		13.248	14.296	23.16	20.472	24.272	20.448	29.64	38.208	18.896	34.672	22.104
18.864	5.472	9.168	12.352	10.48		16.312	12.624	11.952		7.16	7.92	23.12	21.92	25.984	3.048	32.424	37.192	19.4	32.432	24.288
10.776	9.088	10.984	11.128	8.976		16.792	11.328	10.624		6.984	7.52	24.32	17.496	26.16	6.392	30.672	38.08	17.456	32.736	21.184
12.992	4.864	9.92	11.768	9.648		15.976	13.896	13.968		8.136	8.2	24.448	22.416	27.056	6.88	33.992	38.464	15.664	33.84	20.712
11.368	10.456	9.952	9.368	9.08		16.6	15.84	12.544		12.768	11.168	23.872	21	41.312	6.512	30.648	34.216	20.144	32.272	23.648
13.296	12.6	11.616	12.696	10.76		16.12	16.152	13.528		7.08	11.472	23.16	23.88	25.024	5.024	31.752	36.056	16.864	32.32	23.784
9.632	12.104	11.152	11.84	11.68		16.008	16.112	13.032		12.608	10.528	22.896	23.688	25.744	5.76	33.248	37.192	19.688	31.248	23.128
10.488	11.136	9.416	13.76	11.056		14.952	18.32	12.936		6.416	9.624	22.904	23.752	25.008	5.256	32.336	36.136	15.176	31.552	22.704
11.496	11.016	11.752	12.44	9.544		14.496	17.416	12.568		3.56	9.512	22.704	24.856	26.632	4.896	31.68	35.92	19.24	30.128	24.784
9.984	11.952	8.808	12.104	8.904		14.8	18.44	13.648		10.656	19.12	21.472	17.44	26.04	8.088	30.576	35.664	17.848	30.648	22.224
12.648	7.88	9.976	14.432	11.208		13.736	16.88	12.36		9.984	18.432	23.592	24.872	26.12	8.024	33.328	34.664	19.048	30	24.432
12.008	11.592	8.808	12.952	12.936		14.856	16.28	13.52		11.92	17.488	22.896	21.632	24.912	33.904	31.12	36.472	17.776	30.072	25.552
11.368	12.64	11.032	13.024	11.696		14.384	16.84	14.776		12.368	18.368	22.128	20.928	26.848	33.168	17.856	36.032	15.608	29.664	26.176
10.952	10.512	8.672	12.872	10.64		15.776	15.536	12.152		11.536	16.816	23.456	24.128	29.352	33.344	17.848	36.024	16.584	30.192	26.488
12.576	10.496	9.616	13.216	10.416		15.904	12.432	13.168		8.072	18.8	21.584	25.52	29.304	33.376	16.72	37.112	20.288	29.344	27.64
11.488	11.832	6.816	13.664	9.76		15.768	13.352	12.936		13.712	17.392	22.832	25.92	28.376	34.168	18.552	38.976	23.96	30	23.504
11.856	9.624	7.576	13.32	11.336		15.68	14.832	10.392		9.024	9.696	22.432	20.848	27.728	34.304	16.248	37.88	23.816	29.792	24.448
9.752	8.04	8.8	13.424	10.24		15.552	12.856	9.12		7.744	9.208	21.44	24.624	27.464	33.888	18.072	39.696	22.92	30.928	28.936
12.912	8.232	9.176	11.952	13.776		16.56	11.816	7.816		7.704	8.808	21.512	24.384	29.384	34.584	17.248	38.784	25.056	27.8	28.24
19.448	10.16	8.344	11.328	11.96		15.816	14.776	7.552		13.744	13.648	24.888	23.424	27.104	32.192	15.28	37.536	22.632	28.352	28.8
18.528	8.288	7.512	13.384	13.464		16.568	18.896	8.048		14.008	12.912	24.816	23.8	29.504	34.024	15.784	38.32	25.168	29.088	27.68
19.064	11.184	7.224	12.296	11.432		16.256	16.312	11.512		15.544	12.96	24.24	23.848	29.144	32.72	16.68	38.264	25.696	28.808	28.96
19.992	10.304	27.696	14.224	10.304		15.76	14.624	9.96		15.048	11.488	22.384	26.4	28.36	32.44	16.2	38.224	24.128	29.992	25.04
17.16	8.432	28.904	14.424	9.432		15.4	15.952	8.992		14.448	13.264	24.424	25.656	42.416	32.472	14.904	40.28	18.504	29.84	25.12
17.816	6.12	26.664	14.552	10.832		15.32	17.528	12.592		14.664	12.832	19.056	25.976	44.144	33.384	24.032	40.904	15.768	29.528	24.536
19.96	8.344	28.88	11.992	10.456		15.72	18.304	12.896		13.008	13.336	18.128	25.856	41.928	18.52	24.08	24.632	17.92	36.864	23.936
17.872	8.032	15.216	12.024	11.112		15.04	18.32	12.656		12.824	11.888	19.776	26.856	43.528	17.84	23.28	25.176	15.632	37.552	24.136
13.896	9.632	16.032	14.104	9.232		15.568	10.728	12.672		12.56	18.488	20.728	23.832	44.888	15.224	25.768	26.376	18.096	36.816	25
13.16	6.232	9.952	13.944	10.592		14.784	11.392	13.568		11.736	18.192	18.152	25.296	43.72	16.912	23.528	25.912	19.752	36.784	25.648
14.328	6.808	10.048	14.992	11.68		13.952	14.768	8.704		15.056	16.056	18.92	26.888	42.888	14.72	23.64	27.632	20.04	38.344	25.12
13.04	7.864	9.856	18.064	9.272			17.952	11.64		13.952	17.344	20.568	23.528	41.76	17.624	24.784	28.688	19.56	35.808	24.848
13.448	8.8	11.424	18.432	11.104			12.024	11.4		18.064	17.76	18.904	26.312	41.992	12.768	24.424	27.984	20.616	36.4	26.096
12.712	7.376	10.048	12.624	13.136			17.568	10.848		10.56	18.184	14.968	24.112	41.376	12.44	24.096	28.24	22.224	36.504	19.512
6.72	6.92	9.184	13.832	11.2			14.488	11.656		6.664	6.968	17.768	27.608	42.824	9.44	15.416	28.968	20.272	35.728	20.32
10.976	20.592	10.744	11.712	14.256			14.448	10.712		4.248	8.088	19.6	26.96	42.92	9.944	17.336	27.096	21.872	36	19.536
10.296	21.4	23.848	10.744	12.456			16.376	10.104		12.904	8.752	20.208	16.352	43.312	12.176	15.776	27.648	19.688	35.856	19.88
13.416	21.496	24.448	11.728	12.296			16.728	9.752		7.36	10.176	17.248	18.192	41.152	10.8	15.88	27.832	19.6	34.992	19.712
13.696	21.192	23.776	10.904	14.344			14.168	8.424		12.84	11.176	20.544	17.352	44.32	12.248	16.952	29.56	20.896	35.776	17.592
11.648	20.76	23.2	15.152	14.52			14.4	9.968		18.344	9.256	18.088	16.312	43.568	10.992	17	31.624	20.536	34.896	18.272
12.848	19.848	24.088	14.656	18.248			18.952	6.176		16.8	9.592	20.104	16.984	41.72	16.064	15.64	32.376	21.904	34.328	17.168
13.504	22.288	12.648	14.608	17.936			19.008	7.136		17.92	10.896	31.552	15.904	43.208	14.2	13.544	28.792	19.816	35.52	17.64
13.776	21.592	13.632	13.664	19.184			19.384	8.024		17.944	6.64	31.632	18.224	41.464	15.96	14.416	28.864	21.032	13.592	17.992
14.024	21.496	11.024	12.784	17.72			17.136	7.08		17.216	6.504	14.888	16.912	44.384	15.008	14.496	28.52	21.584	12.592	17.784
14.344	21.536	12.832	14.28	18.408			18.64	8.76		17.344	12.408	18.192	17.832	43.272	15.76	12.296	30.928	25.4	10.528	18.608
11.288	21.912	12.224	15.76	15.424			18.584	9.608		17	12.44	17.04	19.872	43.184	15	11.072	33.208	21.152	12.928	17.456
10.984	20.352	12.656	14.728	15.936			13.752	10.68		15.832	19.792	16.392	19.248	26.136	14.408	12.416	25.848	22.768	10.152	16.744
12.304	21.936	10.688	14.12	15.968			15.168	14.536		14.488	20.512	16.112	19.016	27.864	15.2	12.792	27.776	22.52	8.464	19.752
13.856	9.6	12.6	13.68	16.944			14.504	13.616		14.528	21.344	17.528	16.784	28.12	9.944	13.2	27.4	22.128	9.032	23.136
14.16	10.816	14.424	14.904	14.768			15.344	12.144		14.24	20.008	16.752	17.248	26.88	12.032	12.016	26.464	22.768	9.568	25.056
11.92	11.968	26.52	15.696	16.04			14.088	14.064		13.408	16.92	17.76	18.368	27.36	24.144	18.528	28.304	19.776	7.984	22.656
15.08	10.88	24.984	15.448	15.392			14.344	14.888		14.48	17.48	18.344	19.784	27.904	21.792	21.448	27.072	19.608	8.424	22.008
11.48	10.44	26.952	15.88	14.64			13.936	15.92		14.296	16.576	16.448	17	27.4	23.272	19.504	25.864	16.736	10.024	28.304
10.688	10.072	25.816	14.88	15.664			17.36	8.256		15.096	15.68	15.4	20.336	26.936	24.672	8.408	28.104	19.088	8.344	27.936
10.832	10.616	11.512	15.872	15.28			15.776	8.152		16.728	12.64	15.832	19.672	25.944	23.976	7.624	29.8	18.752	10.632	26.072
11.76	9.048	10.336	16.936	15.176			16.168	7.2		14.712	13.696	16.168	22.32	26.296	24.24	11.424	31.152	17.312	8.576	26.016
11.656	10.104	8.76	14.776	16.704			17.792	7.728		13.184	11.592	14.528	18.392	26.432	23.792	9.552	28.536	17.808	10.656	28.544
10.488	9.92	7.656	15.32	15.288			15.344	8.624		14.928	13.952	18.176	20.808	25.68	22.76	7.776	29	17.48	9.512	29.68
10.448	9.336	11.176	15.12	15.736			15.928	8.328		15.152	12.336	18.08	21.448	24.416	28.888	8.832	29.272	21.328	9.536	31.12
9.696	11.848	11	15.104	14.688			14.44	12.776		12.24	12.304	17.328	19.472	26	28.104	8.096	33.448	21.28	8.472	27.664
10.768	9.696	9.992	14.216	15.184			12.256	12.568		12.888	14.96	14.92	22.544	25.872	27.584	9.056	37.088	21.048	9.248	20.896
12.16	11.68	10.312	14.072	16.48			11.832	9.864		14.088	15.632	31.44	22.616	25.216	27.064	8.792	37.368	21.36	9.072	22.056
11.48	12.2	11.608	14.432	16.88			13.968	9.48		13.32	15.336	31.032	24.224	25.008	25.296	10.88	35.736	22.432	7.872	22.16
16.4	10.528	9.632	15.016	17.768			16.24	8.224		12.312	14.008	29.408	23.096	24.936	24.736	8.416	35.816	19.72	7.712	20.048
16	12.056	11.192	14.472	17.232			14.704	11.96		14.176	20.528	29.52	26.408	25.88	25.464	25.328	36.488	21.104	8.36	19.224
13.72	11.68	10.912	18.064	16.976			15.12	11.232		18.152	19.248	31.656	25	26.408	27.056	25.448	27.152	20.048	10.216	25.496
13.632	8.84	9.216	19.952	13.016			12.656	14.192		17.68	19.904	31.448	23.984	23.72	26.328	24.848	26.184	20.344	8.672	27.704
16.664	9.088	11.928	17.976	13.112			12.904	7.264		17.176	18.584	30.944	23.872	23.472	27.176	26.728	31.144	22.416	8.32	31.592
15.648	11.08	8.2	16.576	12.52			10.928	5.696		15.848	15.56	32.664	21.656	32.424	29.856	25.656	30.256	21.824	7.88	26.488
12.76	11.104	10.632	17.216	13.072			15.232	9.976		18.832	18.896	30.36	25.312	31.264	26.592	22.104	30.808	21.688	7.2	26.624
11.888	11.528	9.392	17.664	14.152			14.848	10.928		18.528	18.904	33.256	22.072	28.576	27.04	22.592	30.256	22.16	11.6	26.432
9.272	7.976	11.648	18.064	14.8			10.76	10.28		18.176	9.752	30.528	19.048	29.728	27.752	17.84	31.496	19.176	10.2	26.464
10.024	7.976	11.944	17.896	13.048			11.32	8.752		18.392	10.848	29.144	23.76	30.328	28.76	16.688	29.912	19.848	11.952	26.12
12.024	10.256	10.304	17.312	13.072			9.648	13.44		16.656	11.424	31.192	22.36	29.184	28.496	14.408	28.904	20.376	12.28	25.48
12.568	10.496	14.144	18.08	14.088			11.568	11.744		17.072	12.968	30.552	22.2	29.584	27.112	15.056	31.8	21.808	10.936	27.68
11.496	12.936	15.024	16.64	14.128			12.152	15.904		16.568	12.152	29.496	22.552	30.144	29.96	16.224	33.776	22.008	11.832	27.36
9.912	10.272	14.04	15.64	11.136			11.208	15.144		17.28	13.696	32.344	18.936	27.936	29.328	14.288	35.184	22.152	11.512	29.544
24.424	10.512	11.088	13.352	13.2			10.544	15.488		16.024	11.48	32.712	21.152	32.16	30.304	15.192	34.296	21.12	11.608	21.128
21.184	12.408	14.4	13.936	13.296			13.568	12.384		13.072	12.8	31.904	20.536	30.52	29.68	14.192	33.136	21.712	12.528	23.52
22.768	11.336	13.864	13.248	14.064			16.04	10.36		15.52	11.888	30.832	26.088	30.12	30.36	15.184	32.168	21.264	13.568	23.008
24.936	11.744	13.112	13.752	13.896			9.88	19.976		13.808	9.392	31.408	25.824	31.44	29.496	17.848	32.856	26.048	12.528	25.944
23.816	11.312	13.92	12.872	11.616			9.816	18.768		14.344	10.92	30.992	24.456	31.128	29.248	15.896	33.168	26.064	7.472	24.024
25	10.56	11.328	13.736	11.76			10.4	19.912		13.432	10.584	30.912	22.128	30.376	29.64	12	35.04	27.136	9.352	26.528
22.472	10.032	10.904	13.248	12.264			10.288	17.464		15.264	14.64	32.808	23.784	31.936	18.512	23.368	32.712	26.52	9.104	26.688
23.64	9.352	10.088	12.296	12.768			11.064	17.976		15.288	14.376	29.016	22.648	31.136	15.92	22.16	35.376	25.944	10.52	28.76
15.496	11.728	12.72	12.84	12.384			12.744	16.672		16.16	12.952	18.688	22.784	30.288	14.424	23.368	36.584	27.04	8.728	26.912
13.728	8.416	15.12	17.784	12.344			15.416	18.296		12.768	13.36	15.536	22.048	32.952	20.024	24.312	35.256	25.184	8.856	28.696
16.872	10.312	17.096	10.504	12.128			16.12	17.064		16.112	18.568	14.128	23.272	28.32	15.664	23.792	35.24	24.696	11.512	23.896
16.984	10.504	16.392	13.272	12.216			11.112	18.224		13.824	19.144	15.144	23.776	28.552	18.048	17.328	38.048	22.424	9.712	24.352
17.104	12.352	17.888	12.832	11.496			10.216	17.816		15.08	19.352	15.888	14.792	26.376	18.68	24.472	38.416	21.88	10.456	24.368
14.384	12.08	16.696	13.96	12.16			10.728	17.176		14.824	19.264	17.16	14.44	27.56	19.04	22.968	36.552	22.768	11.128	23.592
14.224	10.968	16.264	13.72	13.904			10.136	19.792		17.16	19.064	18.944	12.52	26.696	19.568	23.416	38.696	22.472	15.976	24.304
16.232	9.056	16.928	13.408	13.448			10.008	16.12		17.928	19.056	16.04	14.04	27.544	16.92	24.296	36.6	22.328	14.992	24.312
17.28	9.44	18.048	14.512	12.872			10.312	15.784		16.792	19.08	17.528	14.256	26.6	15.44	22.224	29.472	22.352	14.6	25.424
16.352	9.664	16.008	12.096	12.336			13.44			16.712	18.488	15.624	15.272	25.008	18.256	23.528	30.376	23.24	16.176	26.44
13.064	13.496	15.936	11.96	12.4			12.928			15.728	17.688	28.16	17.296	25.104	14.968	22.744	34.256	21.232	15.408	24.608
14.712	13.632	23.424	10.544	14.824			11.896			11.968	18.504	25.72	16.4	25.32	16.08	22.056	34.48	23.168	15.4	24.904
17.28	12.8	23.256	10.728	15.64			16.432			12.224	17.768	28.24	15.44	24.496	15.184	21.536	34.2	22.928	12.368	27.784
16.424	12.304	23.232	12.96	13.408			15.544			10.992	16.712	26.536	14.808	25.856	17.872	22.496	37.728	22.704	14.528	27
17.16	13.056	20.24	10.568	18.384			15.72			11.824	17.256	27.28	14.784	26.536	20.2	21.072	36.728	22.144	14.888	17.088
16.648	12.888	21.296	11.416	10.68			15.592			14.936	16.544	28.56	18.224	36.832	15.216	22.8	38.232	17.208	15.296	19.768
14.784	14.672	20.528	12.424	11.392			16.208			13.344	16.512	29.072	17.176	34.016	18.336	22.576	37.048	16.928	18.864	19.104
16.808	13.392	20.688	9.272	11.424			9.632			15.24	17.752	29.728	18.296	36.456	19.976	23.624	35.8	15.992	13.84	20.104
16.36	12.528	24.008	10.856	8.472			11.248			13.544	17.904	26.24	16.208	36.848	15.032	18.632	37.88	17.704	13.8	20.064
14.08	12.152	23.12	10.856	10.088			8.352			13.744	19.184	26.096	16.624	38.552	18.576	19.672	33.696	18.128	12.624	19.544
16.984	10.904	24.488	10.456	12.312			10.328			14.28	16.312	27.024	17.344	35.112	16.08	21.528	34.608	17.544	10.744	15.784
16.072	7.808	23.184	11.696	13.232			9.304			13.992	16.656	26.912	16.528	38.592	19.384	18.568	35.736	19.112	12.152	20
13.6	11.104	18.608	10.608	11.752			11.456			16.072	16.864	28.24	15.984	33.048	21.072	23.168	36.912	18.328	11.248	27.552
15.544	9.824	18.52	10.8	11.696			12.64			14.312	17.024	28.176	16.992	33.12	19.848	20.048	38.776	17.688	12.896	27.056
15.784	8.784	19.208	6.32	11.792			16.176			10.856	17.424	28.352	17.672	33.184	18.608	35.96	38.184	19.824	11.456	28.064
16.496	13.504	18.12	7.856	15.536			14.904			11.792	19.688	28.384	15.96	31.856	16.728	17.592	38.312	17.984	10.208	28.208
14.472	13.688	20.08	7.912	13.776			13.024			14.104	19.216	27.584	17.968	31.648	18.52	19.024	37.704	16.552	14.824	20.712
15.264	11.664	21.896	10.984	14.608			13.632			15.352	18.8	29.832	14.824	33.336	20.04	19.4	37.608	18.432	13.328	20.992
15.888	10.544	19.936	11.656	16.112			14.792			11.136	18.328	31.6	18.496	30.912	17.472	20.208	38.8	19.088	16.36	18.48
24.16	10.736	21.016	9.928	15.96			14.184			12.6	18.376	27.136	19.168	33.208	17.888	18.888	39.208	16.248	14.256	18.568
20.736	8.216	20.016	10.848	12.736			12.232			12.04	17.816	22.136	13.544	32.384	16.44	19.72	32.672	26.88	13.504	19.568
22.48	11.4	20.392	9.68	14.008			12.472			13.832	16.04	20.896	14.992	31.96	19.712	18.728	33.408	24.856	9.008	20.216
20.152	8.224	18.032	12.8	13.68			15.864			11.68	15.368	22.04	13.952	32.856	18.224	19.552	35.64	26.56	9.72	24.64
23.288	9.184	20.728	8.608	13.744			16.008			13.056	15.08	21.4	14.152	31.912	18.688	17.232	36.184	27.072	9.992	26.504
21.68	7.16	21.016	11.968	13.776			15.24			15.024	15.528	22.84	19.928	32.208	19.672	35.616	36.344	26.168	11.128	28.16
24.8	13.4	17.136	16.848	13.784			14.928			14.968	16.024	22.464	27.48	32.888	17.816	36.152	37.472	24.92	13.2	28.08
21.016	8.96	18.16	16.912	14.872			16.832			9.592	15.04	22.52	28.096	30.792	17.528	36.072	37.648	25.472	21.488	27.616
22.856	8.584	18.272	15.512	12.584			10.04			12.392	16.248	21.352	26.472	28.416	17.216	17.608	37.104	25.816	21.264	28.632
20.752	9.536	17.224	13.48	13.768						15.256	15.848	21.728	22.584	26.672	19.216	15.832	29.632	27.328	21.736	15.912
19.576	8.544	18.696	13.784	14.312						13.32	15.016	22.536	23.272	27.296	20.416	19.856	29.904	29.784	22.792	15.608
15.136	9.68	20.344	14.128	13.6						11.52	16.904	21.984	21.648	27.512	20.648	17.448	30.24	29.6	20.16	15.752
14.232	12.416	18.448	14.984	13.48						12.264	15.896	23.52	22.864	27.504	17.904	16.184	28.712	22.896	20.248	14.6
14.712	12.016	19.816	13.328	12.088						10.424	20.904	22.552	22.648	28.008	19.448	18.016	29.824	22.312	19.216	16.272
16.6	10.008	21.664	10.832	8.4						11.984	19.376	20.824	23.456	26.936	19.744	18.072	30.384	22.976	19.136	15.472
15.752	9.344	20.152	12.144	7.384						10.168	20.416	22.984	22.008	28.056	21.632	17.056	29.304	22.784	15.784	15.248
19.608	10.384	20.936	12.992	7.848						11.84	20.712	23.464	20.112	27.256	19.088	36.152	31.968	24.016	17.96	11.52
17.496	11.088	26.584	12.144	8.632						12.056	20.208	22.728	21.432	26.808	22.928	34.208	32.048	22.44	16.712	11.488
16.096	10.368	25.6	12.536	7.96						12.712	19.192	23.96	26.68	36.24	21.616	34.12	28.72	42.512	18.752	11.888
18.784	12.944	27.112	13.8	7.952						12.384	21.088	22.888	27.904	34.264	18.024	34.464	31.144	45.176	18.664	10.92
16.488	10.296	25.608	12.032	6.104						13.424	20.568	24.136	26.76	36.48	22.584	38.424	32.432	44.648	19.272	8.472
19.696	11.192	22.584	12.168	9.92						12.128	21.032	23.552	27.712	41.088	18.568	38.344	31.432	42.816	20.936	11.184
16.6	11.408	23.584	12.44	8.008						11.28	21.336	13.64	28.288	38.936	18.864	21.76	31.752	41.984	16.632	14.632
16.336	10.888	23.104	12.68	9						10.48	19.28	9.672	28.768	39.688	20.864	20.192	31.216	46.16	15.544	15.632
16.784	12.44	21.528	11.248	11.712						10.176	20.864	14.328	15.488	43.176	20.36	21.464	32.304	44.016	15.208	15.08
17.408	11.824	21.056	11.928	10.656						11.184	22.12	13.768	19.016	42.4	19.2	20.624	35.288	44.2	17.056	14.088
18.296	11.296	21.864	11.296	9.888						13.976	20.12	12.232	16.928	41.704	21.944	20.928	35.72	47.648	17.768	24.392
16.584	9.256	21.424	12.536	8.44						14.304	18.248	12.192	19.392	40.64	19.144	22.336	34.56	46.672	18.144	23.68
14.88	12.128	20.12	11.416	7.6						10.24	17.936	13.464	16.904	37.856	22.848	22.44	34.936	38.184	17.112	24.016
17.904	9.648	16.968	12.08	7.976						13.224	18.176	12.528	12.88	39.552	21.32	18.864	34.488	39.08	16.504	24.784
19.472	9.872	17.456	12.864	8.848						12.368	19.472	13.312	18.752	39.776	19.216	19.792	33.264	35.08	16.144	24.792
13.336	10.512	15.976	11.616	8.848						13.416	19.4	24.752	18.752	42.072	22.496	22.944	34.072	35.112	17.76	18.76
12.552	11.328	17.4	12.456	9.864						13.848	19.272	24.152	15.008	42.92	24.408	22.32	29.992	37.112	14.616	18.352
13.568	11.976	18.888	11.824	9.224						14.544	19.456	23.736	16.2	41.04	20.6	22.136	29.32	41.048	14.52	13.288
10.056	14.448	20.288	11.656	9.064						14.408	17.808	25.808	15.448	39.672	23.488	36.568	32	41.192	16.544	11.936
12.976	13.544	20.064	14.288	11.648						13.056	18.016	23.752	15.472	30.728	22.216	35.8	31.664	39.144	14.064	13.616
10.856	13.704	21.52	13.336	11.128						15.656	19.536	24.528	16.384	35.088	23.44	34.928	32.304	38.504	23.608	11.864
10.04	12.968	20.896	12.296	10.304						14.408	17.4	22.728	16.52	35.208	22.296	38.4	30.936	42.432	22.576	12.56
13.24	14.52	20.76	13.704	10.712						14.112	18.256	23.032	19.032	35.992	22.968	14.272	34.224	44.176	21.28	13.616
11.736	11.712	19.912	11.512	10.064						14.92	17.664	22.896	12.584	37.048	25.76	14.136	34.512	42.576	21.472	12.744
13.536	13.784	16.192	8.264	6.288						13.36	17.528	24.976	19.36	33.672	23.528	16.12	32.392	39.208	21.256	12.696
16.136	15.264	15.88	6.44	6.6						13.08	17.248	23.288	15.984	35.704	20.472	23.536	34.072	39.456	22.888	14.264
16.92	14.52	14.736	10.16	5.496						13.768	18.848	23.272	17.608	36.648	23.216	23.52	33.264	40.384	19.912	15.192
15.744	15.48	14.488	7.36	8.312						14.032	20.408	24.992	20.312	34.248	24.096	24.784	33.816	41.344	20.376	20.16
16.256	15.824	15.456	7.496	5.344						13.072	19.728	23.136	16.28	38.68	24.056	24.704	35.016	40.56	20.984	18.648
15.424	15.624	14.496	9.88	8.92						11.976	18.952	16.632	20.68	38.984	22.528	23.752	36.176	39.904	20.776	15.68
19.584	13.08	15.136	7.92	8.432						14.712	17.936	19.36	26.256	36.336	24.816	24.256	36.392	40.976	21.256	22.728
18.104	12.68	16.088	6.24	9.432						15.472	18.976	19.352	24.76	35.848	21.84	23.912	35.184	39.824	18.184	25.776
16.784	13.336	14.472	4.816	8.128						14.208	19.016	19.808	27.808	36.576	23.92	24.408	35.192	39.648	18.12	23.44
19.792	13.368	15.768	5.16	7.432						14.552	22.688	18.56	24.664	35.096	21.92	25.296	36.368	40.896	18.208	24.584
17.528	17.712	15.944	7.928	8.448						14.328	22.16	18.448	27.48	37.536	22.216	25.328	38.624	44.672	17.368	22.68
18.048	16.616	18.256	6.992	7.792						12.552	21.896	21.08	25.408	37.688	20.144	25.08	37.848	47.976	20.848	27.312
18.136	18.216	16.208	9.016	5.584						11.4	20.496	17.816	24.688	36.984	25.88	34.912	36.28	46.008	19.64	28.104
18.648	14.552	16.408	8.928	6.144						12.576	21.304	19.064	25.624	38.16	27.512	34.224	37.184	44.672	18.584	27.728
17.016	18.416	17.192	6.48	5.184						13.408	17.52	20.52	25.968	39.4	26.408	37.232	37.216	49.808	18.864	28.544
20.528	17.064	17.376	7.016	5.776						12.568	17.576	19.84	25.312	38.584	26.888	34.784	35.344	25.96	25.928	25.744
18.608	16.856	17.272	4.488	4.872						12.864	16.744	16.288	24.368	40.84	26.064	34.336	38.272	29.672	25.576	25.896
16.176	18.16	17.16	5.352	7.256							15.264	19.28	22.416	40.768	25.488	35.8	37.872	28.44	25.296	27.512
15.128	17.328	16.616	7.616	3.88							14.568	20.16	23.736	42.424	27.256	37.912	38.824	27.208	28.16	26.616
14.704	14.336	14.712	8.608	6.576							14.592	17.808	22	40.016	29.584	35.608	37.968	26.624	30.568	27.208
15.968	18.408	14.144	6.432	10.32							18.96	18.192	23.216	41.048	29.592	10.88	39.072	25.36	24.408	27.864
13.816	18.376	13.44	10.976	9.328							18.512	17.856	22.336	41.32	28.712	11.904	39.008	24.896	27.88	25.024
15.496	16.504	14.64	7.704	9.896							12.4	19.216	24.992	43.28	27.616	17.856	39.592	27.824	28.288	26.392
13.984	17.696	13.792	10.632	10.408							11.216	18.672	28.488	41.408	29.184	19.576	39.64	27.456	27.32	22.88
12.944	17.928	17.128	13.152	7.448							9.384	19.424	28.24	40.008	30.456	16.984	40.096	31.24	23.864	20.224
14.48	18.024	17.376	11.968	9.608							10.16	18.936	27.752	42.224	29.784	16.4	38.76	28.552	23.384	20.72
15.032	17.264	17.744	11.048	9.344							12.104	18.944	28.088	43.424	29.68	19.64	40.072	29.72	34.376	24.816
13.504	15.632	16.96	11.76	9.056							19.832	16.96	26.352	36.848	28.232	15.344	38.896	32.92	35.912	24.056
12.112	14.68	18.064	13.424	10.432							18.848	19.104	27.792	40.224	28.784	15.208	38.488	30.64	35.408	22.76
13.808	15.44	13.704	15.672	8.52							13.328	19.296	28.08	37.304	29.384	17.232	37.216	33.104	35.464	23.072
13.848	17.656	13.704	14.776	7.248							17.936	18.864	24.416	39.304	28.936	18.312	37.44	34.824	35.544	24.416
15.992	15.896	16.072	14.856	8.808							17.552	19.496	29.16	39.744	26.704	13.096	38.032	32.376	33.936	24.32
14.096	19.552	15.088	14.864	9.008							14.256	18.848	14.304	38.344	26.992	14.64	40.088	35.528	33.48	26.304
14.704	18.808	15.512	14.68	9.568							7.816	17.08	12.312	40.64	29	14.544	39.776	39.656	31.48	24.56
16.784	18.032	13.056	13.376	6.328							6.64	17.928	12.016	40.848	31.696	17.552	39.976	38.016	31.184	23.944
18.736	17.896	14.152	12.768	6.808							7.48	16.816	13.472	40.328	30.656	15.672	19.168	35.464	30.144	26.08
15.96	14.776	14.84	11.496	9.192							8	16.272	12.024	40.896	31.688	16.984	21.808	41.456	29.848	25.672
16.232	18.992	15.04	12.456	9							10.16	15.992	9.848	39.336	31.232	14.04	20.032	42.496	28.88	26.416
15.8	17.352	15.96	12.688	9.632							10.48	15.4	13.048	39.704	31.688	13.992	19.424	39.472	30.448	24.952
15.312	19.16	16.952	10.392	11.816							8.792	19.152	11.376	39.032	31.928	13.528	19.848	41.464	13.576	28.128
18.84	17.056	18.304	7.528	17.6							8.808	22.784	13.04	39.4	29.848	14.696	21.928	40.56	15.112	24.976
17.448	12.68	14.336	9.616	14.912							7.792	21.672	12.56	40.48	31.408	15.256	20.448	42.352	14.168	29.336
17.112	13.368	16.336	8.408	14.896							8.416	20.304	11.312	43.72	34.488	13.88	23.808	40.696	15.072	29.448
17.168	11.456	13.816	9.032	14.448							7.968	23.216	12.36	41.248	35.488	16.432	20.136	26.264	15.36	28.592
16.376	14.336	13.744	10.848	16.064							8.912	19.216	13.12	42.912	35.424	15.928	20.448	27.632	14.608	27.12
15.28	13.36	12.96	8.728	11.208							9.176	19.64	10.68	41.936	32.672	15.104	22.744	26.256	13.992	27.528
16.136	12.216	16.424	7.152	10.08							10.448	23.552	12.744	42.888	19.88	15.752	23.896	26.992	15.016	26.008
15.664	11.464	16.136	7.912	10.744							17.904	21.88	10.688	41.944	20.304	15.2	22.344	26.896	15.104	25.712
15.168	16.216	14.656	6.224	12.976							6.896	20.408	12.296	42.896	20.84	18.056	19.752	33.344	16.336	25.4
18.656	13.824	15.984	7.592	13.504							7.88	22.568	14.032	21.992	20.76	14.968	22.184	34.824	10.888	25.36
15.84	13.648	19.912	7.232	13.048							8.32	22.568	11.664	24.552	20.648	14.632	23.152	37.464	10.608	25.264
16.408	14.536	13.04	9.96	17.36							7.928	20.44	10.032	24.736	21.056	15.32	23.968	31.872	10.4	21.696
15.464	14.816	12.472	12.568	15.912							9.584	20.976	12.616	24.232	21.968	16.896	23.976	31.16	8.096	19.752
19.368	13.64	14.672	10.696	14.936							9.704	20.464	30.096	25.84	20.656	20.872	22.512	31.88	9.16	17.76
19.024	14.44	15.008	9.792	15.52							5.88	20.44	29.384	23.416	20.624	17.656	23.16	32.736	8.6	16.888
17.76	12.976	12.744	10.904	15.64							11.304	19.44	29.704	22.904	22.064	19.896	25.16	29.392	8.504	18.832
18.76	12.976	13.256	10.44	18.488							9.616	21.56	30.912	21.232	22.576	18.048	26.488	32.752	11.68	15.448
17.672	11.696	13.48	8.936	18.824							11.072	20.704	28.848	27.536	21.976	19.256	22.656	33.192	13.744	18.848
16.376	14.192	12.808	9.456	17.2							17.872	20.96	29.648	25.872	21.728	18.392	22.4	35.344	9.512	18.72
18.464	14.368	16.04	7.896	18.88							16.216	20.504	30.944	24.768	24.152	17.344	27.848	33.768	10.872	16.384
15.92	11.928	17.568	8.88	16.896							8.216	19.544	28.64	25.424	22.528	18.336	30.056	32.68	10.824	16.656
16.576	13.056	14.616	8.296	16.264							10.512	9.464	29.392	28.952	23.344	17.776	30.136	32.632	11.896	17.8
16.56	16.136	14.44	10.84	15.52							19.104	10.272	29.664	26.84	22.192	17.488	33.344	33.544	11.304	16.904
17.744	13.472	19.048	11.936	16.712							19.912	8.704	30.44	26.68	23.56	18.28	31.864	38.912	11.616	18.136
17.552	14.288	18.4	14.04	17.08							10.264	11.616	30.448	27.056	22.552	16.424	33.488	35.56	11.424	19.728
18.744	14.936	18.048	12.16	18.256							9.296	10.584	28.184	29.656	21.704	9.232	32.8	36.752	8.368	17.176
18.696	14.688	19.008	12.336	15.84							10.104	11.088	26.424	30.68	21.056	15.936	19.656	37.464	10.136	20.096
16.992	13.128	16.16	13.168	16.064							9.464	9.408	27.84	30.44	24.088	14.784	22.064	36.088	8.304	24.304
18.944	14.312	17.128	13.384	14.912							8.888	10.496	30.232	31.432	24.216	11.584	20.192	35.72	13.016	13.408
15.472	16.368	16.032	12.776	17.464							6.472	9.976	31.808	30.616	22.832	10.696	22.272	36.504	12.216	21.272
15.784	13.288	17.472	10.672	15.808							12.392	10.736	20.4	31.536	25.36	17.88	26.552	41.168	9.488	20.24
21.544	15.184	16.192	8.528	17.368							13.44	9.872	29.528	12.272	23.864	16.648	24.152	41.48	10.76	23.744
20.368	16.68	19.072	7.96	15.52							12.664	10.624	30.096	11.888	21.696	11.76	24.032	41.704	15.08	31
23.152	12.16	18.808	8.216	16.064							11.312	21.656	30.984	11.736	24.656	10.904	24.04	42.584	13.4	30.344
20.792	14.984	18.656	9.328	16.544							10.624	20.936	30.504	15.008	25.144	15.304	25.208	40.456	14.28	27.72
19.704	13.984	20.232	9.352	14.416							17.8	22.12	19.176	14.752	23.392	16.88	25.144	42.224	15.544	30.328
22.6	15.112	21.088	9.424	13.472							17.28	20.76	19.456	14.072	21.672	14.904	24.896	42.176	15.832	29.04
22.728	11.968	20.952	7.416	14.344							10.312	20.992	22.976	12.728	24.032	14.744	28.736	40.28	14.296	28.544
21.2	12.28	15.432	10.24	11.872							9.12	19.944	21.76	16.008	23.272	14.472	28.192	43.944	14.232	26.192
21.624	15.584	14.672	7.88	13.824							11.976	20.744	20.728	11.952	22.328	17.816	22.528	41.248	16.104	20.08
21.08	13.72	15.192	8.44	11.2							18.416	21.56	19.336	14.416	24.632	19.424	25.888	42.736	16.16	21.664
23.856	13.672	14.944	9.232	11.24							18.64	21.176	21.496	13.312	22.84	20.48	23.384	43.4	15.168	21.696
20.872	14.112	15.088	7.192	13.752							17.936	21.416	19.776	12.368	27.808	13.408	21.536	18.664	12.384	22.832
22.608	16.304	15.84	9.864	11.824							18.56	21.704	18.904	12.968	24.48	13.608	23.936	22.6	11.544	19.824
23.92	14.144	17.344	9.88	11.056							19.472	20.408	19.36	13.44	25.792	15.76	26.632	20.544	14.728	21.368
19.648	19.352	18.08	10.8	13.52							13.56	20.632	20.64	15.984	25.216	17.176	24.576	19.464	12.752	18.576
22.728	21.552	17.664	11.24	12.024							12.32	18.368	20.6	15.68	27.4	19.808	28.08	21.64	11.24	23.84
20.728	20.768	18.68	10.536	12.304							12.352	18.456	21.744	14.528	25.768	21.136	28.832	19.376	8.624	22.848
19.72	21.888	17.28	11.928	11.696							12.192	19.728	8.984	15.664	24.824	21.392	28.272	21.288	10.664	24.616
21.008	20.76	17.632	11.992	12.76							14.416	20.696	13.28	15.512	25.184	21.808	33.96	22.368	8.408	23.416
21.312	20.144	20.752	11.568	15.88							13.688	18.304	8.568	15.888	28.328	20.088	32.168	19.632	14.232	21.816
22.456	19.256	20.752	11.784	14.888							16.056	21.416	11.24	18.736	29.072	23.416	32.36	20.256	13.296	15.096
21.512	20.88	21.744	11.736	15.704							14.824	21.8	13.848	18.808	28.144	17.96	31.512	21.504	12.872	16.68
23.704	20.504	18.416	12.184	14.432							13.68	24.76	8.688	12.912	28.648	16.664	35.552	19.72	13.872	13.592
23.728	20.912	19.448	10.928	10.16							18.736	23.696	11.448	14.488	15.112	17.336	34.16	23.416	10.392	12.096
21.552	20.272	20.408	12.408	10.44							12.08	21.256	12.528	13.824	14.944	19.616	33.016	22.152	12.04	13.032
22.28	22.28	20.688	16.496	10.2							14.76	24.456	9.504	14.856	15.168	25.28	33.432	25.976	16.64	14.592
24.296	21.144	24	15.688	9.48							13.84	22.84	9.216	15.408	15.4	23.032	24.536	28.544	14.184	14.632
22.088	20.528	22.776	15.536	10.728							10.536	22.224	10.344	14.848	12.624	23.184	22.928	26.672	12.024	17.336
21.424	21.496	21.912	13.16	8.2							12.76	22.728	13.192	15.456	13.992	22.944	22.712	25.688	12.92	15.192
22.664	20.672	23.512	14.944	7.64							17.696	21.912	23.992	13.112	11.36	23.592	20.872	29.008	14.824	14.368
21.192	16.768	22.32	13.792	8.88							17.44	21.48	25.808	16.6	15.312	24.288	20.48	33.336	19.128	18.296
22.768	16.448	24.688	12.504	9.76							16.792	22.936	25.464	15.048	12.088	22.968	22.072	33.056	18.12	18.744
23.024	17.368	23.792	14.736	8.128							18.336	22.192	26.152	16.632	11.928	12.432	22.568	23.296	16.816	15.528
23.536	18.056	22.04	13.272	9.368							15.728	24.688	26.136	17.144	11.88	9.576	23.496	22.808	17.784	24.16
23.152	18.752	19.312	15.088	8.912							16.944	24.824	19.96	19.96	13.896	8.528	24.176	19.8	17.344	22.784
20.912	16.224	19.528	14.136	7.976							16.512	24.792	20.048	20.408	12.68	7.584	26.864	19.304	15.68	21.008
23.672	15.336	19.576	14.576	11.192							16.456	28.048	19.72	20.088	11.696	8.264	27.848	21.56	17.056	28.344
22.184	15.904	20.536	14.664	11.008							15.472	27.856	20.904	19.416	12.816	6.472	26.792	19.832	9.872	27.552
19.472	17.584	20.632	14.08	10.88							16.536	28.536	21.624	25.888	11.688	9.28	26.48	20.76	10.536	27.416
21	17.552	18.784	11.504	11.128							16.784	21.696	20.656	29.232	12.72	10.76	34.304	19.568	10.52	25.696
20.472	16.416	19.816	13.048	11.28							16.88	21.344	20.168	16.352	11.608	9.368	34.784	23.352	11.568	18.232
19.872	18.32	18.944	10.44	10.232							17.144	22.312	19.584	17.504	11.8	13.512	32.584	19.472	10.496	19.28
20.088	16.248	18.592	10.312	8.472							15.736	24.04	21.736	17.928	10.32	11.768	32.584	22.112	13.568	19.384
20.944	19.096	19.64	11.336	12.52							17.096	23.544	26.104	18.768	10.288	11.208	31.616	23.696	10.456	16.472
17.68	18.488	21.256	12.208	11.12							17.632	22.864	29.68	18.04	11.688	9.928	32.768	22.368	16.72	15.184
19.296	18.304	21.088	11.888	11.904							19.512	23.48	27.912	20.056	13.112	12.128	33.296	23.048	17.448	14.64
18.096	16.6	23.992	12.384	9.8							18.4	22.288	28	19.696	12.288	9.216	34.872	24.6	17.744	15.576
20.632	16.992	21.936	10.08	9.576							14.4	23.32	25.792	19.224	12.392	13.072	27.712	22.352	15.424	16.912
17.808	16.288	22.928	9.912	8.208							12.272	23.504	26.864	19.136	9.624	15.584	29.464	27.592	18.552	15.592
16.944	17.52	23.424	7.136	8.408							14.632	27.384	29.816	20.768	12.424	16.184	29.176	25.888	18.84	26.056
18.112	17.728	25.152	8.784	7.624							18.288	28.232	26.536	24.56	13.824	15.328	27.88	19.664	21.536	26.184
17.184	17.352	26.808	6.152	7.992							19.752	27.456	21.696	22.296	11.032	12.832	27.904	19.504	18.16	27.816
18.952	18.232	26.952	6.664	7.784							19.04	27.984	24.28	28.048	11.032	10.696	28.16	19.416	13.264	27.16
19.376	16.816	25.176	4.712	8.48							19.8	28.176	23.28	29.968	11.52	10.552	29.92	22.232	12.592	26.856
19.672	15.36	24.12	6.384	7.008							20.352	26.896	23.192	31.696	10.2	7.968	28.776	19.424	14.544	25.768
19.76	16.744	24.56	5.032	7.032							18.528	28.992	30.832	21.136	11.424	8.36	31.976	17.824	12.856	27.448
18.648	18.784	24.16	7.432	10.264							21.136	26.272	31.312	22.728	11.576	9.952	33.104	18.992	13.712	26.88
19	20.968	25.56	5.392	10.688							21.592	29.112	7.928	22.2	11.552	14.384	33.784	22.312	16.224	27.592
20.488	20.872	25.92	4.576	10.232							21.408	19.808	30.568	21.456	11.944	13.92	27.776	19.456	18.792	20.808
19.816	19.808	24.752	9.296	9.144							20.272	21.608	30.04	23.152	10.808	14.552	27.928	23.68	19.952	22.496
18.656	19.64	23.064	8.128	7.4							19.352	21.824	10.568	22.392	10.864	13.584	26.664	21.248	20.976	20.952
18.696	21.8	27.136	7.688	8.528							18.392	18.808	7.072	23.224	11.368	14.2	27.504	22.16	20.272	25.712
18.152	19.192	27.264	5.248	9.376							17.624	18.768	7.576	25.272	10.656	14.368	24.544	24.864	19.664	25.712
22.688	20.232	25.744	4.496	9.416							17.856	20.512	28.936	23.552	11.232	14.688	27.8	24.936	22.544	24.872
21.944	20.504	25.672	10.256	10.504							19.6	20.984	29.648	30.184	13.488	14.256	27.616	23.648	22.184	26.936
21.584	19.408	22.896	11.008	8.976							18.528	17.648	16.808	28.816	9.328	14.608	27.624	22.152	21.384	25.392
21.496	19.984	21.984	9.504	9.952							20.8	21.784	15	29.208	13.128	13.608	28.24	23.232	22.176	24.52
20.888	21.472	22.192	12.976	8.816							21.032	18.832	19.104	28.464	9.664	13.448	27.728	24.864	22.168	22.248
19.936	20.64	21.928	9.128	8.696							24.088	17	18.944	31.528	8.496	9.064	29.784	21.288	22.96	23.824
20.64	19.448	20.592	9.048	10.368							20.424	19.544	19.736	31.224	7.136	11.016	29.016	31.008	19.512	22.328
17.424	21.44	22.376	11.432	9.944							19.616	19.616	16.632	29.008	6.56	7.136	33.528	34.512	19.168	23.592
20.984	21.864	20.624	14.36	9.776							20.144	22.32	18.152	29.352	11.208	9.408	32.928	33.496	19.84	25.456
20.048	21.784	18.528	12	10.072							21.032	18.672	19.576	28.344	7.816	8.856	30.496	32.128	19.648	25.6
20.704	19.384	20.608	13.264	9.728							20.592	20.352	18.728	32.216	11.904	8.216	30.856	32.296	20.4	24.488
16.968	22.112	18.72	14.144	10.936							21.68	21.104	19.072	25.48	10.296	12.928	36.656	31.512	19.616	24.488
18.6	20.392	21.072	12.864	9.928							21.336	17.984	17.376	28.432	8.888	11.616	34.928	21.472	21.224	23.12
16.944	20.04	21.032	13.664	13.168							22.512	20.264	15.352	26.896	11.216	8.024	33.448	20.384	21.448	27.888
18.296	19.704	19.8	14.496	10.904							17.816	21.376	15.944	29.272	9.712	7.344	30.712	27.76	21.584	26.776
15.68	15.496	18.896	9.208	8.032							16.744	20.072	18.224	27.272	6.848	8.536	33.856	21.4	19.944	28.624
17.128	19.528	20.08	10.608	8.96							17.664	18.008	19.64	25.896	10.152	7.776	33.536	21.064	20.76	28.368
15.976	19.024	18.592	14.952	8.288							16.008	19.888	23.408	32.248	8.52	9.328	35.152	21.184	31.776	13.824
19.016	21.328	18.488	14.032	10.344							19.8	19.608	21.392	32.6	12.208	8.184	33.952	22.384	28.688	12.504
18.424	21.664	20.216	14.144	12.728							19.352	24.976	23.888	31.816	7.416	8.84	36.36	22.408	27.328	13.48
15.584	20.68	22.52	12.408	11.752							18.568	25.056	23.032	20.712	12.456	9.84	35.376	22.064	28.848	18.872
17.512	16.04	21.464	13.824	15.056							21.312	24.784	18.776	19.856	10.776	13.304	34.856	19.496	26.72	15.456
17.504	17.04	21.416	11.184	14.712							19.144	24.824	25.496	18.952	11.944	11.472	34.104	20.872	27.896	21.208
15.808	14.216	21.952	14.808	13.312							21.048	22.336	20.648	18.44	10.976	13.368	35.696	21.96	28.296	21.208
17.752	14.472	21.44	12.32	12.344							17.016	24.728	21.776	20.032	9.008	10.952	35.6	21.6	29.52	19.496
16.504	16.104	15.576	12.264	13.36							15.08	24.168	22.016	16.712	11.928	12.136	38.088	20.656	28.848	20.192
17.616	15.08	16.664	13.088	13.576							16.704	23.496	19.88	15.888	9.976	11.408	37.208	21.856	24.752	16.936
16.408	12.144	17.104	10.152	12.288							17.08	23.768	21.4	21.28	9.904	17.552	36.552	20	26.048	19.208
15.584	11.208	16.752	11.352	14.576							13.936	24.224	23.864	23.512	12.952	12.712	37.52	24.848	25	19.352
15.632	15.648	17.32	11.648	13.16							16.304	21.008	21.184	23.24	11.344	12.952	37.208	23.16	24.904	19.496
17.328	11.64	18.576	10.616	16.248							13.44	23.464	21.128	22.28	11.04	8.28	37.328	21.744	23.544	23.648
17.016	10.904	17.256	14.568	16.232							20.608	22.792	24.936	20.776	9.024	10.432	30.928	27.432	25.784	21.888
13.624	17.36	17.256	11.912	15.512							22.776	22.456	22.336	22.136	10.792	8.68	29.544	23.696	24.424	21.264
14.88	17.792	19.032	11.8	15.752							19.96	23.552	21.08	21.456	13.32	14.184	28.784	23.576	24.48	22.584
14.184	19.096	17.512	13.752	13.872							23.184	21.872	24.152	20.432	10.088	13.344	30.272	23.152	34.968	22.6
16.44	15.52	16.92	11.776	15.656							23.448	21.464	18.104	25.184	8.8	12.456	29.952	23.736	33.56	22.352
13.232	18.712	16.296	10.976	14.16							21.944	18.928	23.632	25.4	12.168	15.984	29.976	23.168	35.544	19.712
15.264	14.568	16.208	12.336	17.368							22.576	20.632	20.352	24.056	8.752	8.72	31.064	23.056	37.056	27.288
13.464	18.608	16.536	14.16	19.176							21.016	22.256	25.232	23.936	10.088	7.744	30.712	23.68	34.152	26.688
15.056	13.816	15.56	15.552	14.624							20.088	22.424	22.008	19.16	10.104	9.144	33.512	21.432	34.504	26.728
13.024	17.256	17.16	13.264	16.632							21.992	22.456	21.272	18.84	11.888	12.368	33.736	23.664	34.696	14.8
14.88	17.304	18.576	13.864	15.968							20.72	20.44	7.888	22.248	10.456	11.16	33.832	24.616	35.848	9.728
16.744	18.016	18.144	12.76	17.072							19.424	21	8.52	22.36	10.888	7.712	32.176	23.744	34.424	8.28
15.552	16.76	16.32	13.544	18.632							19.416	24.008	8.344	25.448	9.624	7.536	34.872	25.744	33.72	9.688
15.096	15.896	17.064	15.56	17.544							17.76	19.712	8.784	25.896	11.584	7.976	35.784	25.336	32.592	9.792
15.856	12.488	16.36	13.472	16.184							18.272	22	6.992	27.2	10.656	8.36	33.992	25.112	32.448	6.584
15.192	14.688	20.328	13.92	14.32							14.992	22.944	21.736	28.064	11.296	7.776	34.688	23.976	32.952	5.816
16.032	13.704	20.28	14.728	14.336							15.984	20.072	26.552	28.504	13.664	13.272	35.576	23.912	33.568	6.088
17.032	11.344	19.688	14.928	14.904							16.256	18.968	28.184	30.176	10.712	16.128	36.704	29.048	32.872	8.192
18.824	11.864	19.184	12.992	14.6							16.88	20.456	29.88	26.328	12.688	16.928	36	27.096	32.912	6.832
17.544	14.136	19.28	15.592	18.416							19.448	25.488	12.12	28.264	13.64	20.448	35.856	27.688	33.256	7.224
18	14.712	18.816	11.472	17.584							15.152	23.752	14.288	32.264	11.264	21.488	37.944	28.992	34.12	13.168
17.8	10.672	18.544	10.688	17.496							15.32	23.784	13.784	30.92	12.096	18.024	35.472	27.24	32.904	12.328
17.312	13.664	19.392	13.704	18.36							16.872	23.424	11.168	30.944	8.848	17.296	35.824	28.704	34.416	13.72
13.744	16.408	18.344	10.68	18.352							16.856	25.568	14.416	31.792	11.96	16.072	34.776	25.32	34.832	17.608
14.056	17.84	17.584	13.888	16.512							15.296	22.752	12.168	23.912	7.944	16.512	36.6	25.848	32.536	18.856
14.168	16.064	21.592	13.504	13.432							12.488	23.536	11.104	23.48	12.896	17.64	35.472	26.288	32.056	17.608
15.736	22.336	17.848	12.576	12.2							14.8	24.928	11.776	24.424	15.144	16.672	36.264	33.288	32.008	19.344
17.192	21.336	17.248	13.608	8.552							14.032	24.504	12.976	26.704	14.944	15.448	36.256	31.248	30.824	18.072
17.408	22.08	22.2	10.416	10.008							14.744	19.448	14.216	24.912	14.576	15.92	35.728	32.496	29.704	14.84
17.48	21.392	23.84	12.104	11.056							13.768	18.44	13.664	29.912	12.312	16.544	35.784	31.728	30.752	14.456
16.048	21.608	24.288	8.624	10.368							13.024	18.736	11.848	30.064	13.008	20.008	36.272	31.344	30.504	14.576
16.64	21.088	23.28	10.696	10.144							14.704	20.928	10.92	31.736	12.992	20.032	23.104	29.872	37.44	13.92
15.32	18.968	21.584	8.288	10.616							13.432	20.312	9.496	30.456	14.44	14.408	23.104	30.512	37.024	14.424
17.6	21.2	21.848	9.104	12.496							13.152	21.528	10.192	27.76	14.544	15.4	23.336	36.472	37.064	18.728
14.232	19.888	24.408	10.872	17.312							20.128	18.504	7.752	30.248	11.392	13.664	22.368	38.504	39.224	19.216
17.12	20.488	22.52	11.04	16.352							19.112	21.832	27.176	30.2	9.48	12.352	22.728	35.28	39.016	18.408
15.624	16.808	22.456	11.752	18.792							20.832	19.656	26.712	31.416	10.352	13.832	22.672	36.136	38.456	16.208
15.488	16.96	22.432	9.176	16.264							19.072	19.04	26.448	29.256	13.992	14.832	23.008	34.896	36.968	16.32
15.048	17.328	23.648	10.312	17.36							19.112	19.872	27.592	32.36	10.944	15.184	21.76	39.296	37.536	19.76
17.256	17.456	25.752	10.968	18.136							17.912	19.448	17.056	13.016	12.984	10.648	22.192	39.56	37.64	19.16
14.544	16.336	27.328	12.488	18.808							17.864	19.76	15.472	10.72	12.496	10.584	23.376	23.72	36.696	25.984
15.104	15.352	26.448	9.896	19.096							18.392	20.704	14.816	9.416	14.592	11.888	22.08	24.672	37.536	25.488
16.424	13.6	25.304	10.224	14.016							17.288	22.736	18.368	8.32	13.648	18.856	25.496	24.704	36.088	26.112
18.496	13.784	24.24	10.632	13.872							17.424	22.224	16.112	8.592	11.944	19.528	25.816	32.064	36.408	25.2
19.08	12.496	25.424	9.752	14.16							13.872	23.64	14.936	10.376	13.944	20.824	25.528	22.968	36.032	25.656
16.36	12.928	19.944	11.2	14.216							12.272	21.432	14.08	9.112	11.344	19.608	24.096	24.576	35.192	26.552
19.344	13.36	20.504	13.456	11.24							15.304	22.352	15.312	11.304	16.696	19.08	26.424	23.84	35.376	27.12
17.328	12.392	20.624	11.928	11.72							12.96	22.304	16.024	8.448	15.44	22.2	29.424	24.28	34.968	26.848
17.2	22.568	17.264	12.392	13							14.104	20.696	14.92	10.224	15.208	22.832	27.768	28.352	35.312	23.336
21	17.624	19.616	13.304	12.12							14.568	25.752	17.136	9.704	13.688	22.976	31.112	27.008	34.952	21.368
20.92	18.008	18.376	11.904	13.352							12.224	21.496	28.832	9.496	13.112	22.36	30.48	32.064	35.304	19.416
19.408	18.144	14.792	13.248	13.016							13.8	23.2	9.832	9.456	13.792	18.848	31.24	32.016	35.56	22.952
20.176	18.416	14.44	12.184	12.552							14.432	20.24	12.128	8.792	14.504	17.256	31.448	13.68	17.096	21.712
22.432	17.176	18.48	16.368	13.416							13.976	22.496	9.312	9.4	14.608	16.256	29.888	13.072	16.384	21.888
19.24	18.184	21.464	15.288	13.608							12.456	21.496	9.648	9.072	16.048	17.088	29.904	11.968	16.992	23.472
21.64	17.064	17.84	16.992	12.336							13.624	20.424	11.312	8.84	14.544	21.616	30.064	13	17.112	26.608
19.72	17.664	17.064	15.896	13.464							12.984	22.824	10.144	10.8	12.712	19.232	28.328	11.792	15.424	26.072
19.312	12.936	16.408	15.808	10.552							12.856	20.056	10.784	10.776	13.632	21.856	32.48	14.744	16.432	28.104
15.952	13.816	17.064	16.64	10.808							9.896	21.656	11.632	14.248	19.864	21.216	34.192	16.12	14.856	28.496
14.192	13.552	18.024	15.048	10.904							11.48	20.656	7.912	13.504	20.32	21.832	31.256	28.272	16.368	27.568
13.576	12.96	14.896	15.528	7.336							9.792	24.92	12.504	13.832	17.888	19.416	35.4	29.04	16.184	26.776
14.792	12.44	14.984	15.528	7.448							12.672	22.064	10.328	13.416	19.368	20.8	23.152	28.536	9.736	23.728
17.864	13.024	15.928	17.584	12.664							11.896	21.44	11.096	14.84	16.52	21.52	23.704	33.44	10.072	25.712
16.032	11.024	12.944	15.648	12.344							14.88	20.584	8.48	7.376	15.432	16.824	25.792	33.064	11.784	24.248
14.744	9.824	12.92	15.672	12.688							11.704	22.312	9.608	8.544	18.6	17.704	25.24	33.544	11.488	23.672
15.472	11.616	11.432	14.152	12.04							12.64	24.4	9.952	8.08	17.784	18.272	24.64	32.648	13.312	24.24
15.016	9.112	12.608	18.632	12.392							13.496	19.936	8.728	9.232	16.904	18.168	27.184	33.968	11.128	28.176
16.344	8.368	11.384	16.8	11.264							12.912	24.752	8.896	8.8	18.008	16.536	26.392	14.184	10.984	26.112
14.688	13.728	12.016	17.448	13.952							17.96	23.504	6.408	7.44	14.888	17.296	26.8	17.16	12.984	20.344
17.856	10.72	16.92	17.144	15.368							19	19.88	7.728	10.88	16.392	18.536	26.576	12.456	13.832	18.24
17.392	10.872	14.888	20.376	15.368							19.184	23	9.112	10.616	22.6	18.304	26.816	14.72	13.12	20.368
16.616	7.72	13.112	19.2	9.328							17.624	17.208	32.328	11.208	23.2	15.736	27.544	12.128	12.704	16.728
26.272	7.96	12.048	20.464	6.688							14.56	15.272	15.008	12.696	21.712	16.744	26.592	18.176	14.064	16.104
16.952	10.488	12.752	14.48	6.84							14	17.576	14.832	10.2	23.76	16.768	27.744	15.952	9.84	13.616
17.352	9.256	12.424	13.96	13.376							14.896	15.904	12.904	11.816	21.848	20.624	26.64	12.76	8.984	12.744
21.592	9.592	12.392	15.344	12.36							13.24	20.224	13.352	12.32	21.336	19.832	27.176	12.584	9.08	13.704
20.6	10.176	14.544	13.856	12.768							13.464	16.952	15.584	9.472	21.16	19.968	29.968	29.448	8.272	14.456
19.616	11.48	12.584	14.608	12.584							13.096	20.552	13.544	14.952	22.664	21.872	28.696	28.896	8.248	14.32
21.68	9.584	9.952	15.56	13.104							13.256	20.616	15.984	12.592	20.512	20.2	34.256	29.6	7.216	13.92
20.84	10.92	11.04	13.16	12.432							9.048	17.288	15.12	14.608	21.232	21.848	34.28	16.424	7.048	13.056
19.944	11.952	10.376	16.024	11.432							12.776	16.68	15.456	11.344	22.448	21.016	36.256	16.592	10.84	21.216
21.12	11.48	10.536	14.224	10.064							11.048	21.36	14.504	13.144	21.36	22.32	34.752	14.312	12.512	20.888
21.232	19.952	8.536	15.672	10.312							10.136	17.92	15.84	12.688	23.536	20.448	35.048	14.408	10.992	20.952
20.432	20.072	7.696	14.104	5.104							11.264	19.008	14.16	15.576	21.64	23.6	33.424	14.888	11.696	23.472
18.576	21.144	9.928	13.368	6.624							9.712	16.856	32.504	15.608	26.752	22.8	25.192	17.424	11.864	24.184
20.048	19.888	11.392	15.36	6.984							10.432	18.648	29.576	17.584	27.896	24.304	28.256	16.808	7.872	23.616
23.288	20.04	10.536	17.48	6.272							12.288	15.248	33.56	21.856	27.304	22.992	28.656	17.064	8.576	24.864
22.936	16.8	10.32	16.552	11.52							12.432	12.736	31.496	20.84	27.136	23.176	29.224	12.272	10.416	22.408
23.472	18.04	11.92	15.272	12.792							12.664	10.728	29.128	20.488	24.96	22.864	28.32	10.936	16.464	23.648
21.768	18.216	9.584	16.96	11.96							11.392	10.576	27.896	20.744	24.936	22.296	31.12	11.808	13.512	26.36
17.616	15.944	11.776	15.576	12.032							12.896	11.912	30.352	26.168	25.224	21.48	35.24	12.624	10.936	20.64
13.936	18.328	10.272	15.216	11.544							13.976	11.88	29.632	25.592	27.024	21.984	32.976	12.984	12.6	20.712
17.896	18.76	13.672	15.096	8.08							13.456	12.712	29.448	24.616	25.2	22.152	31.968	13.536	7.216	16.16
17.192	18.64	15.536	20.256	9.432							9.32	10.744	28.704	10.64	25.248	21.4	30.456	24.456	11.152	17.176
15.736	14.248	10.992	20.344	9.552							13.68	12.104	29.8	13.736	23.496	22.376	30.328	23.344	12.64	17.704
15.672	15.336	13.504	20.088	10.688							12.448	11.864	29.12	11.568	25.336	22.496	31.112	32.96	11.776	17.104
16.128	12.864	12.744	18.792	9.432							12.624	12.56	29.192	12.672	24.184	21.968	29.24	30.608	11.296	20.216
16.36	14.968	12.288	19.168	3.912							11.768	12.672	30.576	13.216	21.192	22.792	30.272	32.2	10.392	23.016
17.096	13.176	11.832	18.048	5.168							14.48	12.344	29.392	10.808	31.336	23.752	29.92	31.616	8.744	25.08
15.064	12.064	13.288	19.76	10.616							13.328	10.92	31.032	11.52	30.064	24.912	32.552	32.792	9.312	14.584
14.96	11.32	10.888	19.176	8.096							13.192	10.944	7.048	10.256	29.296	23.216	30.584	33.552	14.048	12.792
12.112	15.352	14.344	18.92	8.224							19.56	11.88	7.688	10.56	30.848	23.568	30.984	31.184	9.16	15.296
13.704	16.472	9.704	18.52	7.096							19.056	10.184	7.96	10.744	30.808	24.28	30.296	30.896	7.72	10.944
12.68	13.352	9.368	19.688	12.992							20.864	11.328	7.648	9.184	30.92	23.936	34.072	30.328	7.4	12.848
13.904	13.896	10.584	20.048	11.904							19.92	11.816	9.888	15.384	30.296	22.872	32.504	33.432	12.576	14.224
12.52	12.04	8.152	20.6	12.536							19.288	12.76	8.568	13.552	30.568	29.44	34.96	20.392	11.24	9.096
12.272	12.368	11.688	19.16	7.296							18.496	12.176	8.168	13.88	29.224	28.936	34.096	20.968	9.056	7.688
11.688	10.928	12.352	20.472	7.584							17.24	10.488	8.888	11.432	28.384	27.272	34.152	19.312	9.672	5.4
12.176	12.36	10.856	14.696	8.048							10.432	12.832	10.968	15.672	29.04	27.984	35.064	19.016	17.328	8.56
16.08	11.824	10.488	11.36	7.8							11.384	11.816	11.832	17.968	27.92	27.656	34.776	20.24	12.52	8.912
9.024	11.496	9.664	10.664	12.72							14.464	23.24	9.616	14.712	28.816	28.424	35.152	17.952	12.04	15.056
9.112	11.008	11.344	11.184	13.336							13.568	21.464	9.696	15.944	28.784	28.512	34.136	17.448	8.168	16.104
8.528	12.312	11.192	10.416	13.816							11.752	20.584	8.248	20.392	29.344	28.88	34.76	18.568	7.84	15.408
11.416	10.264	11.544	11.92	14.464							11.584	22.792	8.784	21.208	29.432	28.456	36.048	20.144	9.52	18.448
11.088	10.744	10.984	12.192	12.656							12.704	23.56	10.472	23.056	28.88	28	37.44	16.632	7.864	23.696
10.92	11.256	11.304	11.104	7.488							13.024	22.4	8.824	17.728	29.856	11.92	37.488	18.816	8.928	20.328
8.072	11.912	12.864	14.44	5.84							14.392	23.216	7.656	22.528	28.696	12.672	28.04	18.76	8.032	24.256
8.68	12.952	11.512	13.448	9.552							13.12	23.712	9.672	28.136	28.864	12.456	29.752	19.344	14.152	24.44
7.68	12.488	10.384	12.056	9.752							17.824	22.896	31.176	28.256	28.552	11.104	28.624	19.576	13.816	19.168
8.632	12.984	11.912	12.384	10.864							18.96	21.496	32.84	29.144	29.536	9.776	31.28	17.912	16.208	17.72
9.624	12.088	13.088	14.368	13.072							19.376	21.6	30.4	32.736	28.464	10.536	31.864	18.776	15.92	18.392
12.6	11.848	11.736	10.304	13.992							12.848	21.024	30.952	32.056	29.448	13.52	37.84	17.568	15.864	14.584
9.856	12.432	15.92	10.448	11.92							13.152	21.536	32.52	32.888	29.52	13.592	34.16	17.832	15.44	12.136
12.16	11.352	15.88	11.784	12.36							11.64	22.736	29.552	39.144	29.256	11.856	32.688	18.664	10.896	12.952
12.992	12.792	11.72	11.16	14.992							14.248	22.704	27.616	15	28.064	15.864	34.776	21.256	13.424	13.568
12.064	12.104	11.752	10.184	17.088							10.72	23.888	28.664	15.496	28.848	12.912	33.424	21.056	7.88	20.096
13.384	11.656	9.536	10.32	9.224							12.608	21.856	29.064	15.312	26.568	11.432	34.256	23.216	15.144	16.136
16.328	11.976	11.128	9.808	8.296							12.328	23.624	11.304	14.216	28.048	9.864	33.768	21.776	12.248	22.912
16.768	16.432	8.832	10.512	9.76							9.52	24.264	10.92	13.472	27.488	12.688	35.768	21.984	21.72	21.184
16.912	16.224	10.728	11.248	13.88							11.552	24.352	11.528	13.888	32.816	7.68	34.296	25.92	19	25.304
21.528	15.04	12.832	9.384	20.312							13.328	23.832	9.088	17.328	31.168	7.712	36.752	26.04	21.368	27.408
20.856	15.312	9.472	10.856	19.168							12.384	23.464	12.76	25.2	32.52	8.064	34.816	25.144	18.304	26.752
21.224	15.672	11	10.368	14.6							13.536	20.248	11.44	22.984	32.328	8.96	34.416	25.872	18.392	22.36
21.944	15.52	9.88	10.304	14.92							12.104	22.784	12.352	22.664	31.616	9.504	33.192	25.328	15.04	21.648
14.984	15.072	10.056	11.984	15.36							13.92	23.424	10.232	23.168	33.104	8.64	37.416	26.424	16.384	21.024
12.592	11.24	12.56	12.48	17.368							14.216	23.456	11.112	29.296	32.488	8.096	37.216	26.912	16.424	22.744
11.08	12.712	14.608	11.104	14.144							12.032	23.304	10.528	28.576	32.424	9.52	37.76	19.968	17.976	19.896
14.064	11.104	11.872	12.72	16.64							13.92	24.304	12.672	30.112	32.888	8.832	37.368	15.424	16.992	22.536
12.992	10.528	10.864	11.896	14.816							19.864	20.168	8.656	31.584	31.616	11.176	31.992	17.416	17.384	19.68
14.136	10.184	13.88	13.848	15.752							21.072	22.272	10.784	28.448	30.296	12.24	31.424	17.44	18.232	23.28
13.304	11.208	13.56	13.496	14.304							22.072	23.84	10.848	31.392	34.696	14.376	35.56	18.008	16.584	23.4
9.184	9.04	14.216	13.192	14.744							22.192	20.752	12.344	29.104	36.44	11.256	35.672	17.64	19.328	23.904
9.544	9.976	14.856	11.56	13.408							22.232	24.128	9.792	26.792	35.288	10.608	37.032	18.968	13.92	20.808
8.904	7.464	13.392	11.848	13.992							18.6	23.312	11.208	26.4	14.32	15.968	33.896	15.736	13.616	21.88
12.032	7.048	16.056	10.752	16.296							20.712	24.208	9.896	22.784	12.32	16.768	37.88	12.648	17.568	20.248
11.544	6.984	17.216	11.064	17.328							20.056	22.824	12.04	20.936	13.464	15.168	37.44	18.528	14.112	22.112
11.848	8.312	15.016	10.792	15.608							20.088	21.888	10.072	21.784	13.856	14.52	37.624	16.728	14.12	22.768
12.68	10.224	12.904	15.784	14.76							19.064	21.712	12.696	22.024	14.864	15.512	20.248	22.168	23.624	24.92
12.048	7.816	11.928	14.632	14.56							19.712	21.792	10.232	31.352	13.848	9.536	18.6	21.928	25.976	24.504
10.872	5.744	12.88	12.296	13.416							19.776	21.2	10.072	35.496	14.28	10.384	20.28	24.92	25.112	24.624
10.376	4.576	13.08	13.792	14.152							19.808	23.416	13.768	39.744	12.792	12.96	19.056	26.256	26.128	23.888
10.888	8.512	14.56	12.568	15.784							19.704	24.552	7.984	39.928	13.144	14.984	18.248	26.696	22.664	24.568
11.656	6.4	14.88	14.496	14.976							18.68	23.936	10.16	19.128	13.776	12.088	21.688	28.504	24.672	23.408
12.584	5.112	15.272	12.624	14.088							18.208	19.888	10.248	20.056	13.736	11.728	23.136	25.744	23.128	24.192
13.672	5.216	14.064	14.08	13.864							17.624	21.408	10.016	20.12	14.096	11.64	21.352	26.664	22.696	24.88
14.768	9.816	19.016	15.248	14.472							17.752	16.84	11.488	19.712	14.408	10.432	24.312	26.72	18.512	15.992
15.968	7.144	18.768	14.416	13.224							13.848	14.816	8.024	19.64	13.872	12.36	16.752	24.064	18.888	20.488
12.264	8.496	19.392	9.928	12.88							15.84	19.024	14.648	21.88	13.384	13.192	16.528	27.272	18.28	19.168
18.112	10.056	17.784	11.8	13.504							14.616	17.128	12.928	19.984	14.128	12.2	14.4	26.632	18.704	19.72
17.568	8.16	20.28	12.712	11.552							14.448	17.568	16.664	19.408	13.336	11.072	15.12	20.792	20.448	17.704
17.872	10.816	17.744	11.608	10.296							17.472	18.416	15.504	21.704	13.672	10.688	16.032	21.304	21.512	16.184
12.384	12.28	19.264	11.072	8.992							13.584	20.072	15.632	27.592	12.424	9.256	21.616	20.184	18.752	13.056
10.784	13.288	17.184	12.464	10.624							15.168	19.496	15.152	26.672	13.32	9.08	19.824	19.432	17.184	15.344
9.776	12.176	18.352	11.664	12.48							21.784	19.568	15.104	27.624	14.848	9.736	21.264	22.064	18.44	14.656
10.184	12.544	16.512	12.96	12.376							18.48	19.88	13.496	28.344	14.624	10.176	24.312	20.968	19.824	19.624
10.352	13.52	18.36	10.4	9.192							19.672	20.328	15.352	31.872	14.104	9.056	27.064	21.168	19.688	19.664
12.712	12.84	19.712	11.248	10.872							17.8	20.768	14.56	31.144	15.008	9.832	26.104	23.512	31.392	17.472
11.352	11.2	20.2	10.248	10.888							20.144	21.248	17.176	33.24	13.984	12.184	26.376	24.664	31.432	17.512
12.576	13.424	20.232	9.744	9.656							18.824	20.256	14.304	30.616	13.088	9.216	15.928	23.376	28.856	18.68
13.456	13.24	22.64	12.064	9.52							20.176	17.672	14.936	34.232	14.568	10.216	16.576	26.84	27.752	17.576
9.176	15.672	21.88	10.576	11.032							21.12	20.104	14.856	31.648	13.568	8.96	16.752	27.848	27.208	21.832
14.68	16.24	23.016	12.48	12.76							16.888	18.248	14.64	32.72	15.232	14.552	13.296	26.848	26.968	21.072
15.712	15.88	21.632	13.4	11.928							17.912	20.68	14.832	36.904	14.208	12.064	15.616	20.232	28.568	20.272
15.768	16.448	16.744	11.344	12.336							17.24	21.504	14.264	38.856	14.24	17.336	16.952	19.48	27.008	18.928
13.544	15.664	15.928	16.656	10.384							19.016	19.168	13.416	38.664	13.656	18.584	16.768	20.296	24.688	18.72
13.208	11.448	14.984	14.896	9.96							18.992	17.6	16.112	36.72	13.344	20.416	20.072	20.648	27.368	21.2
16.976	15.032	18.272	16.968	18.288							14.256	16.288	14.048	37.496	15.464	20.376	20.536	21.056	25.68	20.872
18.992	13.008	19.592	15.168	16.768							15.552	19.448	15.256	34.624	16.392	18.12	27.936	20.344	25.752	18.304
17.376	15.248	17.344	15.4	16.928							15.088	15.584	12.384	33.56	16.568	16.816	25.232	18.688	24.84	17.792
18	16.904	17.888	13.992	15.136							13.656	16.968	32.624	34.648	15.936	16.744	26.648	20.216	23.56	21.792
17.424	15.504	19.832	13.184	12.248							15.728	20.176	30.56	34.792	15.792	16.832	20.208	18.784	22.896	21.464
18.344	16.456	20.856	14.616	12.096							14.856	18.704	33.784	34.248	15.128	9.552	21.488	17.56	23.448	12.6
18.168	16.728	21.144	10.944	12.304							13.688	19.968	33.968	42.064	14.752	8.12	28.024	20.944	33.304	10.728
22.024	9.992	19.664	9.992	13.392							13.432	18.704	30.568	41.184	16.16	7.992	30.992	19.4	37.352	8.52
23.96	9.432	22.768	10.04	8.824							13.024	19.328	29.312	42.168	16.048	9.872	32.512	21.328	35.792	9.44
22.808	8.632	24.536	11.208	11.16							16.208	17.768	28.528	40.12	16.12	8.288	31.344	19.792	36.744	8.256
21.304	11.928	20.76	12.136	10.624							14.736	16.736	29.664	27.128	14.888	9.664	19.856	17.2	34.616	8.048
22.592	9.608	21.496	13.208	4.104							11.656	21.152	28.016	27.984	16.376	14.52	18.816	20.584	35.52	16.752
12.592	11.816	19.88	15.08	6.024							13.672	17.4	29.12	29.888	15.728	16.728	17.848	19.24	32.312	19.08
11.224	10.008	22.696	15.912	3.448							14.832	16.632	28.464	25.504	16.432	14.44	20.04	21.072	32.864	16.992
9.176	9.856	21.88	14.936	4.904							12.712	18.024	27.888	23.464	16.936	14.64	25.088	23.024	32.376	16.696
10.76	13.136	22.752	14.248	5.408							14.2	18.136	27.552	28.328	15.24	16.704	27.976	19.608	34.816	15.848
7.968	11.904	25.52	15.136	8.68							14.84	18.104	26.584	26.776	14.816	16.008	22.904	25.2	34.728	14.728
9.576	11.592	25.512	13.216	7.048							14.552	18.76	25.664	28.008	13.408	13.416	26.8	25.56	33.072	14.512
9.088	13.032	23.872	14.424	8.144							12.736	17.696	26.696	30.568	16.08	15.744	26.4	24.856	33.992	15.888
9.768	7.992	26.232	14.632	7.008							20.584	17.928	26.008	30.936	16.528	14.944	34.104	27.808	31.48	14.328
10.672	6.072	20.824	14.88	10.008							20.744	17.416	27.504	30.12	16.088	20.208	33.736	28.672	32.392	17.248
11.536	5.56	21.608	12.688	12.216							19.208	18.16	26.592	29.648	16.104	19.384	21.04	25.536	35.04	17.824
10.64	10.16	19.872	13.824	11.912							20.832	18.232	27.24	29.416	15.264	18.712	20.296	27.696	31.192	11.56
11.184	6.68	19.608	12.8	9.104							20.72	17.384	24.92	11.064	19.048	18.544	21.568	22.688	32.872	12.896
11.176	6.568	18.608	13.24	7.808							20.816	23.704	24.36	11.008	17.792	18.648	21.152	22.464	30.96	10.304
12.968	7.104	19.12	13.256	10.096							21.64	21.872	23.968	11.104	18.016	17.64	24.56	21.992	32.176	15.976
16.136	9.96	19.968	15.056	12.296							19.96	21.952	23.432	10.168	19.72	16.792	25.128	24.408	32.344	12.576
15.008	8.824	19.688	14.136	7.936							20.12	23.28	26.568	13.096	19.568	19.112	27.48	23.776	34.592	16.568
14.792	6.192	18.96	12.536	11.384							21.928	21.64	25.304	11.52	17.624	20.384	32.328	27.064	31.224	18.96
12.624	7.384	19.904	13.56	10.96							21.288	21.28	24.696	11.216	18.496	19.232	28.88	27.88	32.864	16.984
19.544	7.6	16.912	14.816	5.432							17.168	20.992	24.576	11.632	16.056	20.128	29.168	16.512	32.184	19.408
18.784	7.936	17.448	13.496	9.328							19.128	20.696	25.664	13.56	19.28	19.576	29.744	17.392	36.952	18.872
21.56	11.68	18.952	14.216	8.96							19.296	19.784	25.32	10.584	16.944	21.672	28.328	17.136	36.592	17.208
20.272	12	20.728	15.544	2.816							17.944	27.944	29.992	11.544	20.384	20.824	28.28	17.024	38.36	14.752
17.688	10.952	19.008	12.904	5.472							18.456	25.456	29.8	11.968	20.072	20.2	27.8	17.264	37.16	25.728
20.616	9.76	19.656	12.464	4.408							18.288	26.256	31.368	11.288	21.904	19.112	28.664	17.264	37.744	26.472
18.368	8.624	15.744	11.792	9.928							21.584	27.12	27.512	12.112	20.16	13.72	29.272	18.512	36.544	26.712
19.368	11.56	17.56	12.04	8.816							19.96	26.56	28.56	10.936	21.088	11.792	28.44	20.504	34.808	24.536
20.656	10.216	16.2	13.064	8.592							19.952	24.84	28.912	11.112	19.744	17.896	32.712	25.696	36.176	25.736
17.608	10.64	17.248	11.296	10.36							18.504	25.672	28.304	11.576	22.152	18.696	34.664	24.568	34.488	27.552
16.512	12.608	14.592	12.56	10.744							21.84	25.688	29.616	10.784	24.856	19.056	32.544	32.32	21.792	25.408
22.104	8.904	16.536	17.88	11.848							21.208	26.2	28.528	11.64	25.056	21.24	34.368	30.728	20.368	26.504
21.24	10.792	17.792	19.04	11.92							21.288	25.024	25.632	10.592	27.28	20.16	27.44	31.624	21.48	27.392
22.272	7.624	15.736	16.8	8.192							20.856	27.168	27.256	11.72	25.944	21.224	27.224	32.064	20.184	20.44
18.032	10.208	17.576	20.256	7.432							20.744	25.92	26.808	10.6	28.824	20.336	26.496	32.168	21.232	21.528
20.88	8.688	14.912	17.568	2.896							22.608	26.056	25.656	14.008	28.632	21.12	27.992	17.824	20.952	21.792
20.44	8.272	16.456	18.312	10.672							22.184	27.928	25.248	11.168	27.264	16.4	28.224	18.096	21.36	22.664
21.36	9.184	15.496	18.08	11							21.944	27.472	24.848	13.816	28.104	21.584	27.856	18.272	18.616	20.4
24.976	12.304	21.088	19.688	6.84							22.304	28.256	23.904	14.824	27.736	20.048	28.544	18.552	18.528	20.624
26.376	12.264	19.216	18.416	8.44							19.224	26.504	24.096	11.52	28.576	19.208	30.216	18.176	14.656	19.384
15.024	14.992	18.336	20.056	7.472							20.344	27.072	24.128	11.528	28.016	21.248	35.352	22.496	18.352	19.24
16.456	16.04	18.36	16.192	9.136							18.16	26.512	23.024	10.24	25.792	19.744	36.128	22.992	16.536	18.392
16.264	15.264	18.808	16.544	7.664							18.192	26.864	24.296	10.304	24.52	20.416	33.944	22.696	17.368	20.248
18.952	16.072	14.72	16.296	8.088							20.688	24.944	25.784	10.504	26.872	20.936	37.368	28.84	15.36	18.688
16.432	15.128	16.096	16.224	6.04							20.016	27.808	25.112	11.656	26.048	21.872	36.648	27.848	17.536	19.64
15.824	15.544	15.2	17.224	10.504							21.512	27.4	25.12	14.168	33.152	20.952	35.76	25.856	15.976	19.672
15.568	15.032	14.792	16.176	11.728							21.6	25.688	25.392	13.576	33.056	21.904	36.432	29.744	17.088	21
16.472	10.336	14.608	19.112	13.072							19.768	27.912	24.584	15.08	31.072	18.968	36.432	31.576	13.92	23.592
23.04	10.36	13.032	20.944	13.032							21.768	26.104	25.904	15.104	32.736	16.816	37.2	30.04	17.376	21.152
23.576	10.84	12.752	19.384	13.688							20.696	25.992	24.984	13.384	31.872	18.264	32.848	32.008	19.264	22.184
23.112	12.496	13.256	20.8	8.656							21.76	27.448	26.728	15.464	31.584	20.608	31.992	29.944	19.224	22.144
21.232	12.008	13.768	19.92	7.576							18.584	20.864	27.376	15.112	30.32	19.824	32.176	30.76	17.808	21.024
19.624	10.232	13.592	20.096	13.128							18.744	20.736	26.136	14.304	31.464	20.52	31.184	15.104	18.248	28.104
19.736	13.096	12.808	18.208	11.136							19.944	22.208	26.768	13.704	30.272	22.76	34.76	23.448	15.936	23.552
26.136	11.968	12.488	19.712	12.888							19.088	22.184	23.448	15.256	29.696	24.016	33.568	29.096	16.824	25.856
25.792	8.296	12.392	18.616	15.696							19.032	21.496	25.696	13.968	29.632	24.984	35.768	28.44	16.72	25.648
26.12	6.016	13.144	19.4	13.992							17.472	10.68	26.16	14.888	35.392	25.008	37.688	30.632	14.272	26.608
25.88	7.904	14.816	18.104	9.28							16.432	13.016	24.712	14.552	32.688	26.28	37.472	31.736	18.872	21
24.872	6.584	17.896	18.824	9.544							16.728	9.432	27.032	12.272	35.28	24.472	36.328	21.304	16.136	25.36
24.696	9.88	16.624	19.56	13.984							18.536	11.912	24.56	14.168	21.96	24.168	38.184	19.88	19.072	26.256
24.792	4.496	15.008	16.624	14.568							17.208	26.248	25.152	15.144	16.616	23.44	36.208	20.256	18.864	25.512
24.432	6.208	11.896	17.016	14.248							17.912	24.104	24.896	16.248	15	22.896	36.952	20.864	12.024	23.248
24.488	9.056	11.024	17.968	15.424							18.904	23.472	23.248	13.336	14.664	23.104	36.8	21.168	17.128	23.84
17.04	5.816	11.92	12.704	17.784							15.896	22.72	24.832	15.968	15.752	22.816	40.624	20.112	18.872	24.384
17.96	4.656	11.872	14.472	17.544							17.624	25.912	26.304	17.72	15.28	22.296	41.792	21.176	21.296	24.904
20.608	5.632	12.376	13.944	16.104							21.216	26.112	25.28	17.176	16.224	10.6	40.752	21.48	20.064	24.104
16.376	6.136	11.888	13.184	20.728							21.424	24.808	26.256	16.664	17.32	11.368	38.4	20.24	18.616	27.568
15.496	7.728	12.32	13.232	21.52							21.984	23.176	25.352	15.76	17.936	7.328	40.92	19.328	18.352	20.496
17.44	9.232	11.784	14.072	21.736							19.768	23.008	25.376	14.464	17.792	7.712	17.616	21.056	16.304	20.592
17.344	10.456	11.304	13.664	21.136							21.24	23.168	25.448	19.544	17.4	6.792	17.056	20.72	20.584	20.864
15.456	10.512	11.776	12.12	16.48							21.344	24.36	24.808	19.768	16.608	6.432	17.336	21.432	22	19.68
15.2	16.48	12.088	12.432	20.008							20.856	25.056	25.632	19.464	18.016	10.112	16.816	22.616	23.264	16.264
19.2	12.864	15.544	14.584	17.96							21.536	23.192	25.672	20.784	16.248	7.904	17.576	21.784	18.96	13.12
17.064	13.872	13.616	12.32	19.864							20.4	24.248	25.584	19.416	17.84	13.256	19.232	24.968	20.056	12.424
16.84	17.432	14.344	13.728	14.216							19.808	24.032	27.8	17.248	16.808	13.008	17.928	27.392	20.656	12.472
18.008	17.984	13.12	12.976	14.384							20.472	24.984	27.776	23.232	16.84	13.128	20.352	29.768	19.576	15.44
17.192	17.696	13.616	19.744	21.856							21.016	25.184	27.672	22	14.224	7.264	19.592	28.2	19.792	13.576
17.472	15.76	16.496	19.824	22.384							20.744	23.472	33.52	20.776	12.016	7.112	20.648	19.352	19.768	11.584
18.696	16.88	13.072	20.84	20.728							20.768	23.416	32.608	21.208	12.984	7.544	19.16	20.952	22.288	12.72
16.784	14.904	13.024	19.352	18.6							21.832	25.44	32.264	13.968	11.088	6.016	20.032	20.2	22.472	18.88
17.96	11.248	11.552	17.008	17.896							20.216	22.248	31.344	12.344	12.448	12.12	20.304	18.672	18.448	17.848
12.888	14.064	12.048	17.952	19.608							23.448	23.976	31.88	13.168	14.44	15.912	19.448	19.392	18.464	16.744
15.32	13.128	15.224	17.68	17.968							22.16	22.656	31.28	12.504	14.384	10.824	19.48	20.2	15.28	20.72
13.696	14.024	14.544	18.104	18.44							22.12	24.312	32.016	15.512	13.824	11.176	19.416	18.184	11.272	20.976
12.68	13.176	14.68	16.256	18.184							19.312	25.144	33.32	15.744	13.184	10.968	19.504	23.68	16.552	18.752
14.128	13.288	12.472	19.176	19.36							15.328	13.424	33.584	13.736	12.76	11.904	18.672	22.384	16.04	19.184
14.384	15.088	13.08	18.424	18.72							18.08	15.88	30.352	17.52	14.328	6.36	22.752	25.616	12.064	20.624
16.848	15.504	12.448	15.904	18.88							18.984	15.128	32.248	16.32	13.608	9.36	21.008	25.744	17.144	17.256
14.568	10.768	13.064	16.896	14.712							16.48	15.616	32.504	18.176	13.624	8.24	20.88	27.368	19.896	18.16
17.04	9.2	12.576	16.64	14.024							18.328	14.28	30.816	17.76	14.68	8.8	25.312	10.056	19.52	17.144
15.824	10.36	14.2	17.44	13.68							19.256	15.472	29.472	17.32	14.68	17.464	26.048	11.352	17.952	23.528
14.64	7.888	12.256	15.832	13.072							17.544	14.672	28.968	18.96	14.648	17.792	25.344	7.24	19.28	20.808
16.208	12.104	13.656	15.976	15.216							12.768	16.264	29.896	16.28	14.2	18.248	20.648	7.168	18.472	23.32
13.48	8.792	13.088	17.488	15.712							12.416	14.488	30.008	18.672	14.648	15.552	24.64	7.2	18.184	14.376
13.864	10.16	12.208	17.088	13.032							15.024	16.096	29.28	16.384	12.976	6.256	21.824	12.656	21.184	8.416
15.608	9.912	13.912	17.456	10.608							13.296	13.84	30.52	18.616	10.072	6.672	23.904	27.552	20.592	10.552
18.28	3.408	14.328	16.032	12.768							13.952	15.488	29.84	18.312	9.48	14.616	19.096	24.6	18.84	14.536
18.488	6.208	12.312	13.184	13.28							11.952	13.928	30.6	22.784	10.512	14.664	18.872	25.4	20.04	6.688
18.584	2.744	13.024	12.16	10.736							12.112	21.264	29.344	22.512	9.168	24.592	18.68	32.512	18.88	9.72
15.568	3.656	12.816	12.896	10.512							14.336	17.04	31.368	20.432	7.992	24.872	17.36	32.456	17.84	8.496
14.08	5.824	12.712	12.704	10.592							12.96	20.528	29.408	19.792	8.816	25.096	19.456	30.344	19.056	7.784
13.872	5.464	13.904	9.616	11.696							13.616	21.552	28.976	28.128	8.048	17.64	18.904	31.792	18.184	7.712
15.432	7.096	11.408	11.392	11.36							17.952	20.872	28.432	26.656	11.888	19.544	22.776	9.768	14.376	15.2
13.696	5.256	12.392	11.6	19.8							19.504	21.552	26.752	26.096	10.744	19.672	24.8	10.912	19.6	17.008
15.176	8.152	15.584	8.336	18.832							13.952	28.84	28.576	27.512	12.568	16.488	21.896	9.824	21.912	15.68
14.056	8.288	14.4	9.48	17.52							16.536	26.616	28.728	27.432	9.744	14.304	26.448	10.144	17.792	13.608
12.912	7.72	16.152	9.672	19.368							14.992	27.392	28.44	28.848	8.176	15.92	25.688	15.312	18.184	14.304
16.176	6.736	14.464	9.6	18.104							15.664	26.904	33.552	29.736	10.688	18.008	27.448	13.288	18.976	19.136
11.784	8.2	18.12	9.136	17.464							18.104	27.936	32.536	32.192	10.2	18.488	28.992	14.464	16.44	18.304
11.4	13.576	18.744	8.048	18.664							18.208	29.064	30.808	29.32	8.992	18.088	29.24	21.176	16	17.848
11.984	12.304	17.448	9.512	16.472							16.968	29.72	30.12	16.248	9.024	19.68	17.792	21	18.168	17.896
11.152	12.8	11.8	11.24	19.984							9.44	27.888	29.776	14.304	10.448	18.68	18.6	20.016	20.392	16.896
11.456	15.504	14.928	11.368	21.264							11.8	26.736	28.536	16.976	10.368	14.304	22.4	20.304	22.976	18.064
12.456	15.248	17.592	14.864	19.928							10.64	28.448	29.232	25.92	11.416	13.112	21.736	26.992	19.832	10.952
13.712	15.936	14.032	14.648	20.56							10.872	29.456	30.008	23.384	10.176	12.6	29.464	26.984	20.696	11.08
12.536	16.224	14.776	16.92	15.648							11.12	26.856	27.464	23.736	12.104	9.416	30.232	31.928	21.856	15.424
10.72	14.496	14.768	16.144	15.176							12.52	27.16	25.352	22.52	12.168	27.112	21.512	10.248	22.864	22.912
11.768	14.304	15.4	15.384	15.104							11.168	28.76	23.232	21.456	11.304	26.144	20.744	7.592	19.344	24.504
13.328	12.568	16.68	14.248	15.752							11.816	28.152	24.16	19.992	12.072	27.704	21.544	7.432	20.544	24.68
12.464	15.144	14.088	17.664	16.328							11.92	26.328	23.912	23.944	10.96	24.488	20.424	7.832	19.088	23.288
12.2	17.104	14.72	15.808	12.816							11.128	29.264	24.96	23.696	9.76	21.656	22.024	7.528	12.096	22.472
11.6	11.104	15.672	15.2	13.336							17.92	15.928	22.328	27.696	10.56	22.072	20.968	9.704	13.52	24.92
11.968	13.984	17	16.648	12.552							18.768	14.592	30.6	30.568	11.408	20.712	21.408	10.872	18.336	23.624
12.416	18.184	15.056	17.328	12.328							13.592	16.024	30.048	31.968	10.872	22.04	21.56	9.432	15.36	21.872
14.84	18.344	14.288	13	14.168							11.608	17.36	27.864	29.192	11.848	26.2	28.936	7.488	17	19.656
15.112	16.824	16.696	13.376	14.144							9.944	17.424	27.976	29.592	8.984	26.232	31.96	5.304	19.976	19.664
15.84	17.016	17.824	13.904	13.648							11.248	14.44	25.216	30.808	10.632	18.944	32.16	5.12	17.888	15.2
15.504	17.44	15.4	15.232	15.88							11.096	16.216	25.736	30.88	11.328	18.784	33.424	8.424	22.704	19.968
15.952	16.608	17.032	10.328	12.488							11.872	16.424	22.4	32.176	10.24	19.064	21.56	14.136	21.184	17.4
15.584	10.472	18.76	11.272	11.832							16.672	15.128	20.912	31	9.272	12.648	20.12	14.12	16.936	18.088
16.016	13.784	18.44	11.056	10.992							17.44	16.312	19.704	26.92	9.032	16.232	19.904	22.272	18.184	19.784
15.128	12.848	18.768	10.488	11.736							18.528	18.568	21.88	29.568	11.984	21.168	19.44	20.704	25.256	24.048
13.464	13.872	16.888	11.72	8.968							10.344	18.176	19.76	29.744	7.328	20.512	31.896	21.024	22.888	24.288
16.344	13.8	22.216	9.904	6.352							8.504	18.552	24.136	29.344	6.696	19.92	27.208	24.648	21.424	23.68
12.984	12.848	22.456	10.728	8.32							8.672	16.648	24.552	33.04	6.816	25.08	25.208	24.656	23.24	22.992
16.392	14.112	20.496	10.976	7.136							8.792	17.96	23.992	31.888	7.664	25.16	26.488	21.92	23.536	23.992
12.44	12.072	14.616	10.136	8.608							8.208	18.68	23.312	32.232	3.952	25.88	25.968	31.824	21.888	22.688
13.88	13.488	13.36	10.832	8.84							11.296	15.392	22.304	31.592	3.936	23.56	25.656	27.096	21.448	23.136
12.72	13.232	15.008	11.928	9.712							11.984	16.008	30.024	18.752	11.264	25.304	27.088	30.664	23.28	22.328
12.608	12.008	17.088	11.896	12.88							10.424	16.568	29.008	20.872	9.704	24.248	25.136	25.376	22.8	21.736
11.488	12.488	14.344	11.008	18.048							11.152	17.36	30.424	21.744	9.856	26.208	26.104	32.936	22.456	20.824
13.8	9.752	19.28	9.744	15.48							11.256	16.976	30.392	20.496	10.864	27.328	27.344	36.216	22.248	19.8
13.744	11.656	19.472	10.024	15.288							8.784	25.288	30.552	23.472	8.8	25.16	27.88	36.792	22.688	21.544
13.8	9.872	20.08	10.216	14.592							9.456	23.472	26.8	28.296	6.912	27.424	26.912	33.256	22.184	19.888
13.936	10.368	18.856	7.136	13.256							10.008	23.088	30.248	28.88	6.336	26.12	26.576	34.136	22.576	21.552
13.272	10.136	18.832	8.232	16.544							17.704	14.848	28.696	28.504	8.104	26.448	29.688	37.936	23.16	22.536
15.76	9.08	20.776	8.536	14.744							11.44	19.2	29.392	31.072	6.44	23.992	34.904	38.016	21.136	20.416
15.744	14.152	21.744	6.8	11.648							8.184	17.048	24.464	34.096	7.224	24.392	33.52	32.248	20.568	21.912
14.64	13.336	19.8	7.68	10.696							11.456	15.4	22.864	32.496	7.232	25.216	35.888	14.856	20.056	21.496
13.8	12.48	20.872	4.44	11.72							10.744	15.752	21.472	30.12	6.432	25.52	34.896	13.104	16.104	22.584
14.704	11.992	20.552	5.608	12.544							12.024	13.584	22.232	28.704	6.808	23.696	22.832	15.792	17.112	20.192
17.016	11.424	21.248	5.728	11.312							19.712	7.416	23.392	30.24	6.552	26.296	29.744	18.248	19.92	21.608
17.888	11.56	24.104	5.016	11.928							17.84	4.968	23.088	29.44	4.816	26.584	35.224	23.744	18.48	20.264
17.664	11.544	25.824	6.768	10.384							18.328	5.56	22.592	30.32	7.704	26	29.08	21.464	19.496	21.648
16.976	10.912	25.808	6.184	10.408							18.808	20.48	22.776	27.944	7.464	22.04	29.336	23.28	20.672	21.752
17.32	12.328	21.648	6.208	9.336							11.272	20.88	23.104	28.44	8.632	23.056	32.792	26.624	20.616	20.768
15.928	15.936	24.432	5.504	9.904							9.56	19.8	23.8	27.856	9.032	22.056	30.824	10.168	22.728	21.952
23.432	13.896	24.792	7.008	9.448							9.384	19.08	22.792	29.376	8.128	23.184	31.512	12.032	21.912	20.544
20.784	15.016	23.544	6.096	10.952							10.768	21.432	23.696	31.248	7.104	22.896	32.704	11.84	23.152	19.08
19.536	15.944	21.568	6.32	9.28							13.208	20.6	23.096	25.952	6.536	30.064	32.192	11.064	20.176	19.328
19.84	15.424	23.272	7.176	9.376							11.392	19.624	22.36	26.936	5.752	30.104	30.24	14.08	26.784	18.92
19.784	16.376	17.72	7	12.544							12.176	20.912	22.672	24.896	5.896	32.6	30.264	9.52	25.208	19.632
13.528	15.44	19.576	5.912	12.08							12.488	20.232	23.632	27.64	7.376	30.592	33.368	10.896	26.2	17.08
12.464	19.64	22.656	7.8	10.84							12.96	21.616	23.296	31.768	12.264	31.384	30.296	11.664	25.904	16.952
12.48	20.224	21.424	5.04	12.056							10.632	21.872	23.88	31.072	2.808	28.808	32.432	12.16	26.088	18.208
14.512	19.368	22.608	9.648	11.152							13.912	17.96	22.416	11.064	1.048	32.56	33.04	13.656	26.032	18.344
12.856	18.704	23.992	9.256	11.928							14.208	21.48	22.568	7.168	9.024	31.848	29.544	17.048	24.936	14.832
15.752	19.6	27.376	10.032	10.792							13.744	22.976	20.992	9.048	10.68	30.072	34.72	16.024	26.888	14.648
14.552	19.848	26.6	9.928	11.032							12.696	18.704	23.272	6.728	10.856	28.984	35.496	15.224	25.904	16.824
17.704	18.848	28.704	10.704	10.424							18.112	18.88	20.968	8.408	8.424	28.84	34.328	16.04	24.064	13.72
17.288	19.936	23.2	10.008	10.208							8.912	19.824	22.112	9.152	11.768	29.728	35.232	21.488	22.808	16.664
17.256	18.208	22.04	10.072	11.208							7.56	21.2	20.92	8.44	9.072	30.568	35.28	22.264	23.64	12.464
20.312	19.48	24.24	10.928	8.208							10.568	22.752	20.728	8.088	11.104	29.872	35.968	23.84	22.84	11.384
19.432	19.12	24.2	9.96	6.632							10.928	22.808	21.52	9.248	9.352	27.96	33.536	25.672	22.136	14.784
23.92	20.544	25.136	14.16	6.864							11.32	23.248	21.568	7.256	10.152	27.728	34.664	23.456	21.84	14.92
21.456	14.928	20.032	13.552	7.224							10.096	23.544	20.784	8.408	11.84	29.12	37.76	23.448	23.024	13.92
26.088	14.896	18.968	13.712	13.704							19.072	20.16	20.552	9.552	4.304	28.104	37.832	21.856	24.528	14.056
18.4	12.84	20.168	13.6	12.72							21.632	22.736	20.88	10.96	2.672	28.768	35.44	20.72	21.544	21.52
16.216	12.848	17.752	13.848	11.92							19.424	22.232	24.672	5.912	4.712	28.136	37.136	28.864	23.04	23.696
20.536	16.192	17.208	12.112	12.296							19.648	23.256	24.464	6.384	3.792	27.968	36.488	28.72	22.72	22.32
17.952	15.904	16.376	11.472	12.92							16.6	22.632	25	6.608	5.656	28.4	28.152	27.888	22.32	18.096
22.504	15.808	19.328	10.936	9.048							16.416	23.448	26.008	5.784	4.432	33.76	36.784	27.472	21.776	14.408
25.104	10.88	17.808	12.296	8.224							12.408	19.224	24.992	11.752	3.432	38.064	36.656	26.136	22.368	15.8
24.016	11.152	15.728	12.448	9.64							12.984	20.952	22.992	11.232	5.472	36.456	37.424	18.632	20.464	18.816
23.432	12.264	15.128	12.696	4.808							12.16	22.352	23.448	10.92	9.704	33.928	37.384	17.472	32.88	17.528
14.4	9.936	14.616	12.584	7.696							15.816	18.248	21.48	11.168	12.52	33.632	36.096	18.848	31.552	18.328
21.056	12.728	20.216	13	7.272							14.056	18.736	21.28	10.48	10.584	32.904	36.056	20.216	29.824	16.736
20.448	9.84	20.984	9.568	8.648							15.312	21.264	23.616	8.72	11.944	33.576	37.992	20.464	29.224	17.192
17.688	11.088	19.312	9.384	11.152							15.272	25.352	22.864	6.424	11.448	33.056	36.864	20.024	30.992	15.712
19.8	9.08	18.312	11.528	10.128							14.984	25.12	23.088	6.912	11.008	33.616	35.68	20.448	34.048	17.184
20.488	11.4	16.208	11.464	9.672							19.84	25.168	22.88	6.312	9.032	33.448	33.288	20.68	29.088	17.328
14.376	13.84	15.696	8.56	9							13.784	23.296	20.84	7.592	12.728	32.904	35.032	22.496	31.376	18.368
16.232	7.384	16.52	7.536	8.32							13.568	25.824	18.336	8.568	3.128	33.104	35.008	16.328	28.448	17.832
13.472	9.168	14.8	9.68	11.752							14.168	26.328	21.264	6.688	6.912	33.08	36.296	15.024	30.696	17.28
13.576	5.904	15.528	8.416	9.424							14.696	25.808	23.336	6.312	7.552	11.272	31.216	16.632	28.464	25.976
11.736	8.216	14.888	9.376	8.392							20.536	26.8	24.424	5.512	7.552	13.168	7.92	15.872	30.584	22.28
8.528	8.848	14.992	7.616	7.408							17.992	25.032	22.288	6.304	14.832	10.672	10.336	15.344	30.232	21.872
12.888	9.576	18.216	9.672	8.408							19.824	25.416	24.072	6.904	16.464	10.408	7.448	15.168	31.28	22.808
11.088	7.408	11.12	13.12	8.408							20.352	25.92	23.736	6.744	13.536	11.608	8.392	15.52	30.304	20.896
15.272	9.096	13.8	12.456	10.552							18.448	24.56	21.544	7.728	9.624	12.08	8.4	17.8	30.248	21.872
14.96	11.056	13.872	12.456	10.64							18.96	26.808	22.464	11.912	13.056	7.32	11.104	16.248	29.56	22.112
15.912	6.144	13.384	10.544	15.056							18.68	26.096	21.464	11.968	14.216	6.408	12.144	18.296	32.728	20.184
15.872	14.112	12.904	11.048	13.872							18.056	27.536	22.944	10.992	13.824	6.6	12.016	16.592	30.776	20.832
11.744	13.096	9.808	11.176	19.848							17.752	27.648	22.904	11.856	13.264	7.336	19.48	24.776	27.856	19.928
11.192	11.168	8.168	11.808	9.928							18.688	25.152	22.88	17.656	8.648	6.424	18.56	26.72	30.856	20.264
6.296	11.68	9.76	11.448	8.752							17.608	24.752	23.04	17.376	10.088	7.792	20.248	28.136	31.616	20.688
5.944	10.6	9.44	10.936	7.464							16.568	9.376	22.968	17.608	6.048	9.168	19.12	23.968	29.856	20.32
5.448	15.376	5.832	7.896	9.824							16.96	8.328	21.248	23.064	17.608	8.312	23.584	22.28	29.472	20.856
5.696	17.752	6.592	7.488	7.944							17.408	9.08	23.888	7.624	19.032	9.032	7.56	24.928	26.616	21.36
5.632	15.936	8.792	6.592	7.664							18.16	7.664	25.616	5.816	17.28	6.808	10.104	23.456	28.264	21.2
7.52	14.056	17.248	8.2	6.352							19.696	8.864	23.568	6.8	17.4	7.992	9.736	24.584	28.256	23.992
3.928	15.816	17.2	8.184	8.528							20.512	8.416	24.184	6.512	17.32	7.648	19.24	21.824	28.704	22.744
4.368	16.432	15.456	7.12	9.448							17.848	7.736	24.912	9.072	18.752	10.976	17.56	24.832	28.464	20.072
4.632	15.68	16.384	8.28	6.568							16.424	6.2	28.24	8	13.52	12.888	16.256	26.232	28.544	21.312
4.456	16.832	18.84	6.368	10.448							16.472	8.664	25.104	7.424	14.056	13.08	21.088	28.2	26.32	18.048
9.568	16.752	19.08	7.048	10.456							16.928	5	26.376	14.176	15.328	13.4	19.544	22.28	27.28	21.088
8.888	14.016	13.744	5.256	8.84							16.248	29.192	25.944	15.768	15.688	13.304	14.928	20.92	25.984	16.552
9.24	19.552	13.992	8.488	13.136							20.632	28.872	26.984	12.808	10.992	10.496	25.592	21.976	26.2	13.616
13.256	19.28	13.384	7.808	7.696							21.296	30.92	27.64	11.968	11.112	11.784	25.56	21.36	27.2	21.112
15.032	18.448	11.488	10.408	8.912							19.744	29.96	28.344	17.456	12.056	15.408	13.784	20.872	28.112	17.112
14.736	18.656	13.352	10.472	14.328							21.592	30.904	20.264	17.84	11.744	15.856	13.416	19.568	27.056	19.128
14.048	18.848	14.32	12.008	14.792							20.928	29.696	22.944	17.016	20.232	17.208	12.928	23.248	39.464	16.256
14.008	15.104	14.376	10.272	14.688							21.296	30.328	20.504	9.76	20.576	11.872	13.496	24.424	38.768	18.856
19.584	14.88	9.912	10.984	14.904							20.576	30.624	20.744	11.24	21.248	14.872	12.864	27.448	37.72	19.144
19.68	14.056	11.136	10.904	12.904							20.272	29.36	21.528	11.576	20.448	15.768	12	25.856	35.872	16.776
19.528	14.104	10.712	9.464	13.216							21.576	30.4	21.12	10.992	16.84	15.016	23.008	23.84	37.256	16.92
20.624	15.76	11.024	10.936	10.768							20.384	30.184	22.016	10.936	21.032	7.56	23.872	28.56	36.928	20.112
19.864	13.48	10.44	14.2	13.8							20.984	31.248	19.664	19.808	21.128	6.92	23.264	28.528	34.032	16.376
20.36	17.008	9.648	15.048	12.152							20.048	30.696	20.632	18.736	21	12.312	24.776	28.456	38.096	19.56
19.992	15.44	10.16	14.752	14.192							21.28	31.952	24.712	25.152	18.336	8.976	23.176	27.88	36.4	20.392
12.36	17.792	9.848	14.68	12.416							20.68	31.944	25.952	25.368	13.856	14.688	27.848	27.992	37.208	23.072
13.792	13.88	12.872	14.016	15.688							21.296	30.336	26.512	10.992	15.696	13.952	25.488	30.552	35.328	21.408
14.584	17.76	11.36	13.72	13.616							20.208	31.168	24.848	8.48	23.152	13.72	24.304	30.568	35.52	21.512
13.616	15.192	6.656	13.792	14.36							20.632	30.32	24.168	7.616	24.024	7.168	23.2	29.728	33.312	21.832
12.44	18.008	7.792	14.168	17.072							21.696	31.424	25.584	6.904	21.496	7.72	25.296	27.584	39.016	19.392
5.896	16.296	8.456	15.112	18.528							19.408	31.328	28.88	12.288	19.992	12.768	20.376	32.376	39.256	18.376
6.36	14.8	5.432	11.6	20.072							20.4	29.28	29.6	10.176	21.888	18.432	19.2	31.88	34.08	19.304
7.08	17.288	6.288	8.544	10.136							19.112	29.936	31.24	11.76	19.496	17.552	19.392	30.224	36.432	13.176
9.392	18.288	11.336	9.992	10.12							19.544	30.264	31.464	15.96	19.192	15.784	20.984	26.712	37.664	12.984
7.808	19.592	7.312	7.432	9.664							18.944	19.736	26.12	20.672	17	7.16	21.952	27.232	38.112	14.624
8.2	18.76	12.32	9.352	10.464							16.864	16.392	26.856	19.368	27.8	7.824	22.528	26.832	36.264	12.552
9.04	14.176	11.936	8.848	10.76							15.152	19.784	25.8	21.456	25.528	7	29.264	27.664	38.76	12.488
5.976	13.112	12.84	10.352	10.176							16.064	20.4	28.176	23.056	26.272	7.288	30.688	26.656	35.472	14.6
8.616	14.208	11.984	5.496	11.008							16.312	20.056	27.952	17.12	26.176	7.712	32.08	26.92	33.664	14.128
5.536	13.72	13.144	6.464	11.392							15.6	19.904	29.4	27.016	25.6	8.424	19.976	27.384	36.056	14.352
11.808	13.376	14.2	4.696	11.392							16.32	20.752	28.336	26.128	24.176	11.864	23.28	26.056	36.016	12.32
13.408	12.408	16.624	5.232	11.416							20.784	17.864	29.288	25.672	24.328	18.912	30.352	25.448	36.936	13.856
12.344	12.888	15.528	4.904	15.048							22.192	16.76	29.592	15.816	25.288	17.136	30.296	26.776	34.384	12.984
11.504	12.968	11.88	4.816	13.568							21.6	20.704	30.256	15.928	25.336	16.688	27.168	27.136	36.408	11.624
10.8	13.032	10.68	6.44	14.472							21.024	19.832	28.152	16.2	21.64	15.872	26.24	28.12	35.024	14.488
10.584	12.504	9.416	3.16	13.12							21.176	31.712	29.952	13.608	24.184	16.752	27.4	26.976	35.672	11.408
14.048	13.352	11.12	7.792	14.168							20.768	31.656	29.912	22.52	22.328	15.208	28.144	25.944	34.248	13.808
9.28	13.464	8.64	9.904	13.384							20.328	31.792	29.496	26.576	29.792	17.592	26.224	26.472	35.096	13.712
10.584	14.224	12.12	7.64	12.04							19.872	32.8	30.504	27.752	29.824	13.656	31.296	24.888	33.656	15.224
16.328	13.16	13.272	9.552	17.448							19.432	32.848	27.992	28.72	28.76	16.472	29.752	29.728	33.192	14.456
15.304	14.336	12.672	8.096	17.072							19.504	30.976	27.368	37.36	29.328	7.144	32.584	30.408	35.512	20.928
18.112	12.592	6.744	6.744	19.032							18.816	31.416	27.56	38.208	27.72	11.04	35.88	32.056	35.064	16.84
8.672	13.416	8.392	5.84	19.224							16.64	31.304	29.456	37.736	29.68	9.856	23.688	32.272	31.288	14.736
7.216	15.056	5.936	12.152	15.784							17.752	17	28.536	38.8	28.448	14.872	24.096	32.952	33.488	15.12
7.912	15.976	7.192	13.16	19.312							18.392	19.952	28.432	13.888	27.736	16.208	28.736	33.664	33.512	17.704
7.336	14.936	5.36	11.4	18.84							16.568	20.408	28.328	12.376	28.088	23.016	30.376	34.016	31.008	27.952
15.584	14.16	7.128	12.976	21.44							16.944	18.816	29.392	13.304	28.344	24.032	28.976	32.536	39.52	24.928
16.328	16.632	5	11.592	21.976							17.424	15	28.744	13.088	29.832	20.352	32.272	36.096	38.84	25.416
21.064	17.088	12.024	10.104	20.72							15.912	17.472	24.896	11.832	27.704	19.704	31.568	34.944	40.584	26.552
21.016	19.696	7.936	10.032	21.808							21.296	20.752	28.216	12.68	27.024	18.52	34.696	34.992	40.088	24.256
21.392	18.288	9.696	15.496	21.672							17.824	8.848	29.272	14.256	26.536	16.408	30.28	32.048	40.216	26.264
22.224	19.04	8.08	14.888	20.52							18.216	22.408	28.648	18.816	26.592	17.416	31.792	31.616	39.936	21.648
21.056	17.44	13.448	14.472	15.488							18.008	22.936	28.392	24.6	26.616	17.4	32.792	31.144	41.24	25.2
20.312	17.888	14.008	14.424	15.504							17.512	22.912	27.808	24.24	26.552	18.784	34.952	31.112	39.648	23.44
6.728	17.52	11.504	13.528	14.776							17.28	21.456	30.112	24.344	26.552	19.864	33.88	31.096	39.8	23.328
6.48	16.16	11.64	14.088	15.128							16.288	23.048	30.376	24.264	27.304	13.528	33.448	32.552	38.952	21.824
16.088	20.216	10.512	10.384	15.96							15.912	23.6	29.568	24.728	26.512	15.76	32.44	31.568	39.304	25.144
16.936	20.52	9.016	12.544	14.288							16.128	21.384	24.64	30.184	27.144	14.432	35.2	31.584	39.128	26.368
15.832	13.984	8.552	10.936	18.128							21.472	21.264	24.288	27.008	28.432	13.904	34.104	31.912	38.392	27.696
18.152	19.992	7.216	12.776	19.088							21.216	19.376	25.464	29.2	24.896	19.752	35.952	32.696	36.696	27.92
14.672	18.68	4.728	11.32	16.824							19.808	20.824	24.424	29.008	33.064	20.704	37.744	31.32	37.488	27.344
21.36	17.648	7.792	11.4	17.496							20.384	21.152	26.552	28.128	33.096	20.264	29.328	33.496	18.928	27.016
21.12	19.112	7.984	8.784	16.816							20.848	21.376	25.824	26.096	30.872	18.72	28.864	31.976	18.264	23.944
19.112	18.368	11.056	10.256	19.288							21.088	9.96	24.504	34.72	30.864	19.152	28.912	32.816	18.544	26.352
18.904	18.192	15.008	11.016	18.552							18.952	12.736	26.04	32.648	31.272	23.968	28.888	32.288	19.736	26.392
18.272	18.936	13.224	12.264	16.592							20.968	12.824	25.056	33.744	31.552	19.304	28.368	31.608	17.816	27.376
23.08	18.176	13.192	12.272	20.568							19.096	12.496	25.68	34.152	32.232	21.728	30.936	33.808	15.304	27.12
25.696	18.488	15.36	10.64	20.376							20.776	12.76	25.856	31.944	30.36	20.2	38.304	34.072	15.016	26.904
23.92	18.288	10.272	12.168	21.72							19.064	11.464	26.416	20.72	31.584	23.32	38.144	32.784	15.52	27.672
12.328	18.984	9.304	10.264	21.536							22.048	12.784	27.448	23.832	31.032	19.736	37.872	33.312	13.624	27.528
15.4	17.52	9.68	9.912	21.952							20.768	19.488	23.272	24.824	30.536	21.144	42.176	37.704	13.032	25.624
14.344	17.744	9.112	9.648	22.216							21.656	17.648	22.96	26.456	35.224	23.68	40.312	36.976	11.384	25.072
14.432	18.896	9.032	12.176	21.296							21.352	20.584	23.24	26.432	35.344	18.936	39.656	36.376	11.688	26.416
15.92	19.56	11.04	10.992	19.536							21.296	22.072	23.376	29.408	34.28	21.312	40.872	37.632	11.712	20.352
16.992	21	17.384	9.528	22.408							21.928	22.776	24.456	30.168	34.736	21.984	35.408	37.48	11.704	23.392
15.832	19.352	16.264	9.504	22.632							21.736	22.112	23.392	31.976	35.136	20.664	36.272	12.624	11.32	27.032
14.872	20.16	16.232	11.752	18.992							21.424	23.16	23.728	28.672	34.464	17.896	36.184	12.368	10.648	22.744
15.536	20.44	17.36	11.624	19.248							20.016	20.808	23.104	31.832	34.64	19.896	36.008	9.68	11.808	24.064
19.184	17.936	14.56	12.24	18.848							19.392	20.504	22.896	30.072	34.824	17.064	35.608	9.52	12.112	25.488
18.68	18.752	15.648	15.392	18							19.4	22.552	23.712	34.504	35.32	17.512	35.616	13.392	14.112	22.824
19.84	19.784	18.416	14.44	16.952							18.104	22.488	24.608	40.472	34.688	15.856	37.072	10.408	14.112	25.448
17.024	21.032	17.032	13.216	18.016							20.256	23.136	22.76	39.784	34.4	22.528	37.576	13.72	16.24	25.304
24.128	20.472	20.616	12.264	19.632							21.392	24.384	24.304	41.296	35.2	21.68	39.192	15.448	14.096	26.616
23.384	22.736	21.704	13.12	18.424							18.648	21.448	22.224	41.624	34.592	21.472	38.456	22.744	14.344	27.392
22.776	20.552	18.72	14.584	16.912							20.992	20.12	23.656	41.84	35.776	21.736	38.48	17.936	15.24	24.4
22.448	22.712	19.4	13.224	16.88							19.336	21.336	23.96	41.184	35.464	23.264	41.48	19.784	14.24	21.808
22.168	19.272	14.128	16.376	16.36							19.992	20.776	23.032	40.088	34.96	23.168	41.36	28.048	13.536	21.992
21.128	19.968	14.944	17.576	14.248							17.4	20.288	22.472	40.328	35.232	21.52	11.28	27.88	13.024	21.336
23.024	21.904	14.4	16.008	15.816							18.176	19.68	23.648	17.464	34.928	22.512	13.048	26.88	14.568	22.984
19.584	21	14.984	10.728	15.248							18.072	21.336	22.168	18.384	33.464	21.968	13.672	31.104	16.672	22.808
14.264	21.264	14.52	9.856	14.776							18.72	21.416	23.4	17.872	19.2	23.024	13.84	26.8	16.744	22.048
16.44	21.024	14.488	11.544	14.36							19.224	17.12	23.104	17.216	18.736	20.472	16.344	26.888	11.128	24.232
18.528	21.44	15.824	11.12	17.368							20.48	16.288	23.552	20.968	15.4	15.272	15.92	34.032	11.328	23.568
19.664	21.728	15.608	10.864	15.144							18.704	15.272	25.04	18.152	16.664	16.176	16.488	34.688	10.592	24.92
17.744	15.368	18.24	9.376	15.904							18.832	14.392	25.216	24.928	18.304	19.704	19.4	33.688	12.312	21.28
20.472	18.28	20.8	8.384	14.144							19.496	15.096	24.92	27.2	16.936	20.6	17.496	30.424	12.92	24.312
15.136	17.64	19.592	9.832	13.76							17.056	16.632	29.16	23.856	13.88	20.272	16.968	14.064	11.024	24.272
21.336	18.584	20.688	8.92	15.28							21.464	15.896	28.456	30.936	15.88	20.24	20.432	12.408	15.536	23.912
11.88	15.584	18.208	7.424	18.696							20.616	14.76	27.24	31.184	18.944	27.432	21.64	11.36	15.976	25.472
9.92	18.136	17.784	9.328	19.04							21.312	22.24	25.488	28.76	14.08	22.72	20.616	12.856	17.12	23.112
14.416	17.288	22.16	9.816	18.472							22.16	22.512	29.744	28.56	13.464	24.488	14.168	7.192	17.976	21.896
15.736	19.024	21.416	9.84	15.776							20.28	22.232	23.88	27.688	12.92	23.64	12.704	11.8	17.024	23.856
13.408	18.16	24.816	10.432	14.672							21.248	23.064	23.736	35.192	12.648	25.568	16.408	22.504	15.848	24.136
12.064	18.928	23.12	11.624	17.792							20.904	22.176	26.016	37.824	12.896	22.248	21.464	24.464	16	18.824
14.704	14.696	24.088	10.904	16.784							19.304	22.04	24.912	36.504	11.624	23.712	19.072	25.144	9.376	20.92
15.336	13.792	23.968	13.64	15.512							20.952	22.768	22.544	35.184	15.392	22.856	20.632	24.336	9.408	20.36
15.176	15.152	24.056	12.864	17.824							20.584	21.104	22.2	35.36	14.592	22.336	22.768	25.456	12.896	22.92
11.856	14.384	24.872	13.72	18.84							20.576	20.792	22.6	37.024	14.688	25.488	22.456	30.48	15.256	23.712
14.448	14.616	20.008	14.208	13.928							21.192	22.024	22.656	39.784	14.792	23.2	27.056	30.952	13.456	23.208
13.976	14.768	19.768	12.88	11.816							20.944	21.216	23.464	42.608	12.72	22.776	24.4	29.152	16.6	20.344
15.768	16.552	20.04	12.008	13.16							23.232	26.056	22.512	43.192	9.688	26.184	24.416	30.712	19.384	20.192
14.704	20.16	19.392	12.912	10.632							21.392	25.992	23.288	40.792	10.352	27.92	18.584	27.416	19.48	19.168
16.12	18.84	20.664	14.552	11.664							20.976	26.544	23.464	41.248	9.76	24.752	15.728	27.096	19.08	19.904
16.904	17.536	21.92	15.856	9.72							16.176	29.048	23.368	40.856	9.744	23.696	18.192	37.488	19.288	20.8
15.616	21.008	22.608	14.16	10.344							17.224	26.632	22.56	39.968	10.704	25.032	17.448	15.104	17.368	18.584
13.648	15.152	23.608	13.936	11.288							15.624	27.04	23.376	39.8	12.144	26.768	18.288	11.92	15.936	20.432
8.808	12.528	24.032	16.216	12.104							15.888	30.12	23.864	43.6	10.56	22.08	19.728	13.896	10.96	18.464
8.872	11.272	22.792	13.704	16.424							16.032	27.912	24.112	42.024	9.304	22.688	19.648	16.432	11.824	18.432
8.904	11.416	21.888	18.432	19.392							16.568	29.416	22.088	25.632	10.688	23.632	18.856	23.184	17.6	16.312
11.192	10.504	21.888	17.472	16.056							17.328	29.12	22.944	27.176	11.104	20.768	23.776	29.976	16.984	18.776
11.632	12.976	18.456	13.792	12.864							17.264	28.384	22.648	26.328	11.328	22.984	24.208	29.144	21.152	17.104
14.008	12.976	20.272	16.552	12.768							15.712	29.44	22.752	26.592	11	29.472	25.72	27.688	18.08	16.848
13.344	11.28	18.576	14.84	13.048							15.528	30.408	20.736	21.864	11.392	31.584	28.12	35.528	20.288	18.832
10.176	13.016	20.48	14.576	13.576							15.464	29.224	22.288	23.688	9.608	29.224	27.56	37.224	21.328	19.632
[truncated: 3,058 more rows]

## Sheet: Supp Fig 6H
	Mito distance to nucleus um
	Lean Fed	Lean Fasted	Obese Fed	Obese Fasted
	22.9	17.66	23.89	38.46			Tukey's multiple comparisons test	Mean Diff.	95.00% CI of diff.	Below threshold?	Summary	Adjusted P Value
	23.44	18.2	22.488	37.92			Lean Fed vs. Lean Fasted	2.998	2.746 to 3.249	Yes	****	<0.0001
	22.44	11.56	18.624	28.536			Lean Fed vs. Obese Fed	-5.795	-5.985 to -5.605	Yes	****	<0.0001
	23.528	13.096	18.736	29.104			Lean Fed vs. Obese Fasted	-8.836	-9.043 to -8.629	Yes	****	<0.0001
	23.632	10.36	19.984	28.816			Lean Fasted vs. Obese Fed	-8.792	-9.038 to -8.547	Yes	****	<0.0001
	22.336	10.4	19.736	35.8			Lean Fasted vs. Obese Fasted	-11.83	-12.09 to -11.58	Yes	****	<0.0001
	21.184	12.08	17.968	35.408			Obese Fed vs. Obese Fasted	-3.041	-3.240 to -2.843	Yes	****	<0.0001
	22.8	11.024	18.912	37.856
	24.36	11.44	19.88	35.712
	20.864	10.304	19.136	36.808				Lean Fed	Lean Fasted	Obese Fed	Obese Fasted
	23.984	10.52	19.816	32.728			Mean	14.64	11.65	20.44	23.48
	22.6	11.592	19.528	31.968			Std. Deviation	4.556	3.55	7.321	8.689
	21	12.128	18.8	30.872			Std. Error of Mean	0.03738	0.04341	0.055	0.07707
	12.048	11.368	19.448	30.952
	22.224	12.728	19.048	34.608
	23.984	13.408	18.808	32.96
	21.344	14.2	18.8	28.512
	24.888	8.416	18.656	34.232
	21.696	8.448	22.056	34
	23.152	9.232	21.808	33.64
	23.856	17.248	21.304	33.72
	20.76	17.856	19.848	33.592
	22.376	11.128	20.92	32.136
	23.656	11.04	19.816	34.704
	22.336	9.848	22.208	33.056
	23.016	8.936	22.376	33.248
	19.392	10.232	21.04	27.224
	21.48	9.072	22.48	25.432
	21.192	9.832	19.936	34.4
	23.088	10.056	21.168	31.6
	21.296	8.632	20.744	24.656
	22.72	11.512	22.288	25.008
	23.264	9.984	22.712	24.912
	21.168	11.464	23.456	26.408
	23.744	10.152	20.504	25.816
	19.784	10.896	22.448	26.384
	24.632	17.84	20.544	12.192
	22.896	17.616	22.392	12.696
	22.336	18.544	21.056	12.576
	21.408	18.128	21.632	35.128
	23.688	11.2	20.144	35.896
	24.568	11.896	22.88	36.256
	24.864	13.328	23.864	35.816
	22.392	11.304	21.84	34.68
	22.784	11.824	22.08	36.832
	21.984	14.216	21.072	36.2
	23.264	11.696	22.36	34.232
	22.736	13.216	22.24	34.568
	21.776	13.976	23.048	35.04
	23.152	11.136	18.64	36.424
	23.392	12.08	17.472	24.48
	23.2	10.656	16.128	26.088
	23.472	8.112	17.304	24.576
	24.504	13.272	18.136	27.32
	21.904	13.952	17.072	27.672
	22.304	12.784	16.72	24.792
	21.888	14.448	16.912	25.792
	22.976	12.176	16.96	26.768
	20.896	6	17.896	27
	17.776	7.32	24.464	29.176
	18.56	7.024	23.952	28.016
	17.384	6.064	23.352	29.92
	18.24	5.336	22.464	30.04
	18.336	4.96	23.992	30.272
	17.024	5.992	24.384	29.44
	19.416	7.768	22.896	28.6
	20.504	8.048	24.536	28.552
	17.192	5.488	22.672	28.584
	19.472	8	23.904	13.192
	16.496	8.832	15.512	13.88
	20.68	9.376	21	13.896
	21.864	8.552	20.048	12.424
	22.064	4.504	19.888	13.504
	21.448	6.48	19.72	13.584
	22.56	5.712	20.952	13.8
	20.76	6.544	18.992	13.168
	22.392	4.536	20.704	12.48
	21.512	2.144	20.088	14.072
	21.208	4.512	19.848	13.656
	21.392	5.384	18	12.544
	21.384	6.296	18.744	13.784
	22.264	4.864	19.432	13.2
	21.936	3.848	17.84	12.648
	21.576	10.536	20.952	14.416
	21.736	10.544	18.072	14.016
	20.584	12.344	16.72	13.048
	22.768	11.584	16.664	15.8
	22.016	11.76	16.544	21.032
	13.456	11.36	17.048	20.896
	13.336	11.952	17.88	21.976
	13.152	15.016	21.52	22.488
	13.104	12.504	20.528	18.992
	16.84	4.88	20.384	22.064
	16.616	5.52	19.032	21.6
	15.952	12.24	18.52	22.592
	15.344	13.784	18.28	26.192
	17.968	12.992	18.104	27.92
	16.784	13.176	19.624	29.168
	16.728	13.344	19.528	31.256
	15.92	4.56	19.136	31.744
	18.256	4.368	19.192	33.64
	17.696	3.04	16.248	10.512
	17.936	4.184	15.776	9.824
	19.432	6.144	15.824	8.152
	16.64	2.016	15.376	9.064
	15.112	7.28	14.784	10.776
	11.904	8.336	15.512	8.472
	12.64	9.92	14.888	9.68
	15.224	7.752	15.696	9.024
	15.696	9.288	14.896	33
	16.504	7.656	16.6	33.152
	11.136	8.144	16.472	31.568
	10.52	9.144	16.088	34.168
	6.984	9.824	16.752	23.92
	8.872	9.112	16.688	10.568
	9.808	8.688	16.656	10.56
	8.904	8.328	20.088	12.136
	8.176	9.8	21.592	11.328
	9.632	11.816	19.552	21.408
	9.92	10.016	18.984	21.6
	17.216	10.856	17.328	22.952
	15.44	10.808	17.184	18.648
	15.776	15.656	18.904	22.08
	17.784	13.32	18	21.352
	16.536	14.784	18.176	8.92
	18.248	12.272	18.496	10.368
	16.792	13.096	19.68	11.232
	19.864	9.336	19.616	10.168
	15.688	8	19.48	10.312
	18.688	16.792	18.808	11.584
	18.552	15.272	20.376	9.848
	17.568	16.424	11.112	11.632
	16.32	15.96	11.176	9.912
	20.136	10.664	21.392	11.352
	19.336	9.2	22.8	10.4
	17.792	10.16	21.952	11.488
	15.672	14.744	22.256	8.448
	18.576	15.104	23.176	26.048
	17.384	14.656	13.224	24.864
	13.896	15.312	18.776	27.752
	15.808	14.88	18.28	25.984
	14.928	16.056	18.104	25.416
	13.848	13.08	14.176	26.296
	15.272	12.24	16.12	27.248
	15.208	9.688	15.792	27.16
	13.56	10.608	16.424	26.4
	15.08	11.552	6.664	6.92
	15.784	7.896	16.552	7.624
	15.664	11.344	17.072	8.032
	18.576	9.864	16.816	7.32
	19.048	9.68	16.632	20.408
	17.776	8.448	17.736	19.392
	15.528	11.312	17.056	19.336
	16.256	9.416	16.52	17.752
	17.592	10.08	17.072	18.408
	16.696	15.664	20.152	22.144
	18.64	15.32	20.736	18.552
	17.32	14.896	19.392	17.712
	17.392	17.152	20.592	21.488
	17.088	13.816	19.256	29.96
	19.368	9.456	19.728	32.496
	16.264	8.96	18.944	30.616
	17.96	8.952	19.68	28.12
	20.296	9.056	19.904	28.496
	21.104	7.944	15.448	28.648
	21.096	6.816	15.088	23.216
	18.208	9.088	15.664	17.232
	19.264	9.704	16.464	18.2
	19.064	16.904	16.84	20.816
	21.976	17.824	15.872	20.544
	19.808	18.176	15.712	19.504
	20.184	17.376	15.248	19.392
	20.224	12.592	16.04	18.528
	20.68	14.2	16.424	23.728
	21.176	13.792	16.36	22.84
	20.48	12.4	14.848	24.096
	18.032	14.016	16.024	21.616
	21.872	13.224	14.496	23.184
	21.08	9.248	15.304	19.88
	19.648	10.824	15.936	22.544
	16.92	10.48	15.976	20.52
	21.216	9.912	21.544	22.704
	19.456	10.696	21.624	23.264
	21.152	10.368	15.392	23.032
	20.64	8.6	16.056	23.952
	7.792	8.984	16.504	22.096
	6.424	8.768	17.104	21.312
	5.56	7.52	14.384	20.736
	6.256	7.976	16.864	6.976
	7.2	9.648	15.096	7.328
	7.288	9.688	19.752	7.528
	7.04	10.536	16.144	8.44
	6.304	11.136	18.84	7.648
	7.008	13.128	18.416	7.976
	6.448	12.856	16.824	8.768
	7.04	15.424	15.696	8.312
	12.528	12.896	15.152	9.592
	10.176	14.88	14.76	8.488
	12.704	13.36	17.584	7.56
	9.28	13.064	20.104	31.152
	11.76	14.928	18.112	31.864
	13.024	12.728	18.8	32.152
	10.624	13.672	19.776	6.76
	13.296	13.648	20.16	6.416
	12.448	13.848	21.072	7.616
	10.088	13.192	17.792	6.672
	12.288	13.8	20.784	8.216
	12.624	15.336	20.312	8.888
	12.872	9.328	20.056	8.216
	11.24	9.968	20.04	8.968
	12.072	9.032	18.104	7.616
	12.2	9.424	16.992	21.04
	11.088	9.736	16.592	20.936
	19.28	7.848	17.112	21.288
	20.04	7.328	15.584	21.4
	21.712	8.24	14.136	19.112
	18.448	6.76	15.856	19.544
	20.36	6.288	15.472	17.44
	19.616	7.264	15.088	18.4
	18.304	6.096	14.696	18.776
	20.96	8.664	17.408	17.416
	17.384	7.44	16.08	8.448
	19.912	7.368	16.416	10.224
	19.472	5.064	17.336	10.144
	18.768	6.472	16.712	8.76
	17.784	17.784	17.344	9.88
	20.384	17.632	15.792	10.04
	18.76	18.104	14.216	9.504
	20.88	17.232	15.016	33.4
	17.44	17.312	18.016	10.88
	22.704	7.848	17.592	12.048
	21.864	9.16	17.184	13.064
	20.92	7.856	17.28	11.056
	21.608	7.608	17.432	12.184
	19.168	6.808	16.824	12.256
	21.632	8.72	14.4	11.672
	20.472	7.112	11.704	13.336
	22.264	6.344	13.608	25.856
	17.84	8.16	14.208	23.832
	20.536	9.088	13.816	22.256
	18.8	7.704	13.04	23.336
	22.232	9.4	14.824	25.68
	19.552	9.96	18.6	22.032
	20.128	7.584	19.656	21.968
	19.112	9.52	18.056	22.456
	16.568	8.768	19.768	24.6
	18.76	6.496	21.4	26.168
	20.584	7.888	20.704	24.92
	19.936	4.496	18.224	24.4
	17.168	6.592	7.544	23.28
	21.584	3.304	17.24	16
	20.704	5.04	17.8	11.064
	20.112	4.736	16.96	12.944
	19.416	5.504	15.592	22.992
	18.256	8.448	14.952	24.072
	19.816	7.816	17.904	23.168
	19.4	8.264	17	21.672
	19.272	7.576	16.448	22.096
	19.536	9.928	16.728	24.096
	19.968	7.48	14.184	21.8
	18.664	4.128	15.864	23.912
	19.648	7.688	16.688	22.624
	16.288	5.736	15.776	8.576
	18.736	5.408	14.712	10.84
	18.256	5.496	17.264	10.352
	18.768	7.152	16.024	8.576
	18.352	5.648	17.528	7.504
	19.664	6.136	16.176	8.024
	17.336	8.816	16.864	11
	17.336	8.656	15.52	10.568
	18	7.88	17.096	11.592
	20.688	8.656	13.904	8.552
	20.64	7.512	15.208	10.872
	17.744	8.472	13.896	10.064
	16.552	12.576	15.136	10.448
	15.608	11.696	13.688	9.24
	17.976	9.12	12.768	9.944
	15.968	12.208	14.496	10.92
	17.608	7.696	13.824	7.04
	16.696	6.928	11.288	9.2
	17.936	10.28	6.584	10.184
	15.688	9.784	7.032	30.336
	15.992	10.288	9.56	28.232
	16.104	10.312	6.496	25.864
	15.112	8.584	7.096	27.648
	18.112	8.4	8.856	26.896
	12.376	11.16	6.84	26.68
	14.608	13.224	7.752	29.184
	16.312	9.64	18.2	27.44
	18.04	9.792	16.76	27.896
	14.6	8.504	17.704	28.768
	15.608	10.36	15.792	19.504
	15.088	9.936	17.592	20.52
	13.168	9.696	16.704	19.184
	15.104	10.6	10.6	17.896
	15.76	8.616	12.296	20.264
	16.176	7.752	9.952	20.456
	14	9.552	8.976	21.76
	16.672	9.496	11	24.008
	14.968	8.88	11.24	25.376
	13.944	7.104	11.04	23.272
	12.096	8	9.016	22.936
	10.336	7.736	11.464	22.952
	9.328	8.776	12.336	21.152
	11.352	6.576	9.704	19
	10.576	7.888	9.728	18.576
	12.896	8.208	10.464	19.704
	9.184	9.12	9.64	19.44
	11.856	9.944	9.744	22.984
	9.56	9.704	10.016	22.6
	12.192	10.816	8.176	20.736
	10.512	11.272	10.12	23.008
	9.664	6.936	9.192	21.056
	9.264	15.376	8.728	20.976
	10.864	15.08	16.8	22.608
	10.504	13.648	15.528	20.576
	10.584	14.904	16.68	22.968
	10.192	14.568	16.4	22.336
	14.424	11.408	16.544	21.232
	15.176	12.008	11.64	22.248
	15.872	12.368	10.168	11.424
	13.296	11.552	10	11.816
	14.6	12.296	11.656	14.184
	12.712	12.8	9.632	25.08
	12.432	11.368	10.952	20.144
	14.08	11.52	13.488	20.664
	11.664	19.024	13.704	21.824
	11.744	16.736	11.824	34.464
	12.416	18.416	11.544	34.688
	11.728	17.56	10.424	35.488
	11.096	12.664	12.888	33.136
	11.048	14.52	10.512	35.72
	15.488	11.648	15.416	22.968
	13.232	15.656	10.744	23.4
	13.992	9.76	14.312	16.728
	10.856	8.272	12.472	15.848
	11.992	8.808	13.448	16.896
	12.688	10.272	12.624	15.912
	13.312	11.664	15.024	16.024
	12.76	12.4	13.328	15.536
	12.88	12.912	11.904	17.752
	15.296	11.448	10.512	16.592
	16.016	11.896	9.952	16.312
	14.16	13.752	9.448	17.392
	14.096	11.416	10.608	16.96
	14.232	10.408	11.72	17.208
	12.8	10.464	10.368	16.528
	11.92	11.744	10.784	16.712
	13.232	12.504	10.432	15.568
	13.088	8.824	10.912	16.056
	15.16	8.088	16.592	15.84
	12.192	8.64	17.12	18.28
	15.432	3.792	22.536	16.848
	14.136	5.616	22.088	16.656
	15.096	8.816	20.904	11.048
	14.16	9.056	21.552	9.56
	14.728	6.776	22.152	17.16
	16.952	6.952	20.528	17.832
	13.624	6.008	20.888	18.536
	13.4	6.432	21.584	34.552
	13.856	8.032	12.648	22.4
	15.648	8.184	13.4	34.456
	14.512	7.072	13.84	35.12
	12.008	7.136	12.768	36.304
	14.872	6.808	14.848	13.976
	15.736	8.424	13.656	15.376
	17.84	8.304	14.8	16.016
	15.064	8.288	11.856	17.312
	11.48	8.48	11.496	14.696
	13.648	8.144	11.232	30.592
	14.328	3.432	12.6	30.648
	9.96	2.36	13.488	32.416
	12.936	5.96	14.512	30.72
	13.592	9.792	15.072	31.976
	13.52	9.888	11.216	32.328
	13.648	2.944	13.096	31.088
	9.048	4.824	12.416	31.504
	8.4	3.544	11.568	31.544
	9.432	8.152	14.056	32.448
	9.664	7.592	13.24	29.848
	11.144	3.512	12.28	35.376
	9.52	6.064	11.008	35.584
	10.896	5.488	15.016	35.872
	11.344	8.24	14.432	36.088
	9.072	1.496	13.352	35.08
	8.984	3.92	19.632	15.36
	9.368	3.312	17.472	14.304
	4.336	3.408	20.768	24.904
	8.352	7.896	20.664	25.616
	5.624	7.024	21.072	27.704
	5	6.504	19.92	25.464
	8.824	7.48	20.48	25.992
	7.576	9.192	20.384	29.44
	7.864	6.872	17.192	13.392
	10.096	5.528	18.088	13.944
	4.944	7.552	18.04	13.912
	6.168	11.192	20.928	14.768
	7.872	11.464	19.368	12.976
	8.984	11.208	19.512	14.048
	9.096	7.568	20.608	13.48
	7.832	6.504	20.224	30.744
	8.824	8.968	21.968	30.056
	6.776	7.984	21.272	29.464
	4.504	11.592	13.896	29.272
	8.4	11.912	15.864	30.928
	5.664	11.424	14.416	30.608
	10.08	11.968	13.384	32.608
	5.576	5.192	13.936	32.168
	7.192	7.632	14.592	29.872
	7.128	7.408	13.272	32.832
	6.808	5.576	13.856	31.592
	8.272	9.808	12.824	30.072
	6.112	9.64	13.544	30.424
	8.792	9.304	13	31.864
	8.848	4.376	13.744	32.08
	5.128	8.8	14.44	35.4
	10	9.64	17.92	36.76
	7.672	9.432	18.32	16.856
	9.344	9.096	17.944	17.032
	10.592	7.256	18.36	35.184
	9.56	8.328	15.232	35.328
	11.136	13.048	18.96	34.36
	11.896	10.816	18.072	35.136
	9.016	13.952	17.576	33.72
	10.552	14.48	18.824	35.184
	10.84	13.664	19.288	34.536
	10.68	12.536	16.736	15.136
	11.696	9.92	18.056	16.336
	9.784	10.352	17.84	17.96
	6.704	11.256	17.16	15.552
	9.272	10.864	19.464	25.76
	7.48	9.84	18.192	27.368
	6.72	10.28	18.264	22.56
	8.144	9.392	17.08	23.68
	10.056	8.912	18.632	14.144
	7.24	9.632	16.248	12.696
	7.048	9.76	20.992	10.632
	11.008	9.672	21.264	12.896
	9.328	12.568	21.344	12.608
	6.8	12.688	19.664	13.256
	9.728	11.008	21.496	13.96
	7.008	12.112	16.488	12.584
	8.408	13.048	15.96	14.4
	6.88	14.024	15.64	11.592
	19.84	12.504	17.984	13.224
	19.08	10.344	18.224	12.224
	19.512	16.832	17.888	12.032
	18.648	16.896	18.88	10.688
	17.584	15.224	18.256	11.624
	18.592	15.416	18.936	12.568
	17.648	16.6	18.552	14.488
	15.64	17.672	18.12	12.776
	18.648	15.056	20.552	12.152
	16.704	14.552	18.624	13.344
	19.88	14.728	19.32	11.952
	16.304	13.592	17.664	13.576
	19.624	15.712	17.688	10.952
	16.792	15.016	17.72	31.048
	16.344	15.744	17.928	29.544
	16.56	15.928	18.52	29.8
	17.696	15.664	18.48	30.584
	19.136	15.144	19.808	27.992
	15.016	15.352	19.392	28.968
	16.816	15.44	12.184	30.376
	18.464	14.04	11.832	30.968
	15.36	16.032	19.064	31.216
	15.232	12.536	16.888	32.032
	16.376	14.624	17.928	32.968
	18.608	10.216	17.08	33.288
	13.536	9.392	19.168	33.144
	15.656	10.688	18.496	34.064
	17.352	9.48	16.376	32.04
	14.44	9.968	19.32	29.216
	16.152	11.352	16.456	27.912
	14.48	12.648	17.704	25.936
	15.768	8.176	17.864	7.44
	15.504	6.728	17.032	7.68
	15.952	5.608	18.856	6.864
	16.816	4.528	17.672	7.288
	18	7.728	18.856	9.912
	13.712	7.24	15.56	8.464
	16.4	5.792	13.392	7.352
	16.36	7.36	13.256	9.44
	15.008	5.272	14.896	30.4
	18.544	5.824	13.888	27.056
	15.32	9.392	13.36	27.84
	14.984	9.48	13.544	26.296
	19.216	8.712	14.56	26.92
	15.312	8.592	13.744	27.056
	18.824	11.504	12.28	29.208
	17.56	9.12	14.552	25.68
	17.104	7.768	18.552	29.672
	15.36	7.64	21.184	25.472
	15.136	6.376	17.08	26.064
	14.16	8.12	18.696	24.448
	14.128	6.2	19.448	28.288
	12.64	6.208	19.256	26.48
	13.368	4.76	19.472	26.136
	15.864	5.96	16.952	29.272
	12.384	8.56	16.944	27.056
	11.536	7.8	17.072	28.12
	13.992	7.104	16.56	28.624
	10.408	6.568	16.264	25.912
	10.576	8.112	16.944	27.776
	12.936	7.912	18.688	28.608
	15.16	9.496	21.184	27.328
	12.024	5.936	22.16	26.4
	11.592	5.272	20.248	26.096
	12.584	7.448	21.56	33.824
	10.744	7.688	21.296	32.576
	12.104	7.976	19.048	32.104
	13.32	10.24	20.032	31.888
	7.136	7.296	20.432	31.944
	16.552	8.576	20.688	33.12
	13.576	9.712	20.888	33.16
	13.288	10.352	20.536	33.16
	14.384	10.6	21.536	32.248
	12.248	9.08	12.312	13.776
	15.984	9.376	11.136	13.632
	13.016	10.664	11.112	13.68
	15.84	7.376	11.304	13.824
	16.04	10.24	11.216	15.448
	14.968	10.232	17.032	15.736
	15.608	8.432	16.888	14.408
	14.352	7.744	16.592	14.44
	12.576	6.648	15.704	24.128
	12.064	9.528	18.864	23.456
	13.864	12.136	18.528	23.568
	14.208	12.168	18.472	23.72
	11.896	11.864	19.072	25.864
	15.472	6.792	19.288	23.704
	14.576	10	19.408	23.84
	14.288	8.472	19.68	23.76
	13.632	6.216	18.496	22.544
	15.592	6.176	19.32	25.304
	14.016	8.184	17.464	24.856
	13.536	13.936	17.504	22.88
	15.648	14.008	18.24	29.16
	15.472	13.904	17.824	30.144
	12.456	12.68	17.016	31.224
	15.032	13.208	16.472	31.504
	15.232	14.152	14.88	32.136
	15.176	15.288	15.528	30.616
	17.416	13.88	17.384	29.488
	14.472	11.928	17.264	29.92
	13.616	14.08	12.528	31.616
	16	10.96	12.656	32.808
	15.248	10.872	12.584	30.928
	13.472	13.92	16.512	30.176
	12.48	11.736	17	30.8
	12.84	13.768	17.168	33.32
	15.232	11.552	14.792	31.48
	11.824	13.392	15.616	6.368
	13.984	14.976	16.64	7.44
	13.776	12.928	15.624	25.616
	13.184	13.024	15.536	27.152
	13.816	13.064	15.72	24.264
	13.52	15.784	15.248	24.848
	12.88	16.28	16.184	28.536
	11.88	16.544	15.848	28.096
	13.968	17.312	15.112	23.312
	14.68	16.6	14.736	25.648
	13.824	14.944	18.16	23.352
	15.24	15.216	18.368	24.664
	15.896	16.856	17.288	27.088
	14.744	17.752	17.488	23.6
	12.312	15.328	18.792	26.488
	15.88	15.088	17.96	24.8
	15.32	14.768	18.344	26.6
	11.12	13.904	19.464	23.784
	20.496	14.624	19.024	22.016
	20.064	15.968	18.944	23.832
	18.16	17.104	21.416	23.6
	19.392	17.296	18.656	23.28
	15.192	16.616	19.6	22.784
	18.928	16.08	20.048	22.88
	18.472	16.088	18.344	20.688
	18.416	17	21.68	22.392
	18.208	16.184	20.984	22.816
	16.968	16.624	18.264	26.912
	18.512	15.616	20.704	24.416
	17.04	17.264	21.64	6.72
	15.224	16.736	20.144	7.512
	18.216	16.024	12.224	9.928
	17.488	16.088	11.416	11.576
	16.408	16.664	11.888	8.88
	17.984	15.832	7.72	9.056
	17.808	17.224	6.464	11.008
	16.688	16.504	14.576	8.904
	19.624	16.232	15.44	10.44
	19.208	11.216	15.248	10.872
	19	9.664	16.192	10.872
	16.512	9.784	16.032	9.608
	18.112	9.216	16.096	10.944
	17.944	13.6	14.232	10.712
	16.808	11.92	16.208	10.584
	17.464	14	15	9.76
	15.048	12.92	18.92	11.648
	14.416	12.392	20.832	12
	16.84	11.464	19.336	31.384
	18.472	12.048	20.016	30.832
	17.328	11.824	17.28	30.544
	19.616	12.144	13.664	31.752
	17.208	13.032	15.608	30.672
	16.192	10.696	13.904	31.136
	17.688	12.064	15.168	24.96
	18.12	11.688	16.056	27.368
	17.808	10.96	14.472	27.52
	15.68	13.216	22	23.592
	14.48	12.176	19.176	23.632
	16.816	11.952	20.944	25.776
	17.864	8.616	22.072	25.272
	16.728	6.776	19.848	23.584
	7.328	7.664	21.592	26.728
	8.536	9.68	19.264	26.792
	10.656	8.968	19.144	23.528
	9.736	9.392	18.368	27.768
	9.368	9.28	20.216	28.072
	11.112	7.848	20.848	25.544
	8.536	8.4	19.928	27.008
	11.44	8.104	15.24	26.632
	5.504	9.592	16.368	10.92
	11.392	9.6	16.304	11.976
	10.44	10.632	16.56	11.808
	11.216	9.888	15.96	31.944
	11.72	7.032	21.744	30.392
	10.184	9.832	5.68	31.608
	13.184	8.776	11.44	32.344
	12.048	9.368	13.176	29.424
	10.712	5.512	9.448	30.976
	10.584	8.544	12.752	31.264
	10.568	2.872	12.36	31.568
	9.376	3.288	13.232	31.832
	12.856	5.272	9.928	8.848
	11.408	3.728	12.376	8.112
	11.376	5.864	11.12	7.832
	12.904	6.328	12.784	6.992
	11.48	7.112	19.048	9.2
	9.496	6.2	17.888	8.848
	10.576	5.664	18.384	9.696
	10.656	6	19.288	8.584
	9.504	7.272	18.488	8.72
	8.68	5.784	19.376	8.216
	10.784	5.28	11.368	8.336
	11.64	6.128	12.344	22.488
	12.68	7.696	14.456	23.584
	13.624	6.016	15.128	24.144
	14	4.616	19.416	25.48
	13.544	5.384	19.776	23.088
	13.696	8.504	18.144	21.824
	12.24	7.416	19.84	20.176
	11.512	9.752	13.944	22.096
	13.92	8.56	14.464	21.192
	18.336	8.472	15.624	21.112
	17.88	6.952	16.296	22.712
	17.472	5.84	12.304	26.392
	16.016	8.592	10.224	27.096
	15.088	6.512	11.496	24.888
	17.2	8.256	11.176	25.736
	15.48	9.104	11.936	11.464
	18.448	7.776	12.08	10.824
	20.84	7.896	10.544	11.416
	19.072	6.48	12.096	11.992
	21.056	6.84	9.664	13.352
	19.672	7.912	11.648	10.464
	19.928	6.784	11.768	9.904
	19.592	7.56	11.104	11.512
	21.552	6.976	10.232	11.32
	17.408	4.528	12.84	11.896
	15.08	9.552	11.976	25.392
	18.472	7.048	20.824	25.224
	17.392	7.208	20.824	22.648
	17.024	14.848	8.32	24.88
	14.088	14.256	6.272	25.8
	15.704	13.56	6.144	25.648
	16.536	9.912	11.896	24.8
	16	9.784	18.736	24.024
	17.544	10.08	16.472	25.344
	17.216	11.088	18.872	23.072
	15.96	8.64	18.696	22.4
	18.584	9.872	20.648	23.232
	15.624	11.728	17.08	23.696
	12.52	11.328	19.264	24.064
	14.248	13.552	20.008	27.352
	12.912	15.232	19.6	23.928
	11.312	15.768	18.312	26.216
	11.856	13.312	16.416	27.2
	13.32	17.408	10.4	23.824
	11.36	17.744	11	24.496
	13.048	17.672	19.384	27.088
	13.976	15.16	19.088	27.256
	12.768	14.088	20.008	26.104
	14.256	14.072	19.472	26.072
	13.032	13.728	18.44	24.384
	21.784	13.84	20.528	24.6
	20.472	12.552	18.696	25.088
	16.28	10.24	19.608	12.08
	17.952	13.792	10.848	12.608
	19.296	13.096	10.768	12.968
	16.448	15.104	21.208	30.36
	21.064	15.76	21.816	31.696
	20.824	14.968	20.296	32.16
	17.376	16.192	20.416	31.952
	13.384	15.528	19.152	32.16
	18.12	10.472	19.56	33.144
	17.952	11.16	20.536	34.112
	14.36	8.72	8.728	30.112
	16.584	11.848	8.296	35.792
	15.736	10.032	9.64	22.96
	16.168	11.384	10.408	11.576
	15.488	11.616	10.44	10.336
	18.088	11.264	8.928	10.112
	17	11.136	10.408	11.112
	15.048	14.376	10.08	10.848
	17.32	9.52	9.488	13.664
	15.944	6.264	10.688	10.544
	17.056	7.352	9.904	13.488
	14.592	7.896	11.576	12.416
	15.08	5.48	8.864	13.744
	17.2	7.16	9.512	12.648
	16.12	5.52	10.528	11.392
	16.16	4.928	11.096	12.152
	14.464	6.536	11.488	22.032
	15.368	8.944	9.824	20.288
	16.208	10.608	11.744	24.68
	14.688	8.792	12.648	22.44
	15.736	6.792	13.344	12.416
	20.024	8.616	8.776	12.688
	20.736	10.144	11.816	10.616
	17.936	7.416	12.328	10.4
	20.416	8.944	11.864	12.408
	18.936	10.808	11.32	11.304
	19.28	9.128	13.432	13.44
	20.512	3.944	9.328	12.008
	16.528	5.2	20.656	9.936
	20.12	5.872	20.92	11.312
	20.776	3.928	19.608	13.568
	22.152	6.184	21.584	13.92
	21.864	3.088	20.704	27.128
	18.784	4.76	21	24.224
	17.432	3.888	20.8	27.4
	19.856	7.872	22.24	24.984
	21.24	2.456	22.136	26.224
	19.2	6.912	21.768	25.656
	18.424	4.832	21.4	19.28
	17.824	8.248	20.512	22.528
	18.816	3.752	20.376	21.184
	20.472	8.144	19.904	29.648
	19.264	9.72	21.816	30.808
	19.216	6.352	21.704	27.896
	16.016	6.24	21.056	28.4
	18.208	5.568	21.984	29.536
	16.504	8.736	21.408	30.368
	20.256	9.424	15.2	30.304
	19.336	5.728	20.792	29.616
	21.36	8.528	20.04	27.808
	14.928	9.64	22.04	27.008
	14.72	10.656	21.744	28.032
	16.192	10.112	20.408	29.144
	15.144	6.28	21.416	28.544
	13.648	8.184	20.976	28.936
	14.824	8.928	15.576	27.656
	16.864	11.136	13.136	30.064
	13.336	11.552	14.24	28.984
	15.776	8.464	13.432	28.408
	17.224	9.72	14.072	29.008
	15.128	11.536	14.728	16.472
	13.448	11.664	15.096	14.024
	15.632	10.68	14.584	32.456
	13.552	14.16	14.048	31.744
	14.84	10.888	14.088	33.224
	14.8	11.032	12.312	35.12
	12.776	12.608	13.4	25.68
	12.96	11.368	14.072	27.16
	14.664	14.2	14.208	27.128
	13.728	13.296	14.696	25.232
	16.144	10.12	13.52	26.576
	14.624	8.496	13.912	24.336
	14.168	11.448	13.784	26.944
	14.776	10.696	13.24	25.272
	17.472	10.224	10.128	25.096
	15.096	17.152	10.336	26.728
	16.576	16.824	12.768	9.032
	15.112	16.368	12.232	7.728
	14.728	17.88	10.744	7.2
	14.584	16.464	13.456	9.104
	15.92	18.64	10.904	8.232
	16.64	12.88	11.736	9.904
	13.472	16.616	16.936	9.568
	22.848	15.44	16.064	18.072
	21.088	8.576	13.528	20.6
	21.536	17.856	15.232	18.016
	21.504	9.496	14.52	21.36
	21.768	10.944	17.448	18.936
	11.72	11.728	15.488	16.656
	13.024	12.24	16.056	17.976
	14.224	11.264	14.568	18.464
	14.024	9.784	14.728	20.376
	14.848	10.48	13.472	31.608
	15	10.184	17.848	16.648
	13.456	10.208	13.68	18.568
	15.936	10.432	13.912	19.256
	14.48	8.872	12.344	16.632
	13.576	8.416	13.448	18.48
	13.336	10.216	11.944	16.056
	15.504	8.64	11.72	19.776
	12.16	9.736	12.888	18.744
	13.888	9.472	13.84	18.312
	15.4	11.648	14.664	17.752
	13.416	9.528	10.704	18.704
	11.88	7.664	13.336	17.376
	11.792	10.416	12.136	16.336
	19.312	9.936	12.504	18.808
	19.952	10.04	14.992	18.232
	20.16	15.048	12.248	18.816
	18.488	15.424	12.56	31.696
	16.152	16.32	12.704	25.712
	18.92	15.52	13.688	25.664
	18.512	14.552	16.712	25.4
	19.88	15.696	15.976	28.208
	17.216	14.888	15.28	29.232
	19.296	15.488	24.992	14.264
	16.6	17.744	23.52	13.328
	20.312	17.152	22.608	12.992
	20.592	16	22.528	11.064
	20.584	11.76	22.32	12.344
	18.384	11.44	23.496	12.896
	20.344	11.288	23.632	12.136
	19.264	9.688	22.168	12.712
	17.816	12.8	23.832	11.448
	17.672	10.288	19.808	29.336
	17.312	9.72	17.688	21.12
	17.92	13	17.408	20.84
	18.704	12.304	17.664	18.888
	18.552	10.664	17.704	21.872
	17.16	11.88	13.544	19.704
	17.264	11.264	16.048	20.864
	17.616	10.232	13.76	19.064
	17.688	9.504	19.44	18.304
	20.264	10.192	20.064	19.472
	18.344	11.896	19.672	19.704
	17.832	9.496	16.624	21.768
	18.52	10.664	16.544	21.28
	16.848	10.504	12.912	20.752
	18.872	11.376	12	19.52
	17.744	12.888	11.656	21.512
	17.96	14.344	11.696	28.656
	17.536	12.248	22.32	27.384
	18.12	8.184	21.344	27.792
	18.864	10.224	18.856	29.128
	17.824	6.8	19.632	18.28
	16.56	7.456	19.88	18.128
	18.184	10.656	20.472	18.712
	18.976	10.488	22.096	17.856
	18.184	8.64	21.624	15.856
	23.728	11	20.288	16.608
	25.328	11.344	12.864	16.52
	25.744	7.112	16.792	15.824
	23.432	10.008	13.256	29.528
	24.392	9.416	13.072	28.568
	28.376	8.712	13.528	29.296
	26.192	6.76	13.824	31.504
	27.656	7.176	12.456	32.264
	27.408	7.424	13.312	33.072
	28.12	6.824	12.872	32.088
	24.424	8.216	12.744	33.128
	22.824	6.704	13.96	32.968
	26.32	6.456	13.912	32.032
	22.968	7.216	12.48	31.304
	23.744	6.568	17.864	32.664
	23.176	7.208	13.88	32.44
	23.952	9.952	9.088	31.008
	21.544	10.128	9.928	31.984
	22.832	8.976	8.152	33.016
	24.936	8.4	7.344	31.456
	25.568	7.688	20.656	31.448
	22.992	7.584	20.144	32.104
	22.408	7.344	19.584	31.84
	24.592	9.936	19.352	32.128
	24.008	8.704	12.448	31.576
	26.056	8.36	10.528	30.576
	21.888	9	11.288	30.192
	24.904	8.544	10.128	28.392
	23.872	9.056	9.176	27.048
	17.752	8.88	8.64	8.672
	18.088	8.632	8.512	9.76
	16.824	10.104	8.328	7.6
	18.208	10.488	7.352	10.168
	19.256	8.992	10.096	14.72
	21.28	7.08	10.536	20.48
	17.28	9.968	18.32	23.28
	16.936	11.088	18.04	20.128
	17.696	8.888	17.368	23.512
	18.232	16.696	17.192	22
	19	7.776	17.52	19.584
	18.176	16.336	17.104	22.208
	18.72	13.704	17.056	19.424
	20.296	13.392	16.872	20.536
	18.16	18.016	17.112	22.032
	19.96	8.04	17.28	24.096
	5.776	10.8	5.96	23.08
	9.344	7.216	5.68	22.36
	21.88	9.72	8.312	23.264
	21.632	8.248	6.4	23.128
	20.128	7.136	11.456	20.632
	19.376	9.96	11.976	21.096
	23.192	10.624	11.352	19.392
	20.32	9.752	10.504	27.184
	18.328	12.416	18.16	28.152
	17.416	9.384	18.888	27.496
	22.544	12.56	18.952	24.68
	20.224	13.552	14.496	26.424
	22.12	13.056	16.992	26.176
	20.56	10.256	10.768	28.712
	19.784	16.784	7.12	28.88
	21.032	16.48	7.768	16.704
	20.568	17.128	9.824	18.24
	21.92	7.608	8.856	17.36
	20.72	9.384	8.56	16.504
	17.88	7.216	7.712	16.8
	16.464	6.888	8.472	17.784
	15.608	8.984	7.584	18.8
	16.088	6.72	7.488	18.64
	15.52	15.128	10.112	18.04
	18.52	11.432	16.56	19.344
	17.248	13.296	17.96	16.68
	18.872	14.192	18.296	32.304
	19.728	14.568	17.36	31.72
	19.024	12.432	17.584	33.288
	16.888	18.056	17.8	32.048
	21.184	18.016	17.424	32.024
	17.608	16.584	10.512	8.816
	18.6	2.44	15.048	32.832
	15.592	9.912	13.928	31.224
	17.976	17.072	13.696	32.84
	14.768	16.656	14.888	30.056
	17.168	17.696	10.424	32.56
	17.92	13.52	6.576	32.56
	14.472	15.24	8.44	30.424
	16.784	16.312	12.552	31.664
	17.744	16.664	11.664	31.44
	17.76	15.576	12.648	31.016
	17.672	16.04	11.744	31.888
	17.784	15.816	12.112	33.896
	16.824	15.432	12.752	34.776
	14.976	6.336	18.952	30.776
	16.624	16.536	14.728	31.744
	15.464	18.072	15.712	33.92
	15.6	17.712	14.728	34.76
	5.208	16.12	16.336	32.24
	6.584	14.136	15.976	29.616
	7.304	15.76	16.592	33.04
	6.536	15.072	17.184	31.44
	7.688	15.488	8.504	30.68
	6.776	16.136	5.936	34.192
	5.648	12.752	6.016	31.912
	7.576	15.352	9.424	30.288
	7.376	14.048	8.112	31.48
	6.152	14.912	8.672	29.24
	21.512	14.832	13.776	29.76
	21.352	10.936	12.296	32.168
	22.776	10.2	11.52	29.52
	21.704	13.512	12.848	29.864
	22.584	15.192	11.776	17.624
	21.12	13.12	15.832	32.888
	16.6	10.408	16.432	32.592
	15.952	8.736	16.024	33.784
	16.184	9.216	13.64	31.112
	15.688	9.352	14.984	33.536
	25.96	9.16	12.544	32.976
	25.384	9.744	15.52	32.976
	24.92	4.4	14.176	30.4
	26.72	5.008	13.184	29.28
	17.816	4.304	14.64	31.76
	16.928	5.904	16.08	31.312
	16.432	4.2	13.192	32.392
	15.408	7.984	13.856	33.456
	16.28	7.528	14.656	29.432
	16.568	7.072	14.448	29.24
	18.192	9.24	14.696	7.392
	15.696	10.912	15.008	6.68
	18.4	11.784	16.28	15.304
	15.568	11.024	17.24	14.032
	16.232	9.784	17.896	16.408
	16.176	7.824	17.792	14.472
	16.448	8.68	14.552	13.4
	17.328	14.488	11.648	16.8
	16.48	14.464	11.896	14.688
	15.136	13.4	12.144	19.088
	16.496	15.04	12.2	17.992
	15.096	17.472	15.76	20.456
	11.064	18.576	15.688	19.48
	13.264	19.112	15.76	19.256
	10.856	18.736	14.296	19.296
	12.296	15.592	15.544	19.872
	14.08	13.12	13.792	20.328
	11.912	18.44	15.16	21.2
	11.8	17.488	13.392	26.224
	13.064	10.952	12.752	25.656
	12.36	11.024	12.76	25.056
	10.872	13.704	15.56	24.928
	10.968	12.28	16.432	24.904
	9.56	11.792	16.472	25.312
	10.336	13.32	15.624	26.4
	11.24	10.536	16.328	26.28
	9.672	13.672	16.616	25.8
	10.232	12.104	17.112	27.184
	13.648	10.2	17.256	23.856
	13.488	9.104	15.936	15.784
	11.656	12.472	16.152	13.216
	12.392	10.048	18.624	13.832
	10.84	10.264	18.776	13.44
	13.944	8.112	16.528	12.728
	11.424	8.016	19.84	14.792
	4.032	20.248	18	16.856
	1.768	19.76	18.752	13.008
	0.984	17.912	16.728	32.096
	1.184	14.944	15.752	31.952
	3.448	12.576	16.36	31.112
	3.768	13.976	16.288	29.128
	3.672	16.2	16.512	32.736
	2.568	13.168	14.456	33.504
	2.936	12.8	13.92	33.704
	3.888	14	15.384	33.344
	2.52	13.128	14.856	33.008
	8.672	14.104	15.056	31.712
	8.152	14.664	12.824	30.512
	8.456	13.52	15.128	34.216
	7.272	13.808	11.72	32.184
	10.08	12.56	15.488	31.672
	8.088	12.832	15.288	31.536
	9.624	6.856	17.632	29.92
	8.72	9.904	16.968	16.712
	9.384	9.44	17.648	16.136
	8.296	9.336	16.52	14.88
	10.624	11.872	16.064	32.504
	7.904	12.76	18.68	36.184
	9.704	9.68	20.976	33.6
	7.848	7.568	20.04	35.992
	7.624	15.192	19.6	34.4
	6.528	15.304	18.888	35.744
	24.048	14.28	17.168	31.944
	25.648	15.56	17.84	34.344
	25.328	13.68	16.992	36.032
	25.696	13.2	18.304	32.952
	13.08	14.96	17	35.272
	15.096	14.808	17.632	32.848
	16.024	12.352	17.336	32.824
	14.48	12.992	18.048	20.36
	13.632	14.296	18.464	23.048
	14.928	16.736	19.032	14.344
	13.576	14.512	17.792	12.12
	14.032	12.792	17.128	15.424
	13.328	17.688	17.96	14.04
	14.928	19.752	18.216	14.576
	12.096	16.728	17.968	11.44
	11.816	16.408	19.864	14.112
	14.944	15.464	19.128	15.712
	24.864	14.688	19.896	13.84
	24.76	15.56	19.464	32.36
	24.936	16.928	19.64	30.968
	24.968	9.416	18.8	30.128
	23.944	10.032	18.184	31.888
	18	10.904	20.536	31.184
	15.912	10.68	20.56	33.024
	18.016	10.92	20.928	31.216
	17.44	10.792	21.552	31.968
	16.36	13.072	18.992	9.68
	17.44	10.648	17.544	8.376
	17.256	8.52	13.752	7.976
	18.184	8.096	16.432	8.824
	18.864	9.312	15.688	8.992
	16.032	11.208	17.672	29.672
	10.752	10.784	18.336	29.816
	8.664	10.816	9.064	30.248
	8.664	17.336	10.28	19.648
	8.696	12.928	11.048	20.976
	9.208	16.576	11.032	19.648
	6.512	5.616	11.832	18.704
	6	5.536	12.192	6.648
	5.736	6.96	12.728	7.976
	8.16	4.912	11.824	7.352
	7.976	6.44	12.48	8.432
	8.32	6.496	20.744	8.792
	6.184	5.472	19.536	12.24
	17.328	6.728	19.576	9.696
	13.712	5.264	19.408	11.104
	16.688	6.384	18.872	18.336
	16.024	11.616	18.112	19.632
	13.168	10.576	18.352	13.96
	14.608	11.256	20.072	27.616
	16.768	10.728	16.92	28.328
	15.824	11.576	18.144	31.68
	15.976	9.032	18.392	29.992
	13.984	9.416	17.808	31.08
	13.52	12.68	14.088	14.112
	16.52	12.56	14.472	25.248
	14.624	10.472	14.304	23.504
	14.704	11.216	13.768	24.488
	16.376	10.632	14.656	24.072
	14.072	10.408	13.016	26.672
	16.896	11.56	12.488	24.96
	13.04	10.592	13.272	22.648
	15.088	9.728	17.84	26.256
	16.632	10.52	17.768	24.896
	15.416	10.408	17.76	25.224
	15.368	11.584	17.824	22.056
	12.984	11.952	8.08	23.704
	15.352	13.224	7.512	31.904
	15.008	13.976	10.272	33.296
	13.752	14.704	7.888	34.288
	13.84	12.208	7.848	33
	16.2	13	8.92	33.072
	12.768	15.728	8.176	30.736
	6.144	12.736	9.536	31.368
	7.16	15.592	18.28	36.664
	7.816	14.648	18.68	33.2
	4.592	15.232	17.816	32.952
	6.216	8.128	16.936	33.936
	4.736	8.816	8.432	34.888
	4.2	9.56	10.824	19.224
	10.672	7.576	9.712	18.832
	8.4	9	9.464	17.912
	9.552	6.92	8.488	18.976
	8.752	16	9.632	18.656
	10.24	14.848	8.352	32.24
	9.096	12.888	8.952	31.176
	10.992	7.984	9.52	31.736
	9.688	8.768	10.28	30.024
	13.8	7.68	9.336	32.408
	2.824	8.872	7.984	31.376
	5.192	6.944	9.184	31
	4.296	17.28	8.304	30.92
	4.168	15.064	10.808	30.792
	3.992	16.232	11.224	32.736
	5.024	12.12	11.616	13.44
	3.208	15.184	11.744	14.408
	4.952	13.144	9.688	12.04
	5.92	8.392	10.192	13.032
	3.616	7.552	17.56	15.088
	3.744	6.408	18.2	13.152
	4.408	8.584	17.904	7.896
	18.264	8.824	7.12	7.608
	17.76	10.32	6.816	7.864
	17.696	6.92	10.304	7.872
	17.648	7.568	11.552	9.072
	19.744	9.272	11.488	7.768
	20.968	11.384	11.24	8.752
	20.456	10.96	11.416	8.248
	19.944	11.944	11.2	32.368
	20.512	12.08	10.408	30.52
	19.592	12.064	18.272	23.88
	20.192	11.712	17.4	23.488
	21.632	12.168	17.632	25.48
	20.576	14.232	17.008	30.328
	21.752	12.936	14.296	29.64
	18.864	12.304	7.92	32.424
	10.776	12.968	7.52	30.672
	12.992	14.864	8.2	33.992
	11.368	12.328	11.168	30.648
	13.296	15.544	11.472	31.752
	9.632	15.632	10.528	33.248
	10.488	13.008	9.624	32.336
	11.496	17.624	9.512	31.68
	9.984	11.024	19.12	30.576
	12.648	10.696	18.432	33.328
	12.008	10.384	17.488	31.12
	11.368	7.792	18.368	17.856
	10.952	9.88	16.816	17.848
	12.576	18	18.8	16.72
	11.488	17.64	17.392	18.552
	11.856	18.24	9.696	16.248
	9.752	16.28	9.208	18.072
	12.912	11.032	8.808	17.248
	19.448	10.712	13.648	15.28
	18.528	8.976	12.912	15.784
	19.064	10.856	12.96	16.68
	19.992	10.12	11.488	16.2
	17.16	6.84	13.264	14.904
	17.816	11.336	12.832	24.032
	19.96	8.928	13.336	24.08
	17.872	12.432	11.888	23.28
	13.896	11.824	18.488	25.768
	13.16	9.968	18.192	23.528
	14.328	8.864	16.056	23.64
	13.04	3.4	17.344	24.784
	13.448	4.688	17.76	24.424
	12.712	8.216	18.184	24.096
	6.72	7.808	6.968	15.416
	10.976	7.984	8.088	17.336
	10.296	7.256	8.752	15.776
	13.416	9.952	10.176	15.88
	13.696	15.232	11.176	16.952
	11.648	14.344	9.256	17
	12.848	14.656	9.592	15.64
	13.504	14.552	10.896	13.544
	13.776	14.752	6.64	14.416
	14.024	14.432	6.504	14.496
	14.344	12.44	12.408	12.296
	11.288	11.072	12.44	11.072
	10.984	11.736	19.792	12.416
	12.304	4.952	20.512	12.792
	13.856	5.816	21.344	13.2
	14.16	5.592	20.008	12.016
	11.92	8.056	16.92	18.528
	15.08	6.432	17.48	21.448
	11.48	7.816	16.576	19.504
	10.688	8.464	15.68	8.408
	10.832	6.608	12.64	7.624
	11.76	5.28	13.696	11.424
	11.656	7.736	11.592	9.552
	10.488	7.416	13.952	7.776
	10.448	15.008	12.336	8.832
	9.696	8.416	12.304	8.096
	10.768	6.28	14.96	9.056
	12.16	7.472	15.632	8.792
	11.48	14.392	15.336	10.88
	16.4	15.992	14.008	8.416
	16	17.96	20.528	25.328
	13.72	16.768	19.248	25.448
	13.632	18.256	19.904	24.848
	16.664	17.928	18.584	26.728
	15.648	17.92	15.56	25.656
	12.76	18.312	18.896	22.104
	11.888	17.992	18.904	22.592
	9.272	18	9.752	17.84
	10.024	21.032	10.848	16.688
	12.024	20.08	11.424	14.408
	12.568	20.28	12.968	15.056
	11.496	19.48	12.152	16.224
	9.912	19.776	13.696	14.288
	24.424	19.144	11.48	15.192
	21.184	20.304	12.8	14.192
	22.768	14.28	11.888	15.184
	24.936	13.888	9.392	17.848
	23.816	12.44	10.92	15.896
	25	13.8	10.584	12
	22.472	14.64	14.64	23.368
	23.64	15.88	14.376	22.16
	15.496	14.52	12.952	23.368
	13.728	13.808	13.36	24.312
	16.872	13.92	18.568	23.792
	16.984	14.248	19.144	17.328
	17.104	14.408	19.352	24.472
	14.384	15.224	19.264	22.968
	14.224	13.192	19.064	23.416
	16.232	12.408	19.056	24.296
	17.28	14.104	19.08	22.224
	16.352	12.568	18.488	23.528
	13.064	16.16	17.688	22.744
	14.712	12.28	18.504	22.056
	17.28	14.384	17.768	21.536
	16.424	17.288	16.712	22.496
	17.16	16.008	17.256	21.072
	16.648	13.592	16.544	22.8
	14.784	15.352	16.512	22.576
	16.808	15.672	17.752	23.624
	16.36	15.496	17.904	18.632
	14.08	14.136	19.184	19.672
	16.984	14.288	16.312	21.528
	16.072	16.848	16.656	18.568
	13.6	15.68	16.864	23.168
	15.544	16.376	17.024	20.048
	15.784	15.776	17.424	35.96
	16.496	16.448	19.688	17.592
	14.472	16.496	19.216	19.024
	15.264	16.664	18.8	19.4
	15.888	17.304	18.328	20.208
	24.16	16.28	18.376	18.888
	20.736	15.816	17.816	19.72
	22.48	16.288	16.04	18.728
	20.152	16.928	15.368	19.552
	23.288	16.776	15.08	17.232
	21.68	15.872	15.528	35.616
	24.8	17.352	16.024	36.152
	21.016	16.896	15.04	36.072
	22.856	17.456	16.248	17.608
	20.752	17.328	15.848	15.832
	19.576	17.008	15.016	19.856
	15.136	15.304	16.904	17.448
	14.232	16.312	15.896	16.184
	14.712	16.248	20.904	18.016
	16.6	16.784	19.376	18.072
	15.752	17.112	20.416	17.056
	19.608	16.752	20.712	36.152
	17.496	18.528	20.208	34.208
	16.096	14.968	19.192	34.12
	18.784	18.96	21.088	34.464
	16.488	18.392	20.568	38.424
	19.696	19.072	21.032	38.344
	16.6	18.096	21.336	21.76
	16.336	19.704	19.28	20.192
	16.784	18.616	20.864	21.464
	17.408	17.256	22.12	20.624
	18.296	17.872	20.12	20.928
	16.584	18.8	18.248	22.336
	14.88	17.136	17.936	22.44
	17.904	19.248	18.176	18.864
	19.472	17.512	19.472	19.792
	13.336	13.528	19.4	22.944
	12.552	9.88	19.272	22.32
	13.568	10.92	19.456	22.136
	10.056	9.992	17.808	36.568
	12.976	9.144	18.016	35.8
	10.856	8.904	19.536	34.928
	10.04	11.152	17.4	38.4
	13.24	11.744	18.256	14.272
	11.736	12.528	17.664	14.136
	13.536	12.952	17.528	16.12
	16.136	8.64	17.248	23.536
	16.92	9.232	18.848	23.52
	15.744	9.896	20.408	24.784
	16.256	11.744	19.728	24.704
	15.424	11.296	18.952	23.752
	19.584	11.04	17.936	24.256
	18.104	11.08	18.976	23.912
	16.784	12.872	19.016	24.408
	19.792	10.696	22.688	25.296
	17.528	10.272	22.16	25.328
	18.048	9.192	21.896	25.08
	18.136	9.032	20.496	34.912
	18.648	11.304	21.304	34.224
	17.016	9.192	17.52	37.232
	20.528	10.912	17.576	34.784
	18.608	9.704	16.744	34.336
	16.176	9.576	15.264	35.8
	15.128	8.288	14.568	37.912
	14.704	14.496	14.592	35.608
	15.968	12.144	18.96	10.88
	13.816	12.632	18.512	11.904
	15.496	14.712	12.4	17.856
	13.984	15.56	11.216	19.576
	12.944	13.32	9.384	16.984
	14.48	12.88	10.16	16.4
	15.032	13.44	12.104	19.64
	13.504	11.296	19.832	15.344
	12.112	11.992	18.848	15.208
	13.808	12.176	13.328	17.232
	13.848	11.296	17.936	18.312
	15.992	12.768	17.552	13.096
	14.096	11.36	14.256	14.64
	14.704	15.896	7.816	14.544
	16.784	13.984	6.64	17.552
	18.736	15.216	7.48	15.672
	15.96	14.672	8	16.984
	16.232	11.208	10.16	14.04
	15.8	12.088	10.48	13.992
	15.312	10.28	8.792	13.528
	18.84	11.256	8.808	14.696
	17.448	11.184	7.792	15.256
	17.112	11.992	8.416	13.88
	17.168	12.4	7.968	16.432
	16.376	11.088	8.912	15.928
	15.28	11.16	9.176	15.104
	16.136	10.752	10.448	15.752
	15.664	11.872	17.904	15.2
	15.168	11.648	6.896	18.056
	18.656	10.552	7.88	14.968
	15.84	11.384	8.32	14.632
	16.408	12.208	7.928	15.32
	15.464	10.144	9.584	16.896
	19.368	13.328	9.704	20.872
	19.024	11.776	5.88	17.656
	17.76	13.312	11.304	19.896
	18.76	11.248	9.616	18.048
	17.672	11.952	11.072	19.256
	16.376	12.856	17.872	18.392
	18.464	11.696	16.216	17.344
	15.92	11.584	8.216	18.336
	16.576	12.008	10.512	17.776
	16.56	12.56	19.104	17.488
	17.744	12.496	19.912	18.28
	17.552	10.36	10.264	16.424
	18.744	12.96	9.296	9.232
	18.696	11.112	10.104	15.936
	16.992	13.68	9.464	14.784
	18.944	13.536	8.888	11.584
	15.472	10.8	6.472	10.696
	15.784	11.688	12.392	17.88
	21.544	12.352	13.44	16.648
	20.368	16.368	12.664	11.76
	23.152	15.144	11.312	10.904
	20.792	14.712	10.624	15.304
	19.704	13.528	17.8	16.88
	22.6	14.536	17.28	14.904
	22.728	12.928	10.312	14.744
	21.2	12.88	9.12	14.472
	21.624	12.504	11.976	17.816
	21.08	14.08	18.416	19.424
	23.856	13.872	18.64	20.48
	20.872	14.816	17.936	13.408
	22.608	13.16	18.56	13.608
	23.92	14.52	19.472	15.76
	19.648	13.928	13.56	17.176
	22.728	12.96	12.32	19.808
	20.728	15.472	12.352	21.136
	19.72	16.968	12.192	21.392
	21.008	13.584	14.416	21.808
	21.312	10.944	13.688	20.088
	22.456	12.344	16.056	23.416
	21.512	13.888	14.824	17.96
	23.704	15.224	13.68	16.664
	23.728	14.6	18.736	17.336
	21.552	13.88	12.08	19.616
	22.28	14.824	14.76	25.28
	24.296	14.736	13.84	23.032
	22.088	14.616	10.536	23.184
	21.424	9.12	12.76	22.944
	22.664	9.44	17.696	23.592
	21.192	8.072	17.44	24.288
	22.768	10.128	16.792	22.968
	23.024	8.216	18.336	12.432
	23.536	12.296	15.728	9.576
	23.152	12.6	16.944	8.528
	20.912	10.088	16.512	7.584
	23.672	9.552	16.456	8.264
	22.184	10.408	15.472	6.472
	19.472	10.256	16.536	9.28
	21	6.992	16.784	10.76
	20.472	5.64	16.88	9.368
	19.872	4.552	17.144	13.512
	20.088	2.952	15.736	11.768
	20.944	5.224	17.096	11.208
	17.68	5.88	17.632	9.928
	19.296	9.592	19.512	12.128
	18.096	7.848	18.4	9.216
	20.632	10.344	14.4	13.072
	17.808	9.696	12.272	15.584
	16.944	9.776	14.632	16.184
	18.112	9.92	18.288	15.328
	17.184	10.272	19.752	12.832
	18.952	8.128	19.04	10.696
	19.376	9.296	19.8	10.552
	19.672	6.008	20.352	7.968
	19.76	8.48	18.528	8.36
	18.648	7.488	21.136	9.952
	19	9.192	21.592	14.384
	20.488	6.448	21.408	13.92
	19.816	7.456	20.272	14.552
	18.656	9.184	19.352	13.584
	18.696	9.04	18.392	14.2
	18.152	6.52	17.624	14.368
	22.688	10.192	17.856	14.688
	21.944	10.112	19.6	14.256
	21.584	5.84	18.528	14.608
	21.496	8.12	20.8	13.608
	20.888	10.752	21.032	13.448
	19.936	9.704	24.088	9.064
	20.64	7.816	20.424	11.016
	17.424	9.976	19.616	7.136
	20.984	6.24	20.144	9.408
	20.048	5.704	21.032	8.856
	20.704	7.96	20.592	8.216
	16.968	9.304	21.68	12.928
	18.6	7.248	21.336	11.616
	16.944	8.136	22.512	8.024
	18.296	7.968	17.816	7.344
	15.68	10.672	16.744	8.536
	17.128	8.008	17.664	7.776
	15.976	9.336	16.008	9.328
	19.016	8.912	19.8	8.184
	18.424	11.464	19.352	8.84
	15.584	9.456	18.568	9.84
	17.512	11.112	21.312	13.304
	17.504	8.12	19.144	11.472
	15.808	11.56	21.048	13.368
	17.752	10.848	17.016	10.952
	16.504	11.576	15.08	12.136
	17.616	11.16	16.704	11.408
	16.408	8.944	17.08	17.552
	15.584	12.072	13.936	12.712
	15.632	12.552	16.304	12.952
	17.328	10.488	13.44	8.28
	17.016	12.04	20.608	10.432
	13.624	10.664	22.776	8.68
	14.88	9.408	19.96	14.184
	14.184	9.44	23.184	13.344
	16.44	11.192	23.448	12.456
	13.232	13.024	21.944	15.984
	15.264	12.168	22.576	8.72
	13.464	12.456	21.016	7.744
	15.056	12.936	20.088	9.144
	13.024	9.448	21.992	12.368
	14.88	9.088	20.72	11.16
	16.744	9.16	19.424	7.712
	15.552	12.328	19.416	7.536
	15.096	11.016	17.76	7.976
	15.856	10.896	18.272	8.36
	15.192	9.112	14.992	7.776
	16.032	9.296	15.984	13.272
	17.032	7.816	16.256	16.128
	18.824	8.976	16.88	16.928
	17.544	12.896	19.448	20.448
	18	14.336	15.152	21.488
	17.8	11.928	15.32	18.024
	17.312	11.704	16.872	17.296
	13.744	16.336	16.856	16.072
	14.056	14.128	15.296	16.512
	14.168	14.592	12.488	17.64
	15.736	10.376	14.8	16.672
	17.192	11.336	14.032	15.448
	17.408	12.208	14.744	15.92
	17.48	12.416	13.768	16.544
	16.048	11.384	13.024	20.008
	16.64	12.416	14.704	20.032
	15.32	13.16	13.432	14.408
	17.6	13.752	13.152	15.4
	14.232	14.432	20.128	13.664
	17.12	13.488	19.112	12.352
	15.624	12.352	20.832	13.832
	15.488	12.344	19.072	14.832
	15.048	12.56	19.112	15.184
	17.256	14.04	17.912	10.648
	14.544	11.4	17.864	10.584
	15.104	9.968	18.392	11.888
	16.424	12.472	17.288	18.856
	18.496	14.12	17.424	19.528
	19.08	14.224	13.872	20.824
	16.36	10.84	12.272	19.608
	19.344	10.08	15.304	19.08
	17.328	9.392	12.96	22.2
	17.2	7.432	14.104	22.832
	21	10.264	14.568	22.976
	20.92	11.12	12.224	22.36
	19.408	9.28	13.8	18.848
	20.176	10.232	14.432	17.256
	22.432	11.8	13.976	16.256
	19.24	11.48	12.456	17.088
	21.64	12.408	13.624	21.616
	19.72	12.328	12.984	19.232
	19.312	9.4	12.856	21.856
	15.952	9.792	9.896	21.216
	14.192	12.224	11.48	21.832
	13.576	8.944	9.792	19.416
	14.792	9.16	12.672	20.8
	17.864	6.976	11.896	21.52
	16.032	8.2	14.88	16.824
	14.744	6.336	11.704	17.704
	15.472	7.368	12.64	18.272
	15.016	8.072	13.496	18.168
	16.344	5.648	12.912	16.536
	14.688	6.672	17.96	17.296
	17.856	9.68	19	18.536
	17.392	8.112	19.184	18.304
	16.616	8.232	17.624	15.736
	26.272	8.128	14.56	16.744
	16.952	10.872	14	16.768
	17.352	12.08	14.896	20.624
	21.592	11.344	13.24	19.832
	20.6	11.696	13.464	19.968
	19.616	10.096	13.096	21.872
	21.68	10.272	13.256	20.2
	20.84	9.904	9.048	21.848
	19.944	12.104	12.776	21.016
	21.12	11.2	11.048	22.32
	21.232	8.344	10.136	20.448
	20.432	7.76	11.264	23.6
	18.576	6.92	9.712	22.8
	20.048	6.616	10.432	24.304
	23.288	6.936	12.288	22.992
	22.936	7.552	12.432	23.176
	23.472	11.176	12.664	22.864
	21.768	8.896	11.392	22.296
	17.616	8.752	12.896	21.48
	13.936	9.824	13.976	21.984
	17.896	8.928	13.456	22.152
	17.192	9.12	9.32	21.4
	15.736	8.408	13.68	22.376
	15.672	8.824	12.448	22.496
	16.128	10.528	12.624	21.968
	16.36	9.76	11.768	22.792
	17.096	10.88	14.48	23.752
	15.064	13.528	13.328	24.912
	14.96	14.4	13.192	23.216
	12.112	11	19.56	23.568
	13.704	8.352	19.056	24.28
	12.68	8.064	20.864	23.936
	13.904	9.08	19.92	22.872
	12.52	8.104	19.288	29.44
	12.272	14.256	18.496	28.936
	11.688	12.648	17.24	27.272
	12.176	13.216	10.432	27.984
	16.08	13.688	11.384	27.656
	9.024	15.192	14.464	28.424
	9.112	16.448	13.568	28.512
	8.528	12.272	11.752	28.88
	11.416	12.104	11.584	28.456
	11.088	11.176	12.704	28
	10.92	11.232	13.024	11.92
	8.072	13.216	14.392	12.672
	8.68	12.496	13.12	12.456
	7.68	11.112	17.824	11.104
	8.632	11.568	18.96	9.776
	9.624	12.232	19.376	10.536
	12.6	14.472	12.848	13.52
	9.856	13.808	13.152	13.592
	12.16	12.808	11.64	11.856
	12.992	10.08	14.248	15.864
	12.064	10.192	10.72	12.912
	13.384	13.616	12.608	11.432
	16.328	16.072	12.328	9.864
	16.768	14.112	9.52	12.688
	16.912	15.216	11.552	7.68
	21.528	14.776	13.328	7.712
	20.856	14.528	12.384	8.064
	21.224	17.128	13.536	8.96
	21.944	15.864	12.104	9.504
	14.984	14.104	13.92	8.64
	12.592	11.84	14.216	8.096
	11.08	10.864	12.032	9.52
	14.064	11.896	13.92	8.832
	12.992	14.664	19.864	11.176
	14.136	13.592	21.072	12.24
	13.304	14.104	22.072	14.376
	9.184	8.568	22.192	11.256
	9.544	8.984	22.232	10.608
	8.904	9.304	18.6	15.968
	12.032	7.656	20.712	16.768
	11.544	8.416	20.056	15.168
	11.848	14.256	20.088	14.52
	12.68	13.672	19.064	15.512
	12.048	10.968	19.712	9.536
	10.872	11.376	19.776	10.384
	10.376	9.744	19.808	12.96
	10.888	10.032	19.704	14.984
	11.656	11.304	18.68	12.088
	12.584	11.232	18.208	11.728
	13.672	10.472	17.624	11.64
	14.768	4.216	17.752	10.432
	15.968	8.384	13.848	12.36
	12.264	11.12	15.84	13.192
	18.112	10.888	14.616	12.2
	17.568	7.16	14.448	11.072
	17.872	8.648	17.472	10.688
	12.384	7.048	13.584	9.256
	10.784	7.824	15.168	9.08
	9.776	6.872	21.784	9.736
	10.184	8.176	18.48	10.176
	10.352	8.312	19.672	9.056
	12.712	6.52	17.8	9.832
	11.352	7.184	20.144	12.184
	12.576	9.632	18.824	9.216
	13.456	9.168	20.176	10.216
	9.176	11.264	21.12	8.96
	14.68	5.904	16.888	14.552
	15.712	8.472	17.912	12.064
	15.768	5.512	17.24	17.336
	13.544	5.008	19.016	18.584
	13.208	3.896	18.992	20.416
	16.976	9.248	14.256	20.376
	18.992	8.792	15.552	18.12
	17.376	7.864	15.088	16.816
	18	6.424	13.656	16.744
	17.424	7.024	15.728	16.832
	18.344	6.448	14.856	9.552
	18.168	10.688	13.688	8.12
	22.024	7.816	13.432	7.992
	23.96	8.024	13.024	9.872
	22.808	3.864	16.208	8.288
	21.304	4.28	14.736	9.664
	22.592	4.344	11.656	14.52
	12.592	6.856	13.672	16.728
	11.224	9.176	14.832	14.44
	9.176	5.024	12.712	14.64
	10.76	4.008	14.2	16.704
	7.968	11.504	14.84	16.008
	9.576	13.28	14.552	13.416
	9.088	10.696	12.736	15.744
	9.768	11.312	20.584	14.944
	10.672	13.096	20.744	20.208
	11.536	9.656	19.208	19.384
	10.64	10.68	20.832	18.712
	11.184	10.376	20.72	18.544
	11.176	7.272	20.816	18.648
	12.968	7.696	21.64	17.64
	16.136	9.68	19.96	16.792
	15.008	10.568	20.12	19.112
	14.792	12.808	21.928	20.384
	12.624	13.744	21.288	19.232
	19.544	9.792	17.168	20.128
	18.784	11.776	19.128	19.576
	21.56	12.664	19.296	21.672
	20.272	15.592	17.944	20.824
	17.688	14.536	18.456	20.2
	20.616	13.416	18.288	19.112
	18.368	14.68	21.584	13.72
	19.368	15.992	19.96	11.792
	20.656	10.584	19.952	17.896
	17.608	13.008	18.504	18.696
	16.512	13.36	21.84	19.056
	22.104	12.96	21.208	21.24
	21.24	10.856	21.288	20.16
	22.272	14.384	20.856	21.224
	18.032	14.84	20.744	20.336
	20.88	10.264	22.608	21.12
	20.44	11.928	22.184	16.4
	21.36	10.192	21.944	21.584
	24.976	7.4	22.304	20.048
	26.376	10.224	19.224	19.208
	15.024	8.896	20.344	21.248
	16.456	7.888	18.16	19.744
	16.264	8.648	18.192	20.416
	18.952	7.856	20.688	20.936
	16.432	9.288	20.016	21.872
	15.824	7.832	21.512	20.952
	15.568	8.264	21.6	21.904
	16.472	11.664	19.768	18.968
	23.04	12.464	21.768	16.816
	23.576	12.12	20.696	18.264
	23.112	10.816	21.76	20.608
	21.232	9.256	18.584	19.824
	19.624	11.008	18.744	20.52
	19.736	10.56	19.944	22.76
	26.136	10.312	19.088	24.016
	25.792	7.88	19.032	24.984
	26.12	2.984	17.472	25.008
	25.88	4.408	16.432	26.28
	24.872	6.36	16.728	24.472
	24.696	3.296	18.536	24.168
	24.792	1.856	17.208	23.44
	24.432	3.8	17.912	22.896
	24.488	6.264	18.904	23.104
	17.04	5.24	15.896	22.816
	17.96	7.88	17.624	22.296
	20.608	8.336	21.216	10.6
	16.376	8.008	21.424	11.368
	15.496	4.408	21.984	7.328
	17.44	3.368	19.768	7.712
	17.344	8.272	21.24	6.792
	15.456	11.056	21.344	6.432
	15.2	7.256	20.856	10.112
	19.2	7.648	21.536	7.904
	17.064	9.424	20.4	13.256
	16.84	7.536	19.808	13.008
	18.008	8.432	20.472	13.128
	17.192	5.888	21.016	7.264
	17.472	3.632	20.744	7.112
	18.696	6.224	20.768	7.544
	16.784	2.016	21.832	6.016
	17.96	8.088	20.216	12.12
	12.888	8.712	23.448	15.912
	15.32	9.512	22.16	10.824
	13.696	7.744	22.12	11.176
	12.68	4.584	19.312	10.968
	14.128	5.4	15.328	11.904
	14.384	8.912	18.08	6.36
	16.848	8.16	18.984	9.36
	14.568	9.888	16.48	8.24
	17.04	8.56	18.328	8.8
	15.824	9.752	19.256	17.464
	14.64	9.4	17.544	17.792
	16.208	9.592	12.768	18.248
	13.48	7.464	12.416	15.552
	13.864	10.864	15.024	6.256
	15.608	11.528	13.296	6.672
	18.28	10.792	13.952	14.616
	18.488	7.232	11.952	14.664
	18.584	5.336	12.112	24.592
	15.568	6.712	14.336	24.872
	14.08	6.128	12.96	25.096
	13.872	7.68	13.616	17.64
	15.432	9.608	17.952	19.544
	13.696	6.12	19.504	19.672
	15.176	12.16	13.952	16.488
	14.056	14.68	16.536	14.304
	12.912	12.4	14.992	15.92
	16.176	9.824	15.664	18.008
	11.784	10.992	18.104	18.488
	11.4	8.368	18.208	18.088
	11.984	6.872	16.968	19.68
	11.152	6.496	9.44	18.68
	11.456	4.808	11.8	14.304
	12.456	12.248	10.64	13.112
	13.712	9.56	10.872	12.6
	12.536	8.304	11.12	9.416
	10.72	9.688	12.52	27.112
	11.768	9.304	11.168	26.144
	13.328	9.392	11.816	27.704
	12.464	13.936	11.92	24.488
	12.2	12.28	11.128	21.656
	11.6	12.184	17.92	22.072
	11.968	10.384	18.768	20.712
	12.416	7.792	13.592	22.04
	14.84	9.56	11.608	26.2
	15.112	8.12	9.944	26.232
	15.84	9.776	11.248	18.944
	15.504	13.184	11.096	18.784
	15.952	14.52	11.872	19.064
	15.584	13.2	16.672	12.648
	16.016	11.424	17.44	16.232
	15.128	13.84	18.528	21.168
	13.464	15.624	10.344	20.512
	16.344	15.144	8.504	19.92
	12.984	11.688	8.672	25.08
	16.392	12.704	8.792	25.16
	12.44	9.632	8.208	25.88
	13.88	14.328	11.296	23.56
	12.72	13.272	11.984	25.304
	12.608	13.448	10.424	24.248
	11.488	14.128	11.152	26.208
	13.8	12.176	11.256	27.328
	13.744	10.12	8.784	25.16
	13.8	13.104	9.456	27.424
	13.936	12.2	10.008	26.12
	13.272	10.528	17.704	26.448
	15.76	11.904	11.44	23.992
	15.744	11.88	8.184	24.392
	14.64	10.624	11.456	25.216
	13.8	11.312	10.744	25.52
	14.704	10.32	12.024	23.696
	17.016	11.496	19.712	26.296
	17.888	11	17.84	26.584
	17.664	9.768	18.328	26
	16.976	10.376	18.808	22.04
	17.32	11.152	11.272	23.056
	15.928	9.608	9.56	22.056
	23.432	9.448	9.384	23.184
	20.784	10.28	10.768	22.896
	19.536	9.44	13.208	30.064
	19.84	9.28	11.392	30.104
	19.784	9.848	12.176	32.6
	13.528	13.328	12.488	30.592
	12.464	12.88	12.96	31.384
	12.48	11.616	10.632	28.808
	14.512	10.664	13.912	32.56
	12.856	9.704	14.208	31.848
	15.752	8.544	13.744	30.072
	14.552	9.24	12.696	28.984
	17.704	9.544	18.112	28.84
	17.288	10.816	8.912	29.728
	17.256	9.224	7.56	30.568
	20.312	9.512	10.568	29.872
	19.432	7.616	10.928	27.96
	23.92	10.448	11.32	27.728
	21.456	10.856	10.096	29.12
	26.088	8.352	19.072	28.104
	18.4	12.12	21.632	28.768
	16.216	15.504	19.424	28.136
	20.536	15.28	19.648	27.968
	17.952	12.448	16.6	28.4
	22.504	12.824	16.416	33.76
	25.104	13.624	12.408	38.064
	24.016	13.184	12.984	36.456
	23.432	14.616	12.16	33.928
	14.4	12.104	15.816	33.632
	21.056	12.48	14.056	32.904
	20.448	9.528	15.312	33.576
	17.688	9.048	15.272	33.056
	19.8	9.512	14.984	33.616
	20.488	10.216	19.84	33.448
	14.376	9.32	13.784	32.904
	16.232	13.64	13.568	33.104
	13.472	14.416	14.168	33.08
	13.576	11.504	14.696	11.272
	11.736	11.592	20.536	13.168
	8.528	10.48	17.992	10.672
	12.888	11.72	19.824	10.408
	11.088	9.544	20.352	11.608
	15.272	11.96	18.448	12.08
	14.96	8.288	18.96	7.32
	15.912	6.64	18.68	6.408
	15.872	11.776	18.056	6.6
	11.744	7.856	17.752	7.336
	11.192	8.528	18.688	6.424
	6.296	8.448	17.608	7.792
	5.944	6.24	16.568	9.168
	5.448	12.648	16.96	8.312
	5.696	8.224	17.408	9.032
	5.632	9.704	18.16	6.808
	7.52	9.832	19.696	7.992
	3.928	8.272	20.512	7.648
	4.368	10.448	17.848	10.976
	4.632	10.496	16.424	12.888
	4.456	11.56	16.472	13.08
	9.568	10.52	16.928	13.4
	8.888	8.64	16.248	13.304
	9.24	6.128	20.632	10.496
	13.256	9.768	21.296	11.784
	15.032	10.16	19.744	15.408
	14.736	8.744	21.592	15.856
	14.048	9.968	20.928	17.208
	14.008	9.584	21.296	11.872
	19.584	8.6	20.576	14.872
	19.68	5.896	20.272	15.768
	19.528	8.72	21.576	15.016
	20.624	11.072	20.384	7.56
	19.864	7.816	20.984	6.92
	20.36	11.736	20.048	12.312
	19.992	11.184	21.28	8.976
	12.36	10.48	20.68	14.688
	13.792	10.464	21.296	13.952
	14.584	8.032	20.208	13.72
	13.616	5.984	20.632	7.168
	12.44	4.72	21.696	7.72
	5.896	7.336	19.408	12.768
	6.36	5.592	20.4	18.432
	7.08	5.528	19.112	17.552
	9.392	12.88	19.544	15.784
	7.808	8.704	18.944	7.16
	8.2	8.632	16.864	7.824
	9.04	11.2	15.152	7
	5.976	12.968	16.064	7.288
	8.616	14.024	16.312	7.712
	5.536	9.92	15.6	8.424
	11.808	8.848	16.32	11.864
	13.408	10.128	20.784	18.912
	12.344	9.28	22.192	17.136
	11.504	11.144	21.6	16.688
	10.8	13.432	21.024	15.872
	10.584	10.48	21.176	16.752
	14.048	8.104	20.768	15.208
	9.28	15.936	20.328	17.592
	10.584	13.056	19.872	13.656
	16.328	15.616	19.432	16.472
	15.304	14.984	19.504	7.144
	18.112	12.952	18.816	11.04
	8.672	14.784	16.64	9.856
	7.216	15.76	17.752	14.872
	7.912	13.768	18.392	16.208
	7.336	15.04	16.568	23.016
	15.584	14.952	16.944	24.032
	16.328	13.688	17.424	20.352
	21.064	13.6	15.912	19.704
	21.016	14.856	21.296	18.52
	21.392	14.624	17.824	16.408
	22.224	13.904	18.216	17.416
	21.056	13.992	18.008	17.4
	20.312	12.856	17.512	18.784
	6.728	14.072	17.28	19.864
	6.48	13.864	16.288	13.528
	16.088	11.176	15.912	15.76
	16.936	12.176	16.128	14.432
	15.832	11.36	21.472	13.904
	18.152	13.528	21.216	19.752
	14.672	12.48	19.808	20.704
	21.36	14.216	20.384	20.264
	21.12	11.368	20.848	18.72
	19.112	13.032	21.088	19.152
	18.904	14.48	18.952	23.968
	18.272	14.144	20.968	19.304
	23.08	12.888	19.096	21.728
	25.696	15.568	20.776	20.2
	23.92	12.136	19.064	23.32
	12.328	14.168	22.048	19.736
	15.4	13.944	20.768	21.144
	14.344	11.336	21.656	23.68
	14.432	14.928	21.352	18.936
	15.92	12.232	21.296	21.312
	16.992	14.12	21.928	21.984
	15.832	13.256	21.736	20.664
	14.872	13.28	21.424	17.896
	15.536	15.232	20.016	19.896
	19.184	12.48	19.392	17.064
	18.68	15	19.4	17.512
	19.84	11.336	18.104	15.856
	17.024	15.232	20.256	22.528
	24.128	16.768	21.392	21.68
	23.384	12.632	18.648	21.472
	22.776	13.384	20.992	21.736
	22.448	12.512	19.336	23.264
	22.168	12.128	19.992	23.168
	21.128	12.808	17.4	21.52
	23.024	13.344	18.176	22.512
	19.584	13.08	18.072	21.968
	14.264	11.976	18.72	23.024
	16.44	11.264	19.224	20.472
	18.528	15.096	20.48	15.272
	19.664	12.68	18.704	16.176
	17.744	14.416	18.832	19.704
	20.472	14.704	19.496	20.6
	15.136	14.88	17.056	20.272
	21.336	14.192	21.464	20.24
	11.88	14.2	20.616	27.432
	9.92	11.32	21.312	22.72
	14.416	11.992	22.16	24.488
	15.736	10.808	20.28	23.64
	13.408	11.136	21.248	25.568
	12.064	11.512	20.904	22.248
	14.704	12.688	19.304	23.712
	15.336	11.584	20.952	22.856
	15.176	12	20.584	22.336
	11.856	10.96	20.576	25.488
	14.448	12.544	21.192	23.2
	13.976	13.552	20.944	22.776
	15.768	12.6	23.232	26.184
	14.704	10.768	21.392	27.92
	16.12	10.712	20.976	24.752
	16.904	11.48	16.176	23.696
	15.616	10.248	17.224	25.032
	13.648	11.824	15.624	26.768
	8.808	13.64	15.888	22.08
	8.872	9.032	16.032	22.688
	8.904	9.904	16.568	23.632
	11.192	10.048	17.328	20.768
	11.632	12.816	17.264	22.984
	14.008	13.52	15.712	29.472
	13.344	13.4	15.528	31.584
	10.176	12.216	15.464	29.224
[truncated: 15,723 more rows]

## Sheet: Supp Fig 6I
	Relative frequency distribution of mito distance to nucleus, um
	Bin Center	Lean Fed	Lean Fasted	Obese Fed	Obese Fasted
	0	0.0134635	0	0	0
	2	0.329855	0.298998	0.0338581	0
	4	1.02322	2.07804	0.203149	0.0393329
	6	2.99562	6.83211	1.35433	0.747325
	8	6.2134	13.9034	3.46482	3.89396
	10	11.6055	20.9149	4.92072	4.20862
	12	15.032	22.1408	6.56284	4.88515
	14	16.0619	16.6692	7.51086	5.75834
	16	15.5571	9.9417	9.19248	6.1674
	18	13.349	4.78397	10.3493	6.32473
	20	9.41097	1.68934	11.3707	7.89805
	22	5.05554	0.538197	11.0208	8.48018
	24	2.26186	0.209299	9.04576	8.25991
	26	0.88859	0	6.7942	7.31592
	28	0.201952	0	5.54709	7.11926
	30	0	0	4.39027	6.25393
	32	0	0	2.76508	6.78099
	34	0	0	1.85655	5.49874
	36	0	0	1.54055	4.62555
	38	0	0	0.880311	2.91064
	40	0	0	0.530444	1.54185
	42	0	0	0.451442	0.739459
	44	0	0	0.208792	0.314663
	46	0	0	0.00564302	0.180931
	48	0	0	0	0.0393329
	50	0	0	0	0.0157332
