# Supplementary material for: Spatial mapping of hepatic ER and mitochondria architecture reveals zonated remodeling in fasting and obesity
Source: Nat Commun. 2024 May 10;15:3982. doi: 10.1038/s41467-024-48272-7 (PMC11087507; doi:10.1038/s41467-024-48272-7)
Supplement: Supplementary file 14 — Source Data [file 41467_2024_48272_MOESM14_ESM.zip › Source Data/Fig4.xlsx]

## Sheet: Fig 4A
	Obese
	Mitochondria number per cell
	Fed	Fasted		Unpaired t test	Fed vs Fasted
	5056	2001		P value	0.0978
	3856	2067		P value summary	ns
	3202	2609
	3522	2783			Fed	Fasted
	2085	3252		Mean	3544	2542
				Std. Deviation	1076	520.8
				Std. Error of Mean	481.1	232.9

## Sheet: Fig 4D
	Obese
	Mitochondria Volume um3
	Fed	Fasted			Fed	Fasted
	0.0318382	0.211147		Mean	1.232	1.118
	0.216827	0.454334		Std. Deviation	1.159	1.034
	1.77966	0.369076		Std. Error of Mean	0.008705	0.00917
	0.184266	0.803549
	0.141124	0.293346
	0.94564	1.16982		Unpaired t test	Fed vs Fasted
	0.622368	0.229758		P value	<0.0001
	1.00841	2.38253		P value summary	****
	1.30983	0.426788
	0.30739	1.70046
	1.29076	0.982582
	0.520997	2.8011
	0.787899	1.06965
	0.643729	0.52964
	1.12085	0.67888
	1.29431	1.03137
	0.238209	0.449774
	1.229	0.682229
	0.127906	0.500071
	0.157715	1.19958
	0.867015	2.24388
	0.78755	0.753394
	1.03598	0.948971
	1.14141	1.36162
	0.205731	0.080213
	0.874355	0.875299
	0.72914	0.586436
	0.307644	0.665263
	0.474132	0.698145
	2.09237	0.63238
	0.190193	0.507846
	0.818946	0.045952
	1.06087	0.210132
	0.0885238	0.410279
	0.95917	0.871731
	0.61711	0.14348
	0.96678	0.72714
	0.873338	0.803865
	0.0276869	1.17183
	0.896263	0.578114
	0.0517934	0.468163
	0.0703703	0.703383
	0.0802202	1.04724
	2.01949	0.072938
	0.226877	0.364208
	0.736309	0.0755937
	2.2313	0.711049
	0.135427	0.625776
	0.993068	0.30353
	1.21945	0.371938
	0.63936	0.131023
	0.951307	1.31308
	0.693063	0.125333
	0.923087	0.397061
	0.72419	0.731227
	1.29053	1.22539
	1.18565	0.146187
	0.974877	0.122077
	0.77737	0.444389
	2.69553	0.43084
	2.34455	0.0938045
	0.376813	0.417325
	0.645723	0.187396
	1.5598	0.844761
	0.921015	0.376496
	0.350569	0.148977
	0.424017	0.609669
	1.06435	0.175919
	1.76365	0.389189
	2.48139	0.78504
	0.336891	0.517879
	0.448742	0.501462
	0.971003	0.398819
	0.554914	0.951377
	0.30859	1.09881
	0.264762	0.698194
	0.0547651	0.0486559
	0.177008	0.786277
	1.84873	1.42658
	3.56839	0.225128
	1.12134	0.645476
	0.832722	1.47128
	0.0855122	0.935978
	1.05713	1.79883
	2.21833	1.34436
	1.13837	0.467633
	0.874881	0.271496
	0.956791	1.50565
	1.17255	1.36493
	0.791166	0.208852
	0.797661	0.687633
	0.649882	1.05953
	1.47268	2.21078
	0.864542	0.218684
	1.36869	1.40449
	1.20495	1.62646
	1.09853	1.63951
	1.01229	1.67707
	0.250693	0.789214
	1.23933	2.20598
	0.769016	0.59525
	1.33891	0.365465
	0.193528	0.477792
	1.05404	3.15908
	0.24823	0.871654
	0.356299	0.953662
	0.75997	0.395661
	1.49973	0.662112
	0.489787	0.810129
	0.861098	0.944013
	0.709033	0.362752
	1.2282	0.471695
	0.769763	0.960867
	1.23653	0.396453
	0.38069	0.882835
	0.517704	0.65796
	2.37332	0.694432
	0.903894	0.73638
	0.385169	0.319433
	0.84245	0.522791
	1.26778	1.44597
	0.641055	0.492612
	0.351791	0.420693
	0.611165	0.214077
	1.08428	0.309232
	0.893469	0.159647
	1.01342	1.281
	0.0597929	0.491087
	0.763857	0.119666
	1.41543	0.230682
	0.740168	1.01931
	2.63608	0.334983
	0.293914	1.67535
	0.530321	0.12539
	0.520891	0.666701
	0.852172	1.5805
	0.350713	0.902931
	0.0815329	1.01208
	0.635106	2.56426
	0.583527	1.28492
	2.01999	0.335087
	0.113366	0.579064
	1.74731	1.80154
	1.53448	0.605558
	1.59922	0.427424
	1.50755	0.567611
	1.24729	0.332659
	1.58987	0.170978
	1.28056	0.690433
	0.572497	1.238
	0.642556	0.248737
	1.06183	0.105262
	0.873123	0.0573962
	1.15067	0.222042
	0.956031	0.389459
	0.31066	0.419614
	0.365545	0.518462
	0.628193	1.56775
	0.455015	0.701265
	0.247965	0.648967
	0.839899	0.800951
	1.61045	0.829412
	1.50044	0.667198
	2.5934	0.411444
	0.656053	0.386389
	1.49038	0.353163
	0.317539	0.515685
	0.531689	0.550984
	1.24018	0.410226
	1.24568	1.77089
	0.592506	0.216013
	0.415116	0.225779
	0.609657	0.546948
	1.86518	0.170798
	0.483931	0.102933
	0.639435	0.49617
	1.04026	1.00717
	0.925221	0.602346
	1.62843	0.219587
	0.673553	1.28248
	0.311718	1.09648
	0.693167	0.807072
	0.819934	0.951601
	0.432037	1.33806
	1.8685	0.815206
	1.51957	0.495209
	1.56901	0.568309
	1.39633	0.105705
	0.830246	1.28394
	0.968088	1.55149
	1.32336	0.0509681
	0.987197	0.1135
	1.34946	0.499881
	0.893627	0.366717
	1.32969	0.316029
	0.600847	0.500051
	1.00603	0.596377
	2.28146	0.375032
	0.283552	0.503946
	0.0513582	1.11829
	0.297618	0.043689
	0.229876	0.335457
	1.56218	0.259324
	0.933165	0.303494
	0.634764	0.33172
	0.678347	0.392886
	1.4139	0.391704
	0.940145	0.267832
	0.0688896	0.618039
	0.13065	0.831625
	0.0897756	0.404213
	0.168401	0.357749
	0.391231	0.743148
	0.262839	0.280928
	0.0266911	0.930847
	1.73395	0.816648
	2.35235	1.01674
	2.52467	0.412561
	0.646567	0.090263
	1.21897	0.731518
	1.12182	0.249371
	0.973791	0.738101
	1.07952	0.94398
	0.706401	0.61831
	0.282904	1.97539
	0.326958	0.295497
	1.01203	0.627957
	1.76386	0.377253
	2.49165	0.185576
	0.223398	0.307018
	1.07237	0.836511
	0.9128	0.988095
	0.825222	0.655828
	1.55763	1.27468
	1.25314	0.532722
	0.888801	1.54921
	0.242791	0.953497
	0.591132	0.0604723
	1.19686	0.160066
	0.720098	0.415329
	1.88626	0.561753
	1.06271	0.555186
	1.27706	0.669364
	1.00891	0.344176
	0.735197	1.19478
	1.95937	0.596189
	0.207339	0.831698
	0.776272	0.621148
	1.47799	0.389307
	0.915967	0.157191
	2.2534	0.901549
	0.547753	0.269387
	1.08241	0.636277
	0.799356	0.270424
	0.522443	0.0678789
	0.1054	0.26699
	1.19675	0.0559723
	0.63589	0.369993
	0.649196	0.573403
	0.547515	0.654571
	0.521365	0.98958
	0.748149	0.350241
	0.160773	0.148716
	1.01756	4.05503
	0.508858	1.33207
	0.682597	0.175197
	1.29383	0.722776
	0.866481	0.353546
	0.396542	0.0621491
	2.15326	0.172045
	1.44047	0.401439
	3.28875	0.542538
	1.70202	1.26817
	0.431548	0.588916
	1.10882	0.597003
	1.09026	0.270719
	1.16098	0.623896
	1.00716	0.329773
	1.37391	0.421407
	1.362	0.721542
	0.137181	0.513485
	0.513861	3.14
	1.40745	0.166652
	3.88635	0.688582
	0.789627	2.34374
	0.529511	0.159601
	1.15551	0.821688
	0.612329	0.614491
	1.25461	0.489484
	0.816465	0.0426957
	1.19097	0.528198
	1.6796	2.1013
	0.787097	0.280017
	0.262505	0.229917
	0.468682	0.792219
	0.303523	0.604789
	2.27808	0.776677
	0.581825	0.467243
	1.821	0.877365
	0.661833	0.164114
	1.18921	0.237156
	1.27647	0.742314
	0.733693	0.673621
	0.921315	0.257604
	0.439549	0.17809
	0.478405	0.0880686
	1.50773	0.4501
	0.224085	0.177293
	0.293353	1.06121
	1.85423	0.822064
	0.519226	0.649363
	0.120788	0.511142
	0.491338	0.0860421
	0.283004	0.0545428
	0.836313	0.0647992
	1.25656	0.736269
	1.30599	0.0826962
	1.19492	0.421351
	0.208648	1.59176
	0.856441	1.37366
	1.13685	0.992672
	0.575158	0.482458
	0.744594	0.471538
	0.312072	0.872685
	0.851796	0.195872
	0.660496	1.3416
	0.730626	0.53089
	0.314646	1.28645
	0.97585	0.505107
	1.0383	2.01585
	1.2386	0.281942
	0.73181	0.296836
	0.878601	1.68418
	0.806139	1.06659
	1.42734	1.15047
	1.58321	0.201916
	0.946985	2.41885
	0.613417	0.497247
	1.04281	0.59934
	1.71485	0.381435
	0.390017	0.0607637
	1.47947	0.894488
	2.11447	0.179682
	1.31274	0.324878
	1.02445	0.598242
	1.16874	0.705529
	0.318717	0.791812
	0.605966	0.62933
	0.752714	1.3067
	0.793412	0.995772
	1.06715	0.619212
	1.04841	0.0481285
	0.41542	1.01093
	0.977463	0.10303
	0.862603	0.209753
	0.633722	0.690961
	0.105445	0.103728
	1.02376	1.026
	0.439966	0.58043
	0.424143	0.385542
	1.34412	0.0642109
	1.69678	0.719204
	0.338103	0.558877
	0.798772	0.333369
	0.539383	1.05626
	0.358257	0.60594
	0.136973	0.0893926
	0.558535	0.488052
	0.539825	0.27814
	0.933236	0.307295
	1.14752	0.134862
	0.818615	0.25873
	0.40232	0.0650214
	0.888073	0.666096
	0.256709	0.585585
	1.89329	0.894632
	0.381032	0.212462
	1.24681	0.867147
	0.41938	0.687572
	1.04414	0.640609
	0.543095	1.4365
	0.969762	0.0685752
	0.276219	0.12561
	0.598147	0.25992
	0.629462	0.420801
	1.38235	1.01508
	1.5347	0.390088
	0.713843	0.410351
	1.38523	0.545413
	0.619628	0.373304
	1.37356	1.70814
	0.998553	0.925619
	1.39958	0.498223
	0.60245	1.57979
	1.48013	1.15739
	1.35801	0.219657
	0.652209	1.44995
	1.21575	0.346505
	0.133699	0.10051
	1.56502	0.181753
	1.54671	0.352532
	1.0396	0.0426347
	1.09742	0.892545
	0.349591	0.50643
	0.430643	0.358615
	1.08815	0.559162
	0.873034	0.0749225
	0.552523	2.29987
	1.70202	0.217774
	0.643027	0.193196
	0.293583	0.848198
	0.467018	0.146307
	0.784108	0.727999
	2.37696	0.0849562
	1.04127	0.440112
	0.61899	1.0146
	0.601658	0.10476
	0.681464	1.22346
	1.20873	0.442545
	0.99114	0.859222
	0.847804	1.45907
	1.28188	3.56422
	0.312674	2.26517
	0.887079	1.35596
	0.788853	0.233205
	0.783841	0.116407
	0.912125	0.30166
	0.511874	1.25902
	0.593713	1.16537
	2.11748	0.359422
	0.641276	1.78512
	1.18434	0.149547
	1.30646	0.155135
	0.748649	0.195134
	0.351896	1.08445
	0.974253	0.916205
	0.0476984	0.358233
	0.184344	0.615353
	0.135149	0.271807
	0.165937	0.758
	0.0993659	0.445821
	0.337313	0.193012
	0.767367	1.07461
	0.745086	0.38627
	0.634464	0.83077
	1.30533	0.348104
	0.377645	0.467511
	1.40505	1.82369
	1.31551	1.44686
	1.26559	1.07049
	0.294868	0.432554
	1.6535	0.820939
	0.432594	0.123415
	0.717765	1.08004
	0.479681	0.394406
	0.934225	0.819832
	0.952962	0.481661
	1.61171	0.503776
	0.266234	0.233486
	0.254892	0.151448
	0.774977	0.570459
	0.262121	1.26511
	2.38716	0.856327
	0.731234	1.31664
	0.279861	0.495884
	0.129982	2.1881
	1.02122	1.90314
	2.49358	0.130246
	1.55155	0.0979779
	0.81847	0.123153
	0.874239	0.699429
	0.965755	0.167791
	1.1187	0.262561
	1.11508	0.248477
	1.62356	0.431483
	0.753078	0.192538
	0.896587	0.313253
	1.22511	0.114146
	1.112	0.108741
	0.159228	0.293677
	0.960748	0.530487
	2.32863	0.670304
	0.388866	0.509954
	0.401678	0.430073
	1.14498	0.407341
	0.49113	0.610221
	0.495816	1.76832
	0.48702	0.805731
	0.222227	1.83917
	0.351306	0.339382
	0.985611	1.0287
	1.09202	0.165727
	0.570365	1.18515
	0.20145	0.894819
	1.38377	0.463983
	0.476005	0.931011
	0.434316	1.29016
	0.777869	0.154932
	0.524871	1.15487
	0.681081	0.611864
	0.409791	0.593337
	1.00076	0.225925
	1.06762	0.827019
	0.422251	0.817958
	0.917391	0.784876
	0.0348396	0.365301
	0.291221	0.585058
	0.567922	0.969808
	0.0257956	0.514781
	1.00366	0.655223
	0.486909	0.965133
	0.726512	0.0761252
	0.440086	0.977993
	0.0755128	0.180685
	0.917604	1.01398
	0.34462	1.04784
	0.0497106	0.611931
	1.66599	0.400746
	0.907173	2.53912
	0.839664	0.51088
	0.631059	1.5518
	0.646995	1.01324
	0.139007	2.51687
	0.513699	0.350924
	2.15334	0.24306
	0.0989696	0.219022
	0.555028	0.352445
	0.561338	0.220363
	1.21706	1.4721
	0.399942	0.478108
	1.44068	1.09772
	0.428863	0.820401
	1.08816	0.0482934
	0.749171	0.436534
	1.15426	2.20828
	1.03631	1.11608
	0.564353	0.290356
	0.609969	0.484684
	1.09685	0.298008
	0.921827	0.232392
	1.05101	0.169755
	0.181346	0.482996
	1.0296	0.528369
	1.21815	0.498879
	1.46047	1.85325
	1.01037	1.09157
	2.79765	1.05267
	0.612569	0.953646
	0.31169	0.917624
	0.176158	0.36854
	1.00226	0.358057
	0.599636	0.054828
	0.165388	0.154855
	0.958416	0.87819
	1.2058	0.624876
	0.925784	0.530865
	0.690169	0.826111
	0.731684	0.254412
	0.865412	0.613554
	0.834604	0.597406
	1.1578	0.422044
	0.740768	0.362795
	0.544444	0.671033
	0.572916	0.558798
	1.29575	0.777504
	0.928248	1.29783
	2.16592	0.80977
	0.785287	0.103549
	0.6964	0.317677
	0.577028	0.633963
	1.22316	0.54568
	0.976089	0.15001
	0.149414	0.590403
	0.834003	0.151315
	0.78662	1.54774
	0.317604	1.33106
	0.789626	0.503692
	1.4339	0.350517
	1.00083	0.522078
	1.29119	0.192614
	1.299	0.11397
	0.33405	0.490836
	0.897137	0.095786
	0.351108	1.33476
	1.02434	1.57562
	0.1079	0.734236
	1.1425	0.54247
	1.46175	0.470341
	0.155084	1.65739
	0.168393	0.902443
	0.671112	0.347253
	1.29722	0.845022
	0.796453	0.137396
	0.140049	0.973968
	0.672979	0.383797
	1.06371	0.179953
	0.907507	0.772367
	0.803491	0.417607
	0.146165	0.802859
	0.864275	0.985077
	0.543176	0.260321
	1.14218	3.16797
	2.86074	0.648985
	0.545737	1.59677
	1.74719	0.34536
	0.694275	0.545875
	0.654329	0.256731
	0.93138	0.90878
	1.14914	1.17039
	0.797085	0.494229
	0.145079	0.239204
	0.263543	0.69187
	0.431398	0.362007
	0.903796	0.970052
	0.672837	1.24383
	1.57774	0.599407
	0.646664	0.493362
	0.605269	0.0734126
	1.18082	0.282715
	0.5858	0.182893
	0.880773	0.66435
	0.646588	0.0659415
	0.533108	0.251143
	1.33637	0.112639
	1.77583	0.204035
	0.82194	1.22828
	0.916929	0.496949
	0.45261	0.878924
	0.764751	0.600322
	1.04021	0.991684
	0.955006	1.11942
	0.610434	0.404022
	0.826044	0.146007
	0.632225	0.340071
	0.406548	0.715127
	0.547658	0.198696
	1.17964	0.779364
	0.958653	0.764916
	0.449296	0.912222
	0.353857	0.324204
	0.60221	0.555858
	0.938694	0.514366
	0.570774	0.361824
	1.47694	0.615217
	3.9135	0.049387
	1.48022	0.04527
	1.28632	0.997882
	0.322668	0.730156
	1.25483	0.424569
	0.698344	0.785022
	0.493812	0.72051
	0.45689	0.205919
	0.341994	0.12283
	0.824053	0.134153
	0.861997	0.939566
	0.143511	0.275952
	1.269	2.92257
	1.45107	2.24101
	1.1748	0.214946
	0.765736	0.372001
	0.280677	0.25655
	1.01023	0.379262
	0.526479	0.525311
	0.555796	1.60615
	1.09492	0.849252
	0.782605	0.486368
	0.879964	0.607007
	1.40837	1.52708
	0.34524	2.89117
	1.18553	0.938981
	0.633521	0.477018
	0.482207	0.866306
	0.806424	0.865102
	0.658047	0.542132
	1.40067	1.36034
	1.03158	1.45908
	1.54726	0.594575
	1.07161	0.966857
	0.309243	1.49972
	0.869727	0.835099
	0.0922399	0.353911
	1.48128	0.129582
	0.480483	1.08311
	1.12045	0.239557
	0.57432	0.317193
	3.1732	0.602329
	0.105386	0.136506
	1.68328	0.167567
	1.09139	0.178796
	1.57133	0.700966
	0.996891	0.68985
	0.376566	2.9654
	1.39972	0.481984
	1.40092	1.19981
	1.4529	4.62334
	0.931391	0.275109
	1.41929	3.43254
	0.118789	0.954168
	1.0656	1.83571
	1.36759	1.0712
	1.72505	1.08851
	1.06271	0.546271
	0.486946	0.253214
	0.792619	1.27133
	0.881784	0.133153
	0.994625	0.380397
	0.528603	0.741153
	1.00424	0.945739
	0.796247	0.122586
	0.686337	1.80745
	2.01659	0.130883
	0.17813	1.42038
	0.560999	0.524626
	0.81341	1.80462
	1.50609	1.10953
	0.741642	1.56608
	0.952008	0.333233
	0.351074	0.327608
	0.937776	0.498827
	0.381801	1.9913
	0.76706	0.543676
	0.617304	0.745263
	0.435809	2.84558
	0.16397	0.484192
	4.97268	0.976521
	0.539623	0.974603
	1.25608	0.584817
	1.1989	0.754681
	1.81833	1.1284
	1.07414	1.13826
	1.0308	1.4049
	1.01539	1.69013
	0.574477	0.295929
	1.071	0.254915
	0.989198	0.200017
	2.26078	0.226757
	0.611185	0.118683
	0.0940667	0.372223
	0.816559	0.423143
	0.0286705	1.04513
	0.308735	0.29086
	0.154439	0.342378
	1.09719	0.328885
	2.05007	0.410243
	1.32065	1.11322
	0.256647	2.04952
	1.03333	0.392056
	0.101891	1.30387
	0.27304	1.11762
	0.500277	0.549471
	0.902611	0.955705
	1.24908	1.02635
	0.866897	0.188277
	3.84216	0.329322
	1.91207	0.221583
	0.629776	0.97555
	1.13982	0.502744
	1.60988	0.430481
	1.10718	0.230728
	0.76813	1.03702
	0.710337	1.29716
	0.826751	0.553072
	0.814574	1.40754
	1.28714	1.61766
	0.157132	0.855682
	0.522996	0.404595
	1.44385	0.579119
	0.620093	0.885658
	0.952609	1.44573
	1.19127	0.966039
	0.632444	0.937174
	1.11488	3.5283
	2.36632	2.05757
	0.132575	1.48246
	1.00657	0.0702198
	0.963565	0.240723
	1.66614	0.473509
	1.06419	0.114408
	0.663384	0.729597
	1.35421	0.623108
	1.64208	0.0486764
	0.534078	0.380307
	0.750591	1.07469
	1.42253	0.65635
	2.91463	0.866875
	0.438427	0.408497
	1.03839	0.833433
	1.12445	0.388014
	0.669496	0.695223
	0.92622	0.59075
	0.599748	0.945379
	1.47533	0.417418
	1.52527	0.815415
	2.85183	1.39225
	1.47509	0.330333
	0.850974	0.809093
	1.20133	0.670029
	0.0974126	1.37943
	0.85681	0.758646
	1.4886	1.07067
	0.407025	1.49303
	0.239639	0.839945
	0.551222	1.13414
	0.702382	0.189883
	0.976323	0.832963
	0.530264	0.763108
	0.46962	1.7652
	0.714901	0.92635
	1.21345	0.313959
	0.522626	0.457103
	0.970296	0.140599
	0.626151	0.3501
	0.693841	0.556762
	0.715367	1.18718
	0.0476652	0.492335
	0.508636	0.484027
	1.51534	0.198029
	0.104375	0.608977
	0.838002	0.579264
	0.392185	0.63361
	0.204786	1.07404
	0.139848	0.942001
	0.510367	0.568537
	1.14288	0.282527
	0.271477	0.721576
	0.755538	0.151373
	0.659426	0.640252
	1.15438	0.471318
	3.25787	0.262519
	2.7985	1.69026
	0.143882	1.72579
	2.26375	0.132829
	1.22666	0.911544
	0.750532	0.423688
	1.96511	0.341705
	0.824884	0.554038
	0.708708	2.19339
	0.908254	2.81224
	1.68323	1.09098
	2.47523	0.920183
	0.641296	0.371333
	0.919394	0.781067
	1.1329	1.23094
	0.803889	0.968903
	1.61245	0.495085
	0.64175	0.398995
	2.67833	0.563364
	0.0422492	0.603836
	0.702602	0.581574
	1.26129	0.692981
	1.45017	1.26604
	0.760949	1.57483
	1.04443	0.265292
	0.881357	0.829202
	0.171428	0.43017
	1.55455	0.887377
	2.32298	1.27268
	3.36282	0.0793047
	2.22861	1.0087
	1.61474	0.280444
	2.10395	0.31743
	0.570266	1.81432
	0.998131	3.33168
	1.17382	0.525399
	1.75434	2.89462
	1.5207	0.820293
	0.342619	1.02981
	1.36599	2.09003
	0.832192	2.32587
	0.253744	0.249807
	2.9083	0.658617
	1.52206	0.577554
	1.17721	0.175916
	0.459553	0.275925
	0.468485	0.419535
	0.458973	0.354724
	1.12229	0.767097
	0.944891	0.0565315
	1.5849	0.332148
	4.99748	0.117626
	2.57405	3.26689
	1.49203	1.747
	1.82355	0.173852
	4.70954	0.205872
	2.28239	0.089558
	0.905019	1.86183
	1.51882	0.979069
	1.34286	0.544678
	0.672128	0.360885
	1.15778	0.459899
	0.248431	0.668338
	0.964265	0.351093
	0.858198	1.16808
	1.23301	1.61299
	0.707416	2.29336
	0.870553	0.314352
	0.974732	2.66117
	0.690584	0.78537
	0.473452	0.408801
	1.35602	0.977794
	0.566758	2.36397
	0.731618	0.279668
	4.61006	0.0824361
	0.868233	0.200311
	1.34749	1.02662
	0.152034	0.84015
	0.64853	0.951412
	0.789107	2.00062
	0.96404	2.02061
	0.468596	3.4701
	1.81454	1.11625
	1.9767	2.90916
	1.4743	1.53179
	0.616535	1.35702
	1.84163	0.69789
	0.118796	0.215271
	1.53692	1.27113
	2.51614	0.514421
	2.73365	0.573667
	1.25874	0.710211
	1.59473	1.35566
	2.61742	4.89712
	0.819519	0.433435
	1.95046	1.76537
	0.87885	2.0652
	0.0611333	1.26434
	0.838599	1.74365
	1.59091	2.48303
	0.740764	2.08193
	1.03535	0.0459423
	0.806159	0.34453
	4.99252	0.43798
	0.77317	0.588717
	0.806492	0.306929
	0.566002	0.892302
	0.972263	1.85617
	0.903335	0.577411
	5.28188	0.771385
	3.75611	1.27813
	0.619907	2.65793
	0.0395361	0.538675
	0.679678	0.580346
	0.133932	0.252553
	0.412559	2.35715
	1.30823	0.377611
	1.51678	1.99839
	0.605015	2.32432
	1.0565	1.15069
	2.90983	0.37041
	1.17863	0.871534
	1.72275	0.958729
	0.608464	2.35912
	0.572829	0.607563
	0.636106	0.316357
	1.46362	0.355131
	0.627613	3.0193
	2.12668	0.622282
	2.22727	1.08132
	0.9908	1.00427
	0.782185	1.54452
	1.46517	0.402245
	0.647246	0.777511
	1.6472	0.260205
	0.766436	2.48272
	0.659341	0.235319
	1.02339	2.07038
	1.76258	0.591257
	1.31163	0.861603
	1.13592	1.01996
	1.37925	1.04193
	2.13322	1.60966
	0.644166	0.451303
	0.815091	0.592752
	0.272212	0.41547
	0.851148	1.61019
	1.04602	0.415648
	0.536513	0.898209
	0.662817	3.0963
	0.908101	1.78394
	1.01181	0.287981
	1.31048	1.10823
	1.52761	2.05431
	1.14926	0.442371
	1.25489	3.03216
	2.31213	1.2844
	0.965435	0.0537958
	3.92654	1.50749
	1.95949	2.58107
	3.53096	3.18715
	0.939316	3.85084
	0.602236	0.605563
	1.08582	0.379525
	2.32353	2.76894
	0.602106	1.78049
	1.00659	1.28359
	0.950085	1.86236
	0.456194	2.66427
	0.818137	0.474563
	0.912428	1.09616
	0.491084	3.23205
	1.06444	0.76531
	0.333785	2.33187
	0.986302	0.639668
	1.46616	1.68169
	1.01319	2.91446
	0.722748	1.11024
	0.327798	1.48862
	0.952795	1.18709
	0.243983	2.12884
	1.93723	1.60666
	0.550026	1.19261
	1.25158	0.50466
	0.660886	0.287238
	1.30004	0.70906
	1.6421	1.02477
	0.844283	0.729623
	0.638873	1.12718
	0.715706	0.722151
	0.759738	1.93166
	0.716537	1.99167
	1.61425	1.09522
	0.60432	0.878026
	0.992982	2.50925
	1.27289	0.699162
	0.375195	0.840219
	1.05123	1.86618
	1.34833	1.1309
	4.88947	2.14883
	6.04178	2.67438
	0.44701	2.8663
	0.765158	0.579821
	0.283405	3.17593
	0.670231	0.888178
	1.87768	0.939946
	2.12664	2.76045
	1.3129	2.31858
	1.68185	0.659354
	0.724709	2.16617
	1.03107	0.828715
	0.885752	0.234116
	1.23671	0.271799
	1.88511	0.874068
	0.157353	0.43846
	1.32542	0.285127
	1.63923	0.520787
	0.617019	0.57286
	1.79942	0.802636
	0.614062	3.2894
	0.779525	0.933043
	0.420093	0.787154
	0.514528	0.761167
	2.06935	1.76827
	1.7036	0.853641
	1.19129	0.133919
	0.369416	1.14118
	1.54734	1.02774
	0.141407	1.1048
	1.07212	1.88822
	0.147338	1.25448
	1.5056	0.575177
	0.805014	4.38703
	1.29845	0.694069
	1.31392	1.5334
	1.23478	0.812306
	1.50506	0.46896
	1.05786	0.823161
	0.140492	1.77964
	1.06665	0.853945
	3.01359	0.435216
	0.798253	1.92991
	1.47404	2.11283
	2.42971	0.615564
	0.92438	1.17696
	0.93268	0.51328
	1.23346	1.23243
	0.355263	2.43884
	0.82215	0.366612
	1.68446	2.17481
	1.78656	2.41005
	0.625934	2.28308
	1.18392	4.49002
	0.52733	1.04728
	1.3622	0.376468
	1.22571	0.47349
	0.236065	2.03395
	1.15673	1.68341
	1.55492	0.534482
	0.89269	0.534563
	1.63653	0.643795
	1.92706	1.22496
	0.894929	0.538767
	2.07268	1.11665
	1.39762	1.03457
	1.06867	0.69197
	3.8701	0.738793
	1.3499	0.734496
	0.290908	0.418081
	1.21853	1.19623
	0.744303	0.896301
	0.814319	1.26144
	1.21374	0.463499
	0.435207	2.5891
	1.66957	2.57293
	1.01068	0.423778
	1.76724	0.175522
	0.809992	3.39242
	1.7254	2.44732
	1.1907	1.67063
	2.0753	2.8701
	1.52871	1.18652
	1.09452	1.62006
	0.91771	0.55129
	0.170819	0.823458
	0.917473	0.753825
	1.32979	1.03129
	1.67694	0.996646
	1.95217	0.767937
	1.23222	2.18684
	3.42244	1.98323
	6.37907	2.07396
	2.3996	0.310949
	0.30351	0.538776
	0.346714	0.383285
	0.60958	1.81934
	1.35016	2.43248
	0.579677	0.676304
	0.702484	1.84685
	1.34476	1.31186
	1.89747	0.316767
	1.54661	1.81305
	1.82753	3.26232
	1.02958	1.95532
	3.25623	1.44341
	0.910358	2.16165
	0.841539	3.55076
	0.425701	1.07063
	1.27349	3.76072
	1.96573	2.57115
	0.881206	1.98881
	0.617957	1.04952
	2.36835	1.16755
	0.545156	0.487228
	0.958617	0.510069
	1.5618	0.224872
	1.06539	1.66318
	0.883007	2.48263
	0.151017	0.367236
	1.57234	0.762653
	2.0952	0.353842
	0.816613	1.06506
	1.93344	1.01032
	0.371037	2.04265
	2.13189	2.80087
	1.31355	2.90623
	0.568343	1.41078
	4.72041	2.32692
	5.19547	3.42039
	1.42134	1.67023
	1.83619	1.22342
	1.31961	3.866
	1.15723	2.90077
	0.455942	0.749051
	0.570909	3.2713
	1.55006	1.51672
	0.790741	0.61836
	1.35179	1.02898
	1.07204	3.57456
	1.56403	1.78739
	1.095	0.36709
	1.13662	0.422744
	1.22568	2.76072
	1.65404	4.38678
	2.27109	0.540528
	0.854945	0.432799
	0.621953	1.24352
	1.0679	1.14383
	0.99973	1.01184
	0.707421	1.60729
	0.602544	2.1407
	0.822492	1.31748
	0.266526	1.03752
	0.541095	2.17474
	1.0655	2.61318
	0.271958	0.94645
	3.58737	0.898915
	1.42127	1.80506
	0.390755	1.03652
	1.46154	0.516424
	2.12669	1.08972
	0.710769	1.68391
	0.66038	1.26219
	0.354493	0.342217
	0.626226	0.438988
	1.09731	1.12319
	0.984814	1.25019
	1.05995	0.9724
	2.53006	2.54054
	0.21794	0.983013
	1.21895	1.03183
	2.04747	0.100922
	1.65591	0.726161
	1.21515	2.07544
	0.571447	0.188709
	1.90028	1.14489
	0.153972	0.795021
	2.40984	1.78392
	0.641107	2.33383
	1.62145	1.13349
	1.72584	1.88283
	0.589754	1.30313
	1.21338	4.5709
	0.713879	1.70713
	0.594175	0.599871
	0.344814	1.65053
	1.31205	3.35518
	0.546161	2.51993
	1.19176	3.34395
	0.196188	5.81417
	1.13652	0.695961
	1.52392	2.47905
	0.756019	1.31651
	0.85189	4.87879
	3.9959	0.13391
	0.812811	1.72779
	3.38431	0.12313
	5.80975	1.03572
	1.14131	0.205941
	0.634368	0.735242
	0.563196	0.153677
	1.34814	0.857374
	0.890936	0.684268
	1.25562	0.637957
	0.862503	0.557188
	1.36061	1.44554
	1.43139	0.084543
	1.1751	1.09783
	1.87288	0.89823
	0.694084	1.31733
	0.803553	3.15529
	1.00705	1.33555
	1.155	0.996898
	1.17867	3.52229
	1.46002	0.994943
	0.377233	1.24602
	0.568306	0.78131
	0.398648	0.551494
	0.419615	0.818497
	1.4854	0.337456
	2.05606	0.828854
	1.95703	1.2991
	4.93685	1.63816
	0.215192	0.29213
	0.643916	3.81815
	0.422936	0.73744
	0.504719	0.764308
	0.864317	0.506567
	1.22859	1.36947
	1.08346	1.80201
	0.699849	1.43777
	0.340578	0.969842
	0.856867	0.530083
	1.55051	0.0913823
	1.04979	0.840654
	0.797418	0.160043
	1.05141	2.69122
	0.432786	0.331678
	0.829246	0.729336
	1.49746	0.996453
	0.613676	2.10918
	0.568492	3.35009
	1.17063	0.906717
	0.849867	1.29037
	0.96303	1.27765
	1.11974	1.04798
	1.267	1.78923
	1.48403	0.474355
	1.21702	0.722178
	0.884846	1.52238
	1.8826	1.09006
	0.797454	0.165909
	1.01422	3.63834
	2.30048	0.344637
	1.3704	1.60403
	0.789766	1.54375
	1.56654	1.30215
	0.780788	0.521354
	1.04362	2.49592
	1.00784	1.20362
	2.18926	0.494617
	0.549795	3.08326
	0.760817	0.782737
	0.76219	2.94089
	0.938723	0.992069
	0.55097	0.772647
	0.885183	1.79939
	1.05045	0.0662154
	1.57904	0.139368
	0.755877	0.691372
	0.567816	3.11873
	0.988954	0.728532
	1.91809	2.46212
	0.570047	0.82553
	0.900859	2.85051
	1.86156	0.612192
	0.540758	0.94149
	1.38341	1.50121
	2.18534	1.33666
	0.677396	1.59867
	3.05224	0.815041
	0.892212	2.71811
	1.12229	0.423591
	0.13362	3.93218
	0.557384	2.13529
	1.3052	0.740274
	1.69136	0.183144
	0.666799	1.97401
	0.441315	1.27597
	0.934675	0.379698
	1.02482	1.13796
	0.664129	0.593401
	1.03759	1.99491
	2.32116	0.375116
	0.105972	0.49968
	0.0263603	0.621136
	0.973207	0.280382
	1.04284	0.390421
	0.459765	1.0698
	0.860854	0.527514
	1.22564	2.48947
	2.42599	2.74035
	1.4264	0.974564
	0.597434	1.58826
	1.18524	1.10459
	1.24762	0.874859
	0.192863	1.73704
	1.23818	3.61888
	0.514438	1.65041
	1.21905	1.99421
	0.596378	1.95897
	0.913107	1.44754
	5.86543	0.695477
	7.90931	5.41256
	0.84707	2.06534
	0.690366	0.451623
	1.01222	0.6028
	1.42871	0.10715
	0.194006	0.962034
	1.26284	0.264516
	1.00296	2.86048
	1.36341	1.15449
	2.13546	0.690639
	1.38755	0.55846
	0.965243	4.81532
	0.739856	1.85792
	0.86147	1.07775
	0.816067	1.36407
	1.12188	1.12846
	1.13479	1.45035
	1.25002	4.29597
	2.07749	1.19928
	0.660438	5.8947
	0.907345	1.38377
	2.65615	1.05721
	0.942521	4.78928
	1.25009	0.703495
	0.856171	0.745153
	1.30456	0.953144
	2.83966	1.73572
	1.58239	1.14643
	1.26748	1.43074
	0.568276	2.4902
	2.29715	1.05579
	0.557762	5.75698
	1.27209	2.28505
	0.337724	1.6938
	0.756734	1.23
	1.29804	10.5559
	3.49429	1.08803
	0.389529	0.551245
	1.02287	1.82893
	1.37407	1.20025
	1.72493	2.40994
	0.765045	0.306074
	2.37952	0.225845
	0.919531	0.42423
	0.394763	2.58504
	1.58304	4.52838
	2.90622	3.33771
	1.31707	4.02571
	0.881516	2.41854
	0.786043	0.546742
	1.23853	2.77224
	0.911791	1.82417
	0.630391	5.4391
	5.08925	3.5761
	1.16311	2.59634
	1.87218	1.45346
	0.847339	3.65796
	0.471745	1.85197
	0.588526	1.96358
	1.00892	0.41418
	1.95685	1.52108
	1.21508	1.92429
	0.949093	1.88813
	1.56289	3.11876
	1.51144	1.67261
	3.62695	4.25882
	0.65771	0.576653
	1.05999	1.74132
	1.61242	0.427006
	0.938608	1.2956
	1.43455	0.355812
	0.530392	1.44972
	1.55123	0.515672
	1.85807	1.35604
	0.975186	3.10309
	2.18346	0.939703
	1.39342	2.86179
	1.34578	4.03896
	1.40357	2.35165
	2.32502	1.17428
	1.08962	0.383827
	3.32593	3.39292
	1.23987	2.90223
	1.13739	0.301288
	1.37359	1.12468
	3.72897	2.47795
	1.77999	2.20223
	3.88076	0.619068
	1.42876	1.32041
	3.31207	0.629008
	0.255855	1.23011
	5.49401	1.50464
	1.40403	0.27698
	1.08171	0.322322
	0.623655	3.16455
	1.17598	1.56859
	0.713845	0.731973
	1.70638	1.23299
	1.00938	0.840858
	0.689349	0.668849
	1.40219	1.28831
	1.13961	0.262763
	0.527897	0.734124
	0.828344	1.32726
	1.63531	0.616861
	1.47584	2.99771
	1.55149	1.68321
	2.74335	1.28222
	1.726	0.635187
	0.644274	2.03599
	1.05204	0.397602
	1.62029	1.59026
	0.263267	1.91812
	1.61337	1.8098
	0.0369772	2.35766
	0.510381	0.563625
	0.129828	0.668168
	1.1712	0.642802
	0.862595	0.477353
	4.18604	3.55936
	1.47732	3.53384
	2.08753	1.66353
	1.08342	0.663683
	3.68216	0.523277
	1.88968	0.743515
	0.733624	1.53499
	1.01496	0.266331
	0.790121	0.562948
	0.571149	0.697693
	0.3322	0.85966
	0.604516	1.29744
	0.659874	1.03965
	1.03622	1.25252
	0.754637	1.95996
	4.46921	1.71068
	2.22633	0.47028
	1.61982	0.248351
	1.51298	0.618477
	2.474	0.508203
	0.907454	0.278436
	0.965938	3.8851
	1.41167	2.84965
	3.72211	0.163314
	3.58549	5.50719
	2.50474	2.49564
	1.61454	2.45951
	2.87156	1.92591
	0.191904	1.0551
	1.12782	2.16953
	0.622935	1.18293
	1.47455	0.141069
	4.17274	3.10804
	0.270676	0.83269
	0.278529	1.08274
	1.47758	2.09281
	1.28925	2.40524
	2.03412	3.2773
	1.54098	0.114102
	0.711319	0.443721
	0.676479	1.40882
	1.30578	2.39063
	0.972569	1.90555
	0.399107	0.846399
	0.839972	1.87583
	0.973779	0.512075
	0.372254	0.758031
	0.305729	2.80635
	0.851147	1.83259
	0.940628	4.28309
	1.54588	2.54169
	1.15758	3.62471
	0.425335	2.16405
	2.10462	2.64482
	0.842894	2.58053
	1.47782	0.514092
	1.81936	2.43351
	1.42614	0.84059
	0.803354	0.742715
	2.35906	0.492401
	0.553383	1.28033
	0.307852	4.7033
	1.42196	0.112547
	1.20243	0.991841
	1.50683	0.377665
	1.13434	0.954737
	0.643594	3.2522
	0.866454	0.952557
	0.651848	1.85478
	1.18757	0.440147
	2.23521	2.2278
	2.09002	2.14774
	1.26697	2.31464
	1.70175	1.85332
	3.1333	2.2903
	1.53978	2.20537
	1.45663	2.46935
	0.8608	1.80044
	0.700758	2.69326
	2.19701	1.83943
	1.40216	3.9859
	1.14209	3.31409
	4.39787	2.98672
	1.85788	2.96326
	1.81626	3.73897
	1.10972	1.42201
	1.39462	0.658918
	1.0095	0.617606
	1.30938	6.25999
	1.04599	3.58022
	4.21126	0.613761
	1.73971	2.15304
	1.72847	2.31565
	1.48992	1.43419
	1.13368	1.48794
	1.16514	1.99216
	1.73031	2.41584
	1.18266	1.72873
	2.13951	0.485402
	1.07781	1.13375
	0.555002	1.53027
	0.980162	3.25336
	1.15213	2.36225
	1.4037	2.05742
	1.02498	4.29251
	1.43718	1.60771
	0.705481	0.88117
	1.39934	4.31884
	0.527608	0.43497
	0.758395	0.248636
	1.29304	5.68734
	1.05391	1.83348
	0.639951	1.30089
	0.202713	1.4028
	1.88048	1.10249
	2.12964	4.09029
	0.786407	1.44137
	3.10587	1.93081
	1.49087	1.94685
	1.21113	0.321502
	0.309593	0.643763
	1.56869	1.99991
	0.93442	3.22652
	1.3018	0.634118
	1.22234	1.16726
	2.56452	1.47897
	1.01111	1.05683
	0.524948	1.22503
	1.63246	0.260249
	2.71602	0.55289
	0.653655	1.22304
	2.05531	0.0911437
	0.955392	2.88933
	0.803795	0.427534
	1.76852	3.68949
	1.5278	0.699659
	1.28014	2.87682
	1.15897	3.53884
	1.41463	4.45768
	0.787702	4.76696
	0.563798	1.94982
	0.861004	2.14355
	0.760492	1.41071
	2.26568	0.279585
	1.13999	0.0503583
	0.577145	2.81615
	1.02797	0.589058
	0.891954	2.10468
	1.86431	2.0844
	0.918402	0.429886
	1.24521	2.42226
	2.44216	0.648313
	1.34664	0.883739
	1.01553	1.83359
	0.518821	0.780885
	0.945796	2.49745
	0.689475	2.01684
	1.19888	3.38084
	0.808871	0.797388
	0.113268	0.83268
	0.814447	1.25014
	0.73903	0.457447
	1.01153	0.422167
	0.65503	0.350088
	0.221275	0.161445
	0.742299	2.25006
	0.16769	1.29472
	0.833017	0.0609285
	1.76756	2.99233
	1.2368	0.680815
	0.973052	0.428604
	0.898385	0.482974
	1.28971	0.507083
	0.651835	0.887384
	0.148752	0.670748
	2.70927	1.03614
	0.477129	0.432127
	0.989612	0.125771
	1.71724	0.228219
	0.233954	3.24678
	2.08073	1.35077
	1.5489	0.462658
	1.5804	0.684183
	0.854573	0.515345
	0.877447	1.0726
	1.16493	0.706213
	2.70764	1.9886
	0.710652	1.18976
	1.14709	0.5472
	5.19812	1.76153
	1.38486	0.803161
	1.58794	0.739984
	0.297717	0.813646
	1.51031	2.5395
	1.61754	3.21199
	0.928272	0.877404
	1.01636	0.984493
	1.37563	0.41785
	1.60888	0.430639
	0.972291	0.207006
	1.5651	0.49325
	1.5043	3.18582
	0.756693	4.9401
	0.535337	2.24269
	0.985405	0.993936
	3.48841	1.9306
	1.34339	0.805387
	1.15544	2.24148
	0.278907	0.606249
	0.304588	1.10135
	1.08366	1.57293
	0.664012	0.357236
	0.771526	1.64153
	0.359309	5.28546
	0.487565	2.15924
	0.974217	2.95703
	0.859149	0.392586
	0.36342	1.06863
	0.855234	1.91242
	1.37445	0.582535
	1.12225	0.0687979
	1.58626	0.869097
	0.899059	3.55453
	1.39748	1.84705
	1.16496	3.74625
	0.373715	0.285953
	1.32128	0.777638
	1.41159	0.0970327
	0.970174	0.0954603
	0.688016	0.354146
	2.08022	0.0802007
	2.04941	0.547029
	0.742795	0.288112
	0.799471	3.78732
	0.578183	0.784117
	0.545211	5.94426
	1.42622	1.82359
	0.215056	3.88391
	1.08364	0.93419
	0.965054	0.285124
	1.54766	1.95057
	1.12347	1.03949
	1.52867	0.221499
	0.518113	1.82064
	0.385743	1.46942
	0.685326	0.622324
	1.32289	1.34569
	0.549807	0.682668
	2.04912	2.22094
	1.87756	0.871719
	1.46149	4.23674
	1.22727	0.120559
	0.753797	2.81295
	0.995518	0.605533
	1.30669	0.628253
	0.117308	1.90032
	1.143	1.61112
	1.36911	1.72462
	1.51057	0.550376
	1.41305	2.18585
	1.30393	3.49166
	1.03093	1.05984
	1.46271	0.499614
	2.13362	1.10888
	0.963545	2.94823
	1.45347	1.45191
	0.494333	2.43196
	1.3211	1.64735
	0.585194	0.0874517
	1.61235	0.811947
	1.23433	2.15928
	1.31915	1.45262
	1.22012	1.46233
	1.31597	3.38928
	2.04133	1.36764
	0.377254	6.79119
	0.624603	8.08408
	2.0951	0.797943
	0.657964	5.18688
	0.616638	3.28542
	0.950982	4.17835
	1.12898	4.80904
	1.42203	1.73846
	0.853935	2.30377
	0.827447	3.28401
	1.27482	1.56801
	0.791433	0.944665
	1.12872	2.55198
	1.95584	1.30236
	0.417346	0.857301
	0.758391	1.08339
	1.49824	3.30392
	1.2897	3.25053
	2.04569	0.911374
	0.639538	2.62906
	0.652744	1.85578
	0.607306	0.559101
	0.439215	1.74216
	0.49947	1.37272
	0.192836	0.486104
	0.801691	0.271651
	4.81091	1.71002
	1.47595	1.20426
	2.50314	0.991556
	3.69927	0.397789
	2.21027	1.64896
	0.550018	0.213095
	1.39692	0.0751857
	0.643736	0.764943
	1.03369	9.45974
	1.66188	1.03528
	1.28862	0.260046
	1.85255	2.21109
	0.925438	1.13124
	0.980517	0.949854
	0.545084	0.634487
	0.326072	2.38816
	0.801755	2.57979
	0.124148	3.3565
	0.895752	0.155886
	1.32467	1.00114
	1.71069	2.59164
	4.81001	1.57817
	0.56847	1.11755
	0.702329	1.71588
	0.150665	1.02137
	1.67037	0.256232
	0.715965	0.666764
	0.738178	0.90084
	1.72632	1.10487
	1.4171	0.875911
	6.59696	0.400834
	0.202176	0.255494
	0.43487	1.36117
	0.921869	0.384714
	3.96199	1.78776
	0.595773	1.9047
	0.3923	2.87473
	0.696714	4.47966
	0.280205	1.04044
	0.681141	2.74559
	1.44776	2.42593
	0.623501	2.23586
	2.04098	1.59084
	1.51493	0.727732
	3.42731	0.51497
	1.31099	0.451597
	0.211625	0.886497
	0.773502	0.119123
	1.45406	0.525259
	1.23689	1.16078
	0.801196	0.883935
	1.07192	0.0755794
	1.54647	1.9007
	1.83495	1.7376
	1.29367	0.333017
	1.33834	1.55004
	0.989395	0.280373
	0.593517	2.53461
	0.28268	3.79317
	0.444743	0.206512
	0.584656	0.416855
	2.29619	0.51232
	1.81995	0.687023
	0.207368	1.6411
	0.796503	2.63434
	0.284753	2.08625
	3.23397	0.929618
	0.927739	0.234056
	7.48915	3.85632
	2.92756	0.819036
	1.83735	2.22689
	1.10396	0.430123
	0.823727	1.01229
	0.719223	3.76859
	0.516249	3.24341
	0.167761	2.13772
	0.617509	4.79417
	1.42129	1.77348
	2.55201	0.367058
	1.24375	2.44056
	2.28689	0.802244
	1.13321	1.27778
	0.965283	2.37135
	0.859117	1.63357
	0.357455	3.09177
	2.38749	1.57772
	1.54985	1.43023
	0.963076	1.30714
	0.319053	0.932486
	2.26175	0.127473
	1.30316	0.632134
	1.59515	2.7504
	0.97275	2.79829
	0.662951	3.2928
	0.993304	0.475858
	0.595462	2.37018
	1.10301	2.20622
	0.813129	3.72951
	3.94461	1.89277
	1.21149	3.43842
	1.72201	1.20187
	1.64922	1.72307
	0.735427	0.280003
	0.442981	1.10816
	1.45395	1.17908
	0.992801	2.41841
	1.79968	1.36711
	2.26512	2.58011
	0.920031	1.81552
	1.7932	0.730287
	2.44852	1.44235
	1.59474	2.33472
	3.11149	1.29299
	1.87147	0.405479
	0.479978	2.39534
	0.857491	3.85518
	1.4144	0.199669
	1.15766	0.583033
	0.898543	0.579832
	1.44616	2.12613
	1.73746	0.774804
	0.829263	0.537081
	1.79642	2.05664
	0.991497	0.562569
	0.435109	0.648224
	0.702023	1.28924
	0.582116	0.671453
	0.842875	0.868382
	1.15574	1.93511
	1.88742	1.87627
	3.22029	4.11652
	2.03334	2.39058
	2.88842	3.89767
	1.45718	2.13381
	0.682558	0.890286
	0.366275	2.73535
	1.98731	0.120559
	2.91974	1.02419
	1.17644	0.655892
	0.274767	0.417751
	0.179046	0.114175
	0.802754	0.23401
	1.49725	5.0252
	1.45088	0.385353
	0.94625	0.614348
	0.702147	1.29486
	1.13494	1.22534
	1.07171	0.332686
	0.948987	2.02186
	1.55002	2.28537
	1.53846	0.29507
	1.06597	1.15896
	1.62145	0.579714
	0.834494	1.8525
	1.66089	1.24229
	0.60335	4.75128
	0.832827	1.73404
	2.30987	9.53161
	1.02259	0.0469709
	1.14017	1.89108
	1.15214	0.529698
	0.529657	0.078569
	0.52818	0.462345
	1.74031	0.354148
	2.38484	0.68841
	0.987933	0.869556
	0.941647	0.189243
	2.2718	0.430817
	0.50558	0.676547
	1.86912	0.484306
	2.0257	0.663395
	0.0425472	0.282006
	0.770694	0.673138
	1.62713	0.609143
	1.58786	0.481662
	0.520097	0.521799
	0.439906	1.23965
	1.14563	0.317325
	1.01109	0.496467
	1.32518	0.691601
	0.871766	0.786689
	2.06821	0.316291
	0.145836	0.253925
	0.995948	1.1681
	0.878035	1.70676
	1.09147	0.81279
	0.784077	0.928506
	0.424569	0.435341
	0.797647	1.22812
	1.29842	3.21923
	1.85128	0.774064
	2.00533	1.12349
	1.89653	1.81914
	2.40619	1.06421
	0.698528	0.208146
	1.12673	1.04213
	0.687799	0.732722
	0.669015	3.79101
	1.95523	0.284308
	1.91402	2.44647
	0.548795	0.363119
	0.775322	2.266
	0.960721	1.67504
	0.964979	2.87293
	0.519416	1.60927
	1.43348	0.285646
	1.28322	1.27845
	1.16116	2.57108
	1.64234	1.16657
	1.65404	5.80325
	0.998349	0.605641
	0.878123	0.398673
	0.33828	0.902893
	3.01887	3.18738
	2.12366	1.06758
	0.932737	1.82251
	0.73583	2.08928
	1.43568	1.69148
	0.186292	0.282759
	1.7512	0.277812
	1.57352	1.57957
	1.34135	0.264981
	1.03288	2.90058
	0.347063	0.201009
	1.7831	1.32297
	1.34846	1.84377
	2.58434	0.151872
	0.466867	1.0279
	0.999369	0.579942
	0.658628	0.38633
	1.4796	4.85589
	0.94897	2.42764
	0.167372	0.709048
	1.39121	2.34645
	1.15318	1.87227
	0.986059	0.20836
[truncated: 15,724 more rows]

## Sheet: Fig 4E
	Relative frequency distribution (%), mitochondria volume um3
	Bin Center	Obese Fed Cell 1	Obese Fed Cell 2	Obese Fed Cell 3	Obese Fed Cell 4	Obese Fed Cell 5	Obese Fasted Cell 1	Obese Fasted Cell 2	Obese Fasted Cell 3	Obese Fasted Cell 4	Obese Fasted Cell 5
	0	6.61871	8.24763	9.1805	6.89949	7.995	11.1931	11.4984	14.45	13.0624	11.8
	0.5	26.8106	30.8149	33.999	25.9228	28.6384	33.8868	37.9806	26.8302	33.0431	34.25
	1	33.9089	30.4391	23.1328	30.6076	27.1081	26.968	21.0923	23.1506	21.1418	21
	1.5	18.6091	14.4581	12.9927	16.7518	13.0856	13.1919	12.7201	13.4918	11.6594	11.2
	2	6.57074	6.78402	7.15768	8.63146	7.80762	7.47232	7.54581	8.35569	7.98258	8.1
	2.5	3.54916	3.04589	4.59025	4.00341	4.43473	3.04428	3.84477	5.02108	5.17658	4.95
	3	1.15108	1.87896	2.56743	2.18626	2.99813	1.84502	2.08408	2.79801	2.37059	3.15
	3.5	1.00719	1.20649	2.02282	1.76036	2.31106	0.95326	1.47323	1.60981	1.88679	2.35
	4	0.623501	0.791139	1.16701	1.07893	1.28045	0.615006	0.682716	1.53315	0.870827	1.1
	4.5	0.239808	0.474684	0.778008	0.681431	1.24922	0.246002	0.323392	1.07321	0.628931	0.7
	5	0.479616	0.454905	0.622407	0.454287	0.718301	0.338253	0.215595	0.613262	0.628931	0.6
	5.5	0.0959233	0.375791	0.440871	0.397501	0.62461	0.123001	0.14373	0.459946	0.290276	0.25
	6	0.143885	0.217563	0.440871	0.28393	0.499688	0.0615006	0.14373	0.268302	0.387034	0.25
	6.5	0.0959233	0.158228	0.103734	0.0851789	0.249844	0.0615006	0.107797	0.0766577	0.290276	0.05
	7	0	0.158228	0.103734	0.0851789	0.281074	0	0.0359324	0.153315	0.145138	0.05
	7.5	0.0479616	0.0791139	0.103734	0.028393	0.218613	0	0.0359324	0	0.0967586	0
	8	0.0479616	0.118671	0.0518672	0.0851789	0.124922	0	0	0	0.0967586	0.05
	8.5	0	0.039557	0.233402	0	0.0312305	0	0	0	0	0
	9	0	0.0197785	0.0259336	0	0.062461	0	0.0359324	0.0383289	0.0483793	0
	9.5	0	0.0593354	0.129668	0	0.0936914	0	0.0359324	0	0	0.1
	10	0	0.0593354	0.0259336	0	0	0	0	0.0383289	0.0483793	0
	10.5	0	0.039557	0.0518672	0.028393	0	0	0	0	0	0.05
	11	0	0.0197785	0.0259336	0	0.0312305	0	0	0	0.0967586	0
	11.5	0	0	0.0259336	0	0.0312305	0	0	0	0	0
	12	0	0.0197785	0	0.028393	0	0	0	0	0	0
	12.5	0	0	0	0	0	0	0	0	0	0
	13	0	0	0	0	0.0312305	0	0	0	0	0
	13.5	0	0.039557	0	0	0	0	0	0	0	0
	14	0	0	0	0	0	0	0	0	0	0
	14.5	0	0	0	0	0.0312305	0	0	0	0	0
	15	0	0	0	0	0	0	0	0.0383289	0	0
	15.5	0	0	0	0	0.0312305	0	0	0	0	0
	16	0	0	0	0	0	0	0	0	0	0
	16.5	0	0	0	0	0	0	0	0	0	0
	17	0	0	0	0	0	0	0	0	0.0483793	0
	17.5	0	0	0	0	0	0	0	0	0	0
	18	0	0	0	0	0	0	0	0	0	0
	18.5	0	0	0	0	0	0	0	0	0	0
	19	0	0	0	0	0	0	0	0	0	0
	19.5	0	0	0	0	0	0	0	0	0	0
	20	0	0	0	0	0.0312305	0	0	0	0	0
	20.5	0	0	0	0	0	0	0	0	0	0
	21	0	0	0	0	0	0	0	0	0	0
	21.5	0	0	0	0	0	0	0	0	0	0
	22	0	0	0	0	0	0	0	0	0	0
	22.5	0	0	0.0259336	0	0	0	0	0	0	0

## Sheet: Fig 4F
	Obese
	Mitochondria Sphericity
	Fed	Fasted
	0.47793	0.666037		Unpaired t test	Fed vs Fasted
	0.648771	0.592108		P value	<0.0001
	0.554316	0.663192		P value summary	****
	0.658242	0.649036
	0.424497	0.425194			Fed	Fasted
	0.574418	0.524294		Mean	0.5571	0.5462
	0.629455	0.657883		Std. Deviation	0.08651	0.09207
	0.602424	0.469602		Std. Error of Mean	0.0006499	0.0008166
	0.634472	0.570986		Number of values	17721	12712
	0.587189	0.52929
	0.434861	0.506526
	0.634726	0.438664
	0.657465	0.560123
	0.654228	0.617331
	0.616119	0.512592
	0.555891	0.468646
	0.645741	0.586413
	0.594125	0.663118
	0.464437	0.662165
	0.636282	0.490259
	0.631712	0.447178
	0.595719	0.631314
	0.642087	0.622296
	0.652185	0.559538
	0.505048	0.640333
	0.59034	0.573146
	0.655106	0.618661
	0.583174	0.595402
	0.641509	0.571777
	0.560404	0.642146
	0.39232	0.658027
	0.636405	0.613084
	0.629089	0.549378
	0.497736	0.61934
	0.624457	0.609921
	0.632862	0.534047
	0.653313	0.343385
	0.656536	0.502547
	0.391234	0.523927
	0.653471	0.422016
	0.465016	0.659159
	0.601956	0.523694
	0.5451	0.451228
	0.617931	0.537569
	0.518676	0.643624
	0.661305	0.3936
	0.524747	0.526257
	0.546273	0.50146
	0.489104	0.661874
	0.63638	0.65689
	0.647834	0.65245
	0.651474	0.418014
	0.640415	0.658093
	0.595916	0.646401
	0.613332	0.56006
	0.650377	0.454598
	0.625455	0.543208
	0.64452	0.564988
	0.65601	0.632187
	0.583851	0.461842
	0.563342	0.564353
	0.648683	0.552223
	0.583456	0.564863
	0.601901	0.546481
	0.639748	0.636751
	0.652679	0.526843
	0.591931	0.469968
	0.587177	0.641662
	0.513319	0.618723
	0.510833	0.46849
	0.612559	0.476141
	0.652066	0.492471
	0.614747	0.66078
	0.651951	0.595439
	0.513922	0.541248
	0.626503	0.524508
	0.50679	0.329755
	0.625165	0.434385
	0.602894	0.484916
	0.503019	0.469721
	0.623067	0.628437
	0.580788	0.506275
	0.657214	0.640041
	0.655697	0.478643
	0.530828	0.57315
	0.644316	0.620218
	0.541353	0.65635
	0.614392	0.556694
	0.504581	0.531021
	0.635943	0.645165
	0.627758	0.597931
	0.645159	0.5141
	0.644971	0.439734
	0.616277	0.659563
	0.610256	0.514364
	0.547705	0.490445
	0.545769	0.394846
	0.653523	0.455305
	0.620604	0.537506
	0.514296	0.417113
	0.6415	0.634228
	0.596866	0.61325
	0.621408	0.640549
	0.602568	0.358241
	0.554104	0.474803
	0.630083	0.42526
	0.650365	0.611494
	0.636769	0.492052
	0.654238	0.564985
	0.647469	0.630745
	0.656296	0.475533
	0.614789	0.628894
	0.63707	0.583311
	0.601457	0.664146
	0.633647	0.607523
	0.550427	0.593024
	0.489211	0.656026
	0.670168	0.645861
	0.655476	0.657311
	0.629446	0.643225
	0.651836	0.434492
	0.659988	0.608127
	0.645027	0.57895
	0.645069	0.530918
	0.647817	0.478396
	0.612006	0.442706
	0.566662	0.458508
	0.596989	0.561075
	0.636619	0.51482
	0.56574	0.530054
	0.654828	0.530978
	0.61381	0.65873
	0.649332	0.518569
	0.647603	0.406882
	0.443186	0.604548
	0.65136	0.451756
	0.54928	0.528168
	0.669231	0.516768
	0.657257	0.421479
	0.541445	0.517424
	0.44005	0.651914
	0.484916	0.655702
	0.528027	0.547216
	0.64884	0.653544
	0.621051	0.658854
	0.641839	0.650472
	0.654013	0.665789
	0.556581	0.445548
	0.597782	0.595848
	0.653805	0.55839
	0.64797	0.458793
	0.603825	0.468009
	0.604379	0.554621
	0.603635	0.657007
	0.628487	0.660638
	0.641827	0.647381
	0.558182	0.65542
	0.583991	0.504203
	0.498655	0.59159
	0.646715	0.599474
	0.643659	0.588934
	0.579789	0.657881
	0.537369	0.610726
	0.48403	0.661081
	0.645111	0.655164
	0.569729	0.657676
	0.445626	0.659817
	0.599586	0.644701
	0.542811	0.628183
	0.61493	0.491515
	0.652685	0.635743
	0.607005	0.679701
	0.606779	0.463251
	0.4943	0.426148
	0.641556	0.504505
	0.641643	0.630495
	0.636044	0.552399
	0.639293	0.622943
	0.609631	0.548714
	0.656236	0.475045
	0.358885	0.556708
	0.640009	0.564097
	0.648561	0.486529
	0.655209	0.524148
	0.51473	0.61237
	0.567149	0.566399
	0.594233	0.536715
	0.653201	0.530252
	0.647529	0.482071
	0.656841	0.388477
	0.627454	0.435673
	0.630551	0.614195
	0.469358	0.462595
	0.655495	0.586296
	0.636042	0.611494
	0.654166	0.647274
	0.566736	0.630332
	0.465211	0.652738
	0.650961	0.500788
	0.534684	0.570053
	0.641043	0.591366
	0.652054	0.653563
	0.601433	0.509364
	0.636853	0.657588
	0.656218	0.649888
	0.650944	0.658569
	0.660068	0.651174
	0.60625	0.408541
	0.538148	0.612601
	0.492222	0.551313
	0.5271	0.649002
	0.538206	0.662065
	0.553179	0.596699
	0.549129	0.659899
	0.478354	0.630092
	0.592718	0.603453
	0.485898	0.591475
	0.498437	0.657432
	0.650499	0.510807
	0.654053	0.456153
	0.607631	0.543846
	0.573526	0.63421
	0.653596	0.494169
	0.666034	0.539692
	0.643545	0.467068
	0.656449	0.659818
	0.655165	0.620343
	0.565065	0.612747
	0.47872	0.367573
	0.464875	0.617321
	0.647515	0.499278
	0.530398	0.644229
	0.645214	0.555471
	0.589904	0.485913
	0.633577	0.646696
	0.625223	0.482766
	0.634878	0.53227
	0.657244	0.409969
	0.644156	0.661203
	0.59594	0.428453
	0.625288	0.529706
	0.654553	0.553615
	0.620062	0.634981
	0.590004	0.647712
	0.621546	0.586357
	0.549154	0.587636
	0.417209	0.514746
	0.644304	0.618997
	0.570383	0.642414
	0.636612	0.654001
	0.549467	0.496371
	0.615278	0.663531
	0.631279	0.578362
	0.582425	0.660202
	0.650845	0.522769
	0.656452	0.673109
	0.561596	0.569632
	0.651266	0.588374
	0.5368	0.59282
	0.654285	0.614417
	0.60859	0.52029
	0.644322	0.620718
	0.659081	0.563288
	0.569655	0.447078
	0.638563	0.515277
	0.651885	0.643175
	0.64972	0.634741
	0.650472	0.441898
	0.599987	0.569438
	0.479954	0.537827
	0.640745	0.659266
	0.508028	0.66259
	0.603093	0.5181
	0.635283	0.531498
	0.657397	0.658693
	0.55355	0.51352
	0.650338	0.504224
	0.654389	0.639651
	0.647347	0.653158
	0.540868	0.548443
	0.64981	0.610611
	0.636714	0.446502
	0.510135	0.587404
	0.543005	0.514923
	0.656431	0.456067
	0.628207	0.656843
	0.619507	0.537163
	0.655445	0.512993
	0.650455	0.492521
	0.650119	0.633182
	0.647722	0.643953
	0.619468	0.436888
	0.64378	0.646778
	0.363779	0.639456
	0.627852	0.584667
	0.642065	0.641869
	0.561616	0.626294
	0.574125	0.627119
	0.573298	0.603608
	0.598403	0.617098
	0.655625	0.571608
	0.648348	0.574169
	0.654204	0.490995
	0.640689	0.59404
	0.623895	0.535445
	0.651985	0.372924
	0.533973	0.495665
	0.660436	0.660287
	0.581942	0.559481
	0.513767	0.61056
	0.650919	0.524585
	0.657075	0.607604
	0.646058	0.43581
	0.617954	0.535134
	0.575984	0.518034
	0.591185	0.552164
	0.599255	0.366969
	0.621636	0.576893
	0.65138	0.471439
	0.625232	0.458252
	0.644116	0.497108
	0.651367	0.650596
	0.657477	0.615152
	0.565356	0.593034
	0.651756	0.636491
	0.647069	0.486193
	0.653172	0.656534
	0.654455	0.461274
	0.520513	0.657404
	0.633438	0.400508
	0.579288	0.659499
	0.556778	0.649462
	0.627951	0.515777
	0.532652	0.580124
	0.62353	0.461673
	0.628501	0.656601
	0.63428	0.386657
	0.646561	0.636679
	0.617066	0.390277
	0.601225	0.658396
	0.565199	0.327579
	0.504701	0.561838
	0.643097	0.631446
	0.613293	0.648415
	0.58001	0.648067
	0.55607	0.619883
	0.64822	0.558609
	0.658196	0.659603
	0.650156	0.455795
	0.64953	0.633249
	0.600966	0.582326
	0.655493	0.508537
	0.602139	0.503066
	0.633254	0.546412
	0.66132	0.588391
	0.591237	0.599968
	0.555905	0.578574
	0.558898	0.418775
	0.648194	0.469883
	0.57106	0.540072
	0.458143	0.60054
	0.461986	0.612252
	0.634973	0.557712
	0.507084	0.647693
	0.648092	0.456108
	0.543621	0.631329
	0.63219	0.505887
	0.605159	0.434369
	0.657088	0.641908
	0.65467	0.673265
	0.605279	0.635604
	0.590728	0.675793
	0.652965	0.526603
	0.642124	0.507814
	0.654226	0.617817
	0.399629	0.560337
	0.591319	0.65688
	0.584106	0.589166
	0.62058	0.427046
	0.553569	0.59902
	0.540542	0.551023
	0.660379	0.464534
	0.64878	0.534731
	0.621151	0.607097
	0.647367	0.54024
	0.621673	0.560179
	0.556411	0.658283
	0.616511	0.660745
	0.636073	0.587485
	0.646687	0.638846
	0.633834	0.443662
	0.64831	0.560979
	0.646165	0.619369
	0.54499	0.43714
	0.583995	0.45847
	0.507737	0.602517
	0.560665	0.436617
	0.649381	0.662329
	0.392987	0.461562
	0.633847	0.563552
	0.617299	0.565274
	0.64458	0.503426
	0.62245	0.479552
	0.541819	0.414051
	0.577668	0.622056
	0.596344	0.652672
	0.626328	0.577048
	0.638781	0.413085
	0.5841	0.590099
	0.652646	0.631341
	0.641438	0.500357
	0.634456	0.595391
	0.656707	0.550647
	0.543825	0.342755
	0.636632	0.649416
	0.650811	0.555687
	0.649402	0.659645
	0.637555	0.537007
	0.627221	0.572425
	0.641725	0.471355
	0.613012	0.524049
	0.557625	0.379867
	0.65429	0.446467
	0.617102	0.548614
	0.622646	0.645218
	0.650218	0.560643
	0.611453	0.61071
	0.633557	0.464789
	0.640628	0.485097
	0.47548	0.663874
	0.646499	0.494174
	0.626585	0.656583
	0.645896	0.577147
	0.629957	0.487947
	0.652013	0.511937
	0.65019	0.501144
	0.449325	0.651115
	0.552358	0.639882
	0.500344	0.629392
	0.643359	0.606116
	0.629044	0.6566
	0.644563	0.566549
	0.648998	0.595078
	0.655352	0.643481
	0.660375	0.622058
	0.640131	0.633309
	0.649038	0.661206
	0.623534	0.459779
	0.620786	0.450436
	0.646202	0.520886
	0.455408	0.613056
	0.556622	0.570864
	0.629616	0.445095
	0.649624	0.499667
	0.650684	0.625702
	0.655228	0.481888
	0.657185	0.650954
	0.563268	0.653291
	0.650674	0.647635
	0.660192	0.621894
	0.653589	0.62547
	0.655466	0.488112
	0.584375	0.564011
	0.526531	0.575195
	0.507257	0.649662
	0.638644	0.526077
	0.578747	0.460537
	0.48879	0.653321
	0.632725	0.51707
	0.594034	0.600989
	0.643224	0.532005
	0.637242	0.439758
	0.608043	0.659636
	0.646121	0.62479
	0.642289	0.513467
	0.653629	0.653398
	0.630065	0.601736
	0.640677	0.430813
	0.621446	0.574205
	0.652273	0.570898
	0.646068	0.54864
	0.462572	0.580205
	0.600737	0.658549
	0.537783	0.658578
	0.507765	0.645872
	0.627857	0.652245
	0.660498	0.425378
	0.656547	0.552089
	0.640957	0.439445
	0.641927	0.643143
	0.634942	0.501236
	0.598381	0.663973
	0.557853	0.527067
	0.655061	0.560782
	0.572162	0.665533
	0.651309	0.497573
	0.650934	0.60569
	0.635033	0.453689
	0.6484	0.498424
	0.650399	0.540219
	0.580987	0.491376
	0.616634	0.653853
	0.64788	0.556838
	0.651825	0.542508
	0.649064	0.481994
	0.358843	0.64997
	0.571935	0.588793
	0.521894	0.562838
	0.426206	0.658937
	0.472283	0.65761
	0.647002	0.518306
	0.645586	0.476391
	0.651597	0.551053
	0.464571	0.639398
	0.584711	0.535679
	0.442387	0.507667
	0.582094	0.624224
	0.553606	0.652751
	0.654913	0.446607
	0.635764	0.546307
	0.64928	0.505465
	0.623205	0.582539
	0.645589	0.409955
	0.652065	0.663306
	0.487716	0.657168
	0.639278	0.566373
	0.65214	0.590109
	0.650589	0.588495
	0.641583	0.575512
	0.651092	0.595562
	0.643753	0.549346
	0.630399	0.616492
	0.650577	0.623873
	0.617292	0.629545
	0.536952	0.423848
	0.646172	0.527012
	0.651515	0.414772
	0.517561	0.641215
	0.540213	0.412142
	0.607966	0.632344
	0.64961	0.425738
	0.58439	0.655668
	0.617158	0.611565
	0.626362	0.649104
	0.597648	0.495157
	0.645719	0.445487
	0.471691	0.546527
	0.614613	0.583708
	0.655678	0.614278
	0.650086	0.643025
	0.618613	0.646024
	0.652652	0.602838
	0.643464	0.656518
	0.645136	0.588445
	0.623725	0.480887
	0.600422	0.652106
	0.650802	0.607185
	0.579033	0.659192
	0.650775	0.63205
	0.623297	0.654611
	0.596074	0.605851
	0.651771	0.562087
	0.591988	0.643885
	0.631216	0.651047
	0.635238	0.582309
	0.622095	0.464442
	0.536988	0.567985
	0.628362	0.600878
	0.633773	0.596856
	0.54353	0.661311
	0.594809	0.6615
	0.639165	0.655309
	0.594612	0.654828
	0.618588	0.555869
	0.643135	0.576329
	0.640655	0.509149
	0.637224	0.656248
	0.492036	0.628168
	0.643896	0.639987
	0.562504	0.623928
	0.607994	0.530659
	0.650174	0.560522
	0.64201	0.53787
	0.539535	0.465061
	0.644101	0.427769
	0.658686	0.491614
	0.639937	0.499343
	0.63394	0.640248
	0.400693	0.476191
	0.663231	0.558137
	0.667597	0.653049
	0.599633	0.596048
	0.531552	0.490316
	0.623518	0.533454
	0.650496	0.496541
	0.639036	0.516265
	0.659342	0.602622
	0.614999	0.652234
	0.637058	0.627548
	0.642262	0.527021
	0.651515	0.66285
	0.539208	0.392708
	0.480972	0.608946
	0.656094	0.460772
	0.493058	0.65888
	0.652704	0.652624
	0.655197	0.477245
	0.643514	0.629375
	0.494287	0.492259
	0.518951	0.654267
	0.613001	0.652326
	0.457617	0.569012
	0.547585	0.629608
	0.541702	0.548943
	0.548579	0.449041
	0.528784	0.636588
	0.644936	0.496536
	0.514224	0.514967
	0.580669	0.462829
	0.648799	0.569028
	0.624347	0.517756
	0.561729	0.494357
	0.651814	0.555769
	0.616349	0.534863
	0.483882	0.639487
	0.563013	0.542229
	0.438848	0.645243
	0.532145	0.587606
	0.583529	0.652452
	0.571695	0.609726
	0.503271	0.496019
	0.65235	0.653417
	0.602031	0.623786
	0.648549	0.649926
	0.648565	0.540158
	0.614593	0.58415
	0.605393	0.637023
	0.65324	0.550068
	0.649067	0.556109
	0.647928	0.527595
	0.64439	0.602228
	0.617837	0.628025
	0.612478	0.6456
	0.617919	0.571333
	0.492992	0.544156
	0.53179	0.489491
	0.630973	0.471437
	0.607336	0.491678
	0.623902	0.612561
	0.631219	0.556247
	0.53072	0.449773
	0.62299	0.534533
	0.519149	0.607037
	0.507886	0.557356
	0.653287	0.571496
	0.560365	0.659116
	0.57121	0.395346
	0.493042	0.463987
	0.623836	0.661022
	0.64849	0.657517
	0.654681	0.649141
	0.598483	0.654095
	0.621778	0.637133
	0.658531	0.521778
	0.601184	0.544127
	0.608593	0.659293
	0.643907	0.637981
	0.502355	0.444696
	0.65573	0.380571
	0.600307	0.650426
	0.642415	0.653082
	0.607895	0.594349
	0.649808	0.445723
	0.645308	0.639596
	0.62263	0.485244
	0.644312	0.565687
	0.584736	0.649432
	0.612064	0.581867
	0.646433	0.501098
	0.606646	0.516538
	0.647874	0.530693
	0.633894	0.464817
	0.6384	0.460747
	0.622102	0.669743
	0.647024	0.635749
	0.415926	0.610844
	0.368983	0.655306
	0.652438	0.582111
	0.646499	0.565388
	0.645177	0.616493
	0.555301	0.600313
	0.626164	0.454718
	0.643078	0.65099
	0.64309	0.608716
	0.548909	0.362973
	0.647544	0.567275
	0.553597	0.436371
	0.658805	0.633009
	0.643145	0.541677
	0.6496	0.627229
	0.65474	0.512192
	0.635029	0.620888
	0.652779	0.659557
	0.604645	0.486883
	0.652093	0.654507
	0.594275	0.654081
	0.633361	0.596274
	0.554961	0.553495
	0.666	0.500793
	0.654031	0.535014
	0.557274	0.530668
	0.646642	0.51881
	0.649915	0.660693
	0.648407	0.470295
	0.626862	0.524954
	0.62535	0.446975
	0.583812	0.653551
	0.491636	0.611806
	0.655697	0.600706
	0.647849	0.442761
	0.651696	0.640305
	0.587864	0.597221
	0.552237	0.394053
	0.64754	0.661017
	0.482607	0.539158
	0.635614	0.533325
	0.641433	0.640283
	0.627925	0.665079
	0.590809	0.574481
	0.624241	0.573727
	0.505056	0.455762
	0.646275	0.528559
	0.551229	0.651739
	0.650624	0.660491
	0.644199	0.653864
	0.496948	0.632385
	0.641374	0.583469
	0.610981	0.579478
	0.638744	0.657946
	0.4734	0.632016
	0.622661	0.589582
	0.642944	0.645185
	0.638234	0.655761
	0.521014	0.646381
	0.59294	0.567033
	0.643852	0.431872
	0.654798	0.657791
	0.658884	0.552425
	0.583331	0.578486
	0.649979	0.566308
	0.625946	0.547716
	0.644633	0.565939
	0.648689	0.588169
	0.461265	0.663667
	0.472659	0.471461
	0.650756	0.576675
	0.619912	0.526831
	0.644628	0.66434
	0.625914	0.655504
	0.642515	0.461868
	0.648374	0.540736
	0.654086	0.514092
	0.650961	0.514233
	0.65455	0.422424
	0.617436	0.560203
	0.655517	0.640733
	0.625918	0.556143
	0.65015	0.49208
	0.598351	0.496513
	0.552766	0.623198
	0.435647	0.56362
	0.590742	0.370819
	0.504328	0.487377
	0.563737	0.41978
	0.608378	0.500626
	0.619634	0.580351
	0.630031	0.620065
	0.652653	0.591108
	0.65918	0.544006
	0.593874	0.565718
	0.608825	0.461793
	0.534312	0.649799
	0.54923	0.452638
	0.558768	0.581427
	0.531349	0.552214
	0.651103	0.459997
	0.631142	0.560773
	0.650364	0.662019
	0.617026	0.654004
	0.651396	0.651746
	0.650883	0.512296
	0.618992	0.637828
	0.60226	0.433121
	0.494664	0.556531
	0.601275	0.647796
	0.633519	0.535994
	0.609546	0.613791
	0.646096	0.578693
	0.602792	0.506696
	0.606982	0.548644
	0.488802	0.539704
	0.650203	0.615754
	0.639899	0.619827
	0.614616	0.628409
	0.491771	0.569787
	0.620993	0.571205
	0.609372	0.451031
	0.653007	0.587102
	0.601528	0.639471
	0.648619	0.509976
	0.520738	0.661416
	0.504102	0.663743
	0.590535	0.653514
	0.65315	0.562797
	0.406314	0.630651
	0.429614	0.572823
	0.556687	0.660283
	0.628454	0.567642
	0.637746	0.563337
	0.653075	0.644883
	0.449576	0.452021
	0.643923	0.540031
	0.560085	0.660367
	0.636408	0.645244
	0.658229	0.552136
	0.653876	0.659556
	0.652574	0.41988
	0.565503	0.632958
	0.415131	0.491041
	0.520717	0.462084
	0.506765	0.389261
	0.572934	0.571639
	0.581903	0.573301
	0.654919	0.640329
	0.471812	0.656292
	0.658224	0.651847
	0.631046	0.441888
	0.647279	0.42368
	0.471504	0.539654
	0.495288	0.64651
	0.498937	0.623718
	0.651656	0.546781
	0.620731	0.469781
	0.567175	0.559527
	0.497139	0.645809
	0.656684	0.571119
	0.496783	0.57007
	0.578885	0.638193
	0.648708	0.607051
	0.65479	0.621571
	0.656486	0.56482
	0.650117	0.493313
	0.625997	0.655273
	0.556558	0.512547
	0.505946	0.549138
	0.520816	0.459849
	0.493323	0.603874
	0.442938	0.449724
	0.502098	0.478854
	0.605738	0.655193
	0.637589	0.490893
	0.647345	0.479198
	0.576197	0.371032
	0.619519	0.659109
	0.599997	0.373925
	0.569597	0.474272
	0.536032	0.537188
	0.63822	0.43576
	0.61949	0.424169
	0.656753	0.655457
	0.51378	0.594763
	0.595044	0.661452
	0.645679	0.652741
	0.635333	0.588427
	0.642071	0.642761
	0.596511	0.655139
	0.60967	0.458094
	0.593096	0.572829
	0.423031	0.648491
	0.425357	0.519209
	0.562847	0.386917
	0.656785	0.427515
	0.430251	0.492495
	0.464567	0.515079
	0.462107	0.591206
	0.594924	0.503241
	0.608083	0.52371
	0.486204	0.57374
	0.654407	0.667112
	0.671914	0.553856
	0.559325	0.600889
	0.652711	0.642413
	0.579343	0.461794
	0.53371	0.469833
	0.648133	0.441749
	0.645054	0.660752
	0.630314	0.377337
	0.653875	0.640815
	0.652316	0.658435
	0.627882	0.51633
	0.606288	0.4356
	0.581622	0.651715
	0.53497	0.492414
	0.654672	0.506137
	0.658268	0.460899
	0.6035	0.516477
	0.633877	0.436035
	0.637863	0.362381
	0.647372	0.392343
	0.446384	0.347196
	0.557708	0.540843
	0.514606	0.313158
	0.608601	0.447636
	0.600878	0.510415
	0.521363	0.530721
	0.646334	0.664149
	0.619072	0.477359
	0.393605	0.642051
	0.44567	0.630972
	0.533666	0.642975
	0.555176	0.423311
	0.558754	0.271586
	0.620964	0.661035
	0.495777	0.37586
	0.59886	0.378561
	0.610039	0.479842
	0.6188	0.424153
	0.515001	0.374154
	0.655776	0.463344
	0.640087	0.452086
	0.653441	0.528528
	0.449534	0.54139
	0.622879	0.607125
	0.565063	0.540255
	0.655498	0.439446
	0.655178	0.467892
	0.642979	0.556819
	0.437107	0.611661
	0.521675	0.530464
	0.559826	0.395641
	0.447233	0.616864
	0.64273	0.646288
	0.446299	0.580835
	0.564636	0.402643
	0.584815	0.544482
	0.547381	0.374962
	0.640082	0.433212
	0.639896	0.522349
	0.483754	0.599726
	0.649294	0.519177
	0.429745	0.551425
	0.594878	0.431186
	0.540609	0.540096
	0.380641	0.613436
	0.59096	0.612072
	0.59572	0.376702
	0.486655	0.549595
	0.503466	0.493113
	0.478551	0.496391
	0.614565	0.472506
	0.578162	0.469292
	0.532656	0.621838
	0.564377	0.517239
	0.650486	0.39557
	0.627386	0.583184
	0.660296	0.454221
	0.500751	0.531427
	0.622113	0.595309
	0.573915	0.543649
	0.628551	0.520947
	0.493165	0.520315
	0.653796	0.658441
	0.61094	0.630209
	0.651939	0.652852
	0.592587	0.475162
	0.609483	0.612494
	0.648983	0.562557
	0.651157	0.372657
	0.57876	0.401241
	0.615151	0.6316
	0.595482	0.521643
	0.4922	0.431652
	0.600729	0.547205
	0.561836	0.362741
	0.560001	0.477278
	0.63179	0.571673
	0.475395	0.421102
	0.588223	0.409964
	0.454256	0.397711
	0.623491	0.350935
	0.546065	0.62477
	0.454199	0.656589
	0.410008	0.346627
	0.627522	0.407499
	0.607206	0.540865
	0.631267	0.44285
	0.645262	0.38074
	0.641292	0.653745
	0.53034	0.547227
	0.649527	0.331906
	0.626586	0.483904
	0.649458	0.401592
	0.642952	0.595144
	0.58344	0.406958
	0.653924	0.339394
	0.610858	0.484847
	0.657573	0.484289
	0.500178	0.429806
	0.637093	0.442418
	0.497405	0.461612
	0.62804	0.489084
	0.601588	0.6302
	0.658884	0.483824
	0.626901	0.560831
	0.589845	0.541154
	0.632972	0.586659
	0.650662	0.461689
	0.644895	0.645361
	0.631438	0.520168
	0.650879	0.440198
	0.62301	0.468625
	0.654822	0.579562
	0.550887	0.381116
	0.536035	0.490536
	0.657888	0.598116
	0.632508	0.413029
	0.650853	0.462299
	0.416299	0.417901
	0.38605	0.370493
	0.596403	0.368174
	0.617638	0.61671
	0.628943	0.366681
	0.610753	0.543919
	0.524813	0.527008
	0.641031	0.367074
	0.649961	0.362488
	0.480682	0.613924
	0.641237	0.394561
	0.654086	0.545356
	0.645338	0.629365
	0.606982	0.483052
	0.471225	0.503096
	0.563032	0.560517
	0.569641	0.658973
	0.505224	0.632242
	0.624629	0.566902
	0.527299	0.557343
	0.651042	0.350704
	0.53522	0.565956
	0.571752	0.641133
	0.6115	0.580825
	0.524719	0.458376
	0.617856	0.497386
	0.645473	0.411971
	0.653368	0.475967
	0.624309	0.389714
	0.410105	0.50392
	0.658553	0.408222
	0.43984	0.517368
	0.643554	0.648423
	0.650549	0.341253
	0.635051	0.533267
	0.640673	0.447436
	0.529756	0.609085
	0.567809	0.653216
	0.647292	0.607846
	0.392074	0.490816
	0.644326	0.524596
	0.460233	0.549486
	0.657591	0.399849
	0.529427	0.395429
	0.469165	0.657514
	0.652463	0.429188
	0.651537	0.425864
	0.654814	0.589648
	0.648753	0.412443
	0.599074	0.603457
	0.49637	0.434852
	0.438188	0.353842
	0.586807	0.347026
	0.50463	0.331849
	0.590903	0.471589
	0.544724	0.333523
	0.515018	0.659968
	0.653664	0.368741
	0.651366	0.462958
	0.641626	0.617343
	0.650125	0.621073
	0.581698	0.573498
	0.612814	0.456449
	0.524799	0.623143
	0.58624	0.503202
	0.597787	0.550917
	0.632672	0.599577
	0.451079	0.591429
	0.622646	0.619487
	0.637021	0.657175
	0.642709	0.514653
	0.620427	0.531199
	0.566512	0.521817
	0.645442	0.632588
	0.611742	0.392336
	0.446008	0.415918
	0.651312	0.602922
	0.614018	0.313439
	0.554867	0.341162
	0.581646	0.438913
	0.614346	0.418449
	0.603675	0.363304
	0.604446	0.499892
	0.646814	0.462512
	0.652086	0.651089
	0.38721	0.575563
	0.512989	0.528848
	0.611218	0.566017
	0.551687	0.587814
	0.550779	0.59349
	0.62001	0.445881
	0.612636	0.472864
	0.437729	0.481497
	0.498082	0.658591
	0.648908	0.586342
	0.648064	0.5964
	0.630632	0.447007
	0.476488	0.390192
	0.646395	0.634029
	0.650954	0.449205
	0.535447	0.482714
	0.492232	0.647764
	0.544406	0.423912
	0.593885	0.368239
	0.627155	0.456561
	0.464451	0.530049
	0.495422	0.440294
	0.653223	0.355005
	0.646805	0.550686
	0.545918	0.380251
	0.423522	0.41091
	0.656763	0.453059
	0.640412	0.521816
	0.414364	0.496095
	0.64366	0.54814
	0.553985	0.636571
	0.556736	0.653986
	0.644229	0.433751
	0.603824	0.391703
	0.586885	0.657352
	0.534757	0.528725
	0.466742	0.398928
	0.534671	0.527965
	0.564027	0.503435
	0.655498	0.417424
	0.57112	0.383226
	0.441905	0.391502
	0.653394	0.550422
	0.486999	0.35611
	0.497198	0.308238
	0.573877	0.425391
	0.652979	0.525617
	0.548147	0.371181
	0.594043	0.461067
	0.644987	0.571892
	0.656219	0.442128
	0.483856	0.501907
	0.638365	0.649045
	0.646175	0.584476
	0.535515	0.326984
	0.633287	0.434986
	0.609428	0.65308
	0.511678	0.557737
	0.619976	0.414022
	0.539861	0.333817
	0.484819	0.643974
	0.651074	0.58228
	0.445694	0.527199
	0.497799	0.597518
	0.651078	0.50994
	0.647283	0.424624
	0.50874	0.398276
	0.535612	0.443894
	0.63328	0.459485
	0.650474	0.412372
	0.65643	0.423698
	0.62905	0.592166
	0.483661	0.510023
	0.63152	0.462823
	0.653045	0.457982
	0.575975	0.601122
	0.559109	0.469609
	0.504422	0.443948
	0.551019	0.441415
	0.658959	0.644712
	0.62182	0.598031
	0.56857	0.516878
	0.580302	0.479936
	0.621961	0.499982
	0.53856	0.382552
	0.656929	0.582496
	0.5806	0.591114
	0.605809	0.520507
	0.566262	0.624771
	0.592626	0.460407
	0.589168	0.595789
	0.56716	0.482396
	0.449978	0.576233
	0.376733	0.605435
	0.609156	0.460492
	0.629858	0.508018
	0.614662	0.399319
	0.623251	0.50462
	0.645064	0.30117
	0.632941	0.457775
	0.649441	0.587345
	0.6557	0.44007
	0.53321	0.339957
	0.566106	0.358377
	0.470962	0.312499
	0.636443	0.306263
	0.495607	0.54234
	0.650241	0.385071
	0.645653	0.434721
	0.580125	0.309376
	0.540743	0.596114
	0.62559	0.387143
	0.476731	0.575719
	0.393595	0.370772
	0.495489	0.460057
	0.652081	0.471528
	0.517452	0.538935
	0.581606	0.519397
	0.65094	0.553958
	0.507324	0.532818
	0.525735	0.595384
	0.632714	0.446727
	0.574205	0.484823
	0.568246	0.593805
	0.62677	0.600003
	0.408326	0.525894
	0.585762	0.461504
	0.580242	0.477582
	0.645518	0.457166
	0.644325	0.359265
	0.536523	0.455166
	0.649635	0.586969
	0.56663	0.568801
	0.601471	0.641466
	0.551039	0.611778
	0.556257	0.653908
	0.55568	0.648769
	0.453654	0.543296
	0.360482	0.436186
	0.643913	0.55734
	0.643651	0.382045
	0.642253	0.661825
	0.650376	0.523114
	0.648001	0.625124
	0.647564	0.414189
	0.645195	0.45898
	0.638645	0.439793
	0.655361	0.578445
	0.646484	0.651654
	0.636683	0.475235
	0.608386	0.458783
	0.648891	0.63314
	0.611806	0.425178
	0.649443	0.503912
	0.63034	0.546117
	0.52553	0.520963
	0.649036	0.444169
	0.65072	0.370624
	0.649504	0.63672
	0.613484	0.57569
	0.64252	0.466044
	0.598331	0.531283
	0.621437	0.425804
	0.611771	0.603314
	0.561339	0.581436
	0.637542	0.486711
	0.591347	0.55544
	0.617791	0.661033
	0.642863	0.396144
	0.581283	0.618764
	0.652367	0.477393
	0.646864	0.493094
	0.569381	0.507445
	0.604555	0.610677
	0.547646	0.421787
	0.640422	0.556883
	0.573702	0.559436
	0.641055	0.424349
	0.640991	0.632775
	0.617355	0.344518
	0.647725	0.555735
	0.651723	0.584699
	0.644966	0.446023
	0.601875	0.587746
	0.547186	0.572515
	0.649209	0.577862
	0.659036	0.417876
	0.642713	0.540786
	0.533162	0.439355
	0.485442	0.55437
	0.575303	0.39463
	0.570978	0.65445
	0.645134	0.580579
	0.616141	0.511491
	0.506906	0.534993
	0.64367	0.503427
	0.453551	0.608153
	0.650424	0.447269
	0.649376	0.644355
	0.653995	0.365827
	0.650956	0.414505
	0.565678	0.653617
	0.550098	0.661224
	0.639425	0.421117
	0.646335	0.547705
	0.613488	0.64285
	0.659934	0.522476
	0.649029	0.411754
	0.65626	0.346826
	0.498277	0.658744
	0.559526	0.380897
	0.538522	0.578439
	0.487449	0.645688
	0.525389	0.554099
	0.652859	0.603037
	0.652162	0.562506
	0.651209	0.33794
	0.462639	0.390981
	0.546658	0.411461
	0.653626	0.411242
	0.537552	0.580578
	0.55703	0.510275
	0.61198	0.451125
	0.509648	0.360635
	0.653781	0.496253
	0.609908	0.44777
	0.649497	0.439288
	0.575974	0.469302
	0.450351	0.562786
	0.412446	0.313161
	0.643488	0.403326
	0.655567	0.50745
	0.576361	0.528434
	0.382969	0.413025
	0.58515	0.483178
	0.54183	0.648438
	0.57144	0.380414
	0.581776	0.517241
	0.589911	0.676214
	0.56648	0.612952
	0.593169	0.289523
	0.643347	0.448895
	0.659442	0.444666
	0.652349	0.437007
	0.644022	0.540431
	0.648237	0.448759
	0.642018	0.33823
	0.588941	0.487133
	0.650409	0.291062
	0.645033	0.507507
	0.527766	0.579511
	0.579132	0.300739
	0.502841	0.629641
	0.656811	0.610056
	0.650173	0.518932
	0.51895	0.501758
	0.580834	0.533492
	0.581877	0.531738
	0.654184	0.417532
	0.486998	0.589288
	0.549133	0.285638
	0.654085	0.425411
	0.650514	0.438409
	0.644468	0.568912
	0.52544	0.257442
	0.576304	0.54202
	0.639395	0.632885
	0.652649	0.430821
	0.612431	0.468998
	0.410342	0.372485
	0.651829	0.657282
	0.511105	0.656456
	0.650523	0.62947
	0.648092	0.4027
	0.630936	0.314542
	0.382797	0.386182
	0.504233	0.293891
	0.651703	0.401792
	0.635646	0.491789
	0.654586	0.40276
	0.571725	0.427236
	0.655235	0.319325
	0.472317	0.366886
	0.645507	0.389631
	0.565043	0.456318
	0.638522	0.386046
	0.647472	0.456371
	0.605691	0.403384
	0.6131	0.663946
	0.540311	0.45935
	0.657818	0.505164
	0.583477	0.419015
	0.625734	0.370446
	0.584159	0.50407
	0.409032	0.366615
	0.634981	0.585632
	0.623637	0.451821
	0.559527	0.621954
	0.481494	0.518455
	0.545716	0.523552
	0.6427	0.441275
	0.624969	0.608997
	0.568805	0.506852
	0.559144	0.336117
	0.518058	0.617679
	0.643029	0.360482
	0.640183	0.377991
	0.614286	0.426196
	0.551289	0.549229
	0.613427	0.658333
	0.49074	0.385265
	0.646748	0.453854
	0.604906	0.654549
	0.654064	0.535668
	0.441197	0.417432
	0.555767	0.436862
	0.395465	0.614462
	0.604421	0.466252
	0.485872	0.640112
	0.603058	0.456721
	0.395598	0.493884
	0.479065	0.576763
	0.649093	0.647337
	0.649257	0.373109
	0.625458	0.487489
	0.636164	0.654449
	0.494355	0.410573
	0.471113	0.605884
	0.61589	0.473949
	0.509226	0.446435
	0.597777	0.570651
	0.582066	0.393875
	0.644963	0.446401
	0.620196	0.522468
	0.656323	0.369331
	0.561498	0.54311
	0.460193	0.518539
	0.653588	0.616837
	0.636488	0.455488
	0.646486	0.647255
	0.615485	0.504567
	0.562741	0.475168
	0.462317	0.50194
	0.567131	0.357903
	0.626383	0.562813
	0.655186	0.467886
	0.636407	0.513693
	0.617393	0.602595
	0.456884	0.343224
	0.646725	0.399496
	0.585226	0.468176
	0.601868	0.592084
	0.441846	0.657562
	0.656102	0.499566
	0.651473	0.511748
	0.651511	0.660617
	0.537497	0.617975
	0.526201	0.610533
	0.615496	0.604534
	0.652338	0.550905
	0.639714	0.576449
	0.651212	0.513353
	0.653587	0.404002
	0.41409	0.436738
	0.511757	0.657587
	0.638974	0.411167
	0.580175	0.660269
	0.558667	0.462375
	0.651709	0.588982
	0.652253	0.366529
	0.593145	0.389105
	0.444233	0.653024
	0.444629	0.338482
	0.599986	0.449462
	0.480918	0.430582
	0.446707	0.472442
	0.650512	0.58584
	0.627125	0.445137
	0.656031	0.448475
	0.593497	0.560206
	0.401628	0.50471
	0.654649	0.583153
	0.611004	0.572514
	0.576314	0.471633
	0.613254	0.39126
	0.54121	0.335942
	0.642781	0.497981
	0.655872	0.627945
	0.632582	0.510456
	0.640178	0.431471
	0.652939	0.462679
	0.620067	0.652118
	0.647526	0.487409
	0.61499	0.64064
	0.518152	0.587242
	0.606511	0.414377
	0.639335	0.488511
	0.555545	0.313832
	0.513826	0.377895
	0.606331	0.329415
	0.651182	0.439202
	0.516523	0.406648
	0.6561	0.385955
	0.643881	0.605673
	0.567959	0.405699
	0.605463	0.443657
	0.559156	0.454257
	0.458579	0.544926
	0.609844	0.565832
	0.647888	0.308913
	0.49109	0.657094
	0.568688	0.596319
	0.440288	0.443424
	0.656031	0.460308
	0.523285	0.342547
	0.493265	0.584652
	0.6536	0.462614
	0.65621	0.582218
	0.498878	0.37352
	0.562692	0.429616
	0.615975	0.369427
	0.485174	0.419862
	0.413641	0.330157
	0.607432	0.369247
	0.572883	0.432453
	0.4035	0.440756
	0.600283	0.412294
	0.47914	0.549402
	0.503954	0.308006
	0.609589	0.373851
	0.476326	0.399952
	0.540115	0.330171
	0.608883	0.445789
	0.651173	0.488997
	0.653861	0.654732
	0.568005	0.643295
	0.653876	0.307776
	0.654586	0.422055
	0.463375	0.655851
	0.470288	0.436538
	0.533079	0.505678
	0.604614	0.56324
	0.600693	0.448673
	0.600031	0.426928
	0.524274	0.39413
	0.614225	0.461672
	0.526786	0.628046
	0.630309	0.475565
	0.631228	0.493062
	0.654386	0.345116
	0.515433	0.364944
	0.651665	0.418529
	0.622389	0.404155
	0.583496	0.439453
	0.658968	0.601368
	0.572063	0.364887
	0.553063	0.662999
	0.605778	0.657115
	0.507753	0.302517
	0.557482	0.493111
	0.457175	0.585025
	0.5924	0.489528
	0.519925	0.552903
	0.543952	0.358594
	0.569715	0.514324
	0.431549	0.418924
	0.510643	0.476254
	0.649738	0.554488
	0.653547	0.600139
	0.587075	0.545497
	0.619108	0.424821
	0.615794	0.482174
	0.604253	0.497143
	0.414953	0.459788
	0.627098	0.405651
	0.530256	0.519072
	0.566117	0.628462
	0.472152	0.539165
	0.615024	0.444107
	0.545852	0.516519
	0.628746	0.382898
	0.633419	0.653365
	0.632882	0.353326
	0.534906	0.58088
	0.635755	0.357481
	0.655635	0.426054
	0.588395	0.324146
	0.652048	0.359792
	0.653463	0.449677
	0.64752	0.367206
	0.582307	0.422693
	0.470128	0.610143
	0.555895	0.333451
	0.567897	0.334366
	0.640634	0.626522
	0.480031	0.464192
	0.374391	0.423672
	0.596957	0.641337
	0.600615	0.426804
	0.452398	0.63304
	0.628709	0.503092
	0.562292	0.41207
	0.643357	0.499618
	0.616794	0.399465
	0.640366	0.477517
	0.649891	0.397223
	0.603844	0.561937
	0.532136	0.51439
	0.650251	0.536297
	0.603897	0.554587
	0.574249	0.659583
	0.505237	0.653034
	0.649213	0.659709
	0.643757	0.408526
	0.652964	0.512411
	0.602795	0.549965
	0.485291	0.389665
	0.650069	0.586831
	0.627397	0.653638
	0.642559	0.657298
	0.643346	0.658737
	0.644412	0.659517
	0.637044	0.654664
	0.553289	0.587407
	0.632863	0.657956
	0.578693	0.613696
	0.58179	0.591838
	0.654326	0.367447
	0.456714	0.469208
	0.63722	0.631699
	0.523545	0.653621
	0.549406	0.473181
	0.59783	0.450772
	0.652676	0.585599
	0.534495	0.43896
	0.653157	0.530734
	0.620213	0.619216
	0.434691	0.451539
	0.515957	0.566822
	0.607552	0.551154
	0.620313	0.532341
	0.646575	0.375157
	0.543557	0.406457
	0.639422	0.570075
	0.643061	0.54471
	0.572681	0.651803
	0.65597	0.653299
	0.577119	0.650798
	0.532757	0.65391
	0.610913	0.384785
	0.643229	0.369396
	0.556381	0.447661
	0.585578	0.615342
	0.426829	0.445102
	0.555381	0.591534
	0.649987	0.415227
	0.643216	0.654516
	0.644124	0.416947
	0.567604	0.462989
	0.639003	0.654942
	0.554535	0.530465
	0.648387	0.341752
	0.620754	0.39904
	0.582641	0.441698
	0.615259	0.656825
	0.650649	0.39805
	0.63479	0.501515
	0.585317	0.435392
	0.609703	0.487731
	0.525487	0.501743
	0.650568	0.343005
	0.529308	0.407294
	0.637246	0.358894
	0.649419	0.607464
	0.543295	0.572483
	0.545599	0.468982
	0.595322	0.460089
	0.627042	0.660645
	0.564155	0.557864
	0.503993	0.499014
	0.619775	0.663349
	0.572763	0.345519
	0.646668	0.596623
	0.481726	0.267792
	0.527867	0.500231
	0.601933	0.344075
	0.63985	0.551883
	0.59753	0.665614
	0.627261	0.427941
	0.583899	0.461006
	0.434451	0.653364
	0.570024	0.439081
	0.531751	0.509129
	0.562043	0.603851
	0.518726	0.470435
	0.504677	0.613597
	0.602039	0.482212
	0.616137	0.621862
	0.58092	0.309306
	0.60726	0.627311
	0.563296	0.397282
	0.540975	0.554347
	0.532439	0.563233
	0.657878	0.419689
	0.622968	0.470104
	0.596919	0.366261
	0.586848	0.412062
	0.603606	0.388843
	0.470318	0.354907
	0.654625	0.470096
	0.559565	0.565151
	0.529245	0.525511
	0.641162	0.410998
	0.423157	0.44932
	0.470235	0.398064
	0.554408	0.404933
	0.541442	0.561531
	0.510037	0.571932
	0.528037	0.440621
	0.484121	0.524761
	0.647975	0.544881
	0.606149	0.366655
	0.465968	0.520057
	0.605154	0.332463
	0.615913	0.273991
	0.484965	0.549036
	0.587939	0.312033
	0.606108	0.363191
	0.66468	0.36626
	0.561823	0.354149
	0.608091	0.376821
	0.658255	0.442318
	0.655471	0.359991
	0.569291	0.490465
	0.538926	0.528302
	0.644074	0.414354
	0.519785	0.564582
	0.41899	0.451117
	0.614015	0.453605
	0.599147	0.352099
	0.55901	0.401221
	0.442545	0.582195
	0.648539	0.379166
	0.619244	0.488266
	0.613689	0.555035
	0.656688	0.515347
	0.649421	0.54678
	0.659684	0.649777
	0.559169	0.582741
	0.508705	0.452288
	0.602559	0.546224
	0.42853	0.505301
	0.428655	0.65877
	0.505623	0.458765
	0.36817	0.573671
	0.649718	0.54811
	0.576173	0.425063
	0.650043	0.293247
	0.462095	0.55364
	0.55165	0.658923
	0.401894	0.435652
	0.635993	0.457033
	0.552647	0.496319
	0.624133	0.591838
	0.651707	0.408089
	0.452125	0.406244
	0.595496	0.360664
	0.63582	0.381989
	0.584846	0.474502
	0.60922	0.441968
	0.606817	0.469057
	0.645117	0.510407
	0.420463	0.491625
	0.615506	0.614277
	0.415956	0.392966
	0.644748	0.650568
	0.578165	0.613066
	0.636928	0.478281
	0.594315	0.527001
	0.41568	0.673416
	0.605382	0.620681
	0.659451	0.550467
	0.625859	0.470673
	0.463042	0.461325
	0.614807	0.480862
	0.484242	0.320334
	0.59419	0.372879
	0.643951	0.587504
	0.631901	0.379867
	0.461409	0.386728
	0.578507	0.440647
	0.652129	0.507499
	0.643241	0.491694
	0.505031	0.647426
	0.634288	0.598376
	0.395301	0.612573
	0.617966	0.555802
	0.519812	0.591552
	0.542312	0.604212
	0.589299	0.554161
	0.649064	0.509561
	0.552959	0.502038
	0.518962	0.467038
	0.629181	0.659775
	0.65341	0.463793
	0.574875	0.629207
	0.655015	0.459479
	0.653225	0.378265
	0.580284	0.661418
	0.646638	0.627542
	0.524718	0.572638
	0.526986	0.607085
	0.613789	0.435375
	0.580135	0.434666
	0.652069	0.421769
	0.421618	0.493667
	0.573124	0.608496
	0.419463	0.372595
	0.452618	0.495984
	0.560886	0.459506
	0.462144	0.564667
	0.614689	0.549481
	0.653841	0.393281
	0.641313	0.399096
	0.642378	0.39621
	0.653134	0.335233
	0.549121	0.446823
	0.491996	0.59559
	0.581202	0.415106
	0.453803	0.603787
	0.608681	0.506556
	0.530552	0.429615
	0.656898	0.487826
	0.603911	0.381559
	0.508973	0.449881
	0.52607	0.57593
	0.65139	0.411407
	0.390437	0.50601
	0.491937	0.45719
	0.479046	0.516709
	0.412357	0.419458
	0.611144	0.378447
	0.638208	0.339552
	0.607452	0.646023
	0.65136	0.448682
	0.545983	0.388758
	0.646399	0.344789
	0.432407	0.458601
	0.580898	0.350244
	0.49558	0.520503
	0.60072	0.496282
	0.640977	0.65746
	0.657096	0.45639
	0.604838	0.58805
	0.62027	0.391853
	0.63389	0.447255
	0.589499	0.371981
	0.655894	0.401308
	0.468104	0.412436
	0.485963	0.522902
	0.579372	0.437987
	0.540075	0.530067
	0.590792	0.648259
	0.658766	0.454444
	0.607917	0.377772
	0.566974	0.480946
	0.634153	0.663501
	0.622462	0.652386
	0.549882	0.437998
	0.604451	0.482243
	0.592684	0.587343
	0.613506	0.431789
	0.640434	0.60618
	0.646578	0.626716
	0.617918	0.534018
	0.637507	0.559335
	0.615787	0.463971
	0.586264	0.351594
	0.52423	0.43798
	0.481721	0.344284
	0.622041	0.361493
	0.42897	0.422317
	0.598257	0.428794
	0.652296	0.466479
	0.654274	0.467282
	0.486325	0.543132
	0.50621	0.569057
	0.647143	0.654929
	0.488169	0.643928
	0.6571	0.575558
	0.656436	0.528048
	0.653633	0.332418
	0.592307	0.651775
	0.64987	0.593024
	0.5691	0.53719
	0.538998	0.591026
	0.52897	0.655858
	0.644372	0.471889
	0.613363	0.423448
	0.498251	0.576844
	0.648789	0.562379
	0.420932	0.580046
	0.6499	0.442473
	0.531949	0.536752
	0.654485	0.35105
	0.65216	0.468186
	0.536723	0.257455
	0.60322	0.587907
	0.610837	0.445249
	0.554283	0.597683
	0.6563	0.544649
	0.646095	0.644162
	0.560766	0.608818
	0.61611	0.535874
	0.645379	0.485892
	0.591844	0.595059
	0.520609	0.404776
	0.659642	0.500998
	0.582706	0.619925
	0.480244	0.562816
	0.435667	0.623311
	0.653188	0.481038
	0.596736	0.553011
	0.589102	0.531054
	0.43694	0.614613
	0.455958	0.502365
	0.650613	0.600265
	0.534962	0.587159
	0.647991	0.492218
	0.506596	0.466826
	0.589481	0.529664
	0.474059	0.601881
	0.633664	0.57062
	0.541136	0.408123
	0.482061	0.537388
	0.616513	0.47628
	0.56177	0.557039
	0.611403	0.387747
	0.507987	0.353425
	0.497385	0.503226
	0.542608	0.448299
	0.415926	0.401269
	0.624218	0.453152
	0.649216	0.658011
	0.546081	0.43844
	0.639244	0.515265
	0.423866	0.325823
	0.594378	0.655415
	0.520854	0.337658
	0.651461	0.620695
	0.64898	0.37712
	0.591087	0.37947
	0.604528	0.390853
	0.656911	0.425893
	0.587389	0.402495
	0.526156	0.468307
	0.624909	0.385065
	0.601577	0.488336
	0.619227	0.309489
	0.638516	0.612747
	0.640287	0.648458
	0.43825	0.589724
	0.387981	0.411162
	0.526982	0.500577
	0.459169	0.387168
	0.646718	0.477086
	0.536307	0.482764
	0.636451	0.614056
	0.585812	0.447959
	0.599568	0.480282
	0.457404	0.61131
	0.510894	0.362913
	0.648658	0.655097
	0.651178	0.472628
	0.52908	0.415864
	0.565063	0.643677
	0.634815	0.512283
	0.549264	0.571913
	0.650979	0.639624
	0.64858	0.281911
	0.649238	0.377897
	0.510449	0.526457
	0.629232	0.349975
	0.548097	0.438056
	0.579964	0.586846
[truncated: 15,724 more rows]

## Sheet: Fig 4G
	Relative frequency distribution (%), mitochondria sphericity
	Bin Center	Obese Fed Cell 1	Obese Fed Cell 2	Obese Fed Cell 3	Obese Fed Cell 4	Obese Fed Cell 5	Obese Fasted Cell 1	Obese Fasted Cell 2	Obese Fasted Cell 3	Obese Fasted Cell 4	Obese Fasted Cell 5
	0.23	0	0	0.0259336	0	0	0	0	0	0	0
	0.24	0	0	0	0	0.0312305	0	0.0359324	0	0	0
	0.25	0	0	0.0778008	0	0.0312305	0	0	0.0383289	0	0
	0.26	0	0.0197785	0.103734	0	0.062461	0	0.0718649	0	0.0483793	0.1
	0.27	0	0	0.155602	0	0	0	0.107797	0	0.0967586	0.15
	0.28	0	0	0.233402	0.0567859	0.0936914	0	0	0.114987	0.0483793	0.05
	0.29	0	0	0.28527	0	0.156152	0.0615006	0.179662	0.114987	0.145138	0.25
	0.3	0	0.0197785	0.311203	0	0.218613	0	0.179662	0.0383289	0.145138	0.15
	0.31	0	0.178006	0.492739	0.113572	0.312305	0.123001	0.107797	0.34496	0.338655	0.75
	0.32	0	0.0791139	0.855809	0.0567859	0.468457	0.153752	0.359324	0.114987	0.338655	0.15
	0.33	0	0.25712	0.881743	0.0851789	0.562149	0.184502	0.646784	0.153315	0.483793	0.75
	0.34	0.0479616	0.39557	0.752075	0.198751	0.530918	0.184502	0.646784	0.421617	0.580552	1.1
	0.35	0	0.237342	0.985477	0.312323	0.874453	0.215252	0.646784	0.498275	0.870827	0.9
	0.36	0.191847	0.415348	1.16701	0.624645	0.905684	0.399754	1.04204	0.536604	0.822448	1.2
	0.37	0.143885	0.435127	1.53008	0.596252	0.905684	0.676507	0.790514	0.843235	0.774069	1.95
	0.38	0.191847	0.810918	1.73755	0.681431	1.40537	0.676507	1.25764	1.30318	1.20948	1.5
	0.39	0.479616	0.672468	1.78942	1.13572	1.15553	0.830258	1.25764	1.49483	1.79003	2
	0.4	0.431655	0.870253	1.68568	0.823396	1.31168	0.98401	1.83255	1.14987	2.32221	1.85
	0.41	0.623501	1.02848	1.58195	1.13572	1.8426	1.38376	2.58714	2.41472	1.93517	2.25
	0.42	0.863309	1.04826	2.38589	1.10733	1.74891	1.35301	2.15595	1.87811	1.6449	2.2
	0.43	0.719424	1.32516	1.76349	1.67518	1.93629	1.69127	2.33561	2.03143	2.51572	2.3
	0.44	1.10312	1.52294	2.43776	2.04429	2.49844	1.87577	2.5512	1.76313	2.806	3.2
	0.45	1.05516	1.50316	2.28216	1.87394	2.43598	2.27552	2.659	2.37639	2.99952	3.25
	0.46	1.39089	1.60206	2.7749	1.90233	2.49844	1.90652	2.83866	2.45305	2.90276	4.1
	0.47	1.19904	2.03718	2.33402	2.24304	3.09182	2.06027	2.83866	2.5297	2.85438	2.6
	0.48	1.82254	2.33386	2.67116	2.38501	2.77951	2.61378	2.37154	3.14297	3.0479	2.55
	0.49	1.96643	2.47231	2.54149	2.29983	3.18551	2.39852	2.83866	2.72135	3.24141	2.9
	0.5	1.96643	2.45253	3.03423	2.52697	2.74828	2.82903	3.30579	3.52626	3.48331	3.2
	0.51	2.20624	2.86788	3.50104	3.06644	2.77951	2.79828	3.23392	3.14297	2.70924	2.85
	0.52	1.82254	2.92722	2.72303	2.49858	2.84197	2.67528	3.37765	3.21962	3.67683	3.1
	0.53	2.78177	2.59098	2.67116	3.2084	2.9669	2.64453	2.8746	2.95132	3.19303	3.1
	0.54	2.8777	3.04589	2.9305	3.15162	3.02936	2.67528	3.23392	3.1813	2.99952	3
	0.55	2.92566	3.06566	3.34544	3.18001	3.2792	3.32103	3.34172	3.25795	3.87034	3.35
	0.56	3.5012	3.61946	3.18983	3.86144	3.21674	3.22878	3.48545	3.7179	2.99952	3.65
	0.57	3.35731	3.79747	3.1639	3.52073	3.43535	3.41328	3.23392	3.33461	2.99952	3.15
	0.58	3.78897	3.93592	2.82676	3.80466	2.99813	2.67528	2.62307	3.64124	2.95114	2.9
	0.59	3.45324	4.56883	3.13797	3.74787	4.21611	3.35178	3.37765	3.02798	2.51572	3.35
	0.6	4.7482	4.4106	3.18983	4.8552	4.27858	3.96679	3.16206	3.25795	3.72521	3.1
	0.61	5.56355	6.03244	3.63071	4.54287	4.30981	4.21279	3.30579	3.67957	3.72521	3.5
	0.62	5.9952	6.92247	4.61618	5.33788	5.02811	4.02829	2.62307	3.37294	2.75762	2.7
	0.63	6.18705	9.23655	4.38278	7.2402	5.93379	4.8278	4.45562	4.29283	3.14465	3.15
	0.64	10.1679	10.7595	6.14627	10.1079	6.65209	5.65806	4.45562	4.40782	3.62845	3.35
	0.65	20.2878	8.22785	9.43983	10.3918	9.05684	13.3149	9.27057	8.85397	8.27286	6.35
	0.66	5.85132	2.27453	4.04564	3.40716	2.12367	11.5314	7.83327	9.62054	8.56313	7.35
	0.67	0.28777	0	0.155602	0.170358	0.062461	0.676507	0.395257	0.728248	0.532172	0.5
	0.68	0	0	0.0259336	0.028393	0	0.0922509	0.0718649	0.229973	0.290276	0.15
	0.69	0	0	0	0	0	0.0307503	0	0.0766577	0	0

## Sheet: Fig 4I
	Mitochondria surface area covered by ER at 0-24nm distance
	Lean Fed					Lean Fasted						Obese Fed					Obese Fasted
	Fed 1	Fed 2	Fed 3	Fed 4	Fed 5	Fasted 1	Fasted 2	Fasted 3	Fasted 4	Fasted 5	Fasted 6	Fed 1	Fed 2	Fed 3	Fed 4	Fed 5	Fasted 1	Fasted 2	Fasted 3	Fasted 4	Fasted 5
Mean	14.45	18.51	16.05	15.26	15.39	20.94	22.83	21.99	23.47	21.87	23.32	38.87	33.77	35.67	38.81	36.71	41.92	45.87	44.78	48.04	44.9
Std. Deviation	5.146	6.918	5.813	5.59	5.644	7.457	7.239	8.334	8.544	6.914	9.214	10.41	11.78	10.95	10.81	12.35	13.31	14.98	14.07	14.54	12.83
Std. Error of Mean	0.09135	0.1263	0.1043	0.1059	0.1069	0.2494	0.2105	0.2334	0.242	0.2513	0.2533	0.2279	0.1657	0.1763	0.1821	0.2184	0.2335	0.2841	0.2756	0.32	0.287
	Mitochondria surface area covered by ER at 0-24nm distance
	Lean Fed					Lean Fasted						Obese Fed					Obese Fasted
	Fed 1	Fed 2	Fed 3	Fed 4	Fed 5	Fasted 1	Fasted 2	Fasted 3	Fasted 4	Fasted 5	Fasted 6	Fed 1	Fed 2	Fed 3	Fed 4	Fed 5	Fasted 1	Fasted 2	Fasted 3	Fasted 4	Fasted 5
	16.2346	24.5129	15.7588	13.1647	25.825	22.938	21.3161	27.7289	29.7419	21.9272	28.836	17.6896	18.6594	21.4396	21.401	20.7228	37.6032	49.4278	42.6533	53.5273	37.4313
	19.6364	24.6774	17.554	14.2248	14.0885	25.3943	27.8973	27.8342	26.3521	27.4185	28.229	20.2832	13.2465	30.6004	33.8017	35.4909	44.3257	41.9277	45.9777	43.5189	42.6299
	15.7366	18.5723	19.9892	8.0917	18.1831	20.8357	27.804	30.7297	20.6796	20.8799	24.0671	44.2016	20.1218	32.7594	39.301	15.4711	31.7979	49.7423	42.4041	49.0903	45.8477
	14.3472	20.0747	9.3449	16.023	9.9786	19.797	30.6609	26.4379	24.8322	32.3977	32.2537	12.2979	22.8551	26.1829	34.1581	32.8191	34.1556	47.2052	51.2956	43.4917	39.6647
	10.5452	22.5148	22.1802	16.6576	17.5254	26.4647	22.8809	28.3419	26.0702	23.8453	36.5806	17.6585	11.9667	20.8062	28.073	40.796	34.9274	46.0389	42.6006	47.9653	44.6295
	18.5276	26.9844	17.7792	12.6873	18.7264	25.461	26.3986	28.2549	23.091	18.7322	34.8806	42.1234	13.5365	33.7334	26.6111	33.7349	46.5057	44.8726	54.1651	51.3853	46.9303
	12.9166	17.3245	18.7202	13.9392	14.1931	34.9446	20.3755	24.2211	20.4235	22.0562	24.8755	20.6814	11.2478	31.0618	25.1053	25.6465	50.2129	39.6004	42.849	46.2166	38.9159
	18.13	17.048	12.8216	9.8001	12.9637	20.2771	21.6482	22.5379	32.808	23.7152	22.3208	21.9931	21.288	37.1849	18.2018	40.2057	34.6622	45.5221	49.2546	43.5143	49.6942
	16.107	21.6883	22.5054	21.4244	17.2661	41.3902	23.3126	22.2989	23.3626	21.2476	28.4361	20.4176	27.2936	30.0468	30.7774	44.7548	42.0211	42.4223	53.3877	37.6728	44.7397
	13.0669	18.207	22.175	12.9343	21.8886	25.0421	26.1246	25.4578	27.1558	22.4998	22.0048	17.9716	14.3558	41.894	18.882	26.0284	40.9138	60.5623	38.8727	37.6493	39.3438
	12.1005	19.9502	15.9261	17.483	13.8418	26.318	17.3951	22.8573	23.1188	18.4058	25.0497	18.0393	14.4689	31.8447	35.0405	40.3892	32.4833	55.3512	49.5862	45.1992	57.7682
	14.676	14.911	15.1354	15.6192	12.4364	23.9877	29.2954	21.7263	27.6678	22.9398	32.6855	30.1436	19.3926	33.5974	27.3758	26.1958	32.5282	49.3301	44.1295	39.5214	45.9934
	15.1274	20.7585	15.3727	14.4227	12.882	25.0112	21.5674	25.3703	28.6828	25.1103	32.76	28.8654	40.375	34.4473	28.2082	41.2745	43.209	47.2834	43.2972	48.2969	33.9372
	11.7662	19.9298	15.1149	18.6043	23.9772	20.7553	22.3559	19.2235	22.3089	23.5021	26.6006	44.9713	22.4315	28.8832	28.5971	33.6339	42.7892	42.3023	51.5597	36.6939	41.6929
	10.2065	13.3171	10.2515	11.0109	16.0425	20.6086	27.6495	27.7363	28.2148	22.726	23.0909	46.9346	2.6255	35.8641	34.9745	31.8302	35.5848	45.4945	36.3791	51.2365	44.8681
	19.5095	22.5306	14.8185	15.2215	14.0683	21.3106	30.3156	18.6983	24.3561	22.186	23.3604	14.9748	12.6585	33.874	43.3039	19.5182	35.0734	36.5849	47.0472	42.4476	36.4542
	16.1815	18.7666	15.5804	17.7107	14.7687	25.5869	27.8708	21.079	25.2225	21.1799	24.2832	44.9899	15.1753	40.0662	23.367	29.1715	22.6334	51.3878	45.8919	61.9413	51.8052
	14.7081	19.1801	12.9116	15.1833	15.9201	19.3688	24.6572	23.5826	19.7062	21.6207	21.5047	44.9484	21.2689	33.3035	31.2992	37.1042	33.3106	42.8198	44.1417	56.0938	41.9836
	11.624	13.6133	12.0389	12.5471	21.2759	21.8558	20.3518	24.4642	21.3201	25.7074	25.3569	9.3214	13.9465	29.2601	22.2227	24.8147	39.2072	43.3449	38.4654	46.7306	52.1154
	15.2561	21.7313	15.3558	17.4815	15.888	20.0993	25.9221	22.9568	33.5968	21.3823	24.7977	17.1149	7.8685	36.7644	28.062	21.2169	39.9902	50.3791	42.7359	49.7804	41.6692
	19.3197	16.0752	10.1428	15.3319	18.2408	15.8399	24.3869	36.7493	30.8153	24.4677	24.9738	36.2849	21.5741	26.9225	37.0018	18.9764	32.7868	39.4614	37.8361	54.1929	44.3021
	15.3015	15.2481	18.6305	9.7536	12.9132	19.5269	19.598	26.8363	25.2032	22.1692	21.9546	44.628	35.4068	29.0207	36.6942	33.4883	47.5163	41.7062	49.1608	42.0145	48.7246
	10.2006	14.6376	8.009	8.8876	13.8879	25.1596	18.6152	36.1348	32.1257	22.019	26.2757	33.7475	18.4119	32.2053	24.9015	19.6635	50.4907	46.5433	37.1026	60.2123	36.5021
	13.8603	22.0141	19.6024	13.823	18.2155	21.0061	23.655	32.3572	34.3585	16.8159	20.4004	41.6521	19.1765	20.3326	11.6198	17.5406	36.934	54.1487	47.7631	45.0344	43.1419
	13.1787	18.0591	18.307	11.5737	12.3887	22.1469	26.7732	23.6685	27.1428	24.8496	22.9274	17.0013	15.043	49.1187	51.8687	20.6026	36.5754	46.4409	43.8694	56.8233	48.1799
	14.3086	17.4857	21.6258	14.724	14.3428	17.5416	22.1289	22.6909	28.5053	18.6865	20.8208	24.0578	29.3427	41.178	21.598	21.9551	32.1128	35.3092	41.3515	53.5993	46.8174
	13.1154	26.6189	12.4257	19.7924	20.7722	27.1782	26.1394	20.5986	23.1509	25.0951	25.2151	45.6567	11.8002	39.7263	29.07	26.0121	39.1348	36.5797	51.7223	46.4857	37.6244
	13.7816	11.2561	17.0827	12.2119	11.1028	17.2816	24.3287	20.2916	30.2883	21.0245	48.0782	34.1278	11.5941	20.9748	20.3054	34.0327	35.6873	40.4332	43.2485	52.6111	48.8914
	13.1098	18.9622	16.7582	14.1284	23.268	16.3962	25.1825	28.4429	26.271	22.7685	24.101	39.6386	13.0947	25.4782	44.1622	16.0222	37.2468	47.1363	53.2491	47.4934	47.7817
	10.5937	19.9426	19.7781	12.3741	14.6138	26.4094	23.2486	18.4321	31.7859	19.5536	32.7725	44.6665	19.8248	34.3182	16.4709	26.9105	39.0987	48.6885	52.5097	41.4969	47.5342
	16.3779	15.3292	16.4947	17.3579	15.6249	21.4875	24.3958	22.1961	28.6778	26.3661	33.8227	43.6423	21.3596	32.273	26.9878	21.2816	61.4726	43.7635	51.1569	51.3627	43.886
	17.7639	32.3629	20.1041	14.7499	20.0724	14.7873	27.0853	22.3258	21.6629	21.6551	22.2374	34.1505	29.9652	37.6678	22.9793	45.8637	34.8131	68.258	43.6794	56.7056	32.7012
	17.45	23.3184	12.7575	11.3619	11.6732	21.6971	30.0469	31.364	37.3812	23.8987	24.4502	13.203	14.2617	35.8843	21.1266	29.6147	45.5128	43.1125	44.2046	58.3823	52.5409
	8.0656	12.3041	17.9886	16.4063	17.1517	14.9161	21.5704	26.821	26.6861	20.2291	20.7044	22.693	39.8246	36.2904	17.2876	48.2659	40.904	33.302	46.6623	53.5801	43.5382
	16.9271	25.6502	17.1466	15.6242	17.9216	28.1902	23.2572	29.1691	22.268	22.7749	25.0134	21.0618	34.5127	36.4331	17.5454	38.902	32.9711	47.688	45.1042	55.7837	49.9175
	17.334	16.1045	21.5505	16.781	11.8666	15.4938	20.9868	15.7119	26.0927	28.5631	27.8954	39.6055	35.4482	25.1359	15.8788	35.4587	32.9389	58.0708	52.3593	49.9064	47.5341
	20.1075	21.4907	16.0265	15.5192	18.4573	24.9459	22.3306	23.0914	31.3772	22.9903	18.4979	41.758	49.8069	27.2555	38.1675	15.2356	28.8371	51.7573	49.3698	55.7791	53.4069
	16.9619	14.0534	14.401	11.0413	19.9276	14.5745	23.6485	14.4769	29.457	20.618	32.3995	53.5671	32.3858	39.8896	12.8963	41.3093	35.9549	43.313	55.7109	49.4272	54.3189
	11.2445	24.8957	20.7441	16.9826	15.4072	25.0892	26.0716	21.5699	24.4999	22.4454	21.8187	43.3302	23.6264	27.1293	16.4064	33.9413	31.0201	48.2439	40.0266	72.9892	51.9429
	12.6796	18.0097	14.4517	16.6807	19.3794	25.164	22.2248	22.8705	19.9471	21.2229	35.9728	40.0904	23.3189	45.171	26.5919	37.604	32.6539	41.801	40.3455	46.097	47.602
	11.7292	13.947	22.1124	13.6695	9.6303	19.0455	17.167	23.4761	25.0481	24.9089	18.3163	43.3322	42.8807	31.9431	36.6609	19.6452	37.4442	44.1359	46.1544	32.206	51.8041
	13.0032	13.1399	5.129	12.9984	16.1101	24.5576	26.0402	23.0276	30.3921	26.4477	22.8201	28.3085	17.9992	35.7308	39.3711	36.308	46.6326	44.3545	38.6347	43.1377	55.0454
	18.9792	24.7445	17.3496	11.5909	23.4558	24.5396	24.3133	23.4172	27.1408	19.005	22.4745	48.7311	12.2183	30.5284	46.3611	36.9552	45.2685	50.7964	45.3039	44.7414	42.0207
	18.7713	17.0032	24.5328	21.2797	7.5482	17.5192	18.793	19.9821	28.3844	29.5063	23.5741	23.4862	17.4805	24.1	21.8724	28.7488	37.996	33.9211	53.27	58.7276	49.3418
	19.8213	26.7422	11.0167	10.1262	19.0421	15.9218	30.6937	25.2729	34.073	27.2224	17.7206	35.4899	16.229	36.4531	22.1823	28.0079	47.32	50.1851	41.1182	60.391	42.2965
	13.9919	9.55349	10.8981	10.3446	11.6518	23.1915	17.4585	28.0366	29.6067	28.3363	29.2039	23.1149	43.4385	24.0259	25.4524	28.9026	29.9758	43.0091	37.4829	45.6563	44.6503
	15.9053	20.5551	17.5618	15.934	6.5565	21.723	21.9753	25.6489	28.0873	26.0694	13.6216	17.5748	31.7154	37.3751	29.5187	14.3388	36.7134	59.3683	44.0392	51.2661	41.4758
	16.9778	20.5018	12.631	15.2839	19.7435	22.538	27.0725	18.6339	21.781	16.6366	16.9204	36.0638	8.8883	31.5425	49.7259	6.806	37.4951	50.9412	51.7178	54.8176	38.1372
	13.8997	13.6033	19.1642	15.5985	16.3674	24.8513	26.042	19.9046	29.3135	24.087	26.0659	41.9269	24.9788	28.8613	20.6338	35.0883	32.9232	50.6567	31.3558	44.928	33.2556
	12.926	18.3861	18.2272	19.7733	23.8519	21.8081	21.8375	21.7006	22.3835	17.0012	13.7337	40.8691	28.3648	33.4521	29.6335	44.8068	36.3335	31.4128	53.8125	51.3154	38.7205
	15.8565	12.7674	10.1481	9.6245	9.6836	22.0326	23.5045	23.5695	19.6048	16.0509	21.8431	47.7075	30.154	44.6656	24.9157	27.6993	40.5111	57.2555	51.1281	49.4877	40.9779
	13.9702	23.7891	20.124	18.9061	17.6144	27.2037	20.9357	32.0203	30.4907	27.4457	21.1623	47.9016	12.0285	45.0903	14.4202	17.0088	36.162	38.6251	38.2094	53.0482	58.2413
	17.8982	30.2433	21.0856	15.6506	11.4769	27.8267	18.3022	25.1164	22.7006	18.8361	23.7031	42.6796	17.9191	12.4915	25.3784	25.2122	36.9437	56.2586	43.4662	54.7244	44.6666
	10.8551	23.5141	7.9002	20.7275	16.6857	14.3878	23.1729	21.3685	18.1964	20.3319	35.1265	30.7077	14.4125	29.2759	37.7969	29.2506	27.1812	59.9076	54.3854	45.3501	45.8831
	5.2688	16.4018	24.688	13.8637	13.6404	32.6183	20.7808	20.0633	19.0735	27.3514	38.3371	34.5247	29.2949	39.7514	22.0564	35.262	37.8952	50.774	49.0413	60.4132	32.879
	8.1002	14.7642	13.4557	5.5533	23.6634	18.0802	18.903	21.8744	24.4017	24.0103	33.1285	41.955	8.7234	22.6978	47.096	40.0277	27.4014	59.2095	43.1395	50.4351	45.6355
	18.0952	19.1489	16.6842	15.0447	23.3142	20.2501	22.3263	27.0492	21.9063	20.3325	31.5056	30.9464	17.5587	37.5652	29.4246	36.0987	30.852	55.2754	49.2902	54.7695	44.8037
	12.0327	19.0933	15.2154	15.8551	17.9048	18.357	22.1677	32.573	22.9682	19.1308	21.9126	55.3834	16.7564	18.9074	14.409	40.9126	48.9374	53.4723	53.7292	45.715	49.0073
	20.9011	19.1719	25.2039	19.1017	17.9466	17.7337	21.8138	21.4624	21.6687	32.5606	22.5929	28.1712	38.4966	34.3083	28.6557	39.6619	38.6561	42.2228	44.6106	54.282	39.4993
	10.8373	20.7028	11.5613	14.5272	16.537	29.0583	22.8851	19.4172	28.1227	29.0894	20.0828	39.8423	11.8039	28.4446	46.4135	11.2407	35.9093	38.2433	53.815	46.063	38.1019
	17.2101	19.3449	16.017	11.1942	17.8027	21.0089	21.5131	28.2789	18.067	25.2104	17.0664	22.905	12.8409	29.7515	17.872	47.3717	37.4431	42.2499	46.006	41.1137	53.7681
	8.5745	20.3802	18.1379	12.5431	14.8396	20.9957	18.8189	22.8689	24.3553	25.8745	24.7782	32.3177	39.7826	37.0344	35.6891	15.0586	29.8716	52.2174	40.0419	42.4336	43.1669
	11.651	22.919	23.3323	12.1373	11.2067	27.8806	23.5043	18.6083	36.627	17.4452	28.4894	28.9382	14.9302	36.3701	27.3203	21.0533	34.8926	43.0439	39.9585	52.6483	42.3121
	10.6221	15.1004	18.1939	16.7473	14.5842	21.3289	23.2691	30.6626	26.0833	23.7037	27.2669	32.6251	55.4588	29.758	46.9364	46.7041	37.7105	45.2788	44.284	58.8065	53.1301
	19.9145	17.239	24.9864	18.3157	27.6189	30.864	29.7182	13.7687	20.6028	26.4428	25.4165	39.0338	20.9749	25.1473	37.5876	40.0149	37.2939	55.2719	40.1099	46.2592	43.9004
	16.6474	21.5295	13.7049	15.734	18.9835	21.8999	25.901	25.3515	40.4089	16.4358	20.4812	12.3705	38.6436	37.8865	36.4349	43.4634	43.3132	39.2959	59.2383	58.4148	50.2772
	19.7202	20.5939	23.9191	8.6625	10.1018	26.9235	30.3123	20.4862	20.9794	19.1624	27.1081	19.073	28.907	39.0474	42.7149	31.9183	40.0034	38.3118	38.428	53.9654	54.7325
	14.8328	21.0486	17.4336	19.6851	16.194	27.7888	20.9905	20.9072	20.5221	32.4285	28.9578	42.8692	17.9072	33.3361	24.7267	40.5528	30.935	54.1046	41.6846	47.9394	37.2945
	16.8098	26.7072	23.9615	16.3818	18.3845	26.3522	26.5818	21.5679	14.906	25.3836	30.1772	38.1799	41.0972	44.8868	39.3584	53.5104	40.3327	49.6876	36.1861	47.3615	40.8359
	13.8799	20.6202	13.0569	13.1416	14.5995	21.9299	27.6001	29.0562	18.5592	24.0343	45.5388	16.9348	17.4301	37.0607	29.4682	49.8031	33.6617	42.6776	42.3521	57.517	31.6401
	16.3616	21.8538	20.9069	16.4513	10.7383	19.0534	19.8016	31.0681	23.0083	20.2355	21.3302	42.3289	9.418	35.7193	28.1851	9.5843	28.1902	48.9248	49.1297	54.076	57.3001
	12.1011	18.4479	14.5375	14.1325	10.9109	10.7176	18.5304	21.6056	21.1446	23.027	17.4463	31.9885	16.458	37.4809	16.7875	40.8268	46.392	46.2165	47.9278	55.3365	55.0531
	17.8813	18.263	22.9108	12.5592	21.6464	19.9476	22.4242	26.7632	37.6022	12.2771	22.7781	48.0926	29.4826	31.5683	41.8648	32.9383	45.3827	53.0034	46.2496	44.6239	34.5713
	11.9572	26.4523	14.5735	22.8436	14.7378	18.7044	20.7728	23.7967	20.7314	23.8904	18.5001	12.2116	39.1514	30.5623	41.6809	28.0338	29.5862	46.7433	43.6119	56.219	40.7556
	17.3059	16.952	11.5268	16.8825	12.7225	25.0126	21.9758	19.9816	27.2518	25.3045	34.7884	38.9151	37.3569	26.4638	22.2088	48.217	23.6015	47.4936	46.6553	60.4722	56.0072
	22.6072	22.3303	13.2503	21.4026	11.8204	34.7661	14.8828	18.071	21.7782	19.6576	23.052	39.8838	15.584	47.0155	36.0294	29.1622	30.5495	40.0012	46.8653	54.4296	33.6523
	19.718	27.214	16.034	11.8353	22.0976	20.6754	26.219	20.4716	23.6506	16.1116	28.6865	29.87	8.4562	28.6177	19.4882	45.4962	43.5558	49.6831	38.9398	48.6355	37.1392
	11.2517	20.1366	19.7161	18.6443	9.9829	18.8785	22.9638	29.0854	31.726	16.2308	27.4973	32.1449	18.8134	41.8917	37.0132	32.0839	30.7351	63.0071	29.8433	50.8416	50.1237
	21.0575	17.377	15.6694	15.1023	24.3827	18.7101	23.411	30.0827	35.2091	22.2725	16.9316	29.4485	14.4239	29.3794	39.1239	31.898	42.8468	57.9684	40.1998	45.4475	50.3674
	11.9754	21.6795	13.9177	15.4588	14.4272	15.6311	20.6501	19.1008	26.8978	25.4751	26.6943	56.1946	14.9454	37.8721	30.0483	36.3504	38.6137	44.7118	41.4336	61.9944	42.2507
	17.6893	17.982	21.6124	11.7043	11.4849	12.1602	25.082	21.0341	24.5731	19.9357	25.9577	36.5905	9.6912	24.0063	34.8863	28.1075	39.9427	43.7599	49.749	58.3019	43.6682
	10.2019	19.6026	18.8661	15.2516	16.6272	18.3114	22.8154	19.0742	29.0252	31.7186	24.2781	40.8724	13.317	35.6534	19.1652	36.9669	43.1247	32.1846	51.6252	58.6088	53.5058
	9.8015	15.5379	15.1342	14.6739	11.435	23.8238	25.2394	20.4993	25.8963	22.7067	19.7133	45.0461	30.6907	36.4036	26.4245	36.6448	34.9074	46.4438	44.797	62.5974	42.2709
	12.5522	21.5622	18.6054	15.7543	20.0465	17.7572	23.2795	33.736	15.6747	25.1283	20.2886	49.6389	29.4406	38.3433	30.4658	34.512	45.2525	49.6313	56.0834	39.54	31.6233
	20.6224	18.5754	14.9457	18.2729	15.659	13.3225	24.2925	29.3426	21.3892	17.0064	29.7416	34.01	13.8341	43.2001	23.7955	39.7804	42.0529	56.9903	46.892	47.4738	45.555
	18.4717	14.1302	7.9422	16.0756	15.3582	25.2484	17.8708	26.8195	26.3714	19.0489	21.0712	29.1613	25.1599	33.5842	22.2073	41.2159	37.7223	42.7306	38.448	61.0188	49.5034
	11.682	20.6658	13.5528	14.3546	22.1346	18.9132	29.8447	26.7853	19.1614	24.8883	8.6144	54.2981	21.8498	36.3835	28.8515	16.3886	38.0104	53.3072	58.1504	53.2872	48.5266
	13.24	17.2006	9.4748	18.1807	14.2259	38.262	23.2412	34.6158	16.494	25.162	48.8989	43.4503	8.8385	24.2003	34.3685	46.3555	25.4192	47.1953	63.4708	56.1219	48.6156
	6.3049	15.9779	21.0456	20.5522	10.9377	22.3074	22.1504	25.4812	26.3758	21.5949	21.1288	43.0659	38.7349	35.2961	31.7677	27.4272	48.6363	44.5252	42.1237	48.9332	58.6019
	11.9094	25.4102	14.5885	7.8036	9.8461	30.781	26.9604	19.6224	27.3513	22.9045	21.5776	35.5397	29.7237	41.1412	39.5701	34.0182	42.0797	57.9448	55.9058	50.7626	43.2219
	16.0231	14.2576	14.9784	7.9282	12.6898	23.8142	19.6125	19.3621	26.5177	20.5655	28.193	38.4962	25.0724	44.9912	20.2196	25.6876	44.0448	52.6827	46.116	42.7346	31.6399
	18.0463	17.3154	22.9309	20.2307	15.8336	20.9853	22.5485	18.7572	30.6402	18.1101	28.2476	35.8563	22.7438	37.7821	23.9277	49.6408	47.8688	36.6517	43.1991	48.8579	50.73
	11.823	22.0874	12.3766	20.3284	22.359	18.8969	24.1369	26.3974	28.0363	23.165	20.2382	33.159	24.4399	41.3385	15.1436	8.2063	35.2149	49.0226	51.8356	53.1779	38.7684
	18.1708	17.1488	12.422	13.8325	13.1272	22.2866	31.7525	30.8712	28.0542	26.3725	19.9862	42.3514	22.9906	45.577	40.1621	43.7483	45.2222	48.8392	50.3399	59.9409	46.0975
	10.2649	16.6367	13.9063	14.5776	18.9974	11.0546	17.802	21.4461	23.0227	27.0208	16.948	46.7082	23.9284	30.9637	13.5326	21.4005	29.8026	53.921	57.4345	52.2527	39.5106
	10.6387	21.4711	19.3657	15.199	12.3161	17.7038	23.4212	26.9294	14.0489	23.331	20.3853	37.434	18.929	32.4087	34.0436	10.3141	37.0601	41.5346	37.3464	43.0182	43.9631
	20.7178	17.7088	14.5945	13.9123	14.0537	20.8372	22.7695	15.821	23.3905	20.8835	30.7184	40.3541	35.1674	34.1267	28.6246	32.7451	31.9037	53.1142	40.0869	54.641	53.2962
	10.4487	17.9383	5.1427	18.744	19.6977	28.7598	20.7542	18.1017	27.7268	18.9937	29.2033	37.1241	18.2112	41.1782	42.0023	34.9464	40.5098	64.8978	48.7627	54.4721	46.1961
	14.1607	19.6832	21.2922	15.962	12.5861	20.855	22.3043	18.5329	28.8102	29.576	23.5756	46.715	38.9712	32.3759	42.695	46.0339	40.6132	49.2035	39.2483	40.708	39.357
	19.2536	11.2755	12.3518	11.2708	14.9575	27.8985	21.9644	19.3385	12.495	20.7912	10.2517	45.7028	19.0871	26.7346	36.3009	21.5616	35.8809	35.0013	62.2936	48.8317	48.9715
	15.1228	18.1119	14.9117	11.9496	18.3496	32.0465	24.2207	23.4627	23.8269	19.9557	23.6318	44.4754	29.2589	36.7778	38.6872	16.9977	33.5123	51.467	35.0689	51.3424	49.7553
	19.5391	17.5874	21.8704	19.8901	10.9648	17.8771	23.1571	23.3601	25.5983	18.0321	28.3164	46.2348	15.5585	38.4492	42.3215	35.1249	42.0868	44.6653	31.6381	49.6437	43.8107
	14.9957	15.4627	13.2732	12.8993	9.6095	24.015	21.3681	16.8931	31.8321	22.084	26.2017	45.2492	36.3611	32.5404	46.2088	18.1526	49.8021	45.5868	40.2008	43.7473	37.5188
	9.9206	16.6881	13.1761	14.3665	4.5417	17.8547	19.7874	26.1001	15.4563	23.9939	20.574	33.1844	42.8305	47.9406	12.1638	31.0635	34.2575	51.4928	41.0141	61.7152	47.9917
	18.4387	21.9146	15.9573	12.9088	16.9631	11.0484	26.5646	27.8736	22.9072	15.3592	27.9427	42.5393	26.7593	31.9086	34.3451	30.1433	31.5327	47.4758	58.5172	43.3641	43.7567
	12.0102	13.7302	21.7904	17.1256	22.9143	25.9322	22.5568	16.5662	23.5572	17.079	12.0018	45.8646	38.7154	33.8938	17.4289	6.0394	54.9503	51.4534	52.2304	41.4349	37.4464
	17.2066	16.1811	16.8789	7.6533	17.456	29.0598	24.8545	22.4473	22.7717	14.8549	26.0308	39.5004	6.3138	32.3486	32.1927	20.6174	26.7497	45.1379	43.4609	46.3565	58.1625
	12.2362	27.2492	21.9614	11.1965	17.9682	22.607	20.8714	19.7014	24.7284	21.5792	21.0389	31.8609	35.5808	24.8771	34.1091	27.3024	35.036	51.2159	49.8242	51.0885	62.293
	24.8768	22.4331	20.2129	15.4606	15.2486	27.899	17.8452	32.8832	20.21	19.9259	25.2724	42.8354	11.0163	28.4987	43.1351	30.76	50.0975	53.1726	37.2136	48.1199	42.354
	6.4657	14.4782	19.7909	19.3596	12.1359	22.0065	19.3467	28.5224	21.1045	28.8476	31.6192	36.046	27.4366	39.726	53.959	44.4432	38.1692	63.8076	42.6882	56.3523	48.4902
	13.4975	23.2857	14.539	13.1806	19.8514	21.2617	25.3869	15.7349	28.7086	24.6978	26.0557	40.2914	12.321	22.8646	42.494	42.2809	34.3208	58.8766	38.7571	65.0155	52.1455
	8.3604	13.59	20.6653	12.1061	20.5785	19.8268	26.398	29.6798	20.3923	14.3721	28.7977	55.4626	26.2523	27.313	14.0132	38.5542	25.0349	58.1741	51.6426	42.1561	46.2699
	23.7699	15.1114	12.5256	24.3108	19.482	13.8214	21.3046	25.6364	23.9917	17.3126	32.3283	39.3347	39.9109	36.0713	52.5479	24.3846	40.0861	51.123	46.0151	48.032	34.6915
	8.2348	18.0664	15.7496	13.6395	21.648	12.9064	24.6989	24.9261	25.9646	16.7826	31.7387	53.7502	12.0456	26.2631	27.874	43.4402	42.0741	44.9638	42.8156	52.002	34.6314
	13.3319	16.6587	23.0802	17.1714	26.4915	11.1471	29.1751	33.7154	18.5465	21.8162	24.6971	45.1558	41.6039	37.2525	37.1047	36.182	33.6925	46.2477	42.8094	44.0573	29.7739
	16.2969	22.1644	16.4312	15.7183	22.3849	16.1753	27.3683	29.2172	21.7822	18.5514	25.0614	45.1065	35.4443	27.8773	30.6499	36.1559	31.2274	56.0793	48.9828	41.9886	57.6937
	14.0725	15.8119	27.4769	13.9819	10.1966	20.8712	23.529	15.9627	23.4873	25.7134	28.1838	45.3349	16.151	43.1695	39.3497	9.3585	32.4696	48.3186	42.589	50.8594	42.7931
	13.1588	18.0378	18.6008	21.3598	19.7175	19.178	33.2243	19.3535	20.6818	14.3787	31.5394	11.3946	17.9605	33.5456	40.0347	38.5089	53.0224	56.0673	54.0636	54.2977	41.0599
	18.6641	16.7091	12.8052	6.6811	18.4881	18.3479	17.1488	28.0017	28.6391	21.9924	19.29	33.8747	20.1191	29.8311	12.8863	43.2564	34.1179	42.2172	44.9032	52.9085	58.2677
	13.0016	23.7839	17.1849	12.8306	19.5181	15.4125	25.9207	22.4774	21.1598	26.7048	26.6671	38.6891	21.5248	22.896	28.1395	17.7382	38.4135	52.4516	53.971	48.7244	43.8584
	12.5749	18.8199	13.3831	19.9404	17.1792	14.7929	21.5588	19.3853	24.6005	22.0033	31.8543	37.7575	50.2691	37.1967	27.0185	28.7029	43.8409	28.2649	43.1232	58.0696	48.8204
	19.1025	18.1019	18.1624	11.7695	20.7857	25.9079	12.3216	16.4768	36.3282	17.9457	19.8722	41.0724	31.2397	22.3218	37.2362	39.8207	44.6222	46.1363	56.0499	38.7926	38.4608
	10.097	29.5811	18.176	11.5595	13.4484	26.0868	20.7086	20.7236	20.7192	16.1115	28.0278	30.3439	31.6764	32.7696	28.1809	42.2131	39.7836	40.9051	44.3005	47.9012	48.0015
	12.3208	18.6554	16.463	15.6418	13.9249	17.3033	20.4481	23.5927	29.1131	21.3065	14.0316	33.0028	16.9242	50.0508	48.5854	35.7432	34.1456	45.7533	54.4429	42.9048	49.6542
	13.6823	17.8879	15.0739	21.1233	22.3571	23.8816	18.3784	30.4229	22.9277	21.1753	14.0828	40.6501	42.8634	28.7306	40.4644	23.4011	38.8979	53.5933	43.6811	62.9513	43.0584
	13.8594	18.5255	17.7478	15.5167	18.802	27.4556	37.5124	20.3544	24.163	20.9525	27.9634	43.5521	32.016	35.6785	40.0746	35.8834	35.2099	41.2594	40.3329	59.6615	57.4389
	15.5064	24.4373	13.9253	15.868	15.6836	22.9914	18.9432	28.8544	23.5891	30.1525	23.1526	41.7975	26.6372	33.032	51.562	31.3258	43.3456	30.7933	36.0932	43.1884	57.673
	15.7826	13.2814	15.1785	18.4774	13.6783	14.0076	30.6282	25.0143	20.3182	15.88	24.0705	46.8079	15.2514	36.2948	34.9768	41.6227	36.2636	48.1172	53.9937	46.6752	49.3955
	13.687	18.7062	9.0043	20.2726	11.1585	17.3069	18.9385	16.2484	27.5515	17.308	14.7104	39.6173	14.3889	38.0243	17.5915	37.7803	39.4507	43.6332	57.6954	50.6039	46.8299
	15.3519	17.0191	19.9511	16.1181	13.8862	23.1442	20.315	34.1649	23.7946	18.5719	19.52	41.0658	42.2767	24.9149	42.7104	49.6432	25.4684	46.8217	39.1345	34.988	55.59
	16.8834	20.7377	15.3028	16.7882	13.0558	35.0346	22.0916	27.0554	25.3936	23.232	21.8212	48.2338	29.2356	33.1754	41.432	1.7875	35.5597	49.4842	57.4481	47.3819	57.7886
	16.2317	21.5012	15.3061	9.1051	15.2823	13.1278	21.7686	34.4495	19.0258	22.0298	62.2405	43.424	37.5345	28.9199	37.368	24.8187	41.421	52.9871	47.3488	60.2125	44.7544
	12.5589	17.1827	19.4572	13.6435	12.6674	25.4334	21.0563	27.9324	20.8613	18.487	20.7904	39.9756	20.1999	28.094	34.0452	52.8101	35.408	45.6927	43.7034	48.5876	47.4377
	17.1639	21.3525	20.8039	13.8508	14.6747	23.5671	17.0342	9.6671	33.775	27.5923	16.6819	17.5223	34.6521	28.2302	14.3848	26.3061	31.2965	44.4415	52.6667	43.9604	50.538
	17.3023	20.1735	19.6024	13.167	13.0721	10.0188	20.9147	18.119	17.9923	20.0585	20.4001	44.6843	38.1895	45.2917	27.7504	22.9906	25.7592	35.6369	47.6103	43.5058	46.9697
	15.6702	23.6063	15.4273	18.9586	15.6239	15.3655	20.1224	17.5856	20.1658	28.1346	21.5982	41.6058	53.8655	32.3969	19.0463	37.0389	34.4028	57.598	41.5224	59.1581	55.9628
	12.9858	29.7549	18.3129	13.9466	18.684	25.0495	23.5848	21.5127	29.8382	18.1234	19.7272	18.8924	7.1751	27.3955	38.9635	39.53	33.4691	36.4577	42.9527	44.1039	48.6841
	17.8691	26.8137	12.0809	20.8654	12.442	13.8556	23.7769	22.2464	21.1155	25.3523	14.8252	43.5561	39.1376	37.3263	30.8516	11.5315	38.7848	47.6507	47.7404	39.3415	48.4725
	10.5679	27.6446	14.1385	13.5525	14.2568	22.4822	24.615	28.9447	18.8669	20.837	22.6589	32.2951	42.0198	41.4297	30.4652	23.9604	34.5293	36.5914	53.8418	57.1922	42.658
	13.0787	24.1448	11.6012	18.7765	14.9715	14.8775	28.3402	22.0991	17.667	18.3922	35.2122	36.3072	41.9805	32.5865	24.7059	46.4882	41.7373	65.1919	48.7003	53.4498	48.3329
	11.0679	19.4386	21.0368	19.5941	14.087	21.6617	31.6478	29.676	25.3749	18.8174	25.9125	38.3811	11.7682	30.4717	22.1142	44.8568	52.8497	41.8881	57.9067	59.7123	37.7661
	7.7078	9.89503	16.3927	14.2641	12.1817	23.2791	19.218	25.1731	38.136	20.7433	44.2361	36.227	38.7519	32.3381	42.4619	25.3298	36.7306	58.4669	49.2686	46.5989	35.1285
	10.7812	13.84	20.8564	13.2064	22.0698	22.0353	29.6149	20.5991	18.4416	22.5977	15.9644	53.4007	33.8001	35.6275	42.9484	16.2452	41.445	51.6802	39.9437	30.9059	51.9152
	14.7867	10.3699	11.0163	14.8896	11.4361	23.6057	18.6678	27.9016	24.0705	10.6923	19.2753	34.0427	16.3491	50.6646	39.5126	13.8192	46.0833	38.3909	57.9645	58.3934	48.0861
	13.9665	11.6378	19.9758	14.7958	9.6621	10.2038	32.2317	27.419	19.8432	20.7544	24.9362	40.2027	33.7538	26.0508	42.9887	36.5328	58.5149	50.2911	39.5318	50.7939	53.0762
	17.463	16.51	8.5299	16.6126	19.0678	17.9304	24.3165	17.1235	27.5919	18.4382	12.8611	39.7113	24.3429	24.1678	33.1049	34.8568	27.7633	55.8112	55.0431	33.8135	51.2294
	20.1923	18.9443	19.0935	13.9844	19.5815	28.9459	20.1859	25.2348	21.8531	17.4238	17.5327	3.2445	18.9965	30.9274	19.0365	23.0041	45.4013	41.4194	57.202	48.1725	43.9889
	11.7293	9.62817	18.9884	16.172	15.5811	19.1681	18.1832	21.1736	25.6952	11.7993	18.6784	4.7382	22.1411	19.7735	34.3357	32.5293	41.8992	39.4415	37.397	50.3053	64.9305
	10.4868	18.9973	13.5564	12.7696	13.5757	13.7854	22.3107	17.5144	24.4344	17.4607	32.5478	37.2025	39.103	33.4025	44.6746	15.2911	43.6755	35.6308	32.1991	49.4568	41.3801
	11.2611	18.4478	13.2726	16.5791	6.4269	27.3286	21.3101	25.7773	20.1012	23.7767	21.6151	50.6505	47.279	38.5893	19.6617	38.2913	40.1666	62.5389	57.2323	46.025	49.7242
	15.4067	18.1301	12.0932	14.4716	13.2767	13.4	22.7594	23.7099	19.3216	35.3252	24.9093	44.4808	35.0687	34.6794	47.7528	43.367	31.4721	49.2111	56.3308	44.3763	51.9354
	23.8641	31.0647	8.7376	8.4942	7.7809	18.9504	23.0477	32.9939	26.681	21.5334	24.7982	39.573	24.0329	19.5663	40.0176	36.9938	30.5392	43.5894	46.8294	55.4132	36.1353
	8.8383	15.434	15.2557	12.4071	12.091	18.5068	30.1607	16.9924	20.2325	17.1409	30.0455	32.2793	24.5682	40.9738	49.6607	16.8675	34.5043	42.5851	41.5645	42.6698	42.5233
	17.0776	23.3563	12.5764	8.2016	17.2851	19.5725	25.1495	33.1445	29.2211	18.0438	22.9539	40.7407	22.7346	29.8437	27.1606	22.3244	34.7172	38.2927	46.4166	56.4221	31.2995
	18.4994	20.3777	14.4704	15.3079	16.0938	16.1169	18.5612	23.2879	26.9391	30.4316	21.8762	33.4545	28.8906	45.2086	47.0459	34.4324	60.2881	50.4122	56.5774	61.4912	41.2774
	11.4037	11.1771	18.8655	13.2191	18.4919	21.8039	28.0308	25.6054	38.5622	15.3795	31.6367	49.7379	32.4879	33.0979	31.2327	34.8418	27.3207	41.4887	43.7827	60.0252	44.6429
	12.193	14.8268	15.1101	13.5859	27.4598	13.1057	22.2214	25.2809	10.7734	30.4879	30.9482	35.2071	10.8942	43.4971	9.9826	14.8392	40.0549	47.106	55.2462	47.2964	65.752
	20.3005	14.9632	12.4217	13.1391	20.2291	15.7772	18.8568	18.7443	30.8034	20.9498	18.9418	31.574	11.2613	13.6574	30.7051	49.7365	39.943	49.4763	59.3211	48.4697	37.8018
	17.2275	17.473	13.5798	16.0527	11.712	24.7943	19.3555	19.7346	27.0888	20.535	22.25	17.0553	27.75	39.9505	18.4497	33.4023	38.5661	45.2286	48.0225	51.5212	50.2969
	11.3289	28.9128	14.0223	9.2529	17.3429	19.0538	32.7184	33.9142	25.3918	15.9793	25.4426	43.2791	19.5497	31.5678	35.5576	27.7049	34.2266	44.2821	63.1591	38.2753	46.673
	12.2257	15.4116	20.4847	15.9972	12.5549	14.8547	26.1684	22.4003	28.1529	13.0791	23.7898	25.1651	23.3128	27.2433	48.9213	39.0619	39.1298	37.969	49.7493	53.1518	53.2139
	17.0803	11.768	12.5468	15.3963	15.1263	33.5235	15.4123	20.6787	27.1083	19.6156	24.2018	43.1174	28.9996	35.7078	54.8564	23.3922	25.6685	48.1924	51.9497	51.8599	52.9119
	12.2635	16.1183	17.039	11.1932	21.5367	18.2394	17.7065	17.3728	18.9325	20.8929	23.8663	39.9422	14.7293	26.2618	28.6415	30.1285	38.0243	35.6088	41.8966	58.1515	58.2562
	13.3491	16.558	20.5498	15.6873	14.5698	14.3765	20.4183	17.4508	23.9221	22.2617	20.6474	51.8835	23.2828	45.7395	18.2774	5.3	41.3206	51.758	42.9983	57.6372	49.1848
	12.633	11.0555	9.964	13.6801	18.0141	19.4161	20.5809	18.822	21.0422	23.0995	26.5614	38.1641	46.8047	37.5294	42.3012	37.9792	43.1966	51.2946	49.0715	48.572	44.8558
	5.6981	15.9464	23.0643	17.5715	12.7421	18.287	21.4132	30.051	25.9655	30.3419	17.1701	44.9477	19.1209	34.5365	25.7489	28.3447	32.6069	53.4773	47.2063	45.1294	52.0103
	15.605	18.1588	16.7302	15.6823	20.1317	29.1491	24.0065	21.3842	26.5391	21.3248	29.3381	40.6582	37.227	36.0756	41.0132	33.6917	67.9803	57.1024	48.6247	39.1958	49.5937
	19.8982	19.6881	25.2366	11.7611	15.6162	20.3889	19.9418	18.4658	13.4297	33.8089	36.4598	29.7309	12.534	39.0537	38.2641	38.2244	54.2291	58.0483	57.5305	31.4585	47.7799
	10.7106	12.3263	16.0774	10.8797	11.1765	22.3666	16.5057	23.5437	25.9475	19.6478	22.3439	33.6713	20.691	13.7396	11.3533	10.2653	41.9908	48.0651	40.2459	52.0775	51.8617
	7.433	11.9776	14.6296	19.0855	13.8383	31.3479	17.9497	20.2627	17.4901	37.9377	14.6851	20.1446	39.0216	33.6641	36.2755	30.7361	37.2332	27.4013	61.9774	56.4384	41.9312
	10.8832	17.5646	19.9455	21.4681	14.4129	20.0209	18.0596	17.8024	16.7086	15.6363	35.0314	52.1843	36.412	42.7147	42.0138	34.8481	45.6126	59.0658	35.2533	50.379	35.13
	15.0477	24.0647	21.0488	9.4492	17.4607	19.3002	24.4438	32.4143	29.1236	13.4293	23.4256	55.4044	34.4604	17.8357	34.6594	26.8541	46.554	52.1766	41.1788	46.2595	37.4524
	11.9859	22.164	13.9783	12.8682	14.9036	16.5711	22.5638	20.5587	20.0295	33.5204	37.2817	34.1449	32.4621	38.8567	26.0247	49.8231	33.9719	39.9898	44.5342	32.6453	47.0396
	15.1318	18.8866	23.3209	20.4727	17.6279	17.4115	23.0986	12.9478	22.5228	34.4693	19.4332	37.599	16.0805	46.9969	38.3314	35.4579	38.7022	50.2966	51.9499	44.7031	47.5267
	15.5891	14.3765	17.5869	15.9454	14.3364	15.6107	26.8934	19.7391	28.2003	30.1251	18.1827	35.6762	20.7532	35.4855	31.55	37.6505	52.0914	46.1247	36.1558	48.121	41.6142
	13.1385	31.9378	16.4346	13.0709	10.6927	15.1576	19.451	26.3233	27.5629	22.1509	23.3248	51.2687	20.4313	32.3031	23.7424	41.7897	46.7535	53.8799	48.826	45.4371	50.1501
	16.2627	18.9034	22.2561	12.7596	15.2336	9.445	13.9408	19.1376	21.3093	10.5417	25.0019	37.9141	15.3793	33.7307	17.9139	39.774	36.9587	50.8105	41.2866	60.5668	54.0005
	12.7433	26.4703	12.1739	12.0414	18.781	12.67	28.4983	27.059	19.7346	23.9069	28.0688	32.9446	10.4638	41.3523	30.969	38.6554	37.337	47.5344	41.7582	46.0266	52.4009
	21.3035	14.1848	12.7566	11.4033	6.1294	25.2738	21.7039	26.5537	24.5129	34.1445	23.3193	44.6373	15.2127	34.6115	22.3542	28.862	46.7332	37.2762	44.7806	48.9357	50.6228
	13.041	16.5248	18.1025	15.3291	8.6317	9.34	23.3504	15.3111	24.4002	24.7553	19.6441	35.9946	12.5255	23.9698	8.5288	49.3013	31.7528	50.1294	40.5355	58.3138	49.0921
	9.7795	17.8396	11.0256	11.7035	15.0085	24.0468	16.6817	17.2312	20.4821	26.2356	26.4288	38.2594	37.6698	29.8478	39.5096	38.0326	36.8086	31.2737	59.2923	51.1917	46.351
	26.3824	17.0395	12.9459	14.9345	17.6788	16.4552	29.0601	27.0184	31.2492	20.1655	26.0182	44.5252	28.5136	30.4809	31.4084	30.3841	35.4964	64.026	40.1274	44.0403	49.3777
	14.2593	20.6741	21.292	10.7577	13.9435	29.5613	27.6706	18.1505	17.3392	23.5086	29.0321	33.7291	34.0412	41.2563	42.9804	38.6707	51.206	53.9741	54.0406	48.7113	53.4079
	8.9163	17.5756	23.4802	9.0891	9.9301	20.4607	25.8243	19.3997	24.5874	28.4445	25.2186	50.6164	26.7558	50.9533	23.414	38.1679	53.2221	51.027	38.8685	52.7333	44.3069
	21.9978	20.3443	16.97	14.4939	14.117	14.099	29.7661	39.9085	19.6408	24.7212	17.1662	43.4839	33.5831	32.9676	43.1226	23.6002	39.2618	39.9613	60.3954	55.9049	48.3962
	18.6764	23.0045	12.4436	23.1449	14.4298	14.1331	32.5228	27.761	21.8678	15.3776	22.8205	37.566	36.0937	47.5831	22.077	34.5154	39.3496	57.299	48.5583	43.6993	54.3293
	11.7403	16.8005	23.8623	12.8092	15.5441	24.3839	22.6025	25.7055	29.5761	14.2817	35.7298	16.6665	37.163	36.0803	35.5142	38.7685	37.4843	41.1955	59.0136	49.3552	54.6065
	15.0046	11.5471	12.9979	10.7944	9.9198	16.0889	23.1755	21.9913	33.7842	17.0298	25.6554	48.2973	7.8906	36.8463	45.8589	28.3189	34.37	49.1965	46.2962	66.0777	41.4634
	9.5165	16.8756	12.4742	13.5336	17.7775	22.2121	32.7458	18.5395	27.5934	22.8806	26.5819	36.7619	44.2028	30.2054	35.0289	49.2127	44.2504	67.4403	45.797	54.0378	59.2277
	10.6024	11.2213	14.7241	18.1725	17.9475	21.7289	19.9602	13.5461	18.2144	22.8837	40.6228	50.5985	36.0922	30.2272	44.9196	24.1501	28.172	50.606	40.505	53.7025	55.6515
	16.6061	12.7485	19.6469	10.2111	22.3059	11.5834	19.5841	15.3294	25.3206	13.4647	27.0922	28.5669	27.673	32.6388	35.8226	28.4562	24.6595	43.133	43.8342	44.583	54.6106
	14.3351	19.2094	11.8791	22.5896	17.179	19.94	14.8637	25.1711	19.7811	24.7475	23.7887	26.6892	42.2414	33.2765	19.95	41.0524	57.4323	39.6275	36.5099	44.5392	35.9986
	11.7499	16.0886	17.4509	11.5397	10.1485	17.4904	29.4653	31.3505	21.2763	22.0247	28.2375	36.2435	10.5438	45.2464	31.9327	19.8869	28.2997	41.5358	44.3345	53.2881	49.0611
	12.8334	23.8346	22.8974	11.3145	20.281	15.9846	22.9286	18.7402	18.6243	22.5698	17.6369	41.2084	14.1338	34.2585	35.7666	44.8607	44.9126	27.9693	48.8744	61.1788	54.2785
	15.403	9.91155	17.2609	15.9022	14.4638	12.3596	18.0826	25.0028	24.8107	21.5931	22.8344	42.2456	25.0201	30.3827	28.2411	13.5535	52.8104	65.2985	56.3291	50.0352	50.9202
	15.2007	12.3434	24.6365	11.102	15.5995	25.5842	22.352	13.2153	25.8089	21.3384	22.1123	44.6743	29.4489	45.8244	29.3191	38.3199	44.3828	67.1353	51.0429	56.8029	46.3166
	22.3131	16.123	14.1345	15.4607	22.2477	14.3529	17.0938	21.6834	22.0516	28.6079	25.1859	35.3467	49.3616	26.3198	25.6487	35.7613	42.2793	52.3335	42.8705	63.1955	46.3
	10.8462	19.1583	14.524	21.8353	12.752	16.9919	20.2524	23.5059	32.9681	25.8379	30.7441	43.0854	40.5708	33.4488	27.5498	36.6953	27.0592	48.7573	43.7475	61.3109	36.9194
	12.1393	14.4473	21.9296	19.5294	24.26	20.1222	24.8333	16.7094	28.675	8.5302	43.2438	34.1068	25.8655	18.2208	23.5482	27.6485	36.686	44.3123	46.2495	39.8472	69.989
	13.8358	21.5339	10.639	8.0603	20.3906	18.9906	26.0523	30.7107	18.4311	16.8918	31.0408	42.776	35.1109	34.8681	48.7994	38.4756	39.9257	30.6144	43.0709	57.8903	45.5583
	9.7156	25.9218	15.0253	11.9235	19.4495	27.7219	18.6003	13.4506	17.2258	19.8637	18.2963	43.5264	50.9875	37.652	18.1941	45.0711	43.0406	52.6395	40.3948	52.2254	40.4139
	14.6758	8.9242	16.526	9.3358	17.2469	21.4855	23.2493	20.2125	21.0448	27.7064	21.0849	50.0205	13.8345	52.9257	53.5644	45.299	46.4312	33.957	56.2651	51.0215	50.2057
	22.7495	10.7279	11.9507	13.1389	17.2063	24.5896	21.4148	19.5851	18.3727	24.559	31.1321	42.1905	54.176	34.279	29.5708	45.741	44.3094	64.2316	41.8975	47.6647	60.3598
	12.6137	16.05	12.7199	16.2813	13.5762	28.1724	22.2705	12.371	22.8173	22.3753	38.2362	43.986	34.5549	44.3745	28.0858	47.468	37.5032	32.9183	40.8169	53.8466	45.5961
	17.9088	12.7884	9.5261	15.8216	16.4625	17.1653	17.3611	18.9834	26.5537	26.3806	24.0336	45.914	46.8305	29.9759	35.6559	15.5307	39.8129	50.9796	60.1351	57.5177	37.2606
	16.9349	13.6789	9.9896	16.2671	11.9238	12.3392	31.363	30.7337	11.3045	12.0812	15.1177	12.5878	51.5384	44.1444	47.6	40.6938	46.0991	57.4649	40.4891	58.7204	47.2097
	5.1551	14.9496	6.5367	10.3277	16.2645	19.5392	24.9446	28.0761	19.0389	25.0349	25.2577	39.6502	12.2294	27.7997	31.4854	59.2965	39.7522	43.9481	41.9373	47.545	51.8549
	16.0745	14.2499	16.0585	14.6864	14.6832	21.8739	18.1278	19.5218	19.6368	16.0746	19.5252	33.2137	16.9642	34.0509	45.447	7.6047	35.3822	52.8778	41.6732	50.6347	60.8688
	5.2762	21.714	17.1072	12.737	12.1006	9.8081	16.9289	27.9701	26.9288	29.6622	24.9162	25.1959	35.8712	42.5462	40.1417	35.2569	40.9386	45.5757	47.9829	34.871	55.1002
	19.5832	11.6048	12.7576	17.2157	19.8543	22.8006	21.1272	23.5544	30.6522	30.9496	25.2828	40.7384	36.8975	29.6103	21.2665	30.8998	41.8788	56.3721	52.3049	55.9614	40.2673
	16.5138	22.1352	17.7172	15.6327	10.8395	17.4956	17.2411	25.9292	12.6843	21.1534	43.4411	41.2983	24.442	43.737	25.386	46.753	34.6243	42.4784	37.488	50.4607	40.6803
	15.1932	31.3445	6.3814	14.8988	12.0882	25.1012	17.8734	15.2868	24.6072	22.4064	9.4322	41.9769	30.5129	34.794	20.8413	48.0078	47.0084	44.3224	59.6565	47.146	32.967
	11.1515	11.5134	16.6204	8.7485	15.1395	39.544	21.5359	14.8179	27.8625	22.9497	20.2136	23.5371	18.3623	29.1435	42.8402	11.183	41.1202	41.6889	40.8302	59.6332	36.3241
	15.724	20.6563	12.7226	16.3926	16.1125	11.8627	26.9826	30.584	16.5188	21.4406	13.0391	45.2471	52.5914	39.9956	30.9779	33.3914	36.5368	52.6291	43.991	46.1757	52.5707
	22.3203	20.0453	18.8613	20.9714	13.5597	20.6629	12.9208	20.6085	15.0145	29.861	37.9177	39.0534	15.2603	38.2825	32.2268	49.3798	37.4528	53.9686	46.9515	68.6287	49.2906
	22.6112	15.423	15.7789	13.6138	19.6174	36.4742	25.0933	24.9109	25.2314	17.9046	20.9636	40.816	23.0996	31.9695	33.7675	28.3128	35.1538	54.0174	44.855	61.1915	62.1212
	11.9341	19.4168	5.5053	17.2138	13.3467	19.6142	21.187	22.9886	29.8088	19.5642	22.8311	12.4533	36.3039	34.861	18.1579	45.0704	45.3812	46.4102	45.0088	69.7475	53.6223
	11.696	15.3029	19.3272	16.4984	14.2613	24.0679	24.6887	17.929	34.068	25.6074	32.6882	37.9704	29.1693	41.084	37.2459	46.3626	51.9967	47.6124	42.4469	55.1929	53.8192
	6.3686	22.5431	13.4678	14.8612	26.4003	24.5033	26.9965	22.8239	35.1211	11.648	19.6743	51.7809	27.5615	24.9843	45.2803	38.2978	42.5293	51.9185	44.0887	48.0394	38.9323
	14.0169	18.319	14.0999	16.0381	19.1962	32.0716	30.9269	18.9863	20.6175	16.7001	20.7602	37.9986	45.0135	37.4023	44.3059	45.0085	31.4832	63.8716	54.9299	42.6033	48.1195
	16.6922	21.507	9.8887	18.0786	21.0471	11.5981	19.5827	18.8056	22.1948	27.7427	17.5056	44.8053	51.3621	38.3199	43.0615	45.1731	21.0346	50.1022	52.1318	36.9024	35.8096
	14.0396	14.7391	21.8211	18.357	14.371	20.3626	16.2195	19.551	16.711	19.4124	22.6979	25.786	10.237	34.4989	35.575	48.3693	43.5124	46.543	34.8806	65.8708	48.5265
	15.2801	16.7847	19.9323	11.9086	11.4216	22.5724	25.1493	11.3417	25.5509	17.3739	20.5537	30.3551	9.2746	28.2305	55.2727	25.3304	33.8334	61.703	43.2244	29.8705	55.6058
	16.9874	16.9173	13.4976	12.0202	14.0879	18.9962	19.6799	25.0956	21.6687	19.8631	8.3002	35.3289	38.1711	28.4914	28.8163	48.6044	41.8467	31.1013	36.4521	50.078	47.4001
	20.7308	13.7186	17.2202	5.8226	13.5986	22.1745	22.5343	23.3042	13.0039	41.2848	37.8829	32.7935	37.0569	39.8184	45.4531	43.9517	37.5285	56.1691	46.74	43.9413	44.658
	12.5217	21.4629	21.5097	13.8171	14.8961	18.2628	20.147	39.8994	25.154	24.5832	21.3876	38.5297	21.1743	15.5575	41.7877	43.4221	24.4797	49.4566	45.5711	50.0832	63.7153
	13.5618	14.2744	9.7671	21.453	12.9509	15.7531	25.3859	27.5598	29.4511	29.0074	15.554	35.5392	22.9933	30.6996	40.6453	29.9512	36.1892	50.3046	42.0318	40.9638	50.8291
	8.7436	22.1963	25.5523	17.8588	24.364	17.5451	34.629	21.0835	29.6246	6.3815	29.4057	38.5846	34.8181	34.9585	27.7102	40.4331	51.6473	53.9321	43.7406	45.3297	42.4546
	14.0746	19.5746	12.7617	17.8047	11.0431	27.0206	22.577	20.891	27.6589	35.112	13.1689	36.1105	23.1739	35.0168	20.712	22.3461	52.2246	55.6894	37.9219	47.4332	41.5295
	10.5422	20.7015	19.4586	15.5681	10.0902	25.9714	31.3967	15.5542	36.682	20.8021	20.3446	39.1988	8.2692	38.7919	29.4846	36.2188	54.5357	40.4262	47.2541	44.6823	37.5374
	14.0187	17.2484	8.363	17.9725	13.8477	16.3573	28.3021	19.7693	20.2648	32.8137	27.2528	23.9021	20.1344	34.2371	39.1821	31.3679	20.2191	59.3589	51.0711	48.4148	42.1788
	17.9811	10.9045	14.1262	15.677	14.8263	17.8508	14.7064	18.9588	15.638	23.9145	16.3628	33.173	52.1127	31.2627	57.681	27.5956	32.2535	32.5802	46.0176	35.5835	42.1327
	19.9371	14.0779	15.3021	11.7533	21.0516	23.4365	22.1341	17.8743	23.5232	20.0204	18.4194	39.6736	24.5842	43.5734	46.5076	18.2765	46.0836	50.1091	42.9955	39.2631	46.9505
	16.0429	15.142	15.6288	15.8418	17.297	17.6326	20.6657	22.2496	31.3578	11.1808	16.0788	38.3443	27.828	46.0849	45.1089	34.526	34.951	43.5297	43.4598	53.4623	33.4032
	12.0585	19.5792	13.0561	14.3011	16.4916	20.3928	21.0022	29.7803	20.8875	24.6964	31.4204	39.446	15.5491	24.586	44.6766	43.6352	34.5674	46.6094	41.0597	71.5097	53.533
	17.711	13.1908	19.7098	16.1365	16.112	15.5243	26.7226	30.4189	26.5892	24.5488	31.7715	38.5349	40.4032	44.9697	35.1951	41.9391	31.8406	60.6774	57.3503	58.6541	49.7985
	10.6977	16.713	13.5918	16.1421	18.0663	26.0174	23.0682	15.439	31.0909	33.0915	24.8969	40.5968	15.8801	39.6523	42.3018	31.5034	40.0917	40.3455	62.0309	62.0042	51.4231
	14.0488	20.2982	11.7629	13.5355	9.7427	20.0857	12.8904	15.0609	22.0792	10.7347	23.7987	41.1391	27.0272	31.3505	29.369	24.1172	43.2161	60.9021	67.5844	42.2952	28.3972
	15.4887	17.3719	18.6792	16.7632	15.0462	21.7583	26.6388	23.2032	24.0127	36.0356	26.763	53.1522	39.5384	32.5646	22.2394	31.1001	35.9083	39.7448	54.7943	52.0103	42.2243
	20.6425	17.8627	27.2196	12.8934	10.1271	23.0005	22.5795	21.3574	21.8847	27.9883	25.9885	42.0016	35.6855	37.7597	19.5718	30.7402	38.986	60.2477	40.0794	54.9833	52.6827
	13.1427	15.1067	20.6982	20.3703	15.5025	16.4943	29.9704	17.8549	19.7203	20.5339	24.8463	33.5708	24.3711	34.8334	30.1572	18.6591	39.9818	44.264	51.5494	43.1387	50.1216
	11.8724	25.7294	16.2956	15.2336	13.5955	16.2354	24.6201	27.0754	11.2465	26.5522	27.7548	45.8747	48.6188	32.706	35.0773	30.1503	49.8535	50.0506	49.9463	53.2104	42.9556
	13.9238	13.3036	12.8636	17.069	16.3876	28.9366	20.9708	15.4303	19.3993	18.2774	31.3411	44.9437	0	33.1407	34.4222	47.8217	34.2787	44.4063	48.9209	38.7784	49.5365
	24.0491	14.762	18.4783	11.7236	7.0895	10.5171	22.0923	20.7334	32.3914	18.2248	18.1508	43.2542	69.2946	41.0071	28.1414	49.046	32.5478	47.3951	43.7019	36.6742	40.7397
	16.2138	17.0674	12.9365	14.1468	14.9757	10.2707	23.5436	24.0534	23.2632	25.9942	18.0006	30.5003	18.871	40.7222	46.6041	5.6665	59.7625	51.6678	50.8626	39.9505	60.9283
	15.3277	13.4463	17.4032	17.0263	13.9027	21.737	23.2832	14.6379	21.4939	19.8286	25.1741	39.4271	34.0883	38.5119	29.0054	31.9289	40.7574	46.8521	39.831	52.4292	47.3636
	19.3024	17.8802	20.0547	14.7189	19.5692	20.3263	24.5416	20.1357	25.2277	21.6928	32.0124	36.3954	38.694	23.0836	44.7169	19.9173	33.4509	41.4625	43.2772	59.2846	50.3641
	11.13	13.628	17.5198	20.3816	12.8856	29.9655	13.4482	22.9727	23.4071	17.0156	12.5149	54.0141	31.9661	35.5942	39.5407	37.6588	36.8396	45.6304	41.151	46.2241	41.701
	14.2384	13.4986	19.7198	22.1006	7.0113	18.251	22.2552	27.8836	31.9912	25.7522	31.3322	43.7088	24.7907	25.7206	37.3463	47.322	36.0661	26.4568	51.3034	31.175	45.5043
	10.7935	22.1178	19.1741	21.6528	20.6951	24.2764	23.2788	8.1032	24.646	15.6187	21.0575	45.114	49.5253	32.3447	21.5101	37.4071	45.5691	42.1968	43.3798	52.8256	40.1171
	11.4818	15.6631	16.5825	10.3693	17.5359	22.2714	29.3533	20.1283	14.3193	22.523	29.1451	58.3892	28.385	39.1644	16.246	21.7885	42.1283	59.6097	61.9593	51.9216	34.2338
	12.1376	15.5432	20.8152	19.2193	15.4273	30.3647	16.7483	17.8101	18.914	22.0737	22.2849	36.9517	33.6122	51.0327	24.7125	24.5024	53.2805	54.8726	52.4447	59.5779	54.8764
	16.2365	20.9821	11.569	7.1814	16.9134	25.203	20.3974	15.0432	5.462	22.2939	19.1473	38.2432	27.486	33.4581	21.2125	20.7511	40.9186	61.2583	45.5172	49.7426	50.0098
	17.9503	17.6601	17.3742	20.2534	17.1679	18.9244	23.3108	33.1112	20.4754	17.4905	17.0762	41.7648	15.3883	17.3229	39.2893	9.4095	46.4444	49.4603	48.6657	67.7057	45.4238
	13.848	21.0141	25.2311	14.8917	18.7803	22.0769	14.957	22.4432	13.4367	20.841	20.0916	40.6341	33.2393	31.6726	47.0194	42.1194	33.6359	47.0658	41.108	54.758	55.4328
	14.042	15.2204	21.9049	18.9771	16.2865	30.8363	28.7915	22.8771	20.7338	25.1465	21.387	35.2421	25.4566	31.8695	30.8472	37.2668	51.3	51.1704	58.5256	46.8478	38.8925
	15.3645	16.4918	17.2793	31.0436	13.2285	29.423	22.5447	17.0779	22.6146	19.7922	20.8268	38.8443	15.9716	23.7541	29.0783	40.386	42.6683	54.985	54.3397	44.1016	40.4192
	12.8743	13.6131	24.5632	13.2957	18.0455	20.274	22.7404	38.7587	27.0555	16.8123	14.8776	31.6278	32.7713	32.1571	36.639	30.2221	40.4072	46.5658	48.5858	36.293	54.3657
	17.6991	17.5989	25.9197	16.1971	21.015	38.0441	31.8327	26.4428	20.5459	13.7526	37.687	46.7458	12.7065	46.572	48.8439	17.1982	38.2105	32.1606	45.6261	37.9336	46.2291
	21.8806	21.1139	14.8936	15.7824	15.7728	22.2434	15.7172	14.1411	27.545	18.8317	27.8485	49.9514	15.1797	32.9289	56.6006	34.5116	19.4516	43.0882	46.9034	66.1221	48.0775
	21.3202	25.4664	16.5226	16.2	17.5693	22.4001	15.6573	26.6006	19.3474	22.4496	17.4364	38.8233	26.1046	35.581	29.1792	14.5412	57.2835	52.2059	58.7219	41.0732	48.0943
	19.9879	23.7833	16.5971	12.8633	19.8831	24.7381	24.0832	27.9409	41.1156	21.2788	26.9713	48.5052	48.3747	33.0054	31.2797	31.9682	48.8796	45.8984	43.0709	53.0936	37.0395
	15.5205	19.8596	15.9424	25.4002	14.0508	25.358	23.1586	22.5896	23.5043	23.9332	25.9811	46.8231	32.2654	39.1903	47.0445	41.9901	33.38	26.9787	51.5307	49.4485	35.0701
	17.2685	16.2234	8.5079	14.3014	13.1403	21.9699	23.2822	28.4514	35.5058	24.3059	14.2723	48.6709	38.7279	40.6374	37.6857	23.2372	26.2269	41.8309	43.882	61.1373	29.7701
	13.7196	16.6262	26.1376	13.6142	16.4602	21.7789	32.4541	18.6645	18.4428	21.3491	16.1692	27.3322	36.9309	40.248	35.7051	21.8123	28.0064	38.9938	39.9028	49.1953	56.1126
	12.4078	23.5373	16.8078	11.0164	12.9367	22.6288	14.67	24.6702	23.8725	11.7027	27.6465	38.437	23.2257	42.1373	36.7292	44.7158	47.8142	39.6546	31.9163	63.4523	65.734
	14.6481	20.9971	14.7514	16.9276	15.6827	23.3495	33.4349	23.6112	25.6551	32.4857	15.9632	56.0485	24.9651	46.0235	21.6822	20.0994	39.9615	43.6395	52.7952	45.9546	38.8299
	11.8172	30.6587	24.6599	14.6034	11.9792	25.5639	20.172	32.2902	27.1385	23.2279	26.0743	46.0224	31.2342	24.4786	55.1266	35.066	34.9274	45.8819	65.9906	47.3281	37.7512
	17.6104	16.016	23.7885	13.2477	10.5959	23.2575	20.1915	21.4337	25.5102	22.5456	45.0618	51.0794	32.5836	22.9258	37.2389	37.086	39.6623	55.889	47.0765	60.0065	49.4882
	16.133	17.4056	17.0348	17.6077	25.3629	18.956	23.3563	40.4165	15.905	18.5421	22.9515	30.0889	50.0354	37.1663	29.8204	43.4636	39.8783	39.7591	48.6343	63.982	42.0422
	16.3726	24.4355	24.8906	14.5742	13.5587	26.6085	28.0429	19.7652	17.8533	9.9946	19.2005	46.7225	31.9914	27.9309	33.3959	6.4451	51.3716	35.842	33.1293	47.3531	52.3633
	19.2469	22.5025	11.6966	13.7101	11.2488	26.0568	30.1175	23.2147	24.6088	27.2257	16.2188	42.8527	16.9052	43.5021	31.8245	51.8904	40.718	27.591	42.2782	37.2469	45.2809
	17.6999	27.2991	12.8088	8.3809	14.2325	23.3442	20.7651	23.8758	26.5916	15.7895	11.5886	37.1385	35.6352	36.9408	34.5991	20.4732	46.6541	35.348	44.5206	36.0465	43.2357
	13.5537	22.7954	23.0191	14.5715	13.6842	11.0442	16.68	22.7987	30.8084	26.0015	19.9656	22.9001	17.1875	46.3241	23.1463	41.9645	32.8308	34.5456	40.6431	48.6324	38.9657
	19.1756	18.272	15.1113	18.2586	11.9649	19.3802	19.3854	21.4206	23.64	30.3838	15.6097	34.8583	25.7469	39.6008	42.4747	35.5667	36.5707	63.1314	66.2877	33.5865	45.7396
	8.7895	14.0183	16.1283	10.2425	16.5902	9.7239	22.494	14.4356	18.8052	23.7844	26.3172	55.0203	29.313	47.7954	43.082	47.4786	38.0187	48.9661	49.1697	50.9957	34.547
	10.3285	23.0897	14.9556	17.2004	14.9225	18.7204	27.8401	27.5842	30.3186	28.0137	23.5538	46.9102	27.8295	31.9742	46.748	39.5774	38.9596	50.8003	43.3267	60.3271	49.2303
	9.723	18.3766	15.48	15.0595	22.4565	21.9212	24.0101	26.6858	19.9485	21.2915	30.3963	36.7052	27.9282	39.7784	42.964	51.0469	39.1999	37.9187	42.0067	47.6136	44.6175
	11.4301	24.6461	10.4422	16.3868	13.5375	28.1631	14.2605	27.0983	36.9515	19.0738	28.9735	47.9923	36.854	26.1713	42.9846	42.9767	45.9696	49.575	53.6249	41.5054	44.8618
	9.1943	17.9254	9.6227	16.7106	8.0996	19.5636	18.6385	25.1203	30.0474	16.8765	24.2889	45.7665	22.0468	47.5492	21.8455	37.7413	51.3986	41.1288	51.4438	50.2698	45.8344
	14.8729	20.6525	12.4739	17.2972	11.024	24.106	20.5174	28.7265	28.5126	26.4285	26.2681	35.6822	40.9341	45.7757	21.4104	13.9046	48.2794	57.3007	59.3616	50.7046	59.4904
	14.3532	17.5374	22.0382	11.0595	16.7609	23.2957	24.937	20.6587	23.7834	20.2183	12.0588	61.0106	19.7696	27.9851	39.3369	30.7037	40.8703	39.1322	45.817	40.3548	51.3588
	15.527	15.2313	15.4627	19.2297	23.4177	25.4061	18.0593	20.4251	21.9775	26.3492	28.6981	49.8972	33.555	43.5584	32.8365	19.4328	39.1872	44.6852	48.543	35.5107	54.252
	9.9857	28.022	20.3653	18.9976	9.366	26.1795	16.4211	21.9082	22.6279	18.7365	22.722	46.3304	44.5261	19.0162	40.2578	52.6305	46.544	37.425	36.9338	46.6236	33.6003
	13.0861	19.3998	13.0889	17.2617	11.7523	23.6952	28.1057	21.9504	24.2885	24.747	18.0585	51.5284	3.9263	33.027	31.9878	19.1598	38.5954	48.6578	57.73	42.4343	41.7975
	11.5753	25.2302	21.9222	16.7585	18.7205	13.2666	29.0838	10.9606	20.369	23.3551	26.8201	43.7517	35.1347	39.0737	45.9939	49.2107	41.0164	52.0761	36.5188	64.608	53.3579
	14.4221	10.3124	17.525	20.8051	11.6142	15.6276	23.5151	34.822	9.503	16.8241	31.5096	38.8263	40.9811	28.5468	38.6271	48.9988	29.0875	34.4755	43.8217	49.8344	44.2736
	11.701	17.0543	16.7866	19.4625	16.2089	20.7808	22.0378	25.794	19.7324	22.388	24.5764	29.9111	28.4678	38.3028	33.1412	54.4038	36.4158	57.0532	58.7006	51.2741	57.6747
	7.8246	19.7664	19.7252	20.7314	18.0738	22.2313	21.1586	22.9091	27.1276	18.1095	15.834	36.3743	39.5776	33.8822	33.763	31.6349	25.987	44.2682	50.927	50.2495	32.0859
	12.015	25.3767	15.1976	25.2926	24.6752	12.4004	27.1088	22.1173	12.1849	24.5186	26.2831	37.6012	31.6977	34.1218	31.3378	45.8131	51.5931	47.6618	45.389	46.2548	31.5611
	9.7956	10.0483	16.2587	21.4333	19.1167	18.9501	25.1586	12.2987	27.211	21.637	20.9471	40.8492	20.4591	36.5163	43.74	39.1152	39.8849	48.7687	45.1838	54.3834	68.4393
	18.7445	14.3575	18.817	17.9325	13.1485	17.9924	14.7034	16.1263	19.1757	24.2592	23.9073	42.8969	4.1789	43.5818	41.3831	8.5982	22.5156	58.0589	55.1467	45.3773	55.6892
	16.2347	26.3784	13.2109	9.3018	8.705	15.6765	32.8877	29.3891	24.1511	21.9754	28.8626	36.0125	28.0403	37.5133	50.8526	38.3531	39.8456	52.9433	54.0999	55.5002	42.1568
	11.6668	14.1206	12.3156	9.404	4.436	27.0139	20.0421	18.22	33.2176	17.2778	15.7963	35.8834	39.3114	35.0884	33.3587	20.0883	36.0566	22.9311	46.5295	49.5551	40.5918
	10.6352	21.9234	14.1521	10.0245	10.0007	24.6682	33.081	27.6778	24.6366	19.4978	23.0875	37.4484	38.9077	45.6319	35.947	33.935	27.8596	43.1519	46.7782	46.104	52.0387
	21.0181	17.3074	16.6165	23.1333	18.4565	15.4637	25.629	25.9794	18.9131	30.1971	28.5357	40.0487	23.0955	20.4741	35.1405	44.0775	52.053	56.5179	52.0171	48.8908	43.914
	13.9052	17.5117	10.0191	18.0062	13.9606	15.7203	26.8721	22.3549	19.4699	11.7694	24.6702	48.891	26.9724	29.3384	53.6789	20.8593	35.222	68.0479	50.4908	60.7915	27.5447
	19.2551	12.4016	16.3135	13.5863	14.6508	26.5567	18.0397	23.8523	28.8882	18.8633	28.4743	39.0854	33.6896	48.4912	38.4424	32.8502	36.9247	58.1441	41.9688	43.8771	45.1286
	16.5718	23.3629	12.6528	17.0465	19.1813	23.5172	31.5512	23.4494	26.9649	12.0706	32.9002	48.3008	20.0216	31.1038	46.4703	9.8325	55.7809	45.461	63.4405	45.5175	36.143
	23.458	15.138	16.246	11.2175	13.6884	11.8566	11.5894	24.7119	21.8019	12.4731	29.338	33.8404	22.9303	30.0496	52.3415	43.8952	60.3093	48.5501	40.3911	46.2293	59.4378
	15.1113	16.0051	12.5526	11.4202	20.7482	16.1543	11.4098	22.5384	20.5454	23.6369	35.0042	41.4591	32.0266	31.7074	28.9263	34.3758	43.6644	68.3755	63.5185	41.2818	44.5705
	8.9782	17.4956	12.208	17.0899	19.3149	14.9203	21.7226	20.0094	25.1062	17.8723	24.4397	42.0345	27.8645	41.2393	36.7997	43.5885	47.7454	66.6998	35.8222	48.2221	59.7547
	16.5028	27.5183	13.2505	15.4646	16.2491	23.375	20.8036	18.7754	26.496	22.9925	20.2119	34.7244	28.7229	36.3505	41.2966	28.6765	31.5765	42.8525	51.3661	53.7384	49.6524
	11.5307	15.7014	21.8926	16.2479	8.8795	27.2148	23.3388	28.983	22.9772	22.0512	13.8499	42.378	39.8079	42.5103	41.8784	23.9568	49.7414	65.3441	46.7097	49.1622	43.3127
	14.5439	24.3004	14.0558	15.4867	16.919	13.072	30.855	22.2623	27.9912	27.3017	27.9752	49.4487	20.3745	33.3016	30.4255	35.6578	45.7351	65.4585	50.5968	50.8722	47.6946
	9.2032	15.7695	20.2782	10.0144	15.3781	21.0326	32.1063	32.2751	25.9465	26.9932	34.3263	52.396	30.1471	36.6327	37.1629	32.4819	31.4317	43.6497	35.0884	60.7497	52.9634
	17.6572	13.4664	16.0492	17.9155	18.5826	21.376	33.8431	22.5429	33.3395	25.8764	21.1682	24.2289	44.5554	42.4813	54.476	54.0048	38.5941	51.4109	45.3559	43.4996	49.2581
	16.6069	18.9154	13.8511	17.8757	18.2055	21.1615	30.3517	24.1071	22.6151	24.5665	28.2371	46.354	37.8993	45.5113	22.0009	39.2003	21.6778	52.2568	40.1437	68.599	47.9237
	14.8812	19.7316	24.4571	19.9523	20.7674	18.5	21.3773	18.9328	22.6144	23.8962	24.8898	41.9702	15.1535	26.0933	28.5865	35.0979	30.6677	37.943	40.0331	49.9607	51.7934
	9.5976	17.5536	16.4207	17.5292	18.6445	20.8644	19.4642	33.9961	13.8929	24.616	31.436	36.9407	33.3468	45.9995	32.576	6.793	41.1419	43.3888	66.6377	47.9335	50.6197
	17.1919	18.9718	17.8741	18.7263	12.2023	14.6258	12.7688	16.8047	17.2814	34.7624	28.7366	40.8589	41.9805	35.8686	22.3958	34.8711	44.3562	37.6951	47.4821	58.2336	51.6723
	9.5466	18.2821	18.9305	15.7576	9.5048	23.65	33.3041	18.2302	27.262	24.8544	23.6045	42.0622	26.6829	44.1799	32.472	39.0851	35.9979	47.9865	44.9146	43.0206	52.4217
	10.1046	20.9709	11.1971	14.3428	12.4291	11.9576	24.9761	28.2248	22.3228	18.4987	24.0635	33.6879	29.2846	29.1566	32.2893	30.0762	43.6502	41.7554	47.2427	47.7929	38.5143
	7.8576	17.9309	24.01	14.2457	13.5554	13.7189	23.2478	9.8208	25.3508	24.1104	20.5256	35.5285	12.4822	41.1523	38.9903	25.9667	27.9994	48.7519	41.3671	23.0821	55.952
	17.1603	13.9965	16.8733	20.6394	17.0029	24.6605	11.1881	16.8089	22.5054	27.8975	22.2136	31.5228	33.9023	43.3397	34.6198	31.802	41.1538	33.9537	48.242	53.5838	49.3492
	16.4083	10.7897	20.1818	9.8589	14.2443	18.3097	22.1923	13.5351	23.5741	24.8851	23.5806	29.8805	14.7047	47.4765	33.8919	36.8159	36.4545	46.8273	56.3071	72.7237	46.4305
	14.4668	17.3903	15.9624	11.0818	12.4523	23.7752	23.8729	30.9734	17.6764	16.2413	29.8528	43.2915	19.3064	44.7836	42.9086	58.6359	42.9485	57.2707	42.5057	61.3729	42.761
	12.5261	19.3494	18.8258	14.3227	24.1279	26.799	31.0456	26.2707	11.6529	19.5506	28.0869	36.3544	41.3547	34.9634	37.9018	13.393	24.0057	51.7005	49.7983	58.9842	32.2758
	13.4892	10.3553	17.0898	22.3172	16.1651	17.0204	25.3064	31.7523	27.321	27.7024	26.712	24.1298	20.3691	40.0471	39.4016	24.0147	47.4722	59.8703	49.9618	57.1729	39.5604
	16.9072	18.5808	10.5437	19.2709	16.059	21.3813	18.0366	22.0509	14.4932	21.5652	24.0428	38.8116	18.2298	26.6521	44.3869	37.7109	47.6149	36.5194	39.12	43.7044	39.6376
	12.3016	18.3098	12.8974	8.5481	12.5102	13.2312	15.591	19.7161	18.2736	22.5485	21.5336	47.6635	26.4863	13.73	52.8597	41.0025	43.4955	40.4518	47.9675	54.5054	67.5928
	17.7958	28.6648	17.9951	15.1774	21.6708	16.2441	15.8674	29.1643	20.6975	30.3662	25.7356	45.9601	16.7168	36.1731	35.9838	34.8548	52.2944	46.8101	38.2136	28.1591	48.3478
	12.8203	18.1849	15.8923	16.0582	11.8921	19.4716	13.1522	16.9636	19.7104	15.5997	20.3314	40.501	33.5411	43.4375	39.2067	31.0043	45.2943	39.6364	56.6153	46.3313	34.1848
	14.9362	24.1937	18.7575	19.7397	19.9702	14.8881	20.863	15.1105	27.0011	28.2149	21.4096	41.4743	32.3788	26.5717	14.5448	41.1533	50.7743	53.3327	46.748	57.3791	53.9535
	15.0325	22.2082	17.1646	10.7202	18.37	26.9514	23.8807	24.0083	23.7507	26.2223	28.2009	36.4607	31.8588	31.0904	35.7231	40.7931	45.3543	53.9607	43.8037	53.4132	48.0361
	16.6013	16.8409	16.6062	20.1785	12.8742	21.5996	26.973	26.862	20.2972	20.0981	21.1162	35.0679	12.1972	49.7205	49.855	37.7203	41.6393	71.1641	56.0582	33.5906	55.1429
	10.2604	21.6945	18.8867	17.826	11.0188	36.9371	16.7863	34.2127	24.6601	21.4802	18.1943	48.9446	39.8705	42.7827	33.5087	37.8305	21.6138	47.6532	48.9855	49.3239	58.0963
	14.1446	17.2027	16.2065	7.3767	11.8902	21.3832	23.5816	16.9511	15.8153	18.3661	33.9414	49.0806	18.1673	28.476	45.7537	33.6065	45.5647	37.4287	49.0864	48.0731	64.5642
	17.0284	20.5394	21.5927	19.7415	13.9567	24.2916	19.1739	20.8431	29.2125	21.71	15.0257	38.9858	34.0814	44.4816	37.0244	43.1859	27.5657	62.7511	43.0008	56.1784	56.1941
	10.8162	24.9033	18.1015	20.3886	15.5564	27.0169	22.2549	15.189	15.103	23.1423	26.6058	0	24.8195	33.6799	45.9292	44.7344	34.2274	52.8008	58.7961	46.5504	44.2843
	13.3928	23.1612	5.9436	12.9146	14.4362	28.859	14.846	15.1459	18.8775	19.6347	26.2834	34.5308	34.1323	30.6428	14.4515	36.1279	31.3714	56.0922	22.7631	53.2034	54.8462
	11.1648	16.9093	16.2341	15.9011	12.1174	19.6822	23.5242	20.569	27.4544	35.1887	24.28	46.7638	40.571	47.5199	43.0925	28.7259	32.4362	42.5221	42.6745	46.3546	52.2533
	19.4907	25.0476	18.1613	15.4538	17.7712	27.3562	10.4431	21.5868	24.1529	20.1923	22.6353	50.359	30.2037	29.9775	35.6185	44.0155	51.9445	43.075	38.7318	49.1488	43.1698
	19.4086	18.1293	14.5981	19.2536	14.8548	19.8618	30.9119	14.5586	6.3284	21.1637	14.1012	43.5056	42.2199	31.774	40.5996	35.6861	31.3937	23.2999	48.4919	48.0663	58.9479
	7.5547	14.3089	27.2663	10.8461	6.0315	23.4323	19.7295	25.7866	18.7425	21.3946	18.1917	26.3138	20.4784	39.7523	21.5968	40.4369	32.8627	47.5849	39.1641	51.452	38.169
	15.3932	16.3238	12.5636	9.7248	10.1541	18.715	24.4505	22.6814	24.6919	16.0324	12.0835	43.2357	30.5286	34.6185	42.5029	46.4102	43.827	38.6729	41.0563	53.2237	44.5685
	15.3082	14.0681	18.7655	18.3906	9.4356	8.7442	20.8094	28.8036	18.9296	47.6862	24.1916	51.6305	35.3154	34.0018	28.8075	36.8599	30.9718	59.0512	46.1513	51.5603	32.8625
	10.5291	23.699	23.2663	4.087	17.3948	6.4594	23.0272	18.5306	26.928	26.0915	30.1573	38.6588	45.372	33.1291	30.4324	46.959	27.0841	43.8473	42.7155	50.2161	30.4713
	15.9826	15.6606	14.5085	17.5238	16.789	22.3657	28.7402	15.7392	12.9385	20.7226	15.6291	43.8183	44.0861	45.0792	28.8589	21.3822	36.4289	51.4801	51.9821	53.7147	42.2548
	18.5451	12.831	11.8357	10.1835	13.753	28.5541	19.1618	11.8396	37.4915	13.8883	23.9388	32.2096	29.1304	34.1125	29.868	47.3169	33.093	40.7454	41.111	50.9263	59.7285
	14.5598	22.1494	17.2966	10.2714	11.3196	20.0392	32.349	22.6912	26.18	22.5944	22.4094	36.3484	38.3721	32.4583	56.2258	45.3034	40.8607	54.9858	42.3848	37.7423	33.7299
	12.2421	17.8858	16.5143	10.134	11.8553	15.9256	32.086	20.2521	22.2339	34.4158	30.8504	39.354	17.8887	32.6284	43.9812	57.963	45.2619	59.5696	49.7608	52.6177	54.9443
	15.9386	10.345	17.976	12.0487	18.8122	16.6309	23.3917	26.8599	27.041	15.3069	28.0533	41.7995	21.4468	37.4833	39.8615	38.8441	37.3761	39.8897	40.6168	61.3074	41.8706
	11.4839	15.381	12.7197	20.4202	13.8772	23.6728	21.1731	26.8885	25.8662	16.5979	19.0896	27.7848	26.7976	42.7801	42.8417	41.4729	36.9498	56.5699	44.043	37.9433	55.9087
	19.5322	24.0893	21.0265	11.9008	25.8284	21.7509	19.679	21.3006	13.608	11.1122	25.1561	43.4891	15.5189	39.7336	54.4575	48.8813	36.0634	31.4116	41.1405	33.808	64.8912
	6.1014	21.061	17.2	16.668	21.0606	14.0581	20.4049	27.8606	14.9681	17.3361	23.6979	43.9836	20.3155	29.7302	45.3761	38.9328	37.2292	59.1195	62.2512	48.9682	36.0085
	22.1718	17.8671	21.584	13.4094	19.5772	18.0243	26.1148	17.3121	30.6417	20.2891	35.1166	33.9689	30.5019	42.4927	52.7479	31.5428	32.5102	64.9933	38.5912	53.6574	62.7669
	10.3373	23.2979	12.7587	14.9987	21.196	8.5404	17.6392	19.0376	6.5845	17.6991	24.8744	41.5141	43.1161	30.0576	50.8602	17.3373	27.768	43.8329	40.7216	56.1327	70.0516
	15.2204	13.9228	12.2616	10.1472	6.2775	26.4312	18.1537	24.4484	26.6948	20.6202	26.8578	30.9444	30.7248	38.0747	37.3795	55.1363	56.0767	38.2987	60.3816	56.696	40.3212
	17.0655	27.6742	19.8941	19.2485	14.8842	24.5273	18.7244	28.3009	32.2874	21.9636	22.4664	39.334	41.6209	34.7705	50.6041	15.3219	46.8994	46.7182	47.7958	55.3174	41.9906
	14.3776	13.6984	20.418	14.6433	17.0906	27.5188	31.0018	21.0483	23.4369	19.0885	26.6456	37.7374	18.1519	30.2048	42.8524	28.4157	39.3808	67.1928	40.7045	41.7134	42.176
	14.4137	17.3812	19.7432	13.9256	22.4934	18.2782	25.0051	17.459	27.0228	19.3115	18.4403	48.1587	12.1437	39.1562	31.5211	30.4181	46.7972	53.6577	68.4433	48.7051	66.4282
	11.316	17.747	15.9332	18.0198	17.1157	32.4322	13.3989	19.6344	40.3586	25.8296	17.3813	35.9075	27.0205	16.2167	30.7266	42.9779	49.4713	36.329	43.5065	34.8418	43.3993
	12.258	15.6631	17.8822	15.0544	11.0422	22.0204	17.7939	26.573	20.8775	19.2218	18.1773	22.9537	19.2947	31.9585	34.8511	28.4869	30.7751	59.934	24.5411	43.8112	53.2086
	23.2486	11.9258	14.2749	28.1403	21.9544	21.9988	17.1201	25.087	20.2544	17.1018	19.1969	36.5429	11.3833	30.1629	31.3405	40.5057	40.9033	29.8205	63.096	57.9475	55.5536
	14.187	19.0098	12.2508	9.0116	8.3537	19.7512	24.7423	15.8788	26.4888	28.0135	20.4481	41.7757	46.4519	40.5591	31.3991	44.2064	43.6558	64.97	52.4593	57.4623	38.7616
	14.3106	18.2479	17.601	15.2833	13.3865	25.2206	27.7275	20.1495	15.1671	21.8659	30.1488	30.33	13.0598	39.824	41.2509	20.2602	43.1152	59.0587	67.2596	43.2465	47.8983
	14.203	14.0487	14.818	16.634	16.7765	20.2189	21.4384	22.7423	34.3711	20.6003	21.5904	42.2372	26.6614	38.91	20.7842	17.3117	33.1719	44.3092	46.7333	54.6079	52.1639
	19.2794	20.4582	17.2762	26.7624	13.3729	20.0013	18.6846	15.5859	18.904	14.825	21.9144	39.6971	36.7655	18.9258	40.0276	43.0294	35.5549	48.1769	55.7888	48.1843	23.0316
	11.8579	22.0953	16.3593	18.815	9.2296	14.8213	25.0232	23.2592	14.7307	17.7934	13.197	44.5813	41.5582	33.9927	41.089	22.2252	43.8037	23.1163	44.5724	51.0042	58.1734
	13.3849	22.7566	17.5037	20.8616	11.0925	22.9419	17.3492	22.1022	26.1417	19.0388	25.3755	35.4815	41.0751	22.8218	29.5692	42.3023	33.898	69.5058	50.9244	38.7918	52.8533
	10.8401	12.7591	13.4875	12.3282	14.8805	21.4047	32.0458	18.8575	10.9743	16.1526	24.3097	34.612	36.8681	40.1366	33.4888	29.5679	46.4079	29.4455	37.0478	37.1658	57.6675
	10.1638	29.116	7.6254	19.5176	20.5993	20.2035	16.4852	26.615	43.0039	24.6461	22.0557	33.2174	17.981	41.6736	39.3593	37.2286	37.4161	53.0852	42.2208	51.8105	54.4646
	14.8744	12.5106	16.2017	10.8077	12.9556	14.3407	19.6377	16.7543	10.7095	15.1573	22.0102	41.3088	48.9109	39.0445	38.5108	32.9187	38.8076	55.1753	50.8106	25.11	49.4843
	14.6098	21.4251	10.5124	12.8064	12.2275	22.4083	18.0568	14.7937	16.973	8.617	25.5224	32.0855	29.0261	51.3849	50.7806	36.4298	39.4408	53.6561	53.6708	55.7841	41.0314
	18.4169	23.6349	18.5292	19.0635	15.3192	15.0142	10.9129	13.7153	23.7791	15.0578	28.6443	38.2029	35.2897	48.3124	27.1172	37.5063	49.5603	63.492	43.5469	45.3951	35.0318
	6.1219	19.8766	19.5154	15.6517	17.5884	37.8845	25.2563	29.2656	20.0398	17.904	14.0477	37.136	17.6177	35.6677	23.8431	34.9896	37.7582	44.2964	53.6474	62.9398	47.0646
	11.8329	13.247	14.4825	19.0373	18.1516	31.2675	21.3037	12.5273	26.1427	23.3487	17.1257	43.6499	31.0519	39.1057	32.6792	35.769	43.6662	57.5973	56.4148	57.7974	33.5631
	16.9955	17.9127	15.0026	18.3463	24.188	28.3387	18.9156	28.5181	19.7712	28.6986	25.7641	45.1173	29.322	31.5289	42.7294	15.6407	29.5242	47.6093	60.2896	44.4254	37.4259
	11.5957	19.2011	10.5431	21.914	15.7151	22.9837	28.9214	20.1007	15.5051	28.0527	22.9642	38.2822	30.5254	29.8735	35.1005	33.8022	45.1398	37.3331	47.4769	43.1182	45.0246
	3.4186	16.836	11.0613	12.229	18.3627	11.0934	18.6441	16.0828	30.7266	16.5925	16.4361	44.8939	31.7454	22.1424	47.1053	35.4346	33.7245	51.6729	45.3252	47.3597	43.6245
	12.6273	16.085	19.302	23.0367	13.9418	23.6316	17.9033	14.2794	32.6612	19.9018	35.5403	41.5729	37.997	24.6583	38.5473	32.2446	42.0046	59.5845	55.9804	68.5018	68.6846
	13.4033	21.3998	15.8059	15.1234	21.3064	17.0679	17.1183	19.6141	10.2818	20.8402	23.4777	43.0877	34.5935	35.5832	46.2224	43.3361	48.1854	36.9173	56.7575	61.646	39.8477
	13.0015	17.6674	15.9317	12.9928	20.2102	22.7851	29.4268	17.5628	18.526	22.4252	48.8901	45.6732	23.4091	49.8924	34.5344	34.1394	31.4852	34.3044	34.4497	54.4252	68.5077
	14.4586	12.0794	22.8603	8.9222	15.1947	19.8484	19.7202	25.809	30.5936	20.4443	17.2362	46.1122	39.1259	27.4059	27.1796	44.3775	46.8932	46.5618	43.6399	39.4799	38.8101
	11.5048	31.8313	16.4294	20.385	15.5531	14.9879	24.4216	21.8393	30.3301	17.5961	13.3989	47.8171	29.2628	9.7742	34.2387	35.657	51.4245	46.7748	66.3897	39.0346	59.5972
	19.1997	22.749	19.094	16.0503	11.1396	17.4047	16.0057	25.9579	29.4971	31.6239	22.1207	37.3133	33.9774	22.4949	33.3941	38.5587	56.4045	43.6392	62.141	62.2315	38.7717
	13.7386	14.188	19.162	10.3959	12.2144	20.8844	22.2042	19.4774	23.1004	22.6019	22.3783	27.638	42.1075	33.994	37.7943	36.8095	41.6912	57.0623	35.0879	45.8358	24.7849
	14.1411	17.3226	22.5454	16.4124	22.0775	17.5923	27.155	18.4546	17.7466	20.6809	11.5665	30.9042	33.8307	35.1859	35.6218	29.7701	52.4408	32.8013	36.4408	39.4786	47.0676
	6.7293	16.235	20.0678	13.9372	13.0592	13.737	17.4404	21.2171	28.5971	26.1062	26.9765	33.8283	27.8218	31.674	28.5082	31.6473	34.6319	44.7855	35.3847	47.9027	53.1393
	11.5727	17.8631	15.766	23.5394	12.3628	25.2251	19.5865	14.4842	21.8815	21.363	18.6009	50.908	18.487	42.1457	35.8049	33.6779	45.497	58.1449	51.7479	39.5834	51.0474
	18.9837	24.2239	10.9587	21.2312	12.6986	17.6825	40.309	18.7467	15.6537	29.5811	17.9859	46.4463	29.2637	24.8336	55.4304	41.0061	25.718	56.2759	44.5485	42.8696	55.6479
	12.4447	26.1659	13.7395	20.5081	18.3438	21.6431	16.935	34.3708	26.1653	16.906	23.3866	34.6297	31.562	36.6025	27.7289	53.7683	34.2251	42.0069	41.537	55.5409	41.2723
	18.8082	16.5177	11.0699	11.8339	13.173	13.617	34.7964	14.7758	22.1171	20.2471	18.4297	38.6239	38.3984	35.7908	52.5111	16.3455	47.5401	37.1234	67.3817	54.2781	42.1845
	19.2151	17.7364	13.347	12.3088	12.4268	21.5304	19.1792	24.1978	17.8035	18.2785	28.8317	54.1716	27.9369	50.4672	53.3798	47.86	33.6734	52.6307	40.0852	51.3308	49.6606
	10.6348	22.5588	16.5045	12.7929	14.9242	20.7853	19.9469	17.4659	21.6189	25.7831	30.1631	38.1659	10.6161	46.273	33.2878	41.0963	33.1051	31.4269	42.6409	52.1299	52.1147
	12.7175	23.6599	14.5478	16.7808	13.5591	15.8777	25.1769	37.0766	25.618	23.8936	24.1603	31.7246	46.493	38.5078	44.3668	35.9388	32.3953	46.8804	34.1481	53.0971	55.872
	12.6172	17.217	8.8765	15.6209	15.757	28.764	21.6861	39.1371	34.3859	29.4327	18.0292	38.9923	27.1341	34.7574	45.2508	50.2314	34.4408	33.2707	47.6793	65.0245	58.1124
	8.3405	18.958	17.2923	12.5101	12.8728	24.2911	26.87	31.6043	23.2925	28.8759	24.8636	51.504	35.0752	19.4853	46.5483	44.9321	27.8961	41.9274	49.8884	54.2964	30.3227
	18.6239	12.661	20.7672	11.8468	11.3341	34.9073	24.7743	18.3284	14.4136	32.3371	30.8387	41.1331	30.8597	39.7705	35.5779	44.5295	42.6327	34.5166	47.4067	41.0252	58.4579
	10.2932	16.1368	17.5903	13.7015	12.3402	12.9902	21.4243	24.8252	21.5598	28.7442	27.1946	53.0127	27.5117	40.8666	29.7061	43.2992	43.5237	50.7396	33.0525	34.6241	37.8965
	3.2891	22.1619	25.1647	10.853	17.2513	17.2637	23.118	28.5762	19.0524	12.7511	21.318	33.8938	28.411	29.9729	37.922	47.5084	31.2994	39.1445	38.2954	37.7181	44.1917
	11.24	18.8594	26.3987	8.9222	9.902	22.6135	13.7596	25.852	29.4452	18.5582	30.0328	32.8928	41.6914	28.461	53.4056	39.1439	30.7166	41.9689	47.9498	56.1279	36.7624
	11.6073	20.3264	10.4524	10.5679	10.9062	17.2758	28.7249	10.6778	21.1387	37.9703	24.9042	46.0391	33.6939	39.0192	19.7525	43.8875	45.1991	55.071	61.516	49.4813	39.1744
	21.2489	21.0263	26.5676	21.8341	13.2017	15.0089	24.4397	6.7009	21.6809	4.8117	20.6691	43.6254	24.851	28.4446	36.8447	34.8251	26.1054	42.0027	56.133	38.4944	40.956
	20.3355	20.4216	12.3944	9.0617	11.5823	17.6971	25.8244	29.9056	35.2338	19.9302	29.4181	37.3418	35.2357	31.2171	47.1457	54.1805	32.0925	45.4989	41.7124	31.7101	45.384
	22.1763	19.1481	15.0772	21.4362	11.9819	23.8052	17.1526	14.1992	29.9185	28.5558	25.1215	56.029	28.7463	26.431	33.7309	33.4032	35.6343	47.0308	39.2792	67.216	50.7732
	14.5855	24.0606	17.7549	12.0742	12.9321	16.757	29.3971	19.9505	14.1259	26.0796	18.0187	34.1032	33.7075	43.0398	26.8509	50.5139	34.0821	35.1592	34.9995	51.9765	42.5799
	14.9343	21.3643	17.0025	13.7132	13.4009	15.9345	22.1871	15.3163	13.9497	29.4111	7.7204	35.2818	33.1374	34.0161	42.5987	24.5303	30.1587	43.5048	46.6475	49.0524	63.6141
	17.446	18.9565	23.2891	14.9861	23.3772	19.1397	33.3998	19.8285	21.1015	28.338	25.139	40.0556	40.0449	36.5473	43.2739	39.5393	50.0109	42.0056	45.277	68.8781	33.28
	10.1155	19.4574	22.0651	9.2008	15.1582	17.8387	25.3277	25.467	13.3665	25.9928	33.0372	45.7034	49.307	55.3348	42.0099	53.2227	68.6274	60.4814	47.946	37.9163	68.7235
	14.7108	28.0041	24.1074	13.6369	20.3829	9.3091	21.7455	21.7132	36.2165	24.9489	20.6655	36.6247	32.9	31.0897	38.9193	34.9182	32.1497	42.3693	51.0202	58.9554	59.0339
	20.0603	25.1368	11.8609	16.7665	31.3338	15.5993	28.1378	25.8754	27.3425	18.081	23.4646	36.8249	25.8486	29.8344	47.4891	23.1903	47.0757	59.5536	49.8432	51.5006	59.4085
	8.4415	20.8235	23.3736	11.5283	12.5602	34.3204	23.9067	15.547	17.375	25.4481	26.0451	52.6447	41.4542	22.2152	29.9685	36.373	39.3053	42.7591	50.3649	42.6762	72.3361
	23.73	9.27378	18.1666	17.8746	10.9143	24.0857	23.37	11.9607	16.9474	21.2254	27.7484	39.8656	35.9985	48.9465	39.8615	47.3629	30.2524	60.3757	48.1114	51.1734	49.3869
	5.5561	17.0648	15.0758	7.975	24.7101	21.5162	19.8122	28.4814	20.5879	15.9708	29.506	18.5833	29.4884	41.449	36.4835	28.6278	33.7483	31.7236	59.9203	49.3011	48.1992
	11.3747	15.2944	10.4187	11.0032	15.7703	21.5617	14.0964	37.135	16.7525	17.1066	32.134	32.1141	38.1296	38.4818	34.3386	40.7319	40.0827	42.9889	49.0789	65.3373	44.6701
	12.0013	22.6821	17.6433	8.9329	16.006	14.9725	22.3614	25.901	14.6698	10.9958	29.2853	38.8287	46.8124	47.0922	38.3236	47.4924	44.5592	38.5079	48.9986	60.0358	60.3628
	8.8707	12.161	17.0222	12.9714	15.0581	13.2147	26.1545	21.4218	22.4813	14.4651	31.4071	45.1897	36.1579	51.4374	35.3662	41.0023	49.6756	30.0634	34.6061	51.5975	32.3507
	13.6932	26.3928	17.4095	11.5171	17.6498	18.3839	28.1322	17.311	23.0494	24.6734	11.4296	34.1179	36.0599	26.1986	25.7354	32.7075	32.6608	53.4418	53.0285	50.6743	36.4831
	11.5095	19.0596	20.3125	13.6598	14.6514	28.7476	24.724	15.2105	27.014	17.5663	24.2453	16.7528	49.6192	36.915	33.4831	41.3861	53.577	52.6638	53.7742	59.2242	49.5917
	16.9289	20.4106	25.6496	4.717	17.6979	32.7146	27.5469	22.7756	34.1015	23.4207	18.46	40.1909	21.6956	31.6941	29.6151	8.695	46.616	47.8455	57.6611	45.4291	38.0111
	16.9678	13.642	20.4191	21.0654	19.3965	21.4795	25.0807	16.4981	24.5447	20.5402	13.4583	31.7279	29.77	28.1948	46.2791	26.9885	38.5625	43.48	33.9858	42.4551	44.3448
	11.4777	26.2956	17.4807	12.1215	12.6921	21.7542	28.8247	40.0499	17.2632	24.8189	15.7048	40.6783	36.3054	46.6464	37.7375	39.7314	47.8077	45.7443	38.1814	52.0398	39.9742
	10.4581	17.1023	11.3102	13.0944	15.3876	6.8598	20.4874	9.4769	23.6749	19.3211	18.7359	46.7939	25.899	28.0008	30.7654	35.5512	49.2794	49.211	36.7117	44.1699	55.5194
	8.8749	14.5734	9.2598	15.6548	24.0963	12.6219	31.2045	20.2066	25.5061	17.875	46.4415	43.892	31.4597	38.7376	31.4934	46.4308	41.1758	45.6745	65.526	56.7703	40.0481
	14.2365	19.7679	16.1926	18.8616	12.2313	25.8706	33.3067	24.5492	31.9084	18.5816	25.357	41.2159	50.4317	38.5491	40.1086	33.4032	35.4368	46.775	52.6407	54.2668	37.1192
	8.5712	13.0674	14.9231	26.399	12.6348	26.9031	21.625	17.2659	32.5033	19.0389	24.2974	39.777	24.5393	46.7807	38.0411	41.4992	31.923	46.4936	47.0936	18.8647	57.8245
	8.4882	27.4905	20.672	18.0856	11.7791	24.6325	27.0096	21.4892	26.8198	30.3392	26.9539	29.1536	56.3581	36.4074	39.3068	43.5705	41.3343	39.4166	43.1	30.8444	42.7186
	13.677	18.6794	12.8031	11.0729	16.7021	31.3653	20.7475	26.7159	8.6922	16.779	34.7902	24.8018	45.2081	45.9918	27.3778	41.801	46.6043	59.2861	47.8277	33.0113	50.773
	10.1825	16.5695	21.6117	16.0892	7.4709	25.2372	22.0194	30.359	19.9877	27.0943	21.0688	40.6035	22.999	39.7897	40.7707	50.7999	32.248	23.7701	59.4982	43.7509	61.1263
	13.5536	32.3425	13.6912	19.9192	17.2231	16.0158	26.5647	20.3131	27.1282	27.0859	24.4682	61.0218	39.0651	39.511	45.7707	38.2409	31.6671	52.0659	41.024	37.6215	61.9832
	17.3775	12.7045	9.0276	14.2702	23.0505	31.1566	23.9511	26.057	29.3528	25.6066	21.8205	42.7201	59.385	44.8649	45.9697	30.2419	38.2575	61.3747	29.9152	46.1912	45.0889
	17.5775	17.6448	13.9533	7.4083	13.0606	35.9662	15.3221	22.666	25.9648	28.8387	23.215	43.6045	2.719	43.8464	33.4689	23.7473	39.3416	40.6632	48.557	47.7511	36.4399
	13.5586	11.9571	24.2287	16.8026	10.6763	20.4706	23.8205	22.9795	23.5818	25.5824	28.1412	41.4139	47.1966	28.9378	43.8548	41.808	35.2124	45.3736	49.558	48.3725	36.7254
	11.5186	14.5555	19.0378	15.889	11.5932	36.3852	19.8252	18.0315	25.242	16.8228	19.9389	45.6694	46.8296	31.3183	38.8036	37.4648	29.4706	44.282	27.169	30.4938	72.0572
	16.3128	26.7396	12.1229	15.6037	20.2285	28.4272	24.4693	22.2246	18.4171	23.2902	20.3119	37.4281	27.0973	30.6776	28.8087	41.1055	38.556	62.3557	63.2373	37.4555	38.5482
	21.8375	22.7207	22.7577	18.3255	12.9032	10.667	17.2251	12.9452	24.2929	18.1867	15.8063	29.5456	42.7256	41.0749	43.5333	10.3987	47.89	48.2349	43.1724	31.1315	45.0078
	8.2201	10.7582	15.8776	11.0293	12.4727	15.7394	25.6043	24.0682	23.0283	18.3336	10.0985	48.9288	15.9969	42.9695	34.034	36.7613	49.1206	67.21	32.0476	51.4467	58.5282
	10.9244	16.862	18.325	11.0902	15.7147	31.6753	17.8234	24.6957	16.8621	19.0113	20.7301	48.7714	23.0604	35.0844	33.3119	34.8959	57.014	55.5193	39.049	54.0859	47.3151
	19.7756	16.995	12.0804	16.7993	9.519	17.5331	21.2444	23.3794	20.4039	41.5264	17.9849	45.8205	26.4845	33.0287	25.9681	38.3709	21.8373	46.1717	39.8976	48.9869	37.4602
	14.2812	16.2034	12.9129	15.7317	21.3976	26.8178	28.2581	30.9048	17.5535	21.867	11.8957	32.0369	37.1383	26.7785	44.3638	35.0763	27.2312	63.3873	58.673	36.8425	48.7943
	11.9458	13.624	13.0722	13.502	22.5787	21.6728	23.6237	20.1798	23.5958	21.6907	16.8673	33.3748	37.9375	29.7947	36.7907	44.8431	41.3648	66.8433	41.7415	54.7037	36.2061
	14.8185	25.1311	20.2639	13.4376	14.0469	18.9856	36.9856	30.0467	23.8639	16.5347	34.1028	27.3794	39.1155	34.6334	17.392	29.0283	48.6493	26.2548	32.6849	62.4976	58.0623
	19.4345	12.9044	20.655	14.5184	12.0339	20.4742	26.7954	23.1596	9.5115	5.2027	42.3953	45.1355	37.4325	28.1749	43.6545	44.7136	32.3813	63.0657	60.1956	46.2634	39.8292
	14.4361	11.4737	20.2137	27.3021	13.56	11.6814	32.1298	32.9437	18.1557	22.93	26.4359	45.8101	37.4867	38.5436	39.2115	10.2844	37.2079	43.9033	57.6637	60.1123	62.229
	11.827	15.0302	15.3013	19.1978	18.2998	31.5016	26.686	24.0079	23.2408	15.7851	21.6597	42.5965	32.1011	40.6747	18.8362	40.6452	57.4052	52.3259	38.294	48.1011	48.3902
	11.7531	12.8412	18.4711	16.2365	10.5086	20.4944	32.888	21.5568	24.3817	25.9104	18.3326	48.4872	28.933	35.3486	41.4677	44.7687	39.7809	44.8053	32.6748	57.329	62.125
	15.2416	15.2772	13.6798	17.0739	12.5633	19.4928	22.8653	25.0372	18.3192	11.6305	29.5549	32.4548	29.3311	28.1907	36.5059	35.1905	52.7046	48.413	63.5559	44.3593	38.1707
	12.9515	20.2464	16.5104	13.2025	13.3856	3.5965	10.6355	23.3567	37.5154	31.3201	17.228	44.1031	29.6181	26.1597	41.9942	42.3861	28.8095	28.5431	68.4004	52.4384	33.0315
	18.3648	17.601	10.1481	8.3749	8.2771	34.5906	16.544	15.8984	25.9631	24.3933	5.4141	42.773	38.156	30.5297	36.1237	46.5797	45.4796	44.5021	63.1822	50.6994	49.3778
	23.067	24.0503	16.7916	17.2384	9.0621	27.1988	27.2207	23.8078	38.9326	16.7161	28.4642	51.0678	18.4285	32.482	51.2947	14.9641	59.1982	58.0334	41.7614	62.1318	37.8855
	13.3649	19.6153	21.6549	14.7107	17.3814	27.9075	15.9649	16.4173	21.7232	20.6654	21.7374	40.5452	40.0263	38.8979	41.3825	37.7998	29.4978	30.2175	40.9197	37.7011	46.2389
	12.6607	26.9702	15.2326	15.7968	15.8637	21.7016	20.4059	23.3445	18.765	12.4859	18.2474	36.1507	33.4259	16.6078	31.4755	48.2652	25.9723	51.4642	51.6718	43.8977	35.8125
	22.376	15.1695	19.3735	13.8104	28.1209	18.2939	13.2669	22.1304	14.567	22.2332	21.079	40.7668	60.5767	28.1753	39.3253	30.8433	33.9819	55.1773	45.9168	49.6086	26.1932
	15.7299	26.27	21.3584	9.293	12.5411	13.3818	25.2306	18.6992	22.0934	8.3285	27.7872	45.4762	33.3805	33.5216	39.64	36.9787	32.9805	49.8229	46.5833	48.6911	42.1141
	19.2971	16.4007	19.5416	13.3592	22.3491	21.3495	20.4993	10.2437	14.4796	20.2737	14.212	38.2221	32.152	35.7468	36.9401	53.2915	39.0073	46.0705	36.5845	61.4317	46.3463
	12.8017	14.5701	11.7877	9.3455	9.9809	31.3834	15.5371	26.8804	18.9306	22.4406	21.0762	36.6226	18.2636	25.8746	35.9576	28.1781	48.7565	46.0864	43.8049	71.0866	24.1725
	8.1526	23.9343	12.5562	13.1506	19.6523	24.1356	20.2351	19.5848	27.8241	35.9758	20.6803	30.5561	57.0188	39.364	50.4492	41.7479	45.2912	38.8749	43.4043	50.5928	64.5692
	11.8967	11.1665	13.132	10.9279	10.7028	28.1037	26.9685	33.936	26.8076	23.9752	24.3849	32.1493	21.4172	31.2729	30.5331	18.1284	54.5915	55.0482	53.7098	46.7267	59.246
	10.9481	8.9335	12.6189	15.8608	16.5431	20.9186	21.7655	15.633	15.6752	11.7266	22.8006	52.635	26.6859	35.3392	34.6678	38.7693	46.9024	43.0582	49.151	44.9485	35.7147
	13.1343	18.8955	24.0144	12.2847	12.6578	15.0663	18.8034	4.6131	25.4788	26.5385	13.6209	35.9971	37.1681	17.4589	40.1369	27.6298	35.653	40.6491	51.0442	75.8444	28.1456
	10.6533	19.0541	13.2412	15.1466	7.4273	31.9023	13.4629	9.7069	26.9201	24.231	35.7176	54.1075	20.4812	35.0523	38.5766	35.2818	37.4471	52.9418	55.3044	60.7539	47.4
	14.6085	27.0207	15.0051	29.4319	10.0179	15.0101	24.6823	14.3555	19.8608	29.0625	22.7482	45.8377	12.3614	47.8933	47.5978	17.9062	30.6709	48.0107	43.7979	47.3572	55.5121
	12.0549	24.1034	23.7516	15.1734	12.7863	25.4615	27.1134	21.1421	32.6575	23.5171	32.0899	47.9539	37.6375	31.3349	35.7114	36.3617	43.5857	49.4074	43.751	40.9121	36.6281
	11.1109	19.1476	21.0211	14.8493	25.8308	27.1916	21.6639	21.0842	20.4249	23.4965	24.9372	40.704	55.8607	50.0239	48.3964	42.3093	32.8255	30.4803	44.8892	57.1969	42.1236
	13.2733	18.5171	19.0724	6.394	11.2192	18.1418	24.5373	36.1583	21.4357	21.36	22.7232	32.5606	46.0115	36.8373	31.4008	52.8809	38.4793	48.676	44.5973	35.659	61.1369
	10.8139	11.5269	18.6027	12.2784	18.3533	21.6195	24.3456	20.3334	29.1154	31.6914	14.0274	51.2434	43.7928	24.353	39.4197	35.391	45.9677	45.4257	68.2481	46.8057	56.0396
	8.8566	23.1539	14.2464	19.8868	20.8237	24.5008	19.3402	21.0598	20.915	12.5047	5.5695	47.0843	44.9319	17.3653	36.296	47.4773	40.0622	61.7251	53.037	54.1058	37.5908
	18.712	16.5474	9.2404	19.8786	18.7309	24.4023	25.0267	33.3816	18.2131	19.9768	22.6398	35.7447	35.316	44.0344	47.48	19.0849	38.9927	48.1995	35.2362	50.0702	44.8872
	18.475	12.9404	19.6439	16.8353	22.043	19.202	24.3791	27.3888	24.5164	31.0977	13.1297	50.7519	27.2856	40.2375	33.6168	57.2018	46.1839	65.8912	55.6055	56.6343	44.546
	11.3781	20.8975	18.1272	18.4796	23.695	9.6607	27.5985	16.1109	24.3557	14.6193	20.3146	30.5651	29.9417	28.2029	25.5447	33.8125	41.5901	48.0946	39.7299	65.4294	44.1794
	10.1188	19.2984	24.0797	14.4349	15.6229	26.1268	21.0294	34.6305	35.0428	14.7396	33.7443	44.1545	36.1605	35.6856	38.8915	35.5278	44.515	53.771	46.5366	46.6945	52.5817
	19.9968	24.4212	19.8005	11.5875	21.3044	11.299	26.0107	17.9426	21.1995	21.2073	24.9543	38.1513	15.4761	46.2513	43.7576	42.5419	51.0444	24.4238	45.6372	52.3358	45.877
	14.4723	25.4758	8.2878	19.744	23.0672	14.1256	11.3477	19.6168	21.8958	32.9621	27.0541	45.2983	26.1148	35.5418	36.0432	54.0983	43.2507	53.5582	33.4038	42.7634	31.5187
	13.8627	14.99	24.3027	7.9959	20.6598	21.5099	26.8112	22.2329	24.3054	18.8856	31.0615	42.1092	24.042	37.4719	33.6559	46.6869	28.367	51.4593	53.2302	56.7272	45.3468
	18.3133	19.1852	13.7485	16.9683	12.0913	17.2473	17.528	18.9096	29.6232	17.0072	18.3712	48.3187	18.0862	12.5006	32.4028	18.3862	38.8727	49.7489	38.4417	60.4726	43.5404
	8.0124	13.4701	15.7807	10.5714	13.4437	29.4741	27.9257	32.9784	25.864	20.5996	23.1157	36.6205	40.2145	42.1635	21.9756	32.8255	30.262	58.1949	48.7992	53.2021	40.367
	17.9672	20.7562	15.9662	13.1263	18.1884	22.3814	24.394	20.2502	45.172	28.5672	16.0872	52.4346	51.9988	28.7879	41.1113	43.6528	41.7234	24.0218	41.9713	32.8307	34.7547
	10.8552	14.4283	14.6449	20.7176	14.8953	27.5154	33.3157	15.2794	17.5237	13.2384	27.5876	40.6435	13.2919	29.0685	51.7871	43.14	47.328	45.8899	36.8962	48.2473	49.0945
	9.1007	14.3944	17.4369	8.7423	14.2978	16.5149	32.5377	22.6867	21.2639	21.8573	19.7015	40.3983	45.6794	38.8309	35.8583	40.0007	58.9646	52.3331	42.4192	59.0144	50.2144
	18.8887	16.0329	10.1093	11.9663	23.3129	17.2234	14.6415	27.1142	22.8062	22.732	22.7171	42.7991	34.1464	24.8286	36.6977	39.873	52.8632	60.273	28.5743	68.8629	46.6654
	11.8519	12.2125	22.7005	15.8154	17.591	20.1272	27.3986	17.5341	22.0698	30.2975	16.5804	37.323	24.571	34.4871	43.8811	28.4935	58.9722	42.6563	36.76	57.9972	49.54
	13.0751	21.6307	12.4954	9.5544	14.4652	20.0908	19.5116	15.4015	33.1302	22.6931	15.7545	54.1478	58.9571	14.8017	41.5446	38.5227	31.8705	63.186	40.7081	49.076	66.1047
	20.9351	22.5811	12.3543	21.1576	12.8149	23.0145	26.0449	19.7118	37.1872	34.1279	24.8786	45.2929	24.4344	37.8307	39.3733	34.7281	36.4403	51.9151	51.5417	39.2675	51.1389
	11.8193	18.8782	16.4872	13.0784	14.3719	21.9436	17.932	16.5271	20.5553	16.3702	39.2644	47.9761	7.9934	41.5055	25.1172	37.3441	39.1512	43.0016	56.6162	47.8444	39.4548
	13.1723	20.7996	23.8682	8.827	13.564	26.4069	21.4309	20.8005	11.6182	14.5804	24.9131	40.7888	27.7116	30.9121	30.1418	37.5376	41.1245	43.6275	48.8694	37.2404	54.8914
	14.0822	31.6829	15.8946	10.3775	19.8088	23.5534	19.769	21.1068	19.3755	26.6497	31.3766	36.275	38.025	37.3243	40.156	42.2375	30.2574	54.3102	58.7634	24.284	43.8864
	15.2483	19.6377	10.7415	16.1875	17.7152	16.2712	23.0872	23.6424	36.8501	19.6576	34.7788	50.9302	31.7041	46.9145	53.312	28.2097	30.3571	49.2462	50.9746	32.6613	47.9797
	5.7131	18.7468	16.8423	11.8452	17.2826	24.022	15.4999	16.1826	23.9955	23.561	23.7919	46.0988	33.7567	35.7816	41.2538	47.4781	43.2977	38.5493	52.5937	55.984	43.1621
	8.8712	9.96418	11.8864	21.3069	16.5864	18.989	22.5256	25.9806	13.6003	19.8765	25.8145	47.9927	55.2781	43.1231	69.1892	26.3325	45.78	47.3918	45.726	50.996	56.534
	12.5363	18.4738	10.3769	12.2453	14.6626	11.2814	22.3209	21.9149	19.7395	33.7065	20.5562	26.0047	38.4378	40.6784	56.2894	31.8361	38.3567	51.2277	40.5791	44.2471	50.7609
	13.3869	27.773	11.3593	16.9259	15.1277	37.5997	24.7392	25.7719	28.0065	17.8409	24.0545	2.0822	34.1717	36.9092	27.0011	44.7132	34.3279	53.0408	49.7396	41.0287	55.7076
	21.474	14.8669	8.179	19.9113	10.265	24.8308	27.3593	12.3269	13.3987	20.606	23.0712	40.5643	52.7202	26.6184	49.7039	49.0657	50.1915	33.8075	53.3131	53.1046	52.7965
	20.4961	12.0684	15.7877	12.9957	26.1289	28.5884	31.2803	16.4303	34.1212	30.6787	22.9238	41.5546	48.5545	47.0188	34.359	30.6201	32.6873	55.3374	36.7853	54.1404	40.4546
	15.1888	18.1129	18.6695	8.3315	12.8376	31.2271	20.1165	24.9039	23.212	20.2922	23.9226	37.5141	16.9347	23.1827	45.836	45.104	33.5318	47.6711	45.6956	69.9955	55.393
	10.2046	21.5768	8.3494	17.8164	15.5964	20.8589	26.8746	17.5844	22.1669	14.0085	18.9336	34.4961	37.4859	35.5074	30.7732	28.1638	53.4189	48.0263	42.9451	36.5564	46.1716
	22.6834	14.729	13.439	13.7121	17.643	25.455	31.0156	14.2369	29.8053	16.916	14.0918	45.2183	16.9992	21.8787	52.806	47.4479	56.2639	48.9466	48.9565	40.6705	32.729
	21.4436	12.2417	16.8466	14.8274	23.6772	12.7054	25.4392	15.4102	27.767	21.0974	21.7097	43.993	32.6522	37.201	34.121	34.7186	32.7303	48.0748	59.7316	46.4283	38.3054
	20.6494	12.1339	10.1688	16.424	12.3552	35.6221	27.4955	30.4605	33.5987	31.3825	33.5313	22.5971	40.0077	34.0488	41.0948	46.1658	33.2765	32.2349	42.1	49.435	46.8138
	10.8095	22.1036	13.8988	16.4438	11.7332	5.7787	13.8166	23.2868	23.6957	22.3184	33.6257	35.2403	32.9549	39.8368	44.0403	32.6395	31.2895	46.0897	35.116	54.1576	42.0275
	12.3625	22.8893	12.4987	11.7424	14.842	25.8695	22.451	24.3529	30.8725	13.5345	19.1106	25.0257	46.7051	41.779	27.3642	32.5112	49.2951	61.8494	44.1682	43.5029	36.5603
	13.9614	17.9106	14.8325	15.9871	18.4315	12.4952	16.6869	24.3271	19.673	36.6534	23.1889	41.7738	27.2103	26.1097	28.6294	28.2787	25.8204	54.7848	66.7596	51.8666	25.5143
	14.0501	24.2105	14.7814	16.1318	15.3957	22.8509	26.0969	18.6623	25.3996	6.5693	20.3272	39.937	39.47	30.4124	46.5559	29.8859	63.2434	39.447	40.3109	58.5085	54.0757
	18.584	15.7953	16.3086	17.302	22.4048	19.3186	29.3472	21.2593	30.2388	23.6126	27.7563	35.9681	32.6791	46.7497	53.2008	34.8654	26.7785	55.8766	41.4366	39.0008	55.2024
	7.6661	15.5909	18.8893	10.5252	15.2184	14.3706	21.5844	24.8546	17.9691	19.7516	31.0848	47.9976	38.5973	34.0443	43.8052	32.5644	22.8668	30.2903	36.687	44.8767	51.6192
	13.2553	27.8493	9.897	16.1411	21.563	21.2535	25.0217	19.0615	21.3595	36.2298	29.036	28.0989	48.654	54.1677	49.5722	19.4554	43.3356	56.0482	51.4247	39.1742	56.6431
	15.7568	11.245	16.7866	7.5919	15.5514	14.3942	20.0408	23.6577	21.438	19.4442	22.4867	26.4427	46.888	23.3089	38.2411	32.0957	29.316	30.4974	58.266	65.4122	47.0107
	13.1443	16.1962	20.6459	15.6165	12.5016	24.7102	23.183	20.5177	24.9521	27.7449	32.5269	52.1676	9.2153	32.3146	34.347	31.549	47.3602	45.2637	62.1448	50.2457	42.9363
	18.1031	17.9027	13.7759	11.1887	10.6858	25.9347	15.6575	13.5743	26.0967	9.3906	15.3422	37.5261	15.8011	34.9643	47.978	46.8478	25.553	20.1362	46.5309	48.8296	58.01
	13.8715	12.647	18.614	4.2545	8.8325	18.1134	18.7068	30.2355	17.3965	24.7703	17.5915	45.1539	37.3935	30.9037	43.944	48.7498	42.3008	55.1416	56.4296	45.6509	54.1805
	15.931	20.5121	21.7736	9.5634	7.9994	19.6646	33.6286	15.108	25.6912	37.8324	26.2902	42.9958	16.6462	42.0315	27.4064	44.2368	32.7313	59.3501	30.7672	41.244	36.6497
	17.2885	9.79862	19.213	10.7085	16.3109	19.5101	29.447	21.4405	20.8814	11.9004	20.9567	32.7554	36.9458	31.7114	42.3827	35.7614	48.84	48.6456	61.4165	57.1107	45.3593
	19.9582	20.7102	13.3877	14.6359	11.0464	26.9263	25.1902	38.6673	30.8415	23.4808	33.4163	29.7386	33.7923	35.4685	45.2645	47.107	44.519	47.3409	61.1254	62.7664	47.9926
	18.5445	18.7798	14.791	15.9368	11.5625	18.0107	29.3508	26.0444	30.8601	24.5126	23.6182	41.3129	28.5742	33.4486	18.5029	28.4344	52.5525	44.5144	55.297	51.9224	31.0039
	11.5843	11.2477	19.655	10.3668	14.2593	18.5932	19.648	21.5709	26.0604	16.6752	27.5699	43.6035	14.7264	36.2127	34.1043	37.8497	56.3594	46.2641	60.6293	42.5123	36.0501
	21.4678	15.0907	13.7867	21.3742	7.3206	19.0561	13.5848	30.947	25.5641	20.6741	39.2403	46.6404	45.7689	52.7719	38.5457	41.1377	60.2405	40.687	43.3117	50.3256	44.3233
	15.4849	32.278	15.3074	13.0096	17.6497	21.1411	18.1407	24.5274	17.1122	12.9857	42.1013	31.5133	28.7662	42.0189	45.7587	14.7239	57.3	57.5078	35.8185	36.0209	42.085
	14.9354	19.3098	9.1409	22.5201	15.7279	20.6208	30.7438	22.0566	27.0556	20.5683	14.2745	32.0566	45.0378	30.0305	34.4425	36.3885	40.0001	46.9346	31.6622	37.8774	38.3072
	10.0676	10.0124	12.4019	13.7807	10.2711	23.2501	19.3378	28.0415	20.8971	22.0159	21.9534	32.8334	45.2291	31.7845	24.5278	43.257	48.5595	31.9033	56.2581	59.2207	37.979
	13.4151	19.8419	15.9352	15.6042	8.7156	17.9869	39.581	26.6018	24.9334	8.4223	19.944	54.2304	24.6825	23.8951	52.6164	38.1362	29.9267	47.4101	54.0576	44.2854	57.7889
	16.1827	18.8422	12.6772	19.9186	14.9453	30.2779	24.3786	15.4796	29.7164	16.4496	23.1044	47.0693	48.1254	14.839	57.3497	23.1152	45.7744	56.5482	48.9167	45.6266	35.6179
	9.1187	18.654	7.7255	12.1056	10.601	19.1781	20.7465	20.5113	35.1151	31.5703	19.1074	44.6911	56.2984	35.7134	41.5215	36.4754	63.2052	37.2973	44.1885	56.4259	28.4666
	11.6432	12.2968	13.6571	22.5981	17.2484	25.9262	36.9516	23.6083	23.5641	23.3792	31.7348	39.9524	23.6003	39.4048	32.3842	45.0065	20.3778	50.9244	58.0014	36.3366	43.7595
	15.9474	14.8351	7.3958	21.6894	13.1815	20.5832	14.525	20.1523	29.7135	11.769	26.9933	57.6406	52.0808	31.1275	45.8452	42.8508	27.0877	42.0314	49.5518	51.483	61.2663
	15.4951	19.8291	16.1447	14.6236	12.2195	5.8247	22.1316	15.0613	26.7622	25.8466	19.0402	30.7578	34.0481	43.5127	14.8233	43.7081	44.922	36.7401	46.6554	45.5998	47.1076
	19.4983	14.9127	18.6598	7.3053	16.4607	19.6608	25.8613	20.1522	14.0873	29.4504	33.6329	48.7146	40.0345	18.9999	45.622	44.5389	25.5018	67.6331	57.875	44.0716	43.276
	15.2126	14.8236	23.4223	19.5619	15.5854	60.3984	25.7904	26.5794	20.4617	21.5266	45.0175	66.5182	23.637	38.3737	16.8204	42.0832	34.0896	50.9871	53.2044	73.9671	54.6479
	11.7229	12.6208	18.5189	13.9109	13.0395	17.1616	31.5843	14.1324	22.1549	16.0039	23.332	26.2004	48.854	34.3975	27.9742	40.8262	48.3931	39.4914	48.9702	49.7597	36.0821
	20.7258	28.342	17.1558	14.7737	19.5904	13.1086	30.1712	31.9469	14.9306	23.5752	12.7158	12.008	43.8271	15.755	57.3164	31.685	51.9082	43.2592	52.9273	56.4721	39.7079
	21.7708	15.715	18.5756	12.0474	14.7631	13.2955	27.2375	27.6054	30.2236	24.1541	19.11	36.813	20.3281	40.2854	17.4954	48.014	38.9817	52.8294	51.6389	39.5476	58.0349
	9.6827	12.0536	13.8533	13.2661	17.7826	22.7384	23.331	22.4272	16.8645	38.2223	15.7009	32.166	31.4027	29.8101	44.7731	25.5156	51.7943	35.8553	38.4103	48.9373	30.2537
	21.9937	15.8439	21.9619	22.418	16.6977	23.8597	21.458	18.4444	26.1451	16.8834	29.1007	35.7538	29.9553	34.668	45.5976	28.4811	37.4903	36.2465	43.8688	55.1209	56.0065
	11.0076	28.6262	6.7794	13.9305	24.6995	13.2176	7.6415	15.1149	18.523	16.8966	17.9927	42.9813	40.2724	47.5354	36.1675	46.4261	33.9535	40.0975	51.6016	43.8615	53.1084
	18.4514	12.3003	12.7275	8.3536	10.6494	21.7876	25.2671	22.722	13.188	23.2468	18.9867	54.0233	41.9667	30.4604	48.9923	30.7401	37.626	44.4212	55.043	65.0545	51.1569
	15.8145	19.217	16.9729	20.0648	15.9375	13.0257	22.437	12.5587	13.6255	27.2675	19.0788	34.1467	41.9498	43.7058	24.09	28.2437	42.8191	65.4744	38.3684	46.3676	49.4179
	12.1252	20.9643	12.8111	12.771	10.1383	11.261	18.9992	17.1395	33.5187	15.6573	17.061	52.4816	11.9474	24.9983	28.9569	38.4613	28.8913	36.1564	48.1243	50.987	38.9069
	12.8878	21.6911	21.305	9.4395	13.1863	10.5266	26.5335	6.9479	30.5722	32.1369	21.5796	51.1758	39.5182	34.5554	31.4867	41.5954	38.8602	47.0451	33.1029	50.1226	56.8171
	12.8106	22.4128	19.653	10.2154	17.102	39.6736	26.0804	37.6585	17.5218	18.2078	23.6519	39.0296	41.6526	31.5893	44.6549	54.4824	49.512	52.5887	23.606	46.4929	46.0995
	16.102	12.9182	17.4	7.8576	22.6077	17.566	27.5185	28.2938	32.0851	20.2581	26.9377	42.7573	32.9982	42.9381	38.8395	31.2638	48.6131	54.4477	42.0957	51.7716	44.6483
	10.5568	10.5104	16.4963	14.8481	16.2361	14.9006	16.8554	10.1053	24.8709	26.0547	27.2837	43.4341	39.894	40.9397	52.0036	48.697	27.5773	58.1247	47.5332	41.6898	6.6786
	9.3636	18.8017	15.3777	10.1846	21.5752	24.1187	29.719	11.165	21.96	17.1192	11.0962	39.4857	30.0414	47.152	40.2646	52.5199	39.2638	50.6332	47.5405	49.3141	39.7523
	17.8881	8.8397	9.6169	17.1509	18.1908	34.8033	17.8217	13.96	25.9413	23.2308	24.965	27.3393	22.522	51.4421	45.337	57.1466	46.6806	54.8948	37.2978	69.925	41.9865
	16.549	18.0186	21.7592	16.5168	13.9232	17.5686	20.2954	22.1026	27.8914	22.0663	20.8685	49.9654	27.1246	26.7249	42.6046	40.9661	42.4067	44.4115	31.0937	30.1635	36.3165
	14.7142	25.2063	12.533	22.8063	10.5675	15.1468	15.4507	18.6572	22.3288	17.6538	19.0182	42.6526	18.6776	35.2335	41.713	60.3355	34.6004	49.5426	51.0153	40.9754	39.5947
	10.6759	10.7071	19.9021	12.6766	32.2346	29.3067	25.0419	26.0465	27.4631	26.427	16.7831	22.8691	39.7953	37.2642	43.8363	44.7305	22.1237	43.9446	53.2619	46.1964	60.5097
	10.6992	19.4073	18.1629	13.9282	19.0006	34.3633	40.9479	13.3483	20.0185	27.7712	25.5625	42.853	8.2029	30.8109	40.9422	36.0287	42.2096	62.4415	50.8962	50.6552	60.556
	10.1686	12.6059	18.173	13.201	16.6853	28.23	20.8578	23.7528	16.3433	33.1137	24.7917	41.3609	43.3717	38.8364	43.3754	36.5691	53.3732	33.5324	65.8216	51.5301	46.2007
	13.4534	15.3607	20.0402	12.6223	14.4862	14.5172	20.1338	36.369	34.6886	19.4883	23.9245	40.0744	39.6707	28.9267	48.6843	25.5436	35.8321	40.0179	42.2548	42.6546	48.1906
	18.2708	38.1446	18.6035	17.1661	9.4067	14.0431	34.5547	24.0437	30.0652	28.5204	22.6433	47.6721	48.8277	28.5591	35.5194	40.9601	40.7326	43.7378	39.4922	55.8899	33.5547
	16.4292	22.4139	18.7195	13.823	11.4235	17.0802	24.5848	28.9631	17.3803	17.3615	26.0889	44.4786	36.1892	26.7222	41.9476	44.9477	33.2364	62.2444	40.1332	52.8271	54.9923
	16.1723	18.4159	19.1786	6.7161	11.3129	15.0841	21.19	26.7348	12.8234	9.2998	28.7291	43.0907	35.4067	35.3205	34.2471	40.9762	50.6187	49.0569	49.5929	43.2238	34.7339
	8.7404	22.6989	7.7465	13.5188	10.9775	19.463	25.9794	28.7221	20.0567	25.9623	43.3942	56.1772	40.9383	39.6478	26.4387	36.8109	29.3801	47.0154	51.3079	57.2138	58.1182
	12.2089	9.72247	12.563	19.4846	4.8361	13.8542	17.1065	30.1394	25.5547	10.0989	27.7885	31.2239	37.2971	32.9999	29.4002	56.5424	30.1448	60.1298	39.7416	44.3638	37.2067
	15.8858	20.2312	17.3413	11.5194	22.1631	28.863	22.4955	27.4921	42.236	12.5163	17.8881	20.3451	43.9854	33.186	49.2995	33.7978	37.0938	48.0183	21.9189	66.1855	57.1462
	8.8015	17.3787	11.682	13.8034	16.6201	32.5005	19.511	26.1844	43.3687	31.349	18.241	46.923	33.4456	38.3496	49.4299	44.2588	43.9951	64.0127	56.1486	59.65	45.1107
	15.9784	22.8329	15.9473	19.9837	12.7907	15.7578	17.9076	26.6597	34.7111	33.2023	19.1038	53.0045	37.6069	42.6991	50.5647	27.222	35.9013	42.5677	52.8708	55.29	67.4916
	10.2826	19.2306	10.6293	19.2825	20.4009	25.1548	26.0121	19.3511	22.017	24.1575	17.5828	49.8472	33.0086	39.4576	32.2822	14.3252	34.962	46.7777	64.4464	62.1045	46.9469
	15.2921	14.9576	16.0012	11.8281	11.3102	12.8807	24.1312	20.0228	29.7417	4.4853	30.9902	6.2317	43.4829	33.2675	39.0056	38.7759	38.0278	43.3024	60.3458	25.2696	43.4917
	10.5559	10.1871	23.2394	21.4739	13.0744	19.461	27.9419	15.2604	17.5164	17.3195	19.6221	47.6719	64.2534	40.0024	18.26	36.5629	30.7997	55.9771	37.3414	51.9405	42.8194
	6.8995	9.20793	11.4657	9.0652	22.3644	23.6721	19.6212	26.98	29.1548	23.9551	10.0239	45.3798	40.6375	36.8172	28.1692	28.0261	32.0756	45.415	43.3744	70.3788	61.6543
	17.4147	20.191	18.132	8.658	12.2603	23.7588	22.6398	8.3468	16.4674	11.0113	20.149	50.4047	34.207	42.5781	44.6465	18.3635	55.7319	54.7809	51.2956	52.0139	39.9337
	8.336	15.0287	16.449	17.9932	13.2797	15.9141	20.7594	27.7947	15.6803	12.0703	25.412	50.0402	37.6748	35.366	45.272	23.1202	30.9105	38.2615	37.5901	37.4411	70.9511
	14.5956	14.4583	19.1269	10.2411	17.0349	9.302	21.0978	31.3662	26.5093	17.3389	31.0437	39.3113	39.3798	36.4821	46.4518	16.9332	30.4338	42.8996	31.7144	44.6661	34.7848
	10.3202	16.0067	17.0171	9.3127	12.0908	10.0231	20.6393	30.77	37.9428	31.7522	27.0657	49.795	36.1849	21.1604	46.1661	64.3335	42.4798	41.6749	56.81	54.1834	56.2909
	10.806	13.4187	10.2626	21.7537	13.7796	13.6347	14.8631	19.2852	23.2302	11.9424	23.5378	47.5933	26.6054	35.0132	38.5453	36.76	36.1205	51.1471	41.9491	46.0037	52.6194
	23.1356	20.9446	22.3939	11.0673	12.4309	19.3946	13.2741	19.8536	13.6759	21.4994	21.8956	39.9297	25.4392	23.9196	36.2323	38.5566	29.0749	39.7119	52.5011	62.2495	34.9922
	22.519	14.4383	15.0615	16.9518	15.3343	7.7506	20.9369	28.0211	23.901	16.9157	30.7437	44.7496	34.8885	36.487	37.1997	22.5373	40.8211	57.0602	33.1106	64.2255	51.4633
	9.9826	19.8456	11.0986	11.4738	13.0845	10.0557	33.1269	18.0084	26.7196	17.2217	19.5887	46.8643	26.7496	36.7623	39.0433	39.2904	34.9337	61.5869	38.6777	41.9037	47.2101
	9.7101	15.3567	19.8675	17.5334	6.6835	11.3107	22.1593	27.7153	31.2614	12.0109	24.9332	48.5059	29.7157	25.9827	42.1322	31.2776	41.9856	45.7024	59.7857	46.7908	58.8331
	16.6726	15.6351	15.334	17.9945	9.8404	29.5357	21.9369	11.9663	26.3513	23.6615	21.9821	20.4259	31.6178	25.4533	62.624	21.801	30.3553	46.9269	50.6069	44.2023	52.8497
	7.5471	21.5512	16.0605	18.5069	9.3503	22.558	40.6154	20.2939	31.5386	9.7903	12.5241	41.1151	11.7986	30.9355	39.9212	29.0421	24.8324	54.7589	46.4483	52.7227	47.2705
	8.5208	18.0514	21.0932	19.3324	18.9977	20.2224	18.0203	19.9826	31.7395	22.0576	26.9516	30.5259	37.2466	29.9783	21.2991	49.5543	26.726	54.4781	56.521	63.8603	65.9515
	15.5133	21.5688	15.2206	13.1746	20.3235	15.3749	16.0365	10.1013	36.9975	19.1444	19.8658	43.3577	43.8657	55.1492	42.5598	27.4762	56.33	54.3072	41.5059	57.0177	45.4662
	11.3842	32.5014	22.4333	23.3344	15.8663	13.1309	17.7413	22.0146	10.4978	25.567	22.6048	42.8891	15.5078	34.6188	34.9074	34.2885	42.8012	41.524	58.1713	55.4511	57.9531
	9.8254	24.2454	11.3318	17.5592	8.184	13.1445	33.4857	30.6267	30.2921	24.7189	12.4661	30.9788	36.724	25.9654	29.3826	19.5396	36.5308	32.1373	62.6741	32.4166	33.7593
	9.1948	21.7191	15.8762	20.8406	12.2336	18.2714	15.6443	13.3117	21.6423	30.6427	27.2215	46.704	58.96	41.8321	43.7084	47.6766	38.5422	36.8159	71.3458	41.266	35.5448
	16.0338	14.9778	11.8338	11.0002	9.4056	11.3613	22.9491	25.1594	16.731	19.6418	32.3414	35.3085	34.9282	33.1974	25.8456	44.94	43.7032	57.8277	61.5754	48.5376	25.8997
	14.3586	17.2315	5.8235	11.3003	20.5157	22.7601	20.2543	29.3284	34.2482	26.4119	9.2865	45.8198	34.0893	19.9875	31.1929	6.6368	32.9169	57.0145	57.3791	48.6681	55.7176
	17.1371	21.2972	10.5251	10.9549	17.8243	13.5351	24.8049	19.4588	26.499	17.524	18.5846	53.2431	46.2564	31.0407	46.1965	8.7775	43.3151	29.4228	34.9706	50.6747	46.1407
	12.1388	17.8936	16.433	9.4347	21.0319	13.9045	25.4402	27.096	31.4217	14.6781	24.9979	41.2569	43.4043	45.3018	25.4232	41.1836	56.0501	53.058	47.5064	46.5855	42.0163
	10.2726	18.1833	19.5423	34.7404	17.2861	25.4929	34.0216	22.9315	21.6301	22.0778	19.4284	41.7688	27.6199	51.6636	39.6043	29.5017	55.2176	51.1528	51.6931	42.4055	33.164
	9.119	26.6066	20.2668	19.5678	21.963	15.4708	22.5475	34.9734	35.391	15.4266	25.6423	26.9317	27.1456	43.4313	18.4105	17.1662	49.4585	46.4996	37.6959	72.9748	57.3223
	18.7828	26.9834	24.2977	11.5023	28.6626	31.4067	28.4458	25.5685	24.3743	12.6972	9.4707	52.0096	28.4078	39.4675	17.7078	43.1444	44.1325	51.9705	45.2665	38.9236	47.2924
	9.8744	20.567	15.2099	12.5746	9.8534	23.2444	22.1026	15.1764	19.4112	17.4476	35.8249	36.0712	9.8816	44.4822	37.4245	47.4492	33.2479	58.5057	61.6893	57.6629	48.7141
	11.1204	12.2803	12.1869	14.1644	17.8012	18.801	16.4381	20.3063	35.573	21.4062	21.6272	39.7478	39.1456	47.0209	30.963	25.1717	44.1497	59.8084	51.7481	42.5619	48.5018
	11.244	16.1479	21.438	17.1048	18.1064	10.5643	26.4725	19.3923	22.7966	8.1025	19.5303	46.5699	25.0491	50.451	50.6389	36.583	34.1895	37.9015	43.0095	76.0906	61.718
	11.7847	21.2645	18.5563	17.0525	13.9198	31.428	13.7803	26.7037	21.1927	9.9936	31.109	36.7122	24.6507	38.3007	36.353	48.4503	45.5255	54.307	50.4396	42.6405	64.2968
	13.1901	12.4825	13.304	9.843	22.3455	11.5148	20.3173	21.368	22.4263	34.4742	26.4388	37.671	48.9701	37.2677	31.5392	25.5052	58.0124	42.7554	39.1498	60.5377	52.469
	14.6616	14.655	17.917	10.2987	16.4692	21.0585	16.5126	19.6922	26.5294	11.2929	13.6446	52.4389	47.1067	18.7934	37.2623	32.5032	28.0463	44.3894	44.1363	55.8915	66.9172
	18.091	14.0665	27.6132	17.5661	17.4641	20.2198	24.8127	16.0265	20.6916	8.3848	16.559	44.1997	35.402	30.5907	30.6101	32.9811	42.6347	45.8268	58.4373	45.6388	60.4868
	14.9975	25.305	11.4132	13.2201	15.6778	24.554	24.7327	15.3612	11.3578	10.6421	22.9736	38.4702	24.7733	49.7672	34.7396	27.3045	45.2871	53.3686	36.7069	64.4036	51.3124
	10.108	22.9049	13.1295	21.0607	16.859	16.3279	21.4076	30.1582	19.1481	16.6922	17.2848	43.8186	18.073	30.8886	46.0551	48.599	50.3985	31.7208	49.1527	55.2778	40.0157
	12.8033	29.6098	13.8679	6.2281	13.9108	19.8757	29.0401	20.6274	25.3864	17.2703	40.2725	40.0441	22.1266	37.9414	35.2366	35.666	49.9773	60.3552	59.6205	45.4396	47.4752
	17.0692	15.5264	19.8544	20.0972	9.1551	20.0208	27.3714	21.8116	17.7707	13.0766	15.5482	51.7937	25.4954	25.0742	53.1337	34.2033	37.1995	56.314	62.451	41.4212	61.0397
	15.9581	28.4703	16.8219	14.9785	13.7455	14.8374	29.8941	19.0076	16.3775	15.2798	31.2661	22.1021	34.5971	27.6466	50.7041	45.5949	35.5523	33.5824	42.5639	55.0873	36.3351
	15.3505	19.1655	18.3176	8.6049	20.6951	21.8151	28.6633	9.9849	23.2612	15.9599	31.5411	37.8454	44.2193	36.5052	37.5155	45.3338	30.0521	51.439	55.8256	44.9075	44.0765
	20.6452	13.083	19.0781	16.4012	22.6468	27.5381	18.519	15.1704	17.5576	20.5861	18.1659	41.7369	46.6529	18.5656	34.4832	43.0299	36.4615	73.8136	52.1719	53.9577	52.5708
	9.4961	22.5699	14.2588	6.6414	14.6149	25.4209	20.3382	28.2821	23.1326	30.8726	26.2426	38.2164	36.8662	40.327	36.1741	49.7541	40.8671	50.1653	64.3904	44.9653	23.3416
	18.1101	13.8647	16.832	13.1015	10.1178	24.3278	19.9936	25.7221	42.0107	25.3272	23.5502	36.9199	49.8958	39.2335	59.9012	37.6162	37.9883	68.5127	50.2493	44.9066	41.5425
	5.1076	23.4389	16.8461	23.7323	17.1776	24.6808	28.3735	23.0318	28.5	13.8546	23.0704	34.2459	27.8306	28.4957	57.0762	33.6485	38.0412	37.782	44.6395	57.3408	51.2075
	8.9878	15.6481	13.7889	19.8912	20.2746	29.8338	21.6444	10.0434	10.2599	16.9967	36.2213	46.0297	48.6533	37.1334	50.5718	35.9607	42.3711	34.9826	17.8263	51.7943	36.1976
	15.3544	15.4636	7.2639	15.7418	26.1509	28.1053	20.7822	16.2632	18.7845	31.7072	22.0522	56.0902	33.1641	38.3798	36.2488	33.1873	56.8301	48.37	56.4409	51.1557	49.8895
	14.5846	14.8902	13.3956	15.4873	18.7829	22.7909	29.1889	34.4049	14.1053	20.1584	16.3638	49.0252	27.7407	32.8116	48.5624	36.5544	30.2626	47.0687	54.9695	36.107	41.4715
	8.3996	15.4671	18.834	19.0256	10.7037	11.4479	33.843	26.948	21.0791	19.6672	18.2477	41.3608	34.2072	34.5393	43.2032	28.7619	26.904	31.2829	30.3368	44.4679	57.4694
	14.7148	11.889	18.4239	10.0349	21.0409	17.716	21.421	18.1597	26.0167	13.6683	13.0366	46.5393	45.2079	21.8961	51.1905	21.5553	42.3773	60.7219	51.5133	57.0788	50.9525
	10.9215	19.9659	19.7835	15.196	13.0311	20.9004	19.377	14.3155	19.6889	31.1983	31.1585	33.8414	42.754	52.7086	36.7534	39.375	29.0358	49.2103	56.4158	45.6519	40.4516
	17.7232	18.346	10.77	9.848	21.6788	27.5462	21.7691	27.0454	24.3223	22.9051	22.748	55.9811	61.511	36.3538	40.0849	45.7028	27.6892	62.3462	42.3421	42.6179	31.1127
	13.1339	16.1645	17.141	13.4107	9.3295	20.824	20.8441	22.45	16.5632	13.5239	16.3204	28.8541	35.4172	45.0885	34.1194	19.1	44.7688	18.2817	37.1956	52.3953	38.6806
	10.2675	25.3319	17.4386	16.4965	19.5059	42.7009	16.0419	21.7097	21.1939	14.7989	14.5677	51.5863	8.6886	34.5486	48.4057	53.867	31.8349	41.807	33.9967	50.4468	58.906
	10.6372	12.5262	13.4528	13.205	15.2932	22.8662	18.6784	30.6768	26.0699	41.4748	26.8685	36.5714	30.849	44.0759	32.6311	36.5904	54.7492	62.1535	53.9826	42.0645	36.3254
	15.5254	21.9325	12.5323	18.6753	16.8373	13.4054	16.9408	15.4256	17.7718	27.7567	29.5754	46.7603	36.2129	36.72	48.9886	55.6301	33.9052	68.875	68.9151	62.8401	30.7453
	25.8312	15.408	10.4462	14.1876	14.906	25.8592	19.6415	25.4669	28.5514	21.7211	13.9119	35.9009	46.5037	34.9861	46.0854	43.1198	47.299	38.5849	32.631	40.1657	40.3172
	8.631	16.7863	19.3022	12.0286	18.4751	9.4469	15.4571	19.7737	12.8186	18.1402	12.1993	44.4017	16.9271	47.0949	35.1351	58.3465	62.5412	59.2842	48.1945	47.2287	54.3324
	14.5299	15.7286	17.7669	12.4541	18.6541	26.3657	16.6859	24.7965	24.3496	12.1943	18.4852	40.2523	33.2331	34.432	37.8037	34.1726	38.1829	53.1993	64.2758	69.8754	31.1086
	16.7026	20.0116	19.3615	18.5274	16.2184	29.9675	22.6357	18.3289	23.6093	14.0585	19.2345	28.3355	28.3024	30.2414	46.5717	35.6196	49.3406	66.9563	48.0464	43.5854	68.9711
	11.699	14.5333	14.5196	13.4867	12.3002	26.774	12.7642	15.7263	14.8748	33.8816	25.3915	44.3066	29.8984	47.3706	24.843	30.8882	38.3528	33.7408	41.1702	48.1387	41.1281
	13.4756	20.8516	22.8067	16.1859	14.3257	21.7336	31.7142	26.1374	11.6051	24.6777	22.3232	41.5126	40.6338	14.1322	53.5216	22.8416	35.6325	47.2369	35.445	44.133	40.4555
	15.75	29.2443	19.4215	17.6181	17.1865	25.2106	24.9073	28.3884	9.9635	21.3341	11.1239	31.4528	26.4525	25.7673	50.4735	30.7002	35.9125	50.5511	31.4431	52.9259	44.0995
	6.7995	23.8262	15.3265	13.0265	10.3153	18.1349	24.933	29.8058	22.5412	18.9182	30.2362	44.6372	35.9804	28.5338	29.8713	41.6135	40.0602	34.3978	52.0848	47.3055	65.119
	14.7113	27.7755	16.4918	8.2791	7.4858	33.0143	21.4804	9.9082	13.0502	8.2968	18.2816	49.828	54.5593	29.026	52.168	37.4599	46.1694	43.812	57.8031	42.3632	57.9042
	13.9497	25.8293	12.6737	18.965	12.3377	21.8455	24.2876	16.5582	30.0795	17.8568	20.6519	47.0685	30.9	31.278	32.9241	31.6558	43.3652	44.9842	36.6198	49.5972	34.6988
	13.9904	15.6006	21.2576	15.5372	8.7696	14.2192	32.461	23.4281	20.6716	11.4102	24.6893	46.3143	22.0164	46.8305	42.291	31.7028	49.1984	58.4022	48.2614	70.5242	31.1384
	19.9491	28.9018	14.6033	10.9988	14.0766	23.9045	20.6689	20.5503	9.0886	31.5885	39.3397	29.0599	12.4014	39.4379	47.5104	50.5936	39.1707	28.3212	34.609	53.4739	42.0001
	8.8538	20.1988	19.6739	10.0983	13.0088	22.7131	7.2707	20.5032	19.1595	9.7212	20.3965	36.8432	37.802	29.2003	50.2976	28.5663	41.1547	34.2459	50.3269	55.3466	55.6492
	19.583	16.0398	25.6391	9.2453	14.3928	17.3125	30.7883	12.4197	33.3772	23.9532	6.4159	41.9629	14.6245	44.026	40.375	51.4275	47.2975	55.4568	75.5351	49.3398	43.5146
	9.1807	10.7443	12.0783	9.4052	27.2366	13.6395	27.4355	25.3784	26.186	4.6401	24.2489	48.6228	36.303	43.559	36.9878	44.7792	54.7917	49.0162	31.3558	43.3742	43.279
	11.8556	9.91971	11.0151	11.2229	21.754	12.8254	22.0386	10.7074	15.9262	18.6395	20.3532	51.9948	36.8309	32.7468	47.3789	34.9785	26.991	56.1556	46.8907	53.4322	26.2969
	17.9108	18.0009	16.5941	12.3924	12.0748	30.5992	17.6748	26.4409	16.1855	14.8672	30.1485	36.8197	36.2921	31.9219	39.7963	16.1336	21.2605	56.594	68.4593	45.9326	33.6186
	13.0828	24.6935	23.5611	15.7265	15.9123	16.1283	27.6106	10.3645	24.0374	25.63	26.6488	20.4888	42.0045	30.6621	31.5115	30.0472	32.955	69.1073	63.0152	42.2829	54.9462
	13.824	22.167	14.8103	7.8556	16.3598	28.5561	21.1365	23.7027	11.8602	18.0853	10.2096	54.052	30.7353	24.5387	51.5384	18.4197	47.9669	22.7219	49.8329	51.8603	40.2209
	9.6914	17.2408	18.5826	8.258	17.3468	26.7939	11.9213	10.3427	17.1513	20.8679	22.9353	42.7662	42.73	47.1694	43.7395	40.4261	33.4297	60.9884	51.4102	62.3648	50.6264
	14.2319	23.8631	14.2913	15.2276	15.3532	22.4931	23.189	13.4323	22.9708	18.0643	47.4555	51.8894	34.6806	33.9569	28.6357	47.6452	28.6978	48.8992	60.9111	44.8611	36.3703
	7.991	28.1289	15.1441	11.844	10.7356	47.7605	28.0803	9.9719	22.2473	22.402	12.3348	41.0791	34.2505	49.3136	42.1963	38.9848	42.8415	42.1774	35.8818	64.391	49.2827
	9.716	19.8247	13.6454	11.1136	14.5314	27.2764	24.6841	26.4885	31.1151	26.8277	22.2441	50.5842	31.1057	34.0394	31.2297	49.948	45.3581	62.6535	50.9094	58.7728	50.0253
	21.7222	36.3076	13.964	14.1226	8.6601	20.0629	21.7081	22.1573	10.5799	10.0764	18.2012	19.9872	37.7498	31.3893	31.4848	31.0325	62.2096	43.2271	50.1949	51.9118	50.2875
	14.1744	10.8528	10.9364	14.5653	8.5943	1.5467	27.3575	16.3414	33.0616	23.6657	17.0351	39.8625	25.5616	33.3695	20.2915	40.8801	32.4155	31.0393	51.3226	46.3405	25.9729
	8.5219	21.0936	14.4424	12.3654	17.7782	22.5146	26.6487	12.207	25.1866	22.3763	38.1576	37.4544	41.3319	38.9178	33.8887	41.1429	30.4067	28.9568	57.5045	55.1667	53.5389
	17.1802	11.8826	27.025	19.4677	11.9926	13.8373	20.644	19.6739	27.9291	23.57	25.6601	59.3774	43.2455	48.5118	41.2021	29.7151	33.6025	45.5771	61.347	60.0812	32.4605
	16.2026	14.6764	14.9722	14.6558	19.7122	11.8358	21.7507	14.4818	25.5852	15.4791	32.6198	39.7807	35.3761	29.683	44.9905	39.289	42.9682	63.3174	53.9821	31.8037	65.1183
	17.5558	21.9539	19.8046	18.8981	6.9198	13.1019	23.2504	30.8048	33.5372	17.1179	20.8135	54.9483	35.1045	18.8005	29.4562	40.3627	33.9889	57.4503	37.3126	47.5765	51.6319
	13.5935	18.8971	11.6366	15.1885	15.4158	16.349	21.8788	26.3072	17.2684	23.1981	22.1752	34.2159	33.8047	39.5107	43.0524	39.3042	36.6033	40.6899	35.2677	27.7138	42.7543
	17.1383	13.1487	11.0572	28.0934	9.9668	19.1983	15.1684	12.7786	17.7489	24.3707	16.8403	61.6993	43.7508	51.3105	32.9968	24.2424	23.3332	66.3408	38.5589	61.155	39.3208
	18.7835	20.1556	12.9811	15.0531	22.0586	13.0886	15.4716	20.0809	36.3107	4.543	9.3225	52.0832	30.1026	27.5426	34.4874	38.6454	37.4454	47.9212	49.992	45.0318	50.0598
	6.0637	15.3576	17.0815	27.291	13.8418	10.8866	17.393	15.2846	26.4475	10.0317	18.1573	51.7948	32.7552	53.279	43.0115	29.5854	37.2861	45.7485	30.5355	73.4075	58.5343
	16.9232	16.8822	13.2463	16.808	13.4261	10.5703	7.8514	12.4119	24.4327	8.9333	22.3508	48.107	61.865	43.2948	47.4948	38.2982	16.4265	44.3465	46.6955	43.1235	41.2025
	14.1983	23.4521	13.04	9.8821	18.777	16.2317	36.413	24.3966	26.142	29.3711	24.1028	53.5234	35.671	41.1839	38.4372	38.3274	27.4079	32.434	33.2914	43.0222	21.2762
	11.3653	20.8198	23.3755	15.4174	17.8273	9.9415	21.9865	20.5338	29.4158	29.9119	20.6821	34.6113	34.0595	33.8976	36.8727	41.2301	40.0701	43.3405	32.5932	49.2779	43.7662
	16.2503	18.7329	30.1265	7.5796	27.5165	12.5487	23.8242	22.6377	24.0807	20.4369	14.6597	32.7813	20.9	22.8364	24.3595	35.6799	36.6296	50.7098	43.182	72.2887	45.0439
	13.5095	27.9366	14.8808	13.5444	15.1241	2.6653	30.8882	17.3142	22.6412	28.9916	27.7515	44.7952	52.2254	23.985	48.3852	35.3217	29.7669	44.7347	43.9236	70.6068	50.4756
	10.2479	9.053	19.6925	15.6254	12.2013	23.3011	17.7227	9.2349	18.5274	19.1707	6.0007	43.2537	39.2666	30.5582	51.629	41.2678	51.0266	32.3714	40.053	47.8157	41.015
	14.4634	20.5753	18.715	16.4301	18.5512	23.6153	31.5473	23.5798	31.1518	24.8211	27.366	48.0091	45.6084	12.6387	42.2018	23.7385	44.4845	50.4666	44.7167	57.8613	55.5391
	11.3408	20.8197	16.4945	15.7124	18.6971	18.6052	20.3935	13.6924	31.2882	18.474	8.5518	25.3555	36.1677	39.0041	37.4091	45.1225	46.4641	44.3924	50.8867	33.7817	55.4777
	15.2539	19.7647	19.0065	10.5833	15.7422	20.5534	18.8065	15.5055	23.1414	21.5532	12.8663	31.6258	35.8884	25.5279	49.7854	34.7655	31.614	43.4879	49.6558	52.6391	51.8153
	19.8934	17.3627	12.5169	2.4316	17.6059	26.9787	28.0233	15.1408	32.284	33.6888	20.9427	47.7562	41.7965	31.0004	40.1738	42.3217	55.6317	38.6986	46.7427	57.2611	68.0952
	11.4202	21.7247	8.5918	23.0072	13.6416	22.0792	19.444	22.595	18.9338	31.0136	25.2225	45.1646	52.689	37.7927	30.6029	46.2769	56.8356	60.6678	65.148	44.7645	38.2267
	19.1723	24.2498	23.6424	9.3626	27.8439	32.2122	12.4678	27.8161	8.8744	20.6859	17.4609	42.8039	11.9818	41.6836	39.2965	36.0601	42.4165	41.5261	55.2985	53.218	52.5159
	9.5517	27.8628	23.5897	11.5154	7.5035	9.033	16.1147	16.2548	23.2134	25.5127	13.2833	52.1954	22.4219	11.9467	29.0753	42.8751	39.2644	42.0982	56.3951	46.5397	32.5095
	6.4876	13.0119	20.173	18.8462	13.4366	22.9047	19.3197	19.5363	26.3847	20.0145	25.6759	28.4714	16.6683	48.1447	39.4303	29.8355	40.2446	49.0457	37.841	50.2292	10.8051
	10.3429	16.9625	25.2944	11.1434	16.2165	14.1976	14.0522	31.2478	30.3143	15.7861	12.2816	44.1498	50.5513	43.324	44.1201	15.9936	26.0302	60.7319	45.296	32.8738	36.5716
	12.3937	19.9799	18.8145	22.7948	21.1891	22.9893	29.0888	21.1701	6.7043	21.6392	12.2022	45.1729	21.782	31.9347	38.8805	24.5381	48.6243	67.6333	46.4332	56.7681	44.8583
	20.8098	12.0993	13.8434	12.8064	14.6446	15.6831	22.2027	11.3813	13.7364	20.5344	36.7245	42.5944	35.7036	15.8688	35.6911	28.3677	58.8795	59.424	69.3585	44.6534	38.7438
	21.1671	15.958	14.199	17.9015	8.9594	19.6333	21.5447	22.8711	19.0536	16.2297	28.4244	41.6401	39.0618	24.2402	27.4923	49.9102	35.1536	42.7516	38.0308	61.7882	54.8956
	15.6139	12.5762	14.2314	9.7831	18.2988	15.2973	20.1776	12.0829	18.66	15.8003	13.4571	41.1944	48.4447	31.6739	23.9562	41.4691	28.1928	73.2434	59.7077	69.2625	42.2975
	18.8101	12.405	19.9308	11.6668	11.7689	25.2012	34.5448	15.6696	12.5222	33.022	20.8324	30.4488	27.2144	34.809	46.913	55.1482	67.0178	44.8584	43.8016	43.9939	56.7418
	10.0472	18.4272	13.093	13.8105	20.3428	16.5636	20.8551	16.9656	10.8319	26.5067	37.0641	46.9389	26.4182	26.1348	39.3333	28.0428	43.987	48.1227	49.7433	63.3477	29.0118
	15.8507	17.6974	15.213	6.4009	20.3242	24.3675	12.6708	30.3531	42.2453	19.6011	21.0712	43.1028	41.177	43.936	37.4944	35.2666	50.6327	31.3815	48.1689	36.7347	39.0281
	22.9357	16.4345	9.1679	18.9498	22.4815	23.0462	27.0967	22.6811	37.8807	23.1216	27.7436	46.282	30.2011	25.5338	49.8184	33.263	42.6659	37.2892	46.5342	52.6942	48.1877
	19.5418	20.7053	17.3571	16.729	7.7368	14.8692	18.5398	16.1326	24.0435	17.4675	22.5005	38.8302	35.2769	35.5872	31.9339	55.3237	37.5867	31.8257	20.6413	54.4273	49.1073
	16.5988	20.7322	13.7153	18.126	9.9671	16.5643	14.6139	17.3615	22.9196	30.6907	14.0596	34.0918	39.0729	56.5558	24.323	20.0324	41.9383	51.8853	59.9611	65.3855	67.9455
	15.3488	12.9263	22.9082	19.891	15.8958	9.9593	19.3221	12.7802	21.1448	21.832	28.3265	38.5317	28.3187	43.5348	30.4336	39.9247	43.6341	48.2884	60.6178	57.6136	36.771
	15.7855	28.4234	17.0368	20.4024	20.718	25.7231	33.0193	14.9932	29.503	23.2503	20.2534	38.5924	25.8683	33.3295	35.7286	25.3813	32.093	42.6054	46.2732	30.509	52.8972
	15.9848	8.1699	23.2525	14.4663	20.1602	24.0333	27.7582	12.8047	24.0911	51.9092	36.6347	40.2951	40.8798	34.6927	48.3154	30.0901	53.2014	63.5606	49.7346	41.9245	53.2841
	5.2022	30.8413	16.4879	13.3435	11.9167	28.1113	24.9054	18.7544	29.2627	17.3076	27.5747	37.8482	5.4215	29.4278	60.1954	34.9839	33.3765	45.6134	58.6769	52.6691	74.4902
	19.1158	17.5162	20.1757	23.0359	14.7429	37.9215	10.1083	19.8653	22.5699	22.3291	23.4816	39.1082	35.9921	44.6148	14.5179	51.6522	34.5762	44.7327	46.7819	50.5527	62.719
	9.6662	33.5714	16.0856	12.4343	25.9751	22.7051	27.9987	23.2551	17.7879	31.5134	25.9875	38.0942	35.5419	32.1528	40.7909	29.1589	29.2713	52.3811	38.3711	44.5689	53.0782
	13.6994	14.4589	6.5977	20.4928	13.0494	17.9467	18.2005	17.7883	20.7917	15.3874	29.6644	58.411	31.083	45.8844	46.9464	42.928	49.9788	47.5005	50.3402	50.3362	53.8901
	4.306	17.4079	10.0644	11.211	20.2046	23.409	31.8562	23.0286	4.1691	35.3242	25.4163	45.9368	30.5821	33.5881	43.8645	21.8797	47.594	44.2233	62.1898	70.3826	41.4999
	15.728	16.1865	17.2278	25.8111	17.4391	28.6487	11.1869	27.1568	30.6235	27.7497	24.3337	46.2863	25.6908	37.1191	30.4209	35.317	32.6041	49.1905	58.3546	55.8385	41.9843
	12.2388	16.4629	16.2166	8.7764	6.7428	19.6318	22.4123	19.2802	12.943	30.6769	13.5592	27.5447	40.3382	45.0494	28.6859	47.4987	39.6973	52.1164	48.1452	53.3313	26.591
	15.2846	20.6498	10.307	22.474	26.2885	14.1372	29.8664	16.0717	24.26	10.9875	42.6264	45.4229	60.6883	21.5118	50.3278	61.6902	35.1152	44.9201	39.8939	70.8908	41.8787
	16.3135	14.7122	11.4367	9.6044	35.8817	16.0549	41.7932	25.0353	18.0547	33.7914	18.5414	47.8908	32.1513	34.1316	57.1688	46.0514	49.3861	47.1537	32.7276	36.4148	40.223
	8.7364	19.0907	12.3004	14.8555	24.5929	20.1586	19.7554	28.1776	21.3422	30.0928	26.8364	42.1882	42.173	22.6472	20.7854	25.927	24.8235	43.2378	34.5886	50.3862	43.6026
	12.6484	30.197	9.4612	16.273	14.5334	11.2187	27.5922	14.2115	33.9213	24.6586	25.4577	50.1335	32.6051	47.9791	43.6775	19.352	30.4594	32.8054	59.4571	59.0324	49.4581
	7.9919	24.2908	12.5031	16.4984	15.1657	26.6722	12.7752	12.9999	32.6281	30.8631	18.6342	40.0186	58.3312	39.2028	44.5035	21.6442	68.8671	49.3456	26.1183	59.8821	23.5132
	11.9826	25.2841	17.4539	22.4803	12.7545	23.0737	13.301	26.3156	24.5349	13.5567	18.0479	38.1426	25.1425	51.3421	32.5922	46.39	37.9689	43.0898	39.3108	62.3779	46.1295
	9.5378	18.7839	19.7639	17.9741	14.1783	12.1725	13.5061	24.6882	22.7498	26.7366	24.316	32.9081	36.9436	14.6036	28.5036	39.6214	38.2831	54.8207	46.6371	43.6872	36.6143
	15.7913	8.81581	17.4156	6.39	20.8326	40.99	20.0875	21.5029	23.6733	23.5906	15.9486	43.9836	65.0726	34.1046	35.7597	47.1789	41.6645	30.3379	39.2926	34.203	47.9458
	13.5632	19.5743	17.0027	14.9057	8.9489	12.2961	11.8665	20.2944	20.9075	6.0618	12.7079	25.8362	26.8036	42.3618	42.9281	28.4656	43.3672	23.5224	56.4553	45.9188	49.5631
	17.8025	13.7701	15.5415	12.9792	23.4071	24.2416	22.6132	23.753	13.6802	27.2358	39.1036	38.7771	28.1299	27.6914	40.6574	40.0253	48.4283	42.3806	47.9747	55.4835	35.2912
	18.382	16.9281	14.4573	15.5907	9.2346	20.4941	14.4046	18.5646	21.048	19.628	16.6715	44.8779	31.8028	40.0379	44.2714	49.9539	42.618	49.9161	53.7594	45.0171	72.1288
	11.1967	19.5197	22.3339	20.8655	9.9472	23.5615	21.7357	37.9674	15.9001	19.2846	29.139	27.1839	29.5263	41.1676	48.9286	40.7556	39.2172	61.8541	35.3438	47.8716	33.0452
	6.8937	23.0523	13.3908	10.6507	18.4121	18.2978	24.9737	14.3986	24.7358	20.0368	27.1551	23.5568	34.973	38.4694	40.9875	32.1864	31.2227	40.4693	52.1902	48.5866	39.9612
	16.5949	21.1895	17.92	9.1572	16.4683	18.9134	22.3721	26.224	21.6368	34.8182	28.3031	23.1426	30.6842	19.9332	23.7596	48.6223	40.0073	62.8847	56.8498	45.964	40.9183
	23.5453	13.5045	11.6069	20.8128	14.8414	22.1171	21.6483	19.375	40.9896	20.904	18.2618	39.8884	43.8894	32.8693	26.0557	37.2333	31.9978	73.1101	41.6167	58.3752	44.809
	15.8687	9.91825	18.7515	27.5372	17.9766	15.6223	20.4644	16.4449	25.2894	23.9288	27.9257	46.6426	38.5301	27.8625	44.7689	38.5249	49.1736	46.1272	35.5601	51.6249	60.0664
	14.7775	23.305	12.5084	21.8238	12.8318	11.9742	11.832	24.6288	14.9678	11.3802	19.2946	42.2071	41.8316	50.5934	47.2398	59.803	45.0523	54.914	29.4845	31.574	42.9421
	11.382	14.0537	21.1238	13.8408	22.1575	25.4343	22.4211	47.7234	24.5019	29.656	30.61	40.9942	24.0747	42.3711	35.9572	33.3684	38.1912	53.6849	51.4053	56.0157	52.1978
	15.43	16.6609	19.6395	15.739	16.1765	20.5647	18.3995	32.3542	28.6436	16.6833	13.8887	17.0176	42.5564	37.7209	25.7831	29.2435	44.9837	35.8951	50.4366	57.4925	58.3796
	14.2125	23.3715	24.174	16.4679	14.8883	22.4146	14.7554	13.9043	18.8734	19.3163	19.7607	40.6006	28.0641	43.1094	44.3172	19.543	42.3672	43.7005	4.9182	58.0677	49.8065
	14.4327	22.308	21.2837	9.0812	14.1528	33.1646	32.5271	18.3846	30.794	24.4516	20.9844	37.8227	40.4596	45.3329	48.3746	41.4021	34.7724	53.1004	54.4936	38.2105	58.3201
	10.9345	25.1411	16.8713	22.2007	19.0584	20.4337	10.9802	14.3161	21.0522	28.1412	22.9084	41.9762	20.3189	43.3062	44.3782	29.2958	44.309	44.8038	39.547	50.6895	51.8721
	24.9194	23.4471	13.6147	11.3184	11.2638	26.3605	25.152	18.6994	27.2902	13.1791	23.1501	51.4978	29.0224	40.5985	10.3685	34.7271	37.2963	48.2705	18.4146	59.1561	34.2232
	16.1707	20.2902	20.6748	13.0562	8.7226	46.6804	10.0483	26.7253	14.5314	3.2943	20.8616	46.7186	36.0809	29.403	49.3656	43.0798	36.9021	50.024	27.9453	39.8065	43.1176
	7.6454	21.541	22.297	22.8483	19.5519	25.4944	17.7222	18.0574	31.089	24.6317	41.7497	48.3266	35.3306	28.9972	8.5975	57.0791	50.9321	16.1049	49.7384	65.2179	47.7898
	15.54	26.1892	23.0902	13.4966	11.5144	20.9412	22.1307	24.0806	45.0785	1.9133	14.4944	48.8678	47.8006	42.6385	46.3978	35.8626	39.3995	46.002	43.0963	43.7763	70.5731
	11.6411	18.2976	17.6912	23.6914	9.2642	25.3151	29.6904	22.9529	25.707	33.0712	48.5061	39.1108	25.5687	34.8715	53.3887	44.2791	15.485	51.9238	43.5694	67.8317	43.8339
	10.996	18.7234	19.6011	12.8556	10.3712	20.6019	23.0896	26.7244	25.3299	25.2538	21.3125	59.0153	36.9915	29.3079	37.5837	35.8177	36.436	70.4316	29.7162	70.0043	37.0416
	17.5499	22.3276	9.1391	12.7011	19.7942	26.1929	13.6968	23.7109	28.335	14.8343	11.7414	43.2629	37.0471	31.1804	31.591	42.2623	50.6988	48.2648	45.9413	47.764	54.1304
	16.267	19.2131	10.6383	17.9613	10.1974	20.8458	23.7119	17.2304	28.3267	30.4266	24.1878	39.3347	34.7914	32.2144	20.6952	29.3789	44.696	42.5068	29.4252	47.0169	45.6209
	21.8506	28.2125	11.3126	11.6995	14.2497	24.7746	26.018	36.1823	14.9301	30.0753	27.6905	48.9502	44.3932	32.9616	30.1444	19.6976	47.0196	36.6641	49.6075	52.3609	46.3299
	21.3655	21.6251	20.1152	17.2356	16.697	26.234	13.368	27.8337	25.0084	45.1259	24.8573	34.899	38.0201	27.2421	52.4691	40.191	43.5576	52.8366	62.2703	46.1764	47.3313
	11.7604	15.8243	21.5874	18.2963	16.0172	22.2783	19.1956	25.0738	24.5076	17.1546	25.0453	45.4886	30.8862	7.3832	41.3375	29.077	27.9749	44.5664	66.6916	50.2737	43.6457
	8.1867	29.5596	14.3685	4.8532	20.0444	24.3598	29.301	16.9074	29.7791	29.2546	8.924	38.6922	32.5668	27.2093	42.5998	32.908	31.817	36.8722	51.5267	69.5481	46.1629
	18.2877	18.1961	21.3831	15.8267	13.0801	25.4073	19.4494	22.338	21.4091	19.0313	15.7436	52.8221	37.1286	29.8662	42.6655	40.4104	44.8226	68.6136	60.7619	59.4396	43.0759
	16.4864	20.8066	10.1343	12.1252	21.6968	11.9746	26.1159	17.6909	24.134	27.4906	31.2532	55.4723	48.7902	28.8054	37.9614	42.7394	58.1384	44.2488	41.5682	49.4584	52.5221
	13.6457	16.0951	20.0112	17.6882	10.5844	26.7111	24.8285	30.7953	13.1163	25.8561	25.2439	48.3819	35.7416	45.1256	40.0984	26.403	53.1354	31.1216	29.7331	42.5234	49.2919
	12.0559	22.0899	13.8093	21.2199	21.415	20.7148	28.2338	8.4644	28.8565	14.9266	23.5702	57.1131	31.6954	27.8725	49.4801	39.5583	38.8964	43.9221	51.1754	41.9381	47.4535
	10.2241	13.6475	15.0767	17.1135	16.788	19.6379	23.4684	20.8553	11.8829	24.1298	10.5071	39.427	20.0182	43.2091	44.4835	23.5163	41.4026	57.8395	45.7736	49.4794	48.1418
	16.112	18.5342	1.4691	16.6917	16.2036	19.6567	28.0253	32.3172	17.3521	48.1085	32.1413	45.7767	31.804	30.1833	41.7628	42.4095	54.7113	34.6306	51.5302	48.691	61.2141
	15.471	25.2437	24.3089	8.7845	16.0236	18.0537	17.7046	24.0619	24.3002	19.718	14.9892	43.0981	16.1788	24.5643	33.753	39.1847	34.1065	39.8486	42.2253	50.7281	53.1244
	12.508	19.7201	14.1686	12.7907	30.6154	13.9085	29.886	22.1468	3.6454	20.0774	25.7536	48.377	25.821	53.9451	22.747	21.5273	41.1513	52.7494	54.1073	59.2845	50.0726
	12.7753	12.335	17.1183	7.825	19.771	21.4718	20.9971	20.9726	21.8955	24.352	24.5525	40.838	43.1774	24.824	36.5965	44.3945	38.694	47.2042	53.9178	57.2858	35.399
	10.1882	12.5098	9.4255	12.6537	9.9858	19.2746	38.2993	15.5205	22.5344	29.5926	12.5406	36.162	30.3793	27.4879	30.7819	39.2706	45.4121	58.0541	42.0145	40.3168	52.3269
	10.1203	17.7336	22.8443	15.4473	22.1643	29.5935	29.1158	33.3687	12.994	19.6845	30.2818	27.0625	45.0525	32.4956	48.6112	23.8149	32.4232	41.3012	53.6535	49.1742	55.3024
	19.4525	17.6927	14.0196	23.9702	12.5557	22.8258	17.9477	16.8581	27.4482	33.2002	24.5291	43.0255	37.7849	35.3466	37.751	27.5262	19.6597	30.6768	52.0083	54.3808	44.3684
	7.6426	21.3163	22.651	15.6582	13.64	24.6623	22.0496	29.4244	26.8912	21.7519	17.6412	36.7848	39.4274	34.6306	28.3801	36.6099	64.8831	45.0776	56.135	48.9521	47.1502
	12.5293	15.5675	12.5183	18.29	15.4379	29.653	32.2933	29.2917	20.4512	36.1463	9.4092	44.2369	34.8215	34.1943	54.6965	11.8004	40.6112	46.6729	34.6117	58.4796	54.2357
	16.8257	16.5657	20.4511	14.6259	13.7345	24.2014	19.3503	25.2931	18.6344	35.4457	19.6384	28.2868	44.3098	23.9866	23.9721	31.7924	52.9806	33.6562	37.3362	57.7864	51.7293
	22.222	18.3975	13.5893	15.5578	9.3222	22.4088	21.9166	23.3039	21.5599	19.5529	18.5083	28.06	53.3993	34.2546	56.1693	33.1367	45.62	33.2276	51.7462	63.9864	38.7022
	9.9569	25.5526	12.6729	19.2695	11.2809	39.3468	29.2033	31.2933	31.737	11.7636	28.871	49.6504	30.2053	9.7572	15.2396	31.0148	31.4781	59.8373	39.3016	51.49	49.6958
	11.4694	25.7111	12.8088	15.8458	28.244	29.5825	24.8469	17.2865	15.222	23.1393	45.6935	33.1271	35.9115	33.2508	49.5809	42.9573	48.3892	66.3319	48.9154	57.9294	32.4903
	8.2405	18.197	10.2289	12.6914	13.9049	43.036	24.548	22.2946	16.9142	16.8869	29.5881	50.6601	40.4519	38.4699	48.7174	32.649	32.9922	45.4422	45.5359	52.6746	30.4648
	19.3485	5.66761	16.0683	22.9941	16.1934	27.2633	23.4566	25.8522	17.8463	17.4689	19.1681	32.3447	27.3841	34.3603	37.0966	36.4917	66.8712	64.5368	45.8924	45.3935	45.6504
	10.7941	11.0274	19.5724	21.0459	21.2246	31.4097	24.4393	9.0647	21.6321	22.2244	24.5089	37.9693	46.5983	39.0529	55.118	29.9657	46.4876	34.1038	49.0366	28.934	44.0211
	19.9881	23.8576	7.7946	9.5221	10.8908	11.0033	1.7699	23.3934	30.5285	35.66	28.9324	40.1917	47.1119	21.1585	48.2093	55.2938	49.6561	37.9578	56.4821	43.4613	41.2869
	6.3439	20.2694	20.7252	15.2569	18.097	11.7093	31.3348	18.6244	10.9599	18.9343	13.2138	49.6515	30.8068	31.8624	45.7558	37.1101	45.2403	63.531	50.3703	71.6722	43.4354
	21.1646	14.6678	15.3826	34.5671	12.7832	17.8717	22.0211	24.7094	26.358	9.1006	23.2199	30.9251	25.3254	38.6201	55.3073	55.2038	53.7412	43.4849	42.5194	54.865	76.0039
	19.1793	14.7764	16.8393	16.1591	23.2426	28.7128	13.6639	17.0813	22.8932	14.9832	11.8509	35.8532	35.7967	33.5463	35.0739	34.2543	45.4091	61.1398	63.6235	70.1474	31.6097
	14.0956	15.5888	16.1124	20.6156	11.7167	26.5035	16.8149	12.9487	14.4263	9.3625	19.3	40.1466	31.2962	40.2913	30.7721	42.3194	41.2407	42.8041	37.6047	52.9541	71.9456
	13.4534	21.9636	2.1206	12.2571	18.6846	26.302	33.876	26.4772	27.5551	42.5081	23.8698	34.7337	16.5864	34.1848	8.5164	25.2644	63.2471	58.2068	63.86	40.4893	41.0125
	19.5991	20.1128	23.4008	17.6036	22.156	35.0668	45.6483	21.5386	16.2873	24.1848	17.9885	51.4296	47.352	40.8343	28.6353	40.8416	38.4753	62.6089	19.2643	72.9531	46.9859
	16.3712	14.9305	12.9958	10.9797	14.0555	14.8836	35.7818	30.1653	28.8822	35.6655	13.1089	49.0308	30.9341	37.5845	29.5266	44.8332	40.0904	40.6006	56.1371	49.0519	47.6057
	16.6442	17.4105	17.0306	17.9707	14.8327	14.3203	15.0516	20.4834	25.8341	20.8561	20.4593	43.3456	43.0205	33.3238	43.8905	47.6534	37.7993	54.5328	48.8826	54.4374	46.5656
	10.707	26.7185	12.4404	11.7165	21.3199	12.4018	22.688	20.8689	22.5337	25.546	11.5236	44.8011	16.4914	37.8956	34.1469	27.7903	44.9993	35.1354	31.6109	48.4938	56.5457
	10.6506	13.4776	13.0871	10.1085	18.669	16.5589	14.7096	20.2113	34.7438	12.4858	25.6169	34.7315	33.1126	37.9302	25.8071	23.961	46.2389	59.6838	41.4953	43.5272	53.9776
	13.5802	21.7686	18.5084	10.7422	9.1235	16.532	20.1348	34.2383	15.3118	6.6323	32.4772	47.1659	33.7478	41.2477	30.4861	33.0217	42.0522	32.106	38.0143	51.8278	50.7616
	12.031	8.69401	22.5469	14.0293	17.5634	13.8079	15.1252	24.0879	18.138	19.9015	38.6996	52.3314	46.5437	43.7415	54.2309	49.2076	44.2047	42.987	56.8258	45.541	57.464
	16.4928	16.5411	16.006	13.2231	12.8792	21.986	27.0367	13.1607	22.1698	56.0395	18.8457	45.9704	49.3594	25.0157	38.2893	29.9751	54.5665	35.9802	54.7486	47.9126	51.5446
	13.7	28.0679	12.9974	18.6449	10.8254	19.0467	33.6165	19.3664	20.4914	7.2484	25.0522	25.1565	33.035	50.8355	30.2899	35.8917	37.672	57.6076	58.4877	68.5995	44.0488
	16.758	11.304	20.0454	23.0485	20.4549	27.4299	22.4959	24.0418	29.4293	36.8344	25.5044	35.0303	27.062	44.9102	33.5108	30.2364	44.0239	15.7287	39.3908	46.7257	41.1574
	21.4241	17.2547	9.4016	17.1903	10.0267	13.7748	20.4467	15.2664	28.6456	28.7372	3.1302	40.0472	11.7967	51.1322	45.459	41.1718	42.5372	68.3064	49.2319	57.2161	44.6128
	8.9847	14.9608	17.1144	17.2586	5.0874	15.2583	26.4318	16.0508	27.5703	29.1632	16.8132	41.746	30.3782	22.7958	53.6487	49.4024	41.0712	52.7506	48.4621	31.2747	26.818
	14.733	24.3889	10.0141	10.3279	14.1316	12.9874	17.3175	16.7817	23.5612	22.0934	29.3125	39.9126	24.0787	46.0815	50.3559	24.8928	40.5175	49.1402	50.9976	37.0082	34.9584
	13.5972	27.3644	14.8082	20.2137	13.2718	31.8842	23.8988	21.2741	23.2328	31.2731	23.8588	32.3254	16.9514	43.6626	44.4543	41.2133	34.4244	50.7231	38.5765	54.9799	54.9325
	16.1248	16.905	22.4918	8.7325	13.4719	21.6156	22.3188	20.8203	36.0579	15.0159	17.7291	38.173	28.0927	24.015	36.6576	45.827	43.3109	59.009	63.4846	65.3425	53.4691
	17.3483	20.8571	14.1738	10.5468	14.7648	10.8627	15.5525	21.3134	14.1232	30.2985	22.0282	39.7326	51.3813	34.4431	47.3516	18.0314	28.7153	31.6117	42.7249	50.2513	58.4338
	16.3033	8.00018	23.3445	16.0744	15.5966	19.1615	23.3096	19.8099	23.0253	5.4823	12.5224	34.3804	27.2475	34.8321	34.5992	57.008	37.2694	68.0806	64.1582	69.2838	34.5204
	10.5487	19.281	23.7444	16.3944	13.7171	12.2864	13.7022	22.8011	15.7365	27.7556	13.6181	47.8927	59.118	36.908	43.4993	27.4109	55.4017	57.0049	57.5062	40.7922	37.5073
	13.3269	11.5205	16.3319	19.1217	16.6248	14.0206	27.8886	21.0067	16.4392	13.102	14.4163	36.1059	22.8712	34.2156	40.7846	36.4783	40.0363	47.358	64.4182	47.2436	34.1579
	16.0968	21.2272	14.0956	15.8154	16.6987	18.0599	12.3413	19.3693	21.1247	19.0507	31.6545	54.3907	40.9228	37.908	37.2243	53.2096	50.1053	50.5684	35.8388	41.5537	38.4763
	16.3446	20.5593	21.5727	19.3834	19.5958	7.0375	31.3521	19.5252	18.6922	18.7338	26.0743	31.277	48.7371	35.2093	35.2868	49.1945	43.1849	52.8973	39.5095	56.7567	47.503
	14.8917	14.4496	9.8153	19.975	26.5393	30.1666	19.7997	27.7956	11.5384	21.2168	17.3268	43.4447	33.1708	31.015	25.6194	52.6897	37.9754	49.9215	50.7192	45.8182	40.7829
	9.9402	18.6998	17.044	8.7359	11.9514	13.6806	16.0398	16.656	29.5205	18.1324	21.6866	38.5452	51.0423	25.4147	37.8596	42.0473	52.9553	47.2689	55.1479	34.6671	59.0557
	18.5056	12.1855	15.8802	20.8182	9.7624	13.7524	19.3547	32.112	26.7903	3.4551	12.5324	36.9842	15.9725	39.3339	44.6848	45.6726	31.1339	75.1682	63.7125	33.555	54.842
	14.6119	14.8947	26.2756	23.0874	22.1198	34.4566	18.0259	25.4202	32.7695	22.3872	17.6048	47.8345	38.5836	48.3476	44.0682	41.3275	24.9938	74.9216	51.4057	47.129	47.6556
	13.4197	23.8535	10.0705	20.5801	9.6503	20.2624	24.9685	15.9973	26.5353	15.2429	24.3167	51.1517	31.7304	41.9801	45.7862	38.2343	54.0306	58.7058	57.045	47.5559	31.6935
	11.7783	17.3379	20.423	11.6334	20.8135	29.4639	27.5653	26.1546	29.5625		19.3638	32.8006	34.6072	42.1999	44.5263	59.3215	37.9266	43.9357	55.8971	41.6616	50.7142
	16.5739	18.2038	15.5176	16.04	14.0983	11.787	17.9439	16.0083	19.9916		28.162	31.8955	47.2852	40.3741	42.6738	30.6551	40.7842	54.6808	25.3229	67.5082	41.3445
	12.3773	8.95566	15.6664	8.4677	17.8523	23.4514	9.5	18.6501	10.0909		21.3123	25.5381	25.1231	43.4422	31.9482	34.1683	31.6702	48.232	39.3165	49.0836	42.9972
	18.5605	21.2535	14.3715	14.4793	9.5565	10.793	19.991	29.3997	6.7531		24.3242	39.5964	19.9089	48.0982	56.3504	51.3395	43.3973	41.6291	33.6376	49.6049	47.173
	10.4245	16.2768	16.4858	13.3759	7.669	18.1248	32.234	10.3553	17.1409		14.7516	44.2769	23.7371	39.7379	38.6646	35.0928	39.3566	53.4528	39.0746	48.5854	63.793
	8.8626	8.7579	15.2032	16.2562	11.0718	21.8242	28.7234	24.1918	30.9093		21.7813	30.1074	59.8375	42.558	49.1916	43.1012	38.3765	48.7828	56.2893	53.979	40.6055
	14.7348	18.9611	16.7827	9.6078	9.5694	25.2386	12.8511	14.038	21.2209		18.7512	45.3529	27.8474	27.9455	42.7832	38.5557	31.1986	59.6161	46.612	49.3205	47.6918
	8.3793	14.7459	14.0616	20.9543	17.2618	23.1833	21.4497	29.2116	22.1502		21.0028	39.774	56.3012	50.991	49.2107	29.9406	33.0248	60.5669	50.4299	71.4552	38.5291
	16.7976	21.0799	13.4563	14.58	9.2707	12.695	32.3716	20.1897	17.1817		24.8358	39.3944	47.6838	20.1639	37.0546	45.7484	44.6825	61.7302	44.6188	45.719	64.9006
	8.037	14.3736	24.9347	8.95	15.0427	17.1026	30.7268	32.2014	7.8076		11.171	41.0456	55.8191	37.4299	38.0806	43.4753	36.0307	32.8877	52.0208	50.9735	24.0256
	16.5699	10.4195	9.4299	16.4655	14.4457	33.7133	21.6838	29.5902	27.7909		5.0164	38.9703	26.6344	28.0755	43.0737	39.1813	36.4774	46.0637	67.8923	54.6847	47.113
	23.0058	15.8926	9.8233	12.1299	13.4595	15.8564	22.8325	36.061	21.658		15.4378	50.155	31.3865	42.6249	35.978	49.8631	41.6155	38.4701	38.281	52.7737	68.7738
	14.2603	12.3849	7.061	11.8764	13.8518	11.8058	25.3829	20.2515	27.0729		17.8999	36.7036	37.4108	30.8469	29.3899	34.0128	36.095	42.918	54.583	41.7355	62.3949
	20.2147	23.4862	13.071	16.3921	15.5383	21.3031	27.3098	15.7785	32.7272		28.7142	31.9143	39.7631	42.0168	33.1087	25.3711	50.6291	38.7619	49.7372	41.9588	48.3267
	8.1249	12.3642	16.8666	13.3681	13.5362	22.2267	26.3557	15.995	17.2535		11.3257	64.4561	52.9122	42.5309	48.5339	40.9345	38.7835	59.4858	50.7886	41.7827	47.4768
	11.8779	25.1227	14.5457	13.2291	15.4419	19.5007	20.0873	22.0398	13.2517		20.6518	42.4762	26.7202	24.9484	48.9623	47.5516	35.7418	49.373	46.3698	47.1808	69.2941
	13.5844	23.0901	16.576	14.9319	5.3914	14.8041	32.3742	20.8047	17.5287		21.3842	44.5126	40.9275	29.0502	29.0895	37.3497	52.7109	44.4898	60.5133	35.8376	56.9
	15.7968	11.4648	12.7464	11.0054	16.3516	12.6148	13.0344	24.6249	25.511		22.5325	46.9219	21.0758	54.8327	37.4648	17.6222	39.0004	45.26	18.8064	49.3808	35.732
	11.8227	13.8954	20.1706	11.7689	16.0773	9.4765	26.4255	14.979	17.8902		34.1498	37.97	49.8345	28.201	45.9023	31.8142	44.247	61.2199	28.4748	39.4081	45.9172
	13.9635	13.9475	22.7128	11.1371	10.0835	16.9038	15.2307	13.8261	12.8748		27.3448	35.9901	33.6283	52.7079	41.7416	42.5829	46.9997	22.5307	47.8124	68.9009	39.2952
	12.0267	30.9782	16.5331	14.1916	26.337	21.5458	7.0058	19.5947	15.2953		21.729	46.7	38.8929	38.3067	59.4997	27.3419	36.0463	30.6438	26.1006	53.1153	59.0062
	14.6457	10.4013	31.3812	14.897	12.3679	11.3664	22.9427	24.4239	15.6628		18.6715	42.5473	42.8036	45.6206	42.4255	33.4672	23.547	62.3444	46.1812	42.7238	30.5744
	16.8223	20.1605	13.4281	14.9757	25.0389	23.3436	23.1171	20.0332	10.0796		19.6057	44.3193	28.8497	22.3639	45.9507	16.311	38.62	37.8764	39.2312	48.7081	34.0491
	14.9687	20.5289	12.8247	16.1573	9.2514	8.486	21.3341	29.7401	41.6666		17.7388	45.8172	46.2012	38.6159	35.2694	19.1773	36.9349	36.2662	31.5945	38.7985	53.0958
	13.913	32.1438	11.1786	21.9706	18.3376	11.3783	25.3559	13.7997	21.0428		25.3841	30.1416	36.3341	21.6443	37.5044	55.3244	45.2384	44.1404	41.2423	49.6148	46.8871
	17.0436	14.1774	20.5746	15.4009	19.2362	12.8841	29.8467	16.1326	18.6588		49.7664	46.0204	52.6792	26.4686	38.3793	26.7396	48.3947	41.8712	50.4218	52.9825	65.664
	20.2181	21.8526	18.1066	18.2137	14.6692	38.2095	34.1116	18.739	32.6079		35.63	36.7989	34.3652	38.0431	37.8133	35.3997	47.8091	53.5946	57.2507	48.787	26.5136
	17.0242	8.19022	9.8627	9.4022	7.9771	20.4667	13.9476	28.6132	19.1485		11.711	47.7204	25.0503	35.0884	40.3086	54.0376	44.6546	75.3351	42.6148	50.8096	45.2143
	14.2781	27.001	11.9882	14.4742	13.028	17.763	14.0686	28.9655	10.9255		36.6292	37.6472	48.424	43.5114	57.01	45.5969	47.1472	45.6297	56.7463	57.2869	59.4056
	18.1743	11.6188	12.9774	3.8231	9.6222	30.5523	16.6528	21.0948	38.2327		38.9648	44.556	25.6223	37.1437	58.0279	35.4873	46.2437	52.2572	40.7562	52.8692	57.0179
	19.1968	14.6806	16.0563	12.7502	18.645	14.2834	28.0759	19.7369	25.5447		19.4847	44.2442	40.5279	23.1956	51.4051	39.2384	38.2492	47.2726	60.9339	27.0217	32.6925
	14.068	13.9572	21.5558	12.5091	13.0794	23.5833	20.6039	27.8557	21.0318		22.5652	45.7887	30.9609	15.7197	35.462	44.0259	56.5522	66.5441	44.4741	55.9369	40.631
	10.4109	15.8089	10.826	16.6008	17.6244	32.0432	15.9563	14.3472	29.1754		13.6623	50.1333	58.8078	36.8205	39.562	40.2008	27.6256	55.4957	44.9982	53.9868	29.9097
	16.3323	17.4574	19.4613	20.3422	20.1278	58.0077	21.5034	13.8949	17.8362		28.947	43.8052	30.6696	38.1738	50.9278	44.4077	58.997	41.3903	56.922	65.6248	35.033
	20.1855	13.0335	15.6026	13.6217	11.2246	17.5836	33.5783	19.9207	21.7285		17.4359	41.6506	39.8238	41.0529	23.3368	38.539	42.2448	47.079	53.3078	47.9125	50.2922
	14.4383	11.9974	12.3365	11.7852	10.1608	24.1155	31.5625	34.8472	25.67		20.8407	40.8496	34.3142	34.7648	49.2253	34.9814	40.1443	60.0192	46.3851	49.745	40.3782
	7.7377	25.427	13.1195	11.5876	15.3602	18.6056	13.4265	37.3812	22.1507		20.3878	22.3353	33.603	38.8552	39.1693	27.4881	35.9075	23.896	38.2985	55.7853	35.7559
	13.3812	29.3894	10.6623	15.5964	12.9167	19.0384	22.9968	15.3368	14.5414		16.0904	41.2504	17.725	32.8238	51.6168	48.6551	47.8801	41.5203	37.396	41.4187	52.7523
	6.4757	23.134	8.7985	10.5868	16.7825	22.8314	28.9196	11.6484	12.671		22.4717	44.0833	32.6623	34.7554	38.8944	41.6316	44.7488	55.5485	71.1389	57.6374	47.1392
	13.0639	13.3986	19.7007	12.9075	13.1336	35.496	19.0933	30.4319	22.6212		33.6342	25.7643	27.3801	34.4335	43.1493	50.7979	38.6067	57.552	26.3065	35.1632	61.5416
	10.094	29.6266	10.2567	7.5812	11.8683	31.5171	13.9536	5.5435	23.5652		19.2404	53.2203	16.3807	42.3738	29.237	20.7394	51.203	42.6988	30.1669	64.364	47.8592
	17.9666	16.74	14.3582	15.9449	19.6011	16.0646	24.4474	28.267	23.6059		22.4227	24.5884	38.7933	31.5159	19.5099	49.7683	47.6957	66.9615	55.2748	67.2374	49.1668
	21.1213	19.4503	11.246	14.975	9.8735	26.4563	23.4714	24.2736	13.7992		34.7845	36.9971	40.3684	25.9808	46.3238	29.9871	45.2017	37.6895	49.9778	42.0744	35.9707
	18.1274	21.4404	23.2683	15.7424	14.7524	30.8093	25.1093	28.3429	30.757		22.1086	47.1069	55.6297	57.4772	5.6332	35.3143	43.563	39.4021	52.8189	38.0923	39.7553
	11.6381	16.3918	15.1923	15.5702	12.9968	17.3768	18.0332	15.1849	37.2298		15.3799	36.6166	40.8021	36.56	54.0772	49.9393	31.0576	46.4908	47.0016	29.0412	38.2301
	12.5952	13.2306	15.9654	12.4776	13.0679	14.0634	19.8553	13.8548	32.5838		37.3211	43.929	41.0811	28.3713	41.1546	47.5989	39.9759	75.7871	58.2842	63.4663	43.4387
	5.357	22.9231	14.1047	12.5075	23.6058	22.9395	40.5505	20.5602	34.4864		11.4809	51.144	39.7945	39.4258	44.5187	19.3682	55.6566	53.738	38.9886	37.0197	53.3885
	12.4999	21.3427	15.6479	10.3854	9.4764	12.568	28.7476	27.7867	29.0761		22.0311	50.7802	32.9624	48.6468	43.3095	36.9569	36.2497	40.5942	48.3975	63.1679	51.9125
	15.0563	23.4806	13.7827	12.7333	11.6253	19.7994	15.0952	26.283	19.7761		19.7298	48.7209	29.3155	45.5325	49.0044	35.8312	45.9271	49.94	51.8669	40.457	31.5189
	10.7325	29.2461	18.921	17.3178	14.0867	19.0652	25.2183	14.7933	25.1174		17.4378	49.9696	46.5996	39.8321	44.6532	54.1737	54.4073	37.5928	23.6268	32.2411	44.9978
	13.0349	9.40116	12.3441	14.805	20.3615	24.7844	30.4386	24.291	21.7088		15.4825	29.8113	26.6078	37.5708	40.4899	39.9132	56.0824	52.9232	47.8409	65.4085	50.6945
	7.9085	21.3756	22.6191	7.8167	10.8576	10.2496	14.2348	22.3342	15.6355		30.1165	41.8215	20.6644	40.3538	37.0802	39.797	31.8491	69.7005	61.7242	54.264	37.4754
	10.3208	20.1221	18.7445	10.0261	17.1345	18.8781	30.2863	7.3564	10.1506		10.8887	33.4157	46.2224	24.9167	53.6011	40.9609	56.412	46.9922	50.0883	56.9947	44.1172
	13.0761	23.116	9.7153	9.4766	20.8147	24.4505	20.416	29.2031	28.4239		30.6037	56.6447	25.5605	32.1999	28.0618	34.2879	54.4759	73.7494	66.6	60.3539	53.9609
	14.1951	14.9769	17.8326	13.5606	23.2701	22.2078	17.4716	21.5378	13.3327		18.0586	36.4759	31.6814	42.9337	45.7746	34.082	38.0813	41.0179	22.6204	49.3021	31.1294
	13.3963	16.3258	16.5575	15.5422	10.4982	17.1968	29.6896	36.1702	12.8075		24.9514	47.4078	25.7616	44.4481	30.3306	46.6389	42.8905	49.2381	42.3482	69.4921	37.8961
	13.1139	9.62756	17.9702	17.0552	22.8691	15.8183	14.4744	32.0047	15.3757		19.343	38.5819	21.6669	30.2874	40.2755	40.9961	21.4365	37.8329	59.3036	57.7306	65.2398
	15.2106	12.8484	17.1717	18.5796	11.937	20.2685	19.3809	16.9664	9.443		15.9434	36.5509	32.2051	39.4817	42.8225	47.488	27.2785	48.4296	50.1163	37.1628	29.572
	19.407	29.45	19.3999	18.2416	18.0116	16.8761	26.7302	16.667	28.7876		17.5699	40.3105	39.7983	37.7838	37.3197	33.0225	39.4943	52.7038	51.5675	25.8694	26.2966
	11.2532	12.0103	11.1969	10.666	21.8343	17.1684	39.5742	25.4284	11.4997		16.3036	38.5815	31.1368	17.9522	35.0294	18.2263	37.2229	44.1712	19.0339	43.9849	35.8992
	13.323	19.1573	17.6776	11.7356	19.0863	18.3112	17.8002	9.9287	27.3494		35.3458	47.3705	40.9056	38.9706	49.6135	49.1262	41.6214	44.8051	36.7878	44.1226	47.5456
	18.3674	26.1704	24.6751	13.2164	13.5597	19.2863	23.1655	23.2969	13.2614		19.2152	47.3892	25.2252	38.6257	52.2843	40.1345	34.7073	33.9094	55.8825	50.6054	79.1328
	17.4088	19.7127	18.6099	17.2493	16.1928	22.3359	18.9655	22.231	31.8414		12.825	41.8639	27.1079	37.6451	27.7009	26.8222	47.5135	61.0507	49.8842	27.8118	57.4528
	14.1156	19.4415	14.709	28.3879	26.3886	72.837	15.478	46.2102	15.7776		23.4791	48.4536	26.1509	22.9204	32.6695	40.5152	42.2364	66.0688	47.281	49.0024	65.0027
	11.5903	8.11087	15.9244	9.8016	23.5962	25.7975	20.129	27.2859	39.0022		23.2104	35.4772	53.9568	45.585	38.4698	45.5005	30.6897	48.9003	59.1023	38.1623	36.1697
	11.6723	11.968	22.4968	18.9294	13.4977	41.9153	28.1417	22.1757	12.8495		18.8185	21.3546	24.1384	42.801	39.8135	28.899	53.5273	32.8526	45.2842	44.934	46.7924
	9.715	19.4673	17.5923	14.3179	26.5806	24.9888	37.8269	13.3452	36.6725		24.6255	44.006	41.2742	42.734	27.2568	36.1268	46.4912	44.7615	38.491	74.6581	59.2265
	10.6523	19.3186	24.9112	13.9528	13.5667	4.5681	32.7022	18.6619	31.2224		21.2376	28.431	38.5835	34.9545	25.6437	51.7319	50.7171	60.4264	45.6307	58.7646	48.8074
	13.0746	15.2185	16.4562	11.1203	16.6793	23.6318	14.8628	20.5451	28.0338		12.0898	28.5983	21.8121	44.8914	24.3003	34.4442	65.7046	72.173	59.3571	42.7661	60.6415
	16.6912	18.2986	12.4578	16.0653	19.713	20.5726	17.1997	21.5097	17.8399		34.3262	38.2115	14.9459	39.3283	44.4343	41.8912	69.5711	32.2105	40.8985	58.0172	47.2893
	15.0074	10.4511	11.1304	14.6949	16.2728	17.4453	21.1469	21.4026	17.2918		24.1917	35.1133	35.844	30.2702	46.2418	46.2792	30.4829	40.8359	44.3084	65.7867	41.6065
	9.4068	20.6919	14.2021	21.0914	18.3266	23.211	25.168	17.9579	19.9058		23.1593	40.9512	40.9828	37.4675	43.3733	31.9413	45.9992	62.6972	56.5707	55.1943	44.7822
	16.069	23.8819	13.5259	18.3287	13.2879	7.9751	27.051	14.685	42.3279		25.1379	58.3755	45.4659	41.5338	52.5786	32.7861	24.3437	37.1454	55.8681	58.4876	46.0199
	7.3028	21.2299	11.649	13.3204	10.1374	16.1769	34.188	27.9305	23.8388		12.4021	35.247	31.45	36.1298	52.6632	43.5753	49.8712	52.3313	56.9098	52.2736	35.1917
	19.9918	13.55	13.7187	19.2063	16.5838	20.0524	16.4674	15.5536	35.7679		25.6126	32.5503	35.1204	42.188	27.9227	37.5296	30.3707	45.7905	30.3065	54.9314	37.708
	14.8536	13.1533	12.2173	13.8346	20.5986	12.9815	25.9723	20.252	21.1879		7.0795	30.9105	39.7589	54.9485	30.641	19.1729	44.2732	39.0109	40.4743	53.8104	55.0123
	10.06	15.3192	23.4686	17.9729	19.1366	14.8381	13.0956	19.2746	21.4533		15.5971	48.8863	56.0218	27.8308	44.2064	39.9031	40.4681	48.8313	67.8669	50.1679	32.1504
	16.0331	23.6556	18.4701	20.6741	18.5717	11.7231	25.2678	16.0667	21.1504		11.18	32.1034	48.3774	40.5898	58.6933	60.8623	31.9541	48.3439	49.3364	34.7652	37.407
	15.8635	29.9231	10.7264	18.2336	15.4069	28.4698	21.3273	10.8424	16.7		41.6601	50.0833	45.604	36.5269	39.3517	6.3845	42.4801	64.428	51.868	26.1899	56.4295
	19.1661	17.2502	19.8234	15.695	20.7312	17.1303	11.9449	18.707	24.4692		8.2536	40.4207	31.4036	31.0193	38.0526	18.2865	59.8745	75.0445	66.2003	35.5197	65.8006
	7.8769	11.4164	21.8061	17.6195	16.1408	32.717	31.7828	34.2937	13.7325		25.7845	53.0415	45.6144	38.007	36.302	58.889	45.9063	38.5263	56.7162	56.7263	39.3697
	8.9675	17.7566	17.9232	32.0774	13.876	22.6868	24.0664	14.3898	17.0955		16.5312	45.3448	50.6395	29.7738	31.7275	28.8958	21.3077	63.6908	38.2328	52.0504	34.1946
	6.0233	10.869	16.2071	11.7823	23.0879	8.4077	29.1726	28.9643	11.0801		20.7027	63.4028	55.7632	43.8521	42.6889	37.9488	36.1222	60.4865	52.6896	57.3295	42.1968
	22.5727	19.3635	13.6069	17.6682	7.317	10.7012	35.9721	18.5543	27.1049		21.205	47.5929	38.6285	37.3548	44.3503	48.2689	58.7844	36.8602	57.2518	50.7042	44.2118
	10.8565	23.4076	15.6366	19.3314	16.9842	22.9474	22.4239	23.5111	26.109		17.4452	42.0018	35.4095	42.0458	45.7487	48.4395	29.5493	48.3535	40.1086	46.8211	59.5434
	13.214	19.4895	16.4271	17.1576	9.9235	25.2967	22.4344	16.1303	30.268		17.5935	41.6927	40.1822	31.7203	51.909	34.8242	43.0346	41.1206	64.446	23.208	34.3319
	12.7051	21.6521	17.1682	15.4415	8.3422	21.3501	15.1283	16.406	33.709		28.2012	41.834	33.0522	47.7391	37.5651	41.4613	48.7782	51.7421	35.2206	50.8668	58.1674
	9.9766	27.2568	19.3877	15.616	22.1771	19.0551	32.1565	15.6034	26.9337		18.0312	50.7992	36.1697	43.154	45.0566	52.9638	39.0466	47.6381	64.7753	62.1544	33.9237
	15.766	23.2382	13.6204	16.3813	8.8064	30.6652	19.9557	23.4684	23.8014		19.8902	39.4392	36.5542	31.3595	44.325	47.1977	36.1525	53.4454	30.147	50.0443	32.646
	7.3824	12.6771	14.881	15.5428	21.4912	29.323	21.0657	11.7378	19.0024		26.289	36.9007	37.874	41.5745	45.9581	31.3703	44.5427	34.7146	41.0236	62.0456	48.6337
	16.178	15.1587	24.882	9.027	15.4436	19.6818	25.7369	19.2074	22.0223		34.2716	36.2819	31.9554	43.7419	49.3647	60.9781	37.0354	18.0494	40.5008	52.1746	41.1402
	18.6409	9.80418	14.2963	21.4761	17.2107	16.7919	29.1262	18.6523	39.3924		21.0997	42.4423	25.5295	22.878	33.9259	30.1477	65.7442	37.8184	69.3053	69.2027	33.996
	26.5444	11.6753	13.2395	15.3819	16.2514	81.8664	24.0464	15.9177	20.5209		14.7879	36.0451	13.8401	29.4667	43.8523	48.4077	45.033	53.3127	67.5941	41.2369	48.7836
	15.1917	14.4656	11.3694	4.8667	11.8322	17.4288	25.0986	24.7472	32.7918		17.6574	47.6325	25.566	39.2539	40.6819	44.4926	36.4665	64.7688	42.7564	28.8929	55.0453
	14.1402	16.6063	16.3624	7.7555	9.9159	25.2256	19.2785	18.6428	13.8596		17.2128	50.8021	32.388	40.9202	55.4079	57.7059	40.9001	49.705	43.171	56.2291	31.5963
	17.709	22.6296	10.9499	8.2665	8.7179	30.6504	28.2906	31.4587	32.8775		36.1602	44.8636	29.0781	43.9149	37.5585	32.7462	41.3678	33.109	46.5672	46.2092	62.2734
	12.2359	18.145	23.5892	16.1262	25.4161	14.6895	17.2108	20.0793	42.7415		17.235	45.3045	47.7103	22.9452	49.7195	43.0323	36.9774	51.9357	42.4223	48.561	36.2
	9.1418	9.63782	21.1646	15.8295	6.3688	13.3723	20.766	20.4218	16.2111		23.1795	56.4664	42.4939	36.4709	41.921	35.9044	43.7027	39.6207	54.0535	45.1445	43.0701
	16.7659	15.0145	11.3188	16.6718	13.1283	27.0125	23.9097	11.817	17.269		19.9777	47.7389	60.8228	40.9599	48.0441	19.2893	50.3397	57.7883	43.1256	42.7915	23.9363
	20.9798	7.96648	17.4072	15.0083	16.6982	11.0649	24.0741	22.0123	35.7299		28.888	20.6437	28.3676	11.9859	43.0192	30.9297	22.1624	62.5102	48.9229	57.6303	61.6602
	17.328	26.7166	13.1554	13.3301	22.2281	8.8853	11.338	23.661	28.0881		22.9922	30.4571	39.1596	38.6587	49.3932	34.5854	50.4219	54.6704	62.5527	53.7804	48.3096
	14.996	24.0323	9.8617	9.5519	16.021	12.6402	19.2153	17.0255	18.9035		21.3887	44.0721	53.9682	25.2823	54.3681	43.0369	36.9521	44.9838	61.9861	35.6221	53.7856
	13.1556	24.5675	16.9426	14.2774	14.2336	20.67	26.5111	18.2697	28.5016		15.9866	37.7093	34.8333	23.0762	61.5872	48.8037	6.0071	60.0805	77.5421	33.2527	80.1166
	18.6206	13.7401	9.0648	15.9198	14.9774	32.4588	28.9409	7.2711	29.3614		29.2318	34.8641	38.8571	46.599	48.3538	32.0983	42.0549	65.1843	36.4784	63.3957	73.2379
	14.8485	11.5175	10.8858	12.2383	14.6137	17.4622	18.3035	15.6637	41.9801		27.4849	45.1227	36.3172	45.8442	44.3073	52.206	58.9065	58.9602	52.0517	57.0771	45.403
	3.9806	18.6839	22.619	13.2833	3.8515	20.4965	16.7891	16.6972	15.9524		19.2635	29.1709	34.08	45.9101	30.5748	44.0926	46.5392	53.4522	44.469	38.9879	37.7239
	18.1392	16.9107	10.219	20.2265	7.6243	16.049	18.0649	45.2188	25.5111		19.2774	45.0547	42.3051	33.3539	42.2202	40.5958	19.9143	52.7952	44.8463	41.2078	36.1699
	6.8178	22.0683	24.091	10.1858	22.5323	19.1169	20.9742	26.1588	17.7662		8.7915	34.2681	26.4265	47.9844	47.2168	51.4608	66.6544	47.1726	46.5927	44.9086	54.4943
	15.0887	13.8948	11.218	12.2786	21.2131	20.7014	13.5644	12.8435	12.979		9.251	41.024	26.5893	46.9165	26.9999	45.8846	35.5496	26.6702	48.204	39.0235	59.8041
	10.4142	14.517	16.4376	16.4095	11.6223	10.2681	32.8274	19.0064	18.9853		18.9124	42.9314	39.0965	42.0389	28.7901	25.6441	40.8487	73.5458	51.1264	48.7906	47.0367
	11.5459	20.2091	11.6803	14.8463	13.3396	8.0046	28.58	22.8474	20.1307		15.8906	53.511	29.3747	34.815	26.9473	39.2106	19.0471	49.085	62.0733	66.9806	46.5895
	17.6267	10.6186	6.6452	16.3924	12.0052	18.3428	22.1687	15.4243	30.6197		19.9564	38.5358	51.5357	50.179	31.5352	42.5492	58.361	47.3885	37.4797	54.1748	17.9527
	16.2832	14.7737	22.3406	13.5931	18.5218	12.8289	31.531	26.1967	26.3137		25.2671	49.8489	26.6926	39.1891	40.971	35.7394	21.0397	40.4179	39.4699	46.9604	34.8199
	14.5729	13.086	13.3995	26.7265	22.9864	16.1947	17.6318	25.0151	32.6521		32.6547	34.7897	25.9997	49.3778	19.8211	28.6845	50.0414	48.1457	38.8208	66.9335	36.9286
	19.3265	23.7998	12.2631	15.0852	23.7745	3.416	21.1943	13.6988	23.8386		7.9096	49.9364	31.7586	55.1685	51.5064	20.7384	40.3919	62.5525	63.8781	34.8167	58.4131
	8.4585	28.3468	10.9599	12.0151	19.9001	14.7936	30.3522	24.5709	11.9019		7.0777	34.422	27.9767	29.7925	42.5621	45.5351	45.4882	47.1077	49.3869	62.8906	49.7253
	13.7919	14.0861	15.0917	21.1039	16.5472	26.4457	16.0584	19.9599	31.6056		24.9188	52.6168	39.8208	46.7041	28.9671	45.7976	44.4971	31.4331	47.2369	74.7048	43.5071
	11.0093	25.3909	24.448	11.4963	16.8426	22.4323	8.609	25.2083	18.4553		20.932	36.5253	36.8438	35.3018	28.6232	40.8663	59.4602	60.4148	55.2575	44.5063	42.2015
	5.8495	13.6633	19.5829	18.2837	8.2647	22.6561	6.9936	34.6294	18.6078		22.661	30.6065	29.517	36.1767	51.2493	48.2844	27.4319	39.595	43.4059	48.1664	24.2774
	17.5555	19.2124	12.4922	15.9121	18.3903	33.4906	23.5454	14.7193	28.5196		19.4645	47.2509	35.111	21.4361	51.3147	41.4251	35.4616	57.7074	62.879	45.4309	32.04
	12.4261	10.6509	16.7079	14.3234	27.3395	34.7848	31.4248	23.8972	26.0194		27.4259	43.2089	31.6035	28.4607	54.7239	34.3837	31.767	71.4184	56.531	56.8788	42.7112
	15.189	12.1123	11.4253	20.8201	11.2743	6.4138	35.6569	7.4627	25.6101		24.8425	53.4519	10.3316	33.7124	51.1751	50.3039	37.5965	58.3183	41.0278	65.7098	51.5738
	12.4582	16.1185	17.6165	16.922	13.3744	13.484	26.8807	25.871	20.6416		23.3479	42.1369	50.4196	37.1159	43.0171	51.0899	25.0794	50.9914	49.242	52.6006	37.7314
	6.7204	16.8199	8.7443	12.8087	12.9303	12.9996	24.1706	18.1374	20.4605		33.5706	37.4156	37.6375	26.2526	51.4305	38.1595	47.4889	57.1441	66.5207	34.0784	60.2904
	17.4718	18.1527	21.4578	18.2286	13.3283	21.8631	32.2024	25.5828	16.1656		5.0083	43.0072	22.7435	37.3686	57.0831	38.4933	46.2339	21.5261	38.5907	35.1029	56.8644
	16.7477	11.8187	11.8109	11.1564	3.8959	24.3782	30.7257	17.4957	29.7202		24.2343	18.3616	37.501	23.0638	38.5779	52.0646	30.0277	38.0934	47.9829	45.4616	17.4386
	16.1158	18.462	17.5359	9.4436	14.3454	17.2832	17.7048	36.8578	13.9681		16.9061	41.3865	25.6061	71.7128	46.0602	47.2518	34.0086	33.6742	50.2254	33.3333	39.6219
	14.9987	15.6414	10.3703	20.1521	10.4302	22.3104	22.308	18.3354	29.349		22.4138	40.2219	36.3531	27.8753	37.1501	56.9443	18.9163	34.8019	44.6931	67.2439	30.9477
	11.0812	27.8828	17.9202	10.2991	15.0386	12.553	27.073	30.3407	17.5282		19.7375	27.4826	52.0597	46.3384	48.4956	37.239	40.8969	36.3579	62.3421	30.2369	31.5906
	11.7822	28.7483	10.6676	9.5193	22.2604	15.106	32.6283	15.5873	24.0024		23.5464	38.0552	29.2216	49.3751	62.5006	45.5942	34.9932	74.0258	57.6513	42.2974	43.8916
	15.2869	23.4675	21.0967	25.206	6.0991	20.2737	28.4835	32.3136	24.6874		22.7111	31.4398	36.1993	33.2984	22.7299	40.7839	49.0818	39.6399	59.4044	60.199	47.3583
	22.798	14.071	13.9678	16.7395	9.4221	17.234	20.6178	13.7167	12.3602		25.6584	31.1874	40.4163	37.3085	44.8865	51.5644	33.2156	38.6028	4.8009	53.1868	46.5148
	17.2451	19.4281	20.0243	15.4985	13.761	28.8266	7.7124	25.8914	25.9689		19.4265	50.1872	25.1783	40.4434	38.7325	25.9744	57.3285	50.0146	43.6285	58.2667	44.502
	12.5412	13.5231	13.9943	17.6037	15.9811	16.5882	17.6751	14.4586	16.5378		13.0245	46.8701	18.757	35.0044	45.6236	50.9916	26.8918	21.1771	38.9308	64.0739	36.7285
	9.7456	17.7744	11.1886	8.3071	16.6239	9.0584	26.269	17.7249	24.334		12.517	49.2218	46.8076	43.3871	37.0848	27.4728	49.5089	40.221	34.1112	31.695	52.2251
	6.8429	17.0529	13.6446	19.8953	14.3173	2.85	16.8123	27.8377	26.6496		17.0164	40.091	34.0719	41.5832	39.9221	35.2345	55.7515	45.1391	38.8477	65.517	65.8986
	10.1142	21.2131	12.6901	13.0858	11.7866	9.9294	20.6938	17.2013	35.8427		9.7256	32.4458	25.6828	44.3118	30.2876	29.7418	68.5843	48.3903	52.191	56.6955	25.9978
	14.5553	20.8797	11.7597	20.6379	7.1685		12.3562	10.1297	23.6858		12.3319	35.6491	22.1034	42.882	25.3224	42.6003	43.7297	50.2758	56.852	62.906	23.8105
	11.4668	11.2331	14.5943	15.2181	15.2332		36.5862	17.1516	5.6334		14.7688	47.6225	36.1166	28.2663	44.6617	24.6003	44.8644	68.2255	43.9317	62.6928	61.3347
	16.1498	17.2306	14.3365	12.3028	13.7853		27.6806	19.2812	18.7107		23.9229	48.3876	15.4729	40.2734	48.1247	39.4897	62.025	55.2698	32.2192	69.396	43.2469
	17.8306	13.7156	12.8816	15.7551	19.6987		34.9771	23.1144	33.4172		12.942	29.0154	29.3416	40.4084	38.1035	39.1931	55.1193	30.5428	50.7996	52.5725	35.2122
	12.0609	18.4095	12.7369	14.5564	17.4135		21.1914	22.9081	21.8544		21.2813	41.4434	38.8132	41.9172	30.5564	36.9689	25.3627	63.5068	48.2502	56.7833	47.1948
	11.0294	20.5233	15.0447	17.9512	12.007		25.3832	9.1813	21.3228		25.6467	39.5947	39.756	25.7344	42.824	47.1611	30.1088	42.8226	55.8673	38.7638	45.3074
	10.9378	9.68691	10.024	13.7649	21.4912		23.2933	38.6455	30.1933		20.0203	51.1579	39.4185	37.9957	59.8077	39.7329	29.4481	52.2194	48.0938	62.0835	35.1392
	13.6533	13.4075	8.7369	15.1022	15.8104		22.2302	3.8258	29.1819		8.0045	36.087	30.5358	32.5061	38.6831	40.6779	22.1171	47.734	65.0217	54.7026	52.0908
	19.6798	13.3583	9.249	17.6449	21.5953		22.9342	18.0598	20.2782		23.035	48.3991	41.0522	18.3056	23.7663	30.4247	60.8971	60.9742	49.2029	44.3881	49.9086
	6.8616	12.1781	7.9646	19.8632	18.8885		21.8188	24.8907	17.064		23.8416	54.2193	11.4681	34.9504	39.5373	53.882	34.6891	37.4447	65.3006	62.9466	52.3231
	16.3845	24.1854	15.53	8.8102	12.2727		40.6087	17.3601	16.0439		20.5931	53.4118	39.2362	32.7441	39.5681	20.3906	41.9804	40.5057	49.2172	61.0396	32.8014
	15.3576	16.5821	21.8405	17.0286	13.0772		27.2653	17.1799	19.012		23.0157	25.0743	23.9563	43.2702	46.4467	34.4714	52.123	33.4459	48.1258	33.8493	43.4176
	20.2368	29.5287	19.7966	18.8077	11.0917		13.8662	20.0711	36.3301		27.5252	41.1659	28.2217	33.9265	34.8987	34.8037	11.4004	54.5578	51.3668	49.5457	53.2537
	10.8456	20.6462	10.3866	27.125	6.9814		18.4168	16.0542	34.4703		11.7394	23.3721	39.5479	29.2518	29.2021	38.2106	45.8381	52.2776	63.8865	53.0797	68.4972
	25.4477	12.5763	12.8676	11.6546	11.3461		38.8138	33.3685	20.264		9.7101	39.8962	24.7051	44.0487	54.0428	37.4865	41.9529	40.2808	40.0512	56.3558	28.2056
	7.2689	11.8379	8.8144	18.4058	20.9964		21.7543	13.2966	25.4924		27.6267	33.1837	52.9627	30.4223	48.42	51.2964	43.1654	60.9226	29.1789	43.2085	55.263
	17.3339	23.9094	16.0347	20.4551	11.6117		25.266	15.7823	29.3116		24.3074	33.356	32.5288	30.5897	41.8129	55.8288	46.8903	41.6203	47.8565	38.9322	47.8953
	18.3093	22.8378	18.1624	21.5183	10.8694		28.6968	20.1793	27.9528		8.0151	45.1806	36.8911	52.1669	38.9382	39.3524	29.294	31.4938	58.9943	65.2086	64.6325
	10.8334	15.0428	17.4266	14.6237	6.7389		15.6727	22.5784	14.7762		24.3427	47.6833	29.312	56.9186	42.8103	43.9244	43.0855	27.0529	45.7084	43.0725	68.9976
	13.4709	14.7031	20.34	17.6916	21.9488		31.7486	26.6299	23.2512		18.5979	34.2279	42.203	45.5701	28.3637	49.1918	39.8606	21.6956	34.6734	45.8782	69.3999
	10.7679	29.4453	13.2471	11.2316	11.6376		18.6311	33.4839	18.989		21.0483	43.3721	40.8112	42.148	45.5272	53.8233	47.3974	47.7846	33.5575	62.5982	59.5981
	20.3399	25.0845	9.0511	14.8905	19.6589		20.1805	10.0419	21.8162		17.0387	39.5944	34.5804	44.2922	46.8171	38.5427	31.1256	42.3729	23.6611	35.3823	32.7453
	11.9159	23.7554	15.4151	13.0948	21.1581		28.7389	19.1632	37.3946		26.8918	49.732	46.8185	36.5469	32.0476	47.4375	25.6477	58.0881	31.2771	61.774	33.9958
	19.2992	14.834	13.0653	12.4147	11.0973		17.4231	20.2959	25.4738		10.9391	36.4656	48.7097	26.3736	46.8387	41.2498	36.6197	47.8967	47.1534	47.3766	41.2559
	10.3	22.1465	14.2184	17.1057	15.5521		6.6365	24.5104	24.7191		14.497	35.8574	40.5555	44.6439	45.3322	43.4586	32.5168	45.5212	46.6976	33.0821	37.4842
	15.9734	17.1714	16.7029	20.6928	9.8		22.9786	29.4572	18.2937		8.4941	55.5562	37.5963	56.3034	26.9754	27.6957	49.7523	32.4605	27.9321	33.2265	57.3181
	16.4116	24.1195	17.6229	23.1179	8.9021		27.0758	22.1883	17.5359		21.4838	37.2994	29.3889	44.8921	29.1971	43.204	63.351	53.6488	35.515	33.0809	38.4741
	10.4689	14.8735	16.4375	8.0402	17.1787		10.4023	20.8628	40.5006		33.5336	43.6521	32.7419	29.1672	30.7484	29.094	48.1281	36.2054	45.3495	62.073	34.2737
	8.2585	22.8474	17.8531	14.8781	15.7502		19.6903	14.9246	37.1641		23.8761	34.9138	47.6728	25.5448	25.2182	37.3945	35.2666	44.9877	50.0533	52.0146	30.9637
	18.1198	17.3113	12.2293	11.0336	16.4918		17.4818	48.635	19.8437		24.5774	31.7709	41.63	32.2067	48.0193	23.9047	41.7657	31.214	28.8222	75.7235	43.7654
	12.9023	13.6022	15.989	22.4033	12.1974		17.6361	11.5125	23.0756		30.1292	31.7514	23.4142	25.9339	48.9871	49.9873	33.3549	38.8135	30.8762	58.8943	30.8517
	10.0283	21.8088	19.2785	10.505	14.3129		30.8251	13.1832	12.0775		28.5694	44.9036	31.6017	46.7757	61.406	61.2996	32.7343	63.91	41.9501	55.753	24.5196
	17.8521	16.9374	15.3893	16.3696	23.7824		30.1879	18.922	10.2788		14.2039	35.4338	34.3385	24.9863	39.5715	44.1114	58.4557	27.991	23.5847	65.2416	42.3815
	19.6375	9.44186	11.8936	13.1829	16.5165		18.1621	17.4846	23.0412		33.3536	57.314	31.8081	18.4713	32.4039	39.3724	36.6077	56.2653	55.1596	52.9067	43.3104
	12.1371	24.0833	17.8064	11.5276	15.5773		27.507	8.1067	22.5222		31.721	44.0788	27.5049	25.9164	53.03	18.3253	44.577	54.1824	44.8162	63.6987	61.8547
	14.5492	17.7357	31.0753	16.0265	16.7139		19.6584	22.7983	21.6445		20.6653	35.6864	37.7572	43.3221	19.8832	15.6198	44.1121	53.5754	24.6271	54.4442	18.0051
	13.0153	20.9648	19.6763	9.4305	12.7863		23.6422	37.6973	37.1379		23.1784	48.651	40.9683	37.5506	36.7086	42.2951	41.057	64.0376	48.4182	40.7379	38.5084
	15.8499	18.7788	17.7615	16.0809	19.7646		26.4255	19.7705	34.5591		50.8284	31.6155	35.9063	35.0516	32.8688	8.4392	36.6132	26.2941	46.7878	47.5632	51.0468
	13.1754	18.9923	12.7468	15.5795	13.2275		21.0815	14.5547	31.0636		18.3487	42.2786	29.8928	30.6504	45.6659	18.5321	43.6685	49.2574	52.7499	50.6452	51.85
	9.3707	15.9257	18.1531	22.0587	23.6217		30.0938	37.16	21.4739		34.9161	49.3932	31.4086	39.681	21.1452	49.634	44.7118	65.4233	61.5777	37.21	44.5447
	21.4947	15.132	16.0387	17.1975	14.9699		27.2039	18.1855	24.4345		19.6264	38.6403	49.4828	31.3816	46.5717	33.2227	28.5351	37.3468	38.9532	28.4092	52.3894
	12.9906	11.8408	21.4982	20.9986	9.6039		29.4342	21.905	15.3103		27.6407	44.9899	27.2268	33.3481	41.7719	52.497	24.2473	51.2396	42.1024	55.698	41.1434
	17.9541	16.3043	13.1152	11.3182	12.8797		39.0707	22.0615	27.9773		34.9982	33.2873	31.4127	54.0905	42.0854	40.6628	62.5159	52.9715	59.1649	67.507	40.4637
	11.1319	18.4854	20.7181	19.8938	13.69		30.3413	13.4643	21.3105		20.6111	31.0199	36.9738	38.7496	51.6042	52.3204	18.0933	40.7748	56.0048	58.6895	42.8425
	11.9874	19.0659	11.5176	17.3974	9.2668		24.4609	20.9087	16.2262		24.4459	52.6136	43.0437	47.9447	60.6151	40.1247	59.3849	32.339	44.3985	60.517	44.479
	16.4149	17.316	17.7773	9.141	21.8629		29.0968	12.2443	18.3225		18.145	43.0567	43.9755	34.9405	47.9838	32.8156	45.6762	40.1165	41.7283	69.0893	44.7447
	11.5266	31.592	23.6844	25.3934	21.7882		15.9125	21.8984	31.9491		24.0109	31.5178	49.3239	15.4322	48.6572	44.0207	61.2693	52.2438	56.8334	41.777	35.5844
	15.3732	13.1513	13.6439	13.6689	8.0896		25.2535	21.3218	20.0935		29.5637	48.3274	25.9676	38.7569	31.8937	7.8592	36.4695	29.3755	56.6338	19.929	48.2724
	18.5515	16.2686	20.301	16.6157	11.7721		21.1999	16.476	28.7993		31.1541	38.2534	43.4675	31.8196	33.4787	30.0847	27.8075	27.3283	59.542	30.0807	35.603
	12.5152	19.9185	18.0318	11.7298	12.9221		23.2287	21.6733	25.0223		7.6092	32.1328	34.9319	48.5034	26.4136	16.663	48.301	36.5974	35.0593	75.4093	46.427
	14.1735	11.2217	22.4144	20.3874	13.1261		13.7865	43.6714	12.7528		14.1352	27.756	51.6423	49.5014	42.5542	49.465	54.7831	22.4255	34.0894	45.9399	44.3504
	17.2259	16.9552	11.6499	16.5751	16.1536		25.9395	14.4736	12.6668		12.0106	32.7275	55.9719	26.7689	42.1199	27.1073	34.9953	34.0282	41.37	57.669	56.871
	10.5412	16.5646	13.8853	22.464	11.3243		14.5065	24.4194	24.5065		14.738	23.6797	36.1073	35.6406	29.9896	41.9668	57.0852	65.9991	59.3554	60.5002	55.1753
	18.6656	18.6477	12.5389	17.094	14.2387		21.573	21.982	29.9974		21.0939	52.4186	39.8683	32.743	44.4879	43.1393	52.2341	42.7797	45.5737	44.5592	64.2838
	17.4179	19.4807	10.3052	14.9642	14.6089		19.1143	17.9055	11.8205		15.6933	14.7975	42.4725	44.4188	43.919	28.8013	38.8294	52.1325	43.7752	43.0934	52.3792
	22.4955	22.6643	23.0007	17.9358	11.6858		21.6815	27.5125	23.4526		26.0673	48.2513	45.4977	24.7522	49.2625	40.0767	40.2998	33.7082	54.754	46.9953	41.7992
	18.9911	9.22112	16.9095	10.0319	14.9732		20.6361	15.7931	16.6133		33.9704	45.7695	44.6781	36.4	34.0831	35.1588	60.2968	32.0989	55.0754	70.4627	35.8624
	16.2641	14.6891	18.513	13.839	13.6674		14.6191	12.3391	22.1112		12.007	52.423	44.9403	23.2116	45.8353	50.6487	36.3631	55.6225	49.2178	45.2278	65.0483
	9.468	27.6731	14.2696	15.9418	19.6625		20.223	19.3641	10.752		27.2991	49.7041	51.328	33.733	31.4337	47.8458	39.376	28.9512	59.995	33.5753	48.6143
	14.9808	18.9364	21.8337	13.7654	24.8034		29.2635	23.975	16.4895		28.9651	52.6663	34.1431	36.2485	42.7364	42.8875	38.2808	62.4932	36.0481	46.0223	39.4636
	13.0963	14.4061	18.9833	15.7345	10.7338		36.8577	14.3241	14.5041		19.2645	36.6036	37.9052	36.0524	47.0146	31.9711	48.0887	45.1479	47.028	23.4243	38.4367
	12.984	11.0077	19.7601	10.6577	10.4174		21.9528	9.9603	24.9933		16.4551	27.306	26.8432	30.7372	31.9675	54.4258	39.6773	42.9126	40.1026	45.6059	32.9902
	12.6373	12.8425	21.632	15.4965	16.0639		29.529	16.679	22.1967		12.3269	43.9071	54.9474	39.3652	43.0931	40.2935	34.9653	45.4668	32.6657	34.482	35.9241
	13.0653	13.2477	10.2031	15.9867	18.2053		13.2772	20.0537	22.0761		28.0486	35.7617	55.0303	47.3449	44.3316	34.9012	40.8827	46.9361	40.8309	41.4359	40.5952
	16.331	19.2592	14.9721	11.7996	17.8139		23.6647	12.6563	26.6269		22.4861	40.7771	28.9193	39.2856	44.6926	17.1046	50.8655	47.9983	40.9972	48.5968	43.1305
	8.3098	8.38642	8.1338	10.581	13.9576		21.7168	19.9514	19.9133		12.4931	53.9213	29.6761	46.2682	49.057	47.6898	60.3251	44.9906	61.3981	77.2184	45.7589
	14.3085	19.2058	26.0867	10.2478	18.6721		24.5843	25.5302	19.9096		19.3149	56.1024	60.1182	29.1081	26.8958	30.8858	50.371	44.1629	36.1738	45.2682	35.8748
	8.8278	12.177	10.5061	12.6691	13.0928		31.1991	12.813	20.82		22.2402	33.4951	44.8708	45.66	43.4713	34.6464	45.9951	31.6847	46.6614	67.4745	61.7379
	17.0322	13.1337	15.4627	21.3319	20.837		42.1145	18.6698	20.2065		44.6713	37.9473	41.9254	30.0686	45.3836	29.5934	20.0178	28.1905	58.742	64.0084	21.1097
	9.2514	20.9615	17.3059	11.0851	12.6493		39.749	21.7222	21.9823		25.2737	37.8652	44.3147	28.9134	33.6081	40.5212	45.087	39.9795	36.9384	40.2855	22.6523
	13.8157	10.2043	23.1312	9.2439	26.3218		17.1874	22.2065	24.5984		15.8869	45.0292	35.0553	44.9986	54.2424	33.7024	50.4846	52.4536	48.7352	48.4932	51.6592
	19.8203	22.3249	17.3022	12.8102	14.4102		32.421	20.8638	32.3598		17.7783	48.9689	30.872	38.6185	56.083	33.9147	35.5303	34.6378	45.7653	57.607	38.284
	8.8399	28.5646	22.8324	15.3403	16.4648		29.4345	28.6459	5.0019		12.2944	53.927	40.2637	33.6335	45.8155	42.3163	58.9684	52.181	33.2795	47.7199	43.197
	23.8323	19.963	20.6356	15.7352	10.2903		11.3971	22.0134	19.8262		8.5563	10.7479	35.9395	38.7172	40.986	52.9602	31.1435	43.4361	58.6292	73.9627	40.0799
	15.6479	19.0757	24.3275	18.8179	15.6325		16.2049	21.4705	15.0824		30.3385	31.3095	43.0229	10.703	46.5036	26.8969	33.2231	53.5017	57.1865	40.0445	25.7224
	13.8094	22.8114	25.6753	17.8561	10.0345		17.0242	20.4116	14.7873		17.2949	51.5144	33.3764	35.3638	8.888	53.2744	46.5418	66.8215	39.8111	53.9937	51.6527
	12.4901	21.6971	22.5047	20.5004	14.3709		23.0643	11.6282	12.1055		13.879	30.0628	31.0603	37.9213	12.3574	26.465	60.6225	39.9	34.4306	34.529	56.8527
	11.078	18.9698	19.0759	15.1981	15.5017		15.3108	31.942	16.6015		13.446	39.881	41.912	25.8311	22.058	52.527	33.8462	32.4621	34.1887	40.8468	18.1321
	18.6566	14.6128	18.3073	17.7639	14.2451		18.4889	15.3362	21.7214		37.6258	38.5785	18.2422	41.394	35.8647	35.5716	64.9326	50.587	38.7446	53.6216	25.8739
	15.1763	18.4813	20.7948	8.8381	16.2732		36.4929	10.3332	25.0268		22.5489	46.1646	52.9639	45.8571	57.3532	28.882	58.2778	27.7908	37.2866	51.2661	42.6293
	13.4963	19.9148	19.2748	26.1665	15.2953		29.8965	34.5125	26.0121		14.2642	25.0085	34.5025	25.9232	43.0033	26.7219	38.4928	48.0029	62.5968	52.9108	17.7875
	19.6898	15.8719	20.2433	15.1093	24.7484		20.9395	20.7058	12.3983		10.9534	37.8068	18.9537	30.4774	43.5897	44.8904	39.5107	66.7901	32.8514	42.5258	35.5184
	11.3977	23.897	16.1399	14.5075	16.2825		27.3905	14.6137	21.8706		33.7285	37.1199	23.5179	13.8858	53.1659	34.6749	41.2176	59.2719	39.0647	61.5091	45.4211
	17.7414	19.1864	23.2767	19.3579	18.9307		23.9283	17.5524	28.0167		23.3965	44.4575	33.5074	41.8247	62.8966	37.1092	38.7473	74.4525	58.9928	32.0994	40.0784
	6.7898	11.6597	24.1835	23.4236	16.4365		22.6634	30.109	14.6337		14.5005	39.6558	41.6532	33.2853	52.4084	28.9746	31.0306	55.3637	43.9968	57.3339	47.1071
	18.9641	25.8667	16.4994	16.4133	22.8704		34.8385	21.9599	20.2138		29.5695	41.2521	19.3143	55.7888	34.852	31.1345	44.3467	65.0425	48.9134	48.9341	42.5454
	8.8833	23.8568	13.7652	10.3491	12.8763		18.8945	15.6949	23.9966		34.9417	30.0585	49.2988	43.6881	52.6415	48.6632	33.2034	37.3735	34.8984	67.3197	34.7708
	10.3248	17.5859	11.4207	14.9125	3.5135		25.3525	22.52	23.9349		28.5524	61.4062	31.7577	63.2377	58.4356	41.174	58.342	61.0817	40.6718	45.6999	52.7882
	6.1097	16.4961	11.3559	12.0787	13.3409		29.1137	20.1189	19.4352		21.2541	41.4172	38.2404	46.9336	36.9945	33.2842	33.1736	54.2178	50.164	51.4966	43.166
	24.0988	25.4952	16.9594	13.5023	20.2249		18.4488	10.6733	14.6526		17.5254	35.7589	22.3549	47.1511	35.2059	24.6272	76.2719	19.9378	46.2152	69.8816	63.8968
	10.7773	22.4895	22.784	18.0094	15.7996		36.2188	18.0889	25.0436		33.6324	45.0905	39.1878	31.7767	29.9162	62.1221	33.4876	61.2232	53.1625	57.7669	47.2921
	10.5641	14.5107	13.7642	12.9884	14.9649		19.3501	27.3804	28.8544		15.7803	34.8621	39.2583	38.9901	50.8176	36.8736	52.3327	58.524	37.8981	59.6743	40.2979
	3.859	23.1115	14.5217	16.8024	14.7206		24.7983	13.6304	18.8204		27.1556	49.6698	23.8242	21.9511	28.259	54.1939	17.6531	20.4693	64.2984	65.8357	41.5809
	19.8333	16.0587	9.0675	9.902	13.3328		16.5246	10.9018	14.6912		21.0086	37.8932	38.322	34.7248	43.3129	47.3157	48.4004	63.5323	50.6922	58.152	28.818
	8.5675	16.1923	17.3857	18.8321	15.2388		19.0692	27.1471	22.2852		24.6275	59.1213	12.7307	34.4613	33.611	40.1327	33.3819	64.1257	30.1331	59.4227	65.9854
	10.2413	15.5163	16.2388	11.4437	20.6854		18.8337	19.3285	16.7862		16.7806	45.3172	25.1847	45.7881	46.4113	39.3106	63.0735	22.9715	32.4312	24.2821	71.7644
	11.172	10.6463	19.2105	14.7824	29.4479		21.8592	16.1555	8.7577		17.3363	33.2564	31.2455	25.6435	31.4063	35.7634	53.1959	59.2212	71.8226	65.3278	44.2115
	17.3368	14.4151	21.8903	13.625	7.2026		14.4857	18.9093	12.0947		15.5941	33.5263	8.7624	30.9737	52.9718	15.3057	19.2296	54.1569	60.6248	57.666	51.4945
	13.2973	24.0181	17.0822	19.0639	10.188		20.1784	16.5016	16.6789		20.6432	42.9586	24.6035	36.0522	28.7141	40.265	39.6639	56.6348	53.8058	48.0439	47.066
	22.0508	20.2894	10.5472	18.0219	13.2963		13.7124	25.9865	26.3193		28.4143	48.2626	44.0352	26.406	45.254	33.6966	34.1533	44.9447	66.2212	35.5794	41.7625
	14.3767	6.93477	7.2781	9.1789	19.1662		18.8974	17.8651	21.7911		19.2731	48.3354	29.1214	43.5553	52.8292	51.0844	41.8176	57.1241	36.0247	60.0881	47.8744
	9.1537	13.5452	13.3481	17.308	17.0561		24.4388	13.2219	10.7167		25.1329	24.9636	50.1892	51.0952	40.4268	50.4734	48.737	62.0702	60.4104	66.1446	62.7637
	9.8323	20.2941	18.9307	15.0754	18.3478		18.4864	15.5105	51.4916		16.9628	34.607	27.0702	36.9028	35.6626	28.3179	46.2172	33.308	50.87	60.1877	46.1021
	20.5011	24.8481	9.9158	15.0582	22.0206		22.3537	19.9977	18.4928		18.5998	45.2796	42.4419	23.6032	29.1528	46.1475	38.632	62.4031	46.1867	66.2941	52.0419
	8.7801	20.0537	8.1648	12.4305	16.8761		22.2488	27.6543	9.8685		19.5568	27.0868	43.5602	25.7462	37.7263	51.6861	58.2106	58.2438	57.9891	45.2229	55.1127
	13.5506	14.6001	21.6392	29.2708	25.2801		19.9017	18.2216	39.2256		38.9435	39.4829	20.713	43.5469	41.3946	44.5761	35.5177	67.6015	34.7322	48.1104	29.718
	17.1692	16.9872	20.3299	16.8233	16.1322		32.7301	35.1464	19.8525		22.767	41.294	40.9028	26.9045	48.6472	35.2899	35.102	63.5102	44.5402	45.2153	39.4362
	13.8161	19.4394	10.535	16.9786	11.1172		44.6082	34.5379	24.4079		15.6158	43.2805	27.9145	38.4967	35.2324	47.5106	57.364	40.5814	36.0207	53.9769	47.6948
	18.3915	17.6575	12.3932	14.6217	10.387		7.4519	25.4951	20.4803		35.7055	46.4664	39.3634	45.0627	39.1517	42.2221	37.7613	23.3558	45.1006	41.6812	61.9721
	14.5211	22.0629	21.7558	12.0793	17.8688		24.5172	29.737	18.8746		22.3235	48.6316	30.4881	25.5766	58.8087	32.9643	21.9786	52.6128	59.1505	27.5994	38.61
	21.0671	27.3587	16.9427	11.3055	11.6565		31.9709	23.1923	7.0356		18.0296	30.3599	55.9472	36.9151	40.6116	43.4543	38.1314	48.697	40.928	59.4061	59.0107
	10.5365	13.7275	11.228	20.3636	15.484		23.3644	24.2262	12.811		16.9734	48.5689	40.8102	36.1592	42.9592	48.3626	54.7078	47.1798	46.8766	37.3824	49.9152
	15.5082	24.9683	17.1887	15.704	10.2207		11.8712	27.4529	14.0826		20.3906	49.3079	23.0237	33.0184	45.7785	31.9837	59.9297	55.5142	42.0818	44.1029	41.3234
	9.393	23.5313	5.6605	9.5385	11.1474		7.2135	16.6754	26.5771		28.4448	49.0756	41.7699	32.2947	46.0437	41.3506	42.5986	48.2375	42.9595	55.4716	61.1277
	7.5502	15.0841	23.3321	11.6764	15.1605		40.5978	23.5811	18.2748		21.1737	41.7961	42.1875	36.3644	44.3603	38.8804	40.2733	58.8458	46.0841	73.7019	57.7358
	14.9972	16.708	14.7391	15.6487	26.4771		22.504	20.7293	27.3715		29.9002	52.972	46.7521	37.8473	48.0126	56.9652	44.0265	40.1573	47.0336	32.2851	42.172
	16.0936	11.94	19.8786	11.1416	26.6592		16.0665	21.8579	35.102		20.3264	30.4958	20.4361	24.4499	40.0874	30.364	48.4683	32.8307	57.2793	36.3963	41.7957
	10.3274	22.6512	9.2734	18.5659	17.1481		25.3061	22.9895	19.1349		10.6637	47.1051	42.3123	19.713	58.0909	42.3699	38.1157	56.3586	40.6314	66.4757	58.2728
	11.3349	18.5273	14.5828	25.4894	14.7233		21.2708	23.9422	25.993		20.9177	41.7541	25.098	40.2447	38.8144	44.2687	22.5452	38.9691	41.7754	51.7834	70.8283
	17.9694	20.1064	14.803	21.7163	9.8359		24.028	7.5966	25.6325		33.1137	48.7149	38.1335	44.1637	47.6328	23.822	50.0981	35.3259	60.1939	61.5268	37.3661
	14.0286	17.6581	17.3099	14.4861	22.1149		15.8822	16.8021	16.167		52.661	40.7117	31.5197	34.2155	44.3122	28.417	30.2605	63.8468	35.2849	63.3572	48.9452
	14.6982	22.3573	9.3145	9.8278	12.2879		12.464	15.5788	14.4832		24.1676	41.6679	45.2249	40.4156	50.2307	61.892	26.2974	41.2031	48.2058	68.9876	58.6933
	13.124	19.9519	17.7393	19.4127	18.1463		38.3032	11.9478	30.167		5.5012	54.644	30.1338	39.4737	58.3252	29.4928	34.6248	43.363	48.1699	13.2388	57.3245
	13.6134	16.6567	19.7283	13.6531	12.7764		31.2504	27.4799	26.975		38.5761	43.9529	47.8196	47.072	51.6909	13.2295	26.4386	51.5347	46.2584	38.0429	45.9992
	13.5415	24.5432	5.5578	18.0778	21.9888		15.2575	6.4832	37.8084		35.1474	39.3282	30.1243	41.3216	29.3554	37.7682	34.0789	39.3655	39.0511	45.2507	39.2144
	14.4563	27.4147	22.5139	20.4053	9.6795		19.0512	16.461	21.3347		15.9638	51.7042	44.6406	37.2409	45.8026	43.5034	43.4976	77.0104	71.89	62.5568	50.1611
	8.9249	24.5151	14.1484	11.822	11.1745		33.1448	12.7985	45.9511		14.0423	44.9051	37.5411	56.7953	50.5454	60.6404	33.7712	41.6365	45.9535	51.454	65.4549
	12.3958	18.2418	24.1801	2.9824	24.7407		20.7391	27.0671	16.6349		11.1651	43.5932	27.3691	37.1449	36.975	36.1103	30.0625	43.7722	48.3177	58.5335	42.1422
	14.9526	12.3193	15.9275	11.5222	12.8869		23.2223	21.6024	24.0538		53.0028	35.5128	23.3497	38.211	44.5169	65.7334	51.2569	51.6039	45.9149	41.3985	27.7077
	13.8481	22.8267	10.8891	16.1442	16.1692		14.5579	19.7813	35.4744		18.9494	36.1259	55.327	44.9786	34.76	21.3578	49.1157	36.0059	44.3717	34.485	46.7937
	10.7222	13.7334	17.0948	9.1877	7.8885		27.8735	26.4439	7.6648		12.5239	39.2292	27.7834	44.6943	41.5538	51.9221	39.8977	60.8646	65.4213	49.9845	28.9061
	8.1911	15.2631	13.3171	7.7836	10.4199		25.1929	22.6616	25.4097		26.9062	40.3699	34.6708	41.6526	37.8769	39.7573	45.9966	36.2406	40.0806	75.0348	34.5151
	18.7671	8.69481	21.004	14.2804	7.5326		37.3801	16.5579	13.5273		10.1436	21.1295	28.6816	35.5804	56.7694	43.7177	41.9939	51.9907	59.333	62.5326	58.993
	21.0188	14.0127	21.9572	16.2247	8.2202		39.2356	6.9992	9.9047		14.6091	37.3941	25.387	24.0742	32.9667	60.4385	54.3041	65.1111	38.84	62.6103	59.7394
	19.5302	28.8649	14.9139	11.0734	16.7452		17.6971	29.6811	27.5895		27.4541	53.7886	25.1331	32.325	39.5786	34.7349	65.5746	51.6565	35.6206	37.8333	59.4232
	23.8241	8.44646	17.0322	24.5241	12.7172		15.0776	7.2249	18.0549		18.2843	35.8278	54.1865	38.0649	43.1916	25.6229	58.3062	54.3337	34.7178	54.1451	36.0083
	7.8417	15.8389	19.0038	5.7449	9.3879		17.9118	13.7992	21.5498		15.0422	39.5582	42.0249	42.3818	45.259	45.8817	38.5765	40.1384	52.8181	54.1325	75.2716
	16.5194	12.749	6.681	13.8097	6.4837		23.6815	15.8511	19.1334		19.2433	51.2184	42.5333	33.8675	47.4371	50.2253	42.6497	51.3005	53.4352	55.0851	12.3839
	17.1938	16.6921	14.4116	17.3663	29.4458		13.5451	18.8063	49.571		43.9345	43.9358	36.1693	51.4905	38.6999	45.8453	50.6138	39.0696	60.5546	43.0559	30.6728
	9.8183	16.4802	15.1394	11.2973	17.1609		23.5223	20.4297	14.0038		25.8445	31.3476	21.0324	41.5791	46.7531	48.2812	42.9143	51.3649	57.1549	40.7551	26.0761
	21.6389	12.2565	17.2229	19.5456	17.9629		13.9188	20.7978	20.6584		17.4053	51.3557	25.0495	26.3038	47.9973	30.6473	55.6841	47.2006	45.3196	47.049	51.7271
	16.9657	14.8609	7.1135	16.3654	24.8041		14.9812	16.0631	8.8739		17.4915	39.2549	39.09	43.2552	28.0111	44.703	48.435	39.3714	48.6024	67.1802	41.9714
	16.3423	11.1542	20.4566	26.2694	13.9938		37.5646	14.8617	8.6469		32.167	46.0855	37.6149	19.9523	48.2275	46.7245	27.8004	38.7326	43.8305	24.9779	45.2078
	20.5315	15.9064	18.8791	20.4068	14.116		23.1636	24.8098	27.283		31.8664	26.3907	26.3788	52.6929	40.6057	31.2156	53.0279	14.1729	56.4774	51.432	47.755
	6.2497	19.403	18.234	16.0948	29.042		19.3492	23.6435	22.5249		18.6467	45.5921	37.2549	25.2856	41.3241	35.72	31.477	48.0852	48.1983	71.4347	42.8553
	9.4202	20.1236	15.0315	10.4162	11.8067		19.1006	12.3207	38.7598		17.4163	32.8457	34.362	37.1573	48.5909	37.4318	35.1033	46.0641	53.3356	55.9415	59.659
	6.5164	22.4706	13.7071	13.8136	25.9398		13.491	14.6024	21.2609		15.4524	45.2768	57.7399	44.7311	54.9556	54.0136	44.4329	45.3248	51.1554	56.9275	48.9046
	15.1096	18.9496	13.0851	26.1723	16.8221		21.4896	30.085	47.6026		27.6109	54.9529	32.9089	32.6653	35.2663	34.1331	24.9425	56.7555	8.7525	53.1885	59.3546
	7.8062	22.8611	19.4039	11.1549	14.8169		34.1151	23.6808	25.5191		43.195	29.8525	30.714	24.3805	44.7979	61.1063	58.9918	56.0933	57.4859	55.921	53.8566
	20.801	19.0354	14.3896	21.0903	21.2208		39.6475	21.5555	21.1577		17.6818	42.6891	35.3183	43.4228	50.0331	37.9389	47.6152	39.5947	26.226	42.7277	39.2491
	21.2202	15.4845	17.7305	20.8431	12.3524		38.5182	23.6116	24.2715		19.6525	32.6468	12.3136	32.036	51.735	44.2208	48.2486	64.2867	56.94	38.434	42.2877
	7.8369	21.8488	14.9217	14.0303	15.8535		14.1516	23.013	21.5232		29.3702	39.1791	38.4314	21.0682	20.3369	46.913	40.9901	35.0123	35.2493	44.4673	43.7579
	10.8963	12.746	10.6734	12.8675	6.8911		18.296	21.6863	31.7462		16.6794	11.3258	29.7059	58.3751	36.867	47.9167	46.1805	55.5952	72.8938	33.23	40.3781
	14.1705	15.4195	22.3631	13.9806	11.0002		29.4586	31.1008	27.401		38.4974	47.0719	47.4044	39.2118	39.426	43.1911	42.6199	33.6622	36.9178	36.5073	42.4687
	7.8081	25.8838	13.3372	21.2074	17.2906		24.1736	16.3538	7.8105		4.9199	32.3621	31.7437	34.7659	29.4709	46.8997	33.2091	33.6778	40.8387	55.5618	30.699
	19.488	16.8436	16.7355	17.0621	16.429		20.4516	23.0466	15.4179		8.8622	52.2116	29.0864	28.4817	38.9368	55.1597	44.3321	40.0351	54.6655	52.7114	58.8269
	0	19.0169	11.4905	16.1553	12.2795		13.3562	18.7264	22.9861		20.3591	44.3397	21.7744	28.8171	48.6827	41.2075	28.6202	53.2764	54.2475	62.993	62.2831
	20.7195	13.2029	21.7276	19.3951	14.1547		15.8467	30.2825	21.1832		22.0236	34.0302	15.3972	44.0919	39.2575	47.9764	33.8916	71.5772	55.466	44.4509	32.0481
	10.4398	24.5155	8.5564	13.8342	18.1988		8.9798	19.9012	13.1267		21.6589	55.9563	46.6194	41.4216	42.3728	47.5304	29.1133	36.02	19.5178	71.4579	57.8638
	18.2625	13.1244	10.1385	22.2752	11.6088		24.1826	13.6486	45.1522		27.6279	36.3175	49.4872	34.4861	44.2652	51.5492	39.5552	54.3623	43.306	21.1384	58.1969
	12.805	15.6707	19.6253	10.5864	22.0197		31.9852	20.9807	11.0311		12.3863	49.5412	35.1771	31.7296	46.6659	46.487	29.3564	49.696	63.9609	56.3362	39.612
	16.1044	8.42059	18.7078	21.1086	33.7659		17.4761	12.2499	26.9223		23.0855	39.6512	36.9447	44.2939	26.651	32.3265	32.8726	37.5759	33.156	38.4831	52.4396
	17.2741	10.7348	12.3475	12.215	7.9366		18.5704	15.8662	28.2721		24.4398	43.1579	37.0614	43.2436	28.037	45.0904	55.5979	58.6509	40.3711	46.5981	33.9033
	14.6785	26.724	18.165	14.4539	19.1335		33.1845	17.1832	18.8474		23.7074	28.0083	43.003	33.3477	36.1281	35.3905	42.2942	25.9595	34.5485	48.6919	67.5638
	15.9248	24.9995	14.7318	10.0715	12.5663		26.022	15.5542	25.9497		25.2131	44.1882	47.3577	50.0567	29.2407	44.9755	36.3925	31.2214	53.4933	49.1336	56.591
	9.259	31.3705	13.661	13.2727	17.7977		19.5126	14.1427	21.9638		20.7982	32.6842	45.1632	25.5837	43.1887	32.9782	30.2716	62.0177	41.8318	79.3896	53.9322
	12.7859	18.6798	16.2475	13.689	11.622		11.5667	22.724	20.8663		16.2412	36.7009	52.9118	13.8465	47.2883	39.4847	49.0587	65.9298	49.1935	56.1915	33.1351
	17.3179	19.0968	13.4032	13.57	13.6122		30.7727	29.6751	7.7617		29.1678	52.6072	51.14	26.7816	20.7778	58.3173	43.6987	72.3694	54.9857	69.771	46.7499
	16.491	9.82944	11.0897	14.245	19.9554		30.2895	11.5182	12.9627		14.8258	33.9351	53.8293	51.3141	35.1165	20.642	41.7937	47.346	42.4169	58.8795	50.0759
	22.2008	27.0147	4.03	17.8124	18.4655		25.2461	37.5933	36.7358		31.9143	35.4896	14.1807	23.4462	50.0913	68.0916	59.8345	54.7144	35.9765	49.6293	57.3137
	16.1422	14.5175	15.7939	13.41	18.5366		18.7509	21.9254	17.4931		19.7087	38.24	10.8556	41.5078	38.5518	44.5777	45.759	44.2125	65.2669	26.812	57.5813
	13.187	21.1921	20.7208	8.3691	8.9591		34.0885	19.2248	16.895		19.1432	44.6008	26.3238	43.5974	41.1082	55.3285	47.5964	30.7114	50.7738	57.3792	40.8853
	16.6614	11.7955	19.0117	13.6716	14.8178		21.7371	17.8263	21.8113		33.052	50.8253	47.8103	31.6545	42.4495	41.5744	35.1861	54.7549	54.2724	55.5906	64.8038
	10.9089	15.1564	4.3826	10.3554	21.4431		7.2974	21.4631	21.0724		20.9168	27.6309	33.9627	34.5146	4.6215	28.4205	53.25	31.2727	33.0799	42.9152	67.1076
	11.719	24.0539	7.4261	18.293	4.7109		20.2907	14.2179	19.6326		14.9339	37.8327	11.5134	35.1953	39.1135	36.6072	26.8642	31.1087	36.8505	42.1714	48.9476
	23.8993	13.551	18.2271	11.8665	14.7677		26.3547	14.3878	29.6554		23.326	50.631	36.9465	45.4434	32.8377	51.3319	41.2555	44.7251	66.2688	63.5911	28.4926
	11.6464	19.9859	16.1023	17.494	6.1268		20.4	24.6922	23.8319		12.951	35.2221	34.2557	35.5042	51.1044	29.38	58.1661	48.3634	39.4186	32.2378	49.5437
	14.5688	18.2427	21.4108	8.9825	19.3065		24.5139	17.184	31.4312		13.7343	39.6368	23.8596	39.338	38.9896	54.7651	29.647	56.9986	40.5476	62.6686	47.6063
	12.8867	15.5286	25.5245	10.5225	16.2367		21.521	12.78	17.8823		34.5591	47.2268	36.9228	32.4529	56.1095	45.388	44.0685	61.5166	52.0421	66.9733	42.5059
	14.9169	22.2609	12.844	14.9667	9.4635		10.8966	29.3589	15.0792		12.5999	29.1962	34.3599	39.4593	19.0905	35.7716	50.0713	44.5185	43.9405	36.764	55.0454
	19.7063	24.9012	14.2787	25.2797	12.587		17.8531	14.028	35.4177		21.954	30.8424	36.2719	40.2303	52.4347	38.2499	52.0659	33.7838	49.8925	58.6114	34.5409
	13.7116	13.4647	17.9651	21.5774	17.3875		72.2679	5.7387	22.9197		29.3232	35.1939	59.2361	39.2371	44.6499	39.8838	48.8428	49.8845	68.1703	65.6527	52.7724
	12.0243	17.861	12.1581	15.0924	13.5995		27.1132	21.0898	38.66		32.7605	47.4405	32.7739	28.4403	46.9827	34.8565	30.2138	55.8893	22.8159	47.3278	35.6617
	11.9096	13.9769	19.2297	18.4678	23.4859		35.9164	29.0704	97.9518		23.38	44.1278	38.2945	40.0056	45.4839	22.2602	49.5151	62.0185	33.5015	65.7215	56.2632
	12.7283	8.38116	20.3221	17.0746	16.8892		14.8567	11.1127	64.5169		37.9885	37.3206	24.3362	10.0767	50.768	36.6389	46.5403	45.6764	33.8186	46.6746	47.8817
	10.127	16.7395	22.4288	16.6509	27.7217		22.8123	22.1977	22.1601		30.9645	32.255	16.1868	19.9863	36.4353	41.7955	58.6246	68.9332	52.0174	33.0072	41.8761
	9.678	15.6966	11.1122	20.2256	20.3337		8.7838	33.6613	26.2915		22.5612	41.2424	37.8159	36.4109	31.6971	51.38	54.2757	28.0556	56.5361	42.2892	53.6667
	14.6079	21.2358	20.4134	11.2526	21.1879		31.6115	25.9959	48.1801		19.3074	24.6638	34.8776	19.7167	34.7915	46.0875	51.1102	64.0344	55.6499	15.9944	59.179
	18.0007	14.1465	13.2458	16.524	8.4768		54.6383	13.5742	27.1558		32.2303	48.1005	25.7254	39.9623	55.6183	43.1841	35.3139	44.7842	41.0917	42.752	46.7894
	18.2755	22.8262	11.4827	15.3379	18.8254		23.4104	21.2842	24.5164		23.2271	64.3091	30.5561	58.61	34.8484	40.6533	47.5255	43.1142	31.5646	37.3754	52.6554
	12.287	17.9057	17.5084	11.4701	18.8677		24.9868	8.6676	11.254		15.1751	40.8558	38.6502	20.1748	35.7077	60.4032	51.3866	22.0376	38.1327	61.515	39.3602
	12.5981	22.584	16.4903	7.7286	17.812		60.3575	6.9052	9.3206		31.4814	48.1737	16.325	47.2454	52.0432	26.3477	43.9606	46.3376	48.145	47.7277	68.2156
	16.1609	23.1836	25.4148	23.7023	22.6394		29.9139	27.8254	15.4613		38.8649	51.5823	52.663	39.277	40.8162	27.7513	57.6431	19.0582	35.5066	58.7898	36.1711
	22.9655	21.1754	16.8932	12.9182	22.9273		20.6538	14.3806	15.1149		42.1783	50.4203	25.3715	38.3478	52.9465	23.4692	43.5913	51.0904	51.4429	41.0162	51.332
	13.5423	21.3863	9.1181	22.4532	11.0903		13.3089	20.9273	29.5699		17.4739	34.3566	36.5919	38.6549	36.7981	40.8385	25.3605	56.9836	47.2845	49.7023	33.4395
	35.0741	17.5664	20.4466	16.8849	12.4216		17.4815	16.7291	36.7387		27.844	23.1013	49.8516	37.7253	41.8113	20.8514	39.864	42.6486	44.2089	35.5704	22.9502
	19.2592	19.3289	24.7323	11.5372	19.7587		18.5494	20.7365	18.8134		24.4156	47.8709	36.0359	31.1225	25.2115	37.1057	44.9881	49.1034	51.8477	30.9739	53.436
	19.645	20.4836	26.7051	14.9172	13.4071		22.1829	14.4118	13.8193		22.0263	43.2156	38.6557	34.5708	46.3693	29.1078	46.463	48.9667	58.4218	53.3406	40.9988
	17.093	12.8271	21.4645	15.7356	19.8712		25.4017	23.3685	26.5862		17.3433	28.1429	24.9405	46.3594	40.0069	54.2242	46.9754	38.4785	53.1281	66.0379	30.9359
	10.7355	8.50523	24.2291	17.2298	4.1852		25.0829	18.6444	30.6604		22.1995	38.5667	37.8354	26.2552	33.2265	57.2454	47.6904	55.2882	44.7469	76.969	29.8985
	12.1072	31.94	12.6671	17.3573	27.6473		26.3897	15.9908	12.2902		24.0277	42.7225	34.8735	38.8173	48.5074	39.645	50.6428	18.9901	58.1195	52.1773	33.2702
	10.6285	15.6537	14.9206	12.3142	13.6148		17.155	24.1625	52.3134		22.3334	43.4048	20.3457	28.6333	52.8511	30.927	51.5958	44.2106	42.242	45.634	43.5024
	19.0456	22.3728	26.51	14.0839	25.2485		18.1943	32.3042	29.3573		17.412	46.5315	55.6273	38.6055	36.8246	48.2098	20.5244	54.0075	33.4307	5.8273	51.1277
	11.7184	22.2549	19.8703	14.8075	10.1197		22.0764	11.3876	38.6231		53.9508	27.0275	22.3376	35.2228	45.6554	52.9988	63.0711	27.2121	47.7597	66.3614	46.3691
	14.5533	27.8226	22.3162	15.8183	17.5422		36.9112	8.7788	28.5426		27.2317	43.9049	26.3034	42.0701	56.2638	40.4387	34.1709	69.6792	56.1103	54.11	39.6393
	18.2809	18.5605	13.6225	17.7607	16.3274		14.4877	17.4451	7.4627		20.0899	49.7925	33.4948	30.0975	41.5482	36.7532	23.2527	59.3147	52.5976	57.297	48.0114
	13.6094	11.8221	20.5553	14.8567	18.7863		21.9685	14.578	36.8812		23.243	54.4593	41.9802	54.5701	41.7044	25.6428	54.8236	43.6032	46.4411	63.8195	46.7452
	12.1624	18.8073	8.443	16.7119	16.4447		28.1058	25.8545	4.5442		36.9868	48.103	40.7338	33.685	46.6508	52.9299	43.2701	26.9654	40.5229	58.716	52.6636
	12.1847	11.9878	17.9666	12.2584	21.4482		20.2398	29.1837	15.0302		16.0096	42.1862	20.8653	35.6024	36.6033	37.0064	36.1046	46.4621	61.2911	39.2146	60.1902
	12.4312	11.7008	10.1799	6.5926	16.9518		19.7398	32.0623	24.8396		23.1586	63.4501	34.4489	33.6365	33.6559	39.6695	47.1018	54.8728	43.0478	59.075	41.7614
	22.0606	19.4191	17.2042	11.9535	18.1516		7.9054	17.2312	15.0384		22.3142	55.4698	37.0256	41.5124	42.1001	52.881	37.5559	39.0199	35.39	53.9345	42.8532
	10.7959	20.8469	14.2591	11.7624	14.5745		15.1806	18.6037	25.4983		7.9977	46.2255	48.3661	29.0384	42.4094	47.7026	50.3934	33.8884	30.3498	53.193	53.9763
	18.3747	19.9359	25.4735	10.9725	15.0305		32.6625	20.3812	89.2861		22.9259	31.6696	42.5569	37.8063	37.2752	40.2197	48.7586	47.9769	60.2209	30.5307	18.5972
	10.7944	17.3743	14.9518	10.7206	16.0915		13.7708	13.9036	25.4687		17.6888	40.8016	28.4681	34.3574	43.4338	49.3288	33.718	44.224	50.0983	50.7782	24.6253
	12.8967	23.8582	19.832	12.6926	11.5644		8.3364	37.178	24.3729		15.1692	42.5473	30.7042	39.6905	36.8303	30.8031	29.9926	11.6126	42.9841	54.736	23.2339
	10.4556	10.6876	24.5369	18.6578	14.1563		12.8261	16.5713	36.1588		31.4104	46.9602	50.2458	50.9745	42.0186	50.9377	50.2085	67.3591	62.1028	28.5911	43.7059
	8.7767	18.8034	19.1172	18.7541	22.0158		24.8674	23.0701	17.896		21.5219	44.2739	52.0754	36.4297	33.5855	48.3883	29.8063	60.5348	48.9738	50.0646	35.0811
	21.466	19.3383	14.3769	14.9486	24.9615		28.3915	19.6574	32.7355		19.0073	43.6623	28.8602	29.1785	40.953	34.7342	37.2725	68.3666	46.4082	48.3357	41.0305
	8.1017	19.4009	15.6841	15.4656	16.9495		28.9579	20.6466	40.7816		12.8976	53.58	21.2946	47.2904	32.9085	56.8635	48.9577	58.7788	38.3731	50.6432	44.7784
	10.0612	17.6583	11.9079	12.2535	24.9806		10.2187	10.4732	43.2558		53.9591	44.5961	38.836	36.5297	49.2461	40.4818	34.098	23.5374	55.2412	40.4124	54.901
	15.4716	14.6079	15.9679	22.8379	11.5178		19.8662	32.3814	9.7495		25.8484	44.6861	28.3839	26.705	30.508	35.6407	24.717	52.6269	64.6914	21.8722	30.2752
	19.2145	11.9207	15.4445	13.659	21.3286		17.6104	19.6352	9.6957		40.2845	34.1121	55.0592	27.215	38.3874	36.6467	55.9467	35.2083	62.4869	62.7486	53.7526
	12.6076	18.5882	13.0063	21.5889	9.647		16.5446	37.0804	41.6515		21.9299	47.4931	47.4458	26.3534	35.7677	33.5298	36.9969	57.6254	62.8293	38.631	32.9781
	10.3441	15.2992	12.2508	12.513	15.8074		25.4345	29.5195	27.5959		25.1683	53.4857	34.0375	17.7122	36.2383	36.3365	25.2836	49.5113	44.6611	44.7424	41.1456
	23.4386	15.6378	13.3934	16.0069	16.6497		66.026	26.9091	11.8858		20.5131	44.0497	54.9867	46.0181	39.9908	29.6018	53.8594	63.593	72.0844	20.3211	55.3568
	24.497	18.4882	18.4575	17.2548	22.2282		11.8152	16.1245	19.226		15.0049	40.7451	57.4473	39.8309	54.9743	26.8022	58.3863	41.3345	41.9707	50.5158	33.1597
	15.229	18.1175	12.364	14.96	17.018		29.1157	9.5252	33.5012		28.5802	36.1581	27.3788	45.8296	47.7163	18.2101	40.6994	52.1597	49.1996	72.8869	29.3773
	9.2674	15.7052	17.5541	15.5503	24.3744		19.9322	18.4729	33.2285		66.4635	44.0418	45.2526	32.5671	42.47	24.3744	36.1424	44.4047	72.7998	34.5974	56.6343
	14.3634	15.346	20.426	10.3526	12.4419		24.806	13.6423	23.5247		7.793	28.2765	47.1601	54.7346	53.4505	26.8315	44.5489	53.3419	31.1425	66.4829	26.4812
	14.7499	13.4368	23.0202	16.4438	10.5107		31.4014	15.2921	13.7408		29.8839	47.6434	28.2065	39.6571	53.6562	17.7757	60.6922	32.2607	55.2383	46.6343	29.738
	14.7547	17.5716	17.9675	9.6012	20.0097		44.9989	16.0097	9.6207		20.8189	47.3226	37.6771	38.7569	45.538	26.6446	43.9764	51.3979	40.8496	42.1005	59.9676
	9.1789	16.714	14.9141	22.2097	13.7501		34.443	18.3034	38.5212		24.072	36.3333	45.8702	45.9914	48.6903	45.1621	50.2053	57.8412	53.9492	69.063	45.4315
	7.8187	19.7246	17.5525	16.6323	9.614		16.6965	23.7	26.2028		27.2473	38.3515	27.3427	57.2822	38.7745	29.1424	52.7175	51.7697	58.5289	77.0428	78.6763
	13.1593	21.9068	13.2957	11.5831	16.8535		24.2236	25.4601	12.1519		22.8044	26.8052	32.6623	10.1457	54.338	53.4339	71.5078	58.8941	41.9317	57.0788	27.6671
	20.4597	18.4335	14.6334	16.6339	13.6331		28.2474	47.3684	32.1532		26.7087	51.6863	33.3477	39.7057	37.8779	48.9465	39.4907	68.76	47.3303	26.472	49.051
	15.0108	21.5317	19.0593	17.0998	7.3035		29.6698	33.5932	3.0667		17.6225	51.3266	48.081	36.737	44.4909	23.1141	53.2343	46.0451	35.414	59.1122	35.692
	22.0954	17.0861	21.4263	20.158	16.4308		25.3006	20.0505	37.3638		19.4558	42.5558	46.8029	35.3002	38.2842	27.4709	62.3429	47.7366	68.383	32.5369	34.6391
	9.4108	9.46922	15.3667	17.4708	9.1439		5.6208	22.9511	23.1616		15.5113	31.7811	47.005	47.5848	43.0658	26.9254	25.9408	52.5873	40.4204	44.7984	38.1712
	20.8903	16.559	8.3957	14.8712	13.2469		20.5387	26.0891	14.1776		22.8135	35.5398	45.3717	26.6922	33.9747	56.4845	47.653	46.8575	65.8957	53.663	56.6528
	15.012	15.9943	22.1763	9.3731	21.762		0	27.2395	25.0667		10.3439	51.2981	48.1349	26.2144	34.3266	33.0255	33.1649	36.8918	69.7268	62.5542	36.6998
	25.9488	20.1742	20.055	14.8476	11.452		27.3272	19.9684	24.8803		35.4533	53.0879	41.5961	15.7238	39.0145	49.1749	54.5143	43.5499	56.9667	69.4821	63.1278
	13.6012	22.7607	14.6083	9.3006	17.434		17.1591	23.7114	29.943		40.6554	45.5177	43.3944	32.9522	48.6501	36.166	57.9612	57.4712	43.9804	44.7592	53.781
	12.0439	22.2748	15.1767	8.5838	19.1801		12.5149	21.3144	33.4639		24.3569	49.87	29.0752	24.0321	40.2655	38.4368	67.4711	50.9667	59.121	70.9986	47.9987
	12.4965	15.7435	16.4288	6.6509	6.9143		47.2511	24.9282	34.0272		17.0318	22.1155	22.4074	31.134	21.6	24.0458	63.1806	56.9183	53.2101	68.0808	43.8824
	13.782	18.5454	15.0899	10.9129	11.356		24.1884	18.5145	21.8682		10.8616	52.0136	29.0819	35.4646	42.5032	50.7276	50.896	38.6492	60.4959	25.1155	25.1307
	19.5086	26.5554	18.3157	15.7559	14.6203		10.6035	16.8977	65.3437		11.8176	21.4347	19.5373	49.4291	38.932	44.7255	36.9368	64.7962	59.9636	46.1843	24.0657
	21.0757	19.2728	14.6315	22.8288	17.9305		42.5572	0.309	9.7982		34.694	42.085	25.9279	32.5519	50.099	35.0794	39.1669	51.4429	43.9456	63.1162	46.1225
	19.9908	10.2096	11.3195	13.4781	13.4408		31.5499	40.3617	29.1903		33.3205	30.382	38.9572	25.8254	38.2051	24.518	31.9872	65.971	59.3347	72.2576	25.2087
	11.9079	14.7482	10.2296	12.9175	27.6275		12.6896	39.9885	16.7122		21.9577	38.1358	37.5262	42.9679	32.7862	27.0234	32.4708	37.3127	56.9347	71.6288	37.8788
	18.1545	19.9437	24.1848	16.2193	17.5327		12.9525	10.9365	31.7429		32.2141	35.6821	23.9172	41.5548	53.892	44.1307	37.7068	42.7059	52.9898	47.6374	61.3576
	19.3998	12.774	20.3221	31.691	18.5596		8.3272	22.4922	25.565		16.2793	30.247	33.2059	36.9024	43.8285	45.436	30.6654	74.3833	32.4316	30.307	69.2373
	17.1015	13.3812	19.0926	19.1429	19.0339		19.0008	1.0309	8.3473		11.1715	36.0003	30.5369	27.425	31.0025	32.9272	23.678	54.767	62.1562	46.1898	26.2489
	7.2527	17.6499	18.1892	19.8957	15.5679		21.2423	23.3939	16.5027		31.799	40.5917	56.7295	31.0101	42.1452	44.6011	46.0479	33.4818	39.4768	39.1276	64.9122
	13.082	22.5464	13.1438	22.276	1.9733		11.6669	5.6957	7.1337		30.3923	39.291	39.8957	61.7321	41.8337	30.3875	59.8462	47.7151	33.2669	42.6909	38.574
	14.2685	17.0056	14.113	12.0602	15.6786		15.1341	31.8596	14.0964		16.45	44.9578	29.805	34.2779	38.4887	32.2132	3.7	55.6522	45.4265	68.6795	60.3494
	17.6989	24.3501	8.6059	13.9169	12.7585		13.6709	28.1589	14.5635		22.6847	40.7473	39.5082	22.6899	36.6921	38.7799	31.6024	42.5417	41.8805	75.812	56.4488
	12.3218	24.2063	9.5844	14.0076	9.2654		5.7416	8.2128	19.4256		8.025	41.3858	46.8785	44.8289	48.6339	53.4889	54.4395	22.6197	45.9142	69.4561	66.9841
	12.2383	12.9176	10.8882	12.6857	8.8249		11.3599	34.822	22.8525		21.5422	35.8903	49.8394	41.1511	39.2684	22.6626	38.7976	41.0681	45.3216	55.4862	68.1728
	12.3604	16.1765	15.9233	14.1991	15.3998		28.6702	40.0943	4.7626		24.7367	35.3535	50.3094	40.5706	29.2531	48.75	30.5109	57.1847	53.1164	26.8024	60.7785
	18.8056	14.8263	28.4542	23.3298	17.6407		57.0899	9.1897	18.1889		12.0934	36.4468	45.8244	35.4478	33.7888	34.8934	54.2463	50.6483	42.1283	60.1983	36.1586
	7.8093	9.02509	17.5229	13.4175	9.7919		2.4335	20.3048	15.0914		23.871	49.9156	53.0852	38.0121	30.1137	41.4986	41.2218	64.4552	54.5366	60.8273	66.1009
	12.6895	16.5934	14.5563	12.2074	13.5998		19.608	95.0266	30.3139		23.6112	28.2431	60.4922	41.3361	37.8236	51.7233	41.8632	64.2524	62.6716	51.9351	33.8718
	14.0575	21.027	18.688	15.2848	14.6564		23.9034	3.9609	19.3066		10.6061	50.1066	33.9345	32.8763	47.2357	44.3939	44.5922	40.0383	19.6752	40.091	41.8909
	8.5903	17.6305	17.8642	13.2591	15.7699		3.7835	24.7928	12.8035		21.3967	44.7399	52.901	37.4544	50.3784	24.0324	48.6633	41.5154	47.206	62.2402	39.3776
	17.2179	16.1239	16.7864	19.0301	17.8579		22.367	15.4825	10.0737		26.4112	35.7724	39.1719	51.0533	35.7602	22.1073	50.3859	62.3765	45.6014	82.504	46.0294
	10.8604	2.25827	21.5986	15.7662	14.6119		22.4415	9.8899	23.3687		27.4576	52.3104	33.9861	36.9667	48.7044	46.4266	37.3497	41.364	46.9288	62.3503	69.5358
	10.4989	29.4347	16.8587	11.5588	14.458		19.7206	29.0212	24.9671		14.317	39.395	39.4666	52.7529	38.8647	37.0501	37.4879	50.8428	53.3177	22.5527	27.9861
	15.7536	22.0222	21.9993	16.8579	8.9166		34.1897	17.4704	7.9204		20.5689	41.0941	23.6939	43.6328	46.8171	32.9093	53.6321	49.1359	59.3677	57.7819	55.735
	14.4179	20.5489	7.1794	21.2139	19.0269		24.4401	39.816	25.2948		16.9394	39.9353	25.309	49.4062	28.4892	43.0907	34.4838	53.8315	52.0495	0	34.9382
	11.6509	15.935	13.3782	17.9252	13.6831		5.3892	19.4099	28.3713		5.3916	27.1461	40.5492	39.0497	42.961	35.7208	21.7656	40.7331	45.5364	73.0208	46.395
	5.4901	12.0449	38.4174	13.4138	8.8465		19.9979	21.2091	46.1117		19.6374	47.6452	32.2435	35.5191	53.9991	39.6015	22.9467	48.1506	60.0642	43.631	60.785
	21.9603	29.6068	12.3461	20.1054	10.2913		23.7702	15.6195	29.0001		35.2447	45.8733	44.1655	51.0622	25.0153	30.9404	44.2313	54.343	34.5372	20.4228	29.6432
	11.6306	17.2397	12.6171	10.9725	18.9879		63.8098	24.0487	26.7708		27.4368	55.0165	20.9394	37.3513	28.8176	43.6618	62.6322	61.0747	28.1888	35.7606	81.2586
	22.9686	17.5929	19.578	11.9905	15.2206		24.5058	57.1734	20.9949		22.4827	40.2021	35.4263	46.7558	51.2313	63.6439	54.3509	30.1996	40.056	56.5583	58.5525
	13.137	26.2837	10.0634	17.0784	16.9155		20.0472	19.4818	35.8937		8.9694	60.0657	13.4838	26.8298	34.7414	44.4845	40.4976	37.1842	61.8631	49.8106	32.7101
	10.6479	28.5126	19.7956	16.1467	16.3447		14.1155	28.075	17.6869		31.3918	43.7771	35.2787	21.0906	59.5664	36.7563	65.2213	71.254	38.1016	62.8768	23.0143
	6.5947	13.14	20.1072	20.8504	11.0845		10.1802	30.0399	19.3384		11.553	51.9296	35.3716	39.6657	37.6954	19.772	62.1058	46.7866	46.1021	32.2749	37.2604
	23.1692	17.1799	22.9233	16.804	19.3348		5.447	37.7342	11.1428		22.1526	47.9162	48.6503	49.4846	36.7641	59.8433	50.7699	59.048	62.1796	51.9395	37.4133
	17.1529	15.5595	19.9665	15.0725	23.0394		12.8246	43.9795	27.7474		17.4158	36.7309	22.6726	34.3645	35.6535	44.5382	34.5268	13.9558	56.6009	55.9931	42.6119
	14.4734	29.3106	16.5949	15.2656	22.2327		20.822	25.7616	19.6621		26.9298	43.5519	28.6593	31.9769	33.1077	52.6288	47.4033	61.9139	45.1873	39.2365	19.8049
	12.2836	17.8798	20.4012	24.7538	23.0869		11.858	4.9115	16.7319		24.8827	33.1893	41.2465	28.6365	43.8726	35.647	41.8767	31.2009	55.6446	63.8876	33.7364
	9.5514	10.0739	13.8912	17.2302	9.7514		7.3748	27.8788	35.8905		34.2692	32.0556	58.8414	30.6184	39.7977	49.7901	42.8623	44.8839	40.5949	45.1946	27.608
	18.5855	16.5971	23.1204	15.0218	9.7612		8.8926	12.1428	12.933		15.598	37.9061	42.2624	42.0435	51.4353	45.042	26.0275	21.5462	45.1926	55.3464	59.0638
	11.7927	26.5795	10.011	13.2082	15.0304		12.1375	31.8096	19.1605		27.6659	36.3006	27.0004	29.4992	45.6333	60.3316	26.3954	47.7487	53.6322	35.6548	49.1279
	13.15	22.4686	18.0457	10.2168	11.2792		5.5668	22.0091	38.4645		22.3559	53.8064	22.0977	37.5918	42.3079	54.217	50.108	63.2264	39.7537	59.1186	53.312
	10.2328	24.9001	19.8089	7.7639	18.7549		13.2661	22.8793	27.9983		24.9753	43.0376	40.3476	37.2545	55.4426	57.6046	16.4938	62.0827	39.3567	54.2492	43.8088
	10.6699	7.77143	12.1397	16.8641	15.1156		6.6011	11.2405	39.6413		30.5756	30.5466	22.3628	36.4064	35.8474	51.3347	42.3054	49.9581	53.071	27.0822	53.0069
	10.4691	14.7149	22.5419	8.3249	13.5512		3.0176	44.7143	7.9286		22.8844	19.1163	39.5141	33.5501	49.0221	44.2297	66.3424	49.1793	51.773	50.887	39.6973
	13.6649	18.3388	11.8313	11.4466	15.1867		11.7577	9.3527	16.2827		6.3736	43.6684	60.8693	29.8286	48.3299	42.3694	36.7448	62.6858	67.4227	55.2289	45.9808
	19.263	15.6623	12.1977	18.9857	10.2536			14.6842	31.9169		23.9431	38.355	44.8958	27.3466	39.8901	31.303	45.9857	49.632	26.415	60.3287	23.0253
	6.9442	16.982	22.6005	11.0486	10.6156			55.6961	7.2827		41.1825	27.0017	44.7806	42.6435	34.6603	39.4205	37.6781	29.7372	44.2019	41.9464	43.837
	14.5166	9.84532	18.057	18.7273	10.135			2.8419	29.7858		25.1413	37.7619	36.1261	34.7705	37.8793	39.7233	27.5527	79.1989	52.6418	75.0932	62.0905
	11.4569	20.0235	11.9173	24.688	13.181			12.9233	10.2079		25.3772	23.6724	36.0294	39.5701	47.6851	26.2146	38.9924	38.5108	68.8249	75.8042	38.6453
	24.1024	8.31268	10.7701	12.5774	18.9312			53.2604	9.9725		17.5363	47.5257	53.374	30.1032	43.7157	44.5777	54.9496	36.4969	45.2331	53.9866	36.8891
	20.6694	20.3922	15.9326	14.0026	19.0371			26.7574	31.9783		21.8523	30.1472	29.9317	44.1386	35.9476	29.2377	65.4317	59.1689	48.8711	57.0223	48.5658
	14.8182	17.7031	19.1144	15.3971	7.8137			93.1901	11.1845		14.1451	53.9601	35.7964	16.3668	38.7392	34.1439	54.9619	53.7767	52.1424	74.6938	47.3408
	16.6414	21.4652	12.5109	11.1607	21.1686			22.2999	29.196		37.4898	38.9906	54.197	37.0118	48.5536	27.385	47.6762	66.8608	66.263	63.3184	30.5408
	13.192	21.9931	14.1617	14.148	17.1017			10.8973	12.166		38.5037	20.103	17.6529	48.8953	35.782	37.0857	61.6157	41.7506	49.5121	77.0115	57.7552
	14.8951	10.0992	25.9255	7.8046	16.9936			18.3148	20.2174		12.4086	50.8867	30.2249	45.0239	38.8366	34.2109	13.6023	36.0263	36.1322	60.5534	40.3005
	12.445	19.0014	14.8583	20.0939	11.1069			13.3557	26.8474		36.7254	42.8402	54.3931	25.6411	24.4896	49.4127	44.9969	39.3787	22.8533	38.2834	27.7957
	9.9557	15.5667	20.106	27.1644	22.3952			16.5142	6.5034		5.2378	36.3455	39.407	34.4329	42.35	27.83	64.6747	56.1621	32.1203	51.7984	57.8927
	8.0976	25.1943	9.8296	7.3161	7.5751			17.0948	20.5821		31.2955	33.445	38.2114	36.4357	36.9842	26.0783	32.1191	55.4466	52.8315	67.7003	74.0925
	15.3289	12.5416	17.1108	12.5015	17.0981			17.5745	27.2051		17.3714	24.8755	31.7416	29.7781	50.5209	68.4853	31.4171	69.1203	52.8208	41.2841	41.7415
	10.3495	16.0617	12.5731	16.1564	26.1073			23.0674	24.9034		17.179	52.357	55.6574	30.742	39.4571	36.8804	58.7034	42.0986	40.8999	32.804	39.1144
	19.1798	14.0664	19.2869	16.4409	14.451			17.8522	13.5612		34.5957	46.1492	57.8393	59.0498	51.0608	45.8805	22.1135	47.0893	47.9911	58.3279	26.8458
	15.6325	9.13959	17.9036	14.4059	20.9275			17.1136	15.3228		29.3286	37.7706	23.1923	31.3084	39.2009	45.4787	33.4065	64.4005	19.8897	77.0577	49.6936
	24.51	15.7934	2.4058	10.8451	16.2553			35.5742	24.5113		23.3429	57.9566	30.9782	26.968	30.7823	40.5231	65.4897	47.2366	65.163	45.8822	40.4791
	12.5155	25.4975	26.9237	16.5171	9.3505			40.9839	18.2832		7.3963	45.4558	43.1004	44.3748	41.0055	33.6614	39.1413	29.8132	30.8214	69.9817	26.3699
	13.2336	9.93012	18.846	11.5028	23.7861			22.9677	22.5131		15.3874	50.8554	30.3938	36.4244	32.8807	27.1275	33.85	47.5309	60.2475	56.5893	40.2515
	16.6754	13.9855	10.2631	23.4632	5.7138			20.9709	7.2857		26.4308	46.7684	41.7225	38.4712	38.8927	35.8154	35.5875	28.5189	56.1404	65.2805	34.1417
	12.6927	18.2759	18.2591	13.667	15.1214			11.9304	18.6641		18.6945	35.4629	32.4264	41.0125	35.581	46.0448	61.442	49.1008	46.6158	38.5228	59.3555
	15.1782	14.6767	17.4251	12.9788	14.8494			33.3482	37.0597		18.184	30.4268	32.5277	48.981	38.1214	42.2766	37.3954	63.0996	39.9805	23.7033	32.7514
	8.0669	15.0694	17.4102	8.966	24.0567			29.314	97.1196		35.2572	51.8824	41.0627	31.0849	54.2675	53.3383	64.2066	67.4814	60.7063	27.0575	31.4785
	25.0967	12.968	10.3304	16.1131	17.5022			24.947	16.3917		7.8634	50.782	53.4288	42.1868	35.5425	42.9229	43.8229	30.4799	19.5765	39.6126	25.59
	11.7315	21.8586	11.4553	25.7718	10.9561			5.7302	33.0286		5.5669	50.5562	24.4521	39.321	42.923	25.8075	47.6551	16.4579	51.6854	45.9151	76.6426
	9.4545	20.0978	20.6654	15.0596	11.9815			9.9323	21.966		12.1919	44.0865	37.7026	34.6395	53.0329	56.0884	45.867	33.5462	28.1998	46.21	26.0882
	13.4774	18.1206	20.553	18.1602	23.8754			20.6578	28.2782		72.9889	33.2048	33.2643	40.2457	64.4634	37.0497	54.2371	46.6896	62.9784	50.8239	56.6029
	20.6383	22.1035	12.7682	6.1937	10.1497			11.9963	8.2649		16.5717	47.4328	56.5157	46.6303	46.6439	37.2102	37.124	35.7556	25.7508	22.7912	37.832
	15.7203	12.3743	19.9787	8.9878	23.9153			13.9159	34.1968		16.8624	44.8605	33.0322	50.0512	60.0466	56.8771	31.5633	9.0194	68.4902	42.9238	35.0158
	12.4387	15.1567	17.0149	21.5271	23.5112			34.1584	38.6534		11.2657	34.4295	28.1943	29.3894	40.5149	30.0343	38.2455	28.8076	44.2315	29.6879	37.8744
	15.3489	23.1603	9.2191	19.0209	10.2298			8.8144	27.2011		29.2129	42.0508	20.2148	15.1332	38.401	34.193	40.1053	31.3888	39.3186	37.1292	42.085
	21.3166	17.1946	10.8901	8.683	13.3887			8.1803	12.1576		36.7716	38.6173	21.5559	38.8683	49.6642	49.3633	37.5684	45.3952	29.9483	49.9318	52.7317
	8.3912	21.943	17.9217	18.9242	6.0268			64.9004	17.914		46.896	43.0079	19.5414	21.7014	58.681	33.9533	39.1512	44.513	51.2441	70.0788	43.8837
	4.0643	21.6244	18.0084	5.8163	12.6205			35.9119	26.9648		19.9899	39.2772	38.5259	22.2997	31.2425	35.5979	40.1483	53.7827	59.1152	39.4026	32.1368
	10.6431	19.9005	16.482	16.1514	10.5596			25.287	26.4031		14.0863	44.396	18.4332	32.9093	45.4003	18.8416	56.3402	54.4995	62.1122	59.7774	29.025
	15.1613	16.642	21.5807	18.5266	4.7084			37.8347	25.0925		12.714	46.8194	27.5439	34.2067	37.9886	39.9796	34.0486	27.8805	52.0949	37.7096	39.7255
	15.2853	15.3074	9.8737	21.6316	18.9308			0	25.8674		40.4961	43.7997	26.7995	44.6079	39.9731	30.4257	30.2133	43.1345	45.081	33.3965	33.1177
	15.1874	28.5118	32.8965	14.0538	16.5768			24.1884	16.1896		14.2341	42.1126	34.1485	22.3282	51.7328	33.6633	37.9797	60.5828	55.1295	13.1598	46.4865
	16.7773	22.5261	20.3982	14.5905	19.1623			79.2665	34.5453		27.0818	42.7332	27.7898	33.8637	26.9148	56.365	54.4332	47.9836	40.3578	61.9212	46.3311
	4.527	28.8151	12.9711	12.1933	8.6196			50.0597	24.9921		25.2812	44.4889	46.8637	43.4636	33.0161	29.4499	38.8541	29.9878	61.6279	24.8579	32.7481
	20.2449	26.2793	15.6775	10.5727	12.2616			57.3842	23.0965		26.2523	41.9772	36.905	35.7072	44.4629	50.4387	56.7682	50.571	53.1944	47.8713	45.5001
	7.6119	16.1208	8.1151	18.0786	22.2242			32.9727	19.5163		22.4277	43.1847	35.7492	18.9541	42.2757	55.1542	43.5105	44.4327	47.077	40.7047	33.0563
	10.62	21.5895	17.5757	18.0805	9.0596			20.3198	28.3217		18.1074	42.6966	14.3379	38.9511	53.7666	38.4319	35.3063	36.4619	62.8266	67.2234	27.3287
	18.8472	14.7736	14.5337	14.0247	8.2799			17.7211	36.2866		12.9816	31.686	3.1727	23.2799	41.7554	46.3738	42.0502	34.7773	73.3771	45.1238	39.4544
	11.6814	17.8603	17.2264	21.2536	24.8046			10.9781	17.5229		16.059	54.5646	41.1951	13.9775	43.7471	39.4626	42.6422	50.7792	52.2074	30.5285	44.5771
	12.4946	27.6049	14.4293	10.5975	14.3416			14.4432	22.3638		21.8215	45.9421	29.7757	29.1104	46.3589	45.6068	41.9394	46.1833	53.9166	37.7186	53.0643
	12.099	22.2013	19.4883	7.0773	19.5282			18.8585	25.4546		23.7369	31.2328	23.8456	48.9071	46.0811	17.7736	62.5441	58.2612	44.832	27.5673	43.5388
	11.7567	17.332	19.8308	26.2668	9.3247			11.0084	22.0156		9.9503	62.0626	58.6026	40.0517	24.6595	37.8665	39.3872	32.0107	37.9682	61.9069	45.1885
	9.4865	17.9741	17.9922	22.9596	13.7456			18.4559	12.2917		7.0841	44.1836	32.4291	52.9756	38.7924	35.9813	35.1011	54.8949	45.0994	50.3295	28.0474
	14.5058	14.9647	16.0531	8.6518	5.1551			30.9838	18.5691		18.9749	36.778	37.3392	53.9438	63.9178	31.4305	39.5356	50.8205	39.7142	55.3979	42.7211
	14.0191	11.4705	20.2163	14.8067	11.5053			36.581	27.7757		31.9718	39.804	32.8312	63.9127	42.5114	43.3124	37.4628	55.1704	43.5944	56.1061	59.3252
	12.2759	28.2687	14.6656	16.7328	14.8296			69.099	21.3024		12.1306	26.4454	29.3549	39.6598	32.4135	49.6382	30.2508	52.2949	46.6128	73.2564	63.5108
	16.2334	19.8732	18.158	23.0205	8.7379			24.23	21.3505		28.6702	43.635	36.5499	46.1886	53.3329	35.4237	47.3634	49.6298	48.981	68.9481	41.1583
	17.2139	12.1621	15.4932	12.2905	17.6952			22.7931	15.5757		21.4454	38.8776	29.714	32.7576	10.5656	48.1396	34.6177	60.9721	66.225	52.8429	52.1215
	15.1148	9.34566	15.7906	13.0109	11.3449			0	24.3113		30.2499	54.0224	21.6016	41.5169	53.9224	62.4913	47.7356	47.6992	35.1614	38.0218	23.1479
	21.1671	19.1917	13.9896	11.6873	17.1081			7.6003	9.9805		35.9137	46.8175	32.2188	34.7893	50.6241	30.3157	35.0991	48.6637	27.2943	66.9077	21.5939
	13.3522	20.9419	13.6024	19.3919	17.4351			15.4382	26.3149		26.3175	49.4346	36.1563	32.309	37.5124	28.506	38.2343	50.4748	55.9632	66.7215	16.9975
	20.3873	19.3387	14.5912	14.6327	12.0239			5.2634	14.3578		51.6764	25.5564	40.0669	28.3653	37.4009	47.0359	43.9749	54.8976	44.8629	74.1114	32.1872
	18.1874	16.0237	7.3457	21.0794	13.6396			37.5415	35.1636		20.6417	55.7717	47.4111	18.1708	54.9969	40.4046	43.3062	36.7689	53.6649	64.2433	59.1852
	6.2296	10.3019	13.1956	28.583	26.8941			26.184	18.6064		46.6361	54.4661	21.3475	20.55	46.5887	46.2323	24.7349	26.5121	49.4891	65.7389	59.5324
	14.0158	8.02129	13.1105	15.6966	10.0919			22.8843	2.7111		21.398	36.1582	25.5321	29.6387	42.6959	39.4857	31.8734	36.2621	40.2394	64.9816	70.3406
	10.3856	17.3013	15.1417	10.3342	10.896			10.788	9.0257		25.2765	42.0651	28.119	24.5058	42.0798	52.7833	76.6799	39.5412	53.8657	52.1166	42.4371
	15.558	16.8278	13.2616	25.4983	16.0472			20.9434			22.5229	33.0626	43.7578	37.2436	39.5105	51.624	22.2381	35.0058	51.8944	79.5323	38.221
	10.2268	8.80109	19.6766	20.5873	28.3727			43.3164			12.2833	41.3509	24.0031	29.6286	36.4375	30.1092	51.6774	41.2285	61.2128	44.8751	33.3323
	15.5295	26.3199	21.0482	12.1703	10.661			28.9403			19.5926	41.2656	31.6736	34.1831	25.3485	44.7663	44.6297	43.6238	53.5137	57.8383	30.3771
	11.891	23.706	25.652	16.6045	7.2504			31.8014			22.0542	39.5775	35.1382	46.8147	42.2525	54.8627	31.2513	39.655	35.4836	48.8049	55.3111
	8.5408	13.5527	18.7638	22.439	11.5673			33.9621			15.072	48.0158	14.0928	41.3786	59.4279	43.3646	35.9783	25.7172	30.908	22.1536	12.3791
	16.5943	19.3683	11.2407	21.4754	13.1288			15.5846			17.3903	43.8163	28.1582	43.6603	36.0359	39.5523	57.1222	38.7638	45.2934	55.0278	38.2088
	2.0475	19.7515	20.9292	14.1687	17.3054			19.7442			21.2172	36.7612	25.3889	34.325	45.3271	51.217	73.3435	51.371	42.6238	35.7919	35.4779
	15.9283	27.2601	20.829	10.5461	17.6638			26.6794			16.7627	50.6712	47.6019	23.6913	50.082	49.871	45.4419	70.174	33.9667	28.7936	52.7642
	16.9214	21.8053	20.0611	24.1958	12.0788			12.7625			22.6163	39.8305	41.1225	36.3973	36.5524	22.4405	30.4243	36.7239	51.8061	50.9271	42.3852
	10.201	23.3237	8.7757	13.2921	9.4546			22.4639			24.3708	43.8891	57.0074	54.4978	48.1808	47.0968	48.2244	51.5061	59.2255	63.0196	52.2619
	18.4706	20.3133	14.1218	9.6508	12.0651			17.2354			16.875	61.2501	19.8341	49.9774	37.6691	24.6183	33.6533	56.0461	45.0769	51.7857	49.7399
	13.0665	22.2423	18.0697	11.6253	24.8196			13.5282			39.5305	43.2529	37.1053	36.5527	53.3246	52.8383	31.9942	20.4849	30.591	54.6752	41.3717
	19.2233	21.7617	13.5174	8.7369	26.8529			23.9016			16.8461	36.3896	39.8475	22.8353	46.5594	27.1094	52.2364	80.6669	59.049	67.8885	22.0967
	11.4649	24.193	12.8652	19.4062	13.0221			21.8701			14.3106	45.7846	25.1495	50.5693	46.5623	32.0863	41.7842	50.5281	60.8192	19.5384	32.8981
	14.7505	11.5	12.693	3.0231	14.3031			16.7543			9.633	31.1414	32.8158	30.4603	51.1887	35.2961	63.162	59.6062	47.8002	61.4136	66.0199
	19.5759	22.4478	16.2559	16.8988	21.8015			17.3936			10.2264	46.626	60.6236	32.904	39.7643	53.7684	28.2196	47.6702	55.4792	41.2168	35.8719
	15.0474	17.8049	11.8161	18.8574	8.8756			7.9231			16.2921	36.0795	28.554	27.2947	18.3714	21.3715	37.2288	33.3379	44.1561	44.9868	19.1822
	14.1199	13.1946	1.9933	16.0064	26.0693			13.7723			8.1166	40.9169	32.558	51.9985	28.098	39.2659	41.9706	29.5226	39.3874	28.0925	57.7694
	20.0941	18.6916	22.1491	19.7531	13.907			14.576			25.4482	37.5297	17.6612	37.7732	47.7474	44.4099	44.183	25.308	32.3496	50.7002	40.5652
	20.59	16.8039	27.4467	16.8675	18.8714			12.9629			73.6789	37.1022	36.6129	19.4178	41.0095	30.9332	45.6255	44.2353	55.7909	66.3691	50.8105
	23.2653	12.7127	19.6871	12.8604	10.9514			21.1796			9.689	35.3521	55.6829	41.1954	45.8477	34.4608	41.262	66.2578	32.3879	58.2429	59.9806
	13.3442	18.088	15.9819	15.8622	14.8707			31.1622			25.0034	56.1746	29.2047	16.7626	35.168	55.5404	27.3892	64.0148	25.8093	56.6861	39.2189
	20.3564	18.574	5.8788	14.0708	14.4989			5.8778			21.5422	50.3359	41.3255	21.3189	45.4287	46.1377	52.7306	51.6002	41.8654	35.1809	42.7704
	11.2245	25.0612	17.6969	24.0657	11.2249			15.0739			16.681	28.4474	39.2214	20.9557	39.1663	20.7514	35.9279	49.1915	62.8841	34.239	38.0352
	10.4818	10.416	12.1733	21.737	11.1095			27.1621			77.8599	47.0518	53.5542	24.1508	46.5239	36.8998	52.6928	36.7298	72.6821	49.1011	35.8817
	15.9505	15.4173	14.4159	5.5022	19.3789			13.0035			13.4688	41.3176	37.6332	38.1856	37.8184	67.6069	52.4596	60.1539	37.762	39.1135	67.581
	17.4677	12.6635	16.6323	23.6892	18.7457			1.4111			13.6439	42.8696	23.2675	41.7367	33.9083	36.5323	68.8489	52.7413	53.6827	44.8939	38.1243
	18.6778	14.4637	15.7122	19.1815	20.8744			14.7203			10.2536	21.3332	25.2627	16.4897	38.2196	40.4651	52.5903	15.236	42.2242	60.598	50.0341
	15.8276	27.6217	23.6577	15.689	18.9266			46.7998			96.9212	46.205	41.0637	50.0493	37.8256	38.3937	55.3293	45.3503	67.5735	42.1277	36.6829
	13.0917	20.1503	22.466	13.9065	18.1961						22.8603	14.184	23.7738	41.2804	31.9611	29.5357	36.7219	64.0596	55.9577	67.3187	56.5197
	12.4789	20.2516	9.2338	10.4136	11.4318						23.6037	35.0756	39.4775	52.4908	38.3405	44.1154	38.9694	43.0636	56.5597	39.0229	30.2425
	17.0593	24.2332	15.4648	10.4371	15.3875						2.0782	41.3674	56.9107	27.5108	51.6461	27.4804	58.9178	41.6645	50.5218	60.129	43.6475
	12.6241	21.2316	11.3473	16.0378	16.5545						45.9026	31.8514	27.8401	55.6768	31.3095	46.7683	30.8493	43.9882	55.0676	51.0171	42.0032
	19.112	26.1392	11.7117	10.7725	11.9433						14.5754	35.1774	35.2389	42.9283	29.9496	46.421	29.8512	36.0259	44.2097	41.3568	38.3525
	14.1401	14.3055	15.2353	19.6814	16.7561						11.2465	33.704	18.1501	31.1084	62.5691	39.7844	33.1316	71.3825	66.6243	24.7859	35.795
	11.5174	22.2925	7.8665	15.9536	19.3429						11.3842	46.1667	38.653	41.1468	40.1433	43.6119	54.3014	51.4968	32.1932	52.9693	48.7441
	14.2875	5.75755	18.9267	14.3245	16.3977						19.0153	39.2188	39.7949	43.5537	44.4588	24.0271	32.6427	29.5231	54.1244	58.7027	73.4488
	16.2194	13.2243	19.6022	12.8368	15.8719						18.5107	48.3119	43.8737	20.205	43.302	29.6591	67.7408	42.1443	57.7275	47.456	40.8439
	12.5766	11.452	22.2968	13.6148	17.7423						87.211	38.4838	27.1517	18.8739	26.3544	31.0605	37.0965	41.1466	49.7878	54.8685	26.8409
	12.112	19.8489	22.9542	16.7637	14.6463						18.2675	52.9975	41.0704	21.3797	41.2084	58.9852	45.9877	60.2813	61.7638	31.8538	39.9956
	16.0302	12.9158	19.4214	19.8034	24.2055						24.9179	25.2682	61.7446	27.8479	57.9991	24.1573	60.6657	35.4624	46.1848	44.2557	11.2571
	13.9	17.124	21.1997	16.7713	24.0423						25.3511	39.8371	21.6052	33.4327	45.3482	41.5899	50.8694	50.8545	34.0111	36.9428	35.4604
	17.9432	26.6138	19.5226	12.4766	13.711						2.3739	19.6196	43.3691	36.6013	51.1435	41.1925	49.8944	47.7423	59.0248	55.3049	64.6005
	15.6866	27.4904	13.8263	9.2105	16.1747						8.335	45.1919	45.0137	53.0195	47.1147	42.5635	34.4831	55.503	28.704	53.5926	35.3539
	14.4887	20.9383	17.248	10.8836	27.6123						26.2522	32.2061	22.8351	34.346	29.7421	44.7268	26.8192	50.3997	55.0866	41.7228	50.25
	13.8189	10.865	9.5387	15.7847	15.7613						25.978	58.3435	44.507	25.1316	43.938	4.6845	46.9821	32.1725	53.3965	46.2402	58.9328
	18.6198	11.7073	19.3628	19.5217	18.5494						8.9342	28.4968	48.5071	47.4961	52.0524	36.7187	32.1138	61.7442	30.8095	45.527	61.6935
	6.8535	12.7603	15.3638	20.052	8.706						29.0376	48.187	22.3597	46.3057	33.9854	43.611	58.4238	46.0278	58.839	24.7081	51.9093
	3.5903	11.9946	20.276	16.9718	19.9435						27.5349	30.2113	22.4864	19.426	34.274	35.6321	57.1616	60.1593	54.525	55.5686	35.9099
	10.3106	11.1848	21.9416	15.0345	16.4433						35.1553	29.9664	27.4236	27.7075	39.5283	33.1304	39.0328	32.2138	67.6261	59.2908	36.617
	21.2349	10.2507	16.37	13.2661	15.7642						21.8802	44.1271	26.2487	37.1718	40.803	55.5689	38.8793	39.7905	40.0676	63.0095	50.3775
	15.2154	28.4419	22.7076	24.1672	8.5652						21.4969	32.5642	25.2729	32.3979	47.0924	44.6923	42.5251	70.3761	43.991	58.1572	52.2562
	13.4721	15.3523	25.9869	19.7907	29.0725						17.7467	34.4532	25.853	30.8171	43.8106	36.3977	23.4382	54.7706	44.926	40.7456	27.3854
	9.2561	24.3723	19.8192	12.3446	23.4503						98.5411	30.372	43.518	13.3004	63.4061	44.7213	39.178	47.594	42.7902	18.042	33.1234
	15.0704	19.7038	19.4813	12.8236	11.4521						26.1382	35.4489	38.9625	36.7003	53.9238	42.076	47.8084	44.7361	74.0993	54.3778	50.3297
	12.7439	14.1328	21.1492	20.3932	12.1946						22.5785	35.0717	19.7465	36.6374	36.371	49.472	38.6586	54.2672	36.5832	18.3866	26.3059
	17.761	8.72041	14.3816	16.6415	24.7065						19.6181	51.9315	33.1196	35.8394	48.1154	48.9538	42.3208	13.3135	42.0789	58.3865	54.6202
	14.0861	26.7904	8.9483	13.6597	13.4843						44.9579	32.0604	31.0091	54.0478	46.6995	36.041	38.9483	42.6622	50.8626	36.4758	56.9693
	9.0548	17.7944	20.0915	7.5547	10.9968						42.9517	42.0342	45.0936	33.6066	45.6165	46.8149	49.5277	40.002	53.9595	54.5917	40.7717
	16.0812	18.7144	19.038	10.4263	17.7364						12.0415	47.888	49.4637	39.116	47.6839	37.14	30.9135	40.071	46.0332	38.6798	53.1818
	6.2355	17.5578	10.0978	18.2414	11.0779						47.2009	39.3462	34.2632	21.2958	46.023	43.334	35.5644	43.1492	60.2134	46.9519	23.7407
	18.0281	15.1892	20.2478	16.0749	20.3178						26.2064	39.3639	46.8606	49.4288	41.4635	30.0811	36.5344	46.2887	55.7145	34.3084	22.7026
	8.6545	16.4968	21.7091	20.3547	12.9167						18.1043	40.3804	48.2699	34.6453	27.3959	17.3696	36.3762	31.8646	47.8296	56.5283	35.2721
	4.7046	22.1498	15.2368	18.8436	25.8963						13.6727	51.3108	36.1552	46.3472	33.2601	26.571	56.2116	25.1596	22.5762	40.7852	56.8438
	10.2145	13.6917	8.838	15.1283	13.3012						36.8817	43.7321	49.8762	11.927	44.7632	38.5675	29.6672	69.3362	51.7038	34.881	29.39
	20.2582	10.246	22.7948	21.3945	12.4715						47.8204	38.1325	44.8801	20.0415	25.1451	42.396	37.6257	46.3157	34.0097	62.843	50.1721
	16.3317	26.713	21.1769	14.0446	20.7502						30.1228	32.3891	41.2728	34.3321	35.8124	30.4604	45.2266	60.3954	52.0873	47.6539	62.7642
	16.4667	22.8882	26.997	32.3026	20.2868						21.5844	36.5672	40.6892	34.4968	46.8306	47.2792	35.0753	14.1847	52.3874	44.758	42.8749
	23.5623	16.4193	18.3212	23.5749	24.9211						24.8308	42.8467	20.7437	55.5834	38.1621	46.2934	45.5736	32.4662	45.3441	39.0073	63.1759
	13.2613	19.2984	9.5212	19.5681	17.2344						18.9086	32.6416	42.4783	48.5845	43.6773	44.3127	40.9818	63.3848	58.6733	62.6524	38.1054
	12.8198	15.0065	27.5407	9.9298	10.0131						15.4029	32.412	39.9464	38.0527	46.6967	45.1816	26.2569	34.3452	53.2928	56.1066	35.5827
	15.0066	15.1748	9.0132	12.6103	9.1197						14.5821	37.2373	48.3636	15.5577	47.79	43.0129	63.8871	53.0277	38.6194	41.8482	66.0984
	9.1934	12.5807	18.9277	16.3058	1.1897						11.7858	55.5495	46.0289	32.5047	48.6186	31.3322	45.2786	46.7906	32.109	43.5937	47.3582
	16.8615	27.8036	15.3142	18.7402	20.2068						17.5162	39.9568	50.017	38.4479	56.4403	51.9683	69.533	36.6277	33.9288	40.3923	38.3996
	16.593	15.771	19.1301	17.9873	12.5934						22.4707	32.7028	41.8237	39.0027	42.4597	41.3505	34.8783	55.6306	53.6146	46.3494	60.0764
	6.9806	28.5129	18.9952	14.5834	29.9201						10.9691	39.9388	41.4622	28.2339	21.5444	49.1744	58.8647	48.8362	33.2276	0	18.525
	13.9116	11.7083	11.7237	14.7822	21.0556						36.3851	34.2014	56.0765	32.4745	47.8208	34.4889	54.6029	41.5488	48.0854	52.1861	55.1822
	14.1096	15.4475	8.8454	10.8597	13.6342							43.4768	53.0599	18.1276	36.4978	49.7693	39.9619	39.7644	59.5568	67.6681	52.3697
	11.6901	17.3202	16.254	15.285	6.4418							30.2161	14.9017	28.5557	31.9877	44.0754	61.1825	21.96	54.0153	54.9201	39.6706
	10.9414	5.19278	16.4294	26.4779	22.4366							52.0499	28.4996	18.891	25.3402	40.0678	35.3786	57.6479	36.6329	29.8456	40.5698
	5.8611	22.5313	21.3622	19.0335	16.9302							24.7548	35.7583	36.2564	35.5183	39.2755	57.3771	50.7828	72.986	44.5435	36.2187
	17.3179	11.271	20.5038	16.335	23.5734							56.1611	25.8637	38.1395	40.919	49.9019	39.733	41.025	59.099	43.1286	66.679
	15.2082	15.6891	21.9028	6.6594	7.9255							33.6148	33.4344	33.3271	53.7793	39.2342	24.3977	38.9097	28.9432	46.7342	30.4843
	13.8269	19.3962	19.8615	12.4333	22.1615							45.0473	18.9901	42.7201	34.5376	46.0227	29.6248	42.7253	56.9631	67.5839	70.4794
	24.0014	16.4552	14.0961	10.4352	19.4991							52.4985	41.861	25.8995	59.7789	35.884	50.4105	68.3235	54.0973	56.3488	59.2877
	13.393	15.3897	15.3947	8.114	15.0478							33.8207	26.5425	28.2551	47.2522	59.7294	57.3821	60.0354	63.3834	51.7284	48.8377
	14.2439	23.1292	17.9325	12.427	16.6101							55.1281	45.8214	33.4575	26.2761	26.1746	27.2446	69.464	67.3814	37.1275	49.1675
	14.1615	27.4622	16.5303	15.0732	19.5218							50.8258	28.937	31.6021	39.186	58.998	27.0349	77.6952	29.8506	38.9819	24.9718
	7.2481	27.1816	14.0451	5.8121	12.733							40.8449	54.3986	36.0446	61.7207	47.8754	52.8722	57.4411	18.0304	29.8712	51.207
	11.0122	29.2618	14.1762	18.0183	16.7551							35.1897	25.5122	35.5322	30.3427	36.252	64.7245	37.061	19.8319	56.6792	27.1605
	14.764	12.1108	22.5081	7.5007	17.7428							34.6085	48.22	23.2365	35.3826	49.8471	39.115	50.4542	51.0787	49.9688	40.7325
	11.0252	16.5085	17.1688	7.346	21.6784							44.5025	31.6981	32.6271	44.7431	43.7508	47.8416	30.3244	60.4196	43.4205	61.4062
	19.1366	21.1214	10.4294	13.4975	19.5741							43.0589	34.1618	33.9723	44.4054	49.4578	52.7051	24.2932	31.2944	53.6003	52.9803
	14.3587	22.5051	13.4784	14.0997	10.5681							30.955	28.9013	43.3965	38.5469	36.4144	56.9723	69.1868	63.1527	39.8899	62.7859
	17.6194	14.816	14.2386	24.316	13.0876							23.2867	38.9831	27.8168	43.1939	33.9969	47.2252	43.5436	37.5577	65.8679	47.7382
	15.1641	22.1441	18.5424	19.389	28.7881							41.4096	24.2333	26.9654	39.0735	57.3119	64.8155	61.1797	48.4954	39.9051	44.0041
	17.616	31.3948	19.0444	10.7177	13.0308							52.832	27.7302	40.8133	39.3148	39.1224	38.8775	40.9665	64.5747	62.4512	60.4885
	17.5644	14.8014	13.4228	14.5809	15.5914							32.2434	30.6568	52.6204	39.9037	53.7876	51.3062	43.8783	46.6177	43.8947	74.9475
	12.3124	18.4723	23.8908	15.6318	23.4652							28.8355	20.7241	28.7734	35.6862	51.3726	44.734	52.653	63.4006	26.1499	40.1692
	16.2584	20.7969	24.3	20.9025	11.895							44.4737	48.6476	37.3241	41.4905	37.2939	42.207	56.4791	38.7559	53.6121	19.7669
	18.1154	10.8702	5.7708	8.6779	12.2512							49.8673	37.4415	26.4191	50.4103	54.8912	30.3103	49.2911	58.9239	54.9884	39.6733
	7.7724	23.3637	12.6049	17.1761	17.0488							45.8304	31.4023	35.7217	37.7136	35.8134	42.1345	66.5234	47.8484	37.2888	48.3151
	22.1435	12.6484	11.4619	8.3156	13.9488							25.5934	33.2901	48.0325	43.6973	53.525	42.0071	30.7148	29.9803	60.3879	25.7759
	12.2632	14.6145	18.796	9.6432	15.1271							50.8448	44.1613	29.0481	29.1628	38.9681	25.9094	53.4416	45.7186	29.5708	48.3918
	12.864	14.1405	12.2859	10.5469	12.8556							34.5479	31.0072	33.9913	53.4966	22.7692	38.9236	45.6117	22.2771	33.2504	59.8372
	18.7464	18.8306	21.1961	18.9947	15.6045							41.9634	57.4365	36.0394	47.0345	34.5665	32.0601	41.4658	43.5731	35.8349	53.3046
	17.8038	12.724	20.5687	18.5625	17.9943							33.8142	43.7205	39.3285	47.5077	37.7893	42.625	43.7906	46.8296	46.6818	46.5318
	15.3582	17.6287	15.5112	29.7819	20.9959							44.5991	46.0788	40.7887	40.0193	45.3349	53.0475	45.1722	41.5515	31.9582	47.6921
	14.7781	31.6286	13.5921	19.9882	20.6225							54.5871	66.5659	33.1052	52.0041	63.209	44.0249	51.9832	36.4925	60.0256	36.5996
	17.2966	18.3286	14.7507	23.247	9.2568							27.3338	38.3399	35.8231	41.8266	25.8802	45.5914	22.8981	33.7378	42.9692	22.8312
	12.0797	25.2457	13.0232	17.2384	11.556							45.0822	41.967	22.3675	42.6009	43.7319	48.8777	65.4028	65.7269	71.1572	29.7896
	16.4368	25.6201	14.4267	18.2697	7.2506							35.3129	22.1473	38.2056	52.5174	43.6897	42.4646	49.2677	66.4335	46.212	54.6768
	12.0364	28.2164	25.607	22.686	11.2419							40.2301	50.2669	27.4285	41.2068	49.2945	50.2695	0	44.8489	44.4684	61.862
	7.871	22.7331	22.3743	16.4619	14.2981							44.3121	40.1288	51.1835	52.7635	43.3729	32.195	28.0842	41.5446	63.8319	71.994
	13.1618	15.9035	5.3864	20.1919	19.2176							0	22.7293	35.8833	36.8325	36.4056	25.0652	46.9093	45.3693	61.9928	46.1307
	13.4856	14.6929	11.8226	15.4922	11.7601							47.9245	42.1357	28.5919	29.158	49.3933	47.4584	63.3304	43.0365	64.8927	43.178
	8.5861	27.6915	13.6882	28.3948	12.6158							43.9223	44.1581	42.1362	60.0661	44.6201	48.4436	43.8204	65.3715	56.4573	55.2475
	12.0052	7.96741	23.656	20.7623	21.7615							31.0181	35.7924	54.8441	43.0396	37.3926	64.5282	34.5921	49.5	51.5403	59.725
	11.6908	10.7967	16.4599	18.1078	13.902							42.0682	32.6202	36.1924	43.5514	54.4358	56.052	34.129	42.6994	62.4601	46.5492
	17.9514	19.494	11.8163	13.6714	14.7207							35.0989	41.4615	19.3465	43.039	33.261	73.9651	24.2738	54.3239	33.6073	59.1312
	27.7093	10.3955	17.4157	16.3556	13.4609							20.0542	29.8468	55.9669	43.0457	41.2731	51.9625	25.6775	41.6235	75.8425	40.9999
	12.7027	18.7274	17.5244	30.9701	12.0424							39.4818	41.2981	23.68	34.1019	54.3627	30.402	39.6256	36.1987	61.2584	46.7638
	16.7751	15.4006	14.922	23.7153	8.9943							30.5481	57.9699	29.4157	36.1185	52.3424	61.4201	77.9873	49.932	53.7302	44.8555
	24.9428	18.2652	14.3109	13.5075	23.4609							50.8327	11.8761	40.0174	50.7434	41.3025	46.2299	34.0495	65.6567	50.0682	16.8802
	12.8977	23.0667	12.7593	11.522	13.1882							43.655	55.0866	31.8526	52.938	56.4698	27.7207	33.7288	45.0858	20.2437	51.522
	13.1939	12.3538	13.3206	11.2431	19.5013							39.8711	44.523	67.4965	7.7641	36.1378	36.3747	71.796	48.6348	55.0554	68.0641
	13.1011	14.0989	20.2842	14.5542	26.1061							49.4229	29.1322	38.2243	14.2767	67.2101	50.5318	61.5641	7.527	52.611	38.4779
	20.9354	16.743	12.3085	13.6325	17.1215							50.5987	40.5925	44.0275	53.5837	46.6004	37.4865	42.1335	76.8786	62.3182	31.2696
	8.0996	19.8386	15.5277	13.998	29.014							36.4601	33.7038	34.9243	34.5913	37.5249	44.4701	41.0138	44.4668	54.3406	43.9316
	20.6689	20.5081	16.1171	19.6629	16.9383							46.0883	29.2229	30.529	48.0789	43.5578	43.4323	57.3384	58.3648	26.5293	59.8592
	20.1855	18.8159	13.882	26.7509	13.5529							39.4151	64.7345	46.7225	37.7727	37.6098	24.0586	59.9693	52.4587	50.4924	26.9145
	11.9558	15.0242	19.1762	11.5797	16.8422							40.8972	55.3632	43.1375	48.5007	51.3292	48.547	72.2275	56.4143	60.1877	57.1723
	12.8845	19.4003	14.6408	18.2619	13.2498							45.1454	40.1277	50.0235	28.934	36.2734	51.0249	44.0779	34.3574	35.4533	69.5134
	6.1374	18.2094	21.1438	18.3607	9.4811							33.3141	35.3398	42.1194	43.2846	43.3952	42.3644	58.5248	65.6555	27.7546	3.4766
	16.9277	13.747	8.0927	11.2228	17.3586							42.4194	26.9462	33.1826	32.4245	58.0805	45.7313	40.0766	68.258	22.7378	56.6053
	12.3278	19.0574	11.7589	24.9561	12.5038							33.112	56.8759	41.5114	26.1045	11.9727	44.6842	52.7288	45.1014	17.2352	63.044
	15.0658	18.4118	11.8957	5.1709	15.4565							51.5817	45.5697	45.3084	28.5113	28.0099	42.4091	33.3862	27.9649	46.9194	29.9808
	15.9142	24.8072	8.9271	14.5635	10.8738							44.5298	34.7523	15.8098	35.8762	51.7997	53.0385	59.5116	36.9416	37.7944	40.7314
	11.653	23.3914	24.7155	13.1423	20.8018							34.5892	27.7432	38.5317	42.6739	27.3571	40.4212	39.4882	26.3087	67.5106	69.151
	10.4006	20.9714	21.7791	13.1839	17.909							42.6121	40.8577	23.5497	33.0198	19.7989	38.9164	24.2684	64.109	26.0437	49.1473
	25.569	10.9159	17.3007	21.1326	23.3962							47.118	20.921	41.4105	40.2245	54.5122	35.2075	56.7156	54.4409	51.9588	58.9351
	18.4424	12.7187	27.3684	14.4917	7.063							37.3281	31.8033	33.6549	50.1279	26.425	49.7806	56.7616	55.0221	59.0491	54.439
	21.342	21.1722	10.8579	16.6036	16.5649							32.8524	27.4502	44.2571	53.8165	66.3519	41.5284	44.6581	52.3983	33.4335	65.6354
	14.116	17.2358	14.9388	22.334	21.4087							46.0662	43.6725	15.3043	42.7536	52.2087	40.7823	79.0212	41.9885	23.6347	68.9484
	20.5807	18.882	21.6721	19.7942	12.8658							30.9672	36.5973	18.8699	32.8838	31.6807	63.065	61.2376	38.7665	58.8462	49.7536
	12.4739	9.344	18.9216	18.318	8.7684							42.0195	46.1347	32.0959	21.6349	18.8679	54.4609	75.297	61.95	44.6534	53.9049
	15.4218	13.8738	19.1566	4.1612	17.5913							33.5627	34.6639	41.2336	44.9683	32.5866	56.9121	60.009	54.4592	49.9501	44.7467
	14.236	30.7977	10.3199	20.5052	20.6614							47.0594	33.6251	38.9948	26.5992	22.4902	36.8495	66.4016	51.8711	60.3688	36.1672
	13.1773	29.5424	14.5262	21.5472	16.111							33.7368	48.2007	30.9552	41.1035	35.2559	44.3334	47.5723	49.715	64.4376	39.0698
	11.9146	15.3159	20.9412	13.3097	15.4607							29.1642	44.8311	26.5475	32.2069	37.8552	31.7918	42.6874	28.803	65.7924	55.2974
	14.2157	18.9226	21.7527	19.4191	14.3288							39.7842	41.9621	35.9449	47.1963	29.4166	55.2553	28.8267	34.0329	33.1691	40.171
	16.2574	15.5275	20.6508	12.0834	17.9337							47.8434	37.7928	15.6631	45.4989	34.452	38.2134	44.8879	39.1493	49.832	40.1251
	17.7824	25.9349	19.441	16.315	20.8917							36.9824	24.3217	14.6016	33.8905	46.2642	59.0015	48.1232	19.3689	44.0155	46.0662
	13.3641	24.5558	15.6052	18.8841	17.6905							60.7905	36.274	21.0479	14.9306	64.8176	48.6271	59.7988	52.7478	56.0338	25.8724
	20.9024	14.5757	17.7435	12.7104	31.0807							36.6448	34.1175	37.7438	35.5654	28.6213	47.2079	45.2746	21.4826	56.1888	38.2636
	9.9739	13.4128	23.2516	9.3249	12.9957							44.4055	18.9123	37.5078	40.4704	39.404	42.6772	52.1252	29.6468	52.1718	66.7144
	11.7934	20.5892	16.1711	25.2176	12.4037							24.8737	34.6716	25.8077	30.4058	43.6601	53.0649	44.3155	44.3432	31.4713	43.895
	8.6216	12.6557	13.1035	12.9539	23.4823							35.7524	37.212	29.5739	26.9067	42.7163	34.3672	21.1623	36.4564	45.8291	46.3533
	11.095	8.39639	15.1157	15.6347	20.2091							39.858	33.0083	26.4827	51.2441	35.6354	59.9503	47.646	52.7359	57.9432	66.785
	11.5745	25.1234	18.9528	12.3998	17.7764							34.5779	35.749	39.9291	32.2135	67.1162	48.7731	40.5167	33.4319	54.4417	26.596
	17.3681	12.9058	15.327	9.4685	12.1002							31.042	44.125	35.6345	44.4416	39.4933	66.7721	50.5457	35.4259	69.9088	36.0031
	13.9274	19.4704	24.5881	15.3122	16.6985							48.2387	29.0279	45.6525	49.3563	25.6286	39.2034	55.6874	61.9385	48.6851	34.1804
	14.3052	23.9098	13.5042	21.0193	13.6669							36.8879	37.0838	16.1672	50.1712	49.2392	33.0423	38.3697	65.4502	41.6209	31.84
	18.4983	27.5391	15.7812	10.9476	20.7502							54.19	42.3799	21.3758	42.9272	31.3601	62.1484	48.8109	58.1457	74.6632	12.006
	20.8356	18.9764	13.8394	17.0758	19.0454							41.685	36.2195	48.4671	47.2156	56.1677	19.0956	42.5765	55.0199	56.743	29.3826
	8.9999	16.8131	11.7961	15.3537	31.1397							34.4071	26.4631	28.5174	59.7021	31.1892	59.6907	53.7038	68.3254	33.2053	52.0409
	19.2741	14.2251	21.4995	8.3945	9.0619							45.2144	28.1435	42.8915	38.6017	39.9027	22.5295	54.3731	54.2186	37.7638	46.3095
	15.8793	11.1527	23.6825	16.2633	12.161							37.145	40.5135	56.6887	46.34	38.3455	22.3065	54.7752	62.8152	45.1989	37.8579
	15.4454	23.358	12.4417	12.9034	7.4074							29.4917	27.1351	30.6926	47.2056	18.3195	11.915	47.2801	41.8984	41.85	61.6167
	3.9443	13.0678	18.1352	12.7133	15.9018							38.5281	31.4444	34.2753	39.0878	37.2052	47.356	53.8288	45.4306	37.6692	41.7419
	5.9751	17.7456	14.5925	14.9983	2.899							61.0473	20.7709	39.6229	39.1805	50.525	52.9999	38.2824	30.673	55.0792	51.8244
	20.8621	23.1488	18.7531	14.0886	9.5599							32.1494	36.8738	23.3601	33.3959	28.6568	31.7162	45.0387	41.5482	59.6307	44.5078
	15.7916	12.0799	17.0726	12.661	8.5297							31.5569	21.1785	38.3401	53.5325	32.0886	38.9604	41.2457	75.826	57.6153	35.8399
	14.9603	9.55112	21.6464	25.7132	21.5669							42.3652	19.8646	24.3591	45.5472	26.5213	39.6876	59.3604	41.9905	50.1495	54.1677
	13.0062	18.468	14.4889	19.3419	14.8784							31.9942	49.4709	27.9551	37.5365	34.1991	45.2449	67.559	44.4879	51.8604	54.0764
	6.0046	26.9841	19.5613	19.4496	17.354							35.5357	32.2594	37.0429	36.9046	54.8624	54.2745	53.8705	42.0044	49.3515	58.4108
	11.5724	20.5082	22.2928	22.4449	16.7473							48.1263	32.7384	48.9029	51.3078	28.4323	36.0737	28.8735	64.0046	36.934	28.3246
	17.2651	24.2443	14.8365	17.7327	19.5601							26.9961	42.4636	36.3367	30.5706	41.9491	53.9025	26.8609	58.7275	47.7478	16.0826
	14.8077	21.4666	22.4299	7.8653	21.9454							43.24	22.3541	47.4075	46.7668	51.8686	23.0756	36.3448	21.7822	46.5658	40.8462
	12.3728	15.9387	9.7878	13.3185	13.2249							42.8854	35.4703	39.411	31.5538	52.1866	24.765	26.1247	69.6926	25.168	36.037
	12.1574	22.9118	13.2559	17.5393	19.5119							47.8561	24.0748	31.0707	48.705	37.5973	27.8626	57.6096	42.4408	0	34.3119
	21.539	6.67831	12.7226	14.2286	14.4318							41.3905	36.8842	25.5143	62.1842	42.0481	19.1669	46.377	58.8335	39.6341	53.202
	13.044	15.364	22.3947	17.1998	16.6331							48.8597	36.8387	33.8012	45.4312	41.0463	54.0498	65.9702	40.6442	43.1826	66.7062
	15.614	16.7328	13.1059	15.6328	13.977							43.019	44.097	45.8596	45.6015	33.1193	63.7928	51.4761	38.2834	44.2271	42.2694
	12.0664	19.7765	8.175	9.6243	13.2207							48.538	50.3608	27.3716	18.3685	44.5174	54.2057	50.4378	33.0491	21.399	40.4007
	9.8829	17.2515	17.4989	10.5494	19.6982							39.7481	46.4888	52.0391	33.4273	46.9173	54.2006	56.6764	46.0083	55.8321	50.6551
	18.7832	12.1066	15.6187	14.0698	13.6674							39.528	29.8087	46.072	38.1662	42.2	25.0062	54.5261	39.8914	74.5237	48.843
	5.8492	20.9797	12.6838	18.1891	19.8654							45.368	37.2694	33.1472	28.8188	42.9043	32.7752	34.0836	69.6153	50.2541	43.4911
	15.4624	29.4248	17.3557	15.4481	16.3059							51.0411	20.9106	27.5928	44.1494	36.7751	41.4476	37.9288	67.393	46.5925	47.0135
	13.9966	7.29212	13.6573	13.7879	24.609							18.5237	42.9283	32.094	35.2159	47.1475	64.6592	54.4416	37.2941	18.238	10.2996
	18.3109	15.747	19.8927	9.5795	12.1086							38.4489	25.144	22.1906	42.5789	33.2134	47.9354	31.7334	19.5848	37.0159	34.1504
	13.4805	12.1561	25.1502	14.9645	13.771							49.0757	21.0084	29.4727	54.1118	36.3536	56.7596	41.9643	56.3181	56.7593	37.7923
	12.8552	11.67	11.3233	14.6294	7.7359							45.6267	24.398	42.5685	49.5859	40.1398	61.9843	40.432	35.4179	63.2783	34.4812
	14.954	16.9012	9.8539	9.4216	11.6816							24.9	47.6043	39.4752	29.4907	63.3741	50.2694	52.1959	61.911	54.742	56.5014
	8.0233	28.9833	23.4639	28.0816	12.4866							35.023	39.0699	46.015	55.823	26.2722	42.1805	54.5567	39.2903	44.903	44.549
	13.2118	19.2485	20.1711	22.6541	10.9171							48.8831	43.294	39.8971	47.2363	29.4341	43.3953	55.6833	64.5374	47.3599	45.3781
	12.552	17.9555	17.293	24.9847	22.5542							37.14	44.1307	34.9543	37.9102	59.5066	43.1659	57.6451	34.8908	54.9237	56.0643
	11.6364	18.1423	26.0809	14.7381	18.3943							25.4925	27.4968	38.8894	35.856	26.7356	52.9745	41.505	72.4507	69.9238	41.2368
	13.4876	14.6165	6.5887	18.3726	17.5392							24.551	23.5055	31.9199	37.5835	40.5461	28.9646	36.8021	46.9832	40.9995	64.8059
	17.6914	19.9161	13.791	14.0063	11.1594							32.7955	44.3212	45.776	47.9634	41.5514	29.5757	68.2472	55.8607	59.9158	49.0023
	9.843	8.07756	11.0641	13.9164	15.493							40.3188	50.8847	56.9128	45.5289	36.5643	52.8825	51.6225	29.2427	0	27.9306
	11.3812	11.2618	16.6155	17.3932	19.4217							50.2628	54.2992	35.4623	40.7984	41.0272	37.5851	55.9849	47.638	52.1957	32.6574
	16.7356	16.9747	16.7181	16.3399	22.0346							40.2762	31.0202	43.3101	51.7336	28.5937	47.3219	37.578	57.0164	47.9309	56.2623
	3.9605	8.99771	17.0652	11.6022	18.1439							43.6689	49.1197	31.1316	45.0424	21.3806	36.025	50.8957	58.2115	49.9267	38.8842
	8.9817	19.4834	15.8127	15.194	11.2218							17.0862	37.4215	24.5535	35.4314	58.5156	52.2216	25.21	27.3715	33.9105	37.8009
	14.6847	21.6233	25.6145	16.5199	13.2088							44.1562	25.82	40.4441	36.0504	58.2324	31.3037	60.5781	67.6141	33.4366	62.264
	17.433	22.2446	20.0637	16.6256	24.3744							35.6057	25.1184	13.5134	61.2308	39.7769	53.815	65.857	70.2533	61.978	33.8424
	14.5683	14.2676	15.1509	12.3533	12.0225							58.0613	34.1621	37.0124	37.6905	31.9994	28.0072	73.36	44.2128	35.2707	44.1372
	20.3693	27.752	14.7449	19.8841	10.3299							45.5889	34.9028	39.3095	48.4835	57.3799	51.7507	55.6004	47.7167	67.1606	54.2352
	18.4759	17.0955	15.4415	13.7553	18.0686							18.3054	35.6108	54.3176	18.8356	42.5738	55.924	66.2805	59.8631	48.3868	18.2462
	6.7359	28.241	15.1204	21.7786	13.9609							48.3243	29.6898	20.3143	27.9876	50.9274	42.446	63.5313	63.3801	75.0045	51.0179
	22.5501	16.9256	14.7662	10.809	17.261							33.9529	37.7393	38.6731	46.2912	43.624	39.9172	32.1222	50.281	55.9806	49.4368
	9.813	17.1136	11.2439	11.4297	10.9839							51.1864	30.8334	46.9593	49.5976	34.676	61.2066	53.31	43.85	60.7151	56.0118
	9.3325	18.9791	15.4148	20.9024	13.0916							41.5625	42.092	26.0616	39.7208	35.4815	55.7187	49.809	41.6229	60.9174	66.3669
	16.2468	15.3128	19.7255	20.0957	12.9541							35.066	36.1546	32.0578	40.5071	24.8474	37.3185	75.4735	51.855	59.785	37.4558
	17.3464	17.6182	10.9083	15.1628	18.8921							39.6366	42.751	45.9579	40.6061	32.7118	38.3798	40.0264	52.8215	37.6818	43.8604
	10.8746	25.9943	18.1946	12.9946	17.6213							44.0457	42.2589	23.7921	28.4478	22.1841	30.8105	48.3656	27.9293	48.5337	47.8504
	10.0631	16.8505	13.3318	20.1764	8.7541							42.6853	35.1974	36.4937	30.0749	30.793	50.6594	50.2174	55.5324	60.4109	70.2521
	13.9562	21.9557	10.6898	16.0626	15.3189							35.5555	47.3334	48.3251	26.2517	39.4715	71.9093	32.6546	34.4098	59.8528	48.5803
	7.739	24.5165	20.7267	23.3483	22.7362							35.2419	28.3019	11.9208	40.1752	38.7183	21.8879	63.8403	38.0916	28.2432	64.6916
	12.4478	15.2298	13.2609	7.2206	13.1638							52.4607	35.8976	30.185	49.7074	33.834	61.1999	47.4494	70.359	36.3431	73.5447
	12.741	11.4176	14.3643	8.0265	17.8062							51.4842	30.9094	53.0685	43.0351	29.881	26.1006	60.9876	66.0179	27.8721	37.2675
	12.7176	29.3037	15.032	10.9395	20.7056							33.3053	44.4918	34.7461	57.7441	50.963	32.1121	46.7208	60.4135	31.3351	48.2403
	21.7214	18.6262	9.202	12.753	15.046							40.0514	32.2469	44.8614	33.8541	72.3051	57.8629	60.2064	46.049	27.0816	41.231
	19.3991	15.9584	19.2078	13.3988	13.7624							45.5688	38.2857	25.6895	43.9161	40.3349	34.7589	37.2848	35.3255	40.1221	72.6611
	20.5146	15.5033	14.039	10.967	13.3409							50.9273	29.9745	36.1112	40.2656	41.4083	29.0757	55.1618	31.7402	41.0856	65.2554
	15.8908	16.1734	17.2192	17.5513	13.1295							26.9358	39.1641	24.1517	47.2835	34.4096	37.9664	52.1332	40.3269	26.6904	42.4509
	13.9093	22.3616	20.5593	25.7764	15.7184							36.0532	50.2176	38.9486	51.9413	48.8152	47.9948	55.8879	52.9916	67.6262	36.355
	8.2468	11.3047	30.0217	12.7337	16.5535							30.2465	47.108	19.3417	52.6799	50.5021	36.4324	50.8422	62.1009	44.0289	61.6344
	11.1492	27.9074	16.1429	18.6484	16.113							42.6376	30.0203	52.4691	35.0671	38.3035	14.7331	57.8529	60.2486	24.8833	23.3341
	8.672	16.5115	13.101	31.023	12.8258							48.2846	49.1558	33.3989	47.7177	47.3777	37.0496	29.4176	59.073	32.731	30.6474
	12.1955	24.1292	12.5641	17.5359	17.7551							49.8042	19.4268	63.2714	48.5066	20.2314	29.3999	70.6505	54.2092	46.4047	59.3042
	22.7524	24.7635	23.7747	12.9125	7.3209							35.8157	38.0018	34.8148	34.3441	39.9046	41.7333	27.7748	41.6771	50.2884	26.7262
	15.2552	10.0829	11.2782	17.0671	5.8791							43.5348	16.5796	44.172	44.2438	37.9867	57.6473	52.9861	35.9967	53.7903	37.9252
	18.7247	18.5994	23.9607	16.898	12.4031							42.9082	35.5453	51.4	43.5827	53.357	46.006	42.5727	39.836	68.2027	47.6637
	18.2524	17.6085	19.4041	28.1212	22.0613							29.3593	48.9235	38.3006	30.7185	31.5455	42.9803	55.5714	46.0674	71.8287	64.5046
	9.7846	30.4263	19.7733	10.6979	13.864							39.5165	16.2907	43.8681	10.7501	35.5313	38.6149	67.4977	74.6089	50.0502	30.5905
	17.6612	22.9177	20.604	12.9607	18.5284							49.5309	20.3187	12.4759	45.7415	42.6008	60.8566	50.7899	29.4231	66.852	44.7244
	18.6034	18.1088	11.9709	8.1927	9.0675							36.1787	21.3034	41.272	47.4334	44.8839	56.7547	33.0169	53.7424	62.1399	51.2915
	18.1483	22.551	26.8076	11.9416	10.519							36.1504	39.3519	37.9168	47.4072	41.0426	73.0375	53.0263	62.9191	33.1466	46.8796
	7.9511	19.7589	15.6637	20.0637	14.4747							46.6787	30.2363	33.3931	38.0405	46.974	30.8771	46.5007	60.7632	55.7856	59.8116
	16.9009	23.1986	18.9779	20.1763	8.4945							29.5439	35.0693	30.3827	58.6883	39.939	45.6838	71.4613	37.835	53.8447	38.6266
	13.7884	31.5314	9.5526	19.9373	12.9603							33.7022	53.2279	21.93	43.1111	47.1353	60.8081	32.9838	58.0411	41.873	46.2504
	24.0427	35.5965	10.9168	11.5901	10.7787							34.7867	60.0023	37.2133	36.0163	23.2173	27.6041	36.6917	22.5824	42.916	59.6239
	14.4003	16.2428	13.1855	12.9459	7.657							57.0283	34.7492	43.6589	50.2527	49.0453	60.3103	34.7182	57.9596	13.7766	37.6417
	17.4964	23.0864	24.311	14.199	15.5463							44.8661	28.6436	29.6979	24.0259	67.6793	31.509	27.2297	61.7509	66.0139	57.4763
	10.5192	13.0818	26.3525	5.4961	17.8395							45.3326	28.2951	49.8343	33.0116	14.8902	36.1784	41.8261	43.3872	51.6285	27.284
	8.3326	23.1779	19.4665	36.6599	26.5947							58.3606	30.9155	25.6436	38.0822	39.9326	35.7705	36.6978	43.8123	65.7614	25.5624
	19.712	6.47004	10.9654	9.2164	20.4123							30.4802	31.2704	47.862	45.3769	43.2454	70.0723	48.9166	19.7894	48.6029	47.1525
	9.488	12.9496	3.6595	12.2492	15.374							61.5397	45.5115	31.4711	34.7878	36.9776	36.9436	29.6259	43.2701	52.2339	60.1536
	13.8368	11.3236	23.2461	13.1837	12.3578							42.8717	24.3381	34.9941	56.1738	59.2115	58.9095	61.5727	60.8994	58.6744	29.4989
	17.3868	9.08271	15.3761	7.9666	12.3036							48.2533	44.4657	42.0038	51.9596	31.7251	40.9634	56.2005	39.5827	42.5013	50.0191
	9.4361	15.9333	12.4349	17.3461	26.1728							32.7102	38.7273	39.9899	44.6654	31.1938	33.6938	58.7551	59.5979	51.7607	48.4478
	8.1715	26.2325	17.0306	12.9819	9.0903							35.6644	43.3009	27.4378	43.8901	38.1111	37.5922	38.2264	65.9998	53.2964	61.7316
	24.5737	22.3339	17.9015	12.2454	12.6554							41.6253	32.8287	44.1142	46.2071	43.9082	32.2021	58.9586	60.0009	42.0623	28.5101
	16.834	17.3306	27.5853	8.0283	30.7749							42.1461	31.3042	48.6301	15.5042	53.2284	50.096	29.3253	65.3823	63.4671	2.2523
	12.9625	11.2879	21.5153	3.8742	17.99							43.5037	34.5172	32.3013	32.077	37.3225	40.3419	51.7219	45.3225	43.8218	26.0544
	11.1199	11.2769	14.2286	18.6936	14.0676							21.6607	31.6168	25.2107	45.9362	41.4337	53.7642	62.7171	53.7622	50.7521	55.8111
	8.8173	28.74	17.3868	20.7206	12.8181							29.8097	23.3878	36.871	47.6779	32.093	33.1531	47.1055	50.3564	69.3876	33.1132
	8.8781	22.326	18.1338	13.0782	16.7268							47.5222	48.2638	29.3127	44.6979	17.397	38.6135	54.8131	37.4737	33.915	49.1205
	14.3623	18.3355	11.386	10.2407	6.7504							49.7131	30.5912	32.775	47.2916	52.0389	31.1599	41.401	17.0775	28.0148	71.2143
	22.2911	15.2382	23.7369	13.6583	8.0756							51.3234	38.9982	35.1439	49.0432	53.8467	51.7388	66.5955	20.5434	51.019	46.9825
	9.271	8.81269	19.2675	20.9488	18.7673							39.955	23.0334	33.2516	47.5284	54.5643	36.3639	36.6779	32.811	75.2734	70.2338
	22.0027	20.9142	19.8666	17.8046	14.474							42.9558	48.5342	28.8278	41.0191	23.1959	69.1465	55.0666	64.3176	57.1651	51.7441
	10.139	15.6641	17.7193	11.409	34.7545							39.9148	31.704	27.9047	36.2315	24.289	27.6759	34.7092	38.6034	24.466	40.3071
	17.0733	12.4792	16.0188	11.0178	20.3696							40.3468	45.8454	52.972	46.9789	48.8537	55.5044	28.3594	67.2958	53.0839	42.4218
	4.6939	21.3296	7.9173	10.0912	18.057							51.9615	38.5283	48.341	46.2651	33.2704	51.055	74.5959	54.4791	44.332	57.2311
	13.5542	11.1084	13.1551	14.0756	6.2226							22.6712	25.8167	31.211	52.6667	55.2978	46.5614	73.211	63.3563	52.8577	26.8142
	17.8716	12.1479	19.2874	16.168	4.9032							32.0336	42.8574	37.8035	37.4233	50.5689	61.1201	54.9368	55.2211	56.6434	24.0918
	6.9355	12.7153	18.4867	10.33	8.3393							44.7672	29.3874	29.0851	51.5735	47.9115	39.0115	41.7555	36.7018	61.7475	43.3121
	13.6968	15.1992	16.2467	15.9883	13.615							44.4605	25.3691	28.3238	41.9705	35.6544	26.4178	51.6685	41.7933	66.7296	41.1767
	14.9134	11.7439	13.1419	11.7796	14.5274							12.3512	22.2018	6.4014	24.7235	30.2887	50.2643	52.2365	45.3937	35.3971	38.3603
	16.1376	20.6387	21.6652	14.9525	8.1779							29.3494	36.7351	33.2988	26.8623	48.5761	49.2583	61.022	20.2644	54.761	52.2582
	12.3764	23.4113	3.5485	13.9132	22.8531							33.9127	32.0309	45.2999	39.4747	43.3724	38.9243	63.1941	36.3923	52.8307	58.7524
	13.3374	22.7972	22.3689	20.6821	25.2353							25.9817	44.048	43.003	47.7103	53.2225	22.2412	53.7317	53.7035	34.9721	40.8677
	16.5673	11.4393	11.3809	14.604	19.9379							43.9934	35.7485	26.2623	45.6683	34.0595	38.4211	31.5134	60.0858	49.5854	24.7356
	23.8207	16.6448	19.8647	16.0634	20.3956							41.5349	41.4346	38.6952	16.6519	33.6037	18.4237	29.1733	62.2204	41.3635	48.2268
	10.1065	24.5654	11.9813	22.5739	12.4625							49.354	20.5967	30.8334	53.1482	48.0118	47.3586	45.7462	56.8728	59.7125	15.2756
	12.2994	12.8585	20.925	8.4347	19.1848							41.0968	32.4885	36.1706	44.6517	41.9951	51.758	61.2158	31.6608	51.8511	39.2615
	21.4234	7.09853	12.4491	17.6209	23.0384							31.8662	67.5736	40.0064	27.1607	42.2831	61.8269	69.5222	55.909	58.6485	35.0202
	19.4593	7.57925	14.7179	19.4152	19.2538							37.2693	31.9331	29.871	20.9647	44.8064	30.3531	80.0051	35.8201	49.4045	37.6432
	8.8546	19.1401	10.5682	13.3116	19.6689							45.6384	35.8738	36.5463	39.2521	51.8911	33.9001	24.1104	52.9469	68.5114	35.2299
	19.74	33.5542	21.975	10.0653	11.2704							36.5652	19.1487	45.5005	50.5996	37.3315	29.8583	44.9324	41.5761	26.4039	63.9736
	13.2491	16.0775	20.7932	13.6567	10.3111							20.0057	31.0837	37.3278	30.8593	35.6729	70.1901	72.7247	54.6885	66.2947	47.0813
	8.2148	18.777	22.7052	18.624	12.0917							38.8795	24.5107	34.7087	57.951	30.7015	57.2704	54.7757	20.9748	30.7571	75.3097
	12.9715	22.7362	14.8499	21.3875	21.3021							33.0593	30.6895	28.5157	46.7929	39.9339	36.533	24.633	42.0166	58.7244	64.5042
	16.9605	23.5628	20.1159	14.4339	9.5516							54.3887	47.0985	43.2941	48.1661	34.6341	24.3426	35.4773	57.6244	31.4692	14.1816
	7.3793	11.5037	12.1456	17.0044	9.3721							37.2633	23.4796	53.6608	42.7805	43.3481	80.8269	29.852	35.984	31.7171	32.2214
	11.4259	18.8984	10.6734	17.2673	18.334							46.9195	29.7061	39.6682	51.9988	43.396	47.3637	44.884	42.462	57.4699	55.8284
	5.4572	15.3476	7.2649	20.5456	21.2775							50.2939	38.0498	22.3579	28.7899	34.7531	49.58	61.7689	20.8241	57.2674	45.7381
	14.0358	24.4714	22.5457	6.5515	10.8497							43.7679	33.3124	48.2649	38.6461	48.1469	42.2299	52.9172	73.6848	61.2473	38.7633
	15.5179	22.1046	8.3589	17.9525	13.7693							47.3771	11.2511	43.1873	49.2206	43.7321	63.4301	66.5727	13.215	37.9075	58.8571
	17.5638	15.6354	15.2669	17.1097	10.6785							54.5162	35.0462	23.4311	43.4355	30.292	30.0974	57.904	65.4317	48.1639	57.3259
	15.267	16.4588	17.1662	17.0423	11.7822							51.7245	41.9967	54.3183	41.7575	36.2224	21.2955	44.8711	59.1201	47.9536	32.4317
	8.8299	24.93	18.6067	8.3943	17.1787							46.6762	21.4947	25.7806	48.5768	39.1589	36.1969	62.197	54.4539	58.2338	70.6279
	7.796	16.7082	12.1431	13.1704	10.7232							46.4546	30.0131	27.8057	30.6728	61.5675	42.9563	78.7409	49.5412	75.3704	9.0103
	6.2218	17.89	16.1808	20.9744	10.6383							36.9772	45.7972	32.7684	43.5519	45.0444	48.6373	60.047	42.0427	21.6571	53.9727
	7.2961	16.7506	22.3821	10.6442	12.4045							45.4315	28.9081	31.7094	48.9875	57.9454	40.7801	50.0918	47.7836	53.1942	18.4693
	20.07	20.7262	19.8891	13.494	17.3693							42.2634	53.2107	32.0526	40.9467	40.4869	46.3345	25.8577	30.8956	55.8325	31.6849
	8.505	24.9383	9.9689	15.1366	17.7001							32.2109	60.465	42.8181	57.705	38.3101	46.7883	78.6849	50.9653	28.1615	29.7797
	12.8141	13.5046	22.7726	4.6125	15.1955							34.8449	34.475	49.2097	38.5693	47.3128	57.4147	62.7913	47.6026	50.7034	53.9275
	8.3178	14.6739	10.0855	8.6367	5.8231							33.9766	23.3057	46.5345	40.2748	59.244	39.1751	42.3557	38.9865	46.5288	11.5831
	15.7542	22.8339	18.2733	11.5619	21.2619							48.9967	51.5839	36.9801	28.2118	51.175	35.5642	40.5836	20.7304	52.1628	59.5261
	13.6875	15.0258	17.5925	15.2394	10.4052							38.621	30.1991	44.1174	47.6075	51.4892	68.4397	52.6246	46.0178	60.316	29.6103
	10.7675	8.56868	16.9513	24.0603	9.9962							23.6104	25.1765	19.7139	35.62	29.606	42.2876	51.6929	37.9478	35.5151	51.134
	17.3717	18.7838	20.2097	15.8747	15.0489							28.5934	36.828	37.315	55.317	54.4734	58.7877	57.2723	66.0906	26.2464	35.2897
	13.6335	27.7926	20.9549	24.5385	19.6221							54.1241	29.7574	51.111	53.369	25.2808	53.1588	67.2716	65.5005	66.9121	28.7705
	11.5042	22.7818	15.2748	17.7892	12.5816							41.5975	34.4325	50.5696	39.764	59.2564	30.5142	32.1602	33.9125	35.1391	50.9544
	10.3371	10.4748	13.1661	14.1533	6.9432							45.9772	33.4862	31.014	50.4327	62.64	53.876	44.9774	73.675	64.8235	36.9194
	17.2854	16.6619	20.1374	10.9332	10.5727							29.5112	30.1936	27.3731	52.08	46.3748	49.3382	55.4302	49.477	81.8597	43.3923
	7.8449	14.189	21.8692	19.7111	17.3003							35.1206	27.1848	25.2314	36.1012	54.6654	56.0302	27.9652	42.0253	80.7335	69.8915
	15.7321	21.7322	9.6367	24.9165	11.9257							30.3181	49.5136	38.4879	44.6199	73.1435	25.2132	67.7271	66.2512	70.8497	42.8568
	13.3387	16.9941	9.85	13.8291	20.6181							39.5481	56.0439	47.8798	26.1825	35.8873	35.8632	30.2993	52.1595	28.1763	66.6392
	19.3953	17.7241	14.6407	15.2976	14.8091							39.7376	28.1303	28.8953	44.1972	39.4839	64.4047	31.6058	65.5526	22.9857	43.5272
	13.9132	19.8168	23.2768	19.66	16.896							46.6779	45.8469	49.8231	62.0272	53.5043	51.1052	71.8199	33.7045	37.8598	26.629
	10.92	22.0483	10.1682	10.6817	16.8022							29.917	36.2232	57.4801	33.3192	22.8585	31.2141	68.5406	54.0982	59.5905	49.5833
	11.0736	13.6609	16.5333	13.9658	11.5723							22.7331	38.7215	51.4861	29.4547	57.0577	44.1463	56.0731	55.8526	67.8442	25.0178
	16.2185	16.1153	19.4362	30.0807	16.6375							35.3198	53.8752	26.0039	36.1629	47.1615	34.5277	46.4585	44.2398	69.9755	32.1876
	16.4773	10.1507	18.4526	11.792	7.0332							0	32.0286	41.3151	36.2364	28.5986	64.1789	37.0929	65.6307	61.1572	40.7106
	20.4598	15.3046	11.2516	15.0745	10.7563							38.4961	46.8116	25.7621	28.2651	52.1925	50.8141	30.5177	54.6549	42.178	55.4376
	26.2084	25.1181	18.0849	15.9455	19.7599							32.7495	30.7719	40.8278	44.8098	55.3816	54.1019	59.3829	59.5089	36.4496	38.2467
	9.4983	15.1678	12.5991	16.9514	14.6113							37.2427	26.1544	39.0219	47.5224	38.2554	58.4572	37.3943	60.6778	60.7635	65.2707
	15.6792	20.765	11.1758	9.1498	18.399							18.9219	23.436	55.1203	44.6013	44.3595	34.121	15.3894	47.9327	39.9571	50.4814
	18.7846	17.3912	15.6184	10.3844	16.3995							33.616	15.0807	41.0852	55.8307	29.9617	34.9494	58.2518	47.9898	49.9005	46.112
	30.0369	17.7261	16.9776	21.0506	14.3252							38.8643	42.2134	33.9615	35.3857	20.2361	32.3061	40.6243	7.2216	75.1779	34.9497
	19.1649	18.1955	17.8118	16.4107	18.7969							37.9153	34.4221	28.5863	45.6875	55.0801	66.8934	36.1897	48.0167	49.5917	65.2817
	11.0205	17.7819	18.1196	10.9016	18.2506							24.5878	49.1681	33.0121	41.0065	12.8325	25.6669	40.1536	60.3027	49.5777	50.0093
	10.849	13.0719	19.0041	21.8749	19.2418							27.5591	51.5119	47.8689	43.81	31.9316	49.7539	68.7676	29.159	42.4966	39.1729
	22.9866	23.3914	23.5182	15.188	18.7426							35.3777	25.1355	17.8608	35.8027	25.1834	51.6041	53.5416	54.9126	68.0622	61.7397
	16.306	17.1513	17.5661	14.7924	11.465							41.565	52.0695	29.8682	41.8038	26.699	46.9912	39.2682	48.2327	59.6141	48.1683
	20.6926	30.7544	14.8453	27.5666	12.1228							47.6203	30.4446	36.5677	36.7823	23.3459	55.6675	41.3119	47.9942	56.926	56.3397
	11.0372	13.0475	18.8457	12.6438	9.0111							35.1393	47.1346	34.5241	54.7764	47.6135	38.9082	52.2541	28.8786	63.869	60.1459
	13.9687	10.7543	13.6557	29.0394	8.9857							42.4385	21.6295	32.0168	60.2814	35.0222	52.1482	58.6269	49.2145	44.3572	46.8897
	11.2632	5.98564	23.2984	23.773	15.673							26.0048	39.4905	26.7819	53.1738	46.0069	58.7837	36.4587	28.4043	40.1613	42.6321
	11.9501	17.9074	14.3977	14.7231	11.177							23.1934	53.1319	33.6194	42.059	40.9336	23.019	46.7577	68.3003	63.1787	17.6628
	19.1721	29.4192	16.0589	19.5046	9.9448							39.9315	30.2458	26.5554	41.2321	40.2927	15.1434	46.6853	0	45.6654	25.8891
	15.1092	25.972	13.2803	16.8804	11.5624							35.1988	39.7017	30.5154	33.6275	32.9184	64.066	35.5346	31.1221	33.4601	26.519
	13.4511	33.4374	18.6621	28.7335	15.8611							29.5132	51.5607	26.8344	34.823	30.7495	62.2654	44.133	47.1833	32.6665	50.3358
	9.0767	18.5278	28.7406	14.347	20.2888							32.2213	33.8819	42.6255	42.8628	23.2967	41.9483	54.1678	55.9545	41.4832	47.3012
	9.9708	21.7274	16.8197	10.1519	11.7692							42.8078	33.6557	22.0587	47.9892	19.4988	48.8932	65.0236	74.2569	29.9832	55.7493
	6.7403	21.729	13.6802	13.4373	13.6392							44.5084	39.3359	43.0494	48.324	42.5406	34.6537	53.8004	46.0722	43.2773	54.2368
	5.6254	19.2751	18.4144	12.1541	12.912							41.8165	40.413	15.9167	41.5087	35.3543	58.3835	55.1299	69.7655	72.6745	61.7884
	12.188	24.8543	11.4042	7.2315	15.245							48.2299	40.0358	25.7108	52.622	47.9944	38.7353	30.0098	58.0313	49.8836	41.5268
	19.2327	19.4745	19.9931	14.3681	23.428							38.2272	39.8287	20.3486	51.3367	29.6776	51.227	41.2058	59.3398	49.5689	52.5615
	15.7941	15.3622	11.0648	17.7531	6.9284							21.9824	36.5192	50.1449	46.8646	19.7251	58.0381	24.3456	57.0357	50.1795	63.9914
	27.0657	22.6727	15.0242	12.4329	8.2989							46.2693	50.6813	37.1569	40.9544	2.7812	32.6811	71.1655	69.9575	15.9955	34.7544
	14.2796	16.5648	15.1607	19.5948	14.9682							34.552	38.5121	42.3255	52.1	54.381	42.918	61.6144	37.5681	87.6337	31.6505
	17.4595	35.0174	30.2584	18.9538	20.5673							33.9403	7.4479	32.3955	45.6414	34.7363	64.8652	69.776	39.5673	62.1	23.4341
	11.6321	13.1986	9.9878	8.8902	12.5314							43.1664	49.7686	35.4164	29.2297	60.362	53.9433	60.1155	59.1835	50.1982	57.7135
	13.7331	20.6439	17.7774	18.7891	18.7185							32.8003	39.7513	56.1826	38.032	33.2272	47.2877	45.673	64.7611	34.6659	55.2802
	8.3868	19.6196	16.6742	13.4696	16.3846							29.7869	34.9045	41.9561	25.7267	46.1307	29.7949	60.5598	43.4021	71.2235	33.8338
	13.4411	22.2712	16.9655	16.085	22.2759							49.4342	52.9829	29.3109	43.7786	40.5182	33.2848	60.4642	53.4793	32.2039	40.9487
	14.121	25.5351	19.8287	11.3128	10.1863							32.5777	42.7608	36.6519	50.0927	10.6744	54.3389	15.4023	47.2868	63.1226	35.6004
	13.6948	10.1927	16.1167	15.1568	8.2638							42.7131	45.6648	33.7446	23.5672	27.825	42.9737	41.0116	57.2834	68.0029	32.9256
	14.6154	16.8051	16.1066	15.8014	13.2968							24.9973	64.1347	41.9258	56.7204	49.2294	37.3931	43.8568	36.6788	52.0366	21.0119
	16.5725	22.2398	24.3564	15.2994	20.765							43.7987	54.5811	53.6259	20.0022	55.3947	25.1734	32.9347	59.1852	34.9616	40.0252
	21.2551	11.8425	8.0162	13.1331	12.0788							45.4939	53.8785	40.8532	27.9416	44.1772	44.6972	47.6658	47.2499	30.7124	40.937
	11.2061	17.5795	17.2871	10.7017	18.2944							28.1409	54.4746	26.1853	50.8474	55.3494	69.2887	27.369	34.3154	44.0854	85.0731
	10.2999	10.5127	8.0034	18.7989	23.1867							48.2266	32.761	28.1001	39.7325	50.0958	51.1306	41.05	27.1172	38.4208	19.0949
	20.5588	14.9537	24.1443	18.479	9.7863							32.2623	34.663	45.6471	18.0223	41.4783	48.0053	58.6327	58.039	59.1543	37.8649
	14.2881	17.5702	20.7753	12.3448	4.6215							26.5068	30.4548	28.1147	42.7262	40.5105	35.9508	40.3828	47.9214	22.623	51.7343
	19.5772	23.1125	16.5034	20.6606	25.1361							59.2412	32.9692	54.528	38.7995	26.4253	49.3048	36.697	28.4802	77.2206	35.5896
	20.1329	25.6339	24.8099	26.5525	18.6927							30.5044	32.6067	34.9599	40.6185	49.462	58.1873	38.2723	39.9436	2.3473	65.6435
	12.243	23.9371	19.8309	13.2321	26.553							32.752	46.8632	19.387	23.6771	55.5329	52.5531	44.8833	30.3033	44.7681	72.2844
	14.3196	19.4991	17.2304	16.3755	13.1501							41.3863	23.3755	41.6797	67.5622	38.9042	36.8687	55.8391	61.9997	27.365	47.8673
	27.1294	23.4372	18.3698	18.9173	13.5656							36.4412	25.9933	26.4082	35.8046	53.4438	36.3279	43.5636	62.9689	61.1303	63.4627
	23.0445	18.6595	19.7274	15.5377	15.0093							39.0262	42.1047	28.2435	39.4911	30.6958	40.9005	77.4684	49.2175	31.1412	53.6485
	12.9161	18.1897	15.5493	23.4405	19.4158							42.7198	34.5736	51.3572	20.5354	41.1224	38.0289	68.6582	34.8385	59.4278	41.751
	19.6181	17.692	29.1518	24.6644	25.4355							2.5173	37.378	21.3856	29.442	37.8496	32.3843	38.5808	55.3487	42.3916	38.9259
	19.9368	28.9649	15.7893	19.6237	12.0506							41.1394	37.5295	42.6146	46.7376	26.6401	26.6858	37.4157	32.8954	69.5686	43.8842
	10.6521	25.3622	9.2137	19.3072	22.4691							25.589	29.9213	37.1158	59.5164	43.7587	65.7681	76.5489	36.0246	55.3804	33.4914
	23.6937	10.0333	22.1664	14.3664	8.5506							45.0105	37.3316	31.7981	35.7266	59.2276	37.7345	49.7004	68.9657	14.6374	45.9733
	14.812	30.2949	19.5107	22.3822	16.9991							30.819	37.6547	44.7613	22.2484	1.7365	62.264	42.3556	63.5544	57.0839	35.8522
	17.1239	23.0915	20.244	13.2877	24.8574							52.5128	25.3427	47.337	48.6333	17.8668	52.4956	46.2372	42.3599	74.5434	48.7859
	13.1848	23.1734	7.3068	11.3331	7.7906							40.2416	41.9693	42.0599	36.4934	39.4843	41.9161	11.4993	49.9813	40.4143	63.4514
	13.0883	9.18877	9.4906	15.2283	6.3082							48.7932	41.2794	31.1616	31.7581	48.4174	30.1221	36.5059	43.1611	51.2061	37.7098
	3.8657	27.175	19.3846	18.8257	20.9987							46.9668	37.0198	29.3779	43.3689	37.0194	26.6947	44.5767	30.6872	65.5233	38.7136
	12.6614	11.3951	23.4433	28.525	19.3231							31.2439	27.2291	13.4957	66.9691	39.2043	36.0078	63.8556	63.0689	74.598	39.0478
	13.7664	24.6023	9.7345	14.2551	6.9779							39.6121	24.7437	33.8052	43.1672	36.8318	56.5848	75.3182	64.1824	61.2265	53.6201
	8.6312	15.6561	26.7966	23.7329	14.0793							59.7891	29.2472	34.8283	39.5052	47.1906	34.4331	57.6006	35.8839	60.8389	21.614
	17.4527	10.0791	15.7008	12.2154	9.494							37.6471	43.8417	50.0904	44.909	31.7257	24.5612	31.4475	56.5649	21.0239	49.158
	20.5905	9.67573	10.3697	18.5479	19.7279							44.4551	34.5908	42.1694	46.2813	36.7363	54.7366	42.8166	45.0637	62.9646	49.4587
	16.529	15.6464	22.2365	13.5806	15.2049							43.6375	23.0212	41.6439	35.8792	19.157	37.6496	35.1036	70.0909	44.0505	44.5515
	8.0139	7.46536	11.2481	18.5698	10.8969							31.6732	40.4431	43.4868	35.6833	38.3083	31.3093	30.1843	19.8248	41.739	34.7248
	10.3652	19.4088	14.0645	11.9675	14.5901							26.7286	55.3008	40.849	14.9086	26.5324	44.0544	67.117	53.2641	53.124	63.1067
	5.7035	26.5492	19.6731	20.9571	19.6819							43.1941	48.8098	35.4979	50.7993	54.3461	49.5994	0	29.2186	37.4966	36.0814
	11.7787	14.9966	23.1311	7.8551	10.4788							41.6708	44.1695	45.0385	22.1154	13.3477	54.8112	69.1755	44.5651	48.0323	19.6077
	15.6005	13.2077	14.2684	15.8888	18.053							40.1005	44.2385	25.9772	38.8756	33.0408	38.4873	25.7756	67.4699	26.9652	26.5806
	22.5956	9.6943	16.8386	11.9733	7.8172							29.1756	42.9146	34.6036	38.4115	38.2368	21.5256	53.9274	48.7263	54.0383	37.0342
	12.0939	32.566	16.3533	10.8388	8.719							27.2717	46.9662	55.2179	41.6946	44.0531	40.4497	65.5162	57.325	42.2366	42.3342
	12.8711	13.4686	13.9097	13.9992	21.7719							47.9455	41.8476	32.5541	55.8045	17.509	54.4971	30.2701	24.3952	70.4312	31.5129
	17.7437	16.5048	11.3964	17.8761	9.7532							32.5957	25.2498	37.5904	42.4278	67.0787	37.3434	22.7621	69.8834	34.1091	42.2739
	9.2953	23.4021	10.9364	16.2222	17.0457							49.2365	47.2322	31.6413	49.966	44.7516	37.9016	37.8121	22.1759	55.1988	51.9055
	16.7622	15.0777	22.6914	10.5284	12.9099							44.7065	19.9348	34.0751	35.9521	40.8821	47.1559	32.9343	42.8456	43.06	44.517
	13.6855	13.096	19.5178	8.2697	17.0972							29.8184	35.5149	54.9085	29.0925	36.0956	45.7078	66.1372	47.3108	37.5346	58.174
	9.084	20.3667	9.8396	15.8279	16.9682							20.292	44.4721	32.544	49.0153	43.0526	51.2658	33.6649	41.9149	38.1024	50.57
	24.2729	12.2202	8.8711	15.6317	18.7322							40.0202	31.7512	20.4766	38.7589	45.0185	39.8527	19.4513	41.2807	58.9644	56.169
	17.4912	18.6439	12.6595	13.2972	10.0282							50.1947	29.1299	48.4904	37.6652	27.0976	48.5036	57.3753	61.3089	73.9737	49.5199
	5.7057	16.1596	14.2773	18.1509	8.8723							48.8867	36.6375	33.5874	52.7511	38.0198	66.5055	54.7187	71.2417	32.4083	23.5642
	9.2735	17.6657	15.5975	26.7577	11.7253							39.106	35.9667	44.5345	38.7433	36.7862	63.6873	36.7203	55.7643	50.5578	42.9472
	19.2928	15.3259	27.1558	18.6363	10.8112							39.4495	29.5356	27.105	29.7853	34.9859	29.7381	52.37	50.8755	57.0196	55.4183
	14.324	23.397	19.6037	8.4354	20.7508							30.8381	28.4253	53.6952	44.4977	52.9452	36.3568	47.8915	33.7154	51.7714	50.0261
	22.5499	12.5413	23.4842	22.5141	13.9499							42.4881	41.0152	31.8469	46.4525	54.05	23.4233	33.1432	31.3386	23.5667	70.5528
	34.384	13.545	18.0744	18.3985	18.9592							39.0713	25.438	53.1278	45.2202	48.7423	44.9026	50.9926	64.354	37.494	42.6197
	11.9152	23.4075	17.558	17.2544	11.9474							24.4845	60.0514	40.832	56.7459	45.1627	23.8212	51.9263	69.2129	67.1373	38.9042
	10.9078	21.5681	13.1206	12.8775	17.1696							42.2388	45.2303	47.9923	45.5155	53.4617	31.7621	28.0134	12.7037	56.8304	26.0855
	11.909	13.3535	13.239	21.6462	5.9919							29.704	35.0239	37.3497	48.9463	28.8056	52.8115	33.01	33.2818	74.7188	49.412
	17.0315	15.1165	23.4846	23.1187	16.6714							35.5352	33.2751	41.689	16.0738	39.478	50.6166	12.9424	67.6862	69.1505	35.4996
	16.8043	14.2478	14.7298	17.9001	14.2062							38.6777	25.4813	41.5178	44.3819	47.3891	35.1594	28.0392	49.0311	72.9965	73.6776
	22.3048	30.5549	10.6073	24.0785	22.381							42.7082	34.7313	35.2691	18.6602	33.6198	59.356	30.0499	56.0605	57.9483	42.8332
	9.9805	23.659	6.8604	9.0787	9.82							33.0617	42.1187	43.5793	47.0583	49.5653	48.1429	82.4126	56.5321	42.4238	35.9358
	11.8133	21.2023	12.2041	12.2998	12.025							36.3662	29.8409	53.0307	35.2388	50.0931	26.402	43.1525	44.517	69.609	61.2968
	17.3527	11.9753	16.694	14.9207	11.4819							45.0664	47.3053	45.4708	50.6933	10.208	45.3356	20.046	54.5535	75.5769	48.7262
	13.5366	2.08589	16.7013	12.8159	6.9699							46.3194	31.7224	47.9814	36.0324	55.3453	49.0406	56.2904	60.3002	55.9565	35.7042
	14.541	19.7894	27.807	7.764	4.2291							43.1211	40.774	29.7751	49.8198	46.5866	69.1302	17.9796	35.228	59.775	38.0458
	16.9802	16.7881	20.0769	16.264	18.9097							42.569	54.27	17.8159	33.0818	0	45.1008	75.9741	15.2604	42.0167	46.3027
	12.4013	23.0891	20.8517	11.31	17.0175							22.3679	45.5133	42.9543	48.6592	53.8946	68.5333	52.669	50.1139	39.9451	26.6146
	20.5528	16.3795	20.2397	22.54	17.8153							30.7103	40.0575	51.8355	33.1053	47.4807	55.4158	53.3855	50.1275	70.6572	43.2834
	15.3703	22.3315	13.8305	6.524	21.268							51.9331	31.0387	47.0825	45.6962	40.9765	37.9973	49.5328	42.6087	63.8428	48.7979
	9.6966	36.5749	18.0906	14.2749	19.2661							36.3569	47.4466	33.2119	51.9776	53.8156	30.8679	61.6938	42.1478	68.9066	37.7208
	18.5779	22.0104	14.526	13.3984	13.8423							50.5257	37.4525	50.4566	36.3866	27.1656	31.8669	39.3611	38.8412	37.1856	42.4404
	14.7993	27.392	13.8728	12.7102	22.6593							25.6294	33.2309	25.6999	47.8951	44.2477	50.7662	44.4406	45.6365	49.0997	41.6824
	8.0708	15.4735	7.2302	19.0289	16.1475							40.2696	35.689	30.3429	48.3502	23.858	24.2537	32.2892	40.5206	33.4314	22.0996
	20.5131	31.2761	19.7783	14.5845	14.9994							36.5195	29.9684	43.1981	30.0115	54.4284	59.1132	50.4609	51.8805	41.7372	40.6827
	19.7946	7.31113	16.2444	12.6105	16.6398							24.5706	48.8004	20.4666	49.7253	51.506	53.4478	60.3782	48.7398	60.6963	48.3638
	14.1597	16.66	14.6353	15.4104	27.2806							43.9991	31.9938	16.922	58.5437	49.9528	56.0837	75.2315	44.9672	32.8926	54.2671
	20.8873	27.0079	16.1937	21.8793	20.1402							36.4123	35.488	17.7253	60.3712	42.6497	31.2588	41.8269	23.7497	46.5417	64.6869
	10.6022	11.2042	23.826	9.0057	14.4773							30.7428	40.5979	45.0862	62.9016	59.4929	50.9796	37.0627	63.6018	64.69	27.9717
	17.2893	11.5128	8.7397	19.7273	17.2231							55.1563	24.7436	41.4285	44.1924	48.689	78.088	66.8873	33.6401	33.7717	63.9346
	18.1643	18.1418	16.2408	17.3385	17.4565							33.9513	26.5732	35.1424	31.1824	34.762	35.5773	28.1351	51.6505	23.3812	34.232
	7.3089	15.4937	12.9554	11.8076	15.7252							48.661	52.6384	19.9737	54.9807	44.4576	40.0314	39.9056	43.305	62.0363	40.0557
	14.0602	16.8407	15.4141	9.0916	8.8868							62.4166	42.9821	28.1074	40.2938	51.5054	37.0367	29.6082	34.0082	67.599	55.6218
	10.9101	15.5986	10.3761	21.154	14.1471							42.18	30.8833	28.4663	44.2004	54.6257	69.0147	74.4705	74.1445	52.3025	54.2817
	8.6746	34.6529	12.7358	14.8312	18.8377							31.2431	0.4248	42.8766	35.8734	52.3858	24.7099	47.9001	36.4808	63.8097	46.0909
	12.2631	20.3035	20.6784	14.675	18.0942							45.8522	22.9188	26.727	45.5246	51.5511	31.3119	30.6423	54.1194	16.3567	29.7144
	10.7492	19.5049	18.0616	10.214	23.305							26.2578	44.5487	36.4765	43.8052	50.53	50.2984	40.0063	39.9003	58.2727	46.889
	10.8112	15.6795	19.9647	12.9323	10.7852							45.3906	44.2444	42.4587	34.0466	30.4846	40.5513	39.0046	43.4144	52.4819	27.5375
	17.838	24.9172	9.4275	20.2337	21.8937							33.1939	34.3871	32.0722	54.0713	40.4843	56.3272	39.9758	25.9257	64.8373	25.6129
	10.047	23.9295	15.7542	17.1177	23.5152							50.745	44.9377	43.0346	46.8138	42.2761	59.3871	32.4361	40.4968	48.0634	64.9198
	14.8021	23.7368	17.2221	12.9667	16.7123							35.9818	30.6658	42.6914	29.1239	45.8822	47.6182	34.7911	31.2326	40.2563	57.539
	16.4023	18.6841	20.5352	8.7405	16.133							43.3489	43.9372	41.1845	49.7175	52.8335	46.5227	70.0289	15.8207	0	73.2647
	9.7537	14.7445	15.1022	22.5784	19.4712							42.5093	19.4287	33.7922	59.3595	54.0646	63.4902	57.964	51.3819	44.7625	52.8217
	36.1876	10.717	24.7536	26.3141	15.1046							67.0583	35.7987	64.1678	57.9675	47.7898	68.1163	49.3398	63.033	60.8441	51.7672
	13.6085	15.1411	5.2904	11.7243	19.3212							48.0756	52.665	58.5055	32.5851	15.1042	71.7203	32.0743	32.8212	52.5076	22.8212
	8.9573	12.8358	14.8698	16.4693	22.0727							35.4553	52.5031	36.8102	33.9344	27.5886	46.0326	72.6907	56.7753	67.0148	42.8685
	18.4717	15.624	21.7036	12.916	19.6106							49.1474	19.7352	26.7097	28.6709	31.7589	56.0563	4.2972	20.7855	23.7263	32.3444
	21.2942	12.1521	13.1569	12.0584	23.7972							38.1842	22.6497	42.0823	39.4898	37.4547	52.2012	26.2165	55.7241	28.2593	16.2499
	12.9876	26.186	16.3211	20.7493	11.8233							33.771	56.2668	28.6804	37.1363	51.5217	53.636	52.9177	42.5807	39.7574	37.0931
	10.2938	17.7156	14.5787	15.7265	14.5485							48.8437	26.421	46.8119	39.2523	33.9316	30.4882	65.6187	38.4762	32.0063	60.0106
	20.3695	11.2721	11.3289	11.8223	8.0456							44.172	30.7675	25.3571	39.6685	25.1058	21.5815	36.1211	42.8925	52.9718	41.1454
	21.0884	16.1294	10.2568	18.0089	13.8747							2.6264	45.7898	34.0581	31.6839	29.8855	39.23	32.7782	44.7448	61.7489	52.2309
	11.3268	13.8891	18.2714	12.6258	17.2826							50.6742	30.7777	52.6395	41.81	26.184	39.3592	58.9433	29.7958	28.67	71.7705
	13.6467	6.77023	14.6731	15.6598	7.7404							52.8254	43.2849	28.905	44.5274	44.7112	50.8337	68.8675	25.637	19.9925	30.4654
	22.4657	13.4529	28.9597	12.5197	13.6761							43.8823	31.7074	12.5771	31.9977	32.5942	42.8288	34.4177	27.2254	54.0639	54.582
	18.2854	20.5609	13.8496	8.5162	12.8631							47.5183	25.6197	40.552	33.1608	36.8834	34.4925	51.3388	56.2585	51.1871	36.8998
	7.9728	11.7726	22.5132	12.8167	15.676							38.5507	36.6957	31.2486	40.8445	46.8758	38.5868	40.5999	72.9071	32.2031	51.8935
	21.1555	17.8929	17.3579	12.3124	12.6448							45.032	34.3773	41.5446	53.653	33.7618	48.9107	51.592	67.8437	73.7103	14.8957
	15.8289	26.9208	10.8451	14.6911	27.9084							35.3965	38.0442	34.0088	42.4744	25.8084	53.0593	51.4311	58.0404	38.8235	24.9239
	12.0962	17.1553	10.0124	20.9978	22.7459							42.0198	24.9881	10.8245	43.6933	44.623	61.882	50.6401	43.5012	0	56.6877
	10.6203	12.6329	15.4836	23.7544	11.0122							39.2882	45.1076	32.1605	57.2383	30.2881	59.9734	49.4094	64.7947	63.5426	12.7594
	5.8833	23.1305	12.3792	23.7037	16.7171							49.3858	15.1011	37.3491	41.5757	53.2541	57.6006	46.9853	31.8586	54.9747	44.0678
	20.0446	27.9063	9.8678	15.3168	13.014							22.361	55.443	28.2712	41.9229	43.3535	26.779	71.8768	42.5656	54.1638	0
	16.5619	17.6551	10.1099	9.3005	12.6197							52.759	51.3871	32.9447	50.5264	48.4947	35.645	54.132	73.6676	23.6207	64.6703
	11.4851	11.0831	15.4406	10.6571	14.8473							38.5995	42.4976	37.228	45.7568	47.1848	51.8806	34.7377	49.582	54.2464	43.618
	16.7079	22.5025	19.2077	20.8444	15.0627							37.7406	32.5513	26.053	51.5925	21.5086	38.1812	21.0071	56.9016	37.3689	44.4459
	4.8768	18.1719	19.1715	11.9181	3.1632							41.7288	14.7348	54.6336	52.2805	47.8814	36.0829	74.7433	41.7122	57.7752	37.7987
	13.0448	16.3734	25.3731	0	19.3926							37.1114	48.9069	31.2935	22.8272	38.1659	53.3064	63.9054	61.9217	71.0516	53.5587
	16.5072	36.4442	15.3644	14.9419	8.2819							26.9392	15.1265	39.3779	36.9173	38.6132	52.6314	75.1451	63.0343	34.7507	42.5063
	13.6367	14.9698	23.5375	18.5738	10.1699							13.8259	28.8205	32.3234	22.5613	38.3991	35.039	53.899	44.5277	54.5362	20.6443
	7.1966	16.4359	8.4394	8.9743	13.8099							41.5717	40.6019	44.5054	36.499	10.5546	58.302	45.1898	31.1618	6.3127	45.6195
	19.9408	15.6638	18.1602	9.7642	12.5923							48.6808	52.4927	54.7692	45.0751	50.2394	42.7954	78.9524	32.8316	39.8823	25.11
	15.8561	16.8743	22.1276	27.2903	11.7965							30.3394	60.6441	32.2991	60.026	48.9296	24.0551	44.9807	46.782	69.5791	42.5808
	14.8981	25.8011	13.1734	10.2283	21.8084							26.5964	38.1551	46.5008	35.9587	46.4891	29.7897	52.2691	66.9836	51.868	41.095
	19.8208	22.3089	25.8331	14.6564	11.7098							39.7944	49.2913	37.8638	62.4737	12.5381	43.3006	42.2774	67.8207	17.2062	67.4658
	12.3716	15.326	17.155	20.3614	12.8914							45.6233	35.4937	37.9811	32.7553	50.6364	44.0304	58.2095	50.3185	58.8692	8.8388
	9.9758	13.803	28.1222	8.8292	25.1436							40.8565	47.205	33.4684	45.9926	41.9517	51.0851	33.6308	53.5624	40.5384	39.8447
	15.2374	11.8552	11.8445	18.4799	19.3015							27.1363	21.625	21.7716	56.1835	42.2736	35.5616	73.6638	35.6615	75.0768	54.4701
	19.4135	11.369	18.4233	18.162	19.4105							43.9425	55.4758	39.5703	45.8143	26.3928	43.6036	55.7282	33.7631	20.41	60.6974
	12.6758	21.3033	26.4708	18.1228	18.5707							23.2122	38.5011	24.5271	53.3505	26.9265	29.8171	28.8415	48.7419	64.3921	61.8298
	12.8105	22.9317	12.1692	12.483	19.0613							40.6623	20.2605	21.0087	35.0873	19.3543	69.9559	42.3808	43.6105	72.1643	31.321
	18.898	8.26395	22.1352	16.017	19.1877							37.3101	44.8027	35.4107	28.18	24.7065	19.5849	57.6356	48.1193	63.0022	59.5357
	20.8569	25.3358	23.8043	19.7889	21.9171							24.0243	39.7354	41.2687	45.8801	51.1753	40.8584	40.1539	34.2319	33.3556	49.3174
	19.7755	14.168	11.4897	13.642	16.1304							23.5992	47.5761	47.5761	52.8665	6.1025	42.6532	79.4738	49.4174	47.0161	25.0113
	24.2861	23.3807	10.1618	21.2541	13.7199							17.7885	53.8018	39.3885	29.558	13.5631	20.5461	38.3896	49.805	51.175	38.4683
	14.8296	37.2639	21.7523	10.8852	13.8387							39.2379	36.9901	43.0659	42.1856	45.4421	58.5668	44.7246	42.9033	79.4803	25.3644
	15.4478	11.5134	20.7621	22.906	20.2392							39.0387	22.1303	36.0917	38.3935	52.9865	32.5402	44.391	52.6999	53.6836	47.4714
	16.4121	20.0904	18.3645	8.8501	14.6275							39.3151	51.0156	41.3267	36.881	50.1078	37.9572	48.2486	43.8894	21.9386	67.8602
	25.7224	6.42308	15.7548	18.9099	14.729							29.2226	53.1429	48.8966	32.3173	44.4064	13.3163	41.2922	66.266	70.5065	72.2141
	14.6834	16.3521	16.74	16.1603	19.4455							53.8676	29.8963	56.687	55.2675	35.525	49.8844	55.2374	58.1423	59.7258	50.5728
	12.9538	14.3188	8.5089	18.4494	17.9054							38.8704	42.8892	18.5639	47.5358	30.1274	52.63	33.8274	22.1905	25.5413	44.299
	12.9435	17.5129	23.467	10.2587	15.9324							35.3688	28.3128	43.7708	37.8004	55.8284	35.3121	21.7189	55.7638	29.9311	66.9886
	17.1788	30.7022	18.8557	20.3567	22.0003							41.1267	36.2223	39.4333	40.9961	30.3425	48.0654	47.9851	43.255	45.441	53.7517
	14.9568	15.7391	12.9965	13.3665	8.1794							37.3405	30.5966	43.665	44.8376	45.9036	45.3527	21.6098	65.3465	52.8872	25.8815
	19.2865	18.0333	14.7462	15.9745	13.4608							39.5157	57.0739	36.1675	40.6551	36.0928	48.6729	46.7636	57.9439	52.3844	45.4317
	13.6929	11.8136	14.7412	15.5772	14.1825							52.939	31.1283	41.0418	42.203	38.5646	57.1999	66.1929	32.7331	39.8458	41.9059
	22.2798	15.8529	21.9973	10.6268	7.0264							27.4534	39.9759	44.111	49.2963	40.5832	40.7124	51.013	51.6463	54.1414	37.8415
	6.6398	20.3437	25.2633	9.0895	13.3293							37.4287	39.203	36.7767	44.8917	50.8628	32.6165	37.2393	59.2714	22.2269	54.3007
	19.3712	29.3835	18.479	8.7098	25.5366							35.4726	23.7474	41.5764	22.6314	31.4957	32.875	21.6307	50.539	37.5443	17.5667
	9.2947	12.2689	10.7058	10.3571	10.2136							48.6242	42.3637	28.6843	52.1715	34.4224	62.4296	52.3265	40.2183	53.941	46.338
	13.559	24.3841	14.3286	22.4935	13.2682							38.6678	38.8609	34.2127	55.7961	37.8753	79.1256	49.5562	46.0178	45.0892	53.2072
	15.9777	20.8881	25.492	18.9507	18.9883							39.7636	58.1951	38.037	41.525	29.6887	57.8044	49.4761	17.5076	54.6243	47.9372
	19.4718	25.4427	11.7091	11.9294	14.7693							44.2435	36.7532	56.5061	33.1493	34.5003	42.8857	48.6486	37.5443	48.2718	44.7226
	7.1959	27.1801	18.0793	15.3315	15.7835							33.4169	43.1542	31.6107	41.055	63.6078	41.1096	56.6027	50.9236	64.6567	39.5668
	8.9579	11.1441	20.5669	11.9058	12.9918							27.6553	31.8049	55.7047	62.24	56.0289	28.915	33.2224	36.3387	41.5485	65.2487
	12.3666	20.189	20.2636	14.9776	15.3154							37.9758	27.0252	48.4525	35.9815	37.8181	24.3412	19.3404	63.4191	53.3423	41.1746
	17.5146	10.4536	24.2655	16.4545	20.7934							26.5324	39.9918	19.1503	36.3956	38.6846	41.2527	67.6183	65.4089	40.8131	43.1433
	9.1422	18.1377	16.4546	12.7231	11.0215							44.5394	16.2708	38.9003	44.3755	54.1061	51.3847	32.8617	56.9233	18.8168	28.3776
	10.269	20.4525	25.0616	29.1999	13.1457							32.4487	49.6726	31.2991	28.7652	24.639	53.2471	59.2593	60.0252	67.7568	37.8254
	12.9681	19.452	13.0698	14.9328	13.7131							34.629	27.0847	50.9887	47.8357	63.0838	53.7808	21.7094	46.6928	57.5204	38.5398
	14.7924	21.5442	20.859	1.7582	7.6991							27.3261	20.092	43.8491	31.5193	28.6789	32.5056	41.7258	42.7354	26.4898	72.9134
	20.4337	29.4547	20.3463	16.269	16.4025							35.1958	50.6438	40.398	35.2483	49.3133	65.4769	69.9708	32.3415	19.2523	36.2258
	7.5069	25.5509	27.4699	12.738	18.7849							45.0762	29.5262	42.8549	35.2558	33.5895	64.5818	25.0464	45.8488	39.469	45.0325
	21.512	14.9753	12.0643	22.7496	19.572							52.0675	33.4594	47.6002	22.428	33.3213	29.1385	48.0483	43.2774	6.9695	44.9854
	23.4456	10.5957	23.2592	16.9742	19.9911							35.1799	28.8679	26.5726	39.603	44.7989	38.6237	52.725	56.5395	54.8199	33.3233
	14.8169	35.0977	21.4287	15.6392	14.8373							36.7122	44.8347	47.9623	44.6715	26.6968	33.7779	63.7214	47.2152	45.3323	58.0283
	10.275	23.0013	22.8853	22.7143	21.2236							30.3071	23.0699	46.1964	35.865	43.9867	54.9467	31.5589	62.8549	11.2408	65.4542
	16.6199	10.6105	10.9028	13.8572	12.65							42.5488	30.6228	14.2713	46.3669	25.0662	12.2688	46.873	69.8777	49.5222	72.5513
	14.8978	19.0023	17.8506	12.3984	15.2447							52.8368	27.8531	39.9168	43.7264	44.1488	59.9414	60.1764	63.6495	39.548	40.482
	6.5856	21.6537	12.0585	7.6559	17.7309							37.3709	29.6658	44.4506	54.4974	45.3495	30.359	57.7707	33.4203	41.326	34.8319
	12.5046	14.1551	22.0646	14.7016	10.888							45.6931	36.5745	50.8486	43.8728	58.5184	68.5864	59.0315	37.8384	0	22.1588
	17.0976	22.1493	13.9742	15.3751	21.2388							37.1584	33.6056	22.0362	49.0673	47.7405	74.6037	59.3408	55.7732	69.759	34.1814
	17.3232	19.933	14.1456	14.4988	20.9041							28.8064	32.0946	34.4408	15.7111	30.7198	44.6422	84.3776	34.1042	69.7149	32.1241
	16.3841	21.3447	19.7003	14.6335	13.1455							32.5906	36.3973	30.3905	45.7514	44.6871	21.2512	54.7066	59.2498	33.4823	33.7028
	12.572	11.6603	19.6063	20.656	8.5436							32.2539	41.606	29.9009	51.6227	37.4358	41.6296	29.5808	68.3517	76.2372	48.1603
	14.1764	19.5553	17.0493	12.7057	15.7217							32.9863	38.6149	55.1422	38.8003	34.692	56.6067	40.4846	54.2314	47.181	50.5097
	17.6825	21.0868	12.9868	12.7098	14.8957							52.1187	39.3275	51.2561	43.5463	39.3872	33.6708	49.5799	50.8827	50.0367	56.1738
	16.8791	16.6875	10.2961	16.7976	19.3104							36.6272	61.5773	44.4578	46.0682	47.0677	42.9588	37.8855	50.7001	45.2489	26.7641
	21.8076	17.9361	17.6544	15.5692	21.4889							49.3763	28.5496	47.7167	38.0779	29.488	25.8207	37.1886	67.6473	25.8561	47.0165
	7.8516	17.8622	26.0984	13.365	24.9161							41.2616	33.8266	19.3704	62.826	44.3335	59.5915	55.0618	39.4569	70.9997	51.156
	20.6987	21.5919	16.6669	17.8702	12.4056							30.837	54.0838	16.409	39.4712	20.8053	58.3968	32.3372	33.4755	52.5363	41.1106
	18.4001	25.2682	11.7648	22.4049	13.6647							30.3058	32.0957	39.6327	49.7044	50.2309	44.2507	46.6434	22.1615	57.0553	53.8008
	25.0079	23.2161	22.217	12.2162	19.9916							18.5058	32.7918	45.6315	34.7342	33.8416	64.1948	43.5736	44.4078	67.4283	49.8792
	13.3798	10.518	12.9845	19.0489	18.2774							25.0317	31.9727	37.8307	47.2316	37.3647	26.1051	31.8222	27.6249	59.3749	46.6008
	22.9689	20.0623	20.8946	26.4418	24.1136							40.5335	26.9257	37.4748	35.6185	52.6889	68.7145	0	38.04	73.4745	43.2798
	16.5807	18.7043	17.5863	18.9804	23.4835							41.2731	54.8483	45.1821	28.871	60.8225	39.7604	70.7976	23.6854	33.6233	24.9125
	18.6808	11.8339	16.5672	16.3812	20.8193							46.3773	23.2202	38.2127	29.2941	65.7358	40.8215	47.3537	41.593	40.9138	53.4558
	28.4865	19.508	15.723	18.5603	14.4314							40.4391	21.3359	40.1885	49.3013	51.023	42.3642	6.1099	70.7206	42.689	43.1722
	18.9287	6.42139	9.7371	19.0256	20.457							41.5409	51.7347	23.5848	38.5797	44.3131	14.9678	52.5171	44.8966	47.1156	51.1017
	14.6097	12.1027	23.0068	14.2038	28.1925							42.7892	25.8225	50.1563	22.1221	52.3826	52.4847	27.8935	40.3008	46.8985	39.6849
	21.546	13.4997	15.5369	19.3065	12.8863							31.0161	64.1533	42.5456	40.9115	55.5531	69.068	79.7457	49.7567	0	34.8893
	23.4848	14.1741	23.2711	27.7306	12.0724							27.1221	18.4995	34.5952	36.6949	20.0588	39.3449	40.1605	54.5445	37.4862	40.5649
	11.9514	17.4165	14.6933	19.5872	6.9608							30.6364	31.649	52.3383	35.9406	37.6895	18.1626	59.9247	33.0946	34.2319	53.1364
	6.3356	17.7001	11.9306	14.2563	11.2039							37.929	48.5635	39.562	40.8788	10.7383	33.8861	49.1666	34.2759	54.9626	26.1657
	13.0203	14.6108	18.2115	14.1541	20.7596							33.9107	28.0962	42.0658	40.0396	50.6162	34.5857	39.8886	42.1986	36.2494	18.2225
	20.4479	25.6008	14.6837	19.4897	12.6141							36.7039	16.3305	16.6062	19.955	9.1376	56.412	48.7129	45.9941	51.7281	55.5863
	24.9771	12.9013	20.6904	20.9205	21.039							35.1149	56.3638	57.0762	41.022	40.0154	24.1795	49.6806	52.7066	71.7726	27.407
	15.3646	14.8164	9.6534	8.0058	15.0031							33.2025	37.3605	33.681	37.6462	52.9035	69.7587	38.8821	61.1206	47.7056	36.6426
	14.2821	9.97348	14.4392	24.3144	19.5574							46.1638	56.7151	46.8235	36.3784	65.5097	32.0353	74.8888	53.83	58.8983	39.4892
	12.0547	21.7177	10.9065	16.7354	9.5806							38.2085	43.1778	39.9851	46.8882	33.3962	21.8288	59.2806	54.3956	47.0451	17.0957
	12.0661	11.5893	26.0968	6.2196	9.4879							32.3672	33.4609	42.0201	47.2233	58.8654	47.2333	26.758	52.4126	40.0085	62.0939
	11.5122	30.9225	13.6783	12.6144	16.9658							52.5285	42.0414	31.8178	40.5815	39.9507	30.5618	52.2574	56.8518	51.6273	41.0035
	10.7965	12.7352	17.5903	19.7911	19.99							25.0901	28.5699	48.6761	39.8252	48.0928	41.6165	29.2239	32.4693	33.4521	46.2471
	21.0746	14.7728	20.1136	12.5432	14.6664							15.739	41.2589	41.1725	32.0298	36.3966	41.0628	48.3049	33.1786	75.9242	53.6922
	34.4251	27.1432	24.9134	21.0476	22.3495							41.2519	34.8778	36.5267	41.1118	36.1417	49.3166	45.7316	30.8959	25.7132	28.4692
	20.5108	23.3128	25.3018	18.7034	13.9836							40.4061	42.0085	17.6122	48.0371	54.4491	23.8788	51.7786	34.9755	64.4987	42.5975
	5.3671	17.8198	17.0886	9.9726	21.1357							44.2684	32.7835	18.6363	43.5174	47.0314	41.5835	46.1022	67.3154	7.7629	43.5082
	7.5528	18.1423	27.6459	21.7602	12.7096							36.206	25.04	37.5498	44.1466	41.3252	53.7605	22.5863	27.6252	67.6802	47.787
	9.8647	20.5626	10.9281	22.0104	13.6088							23.5206	63.4778	64.51	25.3468	44.8664	56.6532	54.2759	60.8745	0	43.6655
	8.2376	17.6544	18.5106	17.4672	17.1354							45.4074	45.6867	31.0595	42.4308	56.4798	15.4361	42.8396	47.3307	13.273	76.8792
	14.026	20.0722	10.6846	16.6174	14.5234							44.5648	34.7621	43.9727	45.5756	3.0989	38.0865	56.1913	61.3496	78.9485	41.892
	10.4046	20.0865	9.4399	17.3054	19.4368							62.1798	33.3845	41.2758	43.5319	46.4191	37.0539	79.15	58.5852	61.3319	62.9218
	18.0723	23.1462	13.4213	19.3493	11.1217							38.9142	25.9529	45.7542	32.6045	30.8426	64.7476	57.565	51.8465	45.8391	43.5467
	12.4556	15.3435	1.6815	19.0162	18.6272							27.4245	41.842	49.9843	44.9734	40.4538	40.4549	11.8197	30.6307	36.5408	21.7104
	5.459	25.0893	14.2821	9.5892	15.6692							32.2377	22.1015	34.5465	57.6424	56.6499	52.1976	29.7867	16.1159	30.5288	18.3064
	14.5162	7.19507	9.6934	21.6514	8.0817							46.4534	41.053	55.2474	31.5412	52.4177	54.2868	50.8855	73.4742	37.1065	61.0755
	23.2914	29.5159	17.1054	16.7328	20.7388							42.1533	38.677	32.5109	47.1328	36.8323	61.5645	62.9547	49.0835	42.1053	24.9941
	22.887	16.7562	31.0317	21.906	16.1469							58.4902	35.7513	43.2576	43.1422	39.8765	50.4561	22.0258	55.2448	40.4975	41.5331
	17.4094	25.5671	14.502	21.8706	27.0926							31.8204	28.8667	33.0793	39.4013	37.2293	32.7665	27.7033	0	41.2923	42.8494
	14.6968	24.9752	18.4791	16.1894	23.8979							11.1614	33.16	54.6538	44.2146	40.2819	40.4586	62.1824	54.3043	59.8704	51.1032
	10.9715	10.3681	15.7691	6.7036	7.0722							38.7793	33.9915	39.3596	31.492	28.3104	48.2584	71.3266	35.1384	42.4	34.1523
	14.9491	22.6348	21.2925	20.1966	18.5574							37.047	42.5297	32.5146	41.925	36.6887	58.157	58.7821	53.9177	55.8523	31.4391
	16.9792	15.0111	24.1115	24.5482	11.7409							51.047	34.7989	51.1753	55.1956	39.319	50.512	32.9211	71.6164	0	13.9523
	11.6412	24.5032	13.9313	15.021	15.347							43.0062	46.0512	32.7098	37.9802	51.6288	35.0429	52.436	40.6923	85.0041	11.4175
	15.6595	15.0424	27.1192	13.4226	31.2645							20.9064	30.8436	43.5199	37.5145	44.6287	28.1381	36.4816	36.9427	68.9411	62.3385
	19.0317	24.6507	10.373	9.6666	10.487							28.2916	61.9718	37.1067	25.0426	53.2102	51.1381	58.7065	52.98	16.3153	74.8512
	6.6265	12.8524	12.294	15.0886	11.6084							43.6232	31.9302	27.9404	60.8336	62.5687	58.1956	58.0424	29.9651	30.2416	33.1308
	6.876	24.3522	28.6022	21.4459	15.5915							43.768	33.8818	32.1232	47.4707	43.8687	32.0628	48.8018	58.6544	0	45.6231
	19.8275	24.6746	10.524	18.6673	20.3316							39.1275	30.2391	34.1587	46.9458	28.0342	38.3699	37.3553	54.4167	51.5208	33.9936
	14.7306	22.6796	18.1045	29.4235	13.2828							46.5637	50.2847	33.0309	51.9668	32.3407	57.1357	35.7355	55.4303	55.3807	70.9574
	16.3629	13.7528	16.2074	8.0159	12.2494							24.3951	51.3461	39.6947	50.0293	20.2236	34.482	42.4701	51.5857	45.512	56.4033
	17.161	15.8129	13.9255	17.1627	16.1726							31.8153	28.3001	48.133	52.5894	48.4478	35.9729	63.5483	43.6038	53.5012	27.6386
	9.999	13.8316	17.6169	14.2814	24.6457							44.3219	32.3446	12.3856	61.2288	51.2426	53.4301	72.4115	59.7278	28.7747	20.9928
	22.3372	9.72114	21.7842	18.5298	12.1765							53.1264	26.397	24.1649	38.1698	24.9682	30.2016	42.1053	32.0572	67.1912	50.5762
	16.1946	23.8031	14.3246	9.6919	5.5098							36.1474	36.6589	0	48.4495	59.9301	50.7533	33.1364	52.7552	33.3344	26.7034
	13.1545	10.9201	12.4756	22.5965	22.2039							33.7209	29.9215	37.5528	40.2691	22.6183	33.4644	35.0355	42.2827	53.9342	41.3095
	27.1359	13.2909	11.0818	19.8668	14.0444							54.3277	33.788	43.0243	33.0474	39.4321	34.1226	66.9553	34.202	27.8261	54.1762
	17.0717	18.2089	8.0335	7.2637	18.7409							41.7302	48.7468	50.0216	35.8928	25.9544	56.9805	46.4982	67.0597	0	31.9782
	8.1248	21.1302	4.9787	15.3167	12.2022							14.1498	38.78	62.7904	29.4361	61.829	41.3438	42.2164	42.8983	51.8783	50.6589
	13.698	23.3808	20.3139	15.5372	18.5155							54.881	30.4894	28.1198	46.5865	45.9328	41.6154	17.1512	42.6525	29.5865	43.4732
	11.4921	22.3685	18.9822	13.2753	12.7765							45.313	33.5541	53.6352	51.6506	33.3378	37.1757	45.5995	33.4263	35.6063	44.2755
	9.5374	26.3687	19.0743	7.2721	20.0142							33.9361	38.8901	36.1111	48.5646	41.7607	33.4229	38.4067	40.069	25.1983	49.3332
	29.4073	26.2902	12.4677	18.3757	10.9713							53.5399	26.8867	45.2576	38.334	51.9247	39.8984	25.9605	24.7667	14.0681	59.5581
	12.1519	33.1531	10.8778	22.3857	12.7553							24.02	31.4799	56.9877	44.1617	45.6563	57.7885	57.4037	71.0574	50.5209	53.0308
	14.6764	14.6746	16.4609	23.034	18.7824							39.6679	39.467	26.1312	37.225	42.4329	55.6977	59.2696	34.8511	19.49	20.2871
	9.9989	20.5396	14.2439	8.8347	15.3067							11.6808	54.4194	27.0899	36.8786	36.978	60.4543	47.6893	47.2214	42.4398	43.2151
	13.6544	9.98146	15.0958	17.569	15.6005							30.1497	27.3002	45.2881	56.6801	47.8462	27.7417	19.9938	53.9561	39.5335	37.8771
	13.0338	20.8489	11.0815	12.2248	6.7946							44.6582	50.0968	40.0601	40.5954	33.5685	49.6746	48.6366	56.5354	46.9693	48.0486
	10.9328	15.6243	17.0141	13.9314	16.3846							39.9786	43.7717	40.3586	54.8752	44.0964	16.3189	43.491	20.4127	37.8281	19.8278
	19.0465	7.77708	14.3097	17.8731	19.0469							42.1032	41.2605	45.9551	47.9797	53.3066	42.1168	54.8042	33.2902	27.8993	35.3542
	16.9847	28.6993	13.1477	21.4585	12.8075							35.3132	43.881	41.7884	47.7491	37.9853	45.6627	40.9907	37.4246	63.0625	28.3812
	16.0061	12.5145	16.8556	28.9146	14.7481							42.5242	8.1659	50.1517	39.0991	22.0695	48.0067	74.208	39.4399	75.8097	42.6553
	11.8386	22.6063	16.1567	14.2768	18.4946							29.003	37.6766	48.034	40.4538	38.3583	69.3591	40.8112	51.2037	73.2748	67.7955
	13.0021	12.7878	11.7304	11.7406	15.33							25.0148	40.9048	15.4749	48.9081	34.6863	54.5519	67.514	72.0434	24.8976	31.3919
	21.9448	15.3319	9.3465	15.6017	9.2205							48.8744	45.137	32.4669	38.3976	54.8933	37.952	57.1413	38.1176	51.8582	39.1325
	5.8226	17.721	18.8915	7.9894	23.8499							26.357	40.3802	35.2265	18.0327	29.9321	38.3448	45.0514	34.2699	32.8686	43.1781
	13.0073	17.4686	16.4757	8.06	12.7922							34.5864	28.0154	49.7212	36.4913	35.981	43.0162	71.6814	42.2313	0	26.8932
	17.7289	9.32383	14.6391	20.2798	20.6017							19.219	32.551	39.1808	39.9057	60.1005	65.441	25.7378	48.7423	61.5782	40.1168
	10.1541	24.7427	20.4021	18.3505	20.1707							33.4863	41.9565	38.7776	40.0878	19.8101	55.5931	49.8479	44.4471	76.4333	49.9172
	17.6865	23.6836	18.3471	14.4994	8.1491							37.7484	25.3166	35.1365	50.4898	23.9488	49.8624	65.1663	58.274	36.0052	47.4375
	8.374	20.623	13.8824	11.3151	17.8816							46.1718	39.2746	40.938	23.5961	34.9592	48.271	24.5236	43.0243	48.6855	39.6142
	18.0274	24.5724	11.1805	12.556	13.1997							19.4765	43.5427	27.1977	50.2849	28.698	32.8442	52.4912	39.1542	59.7084	66.9823
	16.3928	20.537	16.6114	11.5012	11.7367							30.4578	45.083	36.1583	33.6278	31.6385	65.1956	62.0017	73.4819	28.2277	57.801
	8.7319	26.9169	16.7191	13.3901	37.5664							49.6113	48.4671	40.8352	30.5351	29.006	42.1852	33.9571	37.7723	71.7496	16.2771
	19.2731	17.6486	23.0474	13.5152	18.9183							38.4856	58.5148	34.9407	28.1847	55.4016	32.0201	18.2998	48.077	76.3777	41.0305
	14.0755	8.36118	18.3802	14.9283	24.4222							44.7799	27.1153	59.4737	38.7861	41.3358	49.4874	29.0352	38.4428	39.6327	28.0115
	15.0031	31.5961	21.3215	7.2613	14.7227							58.0721	32.1873	18.2457	32.0678	35.2683	27.8745	59.611	62.831	28.0224	62.8655
	21.1467	16.6682	27.1031	22.1129	7.1824							39.6837	40.2704	39.2476	43.4477	50.3465	30.5302	64.3311	57.094	29.26	57.7157
	16.4566	17.0974	18.3693	10.4445	16.3148							39.6433	51.9278	45.6554	35.1751	42.2056	45.8462	27.9011	39.4767	53.5657	37.4359
	19.6169	9.58158	13.6916	18.9778	21.2236							9.9299	58.8452	54.1375	36.6762	13.8982	53.8958	50.3528	25.0394	9.0374	77.1728
	11.0771	18.2236	18.0193	22.5482	14.0602							8.2261	42.1928	43.6498	58.3405	33.414	24.7772	46.6045	65.2546	55.5121	53.4834
	17.0482	25.645	15.4475	17.759	2.8162							25.0227	35.5468	38.3129	37.8197	27.0525	47.4404	41.7972	52.7791	50.393	15.0952
	16.193	15.9392	8.4065	16.0672	16.3237							31.0681	17.1559	31.4394	54.2199	50.0599	31.1238	31.0844	69.7365	46.0954	35.9635
	6.5281	16.0915	9.6963	19.6345	26.624							43.9321	39.7121	52.7784	41.5575	49.4377	58.5681	68.6756	19.194	31.3399	27.9243
	17.3032	25.821	19.0773	11.8424	10.9587							32.1754	15.465	21.346	43.462	38.4256	59.1907	48.9551	44.3721	32.605	35.4233
	17.9229	25.9112	11.7136	12.705	25.8026							28.2201	59.7702	35.2376	46.4881	37.6991	37.9802	51.2759	48.3749	17.52	34.7917
	12.8896	5.12069	16.8792	13.754	18.5863							30.4575	31.2745	24.4045	45.9764	19.9879	49.7063	58.7777	44.1164	59.0161	19.2473
	22.8389	28.5238	1.9028	13.5466	17.2294							27.0557	40.9858	30.2411	48.528	42.83	28.7232	40.0619	44.1892	48.195	15.1213
	23.0912	24.373	15.5067	15.781	20.5467							28.1537	51.9859	40.2167	32.6097	46.2543	63.4879	23.4612	48.5789	43.5461	41.3372
	16.1927	13.9079	14.3736	9.3244	10.0432							27.1045	27.3721	50.7088	62.4302	44.5749	28.0094	58.3808	46.5732	54.7968	7.7588
	7.7103	17.9089	21.3732	8.7066	22.369							33.6764	56.2071	51.1357	37.9191	37.3378	58.1493	52.7359	50.5015	22.612	24.2906
	12.4645	16.9262	20.4427	16.6759	7.8492							28.5903	31.2735	29.2479	25.8642	31.3677	24.5231	56.0582	34.6795	35.7524	37.8652
	9.189	15.983	13.8798	26.7451	17.5966							27.6652	29.3611	49.5557	46.7391	40.8861	40.8842	63.6826	56.5724	79.4556	3.7007
	30.1936	17.5207	16.3497	12.0657	19.0865							48.8961	34.2283	35.803	48.5791	45.223	33.7992	51.3378	46.3707	61.233	27.4594
	17.0323	9.78387	22.1188	26.8371	20.963							46.7012	32.9422	33.6146	39.295	49.2616	20.9758	29.7881	27.8744	0	31.5091
	12.6983	16.9104	18.1693	22.3362	18.2996							45.5374	54.5426	38.3112	41.0609	15.9442	42.743	55.4696	53.6089	59.0988	30.6897
	10.7936	13.0877	10.5569	13.7866	20.6924							55.5674	39.0446	45.4727	51.7436	19.5679	34.3952	54.3956	26.1517	26.1181	31.8267
	10.8541	19.915	15.6904	12.8445	15.5967							37.3714	22.5369	26.9271	49.3651	39.3018	43.1247	53.3318	52.0083	70.1686	42.2378
	20.4117	17.8805	16.6669	10.5143	11.6154							45.8272	39.2979	32.8412	32.3365	36.4611	16.285	21.3566	41.3159	46.063	30.227
	10.9079	23.497	20.1209	10.9606	19.5966							49.2573	55.2884	36.9064	35.343	21.8478	45.9188	68.2467	37.4824	29.7242	31.8776
	7.8912	21.6499	16.7008	8.4948	8.271							31.7618	44.2181	27.5874	25.2444	54.3668	47.1802	78.8613	41.667	26.3384	27.5387
	25.7642	20.4735	22.0578	16.0129	22.6366							51.5236	28.7532	37.1556	50.06	34.6271	55.2671	45.6645	35.8138	0	30.2564
	11.1845	21.2073	13.8797	12.4648	12.7781							44.4212	32.826	34.1116	45.0469	57.052	42.2989	50.6097	65.224	43.1196	55.5496
	19.3523	26.5024	14.7662	12.5008	16.6916							29.0388	47.728	31.306	37.7577	33.6105	50.7773	71.064	63.8439	43.3172	32.7033
	14.175	17.2121	18.1758	12.4038	20.8005							39.3221	62.4066	34.4518	33.1243	43.0176	43.5172	75.6352	20.4662	54.0179	22.3332
	13.456	19.646	8.687	27.5059	14.9284							41.3656	31.7357	35.2185	52.5301	36.7379	45.1662	38.525	0	29.9121	35.9995
	10.8041	23.1172	14.9483	14.2165	14.6511							24.3311	34.1589	34.5676	25.9254	39.8352	32.1301	42.3684	41.0099	65.0045	76.7783
	12.2752	21.6839	25.2242	14.2016	23.9276							25.0646	49.7715	32.1192	28.8604	10.179	44.5923	32.9361	24.4692	16.6039	40.7119
	11.6673	11.7578	14.2008	18.711	10.1706							50.9547	32.7875	35.2618	46.7202	37.0126	46.0683	34.4603	46.6847	76.1482	49.0308
	17.8487	17.8686	9.0504	10.8778	12.1843							28.7566	38.7951	53.4153	25.9976	57.8576	52.2382	37.804	23.4533	29.7109	33.9269
	17.0106	17.8851	29.7991	27.1051	13.4562							30.0571	33.5017	47.302	42.6629	31.8121	63.7442	51.4988	36.2836	5.4771	46.3627
	14.7233	15.0998	8.1797	35.7266	13.0942							38.217	34.6934	36.955	66.6912	43.1699	42.6848	39.1831	57.5003	66.9287	29.1263
	20.2615	24.026	11.2347	18.0359	17.6555							26.4505	35.7446	47.5292	34.7892	43.2341	38.709	56.441	54.9108	38.7389	42.4515
	17.8012	23.1402	10.6404	10.701	17.8478							34.0158	23.9797	63.9627	41.7733	39.7959	24.724	45.6537	35.9176	52.1185	29.3682
	18.6791	13.159	13.1457	13.9432	14.8713							32.3892	21.2487	35.482	48.7322	31.1487	46.6978	23.3825	44.6818	25.133	54.568
	13.1842	17.6429	14.6459	12.5346	24.4422							39.6351	10.0769	43.1869	33.2734	46.987	40.6447	36.292	18.7004	23.8435	39.5404
	14.3549	14.7792	12.5056	18.8019	8.5419							42.9111	42.175	40.2102	41.4781	46.9101	45.8155	45.58	20.1296	26.1674	63.5563
	11.0283	16.9441	8.3813	17.5994	16.364							31.45	32.1312	17.9865	50.9017	50.6885	21.3027	52.0516	30.4113	12.7593	60.3839
	12.8274	27.9707	34.19	15.7828	14.9575							32.2303	19.4308	13.1696	51.3287	46.1065	35.209	39.0467	59.5493	55.5638	22.3814
	15.2508	14.3651	6.9114	14.2762	3.5641							54.6356	37.8189	48.8001	70.7697	37.4236	28.8193	41.6275	36.6404	35.1239	76.4158
	13.9815	15.4681	25.3089	14.3846	12.2347							52.6823	49.5412	16.6852	38.5383	25.042	65.6296	29.5865	59.4431	70.6211	43.6755
	14.0269	13.6241	11.0269	14.0734	14.7928							46.37	51.8327	38.1379	44.8236	30.2821	53.1183	51.0761	20.0642	22.7483	21.3445
	22.9792	27.1939	18.4174	13.6731	13.4018							31.7459	41.0431	34.5316	36.3236	43.2958	63.8447	39.7219	57.1546	50.3238	40.209
	10.7837	13.756	6.8029	8.1264	11.5414							26.5567	26.4028	31.743	36.6852	30.6263	34.6086	58.3356	38.2962	28.8345	2.5586
	19.0925	16.5934	9.2319	13.5177	18.3841							23.6835	21.2011	50.3224	44.6205	36.4398	29.4361	37.0879	48.9422	15.6687	45.8163
	25.4033	10.6717	17.0609	20.1498	8.8915							53.7417	33.7357	30.9774	28.9896	45.7968	40.1532	41.3603	21.306	53.7767	60.5513
	12.3587	26.881	25.7644	15.3365	14.6874							62.0283	37.6549	27.4166	38.1735	40.2458	40.9608	76.4829	42.4862	33.8203	41.2895
	14.4247	16.6483	16.2364	12.9017	13.0171							29.7049	40.9468	38.8476	40.9141	57.6693	59.0053	34.8004	67.3851	67.5427	40.8688
	14.0531	30.3348	19.8099	12.5573	10.3879							38.5846	59.8189	30.8519	32.5253	27.0096	73.6025	51.7287	62.5741	20.8592	63.1663
	11.6308	23.2022	7.346	11.6271	15.0113							36.5561	47.2782	43.2635	37.7619	52.4615	40.8858	57.8488	42.6679	15.7829	64.356
	5.2245	11.1922	13.9774	24.8383	21.707							3.9127	40.7127	43.8034	58.7119	41.1997	29.6916	72.1524	29.2166	25.4727	26.2586
	12.2277	22.8963	12.5851	11.9051	11.9586							32.1313	29.0265	51.4743	42.4618	56.1868	31.2457	55.1004	62.409	47.815	34.5294
	14.5035	13.3558	14.1702	9.2344	22.9999							35.4318	29.5978	8.3387	35.2172	36.3325	46.0755	13.2034	66.5904	58.9877	79.2089
	12.1851	13.2039	19.0779	18.6582	18.0872							40.2104	23.418	48.7803	54.3251	30.9226	36.3088	43.0334	48.0425	2.7891	18.4209
	22.2545	13.5622	19.3402	16.4139	14.8199							31.9115	32.4898	30.3278	47.3218	35.259	63.3808	73.2164	25.0755	51.7138	73.6852
	20.8093	18.7074	16.1004	13.788	10.3687							35.8183	31.4052	29.9461	28.0892	58.0033	42.8905	36.6106	30.8081	41.0176	40.995
	15.1002	13.8013	17.2853	17.5242	18.5319							54.8851	40.4145	27.4034	45.4714	40.9617	57.3914	34.4347	57.4931	75.5783	27.9982
	13.104	17.1257	15.5467	15.6149	29.6623							33.7574	37.1609	39.4162	61.5579	46.5179	45.7272	69.086	63.7709	20.2298	85.5245
	21.8547	22.6714	26.368	21.313	11.826							61.5069	32.0486	29.5626	28.1356	59.0105	45.2619	56.7018	16.099	45.0541	15.8189
	13.1391	17.9112	15.0141	15.2947	17.8267							35.188	27.4381	33.5978	45.5227	17.3208	62.9461	58.7792	54.2052	35.0618	55.8684
	9.7334	20.8708	3.2954	12.3265	15.5358							36.6109	22.8747	29.2522	50.4428	38.0045	46.2553	58.8903	49.6718	37.5916	30.3299
	15.4734	24.5642	17.169	15.1074	13.9748							44.8654	11.6872	19.8664	30.4223	40.9122	52.5327	52.3064	59.3937	48.4241	47.2816
	9.0764	36.2805	24.1615	19.4876	7.0372							39.9994	23.1679	36.0395	52.6426	32.6499	74.7188	57.8567	37.0359	17.252	21.7697
	6.2319	10.2002	24.7977	21.6506	24.392							52.0591	42.0675	45.8886	46.8555	33.9545	36.4632	54.2792	61.4323	13.0565	30.3229
	17.8435	15.793	19.4513	13.1203	24.2312							34.4499	45.1444	33.979	53.4175	55.2178	44.8342	36.0068	12.2782	18.8652	22.8368
	15.8609	21.0428	9.9226	13.9409	27.3741							11.6016	32.4421	51.21	45.2069	35.542	52.7519	15.5617	62.6744	43.9733	29.0397
	16.6613	12.8748	9.5781	20.8886	15.132							38.1957	25.6913	27.1488	49.6445	26.3695	32.0511	72.5002	49.6949	31.2485	54.834
	12.3055	22.7569	16.7862	10.2818	21.7941							8.1778	41.7326	23.5974	45.657	34.0546	36.8165	67.6871	49.0502	61.9508	41.2484
	15.3033	17.5051	9.1692	23.8894	4.3687							39.401	42.7869	26.186	39.396	36.8723	48.2107	54.9874	20.2284	39.5397	51.5377
	16.0775	27.3103	8.8535	10.6632	11.1879							37.0633	37.8899	46.8381	45.7107	17.1009	27.9789	15.3075	21.2108	58.7532	52.4961
	15.2618	26.4244	27.3068	25.4065	9.5015							26.8316	30.508	30.0115	46.6229	24.342	43.0274	51.6886	27.5436	54.8031	57.9364
	13.2033	13.4872	16.0056	9.0122	7.3277							30.0783	31.3927	46.1862	39.8361	33.5697	42.0826	79.3828	47.2417	44.1651	60.0132
	13.2165	10.3115	12.0046	19.6453	22.1848							43.2473	27.4568	19.5475	46.2561	32.2833	43.3418	55.2262	0	59.0108	40.3703
	7.1803	17.0709	18.9871	28.5212	20.7847							45.1235	39.2545	19.637	39.6245	23.9109	46.7831	33.7335	45.1316	32.6794	61.2437
	15.7985	16.7288	14.1273	11.02	12.8472							36.8169	40.5346	61.227	25.1033	57.5825	22.9336	45.7856	36.6114	28.4386	45.9929
	15.7317	20.8032	18.2545	16.743	16.7775							22.1084	31.0003	33.6146	49.0673	44.7045	62.6379	14.6826	45.5742	73.0789	44.0931
	11.0758	17.5265	23.5493	19.7243	10.043							41.5763	41.686	36.9926	44.8593	27.4739	55.7213	46.5246	33.8936	50.686	39.7846
	10.418	18.2252	16.3165	8.3504	12.1437							16.9426	26.9238	31.0181	48.6769	32.6882	44.218	56.478	27.5197	44.3029	35.9954
	15.187	23.9432	18.8762	17.3127	13.3813							31.9773	30.3723	47.9494	46.8294	33.1539	46.8817	48.5277	28.7442	60.5299	47.8916
	7.863	36.1402	13.19	19.4231	21.9673							18.5329	51.9813	48.0092	45.8454	29.3515	46.201	59.1374	32.0616	80.0113	54.8682
	19.2953	18.0336	8.7189	21.048	13.6906							31.9408	42.991	46.4454	50.2238	53.2221	68.4514	34.1661	47.0549	51.7157	72.7412
	6.9468	17.7956	17.5757	18.0302	18.6897							47.1451	36.8578	31.4985	35.6736	58.2908	20.2004	56.8623	63.6748	50.5315	45.4565
	17.0746	20.208	20.2623	11.769	10.3411							62.5328	33.7801	24.613	48.2495	31.8876	28.2994	45.6573	38.8601	42.9121	46.5502
	9.2893	20.7519	26.2385	24.2953	13.2712							60.7969	49.1045	33.1574	45.4117	54.3763	40.4787	47.3659	41.4208	37.828	14.7807
	25.394	16.5029	10.2482	16.1847	11.0713							42.806	47.2648	26.4516	32.5777	25.8294	52.7968	59.4228	50.7451	52.203	38.0271
	22.7767	18.1496	24.3418	9.6241	11.9807							40.0284	33.5831	32.9184	35.7188	52.7466	52.8093	74.7154	35.0374	40.5498	0
	10.8859	16.975	10.3251	20.777	6.2389							50.131	34.6051	37.8849	32.7186	42.8323	53.3814	56.1726	29.6228	45.1393	43.6373
	17.6718	18.0441	16.0652	20.7173	12.2379							9.0518	40.5682	25.76	47.8566	32.1066	68.9187	26.2352	48.3599	31.0828	38.3348
	18.9123	17.318	24.5543	12.9488	9.3335							48.7049	46.4166	38.3166	50.5188	58.688	47.4581	62.4902	43.1795	6.9265	32.0523
	9.0928	26.2112	18.3902	11.6848	20.0379							40.8747	38.5584	39.5729	37.849	23.7098	30.7859	51.2336	16.2274	51.6697	54.7668
	12.8308	12.0535	29.9703	15.2674	12.0771							44.6114	26.8286	44.8476	47.0925	38.9925	42.0092	52.8096	51.6235	55.0022	47.4923
	15.0092	22.9475	13.5477	16.6981	24.0938							53.5467	50.6934	28.3104	43.1973	29.4937	44.976	64.1766	39.2145	31.8584	52.3367
	14.4834	25.7018	13.3708	12.59	0							16.5109	44.767	42.4525	46.2643	46.9243	51.1688	57.9931	78.5777	47.3855	47.9661
	13.3708	18.8599	2.5106	17.1922	8.4361							8.9411	23.1153	46.6242	49.6876	39.7991	33.4743	49.7294	70.6032	12.8597	28.3768
	12.6243	31.8643	17.1996	33.8067	15.4402							48.0116	44.0804	19.2874	57.7474	32.9624	60.1761	54.6752	42.713	63.6413	34.6829
	14.7913	22.143	15.2447	7.7248	24.835							41.6806	27.3033	43.2907	45.5502	31.7042	46.5288	27.3865	51.9297	56.4282	41.4032
	10.4794	27.9	11.2309	22.6582	18.7223							2.1913	27.994	23.1425	36.1443	40.6533	36.2939	28.759	60.825	0	26.9695
	14.0958	15.1074	17.4612	11.0768	27.0476							26.2507	25.8708	27.0659	35.2675	48.4871	41.5075	19.4323	64.4728	58.0765	34.5861
	5.1112	21.1762	16.5664	15.4348	18.5715							40.6533	26.6736	56.4488	36.2754	22.6222	53.8974	47.6837	72.5571	35.7445	42.2732
	18.6501	30.9962	10.5935	16.3051	8.5163							44.3774	25.168	45.8714	40.7023	39.7316	47.5063	50.2983	37.4674	29.901	64.9925
	7.9111	12.5972	23.4637	18.0995	6.8412							39.5587	38.8692	40.984	49.5834	36.5215	41.4079	60.332	36.9832	28.1668	17.1769
	19.6974	15.7276	18.8534	21.2245	18.0394							28.6269	52.5329	42.1953	43.2037	35.2998	55.391	43.8601	42.9652	27.8296	73.1312
	16.519	12.5419	20.3845	17.3723	24.7156							23.0858	31.8017	60.5833	46.553	32.4677	41.2869	44.2975	27.3565	16.414	32.4157
	9.6632	16.0691	28.3074	6.0831	21.9881							32.012	58.7739	37.1008	47.5989	39.5293	64.0465	65.432	28.1822	54.9836	0
	7.4473	12.639	19.8197	19.6648	17.6175							59.1578	26.0117	52.3438	56.7666	36.9397	26.4223	47.4717	79.5457	0.5189	29.056
	10.3357	18.1172	20.8422	15.432	9.5735							35.8204	43.3532	15.5286	38.1185	40.7685	29.1472	30.1247	69.7576	44.8287	39.614
	10.9395	11.9669	21.5655	17.3567	18.5709							46.2032	52.151	27.4371	23.759	40.7591	57.1769	40.9276	42.6773	47.2043	4.881
	15.4209	12.2303	19.8924	19.8409	12.396							27.8475	32.8738	41.8126	48.4149	45.4802	63.8441	78.9602	77.0159	17.956	44.5771
	6.5888	18.4652	19.6204	14.0169	14.129							23.5961	46.2297	39.4136	44.2001	42.4027	27.9231	49.6226	26.0882	7.495	48.6364
	10.4248	20.5982	22.354	14.8851	22.4542							19.9489	38.2433	40.3652	32.9564	49.0337	35.9596	53.5487	36.8205	28.4828	46.5828
	20.2604	19.6364	19.1385	22.5009	10.2756							21.8437	27.6804	51.6885	33.753	36.3941	26.9876	42.797	27.0595	30.4745	7.2006
	17.9685	24.2868	24.5199	13.9179	19.4332							26.5115	32.5447	30.494	51.1076	46.5913	51.9549	70.7836	50.4753	19.1109	69.2743
	14.0403	8.36892	20.2708	12.9053	18.1407							41.2158	34.5482	40.6803	47.3082	42.6006	61.3336	64.5554	56.2354	30.6509	0
	14.3381	36.9204	23.1862	19.4667	22.007							40.9011	24.4485	49.2694	31.8735	22.06	63.7297	29.4965	20.9416	24.4385	24.9369
	9.2833	30.3946	21.3834	17.0289	9.6715							16.3824	21.4302	18.5964	43.1427	25.6408	39.4504	30.9939	42.2924	24.8262	42.9008
	13.1015	12.833	11.9857	8.4101	20.1918							44.3599	22.9111	40.1475	44.5928	45.8784	52.9797	56.5609	52.428	14.5462	21.5118
	14.9584	17.6939	19.3179	17.3502	20.4176							32.3451	50.8195	37.2639	37.5232	39.3739	59.0507	41.2971	55.0212	37.5378	47.0512
	20.6843	26.6358	19.1071	13.936	23.2447							24.3932	28.599	47.117	56.5966	56.0733	61.7699	62.0874	34.7539	55.9272	34.8597
	17.6272	13.684	16.4704	26.6956	11.0182							31.5831	33.5462	34.6108	47.5108	49.7868	38.2846	51.925	41.063	17.8764	22.3368
	14.6381	23.7901	16.2085	6.1894	10.9025							26.8045	43.785	27.7608	42.3984	40.4102	50.8842	59.3692	63.9575	28.8694	38.6707
	27.3914	15.9172	11.4434	20.9931	6.7416							33.3346	46.8205	36.0046	44.226	59.2862	40.9529	36.3049	34.7899	46.8579	28.9085
	13.6057	7.67638	16.5223	12.8375	17.543							36.4757	26.6744	45.9663	41.3182	34.6846	35.309	37.2843	37.3833	22.7641	43.8693
	12.8978	18.8237	13.1272	15.1502	17.3904							52.1336	40.483	34.8215	21.0977	37.7508	31.1203	45.0568	60.7579	49.0647	44.3117
	3.5689	15.3576	8.9582	20.392	22.0401							28.4407	66.1805	43.4305	32.466	41.7241	45.0285	23.3724	40.2056	47.5297	0
	18.5665	18.643	14.7458	12.525	13.384							37.892	28.3352	45.7973	57.1347	60.0933	41.1112	0	67.7999	35.1985	59.3589
	19.1575	13.1215	19.718	19.6794	21.594							25.1968	27.0513	16.174	47.8354	44.9554	24.9526	18.166	35.9021	25.3307	15.1575
[truncated: 3,063 more rows]

## Sheet: Fig 4J
	Relative frequency distribution % mito covered by ER at 1-8nm						Relative frequency distribution % mito covered by ER at 9-16nm						Relative frequency distribution % mito covered by ER at 17-24nm
	Bin Center	Lean Fed	Lean Fasted	Obese Fed	Obese Fasted		Bin Center	Lean Fed	Lean Fasted	Obese Fed	Obese Fasted		Bin Center	Lean Fed	Lean Fasted	Obese Fed	Obese Fasted
	0	1.22921	0.627451	0.181771	0.309358		0	0.361272	0.235294	0.0779018	0.193349		0	0.397255	0.156863	0.0259673	0.347759
	1	3.72379	2.03922	0.207738	0.116009		0.5	0.686416	0.235294	0.155804	0.154679		1	0.902853	0.156863	0.181771	0.309119
	2	8.49602	6.7451	0.363542	0.116009		1	1.22832	0.470588	0.155804	0.232019		2	1.76959	0.156863	0.363542	0.618238
	3	17.1728	11.9216	0.311607	0.309358		1.5	1.84249	1.17647	0.233706	0.0773395		3	5.05598	1.41176	1.11659	1.08192
	4	17.8597	10.2745	0.960789	0.580046		2	4.37139	1.33333	0.389509	0.580046		4	11.6287	2.03922	1.55804	2.24111
	5	17.4982	13.1765	1.14256	0.232019		2.5	7.22543	3.13725	0.701117	0.657386		5	17.5876	4.54902	2.98624	4.67543
	6	13.8829	13.0196	1.48014	0.464037		3	10.6936	4	1.19449	0.657386		6	20.874	6.35294	4.1288	8.15301
	7	7.1222	11.0588	2.31109	0.425367		3.5	13.0419	5.56863	1.22046	1.31477		7	17.0459	10.2745	7.73825	11.592
	8	5.13377	8.62745	2.80447	0.541377		4	15.4986	7.92157	1.94755	1.58546		8	11.2315	14.8235	10.309	18.1994
	9	2.53073	6.35294	3.71332	0.966744		4.5	11.6329	7.76471	2.36302	2.24285		9	6.35609	14.9804	12.8019	18.1607
	10	1.91612	5.33333	4.2846	0.812065		5	11.3439	9.64706	3.19398	3.09358		10	4.00867	13.9608	14.6975	14.374
	11	1.01229	1.33333	4.46637	1.19876		5.5	7.80347	10.1176	3.94703	3.09358		11	1.73348	8.94118	13.477	9.54405
	12	0.939986	2.27451	5.32329	0.812065		6	5.23844	9.2549	4.85588	4.67904		12	0.686168	8.78431	10.3609	5.5255
	13	0.506146	1.4902	5.60893	1.23743		6.5	3.75723	7.52941	5.32329	7.30858		13	0.361141	4.94118	7.63438	2.43431
	14	0.21692	1.01961	6.25811	1.58546		7	2.23988	7.52941	5.60893	7.26991		14	0.252799	3.29412	4.93378	1.23648
	15	0.21692	0.862745	6.15425	1.23743		7.5	1.08382	7.21569	6.67359	9.24207		15	0.0722282	2.90196	3.50558	0.811437
	16	0.0361533	0.627451	6.59569	1.81748		8	1.01156	5.41176	7.50454	9.62877		16	0.0361141	1.2549	1.92158	0.463679
	17	0.144613	0.470588	5.53103	1.93349		8.5	0.25289	2.5098	7.2189	9.9768		17	0	0.392157	1.22046	0.15456
	18	0	0.470588	5.60893	2.0495		9	0.180636	2.35294	6.62166	8.19799		18	0	0.313725	0.389509	0.0386399
	19	0.144613	0.235294	4.75201	2.16551		9.5	0.144509	1.01961	6.07634	7.15391		19	0	0.235294	0.337575	0
	20	0	0.313725	4.38847	2.62954		10	0.108382	1.80392	6.72553	5.83913		20	0	0.0784314	0.0779018	0.0386399
	21	0.0361533	0.235294	4.25863	3.05491		10.5	0.180636	1.01961	5.81667	4.79505		21	0	0	0.103869	0
	22	0	0.0784314	3.92106	3.63496		11	0	0.784314	4.59621	3.36427		22	0	0	0.129836	0
	23	0.0361533	0.156863	3.19398	3.48028		11.5	0.0361272	0.392157	3.79122	2.82289
	24	0.0361533	0.156863	2.6227	3.36427		12	0.0361272	0.470588	3.21994	1.97216
	25	0	0	2.10335	3.59629		12.5	0	0.156863	2.6227	1.04408
	26	0.0361533	0.0784314	2.36302	4.44702		13	0	0.235294	1.92158	1.23743
	27	0	0	1.73981	4.52436		13.5	0	0.156863	1.32433	0.541377
	28	0	0.0784314	1.584	3.63496		14	0	0.0784314	1.37627	0.464037
	29	0	0	0.934822	3.98299		14.5	0	0.0784314	0.753051	0.154679
	30	0	0	1.03869	3.78964		15	0	0	0.753051	0.154679
	31	0	0.0784314	0.623215	3.82831		15.5	0	0.0784314	0.519346	0.0386698
	32	0	0.156863	0.493378	2.90023		16	0	0	0.207738	0.0386698
	33	0	0	0.519346	3.3256		16.5	0	0	0.259673	0.0773395
	34	0	0.0784314	0.467411	3.63496		17	0	0.0784314	0.28564	0.0773395
	35	0	0	0.363542	2.97757		17.5	0	0.156863	0.103869	0
	36	0.0361533	0	0.233706	2.32019		18	0	0	0.129836	0
	37	0	0	0.0519346	2.82289		18.5	0	0	0.0259673	0
	38	0	0.0784314	0.155804	2.28152		19	0	0	0.0519346	0
	39	0	0.0784314	0.207738	2.12684		19.5	0	0	0.0259673	0
	40	0	0	0.103869	2.01083		20	0	0.0784314	0	0
	41	0.0361533	0.0784314	0.0779018	1.58546		20.5	0	0	0	0
	42	0	0	0.129836	1.62413		21	0	0	0.0259673	0.0386698
	43	0	0.0784314	0	1.12142
	44	0	0.0784314	0.0259673	1.43078
	45	0	0	0	1.39211
	46	0	0	0.0779018	0.966744
	47	0	0	0.0259673	0.696056
	48	0	0	0.0519346	0.734725
	49	0	0	0	0.541377
	50	0	0	0	0.618716
	51	0	0	0	0.386698
	52	0	0	0.0259673	0.309358
	53	0	0	0.0519346	0.232019
	54	0	0	0.0259673	0.386698
	55	0	0	0	0.116009
	56	0	0	0.0259673	0.232019
	57	0	0	0	0
	58	0	0	0	0.116009
	59	0	0	0	0.0386698
	60	0	0	0	0.0386698
	61	0	0.0784314	0	0.0386698
	62	0	0	0	0.0773395
	63	0	0	0	0
	64	0	0	0	0
	65	0	0	0	0.0386698
	66	0	0.0784314	0	0
	67	0	0	0.0519346	0
	68	0	0	0	0
	69	0	0	0	0
	70	0	0	0	0
	71	0	0	0	0
	72	0	0	0	0
	73	0	0	0	0
	74	0	0	0	0
	75	0	0	0	0
	76	0	0.0784314	0	0

## Sheet: Fig 4L
	Mitochondria surface area covered by ER at 25-56nm distance
	Lean Fed					Lean Fasted						Obese Fed					Obese Fasted
	Fed 1	Fed 2	Fed 3	Fed 4	Fed 5	Fasted 1	Fasted 2	Fasted 3	Fasted 4	Fasted 5	Fasted 6	Fed 1	Fed 2	Fed 3	Fed 4	Fed 5	Fasted 1	Fasted 2	Fasted 3	Fasted 4	Fasted 5
Mean	32.78	31.9	30.05	30.72	33.33	40.58	41.79	39.14	41.77	40.87	40.92	30.27	30.67	29.91	29.39	29.15	24.55	23.96	22.38	20.59	24.59
Std. Deviation	10.55	10.03	10.11	9.725	10.42	7.758	8.032	7.754	8.573	8.009	8.368	7.21	9.059	6.875	7.036	8.059	7.977	9.014	6.305	5.752	8.729
Std. Error of Mean	0.1873	0.1832	0.1813	0.1842	0.1974	0.2595	0.2335	0.2171	0.2429	0.2911	0.2301	0.1579	0.1274	0.1107	0.1186	0.1424	0.1399	0.1709	0.1235	0.1266	0.1952
	Mitochondria surface area covered by ER at 25-56nm distance
	Lean Fed					Lean Fasted						Obese Fed					Obese Fasted
	Fed 1	Fed 2	Fed 3	Fed 4	Fed 5	Fasted 1	Fasted 2	Fasted 3	Fasted 4	Fasted 5	Fasted 6	Fed 1	Fed 2	Fed 3	Fed 4	Fed 5	Fasted 1	Fasted 2	Fasted 3	Fasted 4	Fasted 5
	37.254	42.426	34.2206	31.947	30.6755	48.5966	43.6386	44.5028	42.8416	47.0962	49.6823	14.448	16.8584	18.982	13.4818	14.7837	23.8751	24.9078	21.7889	22.5528	23.2243
	42.4291	40.6364	37.7478	29.9905	33.4047	45.8088	48.2132	45.771	48.4438	47.5528	43.4101	12.5637	9.6072	30.148	28.1209	29.464	23.6304	25.7232	20.9051	24.4179	25.2934
	44.6044	28.8481	44.1758	21.528	39.6682	42.0891	51.2235	37.3166	40.3074	44.4876	40.0996	39.5021	11.493	22.3445	16.1395	9.98467	28.2298	21.8452	23.2759	23.2808	25.2445
	33.0611	37.8708	19.5575	32.2291	25.2962	46.1281	47.7246	44.5027	44.3484	38.1784	29.5412	7.76574	14.848	24.8576	24.7405	34.1048	19.5242	19.5231	22.8713	23.6833	21.8219
	41.2053	40.9016	34.826	38.9754	38.567	42.1822	41.8915	42.9685	40.5548	40.7234	40.1013	10.7515	6.97092	22.0093	18.0845	26.8567	28.5435	22.2578	22.8109	21.5818	23.1804
	32.6966	40.4874	27.272	33.5828	37.5988	43.9736	43.9068	38.1518	46.2534	41.4915	41.5503	35.557	9.25575	26.8396	17.4349	25.5319	19.6853	32.2575	24.5669	25.0943	18.8995
	31.8472	25.8394	33.0439	36.0392	29.0656	45.9286	41.7432	37.4717	44.3186	48.1853	38.4283	16.3388	6.8675	25.0008	18.832	20.2454	24.1054	23.776	21.3019	18.1048	23.3154
	33.2142	31.4686	34.2022	27.0404	23.6101	43.1946	37.0733	39.9619	40.6898	34.8155	40.6857	18.0204	15.0165	33.6526	16.4028	32.645	26.4235	21.7718	20.6504	23.429	24.5315
	30.3237	35.4428	33.1451	40.8864	51.7663	30.5755	55.1055	38.2535	40.4632	46.5142	43.8077	14.5605	14.6171	27.9772	26.8847	30.6432	25.7711	21.3849	21.9606	27.1079	24.084
	45.5311	39.0004	32.8781	32.4139	46.9004	41.0136	42.9703	42.5477	35.1623	37.7985	43.495	11.9485	8.52016	28.567	10.819	25.1143	24.4682	23.0007	22.4206	21.1536	22.3244
	33.9106	37.0389	33.634	42.082	32.4091	53.777	42.2673	31.4218	45.5227	43.4474	36.5799	11.3463	7.83674	36.8223	17.8178	23.768	21.4896	27.7238	22.9017	24.9187	19.3572
	29.7671	23.8859	34.3625	34.2222	41.8492	45.8176	37.7819	37.5003	48.6968	40.1003	42.5295	22.2591	18.5151	32.2388	24.5463	15.1358	27.1176	26.9309	23.1604	18.956	30.4665
	49.0991	31.2708	44.2831	24.5692	30.9747	42.9146	37.0399	48.8311	47.7293	49.2041	28.9744	23.0699	33.9585	18.5424	30.9029	34.228	26.2886	25.804	23.7147	21.5744	20.3099
	38.617	31.0905	44.9633	38.6733	40.8001	45.9135	38.0507	37.1819	50.0271	47.1259	52.6579	35.5348	10.5176	22.1144	19.5946	30.6001	22.8586	24.5726	22.6381	27.545	19.2271
	37.7752	34.3837	23.7496	24.6381	21.6813	49.8353	43.4452	34.2164	43.8213	38.6873	48.0344	31.7278	3.08731	29.0669	31.5662	29.4422	25.9599	25.5394	23.7248	24.5776	27.5817
	40.6168	27.3689	41.7239	23.3537	40.1469	53.0625	40.6476	36.8019	33.9235	46.9439	50.3891	10.0882	7.49836	24.2189	29.3164	13.4145	22.0711	20.6897	23.9348	26.3372	23.5018
	40.4383	34.4116	30.785	40.8646	36.1872	40.9062	45.3925	37.7148	44.1928	44.5944	50.056	31.4797	14.8018	26.3596	11.6475	32.3939	18.4122	22.1489	25.4505	19.6808	21.6694
	44.4912	28.8587	28.4805	30.4795	29.3053	36.8037	48.3882	51.5578	49.7859	48.5271	46.3379	28.0918	18.0503	34.5294	36.4156	29.1453	26.071	22.0742	21.114	20.2676	24.7883
	32.4114	31.7752	17.8001	38.0862	40.3429	37.9631	36.5092	48.389	49.1653	39.3156	41.9289	10.4215	5.52658	34.2285	21.3982	10.6035	20.3897	26.9625	24.8886	24.0092	24.1371
	23.7324	40.5099	43.031	34.3221	32.5382	31.355	51.2677	34.2162	49.4327	42.446	46.2792	12.3752	12.0978	32.1415	27.9404	14.1959	23.1677	23.5	22.0071	23.4668	24.1247
	34.5588	30.9225	35.2747	26.3034	34.3348	42.3021	43.1744	40.6819	40.0997	42.5583	41.866	34.9007	21.0961	23.6754	34.776	13.9948	23.0807	23.1302	24.2628	23.7737	25.2212
	31.2669	35.3578	26.7875	40.6488	37.1521	30.7941	39.3981	35.1384	45.1304	37.917	52.8655	32.116	12.9302	22.6935	37.9486	29.8142	25.6775	28.4272	23.322	21.6123	22.9726
	33.6557	32.1691	14.1328	26.0194	36.1629	51.3479	43.0304	51.4612	43.8233	42.4403	47.0784	33.4192	21.4475	29.8282	20.5309	23.1551	26.7695	23.8601	20.4564	20.2061	20.5017
	32.4549	32.3863	36.689	21.1262	42.2711	42.2103	49.8259	37.061	41.9088	43.5178	50.519	33.1676	13.9502	16.6277	11.2478	10.9746	25.1443	28.6024	23.3161	29.3021	23.4235
	36.9572	26.5475	29.2317	26.5294	26.0464	40.2731	53.7189	44.2032	53.7377	48.8168	40.9076	11.2486	10.6125	33.7634	22.7343	13.0039	21.0425	20.8274	22.6	23.3214	27.3208
	32.5162	27.886	44.4208	27.5882	49.8637	41.8548	51.1797	43.4067	31.8158	45.8889	41.1387	13.1855	28.4438	31.1803	12.9774	14.1168	23.6992	27.0713	22.4192	22.6777	23.4839
	24.2967	33.3012	17.6422	33.225	37.2795	43.6883	48.6688	38.8237	40.2043	45.0179	34.0005	32.955	6.20519	34.2971	18.2955	18.7728	22.8374	27.7509	17.8353	19.1626	17.8797
	43.7714	19.4854	33.8543	29.3997	33.879	29.3538	42.3535	37.0489	47.7611	46.7275	32.6658	31.7974	6.28002	18.8144	20.6572	32.2447	19.8585	19.4004	28.5924	21.579	21.1386
	42.8352	35.3663	43.1062	31.6212	28.446	34.9099	53.862	31.8541	51.3014	41.4581	46.0456	32.2365	13.1389	22.0457	30.2812	15.0635	22.2842	22.2934	23.3819	24.2965	25.3847
	20.2444	36.2459	38.5894	35.5194	36.4685	50.0368	51.593	36.8924	51.8565	40.9178	36.7962	32.4532	15.0251	32.5387	16.3472	22.6768	22.9228	24.4532	20.1141	21.9091	27.0504
	41.055	28.052	39.2862	37.925	34.1574	45.2659	35.8552	36.2014	49.2122	52.8053	35.2428	33.6084	17.0554	27.9224	18.654	17.1914	23.3492	28.9951	20.4365	25.803	18.1353
	40.8849	51.2437	39.1387	36.3808	39.8502	31.1687	48.8015	45.0554	32.0419	42.9402	40.1759	31.424	25.9094	31.6148	27.5313	33.5211	26.3359	21.6396	23.068	22.8294	24.3334
	39.9146	39.1159	21.2992	33.0886	39.0555	51.6175	42.0702	42.788	33.807	51.6046	35.0625	12.321	8.06025	28.7554	16.1075	39.143	24.5789	19.7423	21.9179	19.2971	22.034
	22.5278	22.5507	36.4292	24.8554	34.6377	36.9373	49.6848	45.3171	41.0651	39.4063	55.7369	18.48	31.3224	22.3288	12.9835	25.2594	17.267	21.1056	23.5167	18.6167	27.2536
	35.7331	31.8071	24.5746	33.7094	37.6345	33.9122	45.6946	45.4643	43.7856	48.4747	40.7264	17.6083	25.4969	33.1831	10.8771	34.2014	20.016	24.2989	23.5717	24.5482	22.4889
	26.9095	42.2177	37.2721	33.9741	30.5605	44.5133	46.0982	31.933	43.8896	43.6406	38.8397	30.4021	31.5639	20.0572	12.9846	33.2323	25.31	20.5412	22.3402	16.8315	22.253
	40.524	38.9754	20.6995	48.0795	40.4398	36.5467	46.1789	35.0904	44.9684	38.3235	50.5327	34.3335	36.6598	27.7222	32.2989	12.6266	22.8098	25.1742	22.3341	20.7918	23.2319
	29.9296	28.7049	30.4972	21.3365	46.9326	31.0427	46.7497	36.5241	46.7518	41.1366	38.6477	36.4768	23.2413	26.3522	9.0415	36.6373	18.1578	24.1516	19.8506	21.1709	20.5317
	26.6191	50.7903	36.2911	29.9555	31.2284	41.5008	55.5567	27.4306	37.4345	39.2195	45.9902	32.1787	23.9103	26.4428	14.9388	36.6116	18.2044	26.2273	18.6756	16.245	24.926
	30.7315	34.6499	38.1293	34.0481	29.4291	42.8169	40.8329	45.7673	45.5966	42.0477	47.5144	32.0573	24.7805	27.4411	27.4478	33.8239	25.6276	30.6478	22.3457	22.3652	23.531
	19.387	30.6908	31.281	32.4845	33.5912	42.7463	38.8608	42.9693	39.1993	51.897	41.4592	28.3142	35.4921	33.4195	28.5733	12.2845	30.4301	20.9676	24.1599	27.8127	23.3201
	35.8707	22.6917	9.32336	29.3074	28.6496	43.6478	45.4324	46.0693	48.1935	41.3389	46.8143	18.9934	11.524	33.148	31.4194	27.2608	24.2182	30.4524	24.5596	20.3891	29.4328
	33.2592	35.1675	31.5626	23.3987	37.8446	42.2259	38.8622	39.1011	39.7691	45.9426	43.254	34.9489	6.04977	27.6777	32.3908	28.9899	20.3988	20.7191	19.1903	24.9803	20.0355
	40.0888	37.8226	38.8005	35.6844	17.2993	31.3183	34.4834	39.0336	38.7087	45.7494	42.3542	16.2015	8.73388	17.0212	17.9427	29.2934	18.6047	22.0433	23.3752	22.876	25.8092
	39.3423	48.2214	34.9442	25.1196	42.8597	41.45	45.6334	38.5007	53.5638	41.8457	35.7215	20.8946	9.8607	27.6224	13.2906	19.7984	24.223	22.2167	31.1197	21.9394	22.4397
	26.8651	30.8113	19.3736	23.7602	22.79	50.2757	47.7123	41.4941	41.0885	41.1126	49.0485	17.3942	23.078	23.1707	14.7106	17.8285	21.823	28.4844	27.1848	33.0768	20.9462
	34.6962	27.3484	34.8826	34.8559	29.3234	51.8856	41.0495	48.0906	46.1383	47.5001	40.1892	13.6518	13.0995	38.6021	36.2673	16.2678	19.7317	21.5184	27.9297	23.1246	21.854
	30.5183	49.1313	30.2819	25.0068	32.3706	43.4716	38.9035	41.3963	38.4386	36.1102	33.7868	36.5761	5.35159	34.8159	32.1717	7.54019	20.9744	23.1014	24.6707	20.835	21.3063
	29.4826	26.2438	35.1776	26.2612	40.7331	33.6174	43.6667	41.7528	46.7041	40.1567	53.0325	39.4444	18.4067	17.2695	13.8279	25.6468	31.2068	21.8097	21.3754	23.5515	23.284
	32.7646	32.8087	47.1325	40.8253	45.82	42.8607	34.2249	44.9533	29.6451	46.98	32.8049	20.3165	28.2268	34.1208	30.047	25.6165	24.5077	25.8655	25.5702	24.7007	29.0804
	27.2047	25.4157	28.3934	31.3543	22.1597	39.6287	36.7424	37.8414	51.1113	41.6669	49.1997	34.3513	22.7263	28.8857	21.792	26.5941	19.6467	22.9765	25.5123	22.6561	20.1872
	28.8458	29.0968	42.2807	36.9672	30.1801	33.4414	36.2863	43.8855	39.2152	45.9462	41.8488	34.2674	15.2127	21.5732	8.85227	19.9861	22.1856	21.5406	22.655	19.6077	21.3021
	50.2393	45.0497	24.4855	26.3197	24.9608	36.4476	39.9892	42.7529	35.629	27.6661	30.3441	33.6138	13.7357	18.7662	19.7616	19.3395	34.9076	27.5668	24.478	22.9769	28.2698
	39.909	32.5327	27.3242	41.5085	29.7898	33.8695	46.854	37.9463	38.5277	48.0949	29.3417	33.1588	6.75195	37.8652	29.8275	30.5214	20.4309	22.7766	22.7218	18.144	25.1615
	19.3418	28.2412	44.3348	28.8426	35.6514	56.3027	40.2997	46.9746	39.079	38.1297	31.2804	30.3082	34.6015	26.6546	15.4797	20.524	21.0782	22.7009	20.7425	25.2524	23.3704
	40.9772	22.4485	25.0125	23.0884	40.8422	33.2363	47.4886	35.0575	38.5232	46.9044	34.8785	26.7518	8.91801	26.3353	25.8973	24.6529	18.7682	19.0879	19.8039	16.6087	28.3332
	35.8739	32.386	22.6433	39.2602	50.7222	42.6558	50.1154	42.6453	45.2784	41.3355	40.8347	27.6231	17.5111	37.7208	20.1131	32.073	29.9961	21.918	20.7564	20.3826	18.91
	26.1609	38.4781	35.1562	35.1949	32.5538	49.3548	41.0287	38.8181	48.9343	42.6739	28.6269	29.8879	16.4778	23.6403	8.85405	32.9877	23.1846	21.268	22.0966	22.8662	23.4292
	44.1895	46.0478	39.1268	30.3031	34.1439	35.6062	46.2295	40.3979	53.6484	37.7247	42.5979	51.3998	31.6001	26.705	13.9476	32.5274	21.4236	26.0427	20.4711	18.0949	32.4875
	30.0666	34.2488	19.2714	24.1645	34.1285	45.5172	35.9358	36.6652	45.2513	46.5322	27.8145	26.7106	12.1113	27.6078	28.9017	9.22337	18.0078	20.0127	22.8712	22.4788	22.8519
	24.5312	38.9078	24.5849	29.7027	38.4435	36.1068	34.8556	37.3814	45.5719	52.7146	37.883	24.5905	8.45399	37.3169	12.264	33.738	21.3108	24.4357	29.6448	21.2982	28.554
	23.6997	38.6675	35.3267	34.2175	33.9561	46.1762	46.1167	32.5109	35.4771	33.5075	42.0977	25.8831	22.9322	32.6602	34.2459	13.4292	16.8976	21.4609	21.0854	24.3272	31.0871
	46.2609	35.1303	41.2248	30.6671	28.2618	38.6191	45.5486	35.4407	36.5659	43.1047	36.235	19.7048	7.9246	31.4048	35.5723	24.4102	24.1799	37.0821	22.8648	22.1135	27.2129
	29.537	26.6539	29.3124	43.9803	36.1954	46.5463	48.162	46.7306	32.7238	41.5638	50.15	25.9455	26.8573	33.9738	32.1901	30.7267	29.9032	27.7506	32.8039	20.7462	18.7437
	33.0565	28.3795	30.2935	43.2222	36.4238	48.5807	44.2529	25.8486	41.8387	47.0746	43.6454	30.5094	29.0569	27.7631	29.7683	30.2307	33.2627	24.4676	26.4625	22.7907	24.0463
	36.494	40.2948	20.2155	33.3922	47.4631	42.742	44.1238	39.729	38.5692	26.0378	42.1445	8.50572	30.0501	32.807	27.9275	27.1643	32.1759	21.0456	22.1638	21.4287	23.1164
	44.9439	24.8962	45.8533	18.5634	42.8656	40.3274	48.0428	45.027	42.3407	45.9031	41.6382	13.6326	19.7066	34.8477	29.5755	20.5127	22.4026	33.5545	20.9925	20.2866	27.3934
	30.8509	38.6251	27.8866	38.6695	37.9676	40.1263	39.6704	40.591	51.8943	38.6453	39.6582	31.0104	12.0666	37.2183	11.7782	30.4845	25.8829	24.0078	20.8613	19.1118	31.4976
	29.5955	38.4486	39.043	31.2618	30.3437	45.2218	41.2208	36.2751	42.1987	48.5532	41.501	38.6926	31.9748	20.3779	29.9042	29.0327	24.6663	29.5857	16.4323	23.8729	30.5742
	46.3692	25.8833	38.6207	29.5808	31.7096	48.5182	38.3457	49.9858	38.2906	42.1876	35.6557	15.0287	9.48132	29.9758	21.0534	34.3302	20.4754	26.549	24.931	23.5288	16.8264
	39.4797	30.7752	44.4201	36.6097	19.5454	43.0477	53.7412	41.2173	40.2201	45.4156	37.1899	27.5339	7.66917	23.8775	18.2064	5.49574	20.9661	27.0056	19.2592	22.8	19.0636
	48.2228	52.3811	31.7309	27.4451	22.4407	39.0743	47.7374	49.9947	41.6416	39.7521	44.1852	27.2529	15.6127	30.4627	14.2194	31.633	29.8586	24.6458	25.4476	25.6235	25.2972
	36.7881	39.406	42.8595	28.2951	38.7335	34.1167	43.2201	42.4066	44.6462	26.8053	46.1083	38.8221	28.4218	25.0139	34.1085	18.0818	25.5232	20.6835	22.0031	19.0363	39.9353
	32.8868	36.7594	39.1717	51.5121	27.3655	39.9225	50.8625	49.862	39.264	44.2499	33.3068	12.867	32.0085	32.3309	30.4938	29.0263	27.6097	29.6343	22.6365	20.9912	26.1695
	31.8166	44.1247	37.566	26.0575	38.1878	42.9279	39.3537	36.102	43.9689	44.3456	29.5092	45.5879	33.3455	20.8437	17.7627	31.4215	19.3524	20.6833	22.3573	20.7399	21.4551
	39.9114	35.4817	32.813	36.4274	42.5765	35.8823	31.0507	35.482	48.8369	38.1523	42.9389	34.186	10.3263	28.71	22.0826	33.9042	27.0629	19.2271	24.7352	21.4066	22.9436
	52.3257	33.0039	35.4977	29.2184	26.8592	58.8079	37.4402	39.1881	41.2101	35.113	50.35	18.5244	12.0372	32.1546	15.4958	34.2204	27.0237	28.2549	24.5185	19.5773	22.9093
	29.2732	32.5926	36.0793	31.9402	34.003	40.5146	45.5223	36.6224	41.9192	36.6557	47.4053	35.4316	12.035	24.5126	28.4056	37.4022	23.8439	22.8012	22.4218	20.5425	21.763
	46.9798	30.8497	32.6922	30.1979	31.6997	46.9251	38.8549	37.3527	46.0611	35.4528	38.7991	20.1979	8.79034	34.8667	38.2993	34.0676	24.732	21.2857	25.9431	19.6639	24.1093
	40.6492	45.4759	26.6579	30.9429	27.0113	45.5719	31.6487	40.8286	38.3053	48.6183	57.9438	28.4891	9.72823	29.9668	26.0639	34.3055	19.1603	19.5769	21.5935	20.0673	27.9666
	29.695	25.924	30.8729	22.9426	52.261	31.4075	39.1348	50.1596	38.2303	42.5345	36.9279	38.3715	5.47927	22.8924	32.8879	30.4487	28.3824	27.1399	23.9785	23.5958	24.4756
	32.0148	41.9235	39.4221	25.451	47.7136	41.1655	36.5601	30.7895	48.1804	41.9493	54.306	31.1759	9.18657	21.3254	21.2451	28.3159	30.1873	26.0589	23.4741	19.3561	21.5513
	29.2296	31.656	22.1536	40.8229	42.9696	42.5518	41.2237	37.3411	41.7128	43.6674	39.6764	30.3534	37.8766	30.7562	19.9027	35.8971	19.0138	25.9674	22.233	16.4279	31.4376
	38.1752	46.165	27.7373	43.6203	38.989	39.5892	45.2283	48.534	34.721	34.1278	39.9422	21.9658	24.4184	34.7157	24.4815	40.2638	24.1755	20.1322	22.5582	23.6933	21.9914
	40.1595	35.969	30.7084	40.8377	36.9093	31.6424	35.1721	55.2638	42.247	52.6501	40.7523	33.7515	13.5238	30.8825	34.7381	31.7699	24.1094	20.5758	26.1329	24.1769	30.7817
	41.2606	38.6565	19.0511	35.1745	38.2846	45.2105	50.0087	49.2293	45.6148	36.7086	40.4082	14.2968	16.3291	27.8574	16.6442	27.4612	30.2832	25.5413	20.7017	19.33	16.3512
	27.4393	30.7379	30.6876	32.7996	36.2865	46.4017	46.1934	32.7903	32.7195	45.3893	30.3428	30.7106	11.6982	36.3959	28.5029	25.5766	19.2312	22.553	19.3794	18.6707	22.3546
[truncated: 4,967 more rows]

## Sheet: Fig 4M
	Relative frequency distribution % mito covered by ER at 25-32nm						Relative frequency distribution % mito covered by ER at 33-40nm						Relative frequency distribution % mito covered by ER at 41-48nm						Relative frequency distribution % mito covered by ER at 49-56nm
[truncated: 48 more rows]
