# Supplementary material for: Spatial mapping of hepatic ER and mitochondria architecture reveals zonated remodeling in fasting and obesity
Source: Nat Commun. 2024 May 10;15:3982. doi: 10.1038/s41467-024-48272-7 (PMC11087507; doi:10.1038/s41467-024-48272-7)
Supplement: Supplementary file 14 — Source Data [file 41467_2024_48272_MOESM14_ESM.zip › Source Data/Supp Fig10.xlsx]

## Sheet: Supp Fig 10A
	RRBP1 Total Liver expression - Western Blot
	Lean Fed	Lean Fasted	Obese Fed	Obese Fasted
	0.857251	1.33382	0.353453	0.226587
	1.35088	1.19084	0.49501	0.203261
	0.793539	1.38362	0.637557	0.17055
Mean	1.001	1.303	0.4953	0.2001
Std. Deviation	0.3051	0.1001	0.1421	0.02815
Std. Error of Mean	0.1761	0.05778	0.08201	0.01625
Tukey's multiple comparisons test	Mean Diff.	95.00% CI of diff.	Below threshold?	Summary	Adjusted P Value
Lean Fed vs. Lean Fasted	-0.3022	-0.7627 to 0.1582	No	ns	0.2311
Lean Fed vs. Obese Fed	0.5052	0.04476 to 0.9657	Yes	*	0.0324
Lean Fed vs. Obese Fasted	0.8004	0.3400 to 1.261	Yes	**	0.0024
Lean Fasted vs. Obese Fed	0.8074	0.3470 to 1.268	Yes	**	0.0022
Lean Fasted vs. Obese Fasted	1.103	0.6422 to 1.563	Yes	***	0.0003
Obese Fed vs. Obese Fasted	0.2952	-0.1652 to 0.7557	No	ns	0.2464

## Sheet: Supp Fig 10B
		RRBP1 expression ER fraction - Western Blot
		Lean Fed	Lean Fasted
		1.22378	2.6412		Unpaired t test
		1.06179	2.41469		P value	0.002
		0.71436	3.03348		P value summary	**
	Mean	1	2.696
	Std. Deviation	0.2603	0.3131
	Std. Error of Mean	0.1503	0.1808

## Sheet: Supp Fig 10C
	RRBP1 protein expression across the liver zone
	Zone	Mean	SEM	N
	1	0.000945	2.39e-05	5
	2	0.00101	5.83e-05	5
	3	0.00117	7.39e-05	5
	4	0.00119	6.71e-05	5
	5	0.00146	8.27e-05	5
	6	0.00162	7.57e-05	5
	7	0.00165	6.5e-05	5
	8	0.00151	4.56e-05	5

## Sheet: Supp Fig 10D
	Relative frequency of % mito covered by ER at 25-80nm distance
	Bin Center	Wt Fasted	RRBP1KO Fasted
	0	27.8846	80.0643
	3	0	0.643087
	6	0.961538	2.89389
	9	2.88462	4.82315
	12	1.44231	3.21543
	15	1.92308	1.28617
	18	4.32692	1.92926
	21	5.28846	1.28617
	24	5.76923	1.28617
	27	5.28846	0.643087
	30	4.32692	0.96463
	33	4.32692	0
	36	3.36538	0
	39	6.25	0.643087
	42	3.36538	0
	45	2.88462	0
	48	3.36538	0
	51	1.44231	0.321543
	54	1.92308	0
	57	1.44231	0
	60	1.44231	0
	63	0.480769	0
	66	0	0
	69	1.92308	0
	72	2.88462	0
	75	0.480769	0
	78	0.961538	0
	81	0.480769	0
	84	1.92308	0
	87	0	0
	90	0	0
	93	0	0
	96	0	0
	99	0.961538	0
