# Supplementary material for: Spatial mapping of hepatic ER and mitochondria architecture reveals zonated remodeling in fasting and obesity
Source: Nat Commun. 2024 May 10;15:3982. doi: 10.1038/s41467-024-48272-7 (PMC11087507; doi:10.1038/s41467-024-48272-7)
Supplement: Supplementary file 14 — Source Data [file 41467_2024_48272_MOESM14_ESM.zip › Source Data/Supp Fig9.xlsx]

## Sheet: Supp Fig 10A
% of mitochondria perimeter covered by ER at 0-80nm distance													% of mitochondria perimeter covered by ER at 0-80nm distance													Lean Fed	Lean Fasted	Obese Fed	Obese Fasted
Lean1 Fed	Lean2 Fed	Lean3 Fed	Lean1 Fasted	Lean2 Fasted	Lean3 Fasted	Obese1 Fed	Obese2 Fed	Obese3 Fed	Obese1 Fasted	Obese2 Fasted			Lean1 Fed	Lean2 Fed	Lean3 Fed	Lean1 Fasted	Lean2 Fasted	Lean3 Fasted	Obese1 Fed	Obese2 Fed	Obese3 Fed	Obese1 Fasted	Obese2 Fasted			72.9	88.14	10.43	18.4
72.9	14.52	31.53	88.14	56.61	35.54	10.43	42.57	6.603	18.4	60.77		Mean	24.91	10.26	24.39	37.47	37.04	36.45	27.96	30.42	25.41	30.88	31.74			11	0	22.97	29.03		Tukey's multiple comparisons test	Mean Diff.	95.00% CI of diff.	Below threshold?	Summary	Adjusted P Value
11	9.554	5.667	0	27.07	32.92	22.97	22.58	57.5	29.03	77.73		Std. Deviation	18.5	12.11	17.81	24.09	22.15	20.67	18.65	18.5	16.5	20.56	20.12			30	18.89	0	40.1		Lean Fed vs. Lean Fasted	-18.69	-21.98 to -15.40	Yes	****	<0.0001
30	0	12.28	18.89	49.02	8.606	0	25.71	37.16	40.1	45.64		Std. Error of Mean	1.36	0.7899	1.613	1.826	1.665	2.604	1.623	1.379	1.779	1.324	1.799			43.97	7.91	9.388	12.83		Lean Fed vs. Obese Fed	-10.08	-13.41 to -6.755	Yes	****	<0.0001
43.97	29.57	23.76	7.91	67.43	47.74	9.388	18.23	39.43	12.83	34.96																36.77	40.9	9.078	31.88		Lean Fed vs. Obese Fasted	-12.73	-16.15 to -9.321	Yes	****	<0.0001
36.77	9.81	6.138	40.9	56.64	88.54	9.078	31.51	37.48	31.88	37.1																11.71	38.59	50.16	56.28		Lean Fasted vs. Obese Fed	8.605	5.065 to 12.15	Yes	****	<0.0001
11.71	0	40.64	38.59	41.96	56.98	50.16	48.63	23.11	56.28	48.16																43.55	39.45	67.8	30.56		Lean Fasted vs. Obese Fasted	5.956	2.338 to 9.574	Yes	***	0.0001
43.55	13.73	6.914	39.45	59.03	15.88	67.8	33.41	32.93	30.56	41.68																62.9	36.66	4.653	10.37		Obese Fed vs. Obese Fasted	-2.649	-6.301 to 1.003	No	ns	0.2435
62.9	0	37.68	36.66	57.28	44.29	4.653	6.203	20.78	10.37	42.57																47.63	31.95	43.68	16.9
47.63	10.12	57.88	31.95	31.9	24.4	43.68	12.58	18.59	16.9	38.49																22.03	58.86	20.68	18.92
22.03	20.1	10.74	58.86	56.04	39.9	20.68	29.75	58.67	18.92	0																32.65	8.76	16.1	33.56			Lean Fed	Lean Fasted	Obese Fed	Obese Fasted
32.65	0	63.92	8.76	42.2	49.26	16.1	10.74	34.12	33.56	67.45																61.46	56.44	27.38	39.05		Mean	18.44	37.13	28.52	31.17
61.46	14.1	2.806	56.44	37.51	84.08	27.38	32	40.49	39.05	81.83																37.36	4.359	36.7	45.4		Std. Deviation	17.38	22.72	18.2	20.39
37.36	10.52	0	4.359	60.3	20.16	36.7	22.67	26.64	45.4	22.51																38.26	7.375	16.55	52.26		Std. Error of Mean	0.7467	1.117	0.9122	1.066
38.26	13.7	29.44	7.375	62.26	86.36	16.55	25	48.69	52.26	28.36																23.05	45.67	14.76	0
23.05	14.74	24.22	45.67	64.81	37.55	14.76	34.81	32.35	0	9.116																16.95	35.67	50.38	21.57
16.95	0	33.63	35.67	12.27	48.93	50.38	0	25.22	21.57	33.97																24.08	30.82	0	51.14
24.08	14.66	32.46	30.82	63.44	36.46	0	11.25	31.87	51.14	33.8																5.613	43.43	8.673	10.51
5.613	0	0	43.43	55.07	19.95	8.673	38.86	50.98	10.51	14.81																21.39	38.94	58.61	32.88
21.39	0	6.42	38.94	21.96	18.98	58.61	9.931	31.12	32.88	10.07																48.1	60.06	5.004	53.72
48.1	23.04	14.5	60.06	39.56	83.71	5.004	14.07	35.95	53.72	9.029																49.22	41.25	32.76	38.14
49.22	0	0	41.25	73	53.03	32.76	16.95	57.56	38.14	49.52																19.85	0	6.641	68.5
19.85	44.32	0	0	42.34	4.635	6.641	11.9	57.83	68.5	29.15																59.23	29.71	18.05	24.47
59.23	62.76	0	29.71	74.22	32.33	18.05	27.67	19.26	24.47	21																52.41	34.73	7.829	12.52
52.41	24.09	14.79	34.73	47.86	25.82	7.829	16.44	59.11	12.52	6.868																35.81	32.98	5.452	84.65
35.81	13.67	32.81	32.98	39.11	39.17	5.452	10.15	19.74	84.65	20.07																20.22	35.72	16.1	29.05
20.22	0	34.67	35.72	32.9	25.07	16.1	15.3	9.497	29.05	12.72																19.29	0	0	49.94
19.29	0	45.54	0	50.72	27.38	0	6.672	65.37	49.94	46.44																62.53	72.37	20.86	44.66
62.53	15.09	9.21	72.37	35.3	43.33	20.86	33.12	23.88	44.66	62.06																25.19	26.21	13.55	23.33
25.19	0	16.87	26.21	53.45	39.13	13.55	48.41	20.63	23.33	33.91																17.25	19.76	35.92	34.9
17.25	0	13.9	19.76	26.91	52.19	35.92	14.13	0	34.9	36.53																9.125	0	25.78	27.38
9.125	0	9.657	0	40.17	46.97	25.78	25.38	25.3	27.38	30.61																43.75	11.97	38.01	16.89
43.75	0	29.91	11.97	36.87	9.694	38.01	18.32	0	16.89	39.49																36.09	42.83	54.63	73.75
36.09	11.57	18.99	42.83	56.06	56.06	54.63	0	15.38	73.75	46.17																23.21	62.37	37.94	40.07
23.21	17.09	20.87	62.37	58	11.73	37.94	43.17	22.37	40.07	39.02																30.22	81.04	22.2	10.49
30.22	0	29.64	81.04	48.1	12.21	22.2	14.52	9.431	10.49	0																78.65	28.14	38.84	19.79
78.65	0	31.05	28.14	31.58	48.96	38.84	16.07	0	19.79	69.66																27.87	56.62	22.61	64.33
27.87	9.785	40.29	56.62	23.21	4.336	22.61	28.95	15.82	64.33	14.96																31.28	53.16	17.83	63.36
31.28	33.89	42.6	53.16	36.39	22.54	17.83	42.01	13.67	63.36	0																24.99	60.47	5.855	27.26
24.99	21.54	14.88	60.47	26.97	29.9	5.855	24.64	13.98	27.26	6.501																0	82.31	36.57	74.11
0	5.532	25.91	82.31	0	22.55	36.57	36.54	26.39	74.11	52.07																11.94	23.39	79.23	17.35
11.94	0	22.12	23.39	34.24	18.61	79.23	19.73	51.47	17.35	27.25																27.62	22.32	47.22	0
27.62	20.98	37.09	22.32	22.63	44.18	47.22	17.39	45.52	0	37.02																69.33	30.51	26.24	46.6
69.33	0	20.28	30.51	22.49	80.35	26.24	18.84	10.26	46.6	67.62																10.15	35.23	49.34	28.18
10.15	0	44.67	35.23	15.49	32.05	49.34	13.39	35.06	28.18	38.07																6.248	50.37	30.02	49.08
6.248	17.98	35.2	50.37	54.24	47.92	30.02	54.74	40.38	49.08	58.99																26.39	46.55	5.46	33.01
26.39	38.83	31.7	46.55	49.5	46.58	5.46	26.7	24.91	33.01	76.61																19.07	32.06	39.32	12.78
19.07	29.63	23.51	32.06	79.87	37.93	39.32	43.91	48.45	12.78	76.08																34.57	14.33	55.92	38.07
34.57	22.66	32.95	14.33	53.62	10.6	55.92	52.47	0	38.07	14.03																9.425	21.42	48.55	51.38
9.425	0	30.52	21.42	22.82	46.17	48.55	18.51	0	51.38	34.44																21.04	25.05	19.8	68.29
21.04	0	19.32	25.05	81.73	37.11	19.8	35.43	29.59	68.29	66.57																30.94	28.54	27.69	47.44
30.94	0	17.19	28.54	75.95	27.97	27.69	12.24	14.87	47.44	33.94																14.3	36.38	22.27	21.75
14.3	0	0	36.38	36.29	39.01	22.27	44.39	37.95	21.75	24.97																45.22	33.1	12.4	10.48
45.22	0	54.33	33.1	30.24	21.32	12.4	20.67	31.77	10.48	9.951																10.26	66.57	28.41	37.02
10.26	13.19	60.44	66.57	8.939	57.58	28.41	22.47	7.718	37.02	22.72																5.903	52.16	38.63	21.1
5.903	3.308	12.43	52.16	73.39	58.47	38.63	62.93	16.72	21.1	32.3																5.876	34.05	50.37	50.64
5.876	0	8.792	34.05	30.45	0	50.37	34.99	20.23	50.64	49.06																0	0	26.85	16.29
0	0	23.98	0	40.08	41.28	26.85	35.36	9.561	16.29	50.5																17.83	47.62	18.3	28.03
17.83	6.173	62.36	47.62	72.51	41.44	18.3	21.48	15.94	28.03	25.92																41.83	7.956	40.38	22.12
41.83	0	48.16	7.956	19.27	31.84	40.38	38.03	0	22.12	38.82																59.03	28.14	11.03	0
59.03	30.93	27.82	28.14	36.68	47.53	11.03	41.51	12.09	0	73.65																19.78	47.21	0	23.32
19.78	0	30.3	47.21	65.88	15.85	0	14.6	29.27	23.32	24.36																48.45	53.53	57.4	38.37
48.45	0	20.82	53.53	41.65	8.537	57.4	0	8.473	38.37	23.99																63.48	32.58	79.6	22.83
63.48	31.81	9.131	32.58	15.96	16.74	79.6	9.382	0	22.83	59.03																40.44	28.25	24.13	35.46
40.44	0	13.52	28.25	31.26		24.13	10.11	16.15	35.46	16.77																18.85	0	43.97	88.25
18.85	0	18.97	0	49.36		43.97	43.69	43.51	88.25	69.07																81.38	33.42	68.05	41.43
81.38	0	28.77	33.42	55.18		68.05	29.33	35.32	41.43	11.76																37.7	13.05	33.59	30.95
37.7	0	48.06	13.05	14.62		33.59	17.87	14.57	30.95	17.19																85.72	31.73	38.18	22.29
85.72	0	27.33	31.73	39.28		38.18	28.89	11.66	22.29	32.32																49.64	11.19	36.19	17.22
49.64	16.99	29.95	11.19	55.75		36.19	30.82	30.76	17.22	40.26																12.86	60.69	30.67	24.57
12.86	13.68	0	60.69	14.47		30.67	5.924	44.53	24.57	47.23																48.34	55.72	47.26	48.78
48.34	0	0	55.72	5.905		47.26	23.79	20.7	48.78	13.9																36.26	49.62	43.92	71.24
36.26	13.24	14.8	49.62	25.18		43.92	23.23	19.73	71.24	33.01																12.84	24.23	32.02	51.47
12.84	9.389	20.4	24.23	33.01		32.02	23.75	22.1	51.47	73.82																53.93	23.86	8.596	10.88
53.93	15.54	0	23.86	40.17		8.596	15.96	0	10.88	59.41																24.29	14.75	9.529	17.03
24.29	17.75	28.76	14.75	19.07		9.529	0	0	17.03	13.15																72.04	48.62	41.57	0
72.04	23.99	24.32	48.62	18		41.57	9.78	23.66	0	19.6																61.42	64.39	23.21	6.589
61.42	40.11	28.71	64.39	44.43		23.21	20.66	39.96	6.589	44.89																29.53	21.89	81.93	19.68
29.53	13.86	49.49	21.89	63.36		81.93	21.66	0	19.68	65.41																29.67	69.37	23.18	34.75
29.67	27.77	58.06	69.37	62.76		23.18	22.27	14.66	34.75	51.91																53.88	51.03	75.05	29.69
53.88	25.81	0	51.03	31.86		75.05	26.75	10.33	29.69	48.18																5.51	55.11	3.378	68.07
5.51	6.064	35.26	55.11	34.53		3.378	21.73	38.65	68.07	40.85																0	52.47	28.73	32.1
0	0	0	52.47	35.01		28.73	25.78	25.94	32.1	7.617																8.765	22.23	68.73	0
8.765	18.75	0	22.23	29.3		68.73	23.49	18.73	0	14.79																8.786	15.54	42.24	50.94
8.786	19.66	76.15	15.54	24.08		42.24	0	33.09	50.94	33.67																23.04	18.81	24.38	23.58
23.04	20.79	34.97	18.81	13.02		24.38	16.55	30.73	23.58	37.71																28.19	66.19	7.548	44.51
28.19	45.32	19.61	66.19	10.5		7.548	33.1	35.09	44.51	47.89																26.75	41.49	32.76	13.19
26.75	6.578	22.33	41.49	8.821		32.76	30.33		13.19	46.33																9.404	20.47	13.74	22.28
9.404	18.11	11.92	20.47	47.83		13.74	26.17		22.28	17.82																50.99	0	21.78	29.29
50.99	0	20.45	0	14.42		21.78	31.21		29.29	34.1																0	54.66	54.68	12.57
0	29.38	0	54.66	29.02		54.68	45.57		12.57	16.51																14.47	0	34.19	42.05
14.47	11.25	81.02	0	15		34.19	30.88		42.05	32.82																28.78	99.38	20.16	62.87
28.78	13.91	20.29	99.38	28.22		20.16	72.41		62.87	40.48																16.13	0	23.2	21.18
16.13	44.87	26.89	0	37.41		23.2	34.47		21.18	8.802																17.22	58.93	48.54	22.26
17.22	77.59	59.53	58.93	9.455		48.54	59.86		22.26	29.37																32.09	59.48	30.55	52.5
32.09	19.69	25.84	59.48	23.57		30.55	47.02		52.5	14.13																0	23.2	27.73	65.09
0	6.533	15.64	23.2	33.78		27.73	71.57		65.09	50.96																17.18	74.9	29.68	29.61
17.18	20.7	10.96	74.9	21.89		29.68	3.937		29.61	50.36																34.49	50.72	27.81	13.55
34.49	0	0	50.72	49.56		27.81	35.46		13.55	14.34																64.71	34.8	16.45	16.22
64.71	26.42	24.18	34.8	61.57		16.45	16.39		16.22	11.59																0	53.69	0	13.88
0	18.58	19.36	53.69	19.34		0	32.97		13.88	18.41																0	42.4	4.068	14.03
0	23.85	24.72	42.4	46.07		4.068	32.95		14.03	9.856																18.71	46.21	0	14.2
18.71	0	17.24	46.21	60.81		0	41.42		14.2	0																13.94	64.93	17.26	58.61
13.94	11.64	19.35	64.93	24.41		17.26	42.39		58.61	18.78																0	74.08	7.121	39.03
0	21.09	36.82	74.08	9.766		7.121	42.53		39.03	20.98																31.82	29.53	26.36	44.66
31.82	9.749	24.59	29.53	27.31		26.36	0		44.66	8.273																21.82	50.23	26.52	10.14
21.82	11.62	39.07	50.23	30.46		26.52	18.88		10.14	13.74																14	78.46	27.58	48.36
14	18.15	27.58	78.46	64.41		27.58	32.64		48.36	17.09																4.665	87.78	1.693	27.72
4.665	37.53	30	87.78	32.61		1.693	21.7		27.72	6.776																26.11	91.66	33.83	7.037
26.11	13.77	55.91	91.66	64.11		33.83	67.33		7.037	14.38																27.16	40.54	0	0
27.16	5.8	70.03	40.54	19.04		0	41.02		0	31.67																23.86	18.6	17.93	0
23.86	13.99	10.3	18.6	34.89		17.93	59.46		0	12.08																35.35	81.5	56.7	48.58
35.35	9.857	8.764	81.5	36.09		56.7	67.62		48.58	29.98																6.339	90.71	43.87	10.52
6.339	16.22	27.34	90.71	32.71		43.87	38.43		10.52	28.1																0	37.67	27.71	50.23
0	8.839	23.32	37.67	27.25		27.71	28.49		50.23	26.88																8.598	11.2	0	57.36
8.598	15.36	11	11.2	15.06		0	36.93		57.36	28.44																7.791	66.47	23.33	5.467
7.791	14.11	27.02	66.47	19.52		23.33	36.01		5.467	24.67																38.94	4.718	30.47	51.24
38.94	15.73	13.8	4.718	0		30.47	0		51.24	23.76																6.568	51.06	42.33	38.82
6.568	16.75	0	51.06	0		42.33	71.42		38.82	22.91																24.83	24.94	26.19	28.65
24.83	7.964	12.2	24.94	32.99		26.19	8.345		28.65	7.78																22.01	72.04	30.25	33.43
22.01	17.85	0	72.04	21.28		30.25	17.29		33.43	0																7.108	67.81	25.13	19.23
7.108	5.29	15.04	67.81	0		25.13	25.88		19.23	0																0	81.83	10.8	0
0	0	40.08	81.83	5.273		10.8	31.56		0	16.27																15.46	68.49	27.37	43.72
15.46	0		68.49	34.89		27.37	44.02		43.72	6.04																5.194	58.69	35.31	4.057
5.194	0		58.69	0		35.31	56.96		4.057	18.89																22.43	90.01	48.14	65.77
22.43	0		90.01	0		48.14	19.57		65.77	32.95																19.72	24.98	32.8	31.2
19.72	0		24.98	0		32.8	29.22		31.2																	56.33	47.71	31.09	22.41
56.33	9.322		47.71	0		31.09	17.04		22.41																	12	99.67	8.657	50.34
12	0		99.67	42.37		8.657	78.29		50.34																	0	52.9	11.69	32.75
0	46.98		52.9	0		11.69	28.25		32.75																	33.06	60.96	24.56	14.97
33.06	36.38		60.96	0		24.56	45.56		14.97																	6.287	32.1	13.74	54
6.287	9.387		32.1	29.07		13.74	29.11		54																	16.18	17.23	16.47	18.9
16.18	11.37		17.23	31.68		16.47	58.64		18.9																	44.83	79.74	42.57	59.54
44.83	0		79.74	30.94			24.29		59.54																	17.09	9.71	22.58	70.46
17.09	3.873		9.71	47			36.74		70.46																	12.96	30.3	25.71	34.31
12.96	34.33		30.3	31.39			73.34		34.31																	25.82	22.04	18.23	19.31
25.82	9.08		22.04	10.24			63.24		19.31																	15.33	22.6	31.51	73.53
15.33	11.27		22.6	50.96			40.9		73.53																	21.7	12.55	48.63	15.32
21.7	13.21		12.55	18.86			64.96		15.32																	46.33	19.29	33.41	12.27
46.33	0		19.29	37.3			58.71		12.27																	24.32	74.77	6.203	14.3
24.32	0		74.77	34.3			24.91		14.3																	0	41.34	12.58	35.34
0	0		41.34	28.73			73.63		35.34																	7.793	20.47	29.75	53.71
7.793	0		20.47	18.95			57.15		53.71																	12.06	31.97	10.74	38.14
12.06	7.739		31.97	79.49			70.95		38.14																	15.02	22.54	32	0
15.02	23.96		22.54	82.34			55.96		0																	21.96	19.98	22.67	7.512
21.96	26.16		19.98	84			51.48		7.512																	28.22	28.8	25	67.27
28.22	4.776		28.8	69.99			49.93		67.27																	7.052	20.68	34.81	23.37
7.052	0		20.68	0			26.09		23.37																	22.47	71.42	0	46.13
22.47	13.39		71.42	20.04			24.86		46.13																	17.02	5.055	11.25	9.136
17.02	0		5.055	31.32			46.31		9.136																	11.02	26.53	38.86	0
11.02	32.08		26.53	74.67			15.25		0																	10.02	25.44	9.931	56.46
10.02	6.868		25.44	9.45			44.19		56.46																	20.53	12.58	14.07	59.55
20.53	16.12		12.58	0			25.9		59.55																	15.24	26.63	16.95	41.98
15.24	0		26.63	98.17			24.11		41.98																	0	20.54	11.9	39.95
0	6.629		20.54	48.02			44.4		39.95																	0	17.13	27.67	43.65
0	0		17.13	55.67			13		43.65																	16.15	3.66	16.44	14.05
16.15	4.367		3.66	54.03			31.32		14.05																	7.705	16.02	10.15	4.927
7.705	26.68		16.02	65.92			45.56		4.927																	29.93	14.4	15.3	19.43
29.93	0		14.4	79.03			11.31		19.43																	11.55	58.26	6.672	28.31
11.55	13.57		58.26	49.88			12.25		28.31																	12.56	26.49	33.12	54.99
12.56	9.468		26.49	7.306			12.27		54.99																	23.12	26.28	48.41	32.7
23.12	9.863		26.28	74.83			28.48		32.7																	19.76	0	14.13	35.25
19.76	0		0	68.79			32.4		35.25																	47.59	36.75	25.38	34.41
47.59	6.263		36.75	43.64			47.54		34.41																	6.607	20.56	18.32	16.29
6.607	0		20.56	17.72			15.16		16.29																	34.24	16.57	0	0
34.24	10.74		16.57	23.29			2.717		0																	14.84	11.86	43.17	41.55
14.84	4.966		11.86	37.26			22.74		41.55																	22.87	8.014	14.52	56.22
22.87	0		8.014	6.438			44.99		56.22																	8.404	45.49	16.07	31.04
8.404	0		45.49	5.473			55.71		31.04																	13.07	0	28.95	46.16
13.07	8.278		0	71.8			33.92		46.16																	8.664	29.79	42.01	79.38
8.664	19.97		29.79	55.85			15.07		79.38																	12.76	21.14	24.64	8.541
12.76	16.12		21.14	53.77			27.98		8.541																	37.94	8.784	36.54	41.27
37.94	0		8.784	19.36			0		41.27																	21.53	45.97	19.73	0
21.53	9.245		45.97	47.66			0		0																	12.87	63.13	17.39	0
12.87	2.505		63.13	0			18.67		0																	9.1	56.61	18.84	81.83
9.1	4.475			61.6			22.95		81.83																	0	27.07	13.39	89.86
0	8.571			27.46			51.66		89.86																	42.28	49.02	54.74	0
42.28	7.458			50.86			37.89		0																	24	67.43	26.7	30.99
24	11.41						10.75		30.99																	26.45	56.64	43.91	26.2
26.45	0						25.15		26.2																	26.41	41.96	52.47	15.5
26.41	7.078						97.29		15.5																	27.89	59.03	18.51	44.26
27.89	3.744								44.26																	25.62	57.28	35.43	18.93
25.62	15.55								18.93																	11.43	31.9	12.24	51.21
11.43	0								51.21																	27.14	56.04	44.39	22.02
27.14	0								22.02																	11.64	42.2	20.67	0
11.64	13.8								0																	14.52	37.51	22.47	31.76
	6.06								31.76																	9.554	60.3	62.93	10.86
	13.06								10.86																	0	62.26	34.99	0
	0								0																	29.57	64.81	35.36	41.7
	21.04								41.7																	9.81	12.27	21.48	7.461
	0								7.461																	0	63.44	38.03	20.21
	0								20.21																	13.73	55.07	41.51	8.246
	8.113								8.246																	0	21.96	14.6	64.69
	0								64.69																	10.12	39.56	0	36.74
	6.105								36.74																	20.1	73	9.382	34.41
	0								34.41																	0	42.34	10.11	56.68
	0								56.68																	14.1	74.22	43.69	70.48
	6.973								70.48																	10.52	47.86	29.33	69.19
	0								69.19																	13.7	39.11	17.87	42.89
	9.886								42.89																	14.74	32.9	28.89	36.74
	0								36.74																	0	50.72	30.82	47.76
	12.8								47.76																	14.66	35.3	5.924	10.49
	0								10.49																	0	53.45	23.79	55.32
	0								55.32																	0	26.91	23.23	7.858
	0								7.858																	23.04	40.17	23.75	0
	20.49								0																	0	36.87	15.96	0
	21.56								0																	44.32	56.06	0	14.1
	0								14.1																	62.76	58	9.78	19.37
	16.67								19.37																	24.09	48.1	20.66	12.96
	0								12.96																	13.67	31.58	21.66	33.79
	17.76								33.79																	0	23.21	22.27	40.79
	8.454								40.79																	0	36.39	26.75	31.71
	6.992								31.71																	15.09	26.97	21.73	28.99
	5.256								28.99																	0	0	25.78	37.91
	0								37.91																	0	34.24	23.49	17.4
	0								17.4																	0	22.63	0	19.44
	0								19.44																	0	22.49	16.55	13.34
	14.83								13.34																	11.57	15.49	33.1	27.6
	0								27.6																	17.09	54.24	30.33	13.65
	15.03								13.65																	0	49.5	26.17	4.804
	0								4.804																	0	79.87	31.21	37.22
	14.77								37.22																	9.785	53.62	45.57	18.95
	0								18.95																	33.89	22.82	30.88	0
	0								0																	21.54	81.73	72.41	39.19
	6.836								39.19																	5.532	75.95	34.47	16.44
	0								16.44																	0	36.29	59.86	26.95
	6.215								26.95																	20.98	30.24	47.02	8.445
	3.848								8.445																	0	8.939	71.57	27.32
	0								27.32																	0	73.39	3.937	16.35
	16.45								16.35																	17.98	30.45	35.46	37.39
	0								37.39																	38.83	40.08	16.39	46.82
	0								46.82																	29.63	72.51	32.97	4.671
	0								4.671																	22.66	19.27	32.95	26.91
	0								26.91																	0	36.68	41.42	0
	23.94								0																	0	65.88	42.39	30.62
	0								30.62																	0	41.65	42.53	11.3
									11.3																	0	15.96	0	13.41
									13.41																	0	31.26	18.88	49.73
									49.73																	13.19	49.36	32.64	13.07
									13.07																	3.308	55.18	21.7	26.74
									26.74																	0	14.62	67.33	26.03
									26.03																	0	39.28	41.02	60.77
																										6.173	55.75	59.46	77.73
																										0	14.47	67.62	45.64
																										30.93	5.905	38.43	34.96
																										0	25.18	28.49	37.1
																										0	33.01	36.93	48.16
																										31.81	40.17	36.01	41.68
																										0	19.07	0	42.57
																										0	18	71.42	38.49
																										0	44.43	8.345	0
																										0	63.36	17.29	67.45
																										0	62.76	25.88	81.83
																										16.99	31.86	31.56	22.51
																										13.68	34.53	44.02	28.36
																										0	35.01	56.96	9.116
																										13.24	29.3	19.57	33.97
																										9.389	24.08	29.22	33.8
																										15.54	13.02	17.04	14.81
																										17.75	10.5	78.29	10.07
																										23.99	8.821	28.25	9.029
																										40.11	47.83	45.56	49.52
																										13.86	14.42	29.11	29.15
																										27.77	29.02	58.64	21
																										25.81	15	24.29	6.868
																										6.064	28.22	36.74	20.07
																										0	37.41	73.34	12.72
																										18.75	9.455	63.24	46.44
																										19.66	23.57	40.9	62.06
																										20.79	33.78	64.96	33.91
																										45.32	21.89	58.71	36.53
																										6.578	49.56	24.91	30.61
																										18.11	61.57	73.63	39.49
																										0	19.34	57.15	46.17
																										29.38	46.07	70.95	39.02
																										11.25	60.81	55.96	0
																										13.91	24.41	51.48	69.66
																										44.87	9.766	49.93	14.96
																										77.59	27.31	26.09	0
																										19.69	30.46	24.86	6.501
																										6.533	64.41	46.31	52.07
																										20.7	32.61	15.25	27.25
																										0	64.11	44.19	37.02
																										26.42	19.04	25.9	67.62
																										18.58	34.89	24.11	38.07
																										23.85	36.09	44.4	58.99
																										0	32.71	13	76.61
																										11.64	27.25	31.32	76.08
																										21.09	15.06	45.56	14.03
																										9.749	19.52	11.31	34.44
																										11.62	0	12.25	66.57
																										18.15	0	12.27	33.94
																										37.53	32.99	28.48	24.97
																										13.77	21.28	32.4	9.951
																										5.8	0	47.54	22.72
																										13.99	5.273	15.16	32.3
																										9.857	34.89	2.717	49.06
																										16.22	0	22.74	50.5
																										8.839	0	44.99	25.92
																										15.36	0	55.71	38.82
																										14.11	0	33.92	73.65
																										15.73	42.37	15.07	24.36
																										16.75	0	27.98	23.99
																										7.964	0	0	59.03
																										17.85	29.07	0	16.77
																										5.29	31.68	18.67	69.07
																										0	30.94	22.95	11.76
																										0	47	51.66	17.19
																										0	31.39	37.89	32.32
																										0	10.24	10.75	40.26
																										0	50.96	25.15	47.23
																										9.322	18.86	97.29	13.9
																										0	37.3	6.603	33.01
																										46.98	34.3	57.5	73.82
																										36.38	28.73	37.16	59.41
																										9.387	18.95	39.43	13.15
																										11.37	79.49	37.48	19.6
																										0	82.34	23.11	44.89
																										3.873	84	32.93	65.41
																										34.33	69.99	20.78	51.91
																										9.08	0	18.59	48.18
																										11.27	20.04	58.67	40.85
																										13.21	31.32	34.12	7.617
																										0	74.67	40.49	14.79
																										0	9.45	26.64	33.67
																										0	0	48.69	37.71
																										0	98.17	32.35	47.89
																										7.739	48.02	25.22	46.33
																										23.96	55.67	31.87	17.82
																										26.16	54.03	50.98	34.1
																										4.776	65.92	31.12	16.51
																										0	79.03	35.95	32.82
																										13.39	49.88	57.56	40.48
																										0	7.306	57.83	8.802
																										32.08	74.83	19.26	29.37
																										6.868	68.79	59.11	14.13
																										16.12	43.64	19.74	50.96
																										0	17.72	9.497	50.36
																										6.629	23.29	65.37	14.34
																										0	37.26	23.88	11.59
																										4.367	6.438	20.63	18.41
																										26.68	5.473	0	9.856
																										0	71.8	25.3	0
																										13.57	55.85	0	18.78
																										9.468	53.77	15.38	20.98
																										9.863	19.36	22.37	8.273
																										0	47.66	9.431	13.74
																										6.263	0	0	17.09
																										0	61.6	15.82	6.776
																										10.74	27.46	13.67	14.38
																										4.966	50.86	13.98	31.67
																										0	35.54	26.39	12.08
																										0	32.92	51.47	29.98
																										8.278	8.606	45.52	28.1
																										19.97	47.74	10.26	26.88
																										16.12	88.54	35.06	28.44
																										0	56.98	40.38	24.67
																										9.245	15.88	24.91	23.76
																										2.505	44.29	48.45	22.91
																										4.475	24.4	0	7.78
																										8.571	39.9	0	0
																										7.458	49.26	29.59	0
																										11.41	84.08	14.87	16.27
																										0	20.16	37.95	6.04
																										7.078	86.36	31.77	18.89
																										3.744	37.55	7.718	32.95
																										15.55	48.93	16.72
																										0	36.46	20.23
																										0	19.95	9.561
																										13.8	18.98	15.94
																										6.06	83.71	0
																										13.06	53.03	12.09
																										0	4.635	29.27
																										21.04	32.33	8.473
																										0	25.82	0
																										0	39.17	16.15
																										8.113	25.07	43.51
																										0	27.38	35.32
																										6.105	43.33	14.57
																										0	39.13	11.66
																										0	52.19	30.76
																										6.973	46.97	44.53
																										0	9.694	20.7
																										9.886	56.06	19.73
																										0	11.73	22.1
																										12.8	12.21	0
																										0	48.96	0
																										0	4.336	23.66
																										0	22.54	39.96
																										20.49	29.9	0
																										21.56	22.55	14.66
																										0	18.61	10.33
																										16.67	44.18	38.65
																										0	80.35	25.94
																										17.76	32.05	18.73
																										8.454	47.92	33.09
																										6.992	46.58	30.73
																										5.256	37.93	35.09
																										0	10.6
																										0	46.17
																										0	37.11
																										14.83	27.97
																										0	39.01
																										15.03	21.32
																										0	57.58
																										14.77	58.47
																										0	0
																										0	41.28
																										6.836	41.44
																										0	31.84
																										6.215	47.53
																										3.848	15.85
																										0	8.537
																										16.45	16.74
																										0
																										0
																										0
																										0
																										23.94
																										0
																										31.53
																										5.667
																										12.28
																										23.76
																										6.138
																										40.64
																										6.914
																										37.68
																										57.88
																										10.74
																										63.92
																										2.806
																										0
																										29.44
																										24.22
																										33.63
																										32.46
																										0
																										6.42
																										14.5
																										0
																										0
																										0
																										14.79
																										32.81
																										34.67
																										45.54
																										9.21
																										16.87
																										13.9
																										9.657
																										29.91
																										18.99
																										20.87
																										29.64
																										31.05
																										40.29
																										42.6
																										14.88
																										25.91
																										22.12
																										37.09
																										20.28
																										44.67
																										35.2
																										31.7
																										23.51
																										32.95
																										30.52
																										19.32
																										17.19
																										0
																										54.33
																										60.44
																										12.43
																										8.792
																										23.98
																										62.36
																										48.16
																										27.82
																										30.3
																										20.82
																										9.131
																										13.52
																										18.97
																										28.77
																										48.06
																										27.33
																										29.95
																										0
																										0
																										14.8
																										20.4
																										0
																										28.76
																										24.32
																										28.71
																										49.49
																										58.06
																										0
																										35.26
																										0
																										0
																										76.15
																										34.97
																										19.61
																										22.33
																										11.92
																										20.45
																										0
																										81.02
																										20.29
																										26.89
																										59.53
																										25.84
																										15.64
																										10.96
																										0
																										24.18
																										19.36
																										24.72
																										17.24
																										19.35
																										36.82
																										24.59
																										39.07
																										27.58
																										30
																										55.91
																										70.03
																										10.3
																										8.764
																										27.34
																										23.32
																										11
																										27.02
																										13.8
																										0
																										12.2
																										0
																										15.04
																										40.08

## Sheet: Supp Fig 10B
% of mitochondria perimeter covered by ER at 25-80nm distance																										Lean Fed	Lean Fasted	Obese Fed	Obese Fasted
Lean1 Fed	Lean2 Fed	Lean3 Fed	Lean1 Fasted	Lean2 Fasted	Lean3 Fasted	Obese1 Fed	Obese2 Fed	Obese3 Fed	Obese1 Fasted	Obese2 Fasted			% of mitochondria perimeter covered by ER at 25-80nm distance													54.49	88.14	0	10.55
54.49	0	31.53	88.14	43.75	13.94	0	12.92	0	10.55	0			Lean1 Fed	Lean2 Fed	Lean3 Fed	Lean1 Fasted	Lean2 Fasted	Lean3 Fasted	Obese1 Fed	Obese2 Fed	Obese3 Fed	Obese1 Fasted	Obese2 Fasted			0	0	0	20.75
0	0	0	0	14.24	22.81	0	9.693	41.81	20.75	0		Mean	15.63	4.357	13.75	30.91	26.6	25.33	11.22	14.65	7.242	17.76	3.104			0	18.89	0	0
0	0	12.28	18.89	36.24	3.57	0	0	20.88	0	0		Std. Deviation	18.24	9.776	15.86	22.61	21.82	21.43	15.67	16.17	12.85	18.12	7.048			43.97	0	0	12.83		Tukey's multiple comparisons test	Mean Diff.	95.00% CI of diff.	Below threshold?	Summary	Adjusted P Value
43.97	12.9	12.34	0	47.84	47.74	0	0	0	12.83	0		Std. Error of Mean	1.338	0.635	1.43	1.714	1.64	2.638	1.364	1.206	1.386	1.167	0.6304			26.72	40.9	0	0		Lean Fed vs. Lean Fasted	-17.88	-20.82 to -14.94	Yes	****	<0.0001
26.72	3.655	0	40.9	50.08	88.54	0	17.24	37.48	0	0																0	38.59	16.97	56.28		Lean Fed vs. Obese Fed	-1.598	-4.580 to 1.383	No	ns	0.5131
0	0	20.21	38.59	31.45	47.03	16.97	12.41	0	56.28	0																15.29	32.85	16.71	0		Lean Fed vs. Obese Fasted	-2.437	-5.493 to 0.6190	No	ns	0.17
15.29	0	0	32.85	38.73	10.91	16.71	19.04	11.56	0	26.79																48.38	32.32	0	10.37		Lean Fasted vs. Obese Fed	16.28	13.11 to 19.45	Yes	****	<0.0001
48.38	0	0	32.32	27.16	31.63	0	0	0	10.37	0																29.51	31.95	17.38	0		Lean Fasted vs. Obese Fasted	15.44	12.20 to 18.69	Yes	****	<0.0001
29.51	0	39.87	31.95	13.49	15.33	17.38	0	0	0	19.62																7.524	58.86	0	0		Obese Fed vs. Obese Fasted	-0.8389	-4.115 to 2.437	No	ns	0.9126
7.524	0	0	58.86	43.88	30.54	0	8.126	0	0	0																15.08	8.76	0	33.56
15.08	0	39.24	8.76	20.31	25.28	0	9.396	0	33.56	21.96																37.43	56.44	27.38	16.4
37.43	0	0	56.44	37.51	0	27.38	15.71	19.72	16.4	0																17.99	0	24.39	21.51			Lean Fed	Lean Fasted	Obese Fed	Obese Fasted
17.99	0	0	0	17.29	0	24.39	0	0	21.51	0																0	0	11.87	27.66		Mean	10.32	28.2	11.91	12.75
0	0	29.44	0	32.11	73.03	11.87	4.988	12.16	27.66	28.36																0	39.93	14.76	0		Std. Deviation	15.44	22.16	15.58	16.77
0	0	24.22	39.93	34.25	15.51	14.76	17.28	27.71	0	0																0	35.67	12.39	21.57		Std. Error of Mean	0.6608	1.085	0.7808	0.8765
0	0	33.63	35.67	0	78.34	12.39	0	18.77	21.57	0																0	14.97	0	13.92
0	6.071	19.96	14.97	60.69	37.55	0	0	15.98	13.92	33.8																0	32.89	0	0
0	0	0	32.89	55.07	26.73	0	20.51	0	0	0																21.39	38.94	58.61	0
21.39	0	0	38.94	21.96	29.56	58.61	0	31.12	0	0																38.57	49.97	0	37.1
38.57	0	0	49.97	18.18	19.95	0	0	0	37.1	0																14.89	41.25	18.32	38.14
14.89	0	0	41.25	69.42	9.443	18.32	9.775	28.15	38.14	0																0	0	0	68.5
0	4.779	0	0	27.06	63.92	0	2.389	20.5	68.5	0																34.32	29.71	18.05	0
34.32	37.12	0	29.71	74.22	36.68	18.05	22.34	0	0	0																52.41	34.73	0	0
52.41	16.23	0	34.73	25.03	0	0	9.998	42.11	0	0																25.45	26.96	0	38.45
25.45	8.366	24.74	26.96	35.22	0	0	0	0	38.45	0																0	11.27	0	22.49
0	0	34.67	11.27	27.77	10.4	0	5.247	0	22.49	0																0	0	0	45.44
0	0	45.54	0	34.66	39.17	0	0	65.37	45.44	0																48.27	72.37	0	30.85
48.27	0	0	72.37	25.18	23.88	0	0	9.973	30.85	0																0	26.21	13.55	8.672
0	0	0	26.21	49.37	27.38	13.55	20.37	0	8.672	0																0	19.76	35.92	9.31
0	0	0	19.76	17.1	26.9	35.92	0	0	9.31	10.11																9.125	0	0	21.33
9.125	0	0	0	27.61	30.11	0	4.646	0	21.33	0																0	0	0	0
0	0	0	0	36.87	52.19	0	8.814	0	0	0																0	30.16	45.69	46.86
0	0	18.99	30.16	14.19	0	45.69	0	0	46.86	0																13.08	57.13	6.728	40.07
13.08	17.09	12.99	57.13	44.56	5.109	6.728	0	12.59	40.07	0																30.22	46.64	18.28	3.984
30.22	0	25.07	46.64	33.08	48.48	18.28	0	9.431	3.984	0																68.13	28.14	0	19.79
68.13	0	19.28	28.14	11.94	0	0	16.07	0	19.79	0																15.6	56.62	0	37.32
15.6	9.785	22.33	56.62	0	0	0	12.01	11.09	37.32	10.25																11.68	42.06	0	40.8
11.68	0	0	42.06	22.7	48.96	0	29.81	0	40.8	0																9.132	54	0	0
9.132	0	0	54	11.21	0	0	0	0	0	0																0	76.37	28.7	23.22
0	0	25.91	76.37	0	0	28.7	16.54	0	23.22	0																0	15.89	72.28	0
0	0	22.12	15.89	17.97	22.6	72.28	19.73	37.17	0	19.7																0	22.32	22.13	0
0	20.98	17.11	22.32	17.77	12.86	22.13	0	0	0	0																45.05	30.51	0	0
45.05	0	0	30.51	9.155	18.91	0	3.058	0	0	0																0	32.03	14.78	28.18
0	0	36.86	32.03	0	11.56	14.78	13.39	14.2	28.18	0																0	50.37	0	24.13
0	17.98	24.08	50.37	24.03	19.99	0	41.43	0	24.13	0																0	33.91	0	10.1
0	38.83	24	33.91	30.86	62.92	0	0	0	10.1	0																26.39	32.06	9.723	0
26.39	15.72	16.26	32.06	68.38	32.05	9.723	38.93	0	0	0																19.07	14.33	6.995	0
19.07	0	32.95	14.33	5.951	46.15	6.995	0	0	0	0																31.69	0	21.81	17.07
31.69	0	14.97	0	14.33	43.98	21.81	0	0	17.07	0																9.425	25.05	0	0
9.425	0	9.627	25.05	65.99	36.41	0	35.43	19.43	0	0																21.04	23.82	0	0
21.04	0	0	23.82	65.16	0	0	6.153	0	0	9.06																24.03	36.38	0	21.75
24.03	0	0	36.38	28.08	34.18	0	0	0	21.75	10.97																6.759	33.1	0	5.4
6.759	0	54.33	33.1	26.28	32.08	0	0	14.65	5.4	0																45.22	44.12	9.805	26.21
45.22	13.19	38.08	44.12	0	27.97	9.805	12.62	0	26.21	0																0	52.16	17.82	21.1
0	3.308	12.43	52.16	73.39	16.33	17.82	45.47	16.72	21.1	0																5.903	34.05	0	22.91
5.903	0	0	34.05	8.349	17.93	0	34.99	0	22.91	0																0	0	0	6.565
0	0	10.38	0	31.04	46.88	0	0	0	6.565	7.616																0	40.52	0	0
0	6.173	53.09	40.52	51.18	42.63	0	0	0	0	0																17.83	0	0	22.12
17.83	0	0	0	9.677	0	0	21.85	0	22.12	0																41.83	28.14	0	0
41.83	0	32.85	28.14	20.19	26.74	0	26.44	0	0	0																22.74	22.93	0	23.32
22.74	0	15.54	22.93	50.33	31.63	0	7.245	29.27	23.32	0																15.08	47.03	38.12	38.37
15.08	0	30.3	47.03	38.1	0	38.12	0	0	38.37	0																41.99	32.58	44.07	22.83
41.99	0	0	32.58	0	47.53	44.07	0	0	22.83	0																63.48	25.02	0	0
63.48	0	0	25.02	26.54	0	0	0	0	0	0																40.44	0	0	64.46
40.44	0	13.52	0	38.38	0	0	16.89	9.222	64.46	0																12.77	33.42	57.6	35.42
12.77	0	18.97	33.42	49.49	0	57.6	29.33	0	35.42	0																81.38	13.05	0	16.91
81.38	0	28.77	13.05	0		0	12.28	0	16.91	0																28.42	25.73	0	6.936
28.42	0	17.09	25.73	8.946		0	22.21	0	6.936	0																65.8	0	17.46	17.22
65.8	0	27.33	0	49.65		17.46	25.15	0	17.22	0																49.64	48.42	22.92	12.73
49.64	0	18.35	48.42	0		22.92	0	0	12.73	0																9.527	55.72	0	41.72
9.527	0	0	55.72	0		0	15.54	0	41.72	0																44.78	34.99	0	71.24
44.78	0	0	34.99	3.295		0	13.09	0	71.24	5.279																36.26	19.56	9.48	46.5
36.26	0	0	19.56	11.61		9.48	23.75	0	46.5	0																0	23.86	0	2.499
0	15.54	20.4	23.86	28		0	15.96	0	2.499	22.95																53.93	14.75	0	10.2
53.93	0	0	14.75	19.07		0	0	0	10.2	0																19.38	25.1	8.711	0
19.38	0	20.14	25.1	7.845		8.711	9.78	0	0	0																62.8	56.99	0	3.245
62.8	0	24.32	56.99	12.19		0	13.69	24.09	3.245	0																51.5	0	62.04	19.68
51.5	13.86	28.71	0	48.9		62.04	10.96	0	19.68	0																29.53	42.77	12.28	34.75
29.53	13.47	36.19	42.77	39.06		12.28	22.27	12	34.75	8.193																23.44	51.03	66.5	29.69
23.44	0	24.57	51.03	20.86		66.5	16.19	0	29.69	0																48.04	42.98	0	16.25
48.04	0	0	42.98	34.53		0	0	9.636	16.25	0																0	52.47	11.09	32.1
0	0	11.39	52.47	0		11.09	0	0	32.1	7.617																0	22.23	45.76	0
0	12.45	0	22.23	16.33		45.76	17.67	0	0	6.635																8.765	8.168	0	39.79
8.765	8.257	0	8.168	20.77		0	0	0	39.79	0																0	18.81	0	23.58
0	20.79	29.11	18.81	13.02		0	14.04	0	23.58	12.84																0	66.19	0	41.33
0	32.96	23.81	66.19	0		0	0	0	41.33	8.16																28.19	41.49	32.76	11.72
28.19	0	7.392	41.49	8.821		32.76	0		11.72	7.641																26.75	20.47	5.081	17.47
26.75	0	0	20.47	40.3		5.081	19.15		17.47	0																9.404	0	10.23	29.29
9.404	0	0	0	11.23		10.23	11.26		29.29	10.52																33.6	54.66	33.08	12.57
33.6	13.8	0	54.66	15.07		33.08	5.665		12.57	16.51																0	0	10.92	15.01
0	0	0	0	9.144		10.92	10.5		15.01	0																14.47	91.28	0	55.06
14.47	4.926	81.02	91.28	17.34		0	52.22		55.06	0																28.78	0	7.805	16.69
28.78	44.87	0	0	37.41		7.805	0		16.69	0																0	53.08	0	22.26
0	72.42	26.89	53.08	2.668		0	48.04		22.26	0																10.91	48.2	0	46.05
10.91	19.69	21.24	48.2	16.33		0	7.997		46.05	0																28.63	0	22.89	36.92
28.63	0	0	0	5.297		22.89	37.36		36.92	0																0	69.91	14.87	9.423
0	20.7	0	69.91	12.76		14.87	0		9.423	0																0	41.42	24.89	13.55
0	0	0	41.42	49.56		24.89	24.7		13.55	0																31.49	34.8	0	16.22
31.49	25	0	34.8	46.1		0	11.77		16.22	0																51.5	47.13	0	8.834
51.5	0	0	47.13	9.462		0	8.535		8.834	0																0	36.67	4.068	0
0	0	19.36	36.67	17.64		4.068	15.84		0	0																0	37.58	0	14.2
0	0	24.72	37.58	50.91		0	27.05		14.2	0																0	47.17	17.26	12.01
0	0	0	47.17	21.68		17.26	18		12.01	0																0	74.08	0	25.13
0	21.09	0	74.08	9.766		0	5.084		25.13	15.6																0	29.53	12.37	33.27
0	9.749	36.82	29.53	11.71		12.37	0		33.27	0																31.82	50.23	11.35	0
31.82	0	24.59	50.23	0		11.35	0		0	0																21.82	78.46	27.58	37.75
21.82	18.15	39.07	78.46	38.19		27.58	13.95		37.75	0																6.126	64.6	0	27.72
6.126	37.53	16.53	64.6	19.53		0	14.39		27.72	0																0	84.63	11.34	0
0	0	0	84.63	35.19		11.34	35.53		0	5.134																0	40.54	0	0
0	0	34.68	40.54	19.04		0	0		0	0																0	0	8.196	0
0	0	44.94	0	15.64		8.196	29.13		0	0																15.77	40.59	42.67	40.15
15.77	0	0	40.59	7.101		42.67	38.01		40.15	0																35.35	55.63	30.74	10.52
35.35	10.33	0	55.63	25.49		30.74	0		10.52	21.86																0	37.67	5.925	44.08
0	6.675	0	37.67	9.564		5.925	28.49		44.08	0																0	0	0	28.36
0	0	0	0	6.215		0	7.961		28.36	0																0	30.66	18.95	5.467
0	3.051	0	30.66	9.198		18.95	0		5.467	20.16																0	0	27.59	51.24
0	0	0	0	0		27.59	0		51.24	0																38.94	51.06	21.09	31.05
38.94	0	0	51.06	0		21.09	34.4		31.05	0																0	24.94	21.19	14.14
0	0	0	24.94	0		21.19	3.832		14.14	0																0	64.56	7.173	0
0	14.29	12.2	64.56	0		7.173	0		0	0																15.83	60.91	6.191	19.23
15.83	0	0	60.91	0		6.191	0		19.23	0																0	72.55	0	0
0	0	0	72.55	5.273		0	24.61		0	0																0	0	15.11	43.72
0	0	22.1	0	34.89		15.11	15.09		43.72	0																0	27.33	12.96	4.057
0	0		27.33	0		12.96	43.15		4.057	0																0	61.61	28.6	27.1
0	0		61.61	0		28.6	11.36		27.1	20.61																0	24.98	12.22	4.764
0	0		24.98	0		12.22	14.97		4.764																	16.07	32.15	15.04	22.41
16.07	9.322		32.15	0		15.04	0		22.41																	56.33	99.67	0	36.98
56.33	0		99.67	42.37		0	47.41		36.98																	0	30.1	4.46	32.75
0	46.98		30.1	0		4.46	0		32.75																	0	54.61	0	0
0	36.38		54.61	0		0	21.68		0																	33.06	32.1	0	0
33.06	9.387		32.1	10.17		0	22.54		0																	0	17.23	0	12.41
0	11.37		17.23	21.55		0	27.35		12.41																	0	71.3	12.92	38.37
0	0		71.3	21.71			13.55		38.37																	44.83	0	9.693	70.46
44.83	3.873		0	32.54			0		70.46																	17.09	30.3	0	19.68
17.09	17.51		30.3	31.39			66		19.68																	0	22.04	0	19.31
0	9.08		22.04	10.24			10.74		19.31																	25.82	18.2	17.24	73.53
25.82	11.27		18.2	39.93			14.97		73.53																	10.84	12.55	12.41	15.32
10.84	13.21		12.55	18.86			53.3		15.32																	0	19.29	19.04	12.27
0	0		19.29	30.15			14.62		12.27																	46.33	48.08	0	0
46.33	0		48.08	34.3			21.07		0																	12.19	41.34	0	28.46
12.19	0		41.34	28.73			49.18		28.46																	0	15	8.126	44.31
0	0		15	7.105			42.72		44.31																	0	22.59	9.396	38.14
0	0		22.59	79.49			70.95		38.14																	0	22.54	15.71	0
0	23.96		22.54	82.34			37.3		0																	0	19.98	0	0
0	26.16		19.98	71.99			0		0																	21.96	28.8	4.988	60.16
21.96	4.776		28.8	69.99			8.059		60.16																	0	16.76	17.28	6.518
0	0		16.76	0			15.02		6.518																	0	63.74	0	32.67
0	6.694		63.74	20.04			24.86		32.67																	11.3	0	0	0
11.3	0		0	26.09			28.99		0																	17.02	16.22	20.51	0
17.02	32.08		16.22	74.67			4.687		0																	0	0	0	39.29
0	0		0	0			30.95		39.29																	0	0	0	41.48
0	13.12		0	0			0		41.48																	7.209	26.63	9.775	10.95
7.209	0		26.63	81.21			0		10.95																	9.954	13.48	2.389	28.51
9.954	0		13.48	40.1			23.14		28.51																	0	7.368	22.34	37.73
0	0		7.368	48.09			0		37.73																	0	0	9.998	0
0	0		0	38.06			19.64		0																	0	0	0	4.927
0	0		0	65.92			27.98		4.927																	7.705	14.4	5.247	19.43
7.705	0		14.4	79.03			0		19.43																	29.93	58.26	0	28.31
29.93	0		58.26	34.7			12.25		28.31																	11.55	26.49	0	50.06
11.55	0		26.49	7.306			7.27		50.06																	0	12.11	20.37	32.7
0	9.863		12.11	74.83			24.02		32.7																	19.07	0	0	14.43
19.07	0		0	57.72			29.71		14.43																	0	36.75	4.646	22.31
0	6.263		36.75	18.03			36.27		22.31																	38.74	20.56	8.814	0
38.74	0		20.56	17.72			15.16		0																	6.607	16.57	0	0
6.607	0		16.57	14.82			0		0																	22.55	0	0	25.06
22.55	4.966		0	33.57			22.74		25.06																	6.76	8.014	0	36.75
6.76	0		8.014	0			40.56		36.75																	7.407	45.49	16.07	31.04
7.407	0		45.49	5.473			52.73		31.04																	3.448	0	12.01	38.79
3.448	0		0	71.8			22.01		38.79																	0	23.08	29.81	79.38
0	19.97		23.08	50.37			11.84		79.38																	4.554	21.14	0	8.541
4.554	0		21.14	53.77			0		8.541																	7.28	0	16.54	16.17
7.28	0		0	19.36			0		16.17																	20.04	45.97	19.73	0
20.04	0		45.97	47.66			0		0																	11.72	63.13	0	0
11.72	0		63.13	0			0		0																	8.378	43.75	3.058	59.16
8.378	0			61.6			0		59.16																	0	14.24	13.39	78.55
0	0			27.46			27.05		78.55																	0	36.24	41.43	0
0	7.458			50.86			18.06		0																	14.09	47.84	0	13.72
14.09	0						0		13.72																	18.66	50.08	38.93	26.2
18.66	0						14.42		26.2																	12.36	31.45	0	0
12.36	0						97.29		0																	26.41	38.73	0	20.63
26.41	0								20.63																	27.89	27.16	35.43	7.327
27.89	0								7.327																	25.62	13.49	6.153	34.47
25.62	0								34.47																	8.95	43.88	0	8.414
8.95	0								8.414																	16.23	20.31	0	0
16.23	0								0																	0	37.51	12.62	13.98
0	0								13.98																	0	17.29	45.47	0
	0								0																	0	32.11	34.99	0
	0								0																	0	34.25	0	0
	3.33								0																	12.9	0	0	0
	0								0																	3.655	60.69	21.85	0
	0								0																	0	55.07	26.44	0
	0								0																	0	21.96	7.245	13.04
	0								13.04																	0	18.18	0	19.95
	6.105								19.95																	0	69.42	0	10.83
	0								10.83																	0	27.06	0	26.32
	0								26.32																	0	74.22	16.89	26.32
	0								26.32																	0	25.03	29.33	27.42
	0								27.42																	0	35.22	12.28	13.65
	0								13.65																	0	27.77	22.21	11.7
	0								11.7																	0	34.66	25.15	0
	0								0																	0	25.18	0	0
	0								0																	6.071	49.37	15.54	33.18
	0								33.18																	0	17.1	13.09	0
	0								0																	0	27.61	23.75	0
	0								0																	0	36.87	15.96	0
	0								0																	0	14.19	0	0
	0								0																	4.779	44.56	9.78	3.609
	0								3.609																	37.12	33.08	13.69	0
	0								0																	16.23	11.94	10.96	0
	0								0																	8.366	0	22.27	5.473
	0								5.473																	0	22.7	16.19	24.65
	3.048								24.65																	0	11.21	0	12.25
	0								12.25																	0	0	0	16.4
	0								16.4																	0	17.97	17.67	0
	0								0																	0	17.77	0	7.312
	0								7.312																	0	9.155	14.04	0
	0								0																	0	0	0	7.222
	9.676								7.222																	0	24.03	0	0
	0								0																	17.09	30.86	19.15	0
	15.03								0																	0	68.38	11.26	19.11
	0								19.11																	0	5.951	5.665	18.95
	0								18.95																	9.785	14.33	10.5	0
	0								0																	0	65.99	52.22	36.6
	0								36.6																	0	65.16	0	0
	0								0																	0	28.08	48.04	15.1
	0								15.1																	0	26.28	7.997	0
	0								0																	20.98	0	37.36	6.938
	0								6.938																	0	73.39	0	0
	0								0																	0	8.349	24.7	7.77
	0								7.77																	17.98	31.04	11.77	46.82
	0								46.82																	38.83	51.18	8.535	0
	0								0																	15.72	9.677	15.84	0
	0								0																	0	20.19	27.05	0
	0								0																	0	50.33	18	6.871
	0								6.871																	0	38.1	5.084	11.3
	0								11.3																	0	0	0	0
	0								0																	0	26.54	0	39.42
									39.42																	0	38.38	13.95	0
									0																	13.19	49.49	14.39	0
									0																	3.308	0	35.53	0
									0																	0	8.946	0	0
																										0	49.65	29.13	0
																										6.173	0	38.01	0
																										0	0	0	0
																										0	3.295	28.49	0
																										0	11.61	7.961	0
																										0	28	0	26.79
																										0	19.07	0	0
																										0	7.845	34.4	19.62
																										0	12.19	3.832	0
																										0	48.9	0	21.96
																										0	39.06	0	0
																										0	20.86	24.61	0
																										0	34.53	15.09	28.36
																										0	0	43.15	0
																										0	16.33	11.36	0
																										0	20.77	14.97	33.8
																										0	13.02	0	0
																										15.54	0	47.41	0
																										0	8.821	0	0
																										0	40.3	21.68	0
																										0	11.23	22.54	0
																										13.86	15.07	27.35	0
																										13.47	9.144	13.55	0
																										0	17.34	0	0
																										0	37.41	66	0
																										0	2.668	10.74	0
																										12.45	16.33	14.97	0
																										8.257	5.297	53.3	0
																										20.79	12.76	14.62	10.11
																										32.96	49.56	21.07	0
																										0	46.1	49.18	0
																										0	9.462	42.72	0
																										0	17.64	70.95	0
																										13.8	50.91	37.3	0
																										0	21.68	0	0
																										4.926	9.766	8.059	10.25
																										44.87	11.71	15.02	0
																										72.42	0	24.86	0
																										19.69	38.19	28.99	0
																										0	19.53	4.687	19.7
																										20.7	35.19	30.95	0
																										0	19.04	0	0
																										25	15.64	0	0
																										0	7.101	23.14	0
																										0	25.49	0	0
																										0	9.564	19.64	0
																										0	6.215	27.98	0
																										21.09	9.198	0	0
																										9.749	0	12.25	0
																										0	0	7.27	9.06
																										18.15	0	24.02	10.97
																										37.53	0	29.71	0
																										0	0	36.27	0
																										0	5.273	15.16	0
																										0	34.89	0	0
																										0	0	22.74	7.616
																										10.33	0	40.56	0
																										6.675	0	52.73	0
																										0	0	22.01	0
																										3.051	42.37	11.84	0
																										0	0	0	0
																										0	0	0	0
																										0	10.17	0	0
																										14.29	21.55	0	0
																										0	21.71	0	0
																										0	32.54	27.05	0
																										0	31.39	18.06	0
																										0	10.24	0	0
																										0	39.93	14.42	0
																										0	18.86	97.29	0
																										9.322	30.15	0	5.279
																										0	34.3	41.81	0
																										46.98	28.73	20.88	22.95
																										36.38	7.105	0	0
																										9.387	79.49	37.48	0
																										11.37	82.34	0	0
																										0	71.99	11.56	0
																										3.873	69.99	0	8.193
																										17.51	0	0	0
																										9.08	20.04	0	0
																										11.27	26.09	0	7.617
																										13.21	74.67	19.72	6.635
																										0	0	0	0
																										0	0	12.16	12.84
																										0	81.21	27.71	8.16
																										0	40.1	18.77	7.641
																										0	48.09	15.98	0
																										23.96	38.06	0	10.52
																										26.16	65.92	31.12	16.51
																										4.776	79.03	0	0
																										0	34.7	28.15	0
																										6.694	7.306	20.5	0
																										0	74.83	0	0
																										32.08	57.72	42.11	0
																										0	18.03	0	0
																										13.12	17.72	0	0
																										0	14.82	65.37	0
																										0	33.57	9.973	0
																										0	0	0	0
																										0	5.473	0	0
																										0	71.8	0	0
																										0	50.37	0	0
																										0	53.77	0	15.6
																										0	19.36	12.59	0
																										9.863	47.66	9.431	0
																										0	0	0	0
																										6.263	61.6	11.09	0
																										0	27.46	0	5.134
																										0	50.86	0	0
																										4.966	13.94	0	0
																										0	22.81	37.17	0
																										0	3.57	0	21.86
																										0	47.74	0	0
																										19.97	88.54	14.2	0
																										0	47.03	0	20.16
																										0	10.91	0	0
																										0	31.63	0	0
																										0	15.33	0	0
																										0	30.54	0	0
																										0	25.28	19.43	0
																										7.458	0	0	0
																										0	0	0	0
																										0	73.03	14.65	0
																										0	15.51	0	20.61
																										0	78.34	16.72
																										0	37.55	0
																										0	26.73	0
																										0	29.56	0
																										0	19.95	0
																										0	9.443	0
																										0	63.92	29.27
																										0	36.68	0
																										3.33	0	0
																										0	0	0
																										0	10.4	9.222
																										0	39.17	0
																										0	23.88	0
																										6.105	27.38	0
																										0	26.9	0
																										0	30.11	0
																										0	52.19	0
																										0	0	0
																										0	5.109	0
																										0	48.48	0
																										0	0	0
																										0	0	0
																										0	48.96	24.09
																										0	0	0
																										0	0	12
																										0	22.6	0
																										0	12.86	9.636
																										0	18.91	0
																										0	11.56	0
																										0	19.99	0
																										0	62.92	0
																										3.048	32.05	0
																										0	46.15
																										0	43.98
																										0	36.41
																										0	0
																										0	34.18
																										9.676	32.08
																										0	27.97
																										15.03	16.33
																										0	17.93
																										0	46.88
																										0	42.63
																										0	0
																										0	26.74
																										0	31.63
																										0	0
																										0	47.53
																										0	0
																										0	0
																										0	0
																										0
																										0
																										0
																										0
																										0
																										0
																										31.53
																										0
																										12.28
																										12.34
																										0
																										20.21
																										0
																										0
																										39.87
																										0
																										39.24
																										0
																										0
																										29.44
																										24.22
																										33.63
																										19.96
																										0
																										0
																										0
																										0
																										0
																										0
																										0
																										24.74
																										34.67
																										45.54
																										0
																										0
																										0
																										0
																										0
																										18.99
																										12.99
																										25.07
																										19.28
																										22.33
																										0
																										0
																										25.91
																										22.12
																										17.11
																										0
																										36.86
																										24.08
																										24
																										16.26
																										32.95
																										14.97
																										9.627
																										0
																										0
																										54.33
																										38.08
																										12.43
																										0
																										10.38
																										53.09
																										0
																										32.85
																										15.54
																										30.3
																										0
																										0
																										13.52
																										18.97
																										28.77
																										17.09
																										27.33
																										18.35
																										0
																										0
																										0
																										20.4
																										0
																										20.14
																										24.32
																										28.71
																										36.19
																										24.57
																										0
																										11.39
																										0
																										0
																										29.11
																										23.81
																										7.392
																										0
																										0
																										0
																										0
																										81.02
																										0
																										26.89
																										21.24
																										0
																										0
																										0
																										0
																										0
																										19.36
																										24.72
																										0
																										0
																										36.82
																										24.59
																										39.07
																										16.53
																										0
																										34.68
																										44.94
																										0
																										0
																										0
																										0
																										0
																										0
																										0
																										0
																										12.2
																										0
																										0
																										22.1

## Sheet: Supp Fig 10C
% of mitochondria perimeter covered by ER at 0-24nm distance													% of mitochondria perimeter covered by ER at 0-24nm distance													Lean Fed	Lean Fasted	Obese Fed	Obese Fasted
Lean1 Fed	Lean2 Fed	Lean3 Fed	Lean1 Fasted	Lean2 Fasted	Lean3 Fasted	Obese1 Fed	Obese2 Fed	Obese3 Fed	Obese1 Fasted	Obese2 Fasted			Lean1 Fed	Lean2 Fed	Lean3 Fed	Lean1 Fasted	Lean2 Fasted	Lean3 Fasted	Obese1 Fed	Obese2 Fed	Obese3 Fed	Obese1 Fasted	Obese2 Fasted			18.41	0	10.43	7.846
18.41	14.52	0	0	12.86	21.6	10.43	29.65	6.603	7.846	60.77		Mean	9.214	5.839	10.52	6.514	10.44	10.12	16.74	15.77	18.17	13.12	28.64			11	0	22.97	8.277		Tukey's multiple comparisons test	Mean Diff.	95.00% CI of diff.	Below threshold?	Summary	Adjusted P Value
11	9.554	5.667	0	12.83	10.11	22.97	12.89	15.7	8.277	77.73		Std. Deviation	9.445	8.273	10.79	9.886	10.22	9.459	13.05	12.54	14.02	13.62	20.86			30	0	0	40.1		Lean Fed vs. Lean Fasted	-0.6877	-2.815 to 1.440	No	ns	0.8396
30	0	0	0	12.78	5.035	0	25.71	16.29	40.1	45.64		Std. Error of Mean	0.6944	0.5386	0.9767	0.7451	0.768	1.192	1.136	0.9347	1.512	0.8777	1.866			0	7.91	9.388	0		Lean Fed vs. Obese Fed	-8.57	-10.72 to -6.415	Yes	****	<0.0001
0	0	11.42	7.91	19.59	0	9.388	18.23	39.43	0	34.96																10.06	0	9.078	31.88		Lean Fed vs. Obese Fasted	-10.38	-12.59 to -8.172	Yes	****	<0.0001
10.06	16.67	6.138	0	6.561	0	9.078	14.27	0	31.88	37.1																11.71	0	33.19	0		Lean Fasted vs. Obese Fed	-7.882	-10.17 to -5.593	Yes	****	<0.0001
11.71	6.156	20.43	0	10.51	9.951	33.19	36.22	23.11	0	48.16																28.27	6.605	51.09	30.56		Lean Fasted vs. Obese Fasted	-9.692	-12.03 to -7.352	Yes	****	<0.0001
28.27	0	6.914	6.605	20.3	4.963	51.09	14.37	21.36	30.56	14.89																14.53	4.345	4.653	0		Obese Fed vs. Obese Fasted	-1.81	-4.174 to 0.5545	No	ns	0.2004
14.53	13.73	37.68	4.345	30.12	12.65	4.653	6.203	20.78	0	42.57																18.11	0	26.3	16.9
18.11	0	18.01	0	18.41	9.067	26.3	12.58	18.59	16.9	18.87																14.5	0	20.68	18.92			Lean Fed	Lean Fasted	Obese Fed	Obese Fasted
14.5	10.12	10.74	0	12.16	9.362	20.68	21.63	58.67	18.92	0																17.58	0	16.1	0		Mean	8.041	8.729	16.61	18.42
17.58	20.1	24.69	0	21.88	23.99	16.1	1.341	34.12	0	45.48																24.03	0	0	22.65		Std. Deviation	9.482	10.12	13.04	18.01
24.03	0	2.806	0	0	11.06	0	16.29	20.77	22.65	81.83																19.36	4.359	12.31	23.89		Std. Error of Mean	0.4069	0.4963	0.6536	0.9412
19.36	14.1	0	4.359	43.01	4.643	12.31	22.67	26.64	23.89	22.51																38.26	7.375	4.675	24.6
38.26	10.52	0	7.375	30.14	8.023	4.675	20.02	36.53	24.6	0																23.05	5.742	0	0
23.05	13.7	0	5.742	30.57	0	0	17.53	4.644	0	9.116																16.95	0	37.99	0
16.95	14.74	0	0	12.27	22.2	37.99	0	6.443	0	33.97																24.08	15.84	0	37.21
24.08	0	12.5	15.84	2.755	6.901	0	11.25	15.89	37.21	0																5.613	10.54	8.673	10.51
5.613	8.586	0	10.54	0	0	8.673	18.35	50.98	10.51	14.81																0	0	0	32.88
0	0	6.42	0	0	9.541	0	9.931	0	32.88	10.07																9.536	10.09	5.004	16.62
9.536	0	14.5	10.09	21.39	19.79	5.004	14.07	35.95	16.62	9.029																34.33	0	14.44	0
34.33	23.04	0	0	3.582	16.35	14.44	7.172	29.41	0	49.52																19.85	0	6.641	0
19.85	0	0	0	15.29	4.635	6.641	9.507	37.33	0	29.15																24.92	0	0	24.47
24.92	39.54	0	0	0	32.33	0	5.33	19.26	24.47	21																0	0	7.829	12.52
0	25.64	14.79	0	22.83	15.42	7.829	6.442	17	12.52	6.868																10.36	6.014	5.452	46.19
10.36	7.863	8.071	6.014	3.888	0	5.452	10.15	19.74	46.19	20.07																20.22	24.45	16.1	6.559
20.22	5.301	0	24.45	5.132	1.183	16.1	10.05	9.497	6.559	12.72																19.29	0	0	4.503
19.29	0	0	0	16.06	0	0	6.672	0	4.503	46.44																14.26	0	20.86	13.8
14.26	0	9.21	0	10.12	16.44	20.86	33.12	13.91	13.8	62.06																25.19	0	0	14.66
25.19	15.09	16.87	0	4.085	9.019	0	28.03	20.63	14.66	33.91																17.25	0	0	25.59
17.25	0	13.9	0	9.803	0	0	14.13	0	25.59	26.42																0	0	25.78	6.048
0	0	9.657	0	12.55	46.97	25.78	20.73	25.3	6.048	30.61																43.75	11.97	38.01	16.89
43.75	0	29.91	11.97	0	4.585	38.01	9.502	0	16.89	39.49																36.09	12.67	8.946	26.9
36.09	0	0	12.67	41.87	7.578	8.946	0	15.38	26.9	46.17																10.13	5.232	31.21	0
10.13	11.57	7.881	5.232	13.44	11.73	31.21	43.17	9.783	0	39.02																0	34.4	3.927	6.506
0	0	4.574	34.4	15.02	12.21	3.927	14.52	0	6.506	0																10.52	0	38.84	0
10.52	0	11.77	0	19.64	0	38.84	0	0	0	69.66																12.28	0	22.61	27.01
12.28	0	17.96	0	23.21	4.336	22.61	16.94	4.732	27.01	4.708																19.59	11.09	17.83	22.56
19.59	0	42.6	11.09	13.69	22.54	17.83	12.21	13.67	22.56	0																15.86	6.466	5.855	27.26
15.86	33.89	14.88	6.466	15.76	7.298	5.855	24.64	13.98	27.26	6.501																0	5.943	7.869	50.88
0	21.54	0	5.943	0	3.636	7.869	20	26.39	50.88	52.07																11.94	7.506	6.952	17.35
11.94	5.532	0	7.506	16.27	7.052	6.952	0	14.3	17.35	7.546																27.62	0	25.09	0
27.62	0	19.98	0	4.858	24.19	25.09	17.39	45.52	0	37.02																24.27	0	26.24	46.6
24.27	0	20.28	0	13.33	17.44	26.24	15.78	10.26	46.6	67.62																10.15	3.204	34.56	0
10.15	0	7.817	3.204	15.49	0	34.56	0	20.86	0	38.07																6.248	0	30.02	24.95
6.248	0	11.12	0	30.21	1.768	30.02	13.32	40.38	24.95	58.99																0	12.64	5.46	22.9
0	0	7.703	12.64	18.64	2.604	5.46	26.7	24.91	22.9	76.61																0	0	29.59	12.78
0	0	7.253	0	11.49	1.517	29.59	4.986	48.45	12.78	76.08																2.875	0	48.93	38.07
2.875	13.91	0	0	47.66	10.6	48.93	52.47	0	38.07	14.03																0	21.42	26.74	34.31
0	22.66	15.55	21.42	8.493	11.99	26.74	18.51	0	34.31	34.44																0	0	19.8	68.29
0	0	9.698	0	15.74	5.032	19.8	0	10.16	68.29	66.57																6.91	4.713	27.69	47.44
6.91	0	17.19	4.713	10.8	0	27.69	6.092	14.87	47.44	24.87																7.538	0	22.27	0
7.538	0	0	0	8.208	22.68	22.27	44.39	37.95	0	14.01																0	0	12.4	5.077
0	0	0	0	3.955	3.392	12.4	20.67	17.12	5.077	9.951																10.26	22.44	18.61	10.81
10.26	0	22.37	22.44	8.939	10.69	18.61	9.853	7.718	10.81	22.72																0	0	20.82	0
0	0	0	0	0	15.83	20.82	17.46	0	0	32.3																5.876	0	50.37	27.72
5.876	0	8.792	0	22.1	0	50.37	0	20.23	27.72	49.06																0	0	26.85	9.723
0	0	13.6	0	9.037	14.54	26.85	35.36	9.561	9.723	42.89																0	7.096	18.3	28.03
0	0	9.268	7.096	21.34	9.81	18.3	21.48	15.94	28.03	25.92																0	7.956	40.38	0
0	0	15.31	7.956	9.597	31.84	40.38	16.18	0	0	38.82																36.29	0	11.03	0
36.29	0	12.28	0	16.49	0	11.03	15.07	12.09	0	73.65																4.7	24.28	0	0
4.7	30.93	0	24.28	15.55	15.85	0	7.353	0	0	24.36																6.46	6.505	19.27	0
6.46	0	20.82	6.505	3.541	8.537	19.27	0	8.473	0	23.99																0	0	35.53	0
0	0	9.131	0	15.96	16.74	35.53	9.382	0	0	59.03																0	3.234	24.13	35.46
0	31.81	0	3.234	4.726		24.13	10.11	16.15	35.46	16.77																6.077	0	43.97	23.79
6.077	0	0	0	10.98		43.97	26.8	34.29	23.79	69.07																0	0	10.45	6.007
0	0	0	0	5.693		10.45	0	35.32	6.007	11.76																9.273	0	33.59	14.04
9.273	0	30.98	0	14.62		33.59	5.588	14.57	14.04	17.19																19.92	6.002	38.18	15.36
19.92	0	0	6.002	30.33		38.18	6.682	11.66	15.36	32.32																0	11.19	18.73	0
0	0	11.6	11.19	6.099		18.73	5.666	30.76	0	40.26																3.329	12.27	7.755	11.84
3.329	16.99	0	12.27	14.47		7.755	5.924	44.53	11.84	47.23																3.558	0	47.26	7.063
3.558	13.68	0	0	5.905		47.26	8.255	20.7	7.063	13.9																0	14.63	43.92	0
0	0	14.8	14.63	21.89		43.92	10.14	19.73	0	27.73																12.84	4.678	22.54	4.971
12.84	13.24	0	4.678	21.41		22.54	0	22.1	4.971	73.82																0	0	8.596	8.379
0	9.389	0	0	12.17		8.596	0	0	8.379	36.45																4.915	0	9.529	6.832
4.915	0	8.62	0	0		9.529	0	0	6.832	13.15																9.243	23.53	32.86	0
9.243	17.75	0	23.53	10.15		32.86	0	23.66	0	19.6																9.912	7.403	23.21	3.344
9.912	23.99	0	7.403	32.23		23.21	6.971	15.87	3.344	44.89																0	21.89	19.89	0
0	40.11	13.3	21.89	14.46		19.89	10.71	0	0	65.41																6.226	26.6	10.89	0
6.226	0	33.49	26.6	23.69		10.89	0	2.66	0	43.72																5.846	0	8.553	0
5.846	14.31	0	0	11		8.553	10.57	10.33	0	48.18																5.51	12.13	3.378	51.81
5.51	25.81	23.87	12.13	0		3.378	21.73	29.02	51.81	40.85																0	0	17.64	0
0	6.064	0	0	35.01		17.64	25.78	25.94	0	0																0	0	22.98	0
0	0	0	0	12.98		22.98	5.814	18.73	0	8.157																8.786	7.371	42.24	11.15
8.786	6.302	47.04	7.371	3.31		42.24	0	33.09	11.15	33.67																23.04	0	24.38	0
23.04	11.4	11.16	0	0		24.38	2.516	30.73	0	24.87																0	0	7.548	3.175
0	0	12.22	0	10.5		7.548	33.1	35.09	3.175	39.73																0	0	0	1.473
0	12.36	22.33	0	0		0	30.33		1.473	38.69																0	0	8.655	4.809
0	6.578	11.92	0	7.529		8.655	7.019		4.809	17.82																17.39	0	11.55	0
17.39	18.11	20.45	0	3.19		11.55	19.95		0	23.58																0	0	21.6	0
0	0	0	0	13.95		21.6	39.91		0	0																0	0	23.28	27.04
0	15.58	0	0	5.852		23.28	20.37		27.04	32.82																0	8.103	20.16	7.811
0	11.25	20.29	8.103	10.88		20.16	20.18		7.811	40.48																16.13	0	15.39	4.49
16.13	8.981	0	0	0		15.39	34.47		4.49	8.802																6.301	5.845	48.54	0
6.301	0	38.29	5.845	6.787		48.54	11.82		0	29.37																3.461	11.29	30.55	6.458
3.461	5.173	25.84	11.29	7.246		30.55	39.02		6.458	14.13																3.866	23.2	4.844	28.17
3.866	0	15.64	23.2	28.49		4.844	34.2		28.17	50.96																17.18	4.993	14.81	20.19
17.18	6.533	10.96	4.993	9.134		14.81	3.937		20.19	50.36																3.001	9.298	2.919	0
3.001	0	0	9.298	0		2.919	10.76		0	14.34																13.2	0	16.45	0
13.2	0	24.18	0	15.47		16.45	4.62		0	11.59																0	6.564	0	5.05
0	1.425	0	6.564	9.875		0	24.43		5.05	18.41																0	5.726	0	14.03
0	18.58	0	5.726	28.43		0	17.11		14.03	9.856																18.71	8.628	0	0
18.71	23.85	17.24	8.628	9.898		0	14.36		0	0																13.94	17.76	0	46.6
13.94	0	19.35	17.76	2.731		0	24.39		46.6	18.78																0	0	7.121	13.89
0	11.64	0	0	0		7.121	37.45		13.89	5.371																0	0	13.99	11.39
0	0	0	0	15.6		13.99	0		11.39	8.273																0	0	15.17	10.14
0	0	0	0	30.46		15.17	18.88		10.14	13.74																7.874	0	0	10.61
7.874	11.62	11.05	0	26.23		0	18.69		10.61	17.09																4.665	0	1.693	0
4.665	0	30	0	13.08		1.693	7.307		0	6.776																26.11	23.18	22.5	7.037
26.11	0	21.23	23.18	28.92		22.5	31.8		7.037	9.245																27.16	7.029	0	0
27.16	13.77	25.09	7.029	0		0	41.02		0	31.67																8.092	0	9.737	0
8.092	5.8	10.3	0	19.25		9.737	30.32		0	12.08																0	18.6	14.02	8.436
0	13.99	8.764	18.6	28.99		14.02	29.61		8.436	29.98																6.339	40.91	13.13	0
6.339	9.857	27.34	40.91	7.225		13.13	38.43		0	6.244																0	35.08	21.78	6.155
0	5.893	23.32	35.08	17.69		21.78	0		6.155	26.88																8.598	0	0	29
8.598	2.164	11	0	8.841		0	28.97		29	28.44																7.791	11.2	4.381	0
7.791	15.36	27.02	11.2	10.32		4.381	36.01		0	4.507																0	35.81	2.872	0
0	11.06	13.8	35.81	0		2.872	0		0	23.76																6.568	4.718	21.24	7.766
6.568	15.73	0	4.718	0		21.24	37.02		7.766	22.91																24.83	0	5.002	14.51
24.83	16.75	0	0	32.99		5.002	4.513		14.51	7.78																6.182	0	23.07	33.43
6.182	7.964	0	0	21.28		23.07	17.29		33.43	0																7.108	7.487	18.94	0
7.108	3.556	15.04	7.487	0		18.94	25.88		0	0																0	6.902	10.8	0
0	5.29	17.98	6.902	0		10.8	6.952		0	16.27																15.46	9.278	12.26	0
15.46	0		9.278	0		12.26	28.93		0	6.04																5.194	68.49	22.34	0
5.194	0		68.49	0		22.34	13.81		0	18.89																22.43	31.36	19.54	38.68
22.43	0		31.36	0		19.54	8.209		38.68	12.34																3.652	28.4	20.58	26.44
3.652	0		28.4	0		20.58	14.25		26.44																	0	0	16.06	0
0	0		0	0		16.06	17.04		0																	12	15.57	8.657	13.36
12	0		15.57	0		8.657	30.89		13.36																	0	0	7.232	0
0	0		0	0		7.232	28.25		0																	0	22.81	24.56	14.97
0	0		22.81	0		24.56	23.87		14.97																	6.287	6.352	13.74	54
6.287	0		6.352	18.9		13.74	6.575		54																	16.18	0	16.47	6.492
16.18	0		0	10.13		16.47	31.29		6.492																	0	0	29.65	21.17
0	0		0	9.232			10.74		21.17																	0	8.436	12.89	0
0	0		8.436	14.46			36.74		0																	12.96	9.71	25.71	14.64
12.96	0		9.71	0			7.344		14.64																	0	0	18.23	0
0	16.82		0	0			52.51		0																	4.489	0	14.27	0
4.489	0		0	11.03			25.93		0																	21.7	4.401	36.22	0
21.7	0		4.401	0			11.66		0																	0	0	14.37	0
0	0		0	7.151			44.09		0																	12.13	0	6.203	14.3
12.13	0		0	0			3.836		14.3																	0	26.69	12.58	6.884
0	0		26.69	0			24.45		6.884																	7.793	0	21.63	9.396
7.793	0		0	11.84			14.43		9.396																	12.06	5.466	1.341	0
12.06	0		5.466	0			0		0																	15.02	9.386	16.29	0
15.02	7.739		9.386	0			18.66		0																	0	0	22.67	7.512
0	0		0	12.01			51.48		7.512																	28.22	0	20.02	7.117
28.22	0		0	0			41.88		7.117																	7.052	0	17.53	16.85
7.052	0		0	0			11.06		16.85																	11.16	3.918	0	13.47
11.16	0		3.918	0			0		13.47																	0	7.682	11.25	9.136
0	6.692		7.682	5.23			17.32		9.136																	11.02	5.055	18.35	0
11.02	0		5.055	0			10.56		0																	10.02	10.31	9.931	17.16
10.02	0		10.31	9.45			13.23		17.16																	13.32	25.44	14.07	18.06
13.32	6.868		25.44	0			25.9		18.06																	5.289	12.58	7.172	31.03
5.289	2.997		12.58	16.96			24.11		31.03																	0	0	9.507	11.44
0	0		0	7.915			21.26		11.44																	0	7.053	5.33	5.911
0	6.629		7.053	7.579			13		5.911																	16.15	9.759	6.442	14.05
16.15	0		9.759	15.96			11.68		14.05																	0	3.66	10.15	0
0	4.367		3.66	0			17.58		0																	0	16.02	10.05	0
0	26.68		16.02	0			11.31		0																	0	0	6.672	0
0	0		0	15.17			0		0																	12.56	0	33.12	4.939
12.56	13.57		0	0			4.999		4.939																	4.049	0	28.03	0
4.049	9.468		0	0			4.466		0																	19.76	14.16	14.13	20.82
19.76	0		14.16	11.06			2.693		20.82																	8.848	0	20.73	12.09
8.848	0		0	25.61			11.27		12.09																	0	0	9.502	16.29
0	0		0	0			0		16.29																	11.7	0	0	0
11.7	0		0	8.473			2.717		0																	8.084	0	43.17	16.49
8.084	10.74		0	3.694			0		16.49																	15.47	11.86	14.52	19.47
15.47	0		11.86	6.438			4.43		19.47																	4.956	4.998	0	0
4.956	0		4.998	0			2.987		0																	13.07	0	16.94	7.37
13.07	0		0	0			11.92		7.37																	4.11	0	12.21	0
4.11	8.278		0	5.477			3.224		0																	5.478	0	24.64	0
5.478	0		0	0			27.98		0																	17.9	6.712	20	25.1
17.9	16.12		6.712	0			0		25.1																	9.804	0	0	0
9.804	0		0	0			0		0																	4.495	8.784	17.39	0
4.495	9.245		8.784	0			18.67		0																	9.1	0	15.78	22.67
9.1	2.505		0	0			22.95		22.67																	0	0	0	11.32
0	4.475		0	0			24.61		11.32																	28.19	12.86	13.32	0
28.19	8.571			0			19.84		0																	5.341	12.83	26.7	17.27
5.341	0						10.75		17.27																	14.09	12.78	4.986	0
14.09	11.41						10.73		0																	0	19.59	52.47	15.5
0	0						0		15.5																	0	6.561	18.51	23.64
0	7.078								23.64																	0	10.51	0	11.6
0	3.744								11.6																	2.478	20.3	6.092	16.74
2.478	15.55								16.74																	10.91	30.12	44.39	13.61
10.91	0								13.61																	11.64	18.41	20.67	0
11.64	0								0																	14.52	12.16	9.853	17.78
	13.8								17.78																	9.554	21.88	17.46	10.86
	6.06								10.86																	0	0	0	0
	13.06								0																	0	43.01	35.36	41.7
	0								41.7																	16.67	30.14	21.48	7.461
	17.71								7.461																	6.156	30.57	16.18	20.21
	0								20.21																	0	12.27	15.07	8.246
	0								8.246																	13.73	2.755	7.353	51.65
	8.113								51.65																	0	0	0	16.79
	0								16.79																	10.12	0	9.382	23.57
	0								23.57																	20.1	21.39	10.11	30.36
	0								30.36																	0	3.582	26.8	44.16
	0								44.16																	14.1	15.29	0	41.77
	6.973								41.77																	10.52	0	5.588	29.24
	0								29.24																	13.7	22.83	6.682	25.03
	9.886								25.03																	14.74	3.888	5.666	47.76
	0								47.76																	0	5.132	5.924	10.49
	12.8								10.49																	8.586	16.06	8.255	22.14
	0								22.14																	0	10.12	10.14	7.858
	0								7.858																	0	4.085	0	0
	0								0																	23.04	9.803	0	0
	20.49								0																	0	12.55	0	14.1
	21.56								14.1																	39.54	0	0	15.76
	0								15.76																	25.64	41.87	6.971	12.96
	16.67								12.96																	7.863	13.44	10.71	33.79
	0								33.79																	5.301	15.02	0	35.32
	17.76								35.32																	0	19.64	10.57	7.054
	5.405								7.054																	0	23.21	21.73	16.74
	6.992								16.74																	15.09	13.69	25.78	21.52
	5.256								21.52																	0	15.76	5.814	17.4
	0								17.4																	0	0	0	12.13
	0								12.13																	0	16.27	2.516	13.34
	0								13.34																	0	4.858	33.1	20.37
	5.152								20.37																	11.57	13.33	30.33	13.65
	0								13.65																	0	15.49	7.019	4.804
	0								4.804																	0	30.21	19.95	18.11
	0								18.11																	0	18.64	39.91	0
	14.77								0																	0	11.49	20.37	0
	0								0																	33.89	47.66	20.18	2.597
	0								2.597																	21.54	8.493	34.47	16.44
	6.836								16.44																	5.532	15.74	11.82	11.85
	0								11.85																	0	10.8	39.02	8.445
	6.215								8.445																	0	8.208	34.2	20.38
	3.848								20.38																	0	3.955	3.937	16.35
	0								16.35																	0	8.939	10.76	29.62
	16.45								29.62																	0	0	4.62	0
	0								0																	0	22.1	24.43	4.671
	0								4.671																	13.91	9.037	17.11	26.91
	0								26.91																	22.66	21.34	14.36	0
	0								0																	0	9.597	24.39	23.74
	23.94								23.74																	0	16.49	37.45	0
	0								0																	0	15.55	0	13.41
									13.41																	0	3.541	18.88	10.31
									10.31																	0	15.96	18.69	13.07
									13.07																	0	4.726	7.307	26.74
									26.74																	0	10.98	31.8	26.03
									26.03																	0	5.693	41.02	60.77
																										0	14.62	30.32	77.73
																										0	30.33	29.61	45.64
																										0	6.099	38.43	34.96
																										30.93	14.47	0	37.1
																										0	5.905	28.97	48.16
																										0	21.89	36.01	14.89
																										31.81	21.41	0	42.57
																										0	12.17	37.02	18.87
																										0	0	4.513	0
																										0	10.15	17.29	45.48
																										0	32.23	25.88	81.83
																										0	14.46	6.952	22.51
																										16.99	23.69	28.93	0
																										13.68	11	13.81	9.116
																										0	0	8.209	33.97
																										13.24	35.01	14.25	0
																										9.389	12.98	17.04	14.81
																										0	3.31	30.89	10.07
																										17.75	0	28.25	9.029
																										23.99	10.5	23.87	49.52
																										40.11	0	6.575	29.15
																										0	7.529	31.29	21
																										14.31	3.19	10.74	6.868
																										25.81	13.95	36.74	20.07
																										6.064	5.852	7.344	12.72
																										0	10.88	52.51	46.44
																										6.302	0	25.93	62.06
																										11.4	6.787	11.66	33.91
																										0	7.246	44.09	26.42
																										12.36	28.49	3.836	30.61
																										6.578	9.134	24.45	39.49
																										18.11	0	14.43	46.17
																										0	15.47	0	39.02
																										15.58	9.875	18.66	0
																										11.25	28.43	51.48	69.66
																										8.981	9.898	41.88	4.708
																										0	2.731	11.06	0
																										5.173	0	0	6.501
																										0	15.6	17.32	52.07
																										6.533	30.46	10.56	7.546
																										0	26.23	13.23	37.02
																										0	13.08	25.9	67.62
																										1.425	28.92	24.11	38.07
																										18.58	0	21.26	58.99
																										23.85	19.25	13	76.61
																										0	28.99	11.68	76.08
																										11.64	7.225	17.58	14.03
																										0	17.69	11.31	34.44
																										0	8.841	0	66.57
																										11.62	10.32	4.999	24.87
																										0	0	4.466	14.01
																										0	0	2.693	9.951
																										13.77	32.99	11.27	22.72
																										5.8	21.28	0	32.3
																										13.99	0	2.717	49.06
																										9.857	0	0	42.89
																										5.893	0	4.43	25.92
																										2.164	0	2.987	38.82
																										15.36	0	11.92	73.65
																										11.06	0	3.224	24.36
																										15.73	0	27.98	23.99
																										16.75	0	0	59.03
																										7.964	0	0	16.77
																										3.556	0	18.67	69.07
																										5.29	18.9	22.95	11.76
																										0	10.13	24.61	17.19
																										0	9.232	19.84	32.32
																										0	14.46	10.75	40.26
																										0	0	10.73	47.23
																										0	0	0	13.9
																										0	11.03	6.603	27.73
																										0	0	15.7	73.82
																										0	7.151	16.29	36.45
																										0	0	39.43	13.15
																										0	0	0	19.6
																										0	11.84	23.11	44.89
																										0	0	21.36	65.41
																										0	0	20.78	43.72
																										16.82	12.01	18.59	48.18
																										0	0	58.67	40.85
																										0	0	34.12	0
																										0	0	20.77	8.157
																										0	5.23	26.64	33.67
																										0	0	36.53	24.87
																										0	9.45	4.644	39.73
																										0	0	6.443	38.69
																										7.739	16.96	15.89	17.82
																										0	7.915	50.98	23.58
																										0	7.579	0	0
																										0	15.96	35.95	32.82
																										0	0	29.41	40.48
																										6.692	0	37.33	8.802
																										0	15.17	19.26	29.37
																										0	0	17	14.13
																										6.868	0	19.74	50.96
																										2.997	11.06	9.497	50.36
																										0	25.61	0	14.34
																										6.629	0	13.91	11.59
																										0	8.473	20.63	18.41
																										4.367	3.694	0	9.856
																										26.68	6.438	25.3	0
																										0	0	0	18.78
																										13.57	0	15.38	5.371
																										9.468	5.477	9.783	8.273
																										0	0	0	13.74
																										0	0	0	17.09
																										0	0	4.732	6.776
																										0	0	13.67	9.245
																										10.74	0	13.98	31.67
																										0	0	26.39	12.08
																										0	0	14.3	29.98
																										0	21.6	45.52	6.244
																										8.278	10.11	10.26	26.88
																										0	5.035	20.86	28.44
																										16.12	0	40.38	4.507
																										0	0	24.91	23.76
																										9.245	9.951	48.45	22.91
																										2.505	4.963	0	7.78
																										4.475	12.65	0	0
																										8.571	9.067	10.16	0
																										0	9.362	14.87	16.27
																										11.41	23.99	37.95	6.04
																										0	11.06	17.12	18.89
																										7.078	4.643	7.718	12.34
																										3.744	8.023	0
																										15.55	0	20.23
																										0	22.2	9.561
																										0	6.901	15.94
																										13.8	0	0
																										6.06	9.541	12.09
																										13.06	19.79	0
																										0	16.35	8.473
																										17.71	4.635	0
																										0	32.33	16.15
																										0	15.42	34.29
																										8.113	0	35.32
																										0	1.183	14.57
																										0	0	11.66
																										0	16.44	30.76
																										0	9.019	44.53
																										6.973	0	20.7
																										0	46.97	19.73
																										9.886	4.585	22.1
																										0	7.578	0
																										12.8	11.73	0
																										0	12.21	23.66
																										0	0	15.87
																										0	4.336	0
																										20.49	22.54	2.66
																										21.56	7.298	10.33
																										0	3.636	29.02
																										16.67	7.052	25.94
																										0	24.19	18.73
																										17.76	17.44	33.09
																										5.405	0	30.73
																										6.992	1.768	35.09
																										5.256	2.604
																										0	1.517
																										0	10.6
																										0	11.99
																										5.152	5.032
																										0	0
																										0	22.68
																										0	3.392
																										14.77	10.69
																										0	15.83
																										0	0
																										6.836	14.54
																										0	9.81
																										6.215	31.84
																										3.848	0
																										0	15.85
																										16.45	8.537
																										0	16.74
																										0
																										0
																										0
																										23.94
																										0
																										0
																										5.667
																										0
																										11.42
																										6.138
																										20.43
																										6.914
																										37.68
																										18.01
																										10.74
																										24.69
																										2.806
																										0
																										0
																										0
																										0
																										12.5
																										0
																										6.42
																										14.5
																										0
																										0
																										0
																										14.79
																										8.071
																										0
																										0
																										9.21
																										16.87
																										13.9
																										9.657
																										29.91
																										0
																										7.881
																										4.574
																										11.77
																										17.96
																										42.6
																										14.88
																										0
																										0
																										19.98
																										20.28
																										7.817
																										11.12
																										7.703
																										7.253
																										0
																										15.55
																										9.698
																										17.19
																										0
																										0
																										22.37
																										0
																										8.792
																										13.6
																										9.268
																										15.31
																										12.28
																										0
																										20.82
																										9.131
																										0
																										0
																										0
																										30.98
																										0
																										11.6
																										0
																										0
																										14.8
																										0
																										0
																										8.62
																										0
																										0
																										13.3
																										33.49
																										0
																										23.87
																										0
																										0
																										47.04
																										11.16
																										12.22
																										22.33
																										11.92
																										20.45
																										0
																										0
																										20.29
																										0
																										38.29
																										25.84
																										15.64
																										10.96
																										0
																										24.18
																										0
																										0
																										17.24
																										19.35
																										0
																										0
																										0
																										11.05
																										30
																										21.23
																										25.09
																										10.3
																										8.764
																										27.34
																										23.32
																										11
																										27.02
																										13.8
																										0
																										0
																										0
																										15.04
																										17.98
