# Supplementary material for: Spatial mapping of hepatic ER and mitochondria architecture reveals zonated remodeling in fasting and obesity
Source: Nat Commun. 2024 May 10;15:3982. doi: 10.1038/s41467-024-48272-7 (PMC11087507; doi:10.1038/s41467-024-48272-7)
Supplement: Supplementary file 14 — Source Data [file 41467_2024_48272_MOESM14_ESM.zip › Source Data/Fig7.xlsx]

## Sheet: Fig 7A
	Western Blot (RRBP1 normalized by tubulin)
	Lean		Obese			Unpaired t test	Lean Fed vs Obese Fed
	Fed	Fasted	Fed	Fasted		P value	0.0058
	0.895211	1.09735	0.354836	0.349843		P value summary	**
	0.886827	1.05544	0.565363	0.104871
	1.01846	1.05461	0.254128	0.0807589
Mean	0.9335	1.069	0.3914	0.1785		Unpaired t test	Lean Fasted vs Obese Fasted
Std. Deviation	0.0737	0.02444	0.1588	0.1489		P value	0.0005
Std. Error of Mean	0.04255	0.01411	0.09169	0.08596		P value summary	***
						Unpaired t test	Lean Fed vs Lean Fasted
						P value	0.0389
						P value summary	*
						Unpaired t test	Obese Fed vs Obese Fasted
						P value	0.1654
						P value summary	ns

## Sheet: Fig 7F
	Mitochondria surface covered by ER at 25-56nm distance
	Obese
	LacZ	RRBP1 OE
	0.253082	0.320319		Unpaired t test	LacZ vs RRBP1 OE
	0.122977	0.344991		P value	<0.0001
	0.214949	0.312411		P value summary	****
	0.245162	0.344132
	0.215164	0.325037			LacZ	RRBP1 OE
	0.234365	0.335529		Mean	0.2324	0.3126
	0.238108	0.278541		Std. Deviation	0.06292	0.07082
	0.23145	0.345557		Std. Error of Mean	0.00041	0.0004142
	0.247185	0.335656
	0.174066	0.28563
	0.188597	0.363679
	0.200316	0.323136
	0.270183	0.324845
	0.242201	0.280299
	0.175581	0.355566
	0.26054	0.259485
	0.193993	0.334805
	0.19044	0.311473
	0.272897	0.323807
	0.227103	0.299475
	0.229299	0.288325
	0.255196	0.30015
	0.205879	0.320265
	0.211717	0.319454
	0.235071	0.352447
	0.269201	0.314449
	0.210235	0.340477
	0.189167	0.313118
	0.252361	0.322322
	0.12101	0.293754
	0.210391	0.290246
	0.18099	0.29174
	0.166007	0.32298
	0.277615	0.297232
	0.241959	0.33515
	0.290442	0.317808
	0.150653	0.311138
	0.202296	0.305731
	0.166175	0.318231
	0.267223	0.285068
	0.250869	0.294451
	0.188283	0.333376
	0.262655	0.271983
	0.179196	0.31357
	0.256021	0.338819
	0.217776	0.296655
	0.269524	0.380956
	0.239613	0.312201
	0.224887	0.317951
	0.201042	0.305755
	0.229632	0.316201
	0.289918	0.298165
	0.215607	0.332095
	0.216285	0.320686
	0.13921	0.323197
	0.185491	0.315997
	0.21183	0.34717
	0.214036	0.28098
	0.213103	0.302251
	0.164481	0.318381
	0.180876	0.348498
	0.332613	0.329628
	0.276458	0.325653
	0.216905	0.301982
	0.234475	0.313971
	0.0552395	0.242199
	0.218756	0.340693
	0.209503	0.327741
	0.237414	0.3541
	0.22564	0.359703
	0.264163	0.337081
	0.234231	0.288047
	0.280824	0.293329
	0.210658	0.337492
	0.157295	0.29131
	0.256069	0.31365
	0.236228	0.338269
	0.177336	0.306247
	0.214942	0.301914
	0.222984	0.277737
	0.18349	0.277987
	0.190005	0.290407
	0.242062	0.319516
	0.226616	0.351717
	0.27449	0.287594
	0.275779	0.269184
	0.138766	0.32937
	0.262036	0.325699
	0.24513	0.329821
	0.211392	0.323984
	0.234309	0.328922
	0.26877	0.235517
	0.17338	0.286347
	0.212301	0.332674
	0.169153	0.316218
	0.194734	0.310863
	0.26648	0.317984
	0.233949	0.257674
	0.226415	0.30696
	0.206652	0.340689
	0.250396	0.320853
	0.166418	0.350927
	0.23421	0.281535
	0.218149	0.336537
	0.259063	0.311781
	0.183768	0.342162
	0.245716	0.317348
	0.237502	0.309026
	0.270695	0.316414
	0.235958	0.313544
	0.27756	0.282099
	0.237054	0.288168
	0.282994	0.224331
	0.219651	0.36079
	0.221442	0.305817
	0.196373	0.340226
	0.242503	0.314863
	0.172708	0.27473
	0.221004	0.327778
	0.254714	0.351234
	0.265131	0.318063
	0.235343	0.335801
	0.219602	0.254829
	0.238023	0.323994
	0.26293	0.320426
	0.240478	0.246761
	0.196458	0.332128
	0.216193	0.319837
	0.227657	0.35308
	0.274939	0.254544
	0.22874	0.295936
	0.308181	0.368155
	0.201029	0.332948
	0.283973	0.298958
	0.181105	0.340852
	0.243691	0.303318
	0.168656	0.347292
	0.315353	0.313405
	0.248185	0.325544
	0.191395	0.333354
	0.227476	0.327731
	0.27201	0.295367
	0.212977	0.322865
	0.20668	0.332579
	0.243723	0.329261
	0.252548	0.282932
	0.182023	0.312596
	0.204395	0.286613
	0.250672	0.294537
	0.218866	0.301523
	0.142105	0.335134
	0.179392	0.322213
	0.222661	0.321918
	0.207644	0.352205
	0.200757	0.326178
	0.211899	0.297607
	0.205769	0.345704
	0.205202	0.288082
	0.22854	0.266868
	0.27471	0.317865
	0.251723	0.256542
	0.236424	0.354134
	0.249644	0.326356
	0.25746	0.342988
	0.214411	0.288637
	0.191512	0.310217
	0.232842	0.311876
	0.20417	0.213546
	0.293443	0.321279
	0.24127	0.321174
	0.203709	0.338567
	0.26754	0.364986
	0.222611	0.364361
	0.189606	0.36684
	0.198889	0.342578
	0.226791	0.292624
	0.244722	0.300478
	0.242511	0.351952
	0.247647	0.30547
	0.21535	0.305191
	0.135239	0.384849
	0.203317	0.317887
	0.273721	0.283905
	0.244837	0.291362
	0.238703	0.309063
	0.242446	0.308657
	0.281733	0.319814
	0.249364	0.335887
	0.286038	0.363305
	0.211497	0.302683
	0.202922	0.302234
	0.233462	0.304514
	0.393989	0.310558
	0.244434	0.295504
	0.149469	0.316327
	0.186211	0.378563
	0.23149	0.330168
	0.21376	0.361302
	0.294921	0.316702
	0.198987	0.343083
	0.233683	0.369871
	0.238945	0.292914
	0.230822	0.294763
	0.118564	0.266196
	0.258218	0.266044
	0.229479	0.325949
	0.22292	0.303802
	0.236191	0.313568
	0.237417	0.333461
	0.240705	0.309258
	0.226119	0.33485
	0.231913	0.289344
	0.213497	0.317581
	0.254865	0.325383
	0.219065	0.328881
	0.21195	0.340898
	0.125852	0.3454
	0.265355	0.317766
	0.216776	0.287229
	0.256271	0.30874
	0.248402	0.360524
	0.188714	0.304076
	0.230688	0.31198
	0.237626	0.290275
	0.222278	0.300209
	0.248233	0.361752
	0.243442	0.309038
	0.217546	0.287252
	0.238775	0.339259
	0.264544	0.360091
	0.274787	0.293197
	0.189759	0.325416
	0.186928	0.285191
	0.194302	0.298462
	0.175507	0.334277
	0.193144	0.383379
	0.270447	0.33494
	0.227357	0.307654
	0.23552	0.314399
	0.221074	0.317672
	0.259235	0.259744
	0.238285	0.383446
	0.191542	0.304898
	0.225443	0.33699
	0.239874	0.359112
	0.250596	0.32041
	0.247061	0.303742
	0.151691	0.300354
	0.197464	0.312391
	0.263299	0.271408
	0.220736	0.260817
	0.226026	0.311278
	0.251593	0.304889
	0.241977	0.328781
	0.150977	0.347974
	0.225303	0.278875
	0.207801	0.306914
	0.218892	0.322111
	0.170874	0.340346
	0.240521	0.401539
	0.235811	0.325132
	0.215637	0.310163
	0.212226	0.35584
	0.256728	0.340963
	0.217975	0.314687
	0.214633	0.322577
	0.213606	0.316074
	0.25643	0.348328
	0.222169	0.314466
	0.238255	0.264021
	0.216091	0.296843
	0.118444	0.304631
	0.217747	0.288283
	0.231248	0.348446
	0.20657	0.324488
	0.236285	0.358082
	0.173923	0.321315
	0.221388	0.295873
	0.234708	0.323758
	0.223669	0.32678
	0.238757	0.274225
	0.261758	0.345811
	0.239152	0.277069
	0.194752	0.294266
	0.189779	0.355454
	0.213784	0.312542
	0.276498	0.284478
	0.267098	0.325094
	0.311489	0.354208
	0.211118	0.30799
	0.259736	0.338007
	0.267449	0.298943
	0.245472	0.325619
	0.233386	0.288773
	0.208412	0.260811
	0.256078	0.310016
	0.159674	0.301965
	0.181898	0.317103
	0.23181	0.290513
	0.199625	0.361961
	0.114177	0.319563
	0.23116	0.365208
	0.189987	0.301915
	0.219544	0.267777
	0.23546	0.321773
	0.224675	0.296199
	0.218794	0.33152
	0.205852	0.29196
	0.217821	0.342357
	0.10197	0.29569
	0.248359	0.272768
	0.301865	0.292538
	0.195577	0.287111
	0.183808	0.305018
	0.215769	0.324118
	0.257618	0.32842
	0.205587	0.331709
	0.277628	0.240681
	0.256884	0.365165
	0.224999	0.294138
	0.245615	0.318421
	0.224724	0.327507
	0.211864	0.316909
	0.186076	0.322689
	0.204097	0.295489
	0.25191	0.297196
	0.168888	0.302613
	0.207803	0.313985
	0.201404	0.288161
	0.206867	0.35276
	0.237096	0.333197
	0.189087	0.290668
	0.260698	0.331537
	0.0809717	0.313624
	0.22129	0.355978
	0.197166	0.346714
	0.258732	0.350489
	0.230613	0.297147
	0.20764	0.367365
	0.238043	0.329606
	0.214764	0.306252
	0.237686	0.338379
	0.217469	0.333271
	0.20017	0.352422
	0.267132	0.331012
	0.212476	0.287481
	0.245753	0.226671
	0.243525	0.30103
	0.0931049	0.309004
	0.221742	0.269594
	0.232425	0.286866
	0.345984	0.310134
	0.142344	0.332278
	0.257413	0.300228
	0.199618	0.335271
	0.189471	0.301462
	0.235439	0.288881
	0.217581	0.327902
	0.223772	0.337479
	0.252979	0.337571
	0.203132	0.319951
	0.120098	0.312809
	0.248631	0.295357
	0.253788	0.326366
	0.157328	0.354784
	0.126195	0.328207
	0	0.360222
	0.198014	0.296031
	0.228536	0.303516
	0.18703	0.348102
	0.203843	0.323784
	0.236412	0.305854
	0.225687	0.307437
	0.172667	0.334203
	0.133094	0.350699
	0.267327	0.26727
	0.231079	0.331495
	0.241938	0.270128
	0.256101	0.310547
	0.178778	0.353014
	0.192975	0.319995
	0.235531	0.317416
	0.189296	0.357134
	0.238969	0.3302
	0.227151	0.306075
	0.266132	0.347485
	0.235876	0.261377
	0.271125	0.357101
	0.23723	0.352924
	0.245535	0.285595
	0.206049	0.321494
	0.258887	0.285951
	0.278255	0.344351
	0.185745	0.316308
	0.232552	0.274968
	0.25656	0.324378
	0.294826	0.293785
	0.234747	0.296111
	0.211413	0.314065
	0.242995	0.279821
	0.209393	0.358141
	0.22098	0.263552
	0.218825	0.323169
	0.256957	0.287999
	0.257238	0.126649
	0.221262	0.347204
	0.244311	0.307339
	0.185578	0.298707
	0.246252	0.305437
	0.199565	0.312638
	0.171106	0.301101
	0.282714	0.347278
	0.200704	0.313819
	0.200856	0.286144
	0.19698	0.325809
	0.258656	0.38013
	0.27382	0.364054
	0.320697	0.336773
	0.176328	0.282485
	0.214615	0.287301
	0.27929	0.253339
	0.274045	0.293699
	0.0966182	0.281075
	0.208767	0.2947
	0.191034	0.329025
	0.24605	0.240617
	0.214795	0.311944
	0.181646	0.299588
	0.21105	0.276121
	0.235615	0.327718
	0.183906	0.32897
	0.214588	0.33047
	0.336626	0.306496
	0.207956	0.352435
	0.231851	0.342353
	0.261148	0.30211
	0.290404	0.325641
	0.305693	0.305116
	0.200778	0.344542
	0.196745	0.356289
	0.229859	0.289463
	0.296109	0.366877
	0.237404	0.338006
	0.196202	0.332726
	0.248088	0.345542
	0.204278	0.328532
	0.181659	0.319361
	0.143503	0.341809
	0.21274	0.347546
	0.163757	0.308804
	0.297796	0.34917
	0.216249	0.324344
	0.244529	0.30122
	0.251766	0.318524
	0.217327	0.267269
	0.198029	0.315675
	0.217475	0.36831
	0.288975	0.342556
	0.218256	0.314402
	0.221836	0.316695
	0.18868	0.229686
	0.20669	0.3667
	0.219909	0.328485
	0.224567	0.361083
	0.25615	0.280699
	0.214505	0.284345
	0.217774	0.324523
	0.175401	0.301686
	0.233541	0.256582
	0.198015	0.296386
	0.222371	0.346021
	0.207803	0.318581
	0.237905	0.373006
	0.316388	0.299228
	0.217986	0.3202
	0.207149	0.289308
	0.234124	0.393861
	0.216009	0.325148
	0.245363	0.302909
	0.215012	0.299176
	0.291799	0.322537
	0.26055	0.309644
	0.228436	0.337014
	0.247121	0.334738
	0.260646	0.253258
	0.217681	0.312105
	0.148991	0.301607
	0.245483	0.317063
	0.238	0.213552
	0.152037	0.304442
	0.23887	0.302621
	0.243071	0.286098
	0.204099	0.27243
	0.219266	0.330777
	0.143791	0.339897
	0.248108	0.338965
	0.183651	0.288186
	0.24946	0.259823
	0.211637	0.35753
	0.17252	0.337198
	0.235558	0.332469
	0.206763	0.316269
	0.291085	0.330442
	0.296459	0.282853
	0.250849	0.331481
	0.17447	0.307546
	0.206853	0.326567
	0.236438	0.369408
	0.208924	0.356606
	0.158132	0.400939
	0.235885	0.362409
	0.265798	0.301731
	0.25792	0.314936
	0.204873	0.288926
	0.168945	0.33256
	0.19904	0.311535
	0.248746	0.285791
	0.198532	0.381392
	0.300637	0.304098
	0.204624	0.284547
	0.22951	0.286554
	0.245825	0.343801
	0.300928	0.308633
	0.21587	0.339226
	0.208561	0.295337
	0.226134	0.277527
	0.148232	0.279432
	0.143921	0.31201
	0.232119	0.340751
	0.1988	0.322763
	0.225034	0.321209
	0.211687	0.233548
	0.247994	0.378612
	0.229093	0.282557
	0.23361	0.280004
	0.212321	0.270954
	0.149455	0.293138
	0.180179	0.284618
	0.238388	0.357549
	0.198977	0.325437
	0.208643	0.415424
	0.202548	0.252031
	0.189613	0.313126
	0.231399	0.379921
	0.193611	0.343353
	0.230748	0.330417
	0.234823	0.325785
	0.3088	0.303128
	0.264524	0.302749
	0.176262	0.335683
	0.263234	0.312075
	0.116179	0.284877
	0.156802	0.320415
	0.214946	0.24154
	0.229921	0.343419
	0.213457	0.248771
	0.248304	0.292818
	0.240551	0.309684
	0.204325	0.280122
	0.230133	0.293428
	0.131697	0.289757
	0.289978	0.290821
	0.221835	0.338542
	0.19819	0.316641
	0.316134	0.367813
	0.191187	0.321244
	0.176236	0.283591
	0.23685	0.267354
	0.239754	0.324576
	0.227079	0.293192
	0.301276	0.307404
	0.31933	0.30488
	0.28767	0.310875
	0.244731	0.259773
	0.217407	0.295762
	0.147107	0.289852
	0.204187	0.342295
	0.218123	0.320508
	0.278965	0.342701
	0.17376	0.298582
	0.244538	0.274296
	0.184585	0.322983
	0.195167	0.308101
	0.206558	0.290849
	0.20111	0.307235
	0.208433	0.291564
	0.262214	0.386328
	0.187191	0.30343
	0.188547	0.347084
	0.163852	0.316157
	0.187586	0.283839
	0.211758	0.238745
	0.216318	0.326786
	0.205936	0.289505
	0.191348	0.322262
	0.217259	0.315897
	0.249589	0.30621
	0.194179	0.267143
	0.230205	0.281414
	0.300992	0.379963
	0.214596	0.333279
	0.237832	0.354942
	0.268553	0.298949
	0.22561	0.386396
	0.333628	0.250559
	0.135404	0.289528
	0.204344	0.316403
	0.144758	0.297052
	0.213573	0.30952
	0.21083	0.311113
	0.230321	0.355643
	0.205665	0.332552
	0.154098	0.366981
	0.188557	0.26268
	0.219179	0.32126
	0.224964	0.324547
	0.228491	0.320449
	0.262376	0.286582
	0.179636	0.264814
	0.201489	0.301061
	0.224178	0.307688
	0.254793	0.276279
	0.167773	0.3107
	0.218792	0.275012
	0.126024	0.329391
	0.230227	0.350955
	0.236574	0.354555
	0.203916	0.323281
	0.243502	0.30473
	0.261565	0.301954
	0.225567	0.303743
	0.214645	0.390625
	0.207141	0.307775
	0.229171	0.303707
	0.197115	0.235594
	0.254853	0.313154
	0.243535	0.349651
	0.17214	0.317373
	0.218515	0.2846
	0.218387	0.338011
	0.214755	0.307917
	0.233442	0.281212
	0.206624	0.311252
	0.202247	0.311165
	0.177448	0.309783
	0.238253	0.324602
	0.209128	0.281519
	0.246839	0.308594
	0.222226	0.30416
	0.240331	0.276186
	0.206879	0.299048
	0.184	0.311346
	0.251208	0.345458
	0.29315	0.346902
	0.217254	0.287758
	0.203926	0.314204
	0.250717	0.388259
	0.210021	0.394727
	0.258135	0.357003
	0.204478	0.329883
	0.149879	0.32912
	0.218195	0.307469
	0.165114	0.370681
	0.275647	0.299086
	0.2142	0.339819
	0.224346	0.345415
	0.19386	0.318446
	0.246156	0.315783
	0.190091	0.347645
	0.18681	0.309693
	0.221539	0.328527
	0.188846	0.301476
	0.285722	0.309698
	0.258752	0.405269
	0.231176	0.322077
	0.261127	0.290674
	0.205101	0.313682
	0.199297	0.283373
	0.20936	0.314603
	0.262777	0.275065
	0.174528	0.292155
	0.232452	0.279494
	0.292777	0.328359
	0.161716	0.04756
	0.231471	0.214074
	0.192386	0.320836
	0.2018	0.299459
	0.213099	0.34556
	0.258934	0.339564
	0.199366	0.27137
	0.213901	0.331388
	0.23077	0.3008
	0.278744	0.325781
	0.264731	0.352489
	0.271547	0.302117
	0.204785	0.257131
	0.241767	0.232029
	0.193487	0.277101
	0.21691	0.308539
	0.318772	0.323364
	0.22688	0.340132
	0.199942	0.291107
	0.279525	0.329842
	0.29146	0.309244
	0.14759	0.392554
	0.174209	0.27545
	0.243823	0.297823
	0.183987	0.305263
	0.207256	0.322036
	0.206487	0.242583
	0.223897	0.309358
	0.249945	0.325379
	0.202424	0.339638
	0.213914	0.283195
	0.217977	0.33191
	0.204655	0.355395
	0.281653	0.273102
	0.260166	0.327326
	0.25732	0.303453
	0.303088	0.305799
	0.159151	0.297119
	0.195255	0.30213
	0.208189	0.325641
	0.195989	0.304526
	0.204969	0.284121
	0.189849	0.313248
	0.218794	0.412193
	0.194125	0.363758
	0.166644	0.263669
	0.24221	0.378548
	0.242567	0.322385
	0.213456	0.302368
	0.25114	0.287762
	0.203277	0.302725
	0.165753	0.276856
	0.331473	0.364693
	0.208765	0.335966
	0.205302	0.278374
	0.223235	0.307323
	0.245478	0.243071
	0.197631	0.309917
	0.186055	0.312731
	0.32614	0.274812
	0.251873	0.289495
	0.230534	0.24122
	0.21266	0.267068
	0.247429	0.32523
	0.247251	0.340367
	0.22834	0.309638
	0.235785	0.337569
	0.252687	0.263454
	0.280267	0.330037
	0.311833	0.363546
	0.24277	0.295268
	0.23281	0.337664
	0.263749	0.354847
	0.251209	0.357601
	0.174813	0.306206
	0.252534	0.266988
	0.221875	0.309798
	0.231783	0.309458
	0.296752	0.26122
	0.213182	0.329466
	0.121051	0.304295
	0.224128	0.269148
	0.246955	0.297246
	0.253105	0.330459
	0.254888	0.291023
	0.259583	0.302379
	0.197843	0.333396
	0.243201	0.296773
	0.209806	0.337838
	0.284994	0.27643
	0.299464	0.483912
	0.174327	0.317871
	0.215053	0.294879
	0.23286	0.297996
	0.232815	0.303714
	0.239695	0.292052
	0.193505	0.349621
	0.23842	0.33439
	0.304805	0.334061
	0.223308	0.285553
	0.226524	0.267618
	0.231947	0.278926
	0.242588	0.321832
	0.241283	0.278162
	0.186011	0.313335
	0.25788	0.242436
	0.213613	0.329244
	0.072905	0.392697
	0.242702	0.362264
	0.180423	0.340703
	0.220293	0.284847
	0.189203	0.359612
	0.236961	0.308497
	0.206977	0.334736
	0.2079	0.344633
	0.226934	0.337441
	0.246901	0.292705
	0.266774	0.313687
	0.208417	0.333478
	0.288418	0.292497
	0.17954	0.35481
	0.269444	0.32257
	0.169108	0.344795
	0.0693593	0.346278
	0.293625	0.332225
	0.175559	0.320311
	0.259998	0.36572
	0.264289	0.335391
	0.222062	0.28232
	0.276517	0.371679
	0.203402	0.202254
	0.26202	0.306348
	0.262397	0.343574
	0.27674	0.309323
	0.21257	0.354931
	0.235172	0.317765
	0.186163	0.284072
	0.241497	0.266221
	0.22372	0.340437
	0.311604	0.336291
	0.195803	0.343496
	0.260661	0.273454
	0.190832	0.268934
	0.164303	0.347168
	0.260898	0.415157
	0.119663	0.338895
	0.249838	0.349903
	0.305257	0.353926
	0.166404	0.233322
	0.210529	0.297766
	0.173584	0.321403
	0.229757	0.290614
	0.221009	0.304284
	0.276022	0.28845
	0.167345	0.33955
	0.161763	0.263085
	0.261954	0.33208
	0.255054	0.298688
	0.27233	0.25906
	0.135772	0.280997
	0.258337	0.312037
	0.221566	0.306401
	0.198856	0.327396
	0.230612	0.275179
	0.134343	0.347
	0.203235	0.243237
	0.226198	0.350411
	0.166595	0.303729
	0.240866	0.350994
	0.213473	0.306275
	0.186517	0.301053
	0.234065	0.27913
	0.180657	0.323347
	0.0586911	0.343497
	0.138825	0.31907
	0.219338	0.379706
	0.330976	0.240751
	0.238648	0.272157
	0.309802	0.287684
	0.23391	0.320754
	0.276588	0.308621
	0.230973	0.292229
	0.240971	0.292242
	0.251393	0.284218
	0.263555	0.339376
	0.233358	0.331674
	0.203906	0.258433
	0.192927	0.301374
	0.261556	0.353567
	0.205887	0.317414
	0.221497	0.335503
	0.214897	0.332888
	0.21282	0.29343
	0.180269	0.320489
	0.160362	0.289386
	0.201166	0.294132
	0.221917	0.312968
	0.220913	0.278356
	0.110893	0.289717
	0.222339	0.237624
	0.26283	0.277053
	0.232741	0.288982
	0.170442	0.286939
	0.22636	0.282266
	0.203561	0.349087
	0.192111	0.339282
	0.232291	0.343136
	0.0756419	0.271726
	0.217906	0.332941
	0.24583	0.376112
	0.2248	0.319326
	0.161354	0.354646
	0.200803	0.327498
	0.187838	0.322961
	0.28685	0.370025
	0.155212	0.344895
	0.184232	0.317495
	0.250552	0.260918
	0.249033	0.347514
	0.219586	0.341669
	0.254748	0.206132
	0.214763	0.350739
	0.237752	0.27769
	0.200058	0.267317
	0.226566	0.288844
	0.2328	0.300268
	0.252348	0.295652
	0.297475	0.359362
	0.260141	0.344957
	0.205123	0.344126
	0.238924	0.36635
	0.178982	0.260686
	0.206222	0.337629
	0.240847	0.310923
	0.238631	0.330958
	0.223042	0.339627
	0.23141	0.257114
	0.225342	0.345923
	0.206439	0.289517
	0.202729	0.312733
	0.216301	0.290681
	0.177907	0.326459
	0.224714	0.273833
	0.211639	0.264399
	0.16048	0.26674
	0.235035	0.27385
	0.238005	0.295367
	0.264117	0.338425
	0.214439	0.297259
	0.245015	0.362101
	0.271671	0.289775
	0.213587	0.363485
	0.165053	0.338099
	0.199648	0.335382
	0.245367	0.381917
	0.159269	0.277145
	0.206282	0.293667
	0.142327	0.301095
	0.18366	0.333038
	0.20863	0.271379
	0.213522	0.379742
	0.147189	0.326689
	0.174293	0.350238
	0.238063	0.351048
	0.230963	0.293955
	0.141131	0.298612
	0.216181	0.277473
	0.219953	0.253382
	0.238162	0.314149
	0.173606	0.311232
	0.234565	0.340701
	0.200629	0.369327
	0.252629	0.331266
	0.219745	0.305105
	0.275296	0.353213
	0.240818	0.314156
	0.276375	0.320186
	0.170196	0.385101
	0.243207	0.290557
	0.219892	0.330883
	0.297378	0.303785
	0.197652	0.320198
	0.210538	0.336895
	0.251569	0.414391
	0.283025	0.320798
	0.272594	0.327719
	0.204177	0.34034
	0.226603	0.318167
	0.109782	0.334812
	0.248204	0.317635
	0.236373	0.298208
	0.243886	0.306435
	0.271605	0.284575
	0.241504	0.285939
	0.243804	0.291062
	0.213044	0.366139
	0.195782	0.340702
	0.296487	0.354842
	0.23818	0.258955
	0.249466	0.270971
	0.178336	0.276379
	0.273298	0.34425
	0.234433	0.318568
	0.207027	0.315983
	0.273554	0.330927
	0.202248	0.326534
	0.243041	0.379665
	0.174205	0.322432
	0.280929	0.239537
	0.236263	0.333433
	0.21245	0.283516
	0.204384	0.318879
	0.225599	0.406289
	0.16161	0.347168
	0.201417	0.317581
	0.200048	0.301363
	0.211145	0.344556
	0.108613	0.28966
	0.194787	0.321951
	0.166528	0.285908
	0.21445	0.228879
	0.223667	0.271401
	0.218132	0.316851
	0.215046	0.318882
	0.272329	0.299757
	0.222146	0.366004
	0.250022	0.307192
	0.237418	0.29587
	0.210574	0.42458
	0.18876	0.386783
	0.309996	0.408778
	0.214291	0.320878
	0.164746	0.336157
	0.218398	0.295139
	0.28922	0.380799
	0.265263	0.316731
	0.213028	0.275581
	0.243966	0.301971
	0.199009	0.309174
	0.195176	0.289876
	0.207974	0.332361
	0.178932	0.343046
	0.225153	0.324437
	0.174165	0.303869
	0.200354	0.283568
	0.217956	0.268386
	0.22778	0.330779
	0.279651	0.277773
	0.2381	0.297474
	0.181352	0.30582
	0.224092	0.341775
	0.225967	0.26952
	0.150289	0.324834
	0.230912	0.285711
	0.199285	0.295521
	0.206392	0.332484
	0.201975	0.30933
	0.187236	0.309514
	0.169238	0.316205
	0.219793	0.32984
	0.237464	0.382085
	0.0436414	0.337757
	0.162634	0.33332
	0.251971	0.285682
	0.252443	0.290277
	0.230457	0.277762
	0.233817	0.323797
	0.294546	0.310866
	0.18979	0.265511
	0.220298	0.351711
	0.267673	0.223791
	0.194347	0.322055
	0.19444	0.313388
	0.179286	0.33997
	0.101589	0.328981
	0.265317	0.331312
	0.168952	0.298405
	0.219676	0.234739
	0.208728	0.304561
	0.219707	0.371432
	0.26092	0.286798
	0.136358	0.319447
	0.243645	0.318356
	0.218835	0.339816
	0.294284	0.353844
	0.264548	0.277538
	0.24263	0.302052
	0.214395	0.306151
	0.162835	0.333129
	0.208353	0.265972
	0.208147	0.309352
	0.198283	0.33695
	0.190717	0.321986
	0.237696	0.354465
	0.220409	0.275977
	0.168277	0.363854
	0.139809	0.302646
	0.235262	0.279349
	0.187604	0.304395
	0.225454	0.327094
	0.193156	0.222439
	0.219391	0.340985
	0.208035	0.297134
	0.266041	0.319278
	0.266329	0.239884
	0.211276	0.328674
	0.29393	0.353203
	0.185916	0.263898
	0.191229	0.340224
	0.249153	0.321276
	0.296129	0.297204
	0.175356	0.32924
	0.226648	0.276473
	0.184508	0.318101
	0.240577	0.329185
	0.214995	0.334119
	0.220676	0.332474
	0.207972	0.327883
	0.287824	0.358457
	0.221704	0.311396
	0.211969	0.273686
	0.249957	0.331239
	0.245346	0.322832
	0.293999	0.320795
	0.221595	0.298177
	0.200957	0.321296
	0.336834	0.330241
	0.210728	0.317208
	0.24822	0.358284
	0.180909	0.313031
	0.245873	0.32047
	0.255579	0.319397
	0.198459	0.287558
	0.261947	0.29619
	0.189782	0.220556
	0.307654	0.336131
	0.255118	0.303592
	0.283102	0.254086
	0.262064	0.347027
	0.234366	0.266552
	0.269565	0.340171
	0.19346	0.202045
	0.268047	0.327494
	0.295184	0.28301
	0.243967	0.26223
	0.249338	0.317565
	0.224175	0.286167
	0.0604126	0.31466
	0.219372	0.352774
	0.223277	0.300448
	0.276241	0.356116
	0.234202	0.317842
	0.215904	0.342586
	0.234146	0.27061
	0.174833	0.308273
	0.30622	0.270514
	0.18364	0.308418
	0.261336	0.37219
	0.230377	0.279196
	0.243061	0.189502
	0.197118	0.334434
	0.322768	0.291471
	0.232424	0.289833
	0.216266	0.276521
	0.251624	0.281465
	0.267394	0.342228
	0.281195	0.304128
	0.245103	0.244027
	0.22183	0.265526
	0.244475	0.322433
	0.286178	0.313968
	0.218505	0.291149
	0.23513	0.322401
	0.200645	0.370155
	0.264257	0.388677
	0.217892	0.301394
	0.278114	0.40058
	0.261405	0.310398
	0.24807	0.361323
	0.187199	0.276158
	0.222026	0.326626
	0.203615	0.357822
	0.214835	0.272562
	0.187449	0.308272
	0.043262	0.285611
	0.252421	0.294872
	0.246907	0.328058
	0.230401	0.299278
	0.103034	0.302507
	0.24479	0.38977
	0.265778	0.363073
	0.252502	0.346764
	0.225461	0.290246
	0.230722	0.281021
	0.159234	0.211818
	0.261103	0.281054
	0.248326	0.351441
	0.177819	0.366679
	0.20902	0.259626
	0.24254	0.202426
	0.205596	0.302033
	0.222722	0.308917
	0.163801	0.244361
	0.149208	0.280161
	0.268125	0.331592
	0.219688	0.326254
	0.200213	0.4038
	0.211404	0.2806
	0.241835	0.361262
	0.210975	0.293157
	0.277213	0.345752
	0.165531	0.323399
	0.267552	0.303498
	0.242467	0.330421
	0.246097	0.313029
	0.356362	0.394489
	0.243826	0.314237
	0.20544	0.287306
	0.229537	0.293822
	0.293175	0.303285
	0.24794	0.322656
	0.308978	0.294752
	0.183735	0.229553
	0.260216	0.289753
	0.223471	0.300872
	0.225973	0.316353
	0.246926	0.351491
	0.224412	0.325426
	0.233126	0.308898
	0.286556	0.326753
	0.196204	0.249526
	0.251321	0.341987
	0.256159	0.329015
	0.293142	0.270551
	0.201571	0.313015
	0.263314	0.276515
	0.180275	0.286491
	0.200436	0.297132
	0.174864	0.346017
	0.187452	0.313501
	0.177293	0.289268
	0.199999	0.287247
	0.199215	0.386398
	0.268306	0.310524
	0.216311	0.349809
	0.186427	0.291057
	0.269353	0.397648
	0.17856	0.295136
	0.191639	0.374875
	0.211033	0.364469
	0.134069	0.305386
	0.165981	0.360594
	0.213138	0.300983
	0.199667	0.361821
	0.291914	0.284301
	0.23962	0.334488
	0.250327	0.337145
	0.281939	0.32221
	0.291878	0.34607
	0.254543	0.307554
	0.223234	0.367221
	0.198533	0.307853
	0.271566	0.301284
	0.186912	0.30557
	0.214746	0.290057
	0.24068	0.340091
	0.227604	0.322335
	0.092622	0.333683
	0.224046	0.309288
	0.210758	0.302877
	0.256277	0.291977
	0.249808	0.249345
	0.369314	0.269352
	0.19056	0.389619
	0.227627	0.302673
	0.208402	0.303185
	0.186459	0.253811
	0.24538	0.274614
	0.266407	0.276636
	0.12083	0.341917
	0.173685	0.275663
	0.195319	0.319599
	0.290347	0.301028
	0.221474	0.341525
	0.0958926	0.264835
	0.225108	0.362932
	0.208026	0.308316
	0.239332	0.209323
	0.144392	0.301201
	0.246838	0.284194
	0.191617	0.303051
	0.217267	0.34534
	0.20588	0.309381
	0.32087	0.29844
	0.14791	0.369321
	0.178269	0.302418
	0.248383	0.326051
	0.227701	0.296189
	0.208814	0.410849
	0.203265	0.314266
	0.256726	0.329623
	0.216808	0.3581
	0.212747	0.313307
	0.245793	0.28867
	0.273447	0.325254
	0.240053	0.259068
	0.211509	0.312279
	0.213362	0.328748
	0.171399	0.319434
	0.204274	0.344887
	0.258512	0.282631
	0.236919	0.330479
	0.270317	0.311915
	0.187986	0.304103
	0.158733	0.268501
	0.254962	0.416283
	0.245325	0.334189
	0.252433	0.294419
	0.246608	0.203631
	0.239677	0.337127
	0.216258	0.382808
	0.269116	0.278884
	0.272132	0.283777
	0.260488	0.336407
	0.237102	0.378988
	0.309313	0.340637
	0.185039	0.2705
	0.255117	0.308955
	0.295936	0.300082
	0.194435	0.283528
	0.173115	0.332724
	0.143015	0.246357
	0.2309	0.338552
	0.213158	0.282488
	0.228812	0.276561
	0.21961	0.266827
	0.246035	0.375722
	0.162074	0.306749
	0.287485	0.345043
	0.206584	0.298134
	0.296173	0.347149
	0.107709	0.290284
	0.223175	0.323623
	0.241645	0.328639
	0.237889	0.308902
	0.197326	0.344525
	0.205793	0.264142
	0.253043	0.312997
	0.16644	0.320792
	0.225567	0.286009
	0.239328	0.28108
	0.221498	0.295562
	0.244528	0.410402
	0.258724	0.287841
	0.209658	0.278311
	0.223542	0.355937
	0.179998	0.295913
	0.241532	0.311413
	0.24338	0.343354
	0.309234	0.279428
	0.246067	0.310915
	0.230943	0.309254
	0.274881	0.350942
	0.186137	0.338506
	0.161227	0.389313
	0.17176	0.315877
	0.252524	0.259746
	0.213721	0.338877
	0.138507	0.375995
	0.189903	0.30781
	0.221869	0.411451
	0.257057	0.294092
	0.120221	0.320831
	0.306344	0.2973
	0.217493	0.334926
	0.269728	0.337498
	0.252396	0.275779
	0.217786	0.234276
	0.299934	0.301719
	0.191508	0.333857
	0.218194	0.266049
	0.209459	0.350242
	0.210083	0.28674
	0.249462	0.243839
	0.215971	0.294508
	0.192027	0.279286
	0.153315	0.320581
	0.260763	0.307717
	0.215665	0.213621
	0.232414	0.279143
	0.150735	0.27406
	0.279137	0.327733
	0.278992	0.324561
	0.307726	0.277304
	0.211255	0.320895
	0.280192	0.351366
	0.215385	0.240981
	0.202798	0.335808
	0.224141	0.293472
	0.296678	0.273472
	0.318273	0.325891
	0.18871	0.311964
	0.294022	0.266586
	0.2672	0.29642
	0.200873	0.305642
	0.223388	0.347162
	0.276938	0.32311
	0.202724	0.282081
	0.302915	0.304642
	0.195242	0.346255
	0.323775	0.321257
	0.258558	0.345311
	0.279244	0.334266
	0.256317	0.396956
	0.202414	0.327945
	0.217278	0.402892
	0.232062	0.382391
	0.334874	0.353914
	0.234453	0.361757
	0.191111	0.328411
	0.228045	0.311608
	0.218146	0.31137
	0.257467	0.221157
	0.257442	0.33983
	0.210022	0.351988
	0.213573	0.338631
	0.0392953	0.33366
	0.187102	0.312826
	0.139773	0.278734
	0.244892	0.316383
	0.271115	0.305119
	0.272516	0.38431
	0.210183	0.3232
	0.190656	0.351469
	0.208075	0.282485
	0.256065	0.313905
	0.203155	0.268375
	0.236096	0.268115
	0.221563	0.319347
	0.202903	0.32284
	0.260886	0.354466
	0.217801	0.319547
	0.230143	0.309627
	0.276036	0.313001
	0.318696	0.359479
	0.194404	0.322752
	0.198321	0.292783
	0.174252	0.324076
	0.192406	0.329151
	0.249996	0.339907
	0.272029	0.324299
	0.164446	0.301268
	0.233311	0.298418
	0.223247	0.372464
	0.233788	0.322574
	0.178144	0.25189
	0.257959	0.20735
	0.273481	0.297312
	0.243446	0.362811
	0.222169	0.309716
	0.354166	0.312581
	0.190334	0.291438
	0.221585	0.360631
	0.225947	0.339031
	0.205882	0.307494
	0.160997	0.349216
	0.20281	0.294799
	0.240409	0.286303
	0.222338	0.32503
	0.266047	0.342813
	0.168766	0.249976
	0.215769	0.292576
	0.192564	0.280276
	0.176724	0.308681
	0.213068	0.2743
	0.26602	0.274229
	0.227139	0.284684
	0.174063	0.310423
	0.1663	0.280604
	0.16822	0.297269
	0.250207	0.36934
	0.163257	0.352635
	0.218707	0.30262
	0.223733	0.234828
	0.201294	0.34366
	0.212568	0.312294
	0.248254	0.330619
	0.168999	0.409639
	0.172796	0.347791
	0.216436	0.298731
	0.292863	0.263163
	0.236978	0.346187
	0.255753	0.312563
	0.162931	0.344505
	0.250925	0.310352
	0.19691	0.303602
	0.219788	0.324888
	0.281771	0.261762
	0.261104	0.30818
	0.29522	0.306848
	0.250697	0.280956
	0.105444	0.311895
	0.241692	0.344273
	0.28082	0.299935
	0.221519	0.233953
	0.223129	0.318243
	0.211435	0.382996
	0.174146	0.241328
	0.245878	0.308592
	0.235865	0.299931
	0.284653	0.298288
	0.22273	0.301584
	0.187098	0.262759
	0.176365	0.284193
	0.220326	0.330224
	0.215395	0.355907
	0.214381	0.390827
	0.160592	0.316432
	0.238067	0.340734
	0.120597	0.308764
	0.123592	0.314592
	0.237501	0.327499
	0.21785	0.2912
	0.272347	0.253373
	0.261123	0.302372
	0.246307	0.36843
	0.163842	0.327964
	0.194293	0.324743
	0.248457	0.307111
	0.18554	0.294984
	0.229435	0.252265
	0.238072	0.3444
	0.264012	0.315089
	0.314385	0.28652
	0.186987	0.293511
	0.187422	0.261743
	0.270122	0.36059
	0.203398	0.284894
	0.218596	0.320284
	0.173112	0.328467
	0.209861	0.318875
	0.318738	0.297224
	0.110164	0.377684
	0.202705	0.298944
	0.154639	0.210904
	0.18996	0.36943
	0.200511	0.332937
	0.33062	0.352672
	0.250843	0.287744
	0.205653	0.311727
	0.203997	0.255983
	0.220232	0.333313
	0.288972	0.310496
	0.245939	0.311225
	0.334442	0.275485
	0.217407	0.315255
	0.129912	0.333216
	0.210625	0.307664
	0.239015	0.290843
	0.170937	0.310793
	0.152295	0.355974
	0.209591	0.317934
	0.0234273	0.330517
	0.207725	0.291341
	0.175544	0.273698
	0.254451	0.329743
	0.195533	0.309319
	0.243159	0.274767
	0.248268	0.357453
	0.230763	0.27552
	0.193051	0.293674
	0.19772	0.318672
	0.182396	0.281632
	0.170855	0.368245
	0.216777	0.307282
	0.245148	0.385886
	0.201711	0.293047
	0.274452	0.315363
	0.161164	0.311871
	0.300267	0.325342
	0.197967	0.352777
	0.227829	0.279813
	0.265338	0.191417
	0.227049	0.332876
	0.270579	0.292949
	0.340904	0.324181
	0.191775	0.335494
	0.189416	0.327639
	0.156621	0.299842
	0.266009	0.297206
	0.231184	0.331472
	0.195462	0.338604
	0.161334	0.241617
	0.218643	0.343492
	0.197014	0.367884
	0.215991	0.331626
	0.22546	0.33264
	0.275384	0.357503
	0.240501	0.280897
	0.276398	0.279221
	0.189943	0.293221
	0.256484	0.258404
	0.246807	0.261386
	0.183273	0.337906
	0.155039	0.227433
	0.258894	0.317466
	0.274758	0.329411
	0.186689	0.22156
	0.2106	0.231497
	0.256227	0.327038
	0.284664	0.369087
	0.239454	0.361981
	0.254355	0.325898
	0.264654	0.318702
	0.249768	0.294625
	0.258591	0.296778
	0.206391	0.325741
	0.246656	0.342476
	0.228013	0.311866
	0.196303	0.35943
	0.255651	0.375714
	0.227915	0.3171
	0.244985	0.282378
	0.226089	0.33956
	0.198113	0.287686
	0.20007	0.363187
	0.222562	0.310216
	0.19104	0.286797
	0.243759	0.369037
	0.171914	0.324251
	0.207074	0.263521
	0.154009	0.239459
	0.246817	0.316297
	0.220188	0.364488
	0.285927	0.368313
	0.223815	0.266911
	0.192034	0.314733
	0.228678	0.347151
	0.281666	0.296021
	0.238275	0.214663
	0.265189	0.320416
	0.158994	0.374564
	0.204473	0.308508
	0.22074	0.34094
	0.265908	0.315244
	0.239071	0.309646
	0.242989	0.335755
	0.251272	0.34365
	0.317076	0.29137
	0.146847	0.24167
	0.23348	0.346572
	0.276039	0.27463
	0.214026	0.324003
	0.218601	0.303384
	0.298944	0.325234
	0.229068	0.300089
	0.119969	0.302608
	0.186333	0.336221
	0.208998	0.257287
	0.231184	0.315013
	0.1502	0.411116
	0.276593	0.263488
	0.253879	0.384725
	0.204423	0.300716
	0.186287	0.318885
	0.222325	0.300857
	0.216133	0.28051
	0.23289	0.372915
	0.30988	0.285672
	0.216724	0.333384
	0.221571	0.250129
	0.19574	0.296337
	0.282776	0.316528
	0.198029	0.340094
	0.292709	0.329908
	0.236784	0.300069
	0.20924	0.345522
	0.249306	0.293515
	0.189883	0.316335
	0.0951756	0.294394
	0.222498	0.316887
	0.243975	0.31203
	0.273267	0.284958
	0.244046	0.273631
	0.269629	0.303557
	0.229434	0.334625
	0.153007	0.350969
	0.17738	0.38123
	0.241648	0.268806
	0.242639	0.333425
	0.204505	0.353761
	0.310511	0.343816
	0.244113	0.369254
	0.229027	0.280917
	0.251161	0.256365
	0.205848	0.314845
	0.185962	0.304143
	0.181101	0.292255
	0.180018	0.263244
	0.248269	0.318562
	0.196156	0.361975
	0.222778	0.305302
	0.278265	0.363707
	0.19331	0.308645
	0.222745	0.29823
	0.198449	0.32426
	0.276858	0.289608
	0.188904	0.326846
	0.290847	0.302599
	0.229933	0.307029
	0.248645	0.229439
	0.18213	0.258627
	0.225982	0.305896
	0.249133	0.322304
	0.12919	0.293895
	0.210633	0.287347
	0.219375	0.28146
	0.270318	0.303927
	0.229034	0.313594
	0.201554	0.326451
	0.223745	0.303674
	0.194623	0.297181
	0.293665	0.289615
	0.25959	0.285877
	0.268706	0.364642
	0.184738	0.303652
	0.319162	0.325445
	0.23432	0.323852
	0.227058	0.280743
	0.246029	0.290605
	0.235011	0.268735
	0.257647	0.292035
	0.195837	0.383545
	0.196724	0.287833
	0.208315	0.344197
	0.249947	0.304944
	0.217716	0.242938
	0.197352	0.314094
	0.252051	0.31493
	0.211478	0.295754
	0.267549	0.30297
	0.149763	0.237316
	0.201068	0.30287
	0.250185	0.36527
	0.259032	0.330194
	0.254739	0.334838
	0.255233	0.312222
	0.166399	0.204042
	0.123157	0.309229
	0.255332	0.310175
	0.221005	0.347479
	0.232517	0.320369
	0.244024	0.309396
	0.206258	0.3502
	0.21501	0.30531
	0.262001	0.290464
	0.191783	0.318798
	0.165911	0.366337
	0.29312	0.282236
	0.215336	0.287624
	0	0.334464
	0.251464	0.384301
	0.185447	0.280647
	0.015278	0.309788
	0.290704	0.310135
	0.217585	0.299485
	0.222757	0.285754
	0.236811	0.290712
	0.196143	0.347115
	0.263803	0.301501
	0.236298	0.311032
	0.195026	0.284812
	0.220343	0.296444
	0.00748845	0.276818
	0.227014	0.311299
	0.198449	0.327009
	0.217266	0.300107
	0.188854	0.292016
	0.284404	0.310223
	0.217796	0.359528
	0.24258	0.385394
	0.248178	0.339963
	0.206398	0.227915
	0.203107	0.296978
	0.218694	0.268278
	0.139612	0.242301
	0.256734	0.406803
	0.259404	0.426331
	0.191262	0.316408
	0.237624	0.271203
	0.293606	0.353102
	0.199482	0.33163
	0.18105	0.299772
	0.202473	0.302191
	0.144899	0.324349
	0.258865	0.282723
	0.232436	0.299406
	0.21777	0.283117
	0.278455	0.369257
	0.176488	0.319893
	0.212154	0.29147
	0.163479	0.292346
	0.228683	0.414747
	0.21772	0.312415
	0.202087	0.256387
	0.23522	0.295476
	0.278899	0.306064
	0.170461	0.305231
	0.248385	0.286625
	0.203226	0.293682
	0.21387	0.332153
	0.268882	0.335057
	0.234988	0.296185
	0.254055	0.290986
	0.176461	0.383307
	0.214031	0.285242
	0.21744	0.334544
	0.208087	0.348423
	0.24479	0.303528
	0.173265	0.270217
	0.216662	0.206685
	0.197595	0.329432
	0.207709	0.319562
	0.225506	0.297087
	0.406921	0.34242
	0.237828	0.324897
	0.247056	0.309018
	0.209929	0.301963
	0.210237	0.293489
	0.15338	0.352045
	0.243584	0.29382
	0.210344	0.190921
	0.222513	0.311694
	0.276672	0.235756
	0.252587	0.293837
	0.214131	0.368005
	0.231885	0.34336
	0.251994	0.31961
	0.231303	0.340641
	0.199715	0.270576
	0.182546	0.275753
	0.234542	0.309368
	0.136683	0.320367
	0.131035	0.321809
	0.246775	0.325933
	0.238193	0.36917
	0.1997	0.306979
	0.287326	0.377546
	0.188394	0.259636
	0.223344	0.326829
	0.23918	0.308285
	0.211695	0.371147
	0.245082	0.318779
	0.255955	0.330134
	0.240175	0.31671
	0.262733	0.314055
	0.1867	0.403699
	0.0715525	0.297009
	0.234116	0.32633
	0.224558	0.301974
	0.234465	0.241132
	0.2173	0.28993
	0.236298	0.24344
	0.277005	0.324929
	0.198663	0.30103
	0.279758	0.304143
	0.219325	0.355335
	0.381052	0.220546
	0.243683	0.243702
	0.209287	0.302289
	0.321262	0.295591
	0.210697	0.303999
	0.284898	0.348564
	0.196103	0.251094
	0.172107	0.317189
	0.258317	0.271239
	0.144045	0.28201
	0.25595	0.380858
	0.247727	0.355714
	0.279766	0.327747
	0.234184	0.233036
	0.184169	0.355524
	0.211825	0.321301
	0.269045	0.234476
	0.319583	0.310528
	0.161973	0.355883
	0.239217	0.272575
	0.243417	0.348668
	0.243494	0.302346
	0.163947	0.255938
	0.262708	0.250339
	0.224536	0.328801
	0.203359	0.305034
	0.31123	0.277669
	0.226764	0.307515
	0.260483	0.395464
	0.240669	0.299894
	0.216858	0.292272
	0.239122	0.313763
	0.202981	0.34624
	0.232794	0.297
	0.186794	0.294197
	0.212534	0.293545
	0.1874	0.351257
	0.205107	0.314784
	0.261583	0.369393
	0.241114	0.320856
	0.242395	0.316248
	0.283939	0.38999
	0.18772	0.302016
	0.193547	0.364631
	0.1774	0.383216
	0.22543	0.3282
	0.232262	0.330917
	0.248791	0.26479
	0.253082	0.416239
	0.231956	0.299091
	0.238971	0.368081
	0.131125	0.347113
	0.252219	0.278265
	0.182574	0.348109
	0.203687	0.342004
	0.34572	0.35046
	0.210815	0.379535
	0.276987	0.327126
	0.186814	0.301079
	0.253762	0.278401
	0.226195	0.268408
	0.169187	0.289652
	0.256332	0.282212
	0.24154	0.25775
	0.28396	0.319396
	0.203739	0.257248
	0.149058	0.358825
	0.299036	0.244732
	0.192211	0.281051
	0.207316	0.257365
	0.242281	0.268583
	0.248951	0.410585
	0.223636	0.344711
	0.171938	0.350139
	0.264134	0.34598
	0.331309	0.30775
	0.210175	0.34698
	0.23306	0.258152
	0.248575	0.330149
	0.219826	0.342571
	0.222373	0.348612
	0.0904706	0.347353
	0.276073	0.392113
	0.258353	0.120526
	0.220544	0.348676
	0.255863	0.30998
	0.265125	0.298534
	0.186542	0.321118
	0.290699	0.313122
	0.209995	0.35087
	0.215935	0.333514
	0.228011	0.312579
	0.173004	0.301972
	0.18174	0.344412
	0.216579	0.304211
	0.199192	0.328425
	0.235282	0.311107
	0.243926	0.349931
	0.241029	0.257512
	0.253128	0.336461
	0.243509	0.296304
	0.231721	0.283176
	0.164673	0.315913
	0.164387	0.34566
	0.185597	0.347183
	0.200031	0.315843
	0.293911	0.334765
	0.258882	0.323827
	0.197038	0.330616
	0.192796	0.32246
	0.312794	0.321106
	0.213065	0.294526
	0.189268	0.306685
	0.201711	0.273134
	0.186459	0.291103
	0.27444	0.31314
	0.236548	0.293426
	0.152542	0.326835
	0.240092	0.352972
	0.26927	0.337326
	0.222473	0.325093
	0.261908	0.313671
	0.196041	0.389658
	0.223772	0.347066
	0.252516	0.359417
	0.211286	0.337189
	0.20868	0.429958
	0.165036	0.257992
	0.1947	0.282098
	0.166857	0.29703
	0.240052	0.34634
	0.273036	0.298636
	0.282842	0.297077
	0.244882	0.37164
	0.2514	0.277633
	0.284825	0.267114
	0.225856	0.296709
	0.20866	0.320274
	0.226197	0.291443
	0.217254	0.35375
	0.215256	0.290392
	0.245699	0.245476
	0.175092	0.270631
	0.302372	0.30723
	0.281439	0.250944
	0.239544	0.297914
	0.282607	0.431388
[truncated: 27,238 more rows]

## Sheet: Fig 7G
	Frequency distrubution
	Bin Center	LacZ	RRBP1 OE
	0	0.36095	0.109458
	0.02	0.127394	0.0342056
	0.04	0.191091	0.0513084
	0.06	0.369442	0.126561
	0.08	0.526562	0.229177
	0.1	0.997919	0.253121
	0.12	1.87694	0.383102
	0.14	3.09992	0.560971
	0.16	5.53314	0.868822
	0.18	8.63306	1.39217
	0.2	12.8201	2.25415
	0.22	15.1896	3.28031
	0.24	14.8287	5.28134
	0.26	11.5249	8.09304
	0.28	8.5906	11.7633
	0.3	5.60533	13.9046
	0.32	3.8388	14.4382
	0.34	2.33131	11.8146
	0.36	1.3801	8.42825
	0.38	0.785596	5.80811
	0.4	0.530808	3.63605
	0.42	0.331224	2.43886
	0.44	0.259034	1.64187
	0.46	0.106162	1.02617
	0.48	0.0509576	0.684112
	0.5	0.0424646	0.519925
	0.52	0.0254788	0.290747
	0.54	0.0169859	0.229177
	0.56	0.0127394	0.177869
	0.58	0.00424646	0.0820934
	0.6	0.00424646	0.0684112
	0.62	0	0.0649906
	0.64	0	0.0376261
	0.66	0	0.0239439
	0.68	0	0.00342056
	0.7	0.00424646	0
	0.72	0	0

## Sheet: Fig 7H
	Mitochondria sphericity
	Obese
	LacZ	RRBP1 OE
	0.614389	0.343607
	0.628655	0.4392			LacZ	RRBP1 OE
	0.651987	0.369354		Mean	0.5851	0.486
	0.661347	0.459597		Std. Deviation	0.08239	0.09876
	0.642936	0.524661		Std. Error of Mean	0.0005369	0.0005776
	0.643607	0.57668
	0.624857	0.568377
	0.529604	0.569769		Unpaired t test	LacZ vs RRBP1 OE
	0.647895	0.356713		P value	<0.0001
	0.490769	0.422961		P value summary	****
	0.660207	0.501725
	0.605596	0.504585
	0.597837	0.445195
	0.655401	0.448949
	0.619471	0.389899
	0.658728	0.42666
	0.648247	0.512527
	0.602011	0.496403
	0.633727	0.598137
	0.516103	0.346786
	0.648393	0.435285
	0.563681	0.509077
	0.642241	0.393041
	0.661605	0.471255
	0.607727	0.525069
	0.648716	0.469031
	0.576153	0.603359
	0.625486	0.446554
	0.640495	0.436302
	0.387174	0.61457
	0.658387	0.388446
	0.638936	0.471928
	0.466616	0.478506
	0.663783	0.492506
	0.601641	0.535177
	0.525558	0.505621
	0.521962	0.367268
	0.539087	0.258361
	0.662487	0.485786
	0.661048	0.50197
	0.579022	0.570183
	0.556614	0.617157
	0.589867	0.532866
	0.653494	0.462964
	0.624805	0.507615
	0.601871	0.437366
	0.581689	0.393542
	0.644405	0.465456
	0.656926	0.356394
	0.472397	0.519752
	0.57675	0.614744
	0.66213	0.422004
	0.664233	0.261704
	0.658531	0.318298
	0.634224	0.473048
	0.660062	0.505762
	0.661012	0.577454
	0.655284	0.427821
	0.660611	0.473373
	0.649135	0.498938
	0.658829	0.484457
	0.603084	0.411778
	0.662359	0.355789
	0.656967	0.428791
	0.558577	0.499895
	0.449808	0.418101
	0.673896	0.453407
	0.659413	0.572673
	0.661688	0.44939
	0.609295	0.610786
	0.656712	0.501438
	0.539746	0.373024
	0.659548	0.606553
	0.619757	0.613271
	0.501517	0.623457
	0.614321	0.587893
	0.588111	0.583251
	0.642392	0.572727
	0.658461	0.419617
	0.545235	0.400381
	0.56587	0.44685
	0.545799	0.347599
	0.658819	0.535705
	0.663336	0.43531
	0.661335	0.448235
	0.658626	0.433409
	0.681345	0.588639
	0.660394	0.610148
	0.604376	0.318698
	0.546694	0.623515
	0.442747	0.619345
	0.65518	0.327379
	0.557932	0.433832
	0.541207	0.498689
	0.648992	0.472261
	0.460287	0.522112
	0.620642	0.382027
	0.606141	0.521943
	0.468304	0.470786
	0.641087	0.398289
	0.615148	0.565155
	0.574126	0.463016
	0.633253	0.414258
	0.668985	0.568349
	0.622119	0.625095
	0.567589	0.608485
	0.58978	0.447558
	0.623665	0.600167
	0.62186	0.450718
	0.66178	0.61521
	0.499976	0.590844
	0.629741	0.534798
	0.470312	0.371389
	0.586642	0.592204
	0.605695	0.486091
	0.659802	0.459007
	0.65269	0.408224
	0.575527	0.590221
	0.657334	0.366302
	0.649516	0.373829
	0.468853	0.537959
	0.66078	0.477226
	0.675144	0.400122
	0.631264	0.416297
	0.51515	0.599786
	0.521357	0.547702
	0.584515	0.512209
	0.613534	0.563975
	0.661034	0.480195
	0.654779	0.572793
	0.623723	0.52445
	0.579406	0.549014
	0.560155	0.605647
	0.593811	0.548301
	0.654997	0.45298
	0.613189	0.509258
	0.660874	0.450204
	0.658331	0.619571
	0.654349	0.569017
	0.661311	0.527205
	0.5308	0.542877
	0.657002	0.565239
	0.64318	0.474814
	0.662629	0.555173
	0.639235	0.577658
	0.568243	0.460392
	0.657604	0.502426
	0.660106	0.505318
	0.656806	0.555035
	0.550712	0.488578
	0.570871	0.516419
	0.597957	0.49462
	0.590769	0.606765
	0.567237	0.521027
	0.555331	0.518264
	0.657755	0.597162
	0.657143	0.525606
	0.650702	0.530447
	0.482867	0.45834
	0.652443	0.617936
	0.659181	0.476065
	0.630565	0.607685
	0.571954	0.611012
	0.661749	0.467739
	0.652315	0.404152
	0.490297	0.562952
	0.64415	0.347133
	0.542557	0.484495
	0.636241	0.49886
	0.605362	0.54839
	0.619966	0.3617
	0.534544	0.312276
	0.457036	0.452255
	0.649092	0.460511
	0.612844	0.474319
	0.446707	0.48405
	0.430911	0.472219
	0.66105	0.39895
	0.530539	0.419476
	0.637623	0.577058
	0.510735	0.584303
	0.506244	0.387696
	0.440802	0.501922
	0.649776	0.612134
	0.659859	0.342276
	0.608229	0.306015
	0.547465	0.574302
	0.657371	0.616238
	0.658387	0.590198
	0.662155	0.295906
	0.650482	0.510704
	0.660072	0.49011
	0.664812	0.391329
	0.608539	0.527123
	0.658649	0.27162
	0.659026	0.497145
	0.660039	0.498774
	0.499782	0.52519
	0.536019	0.543847
	0.635704	0.613154
	0.617563	0.574862
	0.655034	0.554621
	0.498437	0.41213
	0.5032	0.593185
	0.659027	0.555325
	0.659097	0.595368
	0.65625	0.526516
	0.661752	0.57709
	0.648854	0.548142
	0.361817	0.59133
	0.619666	0.59382
	0.662991	0.608681
	0.629346	0.399304
	0.559294	0.41096
	0.634189	0.51685
	0.65404	0.531535
	0.663686	0.588189
	0.561647	0.456642
	0.590823	0.595996
	0.54671	0.574056
	0.407296	0.542202
	0.660836	0.544331
	0.624441	0.600406
	0.649319	0.573192
	0.620303	0.569667
	0.661406	0.531625
	0.651391	0.386493
	0.658752	0.620433
	0.612905	0.560222
	0.652996	0.50616
	0.477402	0.649394
	0.618776	0.541472
	0.490177	0.580459
	0.658202	0.417756
	0.653413	0.600136
	0.669228	0.299351
	0.506588	0.50693
	0.548613	0.402501
	0.517327	0.507947
	0.658039	0.401103
	0.652702	0.521013
	0.66339	0.601912
	0.627558	0.343807
	0.657702	0.416222
	0.544919	0.58786
	0.640314	0.424609
	0.602727	0.606677
	0.655411	0.623576
	0.663836	0.549129
	0.662813	0.527106
	0.456381	0.471387
	0.588314	0.599623
	0.658533	0.47512
	0.50087	0.530327
	0.607391	0.480886
	0.619713	0.54032
	0.507195	0.499991
	0.653346	0.476462
	0.659882	0.586073
	0.658546	0.471666
	0.580561	0.496988
	0.607346	0.509039
	0.654701	0.486283
	0.6332	0.592499
	0.651068	0.663447
	0.663712	0.48172
	0.664117	0.389772
	0.558707	0.540025
	0.626264	0.469039
	0.634285	0.345432
	0.607165	0.483068
	0.623501	0.400939
	0.578721	0.418193
	0.661398	0.516264
	0.661651	0.386534
	0.660939	0.547269
	0.664846	0.511234
	0.632762	0.486619
	0.658864	0.506719
	0.621339	0.463157
	0.637606	0.517122
	0.63982	0.620026
	0.525512	0.402261
	0.44081	0.576147
	0.659033	0.624118
	0.526517	0.545249
	0.646678	0.578442
	0.661312	0.447886
	0.653404	0.478001
	0.662958	0.422913
	0.650636	0.533447
	0.642879	0.499794
	0.619934	0.483994
	0.610636	0.590943
	0.660893	0.595056
	0.630062	0.494531
	0.676918	0.533961
	0.563757	0.537136
	0.623611	0.317871
	0.659148	0.564138
	0.536564	0.543454
	0.674163	0.558054
	0.543552	0.50188
	0.660186	0.609511
	0.61806	0.432998
	0.51945	0.463854
	0.572831	0.564252
	0.628633	0.568039
	0.664673	0.451143
	0.65566	0.553199
	0.656886	0.53099
	0.598606	0.552921
	0.653616	0.590001
	0.65714	0.587171
	0.640543	0.556702
	0.659497	0.618729
	0.655484	0.564359
	0.562061	0.618883
	0.657761	0.563311
	0.658391	0.482859
	0.661963	0.30622
	0.58728	0.417166
	0.548115	0.548364
	0.66151	0.456563
	0.52969	0.529993
	0.657396	0.611973
	0.647724	0.489269
	0.657358	0.495362
	0.661261	0.510608
	0.649735	0.575319
	0.642879	0.50725
	0.559562	0.586337
	0.581414	0.603807
	0.660573	0.581201
	0.655879	0.563906
	0.613492	0.613308
	0.661464	0.39547
	0.655015	0.562298
	0.658029	0.424028
	0.627266	0.503481
	0.587977	0.572372
	0.657563	0.501119
	0.655772	0.506864
	0.527047	0.426476
	0.616078	0.542554
	0.660918	0.423572
	0.580334	0.524451
	0.546915	0.390608
	0.659894	0.577087
	0.659877	0.431686
	0.658323	0.475522
	0.411218	0.579386
	0.601013	0.567837
	0.613581	0.616388
	0.603635	0.527646
	0.661366	0.524828
	0.660137	0.533204
	0.526293	0.599797
	0.659858	0.588882
	0.650849	0.566837
	0.606844	0.442038
	0.650683	0.520026
	0.482372	0.572285
	0.657879	0.61626
	0.656503	0.467437
	0.661186	0.568568
	0.538831	0.605728
	0.591437	0.370595
	0.411555	0.363807
	0.658163	0.43038
	0.567336	0.581058
	0.657596	0.549503
	0.647773	0.601612
	0.662731	0.442502
	0.466985	0.595715
	0.637946	0.523163
	0.653352	0.589989
	0.662307	0.51561
	0.660845	0.363693
	0.637984	0.535147
	0.58962	0.59988
	0.657823	0.523064
	0.662841	0.617517
	0.445151	0.576511
	0.652885	0.507171
	0.663386	0.508972
	0.64857	0.515575
	0.60788	0.581057
	0.656216	0.497523
	0.654702	0.543522
	0.545134	0.499926
	0.653376	0.570665
	0.659908	0.366178
	0.553026	0.490508
	0.662928	0.524036
	0.66403	0.499467
	0.65126	0.601166
	0.659338	0.476255
	0.656015	0.449441
	0.641659	0.611798
	0.649315	0.547159
	0.66388	0.514243
	0.600309	0.400038
	0.584781	0.318531
	0.647316	0.606351
	0.660266	0.357191
	0.612752	0.597903
	0.516083	0.602029
	0.614262	0.351218
	0.645329	0.391811
	0.57148	0.528248
	0.660692	0.399539
	0.585098	0.489987
	0.61316	0.471506
	0.553325	0.533465
	0.626922	0.562876
	0.53655	0.479819
	0.661316	0.472949
	0.658234	0.403398
	0.637049	0.471224
	0.659361	0.579443
	0.610919	0.586612
	0.625794	0.452093
	0.650109	0.528226
	0.639013	0.399499
	0.661793	0.554954
	0.56859	0.507083
	0.635302	0.521538
	0.654936	0.536996
	0.60343	0.60989
	0.529544	0.537864
	0.499477	0.475905
	0.65542	0.556181
	0.619199	0.404531
	0.635647	0.620778
	0.663463	0.530474
	0.436166	0.619523
	0.622401	0.527356
	0.650007	0.567271
	0.659852	0.427552
	0.659821	0.612391
	0.469918	0.456995
	0.572624	0.623476
	0.66211	0.445015
	0.596698	0.623953
	0.655944	0.525442
	0.568845	0.532959
	0.657002	0.547261
	0.587785	0.460181
	0.602368	0.573891
	0.622899	0.574324
	0.605496	0.609667
	0.657009	0.623964
	0.663172	0.605369
	0.553087	0.49867
	0.667386	0.487067
	0.56389	0.563737
	0.623205	0.436056
	0.601366	0.598486
	0.644852	0.433968
	0.636106	0.534565
	0.660559	0.466695
	0.648744	0.395815
	0.627	0.581606
	0.622461	0.59752
	0.570927	0.39218
	0.439768	0.552728
	0.625693	0.491027
	0.569685	0.333692
	0.387893	0.562885
	0.590693	0.617425
	0.675504	0.453619
	0.641102	0.463774
	0.626084	0.561838
	0.632393	0.507417
	0.542413	0.571728
	0.592379	0.561938
	0.675067	0.582846
	0.607019	0.61381
	0.633022	0.595987
	0.565293	0.578371
	0.473755	0.584014
	0.617958	0.520256
	0.596483	0.526675
	0.671015	0.599691
	0.659781	0.61562
	0.54852	0.588309
	0.65892	0.5917
	0.584191	0.386162
	0.668882	0.582454
	0.662456	0.493434
	0.533823	0.546431
	0.5433	0.483115
	0.643879	0.644152
	0.635123	0.555269
	0.66085	0.558048
	0.545919	0.500339
	0.663152	0.423408
	0.659622	0.499876
	0.606361	0.375804
	0.658076	0.370104
	0.66127	0.526601
	0.658673	0.547196
	0.573388	0.500925
	0.643617	0.489826
	0.659316	0.54983
	0.574889	0.434264
	0.651416	0.571457
	0.520531	0.555987
	0.620055	0.597646
	0.660453	0.565762
	0.6378	0.525626
	0.5642	0.555481
	0.661186	0.552238
	0.617122	0.503326
	0.611293	0.615347
	0.58729	0.579398
	0.615756	0.582645
	0.672471	0.569403
	0.663214	0.603124
	0.628783	0.519672
	0.586767	0.602873
	0.654946	0.587263
	0.622819	0.590645
	0.659441	0.566775
	0.475905	0.636717
	0.615995	0.577852
	0.574137	0.554571
	0.659396	0.508996
	0.654522	0.422694
	0.659428	0.434111
	0.661089	0.335256
	0.66035	0.519828
	0.652452	0.481543
	0.645984	0.510527
	0.52936	0.536586
	0.629238	0.596479
	0.658918	0.54346
	0.604826	0.444828
	0.607864	0.552528
	0.589444	0.64497
	0.623431	0.458611
	0.450635	0.533575
	0.590139	0.590513
	0.656831	0.500919
	0.666954	0.405505
	0.654575	0.599069
	0.648084	0.545089
	0.602156	0.574427
	0.66324	0.409045
	0.672516	0.575294
	0.449776	0.402566
	0.652797	0.452463
	0.657915	0.513041
	0.365578	0.57007
	0.65295	0.561744
	0.524462	0.614417
	0.651319	0.444362
	0.656749	0.598247
	0.653229	0.416169
	0.654848	0.573089
	0.448615	0.605764
	0.617731	0.40997
	0.657351	0.591983
	0.639801	0.554895
	0.657422	0.506124
	0.660678	0.59911
	0.66134	0.530111
	0.650034	0.591283
	0.536885	0.407172
	0.615659	0.575082
	0.661371	0.609144
	0.613383	0.63787
	0.657145	0.53948
	0.6333	0.522561
	0.622711	0.529124
	0.57899	0.547867
	0.422901	0.60423
	0.630117	0.593713
	0.601891	0.577473
	0.655711	0.481833
	0.626134	0.543993
	0.660556	0.606332
	0.574245	0.60883
	0.659267	0.408278
	0.640379	0.55467
	0.558576	0.614328
	0.565753	0.382237
	0.654161	0.575933
	0.678809	0.515716
	0.616607	0.473059
	0.646443	0.574483
	0.58697	0.54453
	0.659244	0.53247
	0.660135	0.582748
	0.654876	0.483264
	0.659552	0.404068
	0.515775	0.531953
	0.599139	0.586731
	0.665182	0.496412
	0.653716	0.54608
	0.543959	0.61636
	0.655665	0.538576
	0.598016	0.557122
	0.63892	0.624138
	0.640878	0.612992
	0.649453	0.591695
	0.657696	0.463646
	0.535594	0.551911
	0.623968	0.489315
	0.588586	0.499583
	0.629333	0.439321
	0.585036	0.622531
	0.634145	0.492112
	0.538003	0.467569
	0.656014	0.569024
	0.660878	0.481766
	0.595271	0.54079
	0.609074	0.596554
	0.660663	0.560648
	0.551366	0.533621
	0.652775	0.5992
	0.586821	0.49798
	0.581733	0.562903
	0.596252	0.494659
	0.65808	0.542453
	0.553555	0.592348
	0.641971	0.630449
	0.663452	0.607275
	0.657763	0.460398
	0.639939	0.626398
	0.655173	0.591792
	0.658235	0.513221
	0.661153	0.529011
	0.639101	0.464802
	0.658835	0.508575
	0.598028	0.554667
	0.623108	0.468608
	0.661757	0.560785
	0.523586	0.400069
	0.605271	0.42232
	0.515509	0.466703
	0.513188	0.414512
	0.56114	0.628674
	0.664949	0.552494
	0.631018	0.541591
	0.590215	0.617106
	0.559412	0.394224
	0.661499	0.57924
	0.652162	0.626521
	0.543702	0.540665
	0.641817	0.455184
	0.646155	0.58955
	0.416299	0.588138
	0.663452	0.584557
	0.593628	0.598976
	0.613054	0.374083
	0.660664	0.377321
	0.662672	0.538286
	0.641573	0.605183
	0.496393	0.507702
	0.659519	0.59293
	0.657372	0.609356
	0.587606	0.613133
	0.652177	0.359655
	0.658037	0.586669
	0.662038	0.607185
	0.658617	0.579566
	0.663085	0.525348
	0.537904	0.60872
	0.620035	0.573706
	0.651484	0.467648
	0.576422	0.600984
	0.367721	0.514789
	0.663848	0.592705
	0.661225	0.607358
	0.492459	0.601345
	0.626314	0.582032
	0.634292	0.39833
	0.661755	0.548378
	0.659264	0.473876
	0.64781	0.40587
	0.658308	0.345725
	0.648888	0.565864
	0.560466	0.437769
	0.655529	0.523656
	0.647299	0.512562
	0.651701	0.478814
	0.659161	0.460579
	0.435826	0.582606
	0.65513	0.513014
	0.527663	0.50524
	0.544085	0.536004
	0.577628	0.566701
	0.647851	0.622343
	0.555111	0.552467
	0.600186	0.611428
	0.595835	0.610966
	0.589238	0.518045
	0.464368	0.468798
	0.583725	0.583413
	0.60659	0.568773
	0.659259	0.536502
	0.658254	0.578351
	0.645939	0.605803
	0.664654	0.581402
	0.571569	0.51802
	0.659852	0.642649
	0.497413	0.60039
	0.641104	0.610972
	0.679032	0.579556
	0.654831	0.506662
	0.544282	0.505572
	0.657296	0.453051
	0.613229	0.581662
	0.668252	0.616647
	0.54265	0.588733
	0.656523	0.406152
	0.657159	0.333899
	0.521798	0.376784
	0.549333	0.590044
	0.483254	0.603701
	0.658467	0.575665
	0.600201	0.526084
	0.648956	0.438612
	0.647944	0.613428
	0.623856	0.570677
	0.487377	0.594861
	0.462445	0.531339
	0.660251	0.509628
	0.619299	0.599937
	0.668619	0.535153
	0.647498	0.615432
	0.665443	0.575275
	0.65859	0.561654
	0.663534	0.599391
	0.424156	0.539483
	0.657488	0.491436
	0.523051	0.433015
	0.661621	0.527545
	0.619975	0.562587
	0.661881	0.582388
	0.657531	0.46025
	0.647669	0.617097
	0.648579	0.589949
	0.671892	0.48077
	0.634659	0.60742
	0.600053	0.51194
	0.661488	0.544815
	0.399989	0.594606
	0.658922	0.421893
	0.616458	0.561399
	0.574134	0.362629
	0.668218	0.43796
	0.557263	0.461744
	0.624239	0.499608
	0.524469	0.511014
	0.410089	0.374554
	0.655916	0.591581
	0.660925	0.470055
	0.580415	0.332544
	0.649467	0.378974
	0.472456	0.589751
	0.584193	0.51544
	0.575846	0.490284
	0.562716	0.48558
	0.662758	0.586735
	0.63803	0.600594
	0.655074	0.61789
	0.66156	0.505763
	0.66072	0.534153
	0.551939	0.477668
	0.515404	0.529867
	0.657563	0.579297
	0.660587	0.57988
	0.660014	0.5676
	0.657182	0.571694
	0.607097	0.483387
	0.652866	0.593762
	0.655967	0.527118
	0.533723	0.554257
	0.651569	0.469007
	0.65731	0.604699
	0.666735	0.562165
	0.608941	0.54758
	0.658464	0.610856
	0.528111	0.530222
	0.656552	0.555833
	0.664908	0.621345
	0.660654	0.598978
	0.665355	0.368508
	0.663191	0.63435
	0.522014	0.588132
	0.664671	0.58501
	0.657584	0.38705
	0.658442	0.365218
	0.670502	0.506525
	0.654363	0.47407
	0.620358	0.518625
	0.660185	0.387536
	0.64663	0.467112
	0.518118	0.36462
	0.661929	0.550838
	0.656271	0.460161
	0.656156	0.479982
	0.642939	0.394077
	0.609942	0.586848
	0.588188	0.379886
	0.662539	0.51219
	0.643274	0.564106
	0.554998	0.420237
	0.62054	0.362635
	0.582084	0.577807
	0.534311	0.48534
	0.526384	0.641491
	0.661711	0.519023
	0.4909	0.592969
	0.66359	0.622265
	0.681536	0.516641
	0.647337	0.579765
	0.657814	0.513278
	0.651633	0.57958
	0.658664	0.580898
	0.540983	0.63403
	0.547783	0.564939
	0.65812	0.498675
	0.659415	0.605071
	0.628707	0.429701
	0.660002	0.565486
	0.660371	0.528161
	0.660224	0.579758
	0.660981	0.348793
	0.665678	0.340961
	0.616341	0.627159
	0.659558	0.610086
	0.653366	0.533624
	0.657897	0.57757
	0.637501	0.324194
	0.650291	0.341549
	0.661613	0.606245
	0.66037	0.621389
	0.607936	0.543323
	0.660293	0.525364
	0.659404	0.509246
	0.641397	0.588995
	0.660136	0.512206
	0.627852	0.461441
	0.626949	0.574433
	0.568701	0.519123
	0.624048	0.589371
	0.671576	0.621366
	0.582129	0.411736
	0.624726	0.535371
	0.659786	0.544067
	0.567045	0.55776
	0.65529	0.438349
	0.657898	0.556595
	0.606341	0.576773
	0.659921	0.551116
	0.65951	0.336216
	0.661923	0.39448
	0.658971	0.48203
	0.664921	0.440931
	0.550117	0.557351
	0.470247	0.564853
	0.643016	0.600411
	0.50414	0.465528
	0.605323	0.531318
	0.653122	0.609708
	0.659176	0.61372
	0.602043	0.616843
	0.666656	0.535191
	0.665611	0.448246
	0.643069	0.481394
	0.652308	0.601306
	0.54589	0.395525
	0.658946	0.609347
	0.593181	0.556985
	0.654568	0.483181
	0.50985	0.560647
	0.65802	0.37134
	0.661488	0.481102
	0.624183	0.374253
	0.665199	0.503714
	0.675594	0.588316
	0.641485	0.557891
	0.659972	0.403523
	0.640855	0.43278
	0.504275	0.328486
	0.65279	0.492223
	0.578833	0.567401
	0.64027	0.616645
	0.654394	0.483542
	0.609833	0.365974
	0.657654	0.527058
	0.666541	0.513499
	0.647401	0.456788
	0.579577	0.56492
	0.654561	0.31698
	0.659191	0.561947
	0.576274	0.387717
	0.662156	0.505847
	0.66522	0.427127
	0.65666	0.468053
	0.662613	0.419294
	0.663801	0.442285
	0.618487	0.571963
	0.524139	0.445259
	0.65889	0.513899
	0.652119	0.491796
	0.662542	0.533167
	0.597554	0.569569
	0.661068	0.596139
	0.475406	0.517725
	0.654134	0.594065
	0.656987	0.515933
	0.662128	0.482381
	0.660161	0.496388
	0.608359	0.442152
	0.508644	0.553469
	0.6578	0.595821
	0.659628	0.541701
	0.661444	0.520911
	0.654533	0.460757
	0.660659	0.525061
	0.663174	0.431566
	0.641842	0.597662
	0.662137	0.510224
	0.66277	0.544384
	0.663547	0.367596
	0.66386	0.556861
	0.549205	0.382274
	0.65473	0.517014
	0.657788	0.588186
	0.662501	0.540803
	0.619324	0.369853
	0.632671	0.486397
	0.673437	0.359714
	0.482464	0.429243
	0.614346	0.640102
	0.652219	0.498318
	0.548254	0.583722
	0.623141	0.61384
	0.665076	0.569529
	0.661461	0.511614
	0.627706	0.579109
	0.661829	0.357544
	0.591351	0.574119
	0.641436	0.499858
	0.654712	0.576973
	0.476921	0.52492
	0.657345	0.474887
	0.659263	0.432421
	0.658234	0.598397
	0.662092	0.615437
	0.548654	0.547115
	0.655326	0.550653
	0.638848	0.596993
	0.658158	0.584463
	0.655062	0.509141
	0.663638	0.56228
	0.658735	0.638643
	0.653988	0.607042
	0.566275	0.460448
	0.589012	0.590557
	0.645345	0.525627
	0.659596	0.59271
	0.608276	0.417777
	0.651427	0.609444
	0.565937	0.427355
	0.521682	0.520683
	0.570048	0.533525
	0.660608	0.564307
	0.659582	0.498556
	0.523846	0.508453
	0.66368	0.434055
	0.575909	0.571493
	0.551452	0.546964
	0.638391	0.468895
	0.624889	0.508895
	0.628492	0.525514
	0.655111	0.561168
	0.659183	0.314473
	0.666122	0.356105
	0.474515	0.478219
	0.649817	0.331348
	0.656559	0.452791
	0.588499	0.438714
	0.658079	0.419149
	0.620905	0.546322
	0.64743	0.270696
	0.564742	0.441566
	0.550382	0.588564
	0.434738	0.575017
	0.65816	0.522926
	0.65751	0.535551
	0.661811	0.531103
	0.603845	0.57417
	0.6218	0.601193
	0.644038	0.613888
	0.622731	0.597067
	0.657234	0.557958
	0.658281	0.567586
	0.657782	0.498016
	0.653958	0.521408
	0.660789	0.57658
	0.536071	0.574694
	0.639972	0.57379
	0.628434	0.442109
	0.464241	0.48961
	0.558663	0.584031
	0.605845	0.546486
	0.661673	0.618223
	0.661089	0.465833
	0.609923	0.580292
	0.521823	0.59564
	0.567769	0.504667
	0.65741	0.476248
	0.64984	0.483032
	0.612743	0.606589
	0.657477	0.595964
	0.655479	0.509457
	0.670447	0.559099
	0.576171	0.276838
	0.650453	0.489305
	0.651801	0.543882
	0.662908	0.497277
	0.590625	0.371573
	0.660204	0.599042
	0.667475	0.560884
	0.583187	0.339713
	0.661811	0.456042
	0.661996	0.542208
	0.657845	0.474456
	0.484169	0.570946
	0.654955	0.52047
	0.619469	0.553312
	0.592704	0.48019
	0.630334	0.35149
	0.658089	0.602134
	0.63099	0.61107
	0.543073	0.527803
	0.491193	0.501465
	0.655896	0.463435
	0.629967	0.52702
	0.557232	0.468162
	0.652651	0.580635
	0.651718	0.475422
	0.636266	0.294167
	0.656463	0.523644
	0.66254	0.48504
	0.619285	0.379338
	0.661548	0.463684
	0.671553	0.339567
	0.598501	0.507282
	0.641284	0.620441
	0.653767	0.578896
	0.661502	0.479836
	0.644345	0.478034
	0.571996	0.447468
	0.646761	0.480349
	0.660596	0.392169
	0.655389	0.454023
	0.660964	0.441906
	0.479468	0.389125
	0.654766	0.530651
	0.604442	0.549072
	0.658643	0.392439
	0.633592	0.425649
	0.622336	0.215587
	0.63127	0.412815
	0.54702	0.242294
	0.616995	0.507776
	0.652245	0.570501
	0.660721	0.272719
	0.536494	0.444767
	0.644038	0.485846
	0.630071	0.473627
	0.615912	0.338167
	0.653252	0.481652
	0.664492	0.580051
	0.658335	0.551687
	0.654594	0.55295
	0.653857	0.59151
	0.601641	0.438296
	0.660523	0.591644
	0.659575	0.601014
	0.58695	0.523236
	0.629094	0.579919
	0.638216	0.578272
	0.643055	0.52316
	0.662398	0.602063
	0.655769	0.640592
	0.663592	0.616257
	0.66166	0.559509
	0.623361	0.545619
	0.611655	0.617891
	0.540492	0.505023
	0.494332	0.381036
	0.567726	0.53321
	0.666705	0.458062
	0.534677	0.388096
	0.664372	0.548589
	0.657393	0.605519
	0.634798	0.444065
	0.645543	0.612549
	0.660925	0.490091
	0.600333	0.500056
	0.573275	0.422679
	0.65613	0.639353
	0.65309	0.542954
	0.651801	0.445713
	0.663652	0.43621
	0.656343	0.489695
	0.48681	0.596831
	0.657772	0.573581
	0.661037	0.560428
	0.553084	0.593497
	0.659154	0.611263
	0.607296	0.561373
	0.576051	0.588199
	0.656136	0.474568
	0.494672	0.57792
	0.637537	0.503116
	0.660029	0.543713
	0.664667	0.5347
	0.663841	0.585504
	0.657375	0.370418
	0.655331	0.497182
	0.660174	0.436658
	0.660727	0.35253
	0.628156	0.59552
	0.666007	0.45354
	0.660604	0.500013
	0.65639	0.581207
	0.646541	0.489474
	0.662203	0.486743
	0.584843	0.523041
	0.660254	0.463128
	0.596304	0.503963
	0.660204	0.352031
	0.6325	0.619107
	0.661536	0.523185
	0.455479	0.553283
	0.533612	0.597078
	0.541322	0.593968
	0.661164	0.452584
	0.661809	0.416761
	0.659668	0.557163
	0.662635	0.611903
	0.603068	0.546783
	0.661173	0.600126
	0.511459	0.537171
	0.591498	0.535378
	0.643972	0.520784
	0.662021	0.61573
	0.661742	0.515659
	0.645751	0.615403
	0.536183	0.565606
	0.607966	0.443627
	0.657281	0.515138
	0.517997	0.530127
	0.658879	0.524241
	0.502636	0.5843
	0.649456	0.541892
	0.530716	0.585753
	0.65908	0.449953
	0.667236	0.405043
	0.657898	0.403702
	0.573944	0.55736
	0.516966	0.486047
	0.661743	0.505864
	0.660315	0.52832
	0.62759	0.564968
	0.637645	0.499727
	0.583934	0.594748
	0.468654	0.540129
	0.662202	0.579292
	0.645684	0.618601
	0.662649	0.609568
	0.517167	0.464044
	0.657301	0.458534
	0.505263	0.598257
	0.588367	0.492695
	0.659606	0.595795
	0.600455	0.54173
	0.63984	0.587181
	0.612017	0.608679
	0.66281	0.494321
	0.653343	0.462529
	0.659415	0.387259
	0.660361	0.45094
	0.581592	0.585706
	0.655786	0.487196
	0.665753	0.45615
	0.651296	0.498333
	0.561879	0.403489
	0.67118	0.597746
	0.635569	0.571208
	0.591325	0.51156
	0.568424	0.418584
	0.659787	0.56738
	0.469756	0.355572
	0.654542	0.489834
	0.636293	0.363134
	0.629636	0.544361
	0.608258	0.493183
	0.657733	0.495334
	0.647581	0.391109
	0.638389	0.588194
	0.660146	0.613595
	0.645135	0.519519
	0.662623	0.56709
	0.50739	0.536631
	0.583666	0.545562
	0.662931	0.609509
	0.657424	0.549481
	0.661512	0.390206
	0.646756	0.521136
	0.638353	0.37475
	0.658194	0.49426
	0.581728	0.529502
	0.617983	0.5493
	0.641043	0.5819
	0.645871	0.459432
	0.659402	0.613428
	0.547348	0.584924
	0.635465	0.602516
	0.653918	0.545338
	0.536829	0.54993
	0.56859	0.536993
	0.637371	0.60867
	0.651785	0.508143
	0.664075	0.441853
	0.655872	0.552525
	0.661716	0.565797
	0.644272	0.565578
	0.659497	0.532385
	0.659182	0.598151
	0.653975	0.591233
	0.590444	0.550021
	0.658412	0.446793
	0.555754	0.608847
	0.657984	0.326155
	0.663014	0.423769
	0.675476	0.647095
	0.665019	0.481261
	0.648868	0.525817
	0.649288	0.524477
	0.442076	0.623722
	0.604221	0.294066
	0.643362	0.602554
	0.496292	0.554526
	0.556385	0.573198
	0.596836	0.508677
	0.569074	0.430507
	0.52826	0.535704
	0.592281	0.563656
	0.504452	0.443968
	0.649088	0.317111
	0.663086	0.433273
	0.659679	0.54337
	0.480763	0.607611
	0.635411	0.481748
	0.561198	0.546878
	0.659038	0.618847
	0.660727	0.527488
	0.663948	0.51989
	0.560482	0.616215
	0.660016	0.613571
	0.662338	0.51255
	0.496374	0.455274
	0.661607	0.572089
	0.660818	0.408513
	0.615295	0.593117
	0.648919	0.599892
	0.667818	0.582628
	0.604736	0.43787
	0.572375	0.539178
	0.593242	0.562285
	0.625889	0.492407
	0.592282	0.445863
	0.607868	0.514897
	0.615668	0.545793
	0.474575	0.499629
	0.625829	0.449697
	0.663357	0.447608
	0.65808	0.347484
	0.661452	0.517639
	0.651017	0.313171
	0.654561	0.390961
	0.48674	0.488662
	0.518811	0.528588
	0.658416	0.531407
	0.664147	0.579227
	0.600398	0.41433
	0.648484	0.61193
	0.647572	0.449351
	0.600551	0.626952
	0.542083	0.579551
	0.653495	0.480027
	0.652852	0.598164
	0.660018	0.579536
	0.522652	0.321509
	0.662068	0.555098
	0.628613	0.591377
	0.665603	0.566985
	0.661097	0.453224
	0.624617	0.631954
	0.662358	0.624917
	0.649613	0.576736
	0.647761	0.618318
	0.555835	0.626758
	0.66231	0.416689
	0.640901	0.499655
	0.589023	0.422854
	0.659437	0.554315
	0.659721	0.506089
	0.634884	0.553214
	0.629669	0.494585
	0.659957	0.483224
	0.622668	0.516028
	0.658915	0.54246
	0.659003	0.504785
	0.660216	0.539703
	0.612755	0.613883
	0.613834	0.624658
	0.649733	0.568548
	0.651776	0.609375
	0.533803	0.521826
	0.497808	0.650162
	0.655824	0.527997
	0.658832	0.335217
	0.457694	0.527177
	0.579916	0.439698
	0.626474	0.592058
	0.644559	0.420724
	0.658341	0.601269
	0.655748	0.563312
	0.624643	0.532022
	0.494403	0.5012
	0.657125	0.595406
	0.647892	0.488087
	0.657743	0.579875
	0.521052	0.595739
	0.524566	0.577622
	0.651854	0.578195
	0.570258	0.496902
	0.660418	0.512893
	0.598703	0.556021
	0.54183	0.591309
	0.585968	0.517515
	0.658682	0.463593
	0.587829	0.622962
	0.475424	0.503109
	0.66156	0.550229
	0.664229	0.563481
	0.529121	0.366093
	0.644965	0.53272
	0.605227	0.447217
	0.653484	0.574721
	0.651006	0.605642
	0.658695	0.410867
	0.632009	0.618064
	0.628188	0.625954
	0.657542	0.582714
	0.598949	0.618415
	0.66077	0.61317
	0.658008	0.548939
	0.663342	0.522449
	0.586079	0.505866
	0.662262	0.642981
	0.663238	0.501694
	0.662873	0.594583
	0.65893	0.53056
	0.644108	0.537679
	0.66124	0.543366
	0.539321	0.449272
	0.675803	0.4497
	0.650434	0.514702
	0.638703	0.478982
	0.548852	0.33315
	0.644027	0.505142
	0.485034	0.409769
	0.639884	0.469652
	0.636	0.579558
	0.650131	0.558376
	0.498008	0.262381
	0.496011	0.56513
	0.579411	0.600439
	0.656237	0.545963
	0.652706	0.329277
	0.631035	0.490785
	0.653918	0.303007
	0.504468	0.406251
	0.47109	0.463036
	0.50858	0.538762
	0.655245	0.485792
	0.63879	0.420498
	0.660129	0.448794
	0.660954	0.478592
	0.657081	0.610689
	0.602045	0.58762
	0.649513	0.589281
	0.655393	0.605626
	0.658797	0.541536
	0.567545	0.478496
	0.489958	0.59371
	0.640938	0.35284
	0.660265	0.588902
	0.662262	0.590796
	0.641779	0.62178
	0.651792	0.473158
	0.661171	0.569387
	0.559964	0.435212
	0.630174	0.586401
	0.658009	0.617869
	0.655671	0.372385
	0.593932	0.38744
	0.659936	0.439395
	0.667453	0.563958
	0.658243	0.404525
	0.586244	0.463457
	0.663192	0.514276
	0.587133	0.548132
	0.658307	0.387489
	0.575492	0.589662
	0.600727	0.501962
	0.635736	0.445515
	0.578614	0.578799
	0.568862	0.534752
	0.594258	0.370883
	0.63882	0.574018
	0.656779	0.416597
	0.656103	0.515756
	0.662919	0.525575
	0.528226	0.556838
	0.667551	0.457834
	0.661589	0.479544
	0.576899	0.477954
	0.647981	0.569327
	0.6143	0.502329
	0.656765	0.502433
	0.65997	0.438711
	0.62959	0.430685
	0.661196	0.416668
	0.650459	0.602224
	0.60385	0.54173
	0.537555	0.625141
	0.628507	0.609136
	0.663868	0.621258
	0.608515	0.585106
	0.599746	0.638837
	0.521489	0.523865
	0.650488	0.617212
	0.646492	0.308267
	0.635679	0.481402
	0.655961	0.465466
	0.653138	0.590718
	0.658466	0.611033
	0.608963	0.514098
	0.522481	0.604329
	0.654132	0.472497
	0.612193	0.580861
	0.543653	0.492449
	0.62847	0.606265
	0.660601	0.530858
	0.58746	0.397859
	0.656647	0.584217
	0.531878	0.615787
	0.631933	0.388183
	0.659411	0.554331
	0.56223	0.60231
	0.578975	0.474745
	0.607373	0.513614
	0.659434	0.544321
	0.616778	0.451114
	0.627049	0.538017
	0.592188	0.501564
	0.661193	0.623703
	0.545272	0.559109
	0.660893	0.585865
	0.643053	0.4496
	0.649461	0.488308
	0.66201	0.484419
	0.598989	0.407937
	0.56855	0.564113
	0.653574	0.479819
	0.485185	0.569267
	0.589485	0.552502
	0.542375	0.431036
	0.511707	0.509202
	0.555419	0.312998
	0.56091	0.333368
	0.599389	0.528169
	0.620218	0.545348
	0.420826	0.512517
	0.642485	0.609166
	0.596417	0.498453
	0.562363	0.604199
	0.652402	0.579023
	0.588455	0.473653
	0.579267	0.449576
	0.633241	0.539429
	0.559028	0.583692
	0.659779	0.438715
	0.674794	0.542071
	0.661777	0.517775
	0.451023	0.422155
	0.567801	0.446193
	0.662917	0.553679
	0.666227	0.501389
	0.659453	0.574072
	0.616024	0.556325
	0.598896	0.529818
	0.644389	0.497225
	0.647951	0.427909
	0.60819	0.620017
	0.649182	0.585369
	0.644665	0.561212
	0.645443	0.505605
	0.595096	0.508616
	0.650411	0.488037
	0.642062	0.362772
	0.655414	0.506698
	0.622304	0.610911
	0.565898	0.591545
	0.480417	0.530942
	0.642114	0.617419
	0.656365	0.568173
	0.658757	0.467429
	0.645034	0.607851
	0.64187	0.613885
	0.660639	0.47661
	0.658954	0.628923
	0.554212	0.567022
	0.627944	0.53944
	0.420032	0.531076
	0.663505	0.584655
	0.51712	0.33126
	0.660652	0.336633
	0.619316	0.492441
	0.587367	0.446036
	0.620547	0.364083
	0.643657	0.579539
	0.656569	0.522581
	0.674724	0.517656
	0.50133	0.359622
	0.617916	0.308301
	0.483334	0.534345
	0.64908	0.371956
	0.666041	0.483279
	0.352766	0.376086
	0.569012	0.529751
	0.653439	0.572733
	0.660082	0.492777
	0.664002	0.430503
	0.663528	0.280983
	0.655598	0.262004
	0.593287	0.493813
	0.627363	0.625727
	0.65707	0.614829
	0.436166	0.481057
	0.563476	0.394632
	0.640537	0.542266
	0.659475	0.53955
	0.663799	0.500231
	0.604041	0.572816
	0.604	0.580172
	0.483354	0.60376
	0.667869	0.555425
	0.60956	0.578011
	0.652583	0.478162
	0.637776	0.384178
	0.645302	0.527574
	0.527505	0.60713
	0.658918	0.493655
	0.591	0.495741
	0.655276	0.579862
	0.527033	0.519531
	0.622939	0.495816
	0.645659	0.594881
	0.586411	0.431581
	0.522889	0.571294
	0.657683	0.595795
	0.582059	0.330452
	0.636513	0.533325
	0.661343	0.547759
	0.662709	0.58347
	0.591473	0.586752
	0.470255	0.520751
	0.631276	0.577704
	0.583945	0.622523
	0.664047	0.545321
	0.65391	0.600997
	0.588561	0.476596
	0.451644	0.59137
	0.577684	0.601938
	0.639559	0.549516
	0.606505	0.600416
	0.658483	0.512637
	0.509809	0.617917
	0.486754	0.599633
	0.654771	0.464978
	0.584383	0.590509
	0.642807	0.481898
	0.65376	0.501774
	0.590678	0.617638
	0.609831	0.587129
	0.542899	0.584872
	0.666167	0.547117
	0.527993	0.628921
	0.657207	0.597649
	0.499309	0.572701
	0.521758	0.554689
	0.676203	0.57768
	0.564306	0.379602
	0.563448	0.403235
	0.654327	0.539886
	0.644182	0.351718
	0.644459	0.571034
	0.653902	0.521705
	0.597276	0.602543
	0.526462	0.568745
	0.668078	0.515592
	0.658467	0.562998
	0.656937	0.40718
	0.656095	0.566178
	0.517787	0.514148
	0.65691	0.579643
	0.532091	0.536301
	0.660855	0.471022
	0.625647	0.580751
	0.578504	0.534125
	0.591877	0.466583
	0.646652	0.6199
	0.648169	0.568004
	0.4384	0.610435
	0.658504	0.424984
	0.661379	0.53884
	0.669311	0.633833
	0.654269	0.523021
	0.623982	0.556612
	0.637291	0.660159
	0.651092	0.600443
	0.463701	0.326432
	0.456091	0.463346
	0.659644	0.576526
	0.572844	0.604334
	0.525617	0.57656
	0.528168	0.610598
	0.660579	0.648761
	0.613329	0.47041
	0.580957	0.601419
	0.660826	0.612384
	0.661632	0.637958
	0.65208	0.592913
	0.540188	0.523325
	0.579209	0.471684
	0.6627	0.642968
	0.582998	0.626034
	0.604319	0.486741
	0.658431	0.540591
	0.509857	0.547366
	0.661434	0.558254
	0.657805	0.469304
	0.655161	0.579567
	0.531934	0.433448
	0.633792	0.531023
	0.66055	0.572727
	0.655164	0.630951
	0.59559	0.585806
	0.527236	0.596704
	0.65735	0.335381
	0.657864	0.44392
	0.556807	0.522957
	0.502066	0.485971
	0.503524	0.454651
	0.660225	0.343818
	0.582293	0.360337
	0.578624	0.603576
	0.658184	0.44792
	0.540151	0.589588
	0.660374	0.500825
	0.619209	0.452105
	0.659188	0.521977
	0.646794	0.63973
	0.654	0.618553
	0.524044	0.533757
	0.653158	0.470259
	0.591909	0.462711
	0.655519	0.608476
	0.650767	0.490155
	0.650575	0.573219
	0.657189	0.410368
	0.657386	0.591919
	0.533536	0.465077
	0.636325	0.582404
	0.662783	0.567482
	0.62955	0.587105
	0.661772	0.616414
	0.632519	0.59884
	0.655826	0.560732
	0.569937	0.524738
	0.468121	0.558859
	0.641851	0.585625
	0.641111	0.594904
	0.61689	0.490098
	0.655514	0.596734
	0.466832	0.402191
	0.65661	0.546851
	0.629026	0.432045
	0.472709	0.505991
	0.655102	0.604769
	0.659013	0.581633
	0.556439	0.618726
	0.538496	0.561557
	0.655537	0.573084
	0.661007	0.506099
	0.658062	0.495814
	0.650658	0.580466
	0.576594	0.337008
	0.660221	0.466848
	0.66154	0.6183
	0.657988	0.561295
	0.661101	0.665002
	0.591939	0.601343
	0.654755	0.430007
	0.664026	0.628447
	0.659982	0.522739
	0.63829	0.548842
	0.496022	0.585885
	0.606212	0.570037
	0.422031	0.588931
	0.610205	0.609486
	0.66223	0.386411
	0.571003	0.319474
	0.613151	0.462698
	0.661805	0.490566
	0.569934	0.388286
	0.639126	0.508511
	0.423302	0.479946
	0.660191	0.606395
	0.656792	0.613734
	0.660585	0.496497
	0.663689	0.482957
	0.656761	0.541229
	0.612707	0.615249
	0.610179	0.420005
	0.6544	0.388001
	0.483497	0.610285
	0.527955	0.513263
	0.510324	0.509844
	0.414294	0.601233
	0.549726	0.569197
	0.625118	0.615563
	0.652443	0.593192
	0.658973	0.569436
	0.640258	0.57086
	0.651135	0.511169
	0.656281	0.567269
	0.580289	0.539369
	0.659811	0.456756
	0.660143	0.61808
	0.650184	0.542672
	0.637286	0.436081
	0.651419	0.518641
	0.542771	0.578369
	0.654675	0.522494
	0.639007	0.532061
	0.577958	0.58385
	0.660207	0.377304
	0.608852	0.58326
	0.649408	0.522154
	0.524125	0.516137
	0.572342	0.580172
	0.543211	0.549624
	0.595197	0.53732
	0.540134	0.492866
	0.630241	0.522507
	0.507775	0.455552
	0.644626	0.528615
	0.6592	0.559303
	0.556913	0.453447
	0.530561	0.548132
	0.657521	0.559364
	0.541707	0.487312
	0.654628	0.57301
	0.643166	0.61099
	0.551135	0.606748
	0.658024	0.528576
	0.55077	0.573866
	0.532795	0.599473
	0.657824	0.507706
	0.660287	0.40926
	0.624465	0.323341
	0.531528	0.536549
	0.529189	0.531346
	0.660392	0.522808
	0.655409	0.564796
	0.655225	0.487187
	0.5792	0.491213
	0.657337	0.564869
	0.592964	0.560905
	0.614311	0.544105
	0.658934	0.553226
	0.48762	0.463429
	0.545361	0.580636
	0.643175	0.494253
	0.537846	0.610091
	0.59214	0.623154
	0.56117	0.618774
	0.655152	0.621693
	0.572953	0.570257
	0.659808	0.579927
	0.655154	0.627787
	0.654983	0.583379
	0.657128	0.442933
	0.656997	0.619269
	0.60909	0.581514
	0.655768	0.462273
	0.496039	0.592585
	0.656251	0.480691
	0.654968	0.615726
	0.664234	0.613358
	0.657412	0.572875
	0.654773	0.532934
	0.545812	0.554715
	0.653932	0.507039
	0.640795	0.633168
	0.653564	0.59162
	0.664884	0.616204
	0.648903	0.633926
	0.66333	0.568276
	0.317796	0.429373
	0.59778	0.600617
	0.620558	0.612681
	0.591032	0.516
	0.66746	0.610432
	0.66011	0.630329
	0.587046	0.550431
	0.52011	0.561167
	0.63914	0.534462
	0.507911	0.590485
	0.488359	0.588633
	0.658562	0.369465
	0.659799	0.611713
	0.522071	0.612363
	0.470773	0.566236
	0.663269	0.546311
	0.59998	0.412731
	0.663072	0.613673
	0.641016	0.417822
	0.542873	0.513435
	0.660711	0.432919
	0.665075	0.479295
	0.544214	0.500223
	0.654598	0.489936
	0.596234	0.379739
	0.660882	0.415272
	0.524607	0.304108
	0.660229	0.582018
	0.658399	0.577446
	0.658319	0.457061
	0.61969	0.633353
	0.588019	0.574858
	0.518534	0.625061
	0.588064	0.519744
	0.659293	0.574854
	0.660722	0.620927
	0.512924	0.567111
	0.662473	0.536508
	0.45382	0.516377
	0.6378	0.629837
	0.661031	0.614509
	0.57455	0.54926
	0.631402	0.489186
	0.491147	0.544134
	0.490484	0.473672
	0.661657	0.546545
	0.663592	0.467397
	0.528101	0.558909
	0.657359	0.537034
	0.585298	0.547557
	0.639359	0.546599
	0.65908	0.58631
	0.645838	0.52837
	0.653183	0.536781
	0.643938	0.470748
	0.650082	0.572948
	0.511234	0.428756
	0.635498	0.584547
	0.568579	0.619048
	0.555477	0.547605
	0.66458	0.401392
	0.598966	0.576682
	0.655534	0.406888
	0.581338	0.59344
	0.661193	0.543273
	0.659388	0.539799
	0.660541	0.622646
	0.648271	0.582461
	0.51723	0.457259
	0.609255	0.608717
	0.657892	0.62044
	0.474149	0.624064
	0.619045	0.599309
	0.660002	0.438045
	0.66293	0.518148
	0.546999	0.614891
	0.505268	0.611567
	0.651692	0.496319
	0.520686	0.497161
	0.651468	0.570129
	0.66208	0.583851
	0.652322	0.53603
	0.661604	0.573417
	0.661896	0.518334
	0.622217	0.517334
	0.433299	0.519587
	0.584739	0.564228
	0.598058	0.608785
	0.659937	0.572697
	0.661717	0.55405
	0.570688	0.615214
	0.495712	0.516317
	0.602742	0.458685
	0.534341	0.556959
	0.542234	0.459361
	0.615893	0.544563
	0.594668	0.426149
	0.64145	0.625811
	0.552174	0.365349
	0.584188	0.567974
	0.650065	0.574518
	0.549487	0.534325
	0.659734	0.427882
	0.580896	0.516084
	0.64105	0.562038
	0.649277	0.513794
	0.648879	0.546371
	0.655211	0.543737
	0.5294	0.57914
	0.661524	0.642702
	0.525628	0.418
	0.597958	0.572024
	0.505244	0.600315
	0.610341	0.575665
	0.515014	0.554715
	0.60496	0.464152
	0.665038	0.531053
	0.656159	0.464962
	0.562261	0.513712
	0.606103	0.50227
	0.566722	0.618084
	0.658374	0.610806
	0.528731	0.621603
	0.63364	0.559464
	0.637809	0.57789
	0.646219	0.369525
	0.655858	0.626204
	0.652974	0.601223
	0.652206	0.567971
	0.64981	0.606885
	0.541818	0.595309
	0.657097	0.591646
	0.64887	0.626599
	0.660659	0.535284
	0.523181	0.530213
	0.65526	0.6154
	0.6584	0.568136
	0.50498	0.430723
	0.565356	0.601023
	0.479925	0.612034
	0.429238	0.544585
	0.411434	0.571627
	0.513817	0.541307
	0.640991	0.602924
	0.624307	0.560094
	0.641731	0.609381
	0.660577	0.564633
	0.55214	0.45659
	0.58384	0.556516
	0.577207	0.500404
	0.507155	0.564356
	0.567615	0.507705
	0.480946	0.613294
	0.57572	0.414894
	0.572115	0.373337
	0.607773	0.409283
	0.656723	0.521542
	0.659516	0.53061
	0.601136	0.581855
	0.555124	0.600426
	0.569771	0.480391
	0.674742	0.602467
	0.638975	0.409877
[truncated: 27,238 more rows]

## Sheet: Fig 7I
	Frequency distribution (%) of mito sphericity
	Bin Center	LacZ	RRBP1 OE
	0.12	0.00849185	0
	0.14	0	0.0102617
	0.16	0	0.030785
	0.18	0	0.0752523
	0.2	0.00424592	0.164187
	0.22	0	0.331794
	0.24	0	0.547289
	0.26	0.0297215	0.950915
	0.28	0.0424592	1.43663
	0.3	0.0934103	1.90867
	0.32	0.203804	2.69882
	0.34	0.407609	3.15375
	0.36	0.738791	3.63263
	0.38	1.0912	4.16624
	0.4	1.4054	4.63486
	0.42	1.93614	5.07953
	0.44	2.46264	5.60629
	0.46	3.16746	5.87652
	0.48	3.86804	5.95177
	0.5	4.3733	6.17753
	0.52	4.97198	6.75902
	0.54	5.37959	7.66547
	0.56	5.63859	8.0691
	0.58	6.02072	9.05764
	0.6	6.44956	9.13289
	0.62	7.4983	5.92783
	0.64	10.4237	0.868822
	0.66	33.2668	0.0855139
	0.68	0.518003	0

## Sheet: Fig 7J
	Mito volume um3
	Obese
	LacZ	RRBP1 OE
	0.719692	0.371537				Unpaired t test
	0.301413	0.314293				P value	0.0046
	0.805902	0.525002				P value summary	**
	0.482452	0.0224399
	0.486536	0.0530043					LacZ	RRBP1
	0.750338	0.0472448				Mean	0.877	0.9004
	0.513833	0.0358047				Std. Deviation	0.6909	1.106
	0.0425887	0.0493798				Std. Error of Mean	0.004502	0.006471
	0.705149	0.258035
	0.0244664	0.194197
	0.0924104	0.340185
	0.0531215	0.0584494
	0.172669	0.13639
	0.890906	0.120213
	1.58627	0.166561
	1.45512	0.0539494
	0.677342	0.04625
	0.761437	0.0258386
	0.861738	0.0509588
	0.128808	0.10177
	0.0839654	0.290542
	0.345501	0.0982779
	0.698267	0.529665
	0.248872	0.154313
	0.854754	0.375048
	1.36388	0.206523
	0.61931	0.393326
	0.526737	0.322037
	1.38964	0.37668
	0.242128	0.358295
	0.315686	0.12835
	0.805665	0.596121
	0.235094	0.638164
	0.141698	1.12199
	0.20183	0.203823
	0.484886	0.764625
	0.18971	1.42315
	0.504921	0.113533
	0.668841	0.43055
	0.412116	0.0610693
	2.01346	0.19001
	1.14669	0.0653389
	0.72156	0.551278
	0.454739	0.399038
	0.921786	0.570603
	1.14665	0.0363151
	1.53435	0.851899
	2.1558	0.0886011
	0.454931	0.15851
	1.05442	0.415816
	0.118321	0.137973
	0.145627	0.129382
	0.549993	0.73851
	0.650316	0.111188
	0.730175	0.554054
	0.540311	0.103017
	1.01008	0.302205
	0.392024	0.300347
	0.85967	0.210046
	0.714764	0.193046
	0.109834	0.449779
	0.731509	0.323091
	1.01101	0.104719
	0.648723	0.891302
	1.0972	0.0155822
	0.18586	0.966567
	0.646192	0.0790881
	1.1323	0.280473
	0.32785	0.140821
	0.734901	0.0956472
	0.402492	0.398215
	1.70547	0.175538
	0.672707	0.134409
	0.680448	0.519386
	1.25458	0.732133
	1.12849	0.307077
	1.17359	0.237064
	1.09412	0.135082
	0.262379	0.155813
	1.14479	0.565485
	0.412022	1.25893
	1.76933	2.55796
	0.917968	0.205027
	0.299201	1.29898
	0.197706	0.76467
	0.447267	1.03013
	0.159111	0.343932
	0.947149	0.408382
	0.456576	0.138597
	1.18134	0.157489
	2.0833	0.0883308
	0.503105	0.0550973
	1.44287	0.404424
	0.113098	0.0546852
	0.224866	0.816519
	0.273433	0.0760059
	0.597725	1.07619
	0.375136	0.0447288
	0.0798587	0.897445
	0.812681	0.745452
	0.965886	0.164941
	0.32314	0.740992
	1.00705	0.398729
	0.734842	0.508303
	0.374311	0.331567
	3.09422	0.186059
	0.554661	0.841096
	0.619955	0.329859
	1.49595	0.165895
	0.841405	0.154615
	0.0375066	0.337879
	0.837874	0.176337
	2.30882	2.40601
	1.1937	0.662942
	0.286526	0.0273761
	0.504053	0.932544
	0.726903	1.41382
	0.578218	0.20464
	0.564452	0.161303
	0.306385	0.132469
	1.71999	0.345382
	0.595445	0.273954
	0.88567	0.403433
	0.545766	0.123443
	1.17363	0.231646
	0.328545	0.200685
	1.14268	0.515272
	0.357527	0.278
	0.189179	0.701692
	0.70806	0.241383
	0.897736	0.387744
	0.364552	0.140677
	0.961717	0.153386
	0.6294	0.74687
	0.385674	0.475058
	0.689265	0.229124
	0.415903	0.677912
	0.120102	0.318524
	1.06967	0.220762
	0.62467	0.242229
	0.995335	0.34259
	0.725757	0.331799
	0.421266	0.559022
	0.513225	0.297551
	0.319563	0.159067
	0.269028	0.383595
	0.445508	0.321304
	0.44681	0.19592
	1.17389	0.434278
	2.41222	0.985592
	0.271395	0.643017
	0.852099	0.427203
	0.55546	0.340296
	0.780495	0.483313
	1.38448	0.555736
	0.423254	0.23865
	0.64249	0.506004
	0.769492	0.236036
	1.63641	0.587685
	0.450064	0.214667
	0.252336	0.523532
	0.912622	0.155924
	0.902883	0.404523
	0.550826	0.845751
	1.3531	0.165234
	1.8385	0.311749
	0.411767	0.184092
	0.0160676	0.0631644
	0.945945	0.544495
	0.789273	0.240667
	0.134998	0.148214
	0.0305823	0.134035
	0.285319	0.651378
	0.965183	0.503735
	0.890687	0.402605
	0.037076	0.307879
	1.30587	0.332793
	0.509147	0.256149
	0.173388	0.220661
	0.758197	0.558612
	1.10317	0.164774
	2.44703	0.246111
	3.81859	0.246768
	0.746453	0.147871
	1.06422	0.597053
	1.56003	0.604249
	1.58742	0.821053
	0.752422	0.434684
	1.22327	0.169616
	0.585653	0.0251981
	1.01918	1.39899
	0.367131	0.9538
	0.0977229	0.410983
	0.646663	0.609035
	1.14081	4.14367
	0.526757	0.61335
	0.366691	0.0318561
	1.66527	0.443272
	0.923016	0.250011
	0.809841	0.231781
	0.676752	0.388363
	1.05407	0.500766
	0.0544036	1.19854
	1.87393	0.193789
	0.994156	0.285597
	0.655059	0.256468
	0.921312	0.599891
	0.142363	0.44688
	0.599724	0.290647
	0.134872	0.21963
	1.07267	0.270558
	0.123615	0.481096
	0.745588	1.06092
	0.858196	0.979129
	0.590499	0.493381
	0.708712	0.563899
	0.440187	0.0839081
	1.38357	0.292017
	1.32406	0.256694
	1.20444	0.248445
	0.0602491	0.278058
	0.372006	0.322959
	1.24332	0.213241
	0.298614	0.18792
	0.41724	0.34472
	0.450021	0.432027
	0.815042	0.986687
	0.853511	0.279169
	0.708977	0.512672
	0.731755	0.1653
	1.63887	0.191038
	1.14886	0.4517
	2.80996	0.385413
	0.2879	0.729718
	0.100178	0.457367
	0.559292	0.251954
	1.40821	0.0517888
	0.672976	0.154794
	0.0310973	0.0372628
	0.616078	0.105412
	0.899905	0.445336
	0.718885	0.0582405
	0.62579	0.172859
	1.22477	0.329555
	1.15104	0.55184
	0.673597	0.831703
	0.931703	0.332234
	0.172704	0.172502
	0.174216	0.378442
	0.182012	0.794454
	0.44761	0.614627
	0.326468	0.439945
	0.144456	0.514521
	1.61234	0.532546
	0.523689	0.105857
	0.657204	0.792897
	1.02643	0.14013
	1.00704	1.19579
	0.721586	0.794993
	0.215508	0.965588
	1.19062	1.1697
	0.800219	0.634781
	0.646404	0.180245
	0.848332	0.626973
	0.878172	0.35642
	0.852828	0.0960835
	0.537282	0.864891
	1.014	0.15412
	1.45338	0.0880722
	1.3311	0.045781
	1.40143	0.205547
	1.21596	1.09415
	0.736855	0.561734
	0.375716	0.581361
	0.144062	0.69601
	0.430524	0.214726
	0.197927	0.408871
	0.663424	0.339334
	0.675697	0.312633
	0.602832	0.416854
	1.15754	0.473161
	0.721375	0.204547
	1.18137	0.725129
	1.59367	0.155925
	0.385163	0.0750433
	0.693107	0.81873
	0.939439	0.449225
	0.444604	0.366862
	0.219201	0.355718
	0.196473	0.528615
	0.321279	0.288585
	0.880694	0.657872
	0.296951	0.749198
	1.05609	0.080961
	0.297952	0.606116
	0.313049	1.44183
	0.433782	0.152312
	0.154848	1.16299
	0.632733	3.30535
	0.597908	0.721439
	0.0579302	0.899277
	1.04983	0.568893
	0.0499313	1.07587
	0.748795	0.780874
	0.331031	1.52704
	1.18238	0.801834
	0.651899	0.863929
	0.369409	0.772052
	0.186702	1.14578
	0.72218	0.693157
	0.833047	0.936559
	1.36468	0.547717
	0.451179	0.53593
	0.471506	0.637059
	1.22285	0.920145
	0.468035	0.516115
	0.870743	0.857164
	0.637495	0.246023
	0.168415	0.725654
	1.2038	0.202717
	0.70643	0.220668
	0.362242	0.826256
	1.69365	0.613706
	0.893431	0.159896
	1.37046	0.0806518
	0.431971	0.191373
	0.888097	0.377234
	0.901018	0.540748
	0.584862	0.23159
	0.267036	0.310918
	0.627815	0.534402
	1.22912	0.551453
	0.460298	0.181578
	0.349293	0.208788
	0.582515	0.246026
	0.381345	0.189058
	0.313717	0.0160353
	0.476108	0.0970537
	0.566298	1.98688
	0.29672	0.47324
	0.845028	0.628461
	0.641416	0.805102
	0.527167	0.893211
	1.40577	1.02653
	0.58696	0.542982
	0.989745	0.922873
	1.10781	0.497888
	1.35233	0.78483
	0.731899	0.302087
	0.16242	0.931919
	0.530415	1.00456
	0.0380954	0.384144
	0.389465	0.686701
	0.388961	0.31644
	1.34637	0.695023
	0.466479	0.38006
	0.296339	0.354043
	0.731435	0.08286
	0.499059	0.698196
	0.389296	0.239429
	0.427738	0.832144
	0.576831	0.301308
	1.30016	0.265087
	0.48657	0.0764063
	0.241359	0.528364
	0.595023	0.12743
	0.181536	0.237863
	0.952595	0.692758
	0.135215	0.859284
	0.616297	0.251599
	0.653027	0.34474
	0.699035	0.307908
	0.600524	0.354451
	0.811308	1.34536
	1.52239	0.398007
	0.822706	0.316087
	0.577292	0.0732032
	0.702184	0.499804
	0.616693	2.044
	0.919152	0.661857
	0.579799	1.14732
	0.251787	0.614472
	0.274164	0.245977
	1.76052	0.728948
	0.406597	0.543157
	0.674126	0.497708
	1.33089	0.851729
	0.958963	0.19264
	0.984353	0.60382
	1.17453	0.594203
	0.683062	0.897679
	0.774216	0.53894
	0.273213	1.89424
	0.212059	0.482693
	1.68362	0.416345
	0.0712325	0.556691
	0.590155	0.259082
	0.982759	1.13961
	1.15618	0.252723
	1.05376	0.495848
	0.382873	0.242751
	0.825529	0.0703642
	0.462846	0.576629
	0.334011	1.75115
	0.466044	0.184615
	0.664475	0.0418263
	1.43847	0.0748611
	1.56385	0.0734244
	1.08695	0.723975
	1.42416	0.602365
	0.191077	0.224311
	1.4772	0.623332
	0.42247	0.800339
	1.15932	1.27456
	0.061505	0.380268
	1.39397	0.561063
	0.130086	0.312148
	0.424542	1.1513
	0.704094	1.26081
	0.612925	0.872933
	0.668068	0.0827945
	0.0924795	0.703526
	0.309974	0.289895
	0.0812508	0.524386
	0.178089	1.02403
	0.782897	0.066709
	1.24097	0.760178
	1.41453	0.364106
	0.457106	0.0339313
	0.566578	0.501954
	0.107077	0.32669
	0.09267	0.863764
	0.59606	0.403295
	0.296834	0.936565
	0.58237	0.0637466
	0.965373	0.320499
	1.95273	0.261308
	0.567001	0.728144
	0.375116	0.345562
	0.698214	0.0238418
	0.58534	0.417886
	1.66068	0.195974
	1.01937	0.274055
	0.836061	0.569596
	0.128305	0.420389
	1.03763	0.28001
	1.3418	0.250355
	1.2758	0.13488
	1.44381	0.61539
	1.13358	0.571381
	0.212193	0.603426
	0.631106	0.476261
	0.40134	0.324724
	0.836013	0.259026
	0.915521	0.562028
	0.564173	0.904822
	0.845827	0.611974
	0.990591	0.715508
	1.41807	0.21966
	0.901121	1.44768
	0.263019	0.286046
	0.584283	0.863236
	0.0476559	0.931378
	0.612801	0.277338
	1.6924	0.337079
	0.158216	1.16595
	0.0611456	0.537052
	0.550912	0.287697
	1.06066	0.890862
	2.09198	1.09584
	1.3796	0.482436
	0.728965	0.552846
	1.23659	0.91064
	1.22002	0.649479
	0.506135	0.68598
	3.29585	0.19635
	0.492422	0.423854
	0.867435	0.906984
	0.526162	0.611452
	0.297854	0.521833
	0.369586	0.47463
	2.15444	0.464718
	0.794049	0.788271
	0.615033	0.734985
	0.413368	0.490355
	1.01389	0.783659
	0.101618	0.321651
	0.811655	0.603634
	0.343495	1.47873
	0.182948	0.47905
	1.09273	0.0617114
	1.28294	0.624837
	1.86912	1.14785
	0.80638	0.152163
	1.61305	0.62943
	0.0846628	0.732058
	1.36539	0.592079
	0.484511	1.01721
	0.269746	0.928892
	0.132451	1.54256
	0.663198	1.94414
	0.806427	0.511399
	0.566935	0.252448
	0.446688	0.0224824
	0.821657	0.912142
	0.575129	0.313506
	0.223523	0.81568
	0.705556	0.0993295
	0.0160174	0.181181
	0.249491	0.336376
	0.611353	0.121304
	0.433062	0.11197
	0.657119	0.77506
	0.773828	1.05111
	1.15918	0.620099
	0.998153	0.850916
	0.848467	0.445885
	0.725167	0.381722
	0.404088	0.601232
	0.713652	0.224107
	1.18547	0.720226
	1.08645	0.516435
	0.150355	0.420164
	0.0392581	0.394967
	0.344185	0.364961
	1.53488	0.177443
	0.839954	0.341778
	0.135183	0.274446
	0.781177	0.301273
	0.796064	0.701489
	0.299972	0.235697
	0.950554	0.526102
	0.738101	0.0823501
	0.824529	0.452183
	0.750532	0.0874307
	0.121582	0.910734
	0.554369	0.259464
	0.573608	0.197855
	0.47288	0.0995374
	0.300006	0.308851
	0.628955	0.152275
	0.45389	0.179866
	0.0854175	0.0650691
	1.21202	0.133906
	0.290223	0.456999
	0.744036	1.1711
	0.388995	0.330828
	0.599438	0.199213
	0.861385	0.449001
	0.459798	0.710504
	0.798531	0.375608
	0.195687	0.281889
	0.521099	0.872273
	0.293959	0.606075
	0.0122204	0.454632
	0.671791	0.591817
	1.12534	0.339428
	1.69274	0.668289
	1.00281	0.300948
	0.737318	0.404346
	0.657035	0.211455
	0.0442373	0.383979
	1.66805	0.155232
	0.758545	0.533097
	0.347613	0.362118
	0.633797	0.217917
	0.843491	0.438314
	0.37062	0.81382
	0.906829	0.163417
	0.394341	0.714326
	0.856665	0.235406
	0.426116	0.223056
	1.00779	0.053246
	0.410467	0.310509
	0.537272	0.488175
	0.325173	0.977168
	0.83424	0.692087
	1.52703	0.265462
	0.328019	0.515293
	1.17719	0.494532
	0.383994	1.11738
	0.620289	0.130155
	0.417562	0.505352
	1.34084	0.594387
	0.599085	1.71188
	0.547053	0.311783
	1.01491	0.29509
	0.879618	2.16516
	0.280598	0.547374
	0.463575	0.142247
	0.656478	0.987378
	0.38054	0.583303
	0.858493	0.527469
	0.176492	0.586883
	1.16251	0.0477824
	0.306304	0.219887
	0.634943	0.157377
	0.901119	0.284327
	0.443089	0.211858
	0.33312	0.675079
	0.896916	0.146295
	0.567454	0.47413
	0.805139	0.642063
	0.167053	0.341682
	1.26711	0.644121
	0.287504	0.211588
	1.12391	0.395485
	0.71142	0.801466
	2.15016	0.308912
	1.29398	0.419112
	0.992286	0.582734
	0.344218	1.20977
	1.6978	0.28829
	0.534318	0.635829
	1.33905	0.799276
	0.434352	0.33765
	0.425679	0.665528
	0.64297	0.592016
	0.823184	0.290197
	0.0898263	0.599652
	0.0141568	0.518031
	0.410476	0.32508
	0.678627	0.633025
	0.707016	0.474836
	0.954702	0.554502
	0.467176	0.340233
	0.0399191	0.795211
	0.357203	0.244734
	0.496933	0.259635
	0.261728	1.19552
	0.0794936	0.264313
	0.539858	0.594999
	0.219063	0.650566
	0.559118	0.71112
	0.955002	1.37224
	0.333157	1.05279
	0.620438	0.696309
	0.564242	0.577791
	0.123217	0.364839
	1.64543	1.28725
	1.22991	0.0982098
	1.61341	1.42662
	0.776492	1.25232
	0.0407347	0.456933
	0.240577	0.0764524
	0.531567	0.417919
	0.864817	0.29139
	0.85718	1.30513
	0.293095	0.817948
	0.0563507	0.555213
	0.164973	0.704318
	0.983792	0.437839
	0.961119	0.494701
	0.107042	0.096576
	0.334779	0.543403
	0.717768	0.581405
	1.2828	1.95833
	0.383769	1.85884
	0.422903	0.887506
	0.811964	0.635196
	1.88624	0.440975
	0.0673091	0.116474
	0.878504	0.0936806
	0.110022	0.112594
	0.846491	0.989451
	0.323758	0.500425
	0.480839	0.15308
	0.0498601	0.338654
	0.835055	0.313665
	0.0829015	0.150591
	0.349924	0.393652
	0.800283	0.846821
	0.142646	0.356973
	1.73487	0.947367
	0.171973	0.206865
	0.293367	0.0988964
	0.132276	0.679148
	0.953718	0.327668
	0.49906	0.753568
	1.41561	0.265708
	0.61751	0.160658
	0.605291	0.21323
	0.857535	0.380653
	1.23144	0.140961
	1.41773	0.399362
	1.08158	0.114436
	1.37347	1.08278
	1.01856	0.347325
	0.403353	0.343673
	2.49502	0.504948
	0.443948	0.542322
	0.0266296	0.577543
	0.575683	0.257144
	1.68305	0.389796
	0.749835	0.14554
	0.0670147	0.485577
	1.04339	0.271571
	0.349975	0.165401
	0.855776	0.845417
	0.062358	1.18505
	1.05675	0.419102
	1.45328	0.592366
	0.272641	0.456342
	0.2413	0.0437187
	0.92136	0.448844
	0.484624	0.524796
	0.74097	0.874419
	0.426186	0.842136
	0.329392	0.527782
	1.0106	0.352699
	0.57732	0.578558
	1.40622	0.901447
	0.0627738	0.143721
	0.342562	0.614261
	2.27785	0.406427
	0.947379	0.367435
	0.254465	0.400177
	1.15574	0.80885
	0.177969	1.6617
	0.320164	0.892646
	0.99814	0.41764
	0.212235	0.0636534
	0.641905	0.300174
	0.729271	0.327969
	0.0913664	0.937699
	0.296791	0.143175
	0.170306	0.341432
	0.602736	0.321798
	0.865081	0.600145
	1.24657	0.145955
	0.408996	0.184127
	0.0709478	0.353038
	0.573711	0.0810573
	0.245065	0.299656
	0.153778	0.131354
	0.870332	0.334971
	0.217725	0.322641
	0.395938	0.27976
	1.21788	0.505636
	0.255653	0.334281
	0.104465	0.193892
	0.100478	0.47402
	0.602311	2.03734
	0.394791	0.724235
	0.0927631	0.381186
	0.237929	0.72345
	1.15124	0.374219
	0.387315	0.650649
	0.273973	0.500573
	0.796418	0.539544
	0.0771482	0.473129
	0.362335	0.0765507
	0.348125	0.723577
	0.114617	1.04746
	1.56849	0.365149
	0.295945	1.08936
	0.305178	0.352912
	0.023102	1.36148
	0.497047	0.271916
	0.373007	1.41209
	0.922904	0.72615
	0.751307	0.889059
	0.416321	0.25091
	0.162685	0.497773
	0.185864	0.449796
	0.481412	0.0467625
	0.723118	0.297296
	1.19706	0.514674
	0.813209	0.21047
	0.334515	0.340241
	0.560255	0.273017
	1.18482	0.397554
	0.103028	0.262014
	0.637884	0.646691
	0.458214	0.903362
	0.847	0.454572
	0.791056	0.712094
	0.787631	0.344184
	0.461474	0.424532
	0.851113	0.953371
	0.865884	0.434181
	0.359416	0.765482
	1.01309	0.334319
	1.13604	0.466595
	0.249298	0.343453
	1.1374	0.182437
	0.266817	0.234378
	0.541224	0.116342
	0.0848748	0.116462
	0.330975	0.379265
	0.281367	2.33749
	0.114232	0.0974909
	1.09441	0.440566
	0.0700483	0.198972
	0.641041	1.08135
	0.58834	0.407844
	0.184764	0.107353
	0.223693	0.837874
	0.758733	0.522031
	0.147001	0.473303
	0.0571315	0.453094
	0.401047	0.807321
	0.450777	0.315306
	0.371656	1.04216
	0.499034	0.537504
	0.058496	0.392376
	0.516347	0.443593
	0.408911	0.332787
	0.640462	0.461765
	0.633433	0.528607
	0.53111	1.05847
	0.400091	2.75733
	1.23749	0.627253
	0.611983	0.69096
	0.0699489	0.138305
	0.877565	0.0510858
	1.82323	0.469964
	0.396362	0.342213
	0.405598	0.422327
	0.0634127	0.288828
	0.4599	0.0136883
	0.509836	0.254486
	0.462348	0.479512
	0.0977644	0.367215
	0.148003	0.651982
	0.662763	0.715519
	0.719623	0.345391
	0.900263	0.60826
	0.51246	0.514544
	1.19713	0.324841
	0.335686	0.0566738
	1.54402	0.0867569
	0.459803	1.73564
	1.70841	0.321797
	0.651702	0.30362
	0.705283	0.350212
	0.589975	0.293399
	0.44764	2.00957
	0.104394	1.88544
	0.425578	0.534192
	0.222747	0.185316
	1.03886	0.401519
	0.533691	0.391608
	0.871429	0.424821
	0.80404	0.253944
	1.06912	0.109222
	1.03613	0.548732
	1.85664	0.338622
	1.6052	0.284327
	1.42206	0.444974
	0.0684749	0.0516516
	0.195744	1.22909
	0.761884	0.758432
	0.732404	0.46658
	0.34239	0.505675
	0.640267	0.867712
	1.15658	0.279858
	1.25207	0.561784
	0.438277	0.196822
	0.679843	0.93866
	1.00756	1.33564
	0.577856	0.497151
	0.150856	0.593717
	0.710263	0.927963
	1.38881	0.278152
	0.564808	0.604595
	0.719945	1.3093
	0.283353	0.436956
	1.25597	0.1868
	0.263226	0.229605
	1.0074	0.274502
	0.711664	0.369754
	0.328671	0.779327
	0.82355	0.680481
	0.508499	0.247631
	0.200045	0.703622
	0.220286	0.358727
	1.30985	0.314113
	0.658558	0.222452
	0.736412	0.0772296
	0.53458	0.0942751
	0.50827	0.0685225
	0.594471	0.163722
	0.247529	0.367738
	0.613141	0.279963
	0.486952	0.130473
	0.414388	0.135252
	0.673961	0.542578
	0.978225	2.8999
	1.14083	0.707014
	2.13894	0.196465
	1.30314	0.149664
	0.275964	0.728507
	1.34816	0.267175
	0.12632	0.579178
	0.533645	0.130721
	0.639694	0.171167
	0.730766	0.447268
	1.76878	1.78269
	0.459303	0.166365
	2.06074	0.185809
	0.571721	0.481043
	0.396308	0.194277
	1.21062	0.431967
	0.52123	0.956338
	0.228147	0.401665
	0.719454	0.41006
	3.15207	0.913426
	0.883356	0.0226708
	0.67516	0.348275
	0.614435	0.844346
	0.592816	0.467851
	0.771984	0.12828
	1.46561	0.569918
	0.593564	0.371857
	0.271367	0.019136
	0.2695	0.953107
	0.408677	0.815283
	0.273956	1.09499
	0.0352338	0.539061
	0.634119	0.260242
	0.567366	0.370141
	1.06636	0.322917
	0.701716	0.893915
	0.692104	0.258484
	0.495391	0.754145
	0.757729	0.313569
	0.391324	0.220938
	0.75286	0.233747
	0.908435	0.757253
	0.663852	0.0468639
	0.177754	0.4264
	0.706729	0.308725
	1.06972	0.801356
	0.373546	0.329875
	0.467767	1.29309
	0.59737	0.855431
	0.404129	2.07109
	0.0872868	0.126679
	0.586078	0.289013
	0.807827	0.902476
	1.24763	0.498441
	0.970899	0.328285
	0.273202	0.447831
	0.230072	0.155825
	0.782014	0.655262
	0.422313	2.85046
	1.09739	0.510606
	0.796406	0.545611
	0.464581	0.465895
	0.0229253	0.666209
	0.491075	0.78844
	0.35624	1.04385
	0.398687	0.288728
	0.167133	0.298074
	0.654354	0.701153
	0.312657	0.916484
	0.45689	0.316865
	0.350968	0.608628
	1.48338	1.05479
	0.23032	0.393001
	0.523286	0.260891
	1.41611	0.446716
	0.593769	0.849439
	0.296607	0.106466
	0.961336	0.593315
	0.908006	0.496875
	0.679553	0.95208
	1.41415	0.26013
	0.0189793	0.877098
	0.0554342	0.162608
	0.411079	0.449105
	0.411607	0.53741
	0.473484	0.929498
	0.881662	0.832089
	0.10079	1.06656
	0.493843	0.558958
	0.605994	0.140115
	0.58725	0.50986
	1.83816	0.519251
	0.135812	0.286329
	0.401078	0.0198574
	0.26575	0.494205
	0.285642	0.0578852
	0.970972	0.396538
	0.228221	0.354017
	0.213318	0.201377
	0.444611	0.730703
	0.427024	0.0206705
	0.997526	0.0168207
	0.728978	0.0554245
	0.0322847	0.14791
	1.28505	0.637315
	1.02311	0.156979
	0.50182	0.0846961
	0.543879	0.512587
	0.195841	0.613758
	0.73136	0.496979
	0.890949	0.12106
	0.57685	0.269976
	0.383291	0.240964
	0.855761	0.600156
	0.419861	0.311794
	0.596798	0.133166
	0.65696	0.427561
	0.739548	0.548484
	0.0398899	0.152731
	0.378401	0.123577
	0.559628	0.918589
	0.0573798	0.468264
	0.85306	0.116196
	0.539019	0.0603172
	0.344129	0.0690924
	0.483797	0.467618
	0.870396	0.53141
	1.52865	0.424396
	1.08555	0.518369
	0.825973	0.740504
	0.56561	0.537295
	0.586716	0.0812385
	0.83631	0.560693
	0.715796	0.815547
	0.661519	0.662302
	1.67747	0.0299715
	0.183407	0.0841129
	0.588091	0.411482
	0.597747	0.570365
	0.120919	0.424951
	0.82573	0.497415
	0.792018	0.500618
	0.493066	1.42374
	0.458596	0.585875
	0.62335	0.489958
	0.783376	0.166757
	0.648495	0.620731
	0.783224	0.632368
	1.52545	0.577462
	1.81648	0.123612
	1.0183	0.966181
	1.01555	0.379425
	2.11875	0.297754
	1.65394	0.057388
	1.54869	0.583682
	0.490068	0.413907
	1.08132	0.106619
	1.24092	0.980533
	0.91631	0.393687
	1.49139	0.416803
	1.9632	0.0307354
	1.74023	0.355994
	0.778721	0.18231
	0.253137	0.261199
	1.25055	0.846662
	0.650572	0.57178
	1.38757	0.955198
	0.625743	0.198455
	0.968122	0.314947
	0.871674	0.492902
	0.550612	0.455242
	1.22788	0.0798382
	0.44455	0.230189
	0.557246	0.770835
	0.114767	0.368144
	1.10541	0.0212782
	1.44731	0.0316657
	0.616039	0.437348
	0.654945	0.439556
	0.492304	0.26261
	1.55381	0.426165
	1.30815	0.0281631
	1.70451	0.249949
	0.591159	0.0368364
	0.0638684	0.183447
	0.51686	0.347402
	0.461147	0.0883748
	0.0223462	0.222415
	0.399472	0.0918979
	0.830785	0.341683
	0.247917	0.94188
	0.911483	0.532233
	0.389208	0.572154
	0.608814	0.611227
	0.337263	0.0493921
	0.877376	0.4673
	0.167072	0.101099
	0.697884	0.298331
	0.810764	0.377142
	0.168437	0.9599
	0.975443	0.342775
	0.873671	0.488707
	0.812515	0.453905
	0.269885	0.451461
	0.34805	0.26194
	0.724601	0.320751
	0.342959	0.0251213
	0.509398	0.0265206
	0.281071	0.262017
	0.0833787	0.748365
	0.276987	2.73399
	0.97967	0.880862
	0.491311	0.459189
	1.41858	0.0340552
	0.545461	0.737793
	0.865605	0.0573036
	1.30282	0.0506435
	0.904849	0.624955
	0.531287	0.0280274
	1.18541	1.10192
	0.732133	1.42642
	0.54221	0.0950912
	0.28399	0.953732
	1.0591	0.0428145
	0.600999	0.863728
	0.469676	0.190015
	1.5264	0.395695
	0.72708	0.386087
	0.669424	0.5564
	1.67564	0.347569
	0.87071	0.314298
	1.16605	0.361056
	0.404394	0.353885
	0.154021	0.945203
	0.128591	0.564295
	0.597078	0.141029
	0.508659	0.45853
	0.701975	0.553603
	0.584803	0.487658
	0.598618	1.48853
	0.487469	0.383149
	0.553416	0.923227
	0.502651	1.29987
	0.882138	0.473111
	0.44506	0.650269
	0.60186	0.571402
	0.317659	0.620674
	0.845424	0.763112
	0.832252	0.89355
	0.368996	0.829482
	0.580747	0.0852285
	1.30996	0.402688
	0.191204	1.07349
	0.966518	0.253339
	0.232482	0.481605
	1.62716	0.228511
	0.0238351	0.165266
	0.00958822	0.466573
	0.465959	0.824535
	0.496003	1.07802
	1.00194	0.393616
	0.323991	0.157249
	0.758198	0.39013
	0.956626	0.150318
	1.15605	0.489353
	0.969267	0.215849
	0.260562	0.61137
	0.358347	0.129303
	0.824869	0.678873
	0.559287	0.456466
	0.848252	0.364409
	0.891154	0.488234
	0.671274	0.440514
	0.961124	0.466051
	0.783101	0.777951
	1.1505	0.539623
	0.721182	0.983037
	0.256608	0.451439
	0.0784942	0.0644173
	0.108804	0.128472
	0.637743	0.176274
	0.890599	0.41386
	0.0295101	0.150242
	0.257862	0.266055
	0.62015	0.548919
	0.665462	0.456966
	0.689464	0.849376
	0.9879	0.3282
	1.83115	0.330533
	0.451923	0.411467
	0.581436	0.439818
	0.813957	0.53865
	0.0453115	0.673539
	0.559758	0.696217
	1.26295	0.310702
	0.790057	0.68373
	0.400648	0.258219
	1.00437	0.634469
	0.156638	0.402031
	0.578937	0.354078
	0.714504	0.837609
	0.408506	0.990911
	0.722299	0.115829
	0.352454	0.172315
	0.755492	0.0251013
	0.804054	0.115511
	0.479772	0.157122
	0.0747428	0.535755
	0.37194	1.35002
	0.567203	0.0682516
	0.727093	0.400943
	1.74864	0.519166
	0.191416	0.591379
	0.524393	0.269346
	1.78892	1.14467
	0.550476	0.720848
	0.358596	0.428853
	1.64854	0.225593
	0.618193	0.571133
	1.07664	0.850877
	1.49067	1.30752
	1.69922	0.344917
	1.33588	0.466893
	0.986762	0.816294
	0.224623	0.619801
	1.14633	0.0709315
	0.209085	0.539126
	0.267629	0.122774
	0.621843	0.577133
	0.626798	0.934276
	0.611666	0.17023
	0.781315	1.03448
	0.312368	0.555362
	1.19103	0.479206
	0.568133	0.605805
	0.372518	0.540794
	1.15662	0.821152
	0.445795	0.563089
	0.813442	0.551648
	0.95453	0.323207
	0.236234	0.308325
	1.33096	0.478252
	0.884378	0.103785
	0.626098	0.558858
	0.664588	0.113876
	0.388033	0.257731
	0.657061	0.820036
	0.560612	0.343004
	0.795405	0.202994
	0.344009	0.305157
	0.846759	0.097278
	0.496877	0.26858
	0.358974	0.444923
	0.420006	0.751577
	0.280884	0.174386
	1.24372	0.961957
	0.342759	0.065834
	0.363857	0.0561766
	0.72125	0.742187
	0.158247	0.452951
	0.887993	0.169203
	2.56095	0.12672
	1.06065	2.97333
	0.972	0.36591
	1.45473	0.400798
	0.405264	0.330787
	0.0948531	0.643933
	0.430946	0.629132
	0.089068	0.0697298
	0.104044	0.357592
	1.13549	0.884213
	0.62064	0.317175
	1.59365	0.153235
	0.4086	0.0531005
	2.12377	0.216077
	1.01966	0.175048
	2.03668	0.982034
	0.483209	0.381581
	0.616997	0.148219
	1.12563	0.89753
	1.32499	0.393152
	0.283495	0.34787
	0.835352	0.666672
	0.0276096	0.812727
	0.624842	0.0561782
	0.36372	0.0672876
	0.791881	0.687519
	0.272374	0.58093
	0.532727	0.396804
	0.616077	1.11264
	0.451487	0.54595
	0.605697	0.204582
	0.942009	0.252538
	0.714507	0.697623
	1.55962	0.483895
	1.33932	0.272172
	1.26789	0.434595
	0.416688	0.754913
	0.286362	0.134931
	0.46135	0.145783
	0.433507	0.686825
	0.208642	2.37495
	0.385554	1.15884
	1.14774	0.416185
	1.0554	0.533736
	0.628684	0.690198
	0.378996	0.36481
	0.791372	0.872903
	0.797218	0.287347
	0.826827	0.849684
	1.18575	0.291812
	0.587369	0.287635
	0.926878	0.0697549
	0.884967	0.169488
	1.23664	0.0671012
	1.18122	1.55741
	0.493799	0.502147
	0.0561213	0.330091
	0.378406	0.278184
	0.567806	0.754719
	0.489794	0.247641
	0.390963	0.305372
	0.24315	0.53547
	0.450995	0.348696
	1.05463	0.312885
	0.319033	1.59458
	0.930824	1.43562
	1.53157	1.50483
	0.163445	0.310038
	0.463847	0.482113
	1.32794	0.437734
	0.486558	0.317462
	0.0835502	0.345019
	1.11346	0.391737
	0.860837	0.479203
	0.549221	0.511305
	0.581965	0.443527
	2.03993	0.343891
	0.376531	0.251554
	1.38568	0.553754
	0.475931	0.015722
	0.314456	0.366866
	1.68368	0.213902
	0.734845	0.398683
	0.512814	1.44299
	1.45388	0.641684
	0.668615	0.680484
	0.600221	0.26637
	1.16571	0.648173
	1.27874	0.275215
	0.99989	0.462323
	1.70803	0.221101
	2.02617	0.0620442
	1.02703	0.665042
	1.83955	0.6063
	0.412154	0.796159
	0.0421719	0.55578
	2.12815	0.883107
	1.44388	0.488157
	1.01153	0.86744
	0.572866	0.988583
	0.50477	0.560737
	0.993174	0.281118
	1.05902	0.709764
	0.576104	1.11612
	1.15723	0.373041
	0.0636687	0.552121
	0.184225	0.445843
	0.576338	0.607061
	0.693005	1.72331
	0.73804	0.25303
	1.52348	0.493317
	0.635636	0.221807
	0.953841	0.131151
	0.735186	0.368475
	0.646534	0.0893481
	1.08015	0.658467
	0.420483	0.34563
	1.0679	0.234695
	0.383518	0.501515
	0.844078	0.410284
	0.784116	0.493613
	0.376164	0.139877
	0.500265	0.294644
	0.688799	1.43888
	0.95386	0.129434
	1.53582	0.37968
	0.811241	0.830626
	0.966333	0.427559
	0.379703	1.27496
	1.31487	0.369068
	1.02138	0.0726984
	0.752085	0.0173041
	1.53226	0.486748
	0.112399	0.192381
	0.09775	0.250749
	0.282557	0.779985
	0.112248	0.229216
	0.779499	0.412431
	1.34859	0.324685
	0.0156959	0.0612239
	1.17723	0.184996
	1.00529	0.410958
	0.363348	0.496442
	0.649895	0.170975
	0.332217	0.410356
	0.01133	0.8279
	0.853881	0.0930857
	0.195027	0.0713457
	0.553562	0.106062
	1.41217	0.744513
	1.15097	0.727755
	0.614836	0.777926
	0.848438	0.386391
	0.593375	0.297283
	0.462204	0.357599
	0.801132	0.109772
	0.462265	0.0242995
	1.45464	0.365495
	1.85458	0.37132
	1.23287	0.618451
	1.05921	0.348893
	0.343206	0.718553
	0.521542	0.332518
	0.748684	1.00256
	0.64877	0.476851
	1.30212	1.30569
	0.593269	0.316654
	0.226169	0.181003
	0.329447	1.68638
	0.845693	1.60805
	0.579716	0.459033
	0.562879	0.301723
	1.63874	0.732996
	1.90446	0.0905226
	0.592372	0.949901
	0.180894	0.515482
	0.454416	1.71493
	1.19971	0.25078
	0.249853	0.55934
	0.685636	0.613746
	0.53415	0.252242
	1.05987	0.31156
	0.927142	1.86984
	0.601942	0.659394
	0.949514	0.655556
	0.887928	0.987153
	0.260043	0.570564
	0.0412867	0.801361
	0.508384	0.451686
	0.581544	0.0895273
	0.542015	0.640917
	0.888427	0.311144
	0.386851	0.0309304
	0.57279	0.192031
	0.737511	1.00299
	0.774033	0.576142
	0.322143	0.990746
	0.513022	0.348545
	0.550739	0.559693
	1.14061	0.0618404
	0.649793	0.371522
	0.27012	0.450251
	0.7573	0.815948
	0.343824	0.191025
	0.838139	0.264313
	0.496237	0.0602445
	0.446488	0.303326
	0.856863	0.0634655
	0.457918	0.188642
	0.824151	0.0456387
	0.381628	0.316945
	0.226971	0.0707139
	1.18837	0.054594
	0.536968	0.453063
	0.465048	0.285189
	0.234168	0.130889
	0.3971	0.380001
	0.404306	0.815796
	0.966198	1.23898
	0.512099	0.392554
	0.0278789	0.553684
	0.599496	1.17737
	0.458202	0.327748
	1.0509	0.456132
	0.908561	0.523194
	0.81834	0.587924
	0.510438	0.0649487
	0.367307	1.79658
	0.603718	0.902402
	0.785782	0.532558
	0.315756	0.149197
	0.623036	0.333841
	0.428242	0.701005
	0.215802	0.977354
	0.813059	0.839067
	0.339631	0.546845
	0.165994	0.192968
	0.530766	0.476717
	0.309682	0.231244
	0.0273925	0.414001
	0.115074	0.248119
	2.71061	1.07322
	0.494285	0.0697062
	1.8382	0.504578
	0.0978314	2.62105
	0.383521	0.708973
	1.10532	0.590484
	3.12492	1.07532
	1.5202	0.255152
	0.516935	0.197943
	1.50595	0.345789
	1.27878	0.413302
	0.830573	0.208746
	0.136276	0.220143
	0.676344	0.363893
	1.03618	0.120899
	0.691856	0.219812
	0.0905856	0.0650824
	0.395124	0.11293
	1.76972	0.368605
	0.226139	0.446079
	0.130874	0.0395274
	0.355116	0.0414705
	0.561429	0.156801
	0.763076	0.208461
	1.45979	0.0879708
	0.597699	0.602395
	0.470827	0.524019
	0.805076	0.141223
	0.442033	0.230347
	0.767533	0.20164
	0.725533	0.151512
	0.543022	0.185697
	0.489093	0.215486
	1.23819	0.861589
	0.845924	0.940412
	2.27546	0.731764
	1.70447	0.334445
	2.37148	1.02892
	0.557818	0.291433
	0.81593	0.50677
	0.18359	0.947025
	1.45504	0.130729
	1.02557	0.382295
	0.37135	0.193331
	0.912714	0.457436
	0.151225	0.573977
	0.884322	0.360455
	0.938415	0.242505
	0.122814	0.636599
	0.0349773	0.195346
	0.241704	0.375953
	0.517816	0.294062
	0.197223	0.351614
	0.628561	0.425025
	0.346032	0.253658
	0.345885	0.167256
	0.210237	0.226885
	0.0437852	0.427876
	0.717843	0.624385
	0.902957	0.201803
	0.42088	0.0894177
	0.138737	0.0778148
	0.218848	0.163389
	0.909222	0.284581
	0.242173	0.188554
	0.251033	0.112535
	0.207006	0.119747
	0.441574	0.224918
	0.65545	0.461505
	0.0884419	0.706528
	0.723451	0.242222
	0.274041	0.610717
	0.0119081	0.967639
	0.34833	2.18147
	0.583995	1.07612
	0.377367	0.441869
	0.582105	0.847294
	1.03276	0.705913
	0.66965	0.322664
	1.38742	0.135508
	0.326228	0.579964
	0.596027	0.367765
	0.577352	1.12454
	0.246484	1.50202
	0.312508	1.3356
	1.15513	0.178255
	0.37114	1.12932
	0.791544	0.634619
	0.563372	0.461923
	0.132794	0.0213806
	0.139944	0.0148081
	0.602711	0.313964
	0.722192	1.25921
	1.98764	0.122771
	0.71105	0.0679081
	0.0411607	2.30786
	0.759927	0.200556
	0.152605	0.0880384
	0.342394	0.424759
	0.100745	0.51359
	0.216975	0.844828
	0.798045	0.0834022
	1.09225	0.211265
	0.557577	0.146424
	0.477722	0.554585
	1.17354	0.410588
	0.186763	0.373312
	0.0691666	0.848603
	0.757112	0.273374
	0.157416	0.284605
	0.106955	0.38545
	0.0140401	0.347994
	1.78516	0.373509
	0.0394255	1.03968
	1.28535	0.431033
	0.618012	1.00231
	0.387852	0.417603
	0.696274	0.427695
	0.439266	0.957535
	0.418273	0.651956
	1.09614	0.37353
	0.678265	0.272894
	0.666621	0.846116
	0.0644552	0.367894
	0.0195	0.343911
	0.705339	0.273298
	0.158251	0.911795
	0.0643087	0.0776202
	0.728377	0.403736
	0.816133	0.806211
	1.0195	0.136229
	0.993649	0.918919
	0.859084	0.0515052
	0.0487281	0.509068
	0.128531	0.0672671
	0.360831	0.0477947
	0.36329	0.526452
	0.218811	0.23109
	1.39968	0.0846879
	0.508613	0.202276
	0.0225475	0.463991
	0.671329	0.307294
	0.920436	0.628022
	1.00966	0.828572
	0.645139	0.926448
	0.641261	0.261642
	0.317064	0.0907965
	2.36191	0.229587
	0.574023	0.160148
	0.584449	0.0842691
	0.294688	0.182197
	0.224481	0.432951
	0.484702	0.494648
	0.758458	0.164818
	1.46974	0.162315
	2.19787	1.74173
	0.909126	0.41339
	0.852091	0.467023
	0.839718	0.700199
	0.785172	0.526365
	0.0473554	0.407468
	0.490644	0.40066
	0.680335	0.754726
	1.39412	0.227429
	0.483632	0.365577
	0.371073	0.0915763
	0.584871	1.04792
	0.0353756	0.879729
	0.139404	0.850149
	0.467074	0.144719
	0.464688	0.208219
	1.00794	0.412079
	0.361788	0.348207
	2.68688	0.0934205
	0.338419	0.0687073
	0.599315	0.561955
	0.04002	1.1641
	1.76623	1.26081
	0.533238	0.739411
	0.533151	0.441146
	0.465989	0.154741
	0.413602	0.46805
	1.28287	0.425908
	0.30447	0.0243466
	0.463364	0.440098
	0.254631	0.218131
	0.0917053	0.0737889
	0.939684	0.284025
	0.430143	0.255657
	0.365708	0.480655
	0.902913	0.114701
	0.567299	0.277973
	0.548886	0.195537
	1.297	0.340505
	0.960607	0.289384
	1.13669	0.529679
	0.436514	0.0912026
	0.843925	0.369105
	0.843813	1.42085
	0.827985	0.91759
	0.740353	0.674727
	0.69711	0.466148
	1.11246	0.771603
	0.975554	0.379395
	0.828887	1.48592
	0.303793	0.5839
	2.06426	0.617704
	0.697427	0.661045
	0.333233	0.561391
	0.658924	0.62
	0.385519	0.515416
	0.487175	0.367714
	0.332951	1.00789
	0.84987	0.470094
	0.859515	0.455468
	0.455813	0.0821038
	0.446497	0.329454
	0.900303	0.919878
	0.259889	0.530776
	1.88556	0.0290493
	1.01053	0.633783
	0.326187	1.18371
	1.72511	0.704717
	0.123753	0.121939
	0.468454	0.471408
	0.84745	0.257391
	0.960744	0.610922
	0.345306	0.664326
	0.197559	0.985519
	0.50774	0.734836
	0.144616	0.406711
	1.27284	2.59551
	0.552809	0.966183
	0.746307	0.0566866
	0.772172	0.0357745
	0.239127	0.103537
	0.775032	0.402974
	0.390789	0.979726
	0.457767	0.503489
	0.471056	1.47011
	0.820356	0.656962
	0.111054	0.625037
	0.0526694	1.00616
	0.162744	0.850207
	1.21922	0.86579
	0.311406	0.159032
	0.0823101	0.0211697
	0.824537	0.17796
	0.440435	0.266526
	1.20284	0.30586
	0.615321	0.0744269
	0.0926131	0.162152
	0.504729	0.380438
	0.492081	0.511066
	0.656413	0.949069
	0.547226	1.2977
	0.129359	0.885411
	0.504836	0.298557
	0.358722	1.31135
	0.232139	1.56326
	0.119632	0.458385
	0.516448	1.09329
	0.625609	0.973857
	2.73523	0.16381
	1.20094	0.130657
	0.402747	0.627793
	0.330323	0.0678666
	0.2522	0.376444
	0.641175	0.354317
	0.21677	0.502224
	0.343337	0.413819
	0.686667	0.667328
	0.400449	0.685845
	0.497637	0.245284
	0.435698	0.551477
	0.71877	0.747818
	0.541685	0.272666
	0.0154342	0.446434
	0.397673	0.418661
	0.772624	0.974971
	0.819353	0.463786
	0.695106	0.206372
	0.454168	0.181396
	0.0789417	0.585153
	1.13216	1.11359
	0.0812477	0.482474
	0.964256	0.288402
	0.894372	0.421658
	0.0208394	0.302196
	0.185139	0.243609
	0.020543	0.236233
	0.0988027	0.0845389
	0.404336	0.491686
	0.740803	0.132353
	0.11987	0.612282
	0.604106	0.313318
	1.04399	1.24357
	0.561077	1.1013
	0.433001	0.0509466
	0.0577162	0.0611226
	0.614391	0.113604
	1.66234	0.530259
	0.0418749	0.0469658
	0.821123	0.587254
	0.299084	0.183221
	0.200476	0.451649
	0.0333056	0.216187
	0.132741	0.0716314
	0.359577	0.51644
	0.6841	0.299661
	1.51896	0.829408
	0.721416	0.622196
	0.638253	0.571139
	0.937539	0.42927
	1.12012	0.661401
	0.796113	0.485576
	0.735155	0.322597
	0.700495	0.348606
	0.404093	0.753668
	0.61683	0.801462
	0.650268	0.443455
	0.711909	0.248842
	0.351223	0.332379
	0.90347	0.697973
	0.202658	0.45025
	0.134935	0.445798
	0.610844	0.416157
	0.606875	0.978353
	0.463215	0.493529
	0.134126	0.286247
	0.0554132	0.995822
	0.850288	0.181525
	0.51076	0.84995
	0.256038	0.858104
	0.0717251	0.518753
	0.622361	0.288746
	0.558393	0.911978
	0.90583	0.593414
	0.593114	0.462532
	0.631171	0.453126
	0.364084	0.642934
	0.206341	0.387955
	0.258457	0.416014
	0.232682	0.619206
	0.156615	1.3281
	1.29279	0.307973
	0.288629	0.499602
	1.15479	0.548993
	0.401045	0.548202
	0.497434	0.524893
	0.952054	0.78975
	1.31217	0.570405
	0.55572	1.06524
	0.780216	0.569085
	1.06876	0.357739
	0.585392	0.224797
	0.688856	0.660338
	1.24848	0.177017
	2.29392	0.652668
	0.0975647	0.934884
	1.12764	1.43469
	0.296193	0.420294
	0.681324	0.0553062
	1.84034	0.39453
	0.333925	0.562444
	0.0605655	0.700988
	0.544205	0.373935
	0.260073	0.182788
	0.583815	0.0993782
	0.59881	0.996572
	0.29054	0.308852
	0.272885	0.175888
	0.596669	0.816314
	0.69912	1.01921
	0.755422	0.610583
	1.56302	0.708227
	0.741698	0.423912
	1.11812	0.628463
	0.533582	0.53115
	0.778026	0.176523
	1.11721	0.709365
	0.392315	1.06459
	1.04924	0.828462
	0.30025	0.453103
	0.395534	0.321975
	0.794369	0.346611
	0.149646	0.225724
	0.980077	0.950569
	2.05822	1.15842
	0.501018	0.754951
	0.258557	0.540795
	1.38895	0.942563
	0.286692	0.462896
	0.120375	0.459168
	0.422478	0.587148
	0.409169	0.365731
	0.481671	0.477868
	0.676812	0.674755
	1.07385	0.623137
	0.898001	0.399119
	1.2992	0.950541
	0.115969	0.531671
	0.0587233	0.315039
	0.688992	0.58857
	0.333802	0.622279
	0.40746	0.330114
	0.431611	0.390164
	0.0827177	0.672415
	0.532993	0.323837
	0.571635	0.459628
	0.541968	0.290267
	0.0832553	0.292916
	0.837957	1.22247
	0.606951	0.30268
	0.437665	0.284034
	0.911567	0.426959
	0.569048	0.40647
	0.541903	0.975092
	0.436877	0.371983
	0.111378	0.332184
	0.239134	0.194916
	0.538527	0.551888
	0.858601	0.139208
	0.953889	0.572788
	0.294268	0.283547
	1.09828	1.2249
	0.522387	0.49003
	0.613269	1.05898
	0.330423	1.14405
	1.34807	1.05034
	0.754267	0.559022
	1.35883	0.330535
	0.604778	0.488355
	0.432893	0.225081
	0.719331	0.874705
	1.23663	0.878047
	0.539005	0.553693
	0.11586	0.548416
	0.98534	0.728244
	0.374614	0.408207
	0.228601	0.695578
	1.19362	0.166452
	0.893652	1.19309
	0.36708	0.274811
	0.430384	0.329061
	1.70486	0.272984
	0.327735	0.552866
	0.139427	1.12728
	0.0982518	0.459962
	0.293809	0.438729
	0.650192	0.70248
	0.487334	0.849729
	0.0258237	0.574338
	0.297625	0.275529
	0.876001	1.13424
	0.764807	0.306886
	0.326521	0.267849
	0.524398	0.299548
	0.14874	0.550041
	0.096962	0.824005
	0.571049	0.146945
	0.448938	0.386978
	0.178118	0.322058
	0.474454	0.511758
	0.289463	0.281741
	0.92505	0.291462
	0.032895	0.125679
	0.565369	0.562172
	0.679755	0.934013
	0.319819	2.40099
	0.91788	0.426029
	0.0825999	0.293214
	0.265976	1.0907
	0.719875	0.820803
	1.2273	0.386203
	0.785191	0.592173
	0.966826	0.470082
	0.486127	0.21592
	1.07987	0.455304
	0.355246	0.536144
	1.26973	1.18618
	0.057602	0.215738
	0.0826711	0.557839
	0.128323	0.355942
	0.0936919	0.798228
	0.297644	0.24189
	0.0842839	0.492875
	0.734855	0.725296
	0.217757	0.612592
	1.19033	0.357452
	0.419917	0.445488
	0.105533	0.724073
	1.45145	0.591959
	0.198631	0.243376
	1.07967	0.366003
	0.272225	0.774831
	0.959442	0.649315
	1.18779	1.32765
	0.610401	0.936217
	0.442789	0.868031
	0.44774	0.592418
	0.194839	0.428627
	1.03233	0.444451
	0.0198052	0.520794
	0.765301	0.643847
	0.246146	0.522507
	0.239546	1.64335
[truncated: 27,238 more rows]

## Sheet: Fig 7L
	Frequency distribution (%) of mito volume um3
	Bin Center	LacZ	RRBP1 OE
	0	11.0606	15.0231
	0.5	42.0007	46.1912
	1	26.3714	19.8734
	1.5	11.3409	8.07252
	2	5.09935	3.93364
	2.5	2.05927	2.41149
	3	0.912874	1.39901
	3.5	0.501019	0.844878
	4	0.246264	0.588336
	4.5	0.118886	0.355738
	5	0.0976562	0.311271
	5.5	0.0891644	0.198392
	6	0.0339674	0.150505
	6.5	0.0382133	0.0991962
	7	0	0.112878
	7.5	0.0127378	0.0752523
	8	0.0127378	0.0478878
	8.5	0	0.0410467
	9	0	0.0410467
	9.5	0	0.0205233
	10	0	0.0444672
	10.5	0	0.0171028
	11	0	0.0239439
	11.5	0.00424592	0.0239439
	12	0	0.0239439
	12.5	0	0.0102617
	13	0	0.00684112
	13.5	0	0.00342056
	14	0	0.00342056
	14.5	0	0.00342056
	15	0	0.00684112
	15.5	0	0.00342056
	16	0	0
	16.5	0	0
	17	0	0
	17.5	0	0.00684112
	18	0	0.00342056
	18.5	0	0.00342056
	19	0	0
	19.5	0	0
	20	0	0
	20.5	0	0.00342056
	21	0	0
	21.5	0	0.00684112
	22	0	0
	22.5	0	0
	23	0	0.00342056
	23.5	0	0
	24	0	0.00342056
	24.5	0	0
	25	0	0
	25.5	0	0
	26	0	0.00342056
	26.5	0	0
	27	0	0
	27.5	0	0
	28	0	0
	28.5	0	0
	29	0	0
	29.5	0	0
	30	0	0
	30.5	0	0.00342056
