# Supplementary material for: Spatial mapping of hepatic ER and mitochondria architecture reveals zonated remodeling in fasting and obesity
Source: Nat Commun. 2024 May 10;15:3982. doi: 10.1038/s41467-024-48272-7 (PMC11087507; doi:10.1038/s41467-024-48272-7)
Supplement: Supplementary file 14 — Source Data [file 41467_2024_48272_MOESM14_ESM.zip › Source Data/Fig6.xlsx]

## Sheet: Fig 6C
	Mitochondria perimeter covered by ER at 25-80nm
	Wt Fasted	RRBP1KO Fasted			Wt	RRBP1 KO
	26.06	0		Mean	27.42	3
	31.13	0		Std. Deviation	24.25	7.391
	8.483	0		Std. Error of Mean	1.681	0.4191
	27.93	0
	23.47	0
	23.08	0		Unpaired t test	Wt vs KO
	23.05	0		P value	<0.0001
	13.96	0		P value summary	****
	10.13	12.18
	18.72	0
	0	0
	23.17	0
	40.41	0
	0	0
	42.66	0
	0	0
	84.56	9.913
	25.37	0
	18.44	0
	0	0
	5.422	0
	38.45	0
	37.96	0
	0	24.57
	17.68	0
	71.55	0
	0	16.09
	30.51	0
	0	0
	45.03	0
	75.38	0
	34.52	0
	0	0
	27.65	0
	0	0
	17.91	0
	24.97	10.84
	27.78	7.758
	44.65	0
	50.02	0
	98.26	0
	0	0
	19.05	0
	52.97	0
	0	8.015
	45.99	0
	8.313	0
	0	0
	55.75	30.67
	0	0
	0	0
	0	0
	9.5	0
	77.31	0
	21.51	0
	53.11	0
	0	0
	0	0
	28.83	0
	15.84	0
	0	0
	22.95	0
	25.48	0
	24.54	0
	53.83	0
	0	7.793
	0	8.24
	23.79	0
	0	0
	31.89	0
	24.2	4.39
	0	0
	19.44	0
	34.33	0
	26.46	0
	43.83	0
	53.41	0
	0	0
	0	0
	49.4	0
	19.31	0
	5.573	0
	0	5.093
	0	0
	0	0
	13.16	5.28
	28.51	0
	46.94	0
	0	0
	68.36	0
	69.02	0
	9.567	0
	42.86	0
	0	0
	38.78	0
	39.51	0
	0	0
	31.81	0
	19.88	0
	11.81	0
	99.51	0
	0	0
	0	0
	29.01	0
	0	0
	39.13	0
	25.96	0
	47.32	0
	8.818	0
	20.25	0
	70.62	0
	85.3	0
	67.97	0
	67.91	0
	20.21	0
	43.01	12.65
	29.75	10.35
	33.45	8.024
	51.64	0
	21.63	0
	0	0
	44.11	0
	57.73	0
	29.69	0
	0	16.7
	19.83	0
	47.66	0
	0	0
	0	0
	73.03	0
	43.03	0
	49.4	0
	28.15	0
	25.92	0
	21.22	0
	27.3	0
	0	0
	71.94	0
	32.78	0
	17.56	0
	43.04	0
	72.72	0
	35.39	0
	37.26	0
	37.79	0
	0	0
	84.27	0
	0	0
	44.1	0
	0	0
	21.37	0
	20.05	0
	38.77	0
	14.44	0
	12.79	0
	39.95	0
	17.48	0
	28.31	0
	20.83	0
	58.28	0
	59.73	17.99
	36.92	0
	0	0
	33.48	0
	30.99	0
	15.47	0
	34.21	0
	39.94	0
	33.6	0
	59.8	0
	81.96	12.08
	34.63	6.601
	0	0
	0	0
	30.65	0
	31.99	0
	21.03	29.09
	0	0
	0	0
	83.93	0
	0	0
	24.35	10.07
	0	0
	0	0
	59.04	0
	37.17	11.85
	39.52	0
	0	0
	0	7.903
	61.77	0
	40.62	6.136
	49.71	0
	72.59	8.161
	0	0
	0	0
	76.93	0
	26.91	0
	41.43	0
	38.73	0
	38.92	0
	0	8.63
	35.82	0
	48.5	8.215
	0	0
	0	23.04
	0	0
	49.3	0
	0	0
		9.942
		0
		0
		23.03
		17.64
		0
		0
		11.39
		16.25
		0
		0
		0
		12.85
		0
		0
		0
		4.089
		18.88
		40.45
		0
		0
		0
		37.55
		0
		19.94
		0
		4.566
		16.43
		31.15
		0
		0
		0
		0
		0
		8.563
		0
		0
		0
		0
		0
		0
		0
		0
		6.166
		11.52
		0
		0
		27.64
		0
		24.8
		18.17
		21.92
		12.58
		20.31
		12.63
		0
		0
		26.7
		0
		17.37
		0
		0
		0
		0
		0
		0
		0
		0
		0
		0
		0
		0
		0
		0
		0
		0
		0
		4.832
		51.2
		0
		0
		0
		8.45
		0
		19.96
		0
		0
		0
		4.842
		0
		0
		0
		0
		0
		0
		15.41
		0
		0
		0
		7.419
		0
		0
		0

## Sheet: Fig 6D
	Mitochondria area um2
	Wt Fasted	RRBP1 KO Fasted
	11.8834	20.7708			Wt	RRBP1 KO
	14.7013	5.42448		Mean	12.7	13.73
	0.198094	15.3534		Std. Deviation	6.874	8.258
	9.82681	12.9317		Std. Error of Mean	0.4922	0.4713
	36.3155	7.60771
	15.4768	5.66813
	17.5861	24.4379		Unpaired t test	Wt vs KO
	10.7484	43.9772		P value	0.1493
	12.9734	47.1903		P value summary	ns
	12.5668	13.1582
	9.38538	11.4219
	18.6111	10.5336
	14.7556	9.67978
	8.8706	10.233
	18.521	37.4898
	7.08484	9.89597
	10.2792	7.83553
	19.2901	13.8727
	9.08356	15.8898
	9.72631	20.2977
	16.7656	19.9302
	15.3301	8.18777
	17.4436	2.86638
	3.34465	9.70369
	18.1684	2.66732
	20.4295	23.4316
	18.2579	6.74295
	29.379	26.8736
	9.34628	6.04235
	8.24303	20.5552
	7.18793	31.1835
	6.5009	22.7611
	14.2821	12.698
	20.625	9.6494
	12.4418	8.04041
	13.3298	8.29377
	27.7011	24.0951
	4.30507	14.9941
	10.7365	19.1414
	19.8627	11.2513
	4.17936	10.1681
	25.5628	18.5711
	16.9126	12.3125
	8.50576	10.9207
	24.1529	18.0792
	18.3888	12.9349
	7.95122	11.1049
	7.66814	8.01812
	7.83812	20.805
	18.5449	6.26209
	6.39717	6.2957
	13.6239	15.5408
	4.9643	12.0886
	14.0349	38.1071
	6.00389	26.2188
	24.5116	12.0853
	20.5837	8.88514
	35.8023	10.9362
	11.5379	9.82649
	9.15627	7.90404
	12.9769	12.8134
	14.6386	9.20506
	20.3791	11.874
	6.96883	21.294
	9.82358	13.6016
	6.99921	35.3269
	22.3726	13.664
	6.80305	10.8053
	11.8908	7.32818
	9.95478	12.9669
	27.4006	33.1676
	11.6345	9.84685
	23.5761	10.3232
	10.7827	13.8843
	16.7902	5.72372
	9.22801	15.2277
	7.00696	19.4184
	4.01617	13.2991
	6.28568	9.87076
	4.868	3.20893
	13.3502	6.52579
	12.1309	6.25466
	13.1408	7.60221
	17.408	9.72049
	31.6478	7.24319
	11.8388	18.4159
	14.4654	6.93296
	7.91632	9.59705
	5.89951	5.50236
	7.00632	13.3705
	12.2938	12.4098
	15.6433	5.56537
	4.95332	5.40896
	4.71967	7.51076
	5.0661	8.03427
	9.62129	6.94007
	7.77155	5.4597
	12.3578	8.51222
	37.3961	5.48232
	13.6158	11.3511
	17.7428	6.90097
	7.60997	8.89322
	26.6318	18.647
	22.161	12.3616
	7.01763	0.226855
	9.68915	0.236872
	14.4059	9.40962
	7.94023	4.97432
	14.4221	6.92553
	14.1771	22.9059
	7.58089	3.43093
	28.573	5.20473
	16.4896	9.13171
	0.90451	9.16111
	10.7135	10.339
	2.92617	7.81194
	12.7601	9.1847
	15.7044	13.1495
	8.93167	4.76007
	5.58767	8.43854
	26.3649	16.732
	13.7412	7.51529
	18.932	7.08711
	12.6932	4.63921
	7.77478	5.0131
	12.7905	6.51997
	15.2493	6.00615
	7.10036	9.93151
	9.55019	4.27243
	10.6563	15.228
	13.7835	9.83392
	30.1694	10.552
	11.0015	5.95865
	8.57814	13.938
	10.8486	21.0991
	1.71498	9.26097
	13.3867	8.43111
	3.83649	6.81598
	12.4657	5.39571
	12.9795	12.4457
	9.02022	11.9583
	12.6024	9.42869
	15.0962	7.78738
	9.47102	5.37148
	3.95186	6.26403
	12.7982	5.12168
	6.50252	8.95979
	12.6328	8.18099
	14.2469	17.7616
	13.9661	14.351
	9.40639	6.10278
	10.4728	14.3481
	7.26743	14.7656
	15.7402	14.445
	19.9005	7.33981
	10.214	9.70369
	20.1406	10.0239
	23.2229	14.203
	6.64632	6.45372
	15.0399	11.2319
	12.3545	17.5948
	10.415	10.8758
	6.55196	5.56892
	6.53807	5.20182
	9.93442	13.1421
	9.35339	14.774
	6.73067	7.06481
	5.51819	6.81469
	15.3715	7.50236
	11.8814	11.8973
	5.25579	7.98709
	7.86332	13.9716
	10.0479	15.4979
	20.2986	7.90243
	10.2805	22.9611
	12.0553	12.468
	3.95057	12.9149
	28.5084	27.2164
	17.6507	21.9031
	18.0857	12.1878
	13.3056	17.0862
	8.27276	15.8239
	4.22945	20.4967
	4.20747	6.26888
	13.8055	18.4279
	9.11684	8.48313
	9.68882	16.7821
	7.53306	10.1929
	8.35096	13.7405
	9.9173	20.0198
	8.63954	13.1379
	24.5058	11.926
	10.9682	6.03201
	5.60673	8.60076
	5.46164	5.51334
		12.8829
		8.46439
		11.1821
		17.6749
		10.997
		18.7381
		6.74101
		20.1623
		22.594
		16.6877
		18.4928
		18.5937
		7.72469
		21.4539
		11.5279
		9.35468
		4.03685
		8.39847
		39.1253
		27.9526
		18.6363
		18.2847
		10.6389
		11.8682
		18.1086
		8.81986
		34.6677
		14.9876
		18.9924
		15.1537
		26.8994
		16.9902
		19.9157
		12.679
		22.6942
		18.5601
		15.8924
		18.4515
		20.627
		18.3025
		10.9317
		9.31494
		13.8517
		42.8952
		50.8655
		28.6076
		33.3499
		19.6116
		22.1781
		12.1283
		15.2141
		12.4964
		11.4794
		12.044
		26.3222
		28.2654
		11.2697
		23.7293
		11.5573
		17.8029
		8.50446
		19.3162
		15.1534
		19.3137
		14.2815
		29.1498
		24.2172
		20.3617
		11.6122
		36.4964
		9.14399
		22.5452
		9.18018
		15.6087
		34.0182
		26.2104
		18.6024
		0.0161577
		0.0226208
		9.18083
		10.2072
		18.4835
		6.06982
		7.19181
		14.2049
		10.3471
		5.9231
		2.81565
		8.60981
		13.0984
		16.3865
		14.7517
		18.1222
		14.2957
		10.2634
		15.4849
		8.00713
		9.19375
		8.8706
		12.5546
		7.7192
		5.43643
		19.6927
		30.4686
		10.3028
		43.602
		9.94089
		13.3686
		9.41382
		14.3723
		14.2253
		8.54971

## Sheet: Fig 6E
	Mitochondria roundness
	Wt Fasted	RRBP1KO Fasted
	0.912304	0.349096			Wt	RRBP1 KO
	0.327833	0.866633		Mean	0.5503	0.6658
	0.77324	0.790807		Std. Deviation	0.2224	0.2146
	0.768311	0.973068		Std. Error of Mean	0.01542	0.01223
	0.446927	0.846493
	0.312739	0.847807
	0.640911	0.369051		Unpaired t test	Wt vs KO
	0.660606	0.310909		P value	<0.0001
	0.864538	0.395328		P value summary	****
	0.260637	0.918006
	0.513709	0.876991
	0.518559	0.793193
	0.634877	0.976396
	0.393964	0.67922
	0.664342	0.211972
	0.707047	0.704701
	0.323486	0.803188
	0.665068	0.928875
	0.694529	0.295427
	0.64251	0.570206
	0.559172	0.671094
	0.338234	0.852705
	0.603297	0.513533
	0.472031	0.409264
	0.227879	0.793821
	0.509306	0.290356
	0.593384	0.769332
	0.402152	0.166571
	0.557383	0.875603
	0.68625	0.756879
	0.858948	0.962353
	0.489853	0.397804
	0.358576	0.266229
	0.348711	0.733746
	0.439667	0.742279
	0.232212	0.886941
	0.599719	0.602674
	0.229218	0.528129
	0.732367	0.314533
	0.255556	0.355173
	0.384068	0.697899
	0.493785	0.804168
	0.309112	0.980976
	0.468154	0.725002
	0.448343	0.733181
	0.23288	0.585174
	0.287753	0.750508
	0.636411	0.352334
	0.790225	0.251118
	0.747034	0.792404
	0.49127	0.915064
	0.458456	0.469571
	0.676899	0.749533
	0.848168	0.242324
	0.478698	0.245313
	0.389235	0.490455
	0.380505	0.820429
	0.240532	0.495051
	0.225355	0.493237
	0.571198	0.861004
	0.35167	0.390469
	0.211731	0.549937
	0.548801	0.357189
	0.193561	0.461887
	0.728158	0.610825
	0.835123	0.208237
	0.766366	0.695768
	0.214863	0.834498
	0.829344	0.432413
	0.789911	0.496981
	0.338438	0.203343
	0.169362	0.386182
	0.845353	0.833143
	0.620548	0.939474
	0.188036	0.904813
	0.465812	0.309843
	0.38366	0.752023
	0.242501	0.532387
	0.40578	0.346658
	0.878059	0.860119
	0.741928	0.708049
	0.769738	0.937691
	0.582329	0.988877
	0.754486	0.797836
	0.312797	0.877395
	0.650654	0.249705
	0.186545	0.829504
	0.501343	0.432659
	0.648889	0.536005
	0.685835	0.357239
	0.914396	0.48427
	0.418307	0.962624
	0.251942	0.840051
	0.920976	0.298383
	0.690169	0.482083
	0.842948	0.814751
	0.664844	0.495699
	0.800066	0.521186
	0.634609	0.886625
	0.425319	0.746911
	0.946223	0.607736
	0.599433	0.44525
	0.878625	0.245918
	0.61967	0.539429
	0.784823	0.358209
	0.823362	0.606187
	0.273226	0.661648
	0.963011	0.367752
	0.905093	0.651253
	0.618666	0.67898
	0.329379	0.842869
	0.207659	0.941786
	0.794776	0.771071
	0.61113	0.647487
	0.945634	0.93232
	0.85384	0.885494
	0.597729	0.595728
	0.811066	0.573574
	0.703959	0.702744
	0.317765	0.561061
	0.3702	0.879848
	0.29716	0.82165
	0.829961	0.941292
	0.315764	0.608566
	0.486745	0.795931
	0.327349	0.808748
	0.893901	0.763435
	0.957051	0.609767
	0.938443	0.501562
	0.831196	0.563676
	0.608525	0.310291
	0.498501	0.43925
	0.495554	0.695288
	0.186588	0.460599
	0.489163	0.436322
	0.369629	0.637791
	0.510431	0.641834
	0.754733	0.890873
	0.840818	0.262937
	0.332003	0.720241
	0.636923	0.767326
	0.270208	0.830367
	0.22765	0.885449
	0.332263	0.809492
	0.497535	0.974813
	0.521894	0.928644
	0.803903	0.932036
	0.411128	0.279411
	0.878937	0.256769
	0.495662	0.297048
	0.805968	0.958439
	0.509966	0.419889
	0.541374	0.976348
	0.369437	0.644798
	0.480038	0.837426
	0.74033	0.703897
	0.269576	0.517333
	0.786342	0.684887
	0.226633	0.573072
	0.381898	0.329557
	0.407073	0.630495
	0.686944	0.70129
	0.785358	0.852564
	0.346195	0.574241
	0.509637	0.637917
	0.253816	0.697255
	0.314228	0.785511
	0.521038	0.571697
	0.241269	0.983852
	0.23054	0.289793
	0.666524	0.801233
	0.75482	0.808091
	0.90031	0.986651
	0.422009	0.790471
	0.945308	0.554611
	0.876661	0.787162
	0.372957	0.872348
	0.38692	0.477769
	0.656156	0.467992
	0.859817	0.863838
	0.489159	0.929083
	0.459253	0.299054
	0.648263	0.83691
	0.464072	0.124705
	0.266764	0.919384
	0.145209	0.451416
	0.677789	0.551399
	0.346832	0.425522
	0.66805	0.871631
	0.168683	0.917724
	0.355777	0.631669
	0.215263	0.940057
	0.458161	0.838521
	0.721255	0.653804
	0.825189	0.972738
	0.672586	0.782839
	0.296596	0.885309
	0.942102	0.821832
	0.791562	0.905546
	0.612625	0.865718
	0.701498	0.917298
	0.539281	0.750333
	0.517431	0.695592
	0.479059	0.623926
	0.326228	0.532329
	0.704438	0.784521
	0.779323	0.672345
	0.772171	0.723306
		0.739251
		0.790489
		0.985637
		0.975123
		0.868986
		0.96375
		0.626904
		0.515309
		0.426251
		0.357666
		0.786852
		0.884391
		0.70741
		0.911376
		0.87929
		0.752304
		0.580594
		0.825437
		0.733791
		0.909507
		0.587018
		0.937026
		0.818075
		0.625816
		0.564299
		0.681285
		0.711669
		0.866788
		0.909673
		0.736906
		0.522684
		0.316038
		0.51975
		0.282719
		0.438657
		0.438911
		0.346386
		0.526196
		0.914408
		0.804465
		0.877542
		0.902363
		0.524589
		0.824238
		0.81326
		0.590834
		0.80756
		0.771047
		0.753126
		0.996846
		0.806103
		0.674338
		0.899095
		0.301832
		0.601086
		0.346436
		0.838438
		0.468103
		0.722357
		0.67414
		0.900098
		0.843732
		0.476732
		0.779146
		0.603518
		0.700905
		0.571823
		0.559724
		0.887008
		0.587075
		0.432353
		0.552018
		0.731839
		0.871923
		0.640394
		0.837432
		0.413427
		0.689236
		0.789078
		0.394572
		0.728871
		0.899965
		0.624666
		0.466289
		0.854252
		0.982972
		0.580182
		0.964168
		0.680745
		0.664477
		0.73167
		0.15056
		0.880712
		0.862785
		0.614639
		0.679736
		0.927229
		0.60723
		0.772785
		0.48668

## Sheet: Fig 6F
	Mitochondria aspect ratio
	Wt Fasted	RRBP1KO Fasted
	1.09613	2.86454			Wt	RRBP1 KO
	3.05033	1.15389		Mean	2.238	1.762
	1.29326	1.26453		Std. Deviation	1.163	0.9232
	1.30156	1.02768		Std. Error of Mean	0.08062	0.0526
	2.2375	1.18135
	3.19756	1.17951
	1.56028	2.70965		Unpaired t test	Wt vs KO
	1.51376	3.21638		P value	<0.0001
	1.15669	2.52954		P value summary	****
	3.83675	1.08932
	1.94663	1.14026
	1.92842	1.26073
	1.57511	1.02417
	2.5383	1.47228
	1.50525	4.7176
	1.41433	1.41904
	3.09132	1.24504
	1.50361	1.07657
	1.43982	3.38493
	1.5564	1.75375
	1.78836	1.49011
	2.95653	1.17274
	1.65756	1.94729
	2.11851	2.44341
	4.3883	1.25973
	1.96346	3.44404
	1.68525	1.29983
	2.48662	6.00343
	1.7941	1.14207
	1.45719	1.32122
	1.16422	1.03912
	2.04143	2.5138
	2.78881	3.75617
	2.86771	1.36287
	2.27445	1.3472
	4.30641	1.12747
	1.66745	1.65927
	4.36267	1.89348
	1.36543	3.17932
	3.91304	2.81553
	2.6037	1.43287
	2.02517	1.24352
	3.23507	1.01939
	2.13605	1.37931
	2.23043	1.36392
	4.29406	1.70889
	3.4752	1.33243
	1.57131	2.83822
	1.26546	3.98219
	1.33863	1.26198
	2.03554	1.09282
	2.18124	2.1296
	1.47732	1.33416
	1.17901	4.1267
	2.089	4.07642
	2.56914	2.03892
	2.62809	1.21887
	4.15746	2.01999
	4.43744	2.02742
	1.75071	1.16144
	2.84357	2.56102
	4.72298	1.81839
	1.82216	2.79964
	5.16634	2.16503
	1.37333	1.63713
	1.19743	4.80223
	1.30486	1.43726
	4.65412	1.19833
	1.20577	2.3126
	1.26597	2.01215
	2.95475	4.91779
	5.90451	2.58945
	1.18294	1.20027
	1.61148	1.06443
	5.31813	1.1052
	2.14679	3.22744
	2.60647	1.32975
	4.12369	1.87833
	2.46439	2.88469
	1.13888	1.16263
	1.34784	1.41233
	1.29914	1.06645
	1.71724	1.01125
	1.32541	1.25339
	3.19696	1.13974
	1.53692	4.00473
	5.36063	1.20554
	1.99464	2.31129
	1.5411	1.86566
	1.45808	2.79925
	1.09362	2.06496
	2.39059	1.03883
	3.96917	1.1904
	1.0858	3.35139
	1.44892	2.07433
	1.18631	1.22737
	1.50411	2.01735
	1.2499	1.9187
	1.57577	1.12787
	2.35118	1.33885
	1.05683	1.64545
	1.66824	2.24593
	1.13814	4.0664
	1.61376	1.85381
	1.27417	2.79166
	1.21453	1.64966
	3.65998	1.51138
	1.03841	2.71923
	1.10486	1.5355
	1.61638	1.4728
	3.03602	1.18642
	4.81559	1.06181
	1.25822	1.2969
	1.63631	1.54443
	1.05749	1.07259
	1.17118	1.12931
	1.673	1.67862
	1.23295	1.74345
	1.42054	1.42299
	3.14698	1.78234
	2.70124	1.13656
	3.36519	1.21706
	1.20488	1.06237
	3.16692	1.64321
	2.05446	1.25639
	3.05485	1.23648
	1.11869	1.30987
	1.04488	1.63997
	1.06559	1.99377
	1.20309	1.77407
	1.64332	3.22278
	2.00602	2.27661
	2.01794	1.43825
	5.3594	2.17108
	2.04431	2.29189
	2.70541	1.56791
	1.95913	1.55804
	1.32497	1.12249
	1.18932	3.8032
	3.01203	1.38842
	1.57005	1.30323
	3.70086	1.20429
	4.39271	1.12937
	3.00967	1.23534
	2.00991	1.02584
	1.9161	1.07684
	1.24393	1.07292
	2.43233	3.57896
	1.13774	3.89456
	2.0175	3.36646
	1.24074	1.04336
	1.96092	2.38158
	1.84715	1.02423
	2.70682	1.55087
	2.08317	1.19414
	1.35075	1.42066
	3.70952	1.93299
	1.27171	1.4601
	4.41242	1.74498
	2.6185	3.03437
	2.45656	1.58606
	1.45572	1.42594
	1.2733	1.17293
	2.88855	1.74143
	1.96218	1.5676
	3.93986	1.4342
	3.1824	1.27306
	1.91925	1.74918
	4.14475	1.01641
	4.33764	3.45074
	1.50032	1.24808
	1.32482	1.23748
	1.11073	1.01353
	2.36962	1.26507
	1.05786	1.80307
	1.14069	1.27039
	2.68128	1.14633
	2.58452	2.09306
	1.52403	2.13679
	1.16304	1.15762
	2.04432	1.07633
	2.17745	3.34388
	1.54258	1.19487
	2.15484	8.01894
	3.74863	1.08768
	6.88664	2.21525
	1.47538	1.81357
	2.88324	2.35005
	1.49689	1.14727
	5.92827	1.08965
	2.81075	1.58311
	4.64548	1.06377
	2.18264	1.19258
	1.38647	1.52951
	1.21184	1.02803
	1.4868	1.2774
	3.37159	1.12955
	1.06146	1.21679
	1.26333	1.10431
	1.63232	1.15511
	1.42552	1.09016
	1.85432	1.33274
	1.93263	1.43762
	2.08742	1.60276
	3.06534	1.87854
	1.41957	1.27466
	1.28317	1.48733
	1.29505	1.38254
		1.35272
		1.26504
		1.01457
		1.02551
		1.15077
		1.03761
		1.59514
		1.94058
		2.34604
		2.7959
		1.27089
		1.13072
		1.41361
		1.09724
		1.13728
		1.32925
		1.72237
		1.21148
		1.36279
		1.0995
		1.70353
		1.06721
		1.22238
		1.59791
		1.77211
		1.46781
		1.40515
		1.15368
		1.0993
		1.35703
		1.9132
		3.16417
		1.924
		3.53708
		2.27969
		2.27836
		2.88695
		1.90043
		1.0936
		1.24306
		1.13955
		1.1082
		1.90625
		1.21324
		1.22962
		1.69252
		1.2383
		1.29694
		1.3278
		1.00316
		1.24054
		1.48294
		1.11223
		3.31311
		1.66366
		2.88654
		1.19269
		2.13628
		1.38436
		1.48337
		1.11099
		1.18521
		2.09762
		1.28346
		1.65695
		1.42673
		1.74879
		1.7866
		1.12739
		1.70336
		2.31293
		1.81153
		1.36642
		1.14689
		1.56154
		1.19413
		2.41881
		1.45088
		1.2673
		2.53439
		1.37199
		1.11115
		1.60086
		2.14459
		1.17061
		1.01732
		1.7236
		1.03716
		1.46898
		1.50494
		1.36674
		6.64189
		1.13544
		1.15904
		1.62697
		1.47116
		1.07848
		1.64682
		1.29402
		2.05474

## Sheet: Fig 6G
	Fatty Acid Oxidation Assay - 14C-CO2 CPM / protein
	Wt	Wt Etomoxir	RRBP1 KO	RRBP1 KO Etomoxir
	3622.52	809.555	2741.19	579.992		Unpaired t test	Wt vs KO
	3995.8	675.679	2281.09	771.162		P value	<0.0001
	3841.45	704.029	1913.33	882.949		P value summary	****
	3802.07		2475.5
	3940.67		2005.67
	3255.55		2243.82
	3046.07		1466.18
	2631.84		2188.74
Mean	3517	729.8	2164	744.7
Std. Deviation	489.9	70.55	382.8	153.2
Std. Error of Mean	173.2	40.73	135.3	88.45

## Sheet: Fig 6I
	Lipid droplet area / cell area
	Wt	RRBP1 KO
	0.00793603	0.221923			Unpaired t test	Wt vs KO
	0.0105794	0.102755			P value	<0.0001
	0.0194542	0.203881			P value summary	****
	0.0891	0.148663
	0.0358105	0.219758			Wt	KO
	0.0609481	0.230698		Mean	0.04197	0.1167
	0.0498712	0.142649		Std. Deviation	0.04889	0.0924
	0.0102688	0.0338124		Std. Error of Mean	0.004749	0.008012
	0.0182292	0.319964
	0.0572403	0.0897364
	0.0246182	0.173265
	0.0249868	0.270222
	0.033776	0.174117
	0.00496107	0.21192
	2.85555e-05	0.203099
	0.0150213	0.322725
	0.00362562	0.136905
	0.00761053	0.329711
	0.0442675	0.0454213
	0.0165408	0.212082
	0.0206706	0.279989
	0.0108204	0.260994
	0.0454899	0.314564
	0.0150745	0.0409484
	0.0302586	0.120462
	0.0188035	0.114488
	0.00296759	0.278866
	0.0942271	0.25763
	0.185181	0.231153
	0.14427	0.227525
	0.0373755	0.142929
	0.105217	0.133095
	0.080556	0.165616
	0.116491	0.171198
	0.0563794	0.353797
	0.0843961	0.242452
	0.139616	0.31912
	0.116177	0.163924
	0.24095	0.195211
	0.0871265	0.312596
	0.00927604	0.23847
	0.211796	0.260245
	0.11724	0.22768
	0.0529818	0.0663219
	0.133435	0.0969171
	0.00408249	0.159184
	0.110134	0.14787
	0.0604706	0.165005
	0.00166793	0.180711
	0.00190357	0.0843619
	0.0335594	0.158289
	0.0760737	0.0443297
	0.0324477	0.0720643
	0.000967506	0.208886
	0.000571635	0.182996
	0.00676876	0.156636
	0.000389713	0.0539848
	0.0226036	0.141502
	0.00187547	0.0709079
	0.00125425	0.038481
	0.0266276	0.0243491
	0.00551311	0.0455328
	0.153453	0.198978
	0.00127204	0.0110987
	0.0198725	0.00303382
	0	0.122201
	0.0215751	0.00774251
	0.0228486	0.157289
	0.0767637	0.015251
	0.0116073	0.00567477
	0.126791	0.0171875
	0.00221062	0.068029
	0.0388193	0.00257069
	0.0381855	0
	0.00597828	0.0392279
	0.0235967	0.0724417
	0.00557633	0.0980175
	0	0.15037
	0.0157777	0.0144376
	0.0408681	0.0216363
	0.011854	0.0684854
	0.0530313	0.0280768
	0.0322803	0.136546
	0.0110849	0.143082
	0.0022412	0.00529378
	0.0633095	0.0443633
	0.0103916	0.113195
	0.0141073	0.00150135
	0.00231962	0.0601668
	0.102548	0.0627577
	0.0016306	0.0624661
	0.0940059	0.0381084
	0.0351165	0
	0.00348823	0.0337756
	0.078356	0.0439727
	0.0263129	0.104341
	0.000691828	0.0791196
	0.00703655	0.0655681
	0.0115218	0.0923321
	0.0123137	0.157385
	0.010365	0.0298108
	0.0541076	0.0697229
	0.075488	0.0372352
	0.0391496	0.226482
	0.00566916	0.0551445
	0.00644619	0.150019
		0.0116238
		0.0692388
		0.0596042
		0.120182
		0.0725397
		0.207804
		0.150114
		0.108015
		0.0124167
		0.0567311
		0.015893
		0.0373452
		0.00906301
		0.0648942
		0.199549
		0.0189783
		0.197669
		0.00348065
		0.0428847
		0.00113524
		0.0639177
		0.0174935
		0.00118554
		0.0597724
		0.00495521
		0
		0.0575973

## Sheet: Fig 6K
	GFP NT	RRBP1 NT	GFP Oleate	RRBP1 Oleate
	0.0748023	0.0188024	0.162154	0.107859		Unpaired t test	GFP NT vs RRBP1 NT
	0.101189	0.0250112	0.206466	0.132282		P value	0.001
	0.0465567	0.018959	0.231539	0.104716		P value summary	**
	0.0579904	0.0277242	0.137288	0.139594
	0.0569466	0.0266405	0.15843	0.0951475
	0.0584471		0.263406	0.136757		Unpaired t test	GFP oleate vs RRBP1 oleate
				0.122641		P value	0.0033
Mean	0.06599	0.02343	0.1932	0.1199		P value summary	**
Std. Deviation	0.01948	0.004262	0.04873	0.01742
Std. Error of Mean	0.007952	0.001906	0.01989	0.006585
