# Supplementary material for: Spatial mapping of hepatic ER and mitochondria architecture reveals zonated remodeling in fasting and obesity
Source: Nat Commun. 2024 May 10;15:3982. doi: 10.1038/s41467-024-48272-7 (PMC11087507; doi:10.1038/s41467-024-48272-7)
Supplement: Supplementary file 14 — Source Data [file 41467_2024_48272_MOESM14_ESM.zip › Source Data/Supp Fig4.xlsx]

## Sheet: Supp Fig 4B
	Glucose mg/dl fasting timecourse lean
	0h	6h	10h	16h	24h
	167	144	115	108	75
	148	118	110	94	84
	173	116	137	138	76
	171	159		81
	153
Mean	162.4	134.3	120.7	105.3	78.33
Std. Deviation	11.22	20.85	14.36	24.46	4.933
Std. Error of Mean	5.016	10.43	8.293	12.23	2.848

## Sheet: Supp Fig 4D
	Mito area um2 - Fasting timecourse								Mito area um2 - Fasting timecourse
	0h	6h	10h	16h	24h				0h	6h	10h	16h	24h
	10.2091	4.24238	5.32462	14.8845	39.5005			Mean	7.129	5.974	8.699	11.78	16.33
	6.71871	2.82987	11.2425	7.79385	18.6063			Std. Deviation	4.834	3.937	5.607	6.937	9.261
	9.32657	3.28778	7.08549	13.5269	38.3539			Std. Error of Mean	0.2158	0.1752	0.3149	0.406	0.5845
	12.2585	3.84102	4.91648	13.2012	6.01262
	9.26194	2.52093	10.403	10.4453	31.1657
	6.8483	5.04445	3.01439	9.97902	25.1537
	5.04962	3.59962	8.46536	17.5034	23.7506			Tukey's multiple comparisons test	Mean Diff.	95.00% CI of diff.	Below threshold?	Summary	Adjusted P Value
	8.92133	3.60479	6.72905	33.0335	22.2088			0h vs. 6h	1.156	0.1398 to 2.172	Yes	*	0.0165
	10.8803	5.60512	0.19842	26.9941	17.7118			0h vs. 10h	-1.57	-2.726 to -0.4133	Yes	**	0.002
	15.481	5.25837	6.03879	15.5011	23.0774			0h vs. 16h	-4.648	-5.835 to -3.462	Yes	****	<0.0001
	0.14219	3.30523	10.7905	15.4655	16.3054			0h vs. 24h	-9.204	-10.45 to -7.958	Yes	****	<0.0001
	6.16256	6.5804	0.24657	13.8795	33.845			6h vs. 10h	-2.725	-3.881 to -1.570	Yes	****	<0.0001
	11.1572	2.93295	8.82342	15.7043	18.1115			6h vs. 16h	-5.804	-6.989 to -4.619	Yes	****	<0.0001
	5.50009	3.7528	9.6801	6.19391	36.5737			6h vs. 24h	-10.36	-11.60 to -9.115	Yes	****	<0.0001
	7.82842	2.77461	6.8525	9.26937	25.7451			10h vs. 16h	-3.079	-4.386 to -1.771	Yes	****	<0.0001
	7.79837	4.98951	7.89822	20.4945	9.5363			10h vs. 24h	-7.634	-8.996 to -6.272	Yes	****	<0.0001
	4.33221	3.19826	4.95784	13.9913	18.2007			16h vs. 24h	-4.556	-5.943 to -3.168	Yes	****	<0.0001
	7.0144	2.01875	3.65294	19.4604	16.5753
	5.64551	3.52723	5.07805	40.3013	18.3426
	12.7805	1.79868	4.33124	16.2359	7.45809
	9.18373	3.9231	2.59849	7.57119	24.9886
	0.13379	6.19875	8.81857	9.59382	32.0372
	0.18743	1.74794	8.23204	6.08662	18.8532
	2.7578	2.39167	16.9243	43.6711	26.1765
	11.7237	4.37939	7.62613	13.8656	11.8145
	5.26419	2.56197	2.73486	6.06077	18.2909
	6.16579	4.09179	8.60464	8.42594	13.6617
	5.12459	8.26759	8.18131	4.74811	13.5793
	7.42674	4.92197	6.30733	9.01989	29.2445
	20.2259	5.50817	5.56989	10.5158	6.13089
	8.65667	3.0076	3.7208	8.91875	6.25434
	3.00211	5.08064	5.56989	8.37391	8.61886
	10.0608	2.00453	6.20748	9.22801	12.3329
	10.0168	3.18954	5.33658	8.37843	23.8236
	15.3279	0.1312	6.30281	9.8853	23.8847
	7.18211	5.34401	3.58152	10.3652	20.5006
	8.90097	0.26919	8.93394	7.41285	17.0122
	7.62677	11.4335	4.72614	17.6953	10.1118
	9.17695	1.97318	5.29327	13.9205	17.3149
	7.17694	5.20085	7.74925	11.3017	11.5702
	7.69755	5.19148	5.20861	35.5748	18.6664
	6.29732	6.75523	5.70142	5.26613	11.8905
	11.7716	4.98854	6.23786	17.8876	25.8414
	7.73762	9.19731	5.00922	10.4592	12.0521
	6.42981	3.61287	6.80402	8.40041	15.7683
	11.0438	4.25401	4.20554	8.59495	21.873
	8.61886	4.90969	8.84571	5.69722	31.3302
	5.03152	2.15641	5.2057	5.50203	24.5892
	3.33399	2.89547	3.61513	10.8978	26.8244
	6.39329	3.99645	6.34676	20.3345	29.2407
	10.1513	2.96688	6.02231	10.3487	7.09486
	15.8953	4.48119	8.39879	11.9154	11.9865
	10.3684	2.98627	5.46131	8.04171	15.3376
	6.09631	3.77574	4.847	9.47263	13.9011
	6.77138	4.75522	6.49735	18.7217	20.6848
	9.90663	7.71403	0.17709	6.83505	23.6336
	3.31427	10.5103	9.36147	20.6157	8.58299
	19.25	6.23075	7.19504	8.13316	21.0238
	5.30458	3.85039	4.57167	7.67105	24.8454
	6.98984	0.00092	4.64406	20.7843	12.8166
	3.71886	2.74585	6.39717	13.1288	16.5054
	2.64567	2.95622	4.13412	11.5657	12.4657
	4.2902	4.32349	8.04591	7.32463	13.1327
	4.58363	4.04525	4.79206	14.4822	59.2559
	2.33221	4.67508	9.86042	10.0672	30.2938
	3.59639	0.11634	3.61158	8.31154	23.7664
	4.27501	0.18291	5.98806	16.9065	21.4785
	3.73114	1.04347	7.61773	8.19391	24.6247
	2.23882	5.56957	4.07013	6.31315	34.6758
	6.9139	2.34384	7.41317	11.7848	27.5958
	5.10035	12.7892	5.07741	3.53111	19.4242
	5.35532	2.61464	6.82923	1.52432	28.3817
	7.14851	2.92714	2.24754	6.19682	14.1804
	3.49104	3.48749	9.68042	6.54808	18.2854
	7.40347	3.69624	7.04154	12.5155	40.8038
	6.41721	3.04412	4.02942	11.0933	28.0453
	16.4104	4.54743	4.62822	12.3852	17.8879
	6.39394	9.4652	2.99564	6.3571	15.7916
	7.75604	2.25465	14.0382	5.15109	24.1222
	3.24253	3.23413	4.05721	7.52983	24.9811
	2.63662	2.21458	6.45857	15.3631	18.4631
	5.65392	3.22056	2.20488	15.7467	10.2947
	7.75798	4.40686	3.69851	8.64956	33.1838
	2.9546	3.2435	6.72937	8.19359	23.6342
	4.57005	3.0606	8.24368	7.00309	40.7482
	3.11586	7.53144	5.24739	6.25918	16.6935
	8.03524	3.15334	4.41009	11.2742	20.5575
	4.29343	7.71564	3.577	5.44257	9.00955
	2.97722	5.79998	3.12394	3.39959	10.5523
	12.8971	7.16434	0.23461	8.54098	17.5321
	2.1842	5.07482	5.17048	11.2939	21.6084
	12.466	3.18081	5.41058	11.3292	33.4708
	11.587	6.29312	2.36291	7.17565	8.16063
	13.8404	5.04412	4.29667	26.9236	22.6871
	4.65537	5.52045	3.93279	11.4203	9.92085
	2.64147	5.3104	7.33206	8.53839	18.8095
	4.42625	3.91179	3.32268	10.3164	24.7452
	7.55633	2.28664	7.22929	11.1576	10.6841
	9.86818	4.00712	5.14495	19.5741	12.7811
	2.97173	3.26289	3.90597	9.58025	16.0459
	6.04041	3.42706	2.58782	7.65457	11.8362
	10.0931	3.22799	4.34675	14.1154	16.8399
	5.07805	4.04557	3.9189	6.98143	11.503
	6.44726	3.42221	6.94039	12.7317	26.3778
	3.41768	2.73712	3.43772	11.8459	29.7086
	4.04557	4.47408	5.61449	5.3062	25.8404
	4.8331	2.79561	5.49719	9.80516	22.0084
	7.27034	2.57554	3.64842	3.72274	16.2052
	4.23817	4.34643	2.2902	8.12896	30.8532
	8.89774	6.5148	5.47069	10.3956	10.5219
	7.78577	5.08355	2.70093	6.53322	8.64859
	3.49718	2.6712	3.16659	7.19342	0.18549
	3.26483	5.07708	5.03637	24.5769	0.27242
	7.68979	3.58508	6.62047	4.16288	6.07305
	10.8331	5.53758	2.63145	10.5264	14.1884
	5.07159	6.80402	4.75975	8.28666	24.7478
	4.74327	2.64599	3.46357	9.52725	10.2327
	5.51431	3.54339	4.77817	9.89467	21.5325
	3.65811	2.52933	3.65423	7.86494	43.5567
	5.18437	5.62322	5.98095	4.41235	35.6882
	3.75053	12.753	3.34304	7.90986	6.2789
	6.00486	3.74795	6.64762	19.2503	20.0013
	9.32204	7.23867	6.82374	20.4508	9.33077
	7.81485	4.06561	7.99646	6.36453	21.3909
	8.53193	7.8756	8.89225	31.1101	38.7152
	5.92278	3.8924	3.63905	14.8583	12.5817
	5.99517	4.87673	7.29102	12.8858	10.6237
	7.73859	4.7772	3.02925	8.88772	32.2466
	9.14528	5.81517	4.34061	9.0981	27.6126
	8.75943	4.01843	2.30571	11.3983	9.23835
	0.16901	4.9252	8.0249	12.5268	21.7373
	11.7939	8.38522	12.647	9.38441	10.0766
	8.92166	2.86671	12.7368	7.00923	10.0934
	9.22219	4.60786	10.498	10.0184	16.1561
	0.15382	2.64405	7.35985	9.61256	7.7499
	2.82146	4.11408	12.3901	21.0325	15.0222
	10.3112	3.00599	17.4626	29.1027	17.6394
	2.20198	3.60932	6.60237	9.70434	12.6347
	2.87091	2.43917	9.90146	6.13283	24.2718
	5.68623	2.69673	5.83585	6.22461	14.4977
	2.72226	4.26176	6.41818	5.33981	10.8496
	6.90937	3.27679	9.17824	6.80305	13.8113
	3.84942	3.85944	7.91374	29.7742	9.72825
	10.8906	2.92907	14.4298	16.4744	16.455
	3.18857	3.20246	6.53871	8.31251	8.9892
	3.13945	5.24254	11.3295	13.6594	16.3978
	4.95267	3.82195	4.27566	16.4298	6.2566
	13.8013	3.46777	9.91116	11.8155	15.291
	11.249	12.0934	8.49703	9.25741	10.3536
	4.66345	8.43434	5.45421	6.08953	14.8393
	6.16321	2.42043	9.30427	5.28487	11.8637
	3.4891	3.94378	10.9243	10.8305	8.79724
	4.68736	1.25546	9.21185	16.5601	11.7699
	2.06851	5.06577	7.65812	15.5686	14.0443
	12.5274	5.90662	12.0614	19.6472	8.15966
	3.75764	4.06884	6.60754	11.048	7.32753
	2.36582	3.48167	8.89225	11.9548	10.7992
	6.84668	7.00664	5.11522	7.33464	14.4444
	2.93198	2.42172	7.71597	5.67686	11.1256
	3.0215	4.4437	10.1988	6.2343	16.8768
	3.25191	4.93619	17.5754	6.49476	9.05447
	2.17903	4.14801	19.6132	12.9382	12.996
	9.27066	7.19827	5.80257	8.70676	9.19892
	6.94104	3.05026	9.51723	16.8535	12.3529
	4.83763	2.70125	10.6108	12.1422	13.6875
	1.13233	7.80354	6.59979	4.98175	13.8627
	7.16499	10.4647	19.0206	36.0418	0.22168
	3.48393	3.46777	5.72953	8.40138	33.2084
	1.7376	5.13978	14.4353	31.7622	4.54291
	7.12104	2.64082	6.50026	33.2316	53.6686
	7.83521	1.76604	5.40864	5.42351	26.2689
	17.5408	2.6224	8.72324	24.9886	10.0343
	3.47133	4.99726	14.6748	12.881	5.0926
	6.39297	11.3644	5.6481	11.304	12.6257
	3.15108	4.35225	19.3098	10.2595	23.6317
	8.62468	3.03216	12.4566	6.14963	14.6509
	2.48603	2.42592	12.5103	22.868	16.5361
	2.57942	4.19455	12.5607	17.1472	12.0401
	11.8821	4.03039	3.11198	12.6874	12.2501
	0.18258	2.60915	6.92811	13.5198	8.73649
	8.22429	3.7864	11.3812	11.0845	15.9622
	11.7609	1.43933	11.8048	8.47764	18.582
	3.65036	6.04816	12.4292	11.4374	5.83197
	15.599	4.89935	4.07175	16.3129	20.1054
	5.68494	3.24383	8.08372	7.43385	8.61143
	10.4945	2.59299	3.89983	4.40266	4.6014
	6.07951	4.4618	4.46664	7.55245	17.8285
	8.87286	13.1989	15.9742	24.0763	10.4276
	5.30814	4.09857	9.93765	10.0669	23.5922
	7.59478	2.26047	8.73843	9.01117	15.439
	5.50914	3.64357	2.81565	6.02296	16.392
	13.8805	2.73906	6.08048	18.9391	8.79886
	6.69156	16.3377	18.1807	10.1768	8.65538
	4.82825	3.10616	2.26467	5.45	8.10278
	13.684	5.94637	9.91826	13.8511	11.8032
	8.47732	2.35451	13.0477	10.8671	13.9784
	3.86622	1.66877	7.87076	14.3817	6.89224
	4.4521	4.05139	7.8016	12.9902	9.29813
	6.09567	10.0844	29.4611	12.9966	8.11312
	7.44452	2.0614	43.7894	5.74375	8.45858
	5.24383	2.71612	6.75296	8.89516	8.16677
	8.87641	4.88998	5.35403	12.4696	5.80483
	13.7948	3.10261	13.5163	21.3922	12.7352
	3.28584	3.56246	17.1634	11.8918	17.9787
	3.50332	0.13217	19.8065	4.26241	36.7669
	9.86494	3.92084	12.8208	18.351	13.8194
	7.52013	4.24787	10.7552	9.24513	13.3906
	7.24448	2.97399	15.3634	9.02442	9.63454
	9.93184	6.35904	19.4833	5.41834	15.4726
	9.56247	4.22816	12.2637	10.8528	11.4025
	4.57716	4.6712	13.7247	5.39475	18.4741
	8.43175	2.99144	7.08	8.45728	16.0828
	23.8042	2.30312	6.64535	3.08904	9.27745
	22.5859	7.66135	12.3174	3.86752	10.5953
	5.92116	2.4382	9.49849	3.03281	9.0144
	7.96867	2.97949	14.3122	17.313	5.67395
	6.44467	9.11167	23.9374	9.49008	5.96899
	7.85137	3.34982	7.66749	8.69157	6.13121
	11.3353	2.71418	6.27211	13.4504	16.2789
	2.10374	3.95315	5.77284	9.00794	15.6526
	10.5084	2.85766	4.50736	20.3801	3.95768
	5.32494	8.15319	15.6232	8.74651	12.1555
	9.50818	2.434	10.7155	11.312	8.07144
	8.39394	3.17015	23.3324	25.7551	15.6649
	10.5161	2.95331	12.647	37.9212	6.59688
	14.4195	4.95461	12.7368	17.7496	0.00061
	7.54437	2.69996	10.498	5.37988	3.29004
	3.46745	2.57457	7.35985	18.4722	7.84361
	8.90388	9.03605	12.3901	10.5882	6.4269
	5.66458	7.39184	17.4626	11.2619	10.5843
	3.49718	3.67815	6.60237	27.7289	19.5651
	2.4605	3.84069	9.90146	8.51351	8.86575
	10.2172	2.56876	5.83585	6.85153	8.47699
	3.90468	3.30006	6.41818	9.87819	7.57345
	39.168	3.54048	9.17824	13.5156	9.1498
	5.14042	3.68332	7.91374	11.7648	7.08129
	6.4227	2.77784	14.4298	8.15481	21.4387
	3.73018	5.13654	6.53871	12.5397	9.68301
	6.51221	2.42948	11.3295	9.46553	14.0155
	4.46632	1.88011	4.27566	9.32786	11.2416
	2.39264	4.45016	9.91116	7.40121	7.61288
	17.8617	2.24689	8.49703	10.1668	6.56166
	3.81387	5.47263	5.45421	9.13171	6.47473
	17.0988	2.64244	9.30427	13.4613	20.2263
	3.41445	3.38795	10.9243	8.62726	16.4217
	2.12991	2.3196	9.21185	12.3093	10.9126
	5.93764	2.99274	7.65812	6.11667	6.29085
	5.19019	5.58928	12.0614	13.483	7.38085
	4.93716	2.98433	6.60754	32.0447	11.0393
	8.55326	1.84263	8.89225	9.14496	9.51012
	5.04897	2.67346	5.11522	9.14593	12.4718
	4.08015	2.38488	7.71597	17.3486
	10.1131	1.37535	10.1988	5.57216
	1.97157	4.43594	17.5754	6.88513
	2.74875	3.66231	19.6132	8.86575
	3.8798	2.41494	5.80257	8.81437
	3.63969	5.20085	9.51723	4.07918
	20.9172	3.13428	10.6108	3.70885
	4.73486	4.0585	6.59979	7.31881
	14.8561	3.17855	19.0206	6.8176
	6.03782	4.00583	5.72953	6.92391
	3.15011	3.11715	14.4353	21.7822
	2.83698	5.34046	6.50026	9.25677
	10.5646	6.05107	5.40864	11.0823
	4.83375	3.17564	8.72324	10.1975
	11.948	2.42075	14.6748	0.03975
	7.12298	3.22929	5.6481	7.24545
	6.69867	1.86622	19.3098	6.86445
	7.58024	5.831	12.4566	9.17824
	3.73211	2.41978	12.5103	9.90631
	11.4193	2.01132	12.5607	11.3502
	6.75781	1.6497	3.11198	19.8646
	7.43224	2.92907	6.92811	30.6706
	11.7027	3.12588	11.3812	8.4227
	6.75523	7.48039	11.8048	5.24092
	6.43143	13.6019	12.4292	11.2332
	5.15399	5.4723	4.07175	22.1542
	5.21539	8.74651	8.08372	7.44322
	5.99937	5.27744	3.89983	4.39426
	3.60285	6.27437	4.46664	7.98386
	4.30119	13.6484	15.9742	12.6108
	7.05544	7.10843	9.93765	13.4526
	7.14948	9.39928	8.73843	7.12071
	4.22266	4.31961	2.81565	8.18745
	1.61836	14.9304	6.08048	9.93378
	2.85863	12.0857	18.1807	8.49897
	4.06949	7.6843	2.26467	7.86979
	2.4437	7.6187	9.91826	10.0575
	3.45517	17.3718	13.0477	5.44354
	4.87123	12.2854	7.87076	7.97837
	4.44984	7.51367	7.8016	23.123
	2.57102	5.73212	29.4611	5.30911
	9.22574	10.3907	43.7894
	4.83181	7.63776	6.75296
	7.56247	4.19681	5.35403
	4.81791	22.8448	13.5163
	3.57248	9.05253	17.1634
	8.20522	12.9669	19.8065
	2.28018	8.53872	12.8208
	3.73018	13.219	10.7552
	3.87075	11.0706	15.3634
	17.8297	8.50769	19.4833
	5.54566	10.2133	12.2637
	10.8183	11.3401	13.7247
	3.03992	14.1926	7.08
	4.91518	14.2405	6.64535
	7.90049	18.5817	12.3174
	6.85217	4.51997	9.49849
	9.09551	9.95898	14.3122
	14.7252	6.94427	23.9374
	6.89483	11.5554	7.66749
	3.10681	10.4528	6.27211
	2.91841	10.5575	5.77284
	2.41073	10.6861	4.50736
	3.81323	5.71176	15.6232
	10.489	5.81937	10.7155
	3.92019	3.21054	23.3324
	1.76022	4.80014
	2.03943	9.63615
	3.23478	5.14495
	2.11957	4.11667
	5.98935	6.6111
	3.0564	2.42818
	2.26111	3.33399
	3.5854	7.00923
	2.73518	7.82907
	4.50445	3.03119
	1.70206	5.95316
	2.46018	2.78075
	3.65068	4.47472
	2.7103	3.45485
	4.92262	2.69446
	2.84182	10.2689
	6.82115	11.2542
	2.15383	7.73342
	2.3335	3.88917
	1.89078	2.75619
	1.3537	5.42706
	5.41316	3.3579
	2.24722	3.08387
	7.7444	6.68704
	3.54727	4.974
	1.24544	3.40347
	3.67847	3.7124
	0.75069	6.15933
	3.01956	5.65004
	4.10665	2.67734
	3.01083	4.32543
	8.60658	3.64712
	4.00389	4.32963
	5.50623	15.7043
	3.55115	5.05382
	1.06059	5.46358
	0.95137	7.37762
	3.19859	9.54502
	3.14171	4.4311
	4.15803	13.3353
	2.19681	26.4072
	4.08726	4.0724
	1.77153	4.04008
	1.31621	9.44097
	2.90419	6.14026
	1.49297	7.21055
	6.44467	17.6756
	2.35806	10.0162
	4.81339	6.58072
	4.21265	7.57766
	2.30022	6.24884
	2.32025	12.2899
	1.80029	18.6716
	2.58298	8.2133
	2.24593	6.27114
	1.82485	18.0879
	3.39733	6.88513
	4.53321	4.36227
	8.74877	22.1287
	3.68267	5.12685
	1.91598	6.59591
	2.09469	15.441
	3.39442	8.08695
	13.8924	8.42497
	4.13283	16
	3.92892	4.47408
	8.56812	8.61918
	11.4083	4.69899
	3.85103	9.00083
	3.91825	10.8176
	3.66619	13.8365
	2.69479	13.4125
	4.69673	9.81162
	4.75102	5.43546
	7.04994	3.07643
	4.6628	3.86105
	10.4444	3.54178
	7.3857	16.5914
	6.57781	8.64956
	4.97012	13.378
	7.85234	12.1377
	9.87432	17.4003
	7.42319	15.8071
	5.87592	11.555
	4.02618	11.9331
	15.1233	4.01455
	7.96738	5.13719
	4.34352	8.42109
	5.85395	3.09388
	2.95654	4.77784
	5.34563	10.6829
	1.17241	6.00131
	3.74052	6.76104
	4.04687	6.32769
	3.46099	12.8225
	7.75313	3.89143
	9.75539	5.73212
	3.45646	6.94621
	7.82681	7.11878
	11.3482	6.71128
	11.8307	5.87528
	5.93312	2.46179
	6.62984	11.2119
	11.228	8.7339
	13.5521	6.88837
	3.09194	8.61951
	12.7507	4.7591
	6.44112	4.74133
	5.65456	8.35807
	6.32285	5.45356
	6.74521	5.99355
	4.37745	5.53629
	10.053	4.50025
	10.2088	6.22202
	4.49767	5.26419
	6.88578	3.38408
	8.20554	2.50865
	5.62386	10.1884
	3.91373	3.5644
	11.4494	8.04364
	5.3146	3.60414
	8.83085	8.80144
	13.2409	5.21604
	35.8068	6.61821
	15.8692	7.32495
	6.95752	5.9328
	24.3701	5.73794
	14.9731	20.8577
	12.8557	8.043
	4.16546	3.73114
	3.57991	12.2233
	11.4374	7.17921
	14.0996	8.49412
	23.1696	5.26775
	14.6651	3.0606
	5.39119	8.06271
	11.4035	10.468
	22.1645	8.56392
	14.9582	11.4794
	3.85459	5.50559
	3.8491	8.06368
	11.6507	6.18227
	15.0768	11.3072
	16.2805	7.65651
	13.5121	6.28019
	5.57991	12.0097
	8.48701	4.31056
	7.18502	4.10148
	10.7811	11.1598
	8.68123	6.15384
	9.08646	0.01745
	12.5517	7.39152
	14.2175	5.69496
	16.4211	7.40412
	8.96754	9.64132
	11.3395	5.74569
	16.5736	9.81453
	5.00114	4.41429
	14.5349	14.1894
	7.29554	8.04494
	9.14302	10.4508
	22.8994	8.5371
	16.4211	0.16416
	8.96754	10.3691
	11.3395	9.46682
	16.5736	20.276
	5.00114	5.35435
	14.5349	10.3303
	7.29554	0.19422
	9.14302	12.5639
	22.8994	13.0836
	13.398	6.0821
	14.0637	6.73358
	10.393	9.27616
	14.688	4.87123
	10.91	13.1964
	6.99792	10.9524
	8.5468	6.19552
	13.1414	4.2427
	4.74779	4.82082
	8.31477	4.46761
	17.2923	12.6476
	19.5315	3.89078
	7.57701	4.19099
	16.2631	4.6767
		4.02522
		21.114
		6.80499

## Sheet: Supp Fig 4E
	% Frequency distribution of mitochondria area - timecourse
	Bin Center	0h	6h	10h	16h	24h
	0	1.59363	1.78218	1.26183	0.342466	1.59363
	2	15.3386	19.604	5.99369	0.684932	1.59363
	4	40.4382	52.6733	22.7129	5.82192	3.18725
	6	58.3665	71.2871	48.265	21.2329	10.3586
	8	73.9044	81.9802	64.3533	40.7534	21.1155
	10	82.8685	88.7129	75.7098	58.5616	33.8645
	12	89.0438	93.6634	84.858	72.2603	45.0199
	14	93.6255	96.4356	89.5899	79.1096	52.1912
	16	96.4143	97.6238	91.7981	83.5616	62.5498
	18	97.4104	98.8119	94.3218	87.3288	70.5179
	20	98.2072		97.4763	91.0959	73.7052
	22			97.4763	92.8082	78.0876
	24			98.7382	94.1781	85.259
	26			98.7382	95.2055	88.4462
	28			98.7382	95.5479	90.0398
	30				96.5753	92.0319
	32				97.6027	93.6255
	34				98.2877	95.6175
	36				98.9726	96.8127
	38					97.6096
	40					98.8048
	42					98.8048

## Sheet: Supp Fig 4G
	Mitochondria perimeter covered by ER at 25-80nm distance time-course
	Lean Fasting time-course
	0h	6h	10h	16h	24h
	0	0	0	30.11	67.36		Tukey's multiple comparisons test	Mean Diff.	95.00% CI of diff.	Below threshold?	Summary	Adjusted P Value
	0	0	7.336	0	81.78		0h vs. 6h	-2.374	-5.140 to 0.3928	No	ns	0.132
	0	0	0	0	32.91		0h vs. 10h	-10.79	-13.94 to -7.639	Yes	****	<0.0001
	0	0	43.91	0	76.85		0h vs. 16h	-19.7	-22.93 to -16.47	Yes	****	<0.0001
	0	24.92	39.5	18.25	31.78		0h vs. 24h	-25.37	-28.76 to -21.98	Yes	****	<0.0001
	0	0	91.73	37.04	19.92		6h vs. 10h	-8.414	-11.56 to -5.268	Yes	****	<0.0001
	0	15.89	59.72	55.02	41.41		6h vs. 16h	-17.32	-20.55 to -14.10	Yes	****	<0.0001
	0	0	0	0	34.59		6h vs. 24h	-22.99	-26.38 to -19.60	Yes	****	<0.0001
	0	0	45.57	57.38	66.2		10h vs. 16h	-8.909	-12.47 to -5.348	Yes	****	<0.0001
	0	24.76	20.67	4.37	17.12		10h vs. 24h	-14.58	-18.29 to -10.87	Yes	****	<0.0001
	0	0	0	7.252	44.82		16h vs. 24h	-5.672	-9.451 to -1.894	Yes	***	0.0004
	0	0	24.14	51.94	64.84
	0	3.231	12.75	49.4	55.79
	9.412	0	0	0	34.65
	0	10.62	28.85	0	34.45			0h	6h	10h	16h	24h
	3.444	0	46.47	19.83	30.8		Mean	4.22	6.594	15.01	23.92	29.59
	5.347	31.74	0	66.51	0		Std. Deviation	9.837	12.13	16.62	22.9	21.8
	0	19.77	32.92	38.48	47.56		Std. Error of Mean	0.439	0.5398	0.9336	1.34	1.376
	0	17.71	29.38	17.16	35.25
	13.53	0	0	0	26.1
	0	0	0	0	38.4
	0	0	54.07	32.44	19.31
	39.42	10.7	46.15	19.37	22.15
	0	0	49.31	19.94	0
	14.56	20.89	35.12	49.28	0
	0	0	18.29	0	20.46
	0	20.36	28.97	0	14.34
	38.71	9.852	11.37	21.53	18.87
	0	0	34.7	19.13	0
	0	7.921	33.59	13.92	0
	0	0	0	13.09	65.64
	0	0	0	0	0
	0	19.72	0	0	0
	15.68	0	0	0	61.76
	0	26.1	0	17.8	42.05
	0	0	0	0	37.59
	0	18.14	22.14	66.71	54.84
	12.41	2.626	39.68	21.37	10.75
	0	13.7	0	32.12	39.79
	6.054	0	37.28	41.16	67.3
	0	17.24	19.2	25.36	103.39
	0	13.02	0	0	44.59
	0	0	20.92	19.73	37.17
	0	5.026	0	16.47	19.88
	0	0	23.43	62.31	39.16
	0	10.11	45.54	81.45	47.58
	0	0	0	40.01	11.81
	0	0	0	0	22.53
	0	12.16	0	17.97	60.63
	0	0	22.9	22.55	35.25
	0	0	38.22	10.98	37.77
	0	0	12.65	38.36	15.94
	11.08	0	29.39	0	0
	0	10.02	0	38.3	67.3
	0	0	0	28.04	25.06
	0	4.484	0	47.93	0
	0	11.07	21.86	62.94	0
	0	0	0	0	43.18
	0	0	0	39.58	40.53
	11.24	0	0	0	0
	0	0	29.79	42.58	32.24
	0	0	0	15.83	0
	0	0	0	0	10.63
	0	0	0	24.22	51.61
	0	0	0	70.98	41
	0	0	0	0	46.81
	0	0	20.78	14.6	10.71
	0	0	31.3	26.31	35.72
	0	0	0	33.73	47.41
	0	0	14.77	8.919	44.91
	0	0	20.4	47.95	40.93
	0	0	19.43	0	22.21
	0	0	0	19.37	43.92
	0	0	0	23.72	34.5
	0	0	0	26.08	1.944
	0	0	0	56.63	64.43
	0	0	0	18.03	20.49
	0	0	32.08	8.623	28.96
	0	0	26.67	16.89	21.45
	0	9.074	12.8	0	8.186
	0	0	24.51	35.48	26.28
	0	0	0	25.31	0
	0	0	0	0	62.75
	0	0	0	26.28	47.45
	0	0	28.6	0	33.41
	0	19.03	24.03	0	22.34
	12.85	9.828	24.54	62.07	19.65
	0	0	22.3	0	0
	0	13.22	0	0	0
	0	16.15	0	0	18.15
	0	23.29	0	0	18.54
	0	0	0	0	24.24
	0	0	0	0	57.58
	0	23.21	0	0	14.82
	0	11.49	0	0	0
	0	0	17.32	57.28	29.69
	0	26.11	0	30.39	19.47
	0	44.87	47.03	28.41	26.07
	0	0	0	0	55.48
	0	9.217	0	0	26.96
	0	0	0	36.16	88.78
	0	0	0	36.11	0
	0	0	0	0	13.35
	0	0	9.084	23.45	34.94
	0	0	0	21.94	75.07
	0	0	0	38.11	60.73
	0	0	35.44	51.49	86.13
	0	0	0	0	75.58
	0	0	0	0	8.698
	0	19.87	31.35	21.53	37.32
	0	30.97	0	0	13.8
	0	0	44.47	0	0
	0	0	36.74	20.91	0
	13.23	0	15.66	0	24.95
	0	6.335	26.91	23.69	41.29
	0	0	0	46.87	43.68
	0	0	0	0	42.71
	0	0	23.56	28.65	12.44
	0	0	29.69	0	40.3
	22.42	0	0	0	44.99
	0	4.354	0	26.75	94.3
	0	44.03	30.93	7.963	0
	0	37.47	0	8.89	28.71
	0	0	16.92	0	64.49
	0	0	0	14.74	53.56
	23.29	0	0	43.2	0
	0	0	19.07	14.18	15.03
	0	0	37.46	0	47.66
	0	13.75	21.73	0	0
	0	0	0	0	34.78
	0	0	0	0	29.36
	0	8.099	24.36	50.01	36.54
	0	0	7.76	0	0
	0	0	0	42.91	44.24
	0	20.24	0	8.049	23.2
	0	0	20.2	30.27	25.43
	0	34.76	42.93	22.22	28.62
	0	0	25.79	15.3	35.65
	0	0	34.63	0	5.52
	7.768	0	0	0	0
	0	0	0	0	3.912
	5.733	0	42.66	48.71	14.45
	0	0	18.91	50.92	56.07
	10.9	0	13.49	87.56	36.23
	17.69	0	0	0	27.74
	0	0	16.57	9.642	48.74
	7.558	0	18.18	22.62	11.57
	15.29	23.01	15.48	53.18	25.47
	5.332	0	9.939	0	58.36
	10.88	0	0	18.65	34.95
	0	0	13.63	0	50.48
	9.876	0	0	0	99.61
	0	0	0	17.12	73.27
	0	0	0	72.59	50.98
	8.882	0	32.37	51.99	18.15
	0	0	12.41	0	29.11
	11.65	24.89	44.09	19.48	43.96
	21.21	19.92	0	32.16	35.01
	0	32.41	12.16	0	50.36
	0	0	0	29.05	44.96
	0	0	27.87	28.33	47.84
	29.5	0	9.736	0	23.3
	0	9.646	0	10.49	22.9
	12.03	0	0	47.47	18.28
	0	10.59	17.52	13.61	10.34
	0	46.58	0	23.33	29.66
	0	27.65	36.38	49.65	19.44
	0	0	0	74.21	39.23
	16.24	3.252	0	32.68	32.66
	0	18.02	0	48.33	26.68
	0	20.15	0	50.87	15.71
	0	0	0	27.56	32.84
	0	0	42.85	50.59	41.19
	10.05	19.32	0	46.23	70.46
	0	12.95	26.63	61.53	20.79
	16.85	0	0	21.69	32.86
	0	24.2	19.12	10.62	50.83
	0	0	30.53	53.77	9.702
	17.09	10.97	0	55.31	18.99
	0	10.34	6.711	22.96	16.37
	23.34	0	13.47	27.86	37.84
	0	0	0	14.64	47.52
	0	17.12	10.36	0	0
	0	0	0	18.97	0
	6.285	0	16.59	80.08	27.08
	0	37.83	0	52.8	14.49
	0	0	16.3	43.16	20.87
	0	0	59.39	7.37	0
	5.465	0	44.98	18.87	27.36
	0	0	41.55	32.11	27.44
	0	0	22.86	0	28.67
	0	0	26.53	0	17.36
	0	7.032	46.24	30.82	27.1
	0	0	0	70.75	0
	0	0	0	54.01	28.97
	6.179	0	12.19	19.58	37.16
	0	0	41.89	74.19	28.87
	38.78	24.26	15.41	28.45	28.42
	0	9.169	43.93	5.931	37.93
	0	0	18.05	29.29	18.6
	22.95	0	10.1	45.1	18.26
	10.58	7.116	0	10.13	38.79
	25.38	0	31.88	61.39	36.66
	10.95	0	26.64	74.33	33.67
	0	12.4	40.41	44.31	18.14
	12.19	0	35.13	45.58	0
	0	0	0	0	0
	0	0	32.8	48.92	26.47
	8.242	0	47.91	31.76	62.57
	0	14.61	13.61	34.66	25.47
	0	0	8.286	80.54	27.26
	28.62	10.97	21.7	13.65	43.41
	10.67	0	31.9	0	0
	21.54	0	24.6	0	0
	0	14.49	0	15.82	0
	0	19.92	0	34.72	0
	13.39	0	12.67	52.17	0
	0	9.39	0	28.54	8.784
	0	0	0	71.8	51.22
	18.66	10.99	0	49.91	13.15
	0	0	21.21	38.75	15.91
	0	0	9.351	39.23	51.02
	0	0	0	0	21.35
	0	0	6.372	60.92	39.05
	0	0	24.36	33.23	0
	0	0	7.76	14.25	7.467
	11.87	0	0	0	0
	0	0	0	11.87	42.04
	0	0	20.2	52.56	10.2
	0	0	42.93	18.52	38.37
	0	17.11	25.79	0	8.557
	0	9.592	34.63	25.09	24.98
	17.88	0	0	36.73	40.85
	0	0	0	30.04	64.25
	0	0	42.66	24	0
	0	12.51	18.91	0	34.27
	0	0	13.49	0	43.07
	0	0	0	0	11.82
	23.75	0	16.57	0	39.63
	18.73	0	18.18	30.14	0
	0	0	15.48	0	39.44
	0	17.03	9.939	23.22	0
	0	0	0	0	60.48
	0	21.71	13.63	14.94	11.85
	0	0	0	0	26.15
	0	0	0	0	9.042
	0	0	0	0	14.92
	0	0	32.37	15.49	18.28
	0	0	12.41	21.74	36.77
	0	0	44.09	14.83	11.16
	0	0	0	39.64	20.9
	0	0	12.16	79.18
	0	0	0	78.75
	0	0	27.87	0
	0	0	9.736	71.3
	0	0	0	46.63
	0	0	0	64.08
	0	0	17.52	0
	0	0	0	0
	15.41	0	36.38	42.76
	0	0	0	46.78
	0	0	0	43.19
	0	0	0	39.31
	14.89	0	0	19.92
	0	0	0	0
	0	0	42.85	0
	0	0	0	46.07
	0	0	26.63	0
	11.72	13.31	0	47.21
	0	0	19.12	23.61
	0	16.44	30.53	42.81
	0	0	0	18.88
	0	0	6.711	9.293
	0	0	13.47	39.47
	0	0	0	0
	0	8.72	10.36	3.541
	0	12.16	0	49.62
	0	47.12	16.59	0
	0	0	0	0
	0	0	16.3	0
	0	18.3	59.39	31.78
	0	41.13	44.98	37.09
	0	11.47	41.55	80.15
	0	17.22	22.86	0
	0	19.66	26.53	11.73
	0	0	46.24	0
	0	13.58	0	29.57
	0	24.55	0	10.8
	0	0	12.19	74.85
	0	4.131	41.89	0
	0	0	15.41	29.31
	0	14.97	43.93	0
	0	26.31	18.05
	0	16.62	10.1
	0	19.5	0
	0	9.433	31.88
	0	13.44	26.64
	25.65	33.27	40.41
	0	0	35.13
	0	54.42	0
	0	70.96	32.8
	10.08	24.75	47.91
	0	48.4	13.61
	0	39.37	8.286
	0	74.17	21.7
	10.17	46.74	31.9
	0	13.9	24.6
	18.34	0	0
	18.52	18.72	0
	0	0	12.67
	0	5.259	0
	0	31.95	0
	0	0	0
	0	8.932	21.21
	0	0	9.351
	0	0	0
	0	0	6.372
	15.21	45.14
	0	5.254
	0	0
	0	0
	0	0
	0	0
	0	0
	0	0
	0	0
	0	0
	0	0
	0	0
	0	0
	0	0
	0	0
	0	0
	0	0
	0	0
	0	0
	0	0
	0	0
	0	0
	0	0
	0	0
	6.5	0
	0	0
	0	0
	0	0
	0	0
	0	0
	8.238	0
	0	0
	0	0
	0	0
	0	0
	0	19.87
	0	0
	0	0
	0	0
	0	0
	0	6.089
	0	0
	25.75	0
	0	19.45
	0	0
	0	0
	0	0
	0	0
	0	0
	0	10.13
	0	0
	0	0
	0	0
	0	0
	0	0
	0	0
	0	22.69
	0	0
	0	0
	0	0
	0	27.24
	0	35.22
	0	50.59
	5.86	0
	13.54	14.73
	0	0
	0	18.28
	0	0
	0	0
	0	0
	0	46.32
	0	18.02
	0	12.98
	0	0
	13.5	49.07
	0	0
	0	0
	0	13.19
	20.67	38.76
	0	19.74
	0	0
	0	17.47
	0	0
	0	0
	0	11.39
	4.256	0
	0	0
	0	8.93
	0	0
	0	0
	0	19.73
	0	0
	16.4	32.92
	0	19.56
	0	22.45
	0	0
	18.22	0
	54.47	0
	0	27.46
	7.552	39.33
	0	45.11
	0	28.6
	0	17.55
	0	9.453
	0	0
	0	0
	0	0
	0	0
	0	12.79
	0	0
	0	19.51
	0	0
	0	0
	0	22.78
	19.84	0
	0	0
	17.68	0
	39.66	0
	0	0
	0	0
	0	10.32
	7.13	13.27
	18.22	0
	0	0
	0	12.52
	0	18
	30.31	0
	28.76	0
	0	9.796
	0	0
	0	0
	30.78	0
	27.35	0
	0	0
	0	0
	0	0
	0	0
	8.422	0
	24.28	45.82
	33.02	0
	0	0
	84.79	17.48
	16.97	22.38
	0	0
	0	0
	0	0
	6.071	0
	0	0
	24.72	0
	0	0
	46.67	0
	17.13	28.75
	9.916	0
	15.12	0
	12.48	0
	24.41	0
	8.854	0
	27.2	0
	5.392	15.04
	0	0
	0	0
	0	0
	15.12	0
	12.48	0
	24.41	0
	8.854	32.7
	27.2	0
	5.392	0
	0	0
	0	0
	0	0
	69.91	40.19
	3.56	0
	0	0
	4.232	0
	18.58	0
	27.19	0
	0	0
	32.52	0
	12.85	0
	0	0
	44.26	0
	39.31	0
	11.79	22.77
	18.14	0
		0
		0
		0

## Sheet: Supp Fig 4H
	% Frequency distribution of mitochondria area covered by ER at 25-80nm distance - timecourse
	Bin Center	0h	6h	10h	16h	24h
	0	76.6932	68.1188	43.2177	31.8493	15.9363
	3	77.49	69.3069	43.2177	32.5342	16.7331
	6	80.0797	70.6931	44.795	33.5616	17.5299
	9	83.0677	74.8515	49.5268	36.6438	20.7171
	12	87.0518	79.604	54.5741	38.6986	25.0996
	15	89.6414	81.9802	58.3596	43.8356	29.4821
	18	92.6295	85.9406	64.6688	49.3151	35.4582
	21	93.6255	89.703	69.0852	53.7671	40.6375
	24	95.4183	92.2772	73.1861	58.5616	45.0199
	27	96.6135	93.4653	76.9716	61.9863	50.5976
	30	97.6096	94.0594	80.7571	66.0959	54.9801
	33	98.008	95.2475	84.2271	69.1781	58.9641
	36	98.008	95.8416	88.0126	71.9178	66.1355
	39	99.004	96.8317	89.5899	75.6849	71.7131
	42	99.004	97.0297	92.7445	78.4247	76.8924
	45	99.2032	98.2178	97.1609	80.137	80.4781
	48	99.4024	99.2079	98.4227	84.2466	84.0637
	51	99.4024	99.4059	98.4227	88.0137	86.8526
	54	99.6016	99.604	98.7382	90.411	88.0478
	57	99.6016	99.604	98.7382	91.4384	89.6414
	60	99.6016	99.604	99.6845	92.1233	90.8367
	63	99.6016	99.604	99.6845	93.8356	93.2271
	66	99.6016	99.604	99.6845	94.5205	95.6175
	69	99.8008	99.604	99.6845	94.5205	96.0159
	72	99.8008	99.802	99.6845	96.2329	96.4143
	75	99.8008	100	99.6845	97.6027	97.2112
	78	99.8008	100	99.6845	98.2877	97.6096
	81	99.8008	100	99.6845	99.6575	98.008
	84	100	100	99.6845	99.6575	98.008
	87	100	100	99.6845	100	98.4064
	90	100	100	99.6845	100	98.8048
	93	100	100	100	100	99.2032
	96	100	100	100	100	99.2032
	99	100	100	100	100	99.6016

## Sheet: Supp Fig 4I
	Mitochondria perimeter covered by ER at 0-24nm distance time-course								Mitochondria perimeter covered by ER at 0-24nm distance time-course
	Lean Fasting time-course								Lean Fasting time-course
	0h	6h	10h	16h	24h				0h	6h	10h	16h	24h
	3.616	8.776	0	25.33	12.65			Mean	6.532	10.85	7.503	13.19	9.148
	0	8.594	18.56	35.64	6.066			Std. Deviation	8.968	10.34	9.038	13.49	8.995
	6.845	7.182	0	0	0			Std. Error of Mean	0.4003	0.4603	0.5076	0.7893	0.5678
	11.1	9.851	27.81	0	9.136
	3.076	7.176	7.491	19.67	7.549
	4.575	0	0	35.11	12.9
	9.36	3.225	0	4.87	8.704
	19.76	5.874	23.07	0	15.02			Tukey's multiple comparisons test	Mean Diff.	95.00% CI of diff.	Below threshold?	Summary	Adjusted P Value
	14.44	0	24.45	2.43	5.15			0h vs. 6h	-4.318	-6.071 to -2.566	Yes	****	<0.0001
	5.145	11.3	11.58	2.001	8.008			0h vs. 10h	-0.9707	-2.966 to 1.025	No	ns	0.6735
	20.47	13.75	61.07	22.17	3.914			0h vs. 16h	-6.656	-8.703 to -4.609	Yes	****	<0.0001
	0	7.039	15.14	28.2	0			0h vs. 24h	-2.616	-4.766 to -0.4663	Yes	**	0.0081
	10.78	0	3.585	12.88	0			6h vs. 10h	3.348	1.355 to 5.341	Yes	****	<0.0001
	7.897	0	0	38.82	0			6h vs. 16h	-2.338	-4.382 to -0.2930	Yes	*	0.0157
	0	0	14.9	0	20.45			6h vs. 24h	1.702	-0.4458 to 3.850	No	ns	0.1941
	6.963	10.9	0	9.8	7.623			10h vs. 16h	-5.685	-7.941 to -3.429	Yes	****	<0.0001
	0	12.14	0	16.21	0			10h vs. 24h	-1.646	-3.995 to 0.7043	No	ns	0.3111
	0	17.01	0	2.457	0			16h vs. 24h	4.04	1.646 to 6.434	Yes	****	<0.0001
	15.95	0	0	0	0
	6.953	0	0	0	0
	0	15.24	0	17.33	0
	0	0	9.662	0	5.839
	6.063	0	0	4.785	0
	0	9.815	24.2	6.985	5.653
	1.629	0	6.451	0	8.103
	0	15.84	0	0	0
	0	0	3.58	0	0
	20.05	3.085	25.6	0	0
	4.962	0	4.069	10.7	0
	10.74	13.85	18.73	46.21	0
	4.837	12.23	11.51	24.5	0
	0	0	0	0	20.31
	4.559	0	8.296	16	0
	0	18.57	0	17.59	11.72
	13.38	3.152	7.326	0	16.22
	3.03	14.12	21.62	6.473	5.814
	4.054	0	18.78	0	0
	0	4.295	25.64	17.47	0
	10.89	4.994	24.85	18.31	23.75
	18.54	13.59	0	13.98	12.15
	28.18	17.54	10.02	6.2	2.324
	3.491	13.62	5.827	0	0
	0	28.06	0	9.235	3.519
	43.74	12.95	0	13.87	10.14
	13.34	20.35	0	32.17	0
	2.846	7.09	0	0	0
	18.48	15.34	10.1	0	0
	0	8.614	0	0	6.126
	10.41	0	12.51	15.46	14.49
	16.85	14.66	0	22.39	3.741
	21.56	0	0	17.45	10.7
	21.36	10.4	6.496	7.224	4.307
	16.93	15.62	0	0	10.07
	16.09	19.12	34.8	14.85	0
	0	17.68	29.51	16.26	7.368
	11.81	7.536	36.7	6.074	1.468
	20.3	0	5.409	6.869	0
	15.14	0	0	28.41	9.72
	21.65	0	11.3	9.84	9.301
	0	11.97	16.91	0	5.378
	15.47	15.78	0	15.35	7.316
	10.4	13.18	0	16.91	0
	26.61	10.64	15.94	0	5.737
	42.32	23.52	0	4.256	10.41
	7.848	11.4	21.41	14.5	25.37
	11.5	0	0	0	16.94
	5.193	10.56	0	41.33	7.654
	15.31	0	0	18.23	14.99
	36	20.83	17.97	17.71	2.481
	4.64	0	0	30.12	16.48
	22.23	0	10.06	0	8.661
	15.43	0	23.74	0	18.66
	26.73	0	11.81	19.76	0
	16.99	13.39	0	30.92	2.998
	6.674	13.98	0	8.162	1.344
	0	0	0	25.37	15.96
	7.508	0	0	14.67	6.364
	17.31	6.681	23.77	0	20.23
	0	0	11.41	7.509	14.81
	7.795	9.916	0	0	17.87
	15.17	0	7.387	14.51	0
	13.27	0	0	20.47	0
	7.845	8.382	0	0	4.152
	27.04	0	9.991	0	0
	26.79	14.83	7.398	8.578	16.87
	31.96	12.53	32.7	0	6.769
	17.09	0	7.561	8.67	21.83
	12.75	14.27	33.02	52.11	0
	13.16	19.62	15.97	43.43	5.521
	19.59	0	5.638	28.56	0
	0	0	0	27.44	18.33
	9.733	28.23	0	0	31.64
	5.005	25.42	0	22.37	8.786
	0	11.53	19.59	21.37	19.6
	0	0	0	39.5	16.71
	13.79	0	27.13	9.086	2.566
	4.66	0	23.37	50.31	15.5
	11	0	11.76	22.36	39.93
	11.37	0	14.71	23.98	19.34
	20.28	19.9	16.29	34.35	7.362
	31.8	0	24.24	0	0
	6.079	16.82	0	0	0
	9.213	39.66	0	25.63	8.098
	0	0	16.55	7.778	5.381
	0	28.18	23.16	19.33	4.173
	0	9.393	0	11.09	0
	20.99	52.36	11.05	14.33	11.69
	10.92	0	21.92	42.73	0
	0	0	0	36.96	13.43
	0	0	0	27.53	7.06
	0	7.746	0	42.12	0
	0	0	0	26.57	0
	11.01	0	0	0	18.44
	3.782	14.72	25.01	0	0
	0	8.759	9.264	12.74	10.9
	12.2	0	17.78	5.514	8.792
	11.09	0	0	38.77	9.752
	0	28.23	0	0	0
	16.94	21.86	0	9.188	0
	0	6.45	0	11.52	5.256
	0	13.22	18.43	0	0
	15.57	0	0	14.42	13.4
	11.88	0	16.37	0	18.01
	24.11	19.2	5.8	67.97	4.334
	0	15.28	0	39.73	14.98
	12.06	30.66	0	23.84	0
	0	23.92	0	8.057	3.882
	23.65	10.94	0	69.44	8.713
	17.68	0	0	8.238	14.98
	3.343	33.32	26.08	0	8.863
	8.048	0	12.52	20.62	9.487
	9.889	26.32	0	19.77	21.35
	19.84	10.13	9.94	0	0
	17.63	0	10.09	0	0
	15.83	0	0	18.48	0
	6.779	25.96	16.01	9.072	4.612
	16.97	0	7.344	13.05	9.488
	18.51	0	0	18.75	15.31
	16.28	34.05	6.096	0	7.958
	16.3	0	8.097	9.975	0
	8.851	0	15.08	4.708	11.25
	23.53	23.16	0	16.41	12.28
	16.76	0	0	13.03	0
	14.5	0	0	0	13.17
	17.28	0	0	7.301	10.55
	31.29	56.22	3.271	32.94	3.479
	8.493	21.75	0	32.21	0
	1.517	27.94	15.23	18.54	11.5
	19.28	22.5	13	11.61	11.26
	9.041	7.064	0	35.03	1.751
	15.38	23.22	7.604	24.93	15.31
	5.738	5.736	0	8.173	7.061
	14.09	0	0	6.059	15.87
	17.31	0	21.36	8.432	8.522
	0	8.456	12.23	9.799	9.452
	10.94	5.379	5.932	36.73	17.03
	0	3.481	0	38.21	16.69
	7.856	12.48	0	0	4.244
	29.02	0	0	6.896	3.246
	26.27	27.2	0	26.57	2.979
	37.82	21.51	0	0	0
	0	4.353	7.245	3.578	10.43
	15.1	37.48	0	21.14	9.27
	18.68	14.69	10.56	0	0
	18.14	17.64	8.274	19.21	14.26
	50.23	17.97	0	0	2.406
	6.215	15.34	2.356	22.12	0
	0	14.48	0	0	4.188
	0	29.35	5.319	9.948	12.88
	12.63	0	13.5	0	10.08
	7.024	0	0	0	13.86
	8.325	29.04	0	3.722	7.327
	7.012	2.693	0	20.71	7.307
	0	13.9	0	6.335	8.371
	22.65	11.45	0	4.692	2.092
	4.99	26.34	13.81	8.833	4.235
	26.02	0	14.42	3.501	9.952
	0	13.08	0	16.4	15.87
	0	5.016	8.242	24.48	0
	11.35	24.97	9.981	27.78	14.45
	3.147	13.82	10.92	0	0
	0	9.598	12.48	35.27	13.01
	0	11.86	18	0	0
	2.923	0	9.002	12.21	14.13
	0	16.69	18.64	0	0
	0	7.856	0	12.03	8.652
	0	14.93	0	13.25	26.28
	0	8.475	6.419	16.09	3.621
	0	6.926	4.85	0	3.628
	0	0	0	21.15	16.96
	13.2	7.266	0	25.73	5.709
	0	0	0	11.24	15.33
	13.54	16.05	12.62	14.43	16.55
	35.49	0	0	0	0
	0	0	6.997	14.48	5.615
	0	0	6.997	9.029	8.584
	0	0	5.575	11.69	0
	6.084	0	10.08	0	0
	0	20.85	3.684	0	13.85
	4.033	0	5.381	50.99	0
	0	12.23	13.38	24.88	13.96
	8.322	5.253	0	37.41	23.43
	26.11	6.244	0	11.6	14.2
	0	17.57	8.154	16.32	13.44
	0	0	13.61	0	6.592
	0	12.27	0	16.59	4.448
	0	18.63	0	18.51	7.371
	0	13.76	0	3.116	0
	0	18.48	0	4.022	15.49
	4.834	15.79	9.709	13.87	5.031
	0	26.92	29.77	25.1	14.53
	0	10.82	7.456	60.8	18.62
	0	0	7.791	28.27	4.135
	4.405	22.38	3.288	22.83	67.04
	0	5.593	27.75	6.882	18.39
	0	15.23	8.108	0	15.14
	0	4.646	8.682	15.38	5.321
	19.6	0	25.16	0	25.25
	0	0	12.08	4.488	25.2
	0	12.35	0	9.261	16.63
	0	0	0	15.33	30.23
	0	19.94	16.38	9.555	6.768
	13.32	35.01	9.837	14.9	20.41
	6.988	14.86	14.22	7.333	10.85
	0	21.76	0	6.41	0
	0	17.2	9.94	3.93	10.28
	0	19.96	10.09	0	20.23
	0	21.02	0	50.98	25.15
	0	9.239	16.01	11.99	9.663
	0	5.673	7.344	39.82	38.75
	0	0	0	26.87	10.11
	0	0	6.096	40.66	18.44
	10.67	0	8.097	19.53	28.3
	0	5.432	15.08	23.65	24.39
	0	22.83	0	23.52	28.71
	15.54	10.99	0	9.62	0
	0	0	0	26.55	13.82
	0	19.87	0	22.35	15.79
	0	9.475	3.271	15.41	27.36
	0	0	0	0	0
	0	0	15.23	30.86	24.21
	0	9.601	13	0	25.39
	0	10.65	0	8.389	14.02
	0	0	7.604	10.4	17.92
	0	0	0	18.97	3.936
	0	0	0	0	7.288
	0	0	21.36	8.303	0
	0	32.76	12.23	6.321	24.91
	0	0	5.932	7.704	10.06
	11.17	25.84	0	19.92	0
	0	26.31	0	2.374	7.596
	0	0	0	3.832
	10.55	0	0	5.634
	0	6.807	0	27.07
	0	29.81	7.245	0
	0	24.92	0	15.21
	0	19.48	10.56	0
	0	0	8.274	5.557
	0	0	0	5.715
	12.23	23.7	2.356	0
	0	42.8	0	19.53
	36.72	0	5.319	4.58
	0	10.8	13.5	4.364
	7.861	43.67	0	0
	0	17.93	0	23.04
	0	24.43	0	0
	5.043	0	0	3.171
	0	18.23	0	0
	16.13	31.29	13.81	0
	0	23.61	14.42	0
	18.11	10.26	0	4.192
	0	17.02	8.242	8.203
	0	26.49	9.981	3.66
	5.879	0	10.92	0
	0	6.074	12.48	4.548
	0	4.982	18	4.072
	10.13	25.81	9.002	9.373
	7.596	0	18.64	11.16
	0	0	0	5.825
	0	14.63	0	0
	0	0	6.419	13.88
	9.42	4.516	4.85	0
	0	15.67	0	0
	0	0	0	0
	0	0	0	11.96
	0	4.032	12.62	14.54
	9.878	11.61	0	10.09
	0	6.237	6.997	16.02
	0	3.935	6.997	0
	0	0	5.575	7.295
	0	0	10.08	2.497
	0	0	3.684	0
	20.22	0	5.381
	5.504	0	13.38
	0	0	0
	15.22	8.159	0
	0	9.764	8.154
	0	2.067	13.61
	0	3.866	0
	0	15.39	0
	0	13.08	0
	0	8.749	0
	15.99	9.352	9.709
	0	10.72	29.77
	14.08	5.972	7.456
	7.395	19.96	7.791
	0	0	3.288
	12.54	20.16	27.75
	0	6.546	8.108
	0	0	8.682
	0	4.599	25.16
	0	13.76	12.08
	0	20.03	0
	0	4.52	0
	0	23.62	16.38
	0	1.686	9.837
	0	16.77	14.22
	11.53	0
	0	6.115
	0	24.54
	0	28.51
	0	15.83
	9.549	0
	0	0
	0	0
	9.45	15.37
	0	9.785
	0	30.04
	24.31	15.2
	6.997	0
	0	0
	6.872	0
	14.51	19.53
	0	0
	0	0
	39.11	0
	0	0
	0	0
	0	30.52
	0	0
	0	7.572
	0	5.367
	0	22.63
	0	7.689
	0	0
	0	11.87
	0	0
	0	0
	0	0
	0	14.85
	0	13.81
	14.37	28.67
	0	8.48
	0	16.22
	0	0
	12.17	0
	0	12.63
	0	14.29
	17.01	0
	0	28.14
	0	0
	33.11	0
	17.51	24.44
	5.14	8.663
	16.17	11.9
	0	10.23
	0	4.081
	0	14.68
	0	5.159
	0	16.05
	0	11.77
	0	14.55
	0	12.88
	0	19.75
	0	8.006
	7.108	0
	8.666	10.44
	0	14.2
	0	12.49
	6.617	15.19
	0	10.79
	0	30.54
	0	15.86
	14.79	13.87
	0	15.24
	0	26.11
	22.22	31.99
	0	4.941
	0	0
	18.57	11.7
	0	25.34
	4.123	28.16
	10.56	26.71
	0	9.667
	13.58	35.1
	4.7	22.63
	0	7.41
	5.03	23.84
	6.24	12.85
	0	15.75
	13.76	14.54
	0	26.36
	0	33.46
	3.791	15.13
	0	24.78
	0	5.153
	0	14.76
	0	15.05
	17.26	6.865
	0	0
	0	13.88
	0	0
	0	22.36
	16.33	4.201
	0	28.17
	0	8.454
	13.03	0
	3.287	6.692
	0	0
	8.974	16.87
	2.315	22.17
	17.38	0
	0	30.17
	0	10.66
	0	16.54
	11.21	11.21
	0	30.39
	0	24.17
	0	10.6
	0	18.19
	0	30.26
	8.54	5.947
	0	3.176
	8.305	13.28
	0	20.05
	0	24.94
	0	14.28
	0	12.67
	8.305	30.05
	0	22.71
	4.633	16.48
	13.91	8.121
	6.673	0
	0	0
	3.643	9.644
	0	7.713
	0	19.63
	0	21.44
	13.3	26.4
	4.92	3.844
	0	14.53
	4.29	15.3
	0	13.61
	4.904	18.34
	3.241	9.576
	0	0
	0	16.36
	0	12.34
	0	28.23
	10.47	8.027
	0	0
	0	37.91
	0	0
	0	11.36
	0	15.04
	15.01	0
	9.487	0
	0	0
	0	0
	0	10.36
	7.162	0
	20.63	0
	0	11.07
	0	16.05
	0	15.13
	16.85	4.411
	0	8.655
	0	3.849
	27.17	25.54
	7.162	15.45
	20.63	11.77
	0	2.102
	0	7.682
	0	13.33
	16.85	14.51
	0	8.972
	0	28.66
	27.17	10.34
	6.113	4.688
	4.716	0
	28.29	22.23
	7.834	22.51
	2.917	10.93
	7.964	13.43
	0	0
	0	0
	0	12.54
	21.18	38.56
	0	17.2
	3.314	0
	17.92	10.47
	8.332	22.15
		0
		17.64
		10.31

## Sheet: Supp Fig 4J
	% Frequency distribution of mitochondria area covered by ER at 0-24nm distance - timecourse
	Bin Center	0h	6h	10h	16h	24h
	0	51.5936	31.2871	43.8486	26.7123	26.2948
	2	52.7888	32.0792	44.4795	28.4247	30.2789
	4	58.7649	36.6337	47.9495	35.274	37.8486
	6	63.745	41.3861	54.8896	40.7534	45.4183
	8	69.1235	47.5248	63.7224	46.9178	56.1753
	10	73.506	54.6535	71.2934	52.7397	64.9402
	12	77.2908	60.5941	76.6562	57.1918	68.9243
	14	81.2749	68.7129	81.7035	63.0137	76.8924
	16	86.8526	75.6436	86.4353	68.4932	84.8606
	18	90.4382	79.0099	89.5899	72.6027	88.8446
	20	93.0279	82.5743	89.9054	76.3699	91.6335
	22	94.4223	85.9406	91.4826	79.7945	92.4303
	24	95.2191	89.1089	94.3218	82.8767	94.4223
	26	96.4143	92.0792	96.2145	85.9589	96.8127
	28	97.4104	94.6535	97.4763	88.6986	98.008
	30	97.6096	96.8317	98.4227	89.726	98.4064
	32	98.2072	97.4257	98.7382	90.7534	98.8048
	34	98.4064	98.0198	99.3691	91.0959	98.8048
	36	99.004	98.4158	99.6845	93.1507	98.8048
	38	99.2032	99.0099	99.6845	94.5205	99.2032
	40	99.4024	99.2079	99.6845	95.8904	99.6016
	42	99.6016	99.4059	99.6845	96.9178	99.6016
	44	99.8008	99.604	99.6845	97.2603	99.6016
	46	99.8008	99.604	99.6845	97.6027	99.6016
	48	99.8008	99.604	99.6845	97.6027	99.6016
	50	100	99.604	99.6845	98.6301	99.6016
	52	100	99.802	99.6845	98.9726	99.6016
	54	100	99.802	99.6845	98.9726	99.6016
	56	100	100	99.6845	98.9726	99.6016
	58	100	100	99.6845	98.9726	99.6016
	60	100	100	99.6845	99.3151	99.6016
	62	100	100	100	99.3151	99.6016
	64	100	100	100	99.3151	99.6016
	66	100	100	100	99.3151	99.6016
	68	100	100	100	99.6575	100
	70	100	100	100	100	100
