# Supplementary material for: Spatial mapping of hepatic ER and mitochondria architecture reveals zonated remodeling in fasting and obesity
Source: Nat Commun. 2024 May 10;15:3982. doi: 10.1038/s41467-024-48272-7 (PMC11087507; doi:10.1038/s41467-024-48272-7)
Supplement: Supplementary file 14 — Source Data [file 41467_2024_48272_MOESM14_ESM.zip › Source Data/Supp Fig3.xlsx]

## Sheet: Supp Fig 3A
	Mitochondria surface covered by ER at 0-56nm
										Lean
	Lean									Bin Center	Fed	Fasted
	Fed	Fasted								0	0.646944	0.0748839
	31.7229	68.0082		Unpaired t test	Fed vs Fasted					5	0.458252	0.0299536
	61.1113	59.4565		P value	<0.0001					10	0.593032	0.0898607
	91.2208	77.857		P value summary	****					15	0.748029	0.0299536
	10.0084	65.4724								20	1.40845	0.104838
	62.4748	67.8961								25	2.44626	0.404373
	29.4819	67.6822								30	4.93295	0.329489
	40.8342	68.1395			Fed	Fasted				35	8.10028	0.958514
	25.2921	39.0172		Mean	47.73	63.36				40	12.0695	1.93201
	69.7863	53.2178		Std. Deviation	13.29	11.08				45	15.8299	3.98383
	74.6238	43.3051		Std. Error of Mean	0.1091	0.1356				50	15.904	6.79946
	44.0142	45.1436								55	14.226	11.9065
	83.6011	65.5832								60	10.5802	16.6093
	92.8651	64.1424								65	6.44248	18.8857
	57.3699	57.8679								70	3.75362	17.7475
	74.0308	78.1378								75	1.21302	12.7752
	41.3684	50.7057								80	0.47173	5.2269
	60.7698	64.9913								85	0.121302	1.60252
	46.321	72.3447								90	0.033695	0.359443
	45.0525	73.1861								95	0.006739	0.0449304
	27.953	45.7711								100	0.013478	0.104838
	32.5465	48.0231
	55.7132	61.7282
	35.2603	74.1177
	76.4789	66.2329
	73.0555	60.1332
	74.94	57.9264
	63.2141	70.5848
	59.9544	69.1261
	48.5799	70.8924
	64.1424	77.1376
	62.3491	68.5786
	77.618	62.9065
	49.3098	59.7456
	69.5372	77.3284
	55.2017	60.6486
	55.2695	68.4401
	53.3572	70.1368
	50.8881	39.8011
	59.5489	43.9249
	63.9568	59.431
	46.1989	50.1194
	18.6928	59.4773
	74.2453	69.1617
	67.4038	64.7918
	38.0823	59.7272
	41.08	78.381
	13.0794	75.6551
	21.5672	71.3465
	50.4479	73.2147
	18.1304	68.5348
	22.7669	56.1449
	38.1126	61.5472
	35.6791	68.8589
	30.2729	59.182
	59.4986	70.4154
	37.1085	55.3471
	45.4294	69.5627
	20.509	39.2089
	63.9317	36.497
	66.7704	66.2804
	58.4282	59.1325
	79.2293	74.9951
	49.5758	73.0316
	51.62	51.2502
	34.8571	75.6162
	60.5489	67.4702
	89.0326	61.7734
	36.1484	54.5064
	34.8075	54.2875
	47.4113	67.3086
	66.0495	56.2829
	34.8523	58.0249
	22.6261	52.8192
	37.349	48.4888
	30.5101	65.3449
	61.5728	49.022
	47.7786	47.1222
	54.6403	68.7561
	66.7856	56.1439
	41.4739	62.8123
	45.4752	44.3292
	48.0953	48.012
	26.2811	65.9849
	51.6078	38.6969
	50.3702	72.3247
	57.7035	77.9207
	45.049	64.8294
	45.6891	66.9613
	17.9043	71.5741
	1.23311	71.4815
	13.6702	49.3769
	9.05072	77.7244
	39.1499	55.2486
	38.222	63.8193
	60.3349	25.0957
	73.3112	50.7777
	60.361	41.9473
	49.8804	34.2843
	57.0833	45.614
	66.3355	44.6754
	52.2343	59.0831
	67.4775	54.6926
	55.2099	38.1311
	61.7817	54.9939
	54.7376	61.0752
	48.8367	64.8222
	27.9709	58.1378
	59.0547	57.4242
	39.8248	60.7469
	51.1775	59.1439
	62.9273	72.2755
	34.7377	72.8811
	54.7203	46.6884
	57.6305	59.5389
	64.2994	64.0136
	57.2607	40.7598
	47.4451	51.0359
	66.8033	70.6939
	60.6656	18.4635
	67.6889	70.5581
	45.6351	70.8019
	57.8208	65.5136
	62.8589	76.2083
	61.9756	61.9728
	69.1832	59.4769
	64.1052	53.1608
	55.9245	64.2446
	56.5991	61.992
	63.7357	59.0362
	69.2719	63.3695
	70.3832	77.1554
	70.9229	62.4177
	62.3309	61.054
	73.321	60.4503
	66.7221	73.7532
	51.4037	60.6645
	61.1126	76.7348
	56.0584	75.449
	65.3118	80.5808
	55.8603	76.3608
	35.1071	43.2157
	41.2362	63.0904
	36.8191	71.3712
	50.3519	71.6026
	53.5995	47.2136
	64.9005	64.2296
	77.2535	45.2113
	64.448	58.0647
	55.0472	67.3229
	22.1937	44.6693
	48.7371	54.6583
	62.2745	64.9465
	61.8824	61.9169
	54.6932	65.4685
	60.7187	32.0921
	73.4088	54.0057
	82.304	54.9765
	64.3214	64.7546
	49.2031	64.5108
	78.5998	67.8887
	18.2587	67.2469
	50.8957	68.1603
	89.9428	75.8349
	45.8864	66.0096
	37.4462	48.1152
	52.2354	41.2802
	46.7127	56.8332
	71.8587	67.5513
	72.4156	24.4173
	43.3722	80.6134
	66.2054	74.5555
	56.7818	69.6479
	78.3591	54.7559
	28.6894	65.1151
	55.8315	26.9271
	43.161	47.2361
	34.7695	47.3873
	53.0292	68.7889
	61.2604	51.616
	76.9119	75.6203
	53.1945	82.6679
	63.118	72.061
	61.2396	84.0083
	37.1391	65.0955
	71.5354	65.6538
	34.3551	53.5313
	42.7908	52.6272
	54.7874	62.2387
	56.8459	67.5738
	37.0335	70.3065
	55.0848	46.8902
	45.2479	51.1492
	33.8735	54.8812
	63.7874	69.4456
	57.7838	82.3631
	51.944	63.6014
	56.7627	58.5796
	57.048	56.8894
	57.3819	72.5913
	49.8388	65.8921
	57.6108	73.7907
	34.1572	65.4646
	39.8438	63.1436
	53.0495	53.3309
	49.0706	54.4483
	52.0043	62.4985
	50.6706	49.6374
	51.8831	68.2827
	45.8194	59.3302
	37.5962	64.3144
	37.8293	67.6055
	40.2833	64.7071
	71.5856	74.0354
	54.1996	55.9197
	34.5066	54.8338
	59.3231	69.1665
	53.2665	75.5749
	26.92	49.9221
	42.6203	65.9894
	38.4155	59.6805
	47.0872	73.4699
	47.2409	48.963
	39.7484	57.02
	64.5716	61.0819
	60.4208	66.606
	71.5454	63.8195
	55.7086	78.3391
	52.3705	61.5084
	47.3931	54.3145
	29.2691	61.2529
	42.9133	63.2829
	55.9011	59.0096
	80.2967	71.3793
	17.3368	66.9458
	69.8018	75.5716
	43.9568	60.814
	39.1522	67.4594
	18.7369	53.9523
	42.1224	62.4243
	81.398	66.7955
	38.7619	62.1623
	73.0592	67.4055
	71.2053	56.6512
	55.9989	25.1362
	53.3502	65.784
	30.8068	56.8383
	63.0176	71.3945
	67.9381	63.6355
	32.1759	65.44
	40.3244	69.0011
	19.4966	75.4836
	78.5801	66.691
	27.0397	55.4785
	75.8472	46.7589
	73.184	58.8054
	17.8017	70.1404
	72.9329	44.3723
	49.1381	73.4768
	41.0902	54.5411
	35.762	46.0964
	33.3045	58.2181
	60.2713	57.0667
	27.4162	49.4926
	48.8557	62.0799
	52.9898	58.4097
	61.1061	50.9242
	76.8379	53.7957
	76.1923	58.844
	42.715	53.3849
	38.9888	54.7077
	81.7542	50.658
	42.0003	63.93
	51.7721	67.8384
	52.6519	43.7991
	41.8958	57.4642
	49.7771	89.9198
	40.9267	26.3794
	46.1486	79.1893
	69.5809	72.3653
	47.2365	69.3751
	47.8026	82.0166
	55.9402	63.3557
	51.3084	76.6225
	49.5334	71.4482
	62.2469	68.4314
	47.4269	52.0467
	77.4256	48.2096
	57.0364	81.2161
	75.3103	73.2381
	62.3642	66.2126
	69.981	68.312
	65.9964	56.6546
	44.7055	55.6875
	60.1937	63.4906
	52.5394	67.4616
	72.0178	65.4175
	55.2688	65.7682
	77.5289	61.2237
	45.9588	71.3828
	48.4335	67.652
	34.4493	71.1408
	51.0048	54.5882
	53.5709	61.1128
	47.3588	58.8092
	67.4902	61.4506
	47.5382	62.1011
	58.1611	54.0643
	28.4558	56.1725
	30.7903	57.2362
	56.3418	60.8138
	52.0956	42.376
	52.4671	42.7998
	32.4599	72.1048
	51.3553	65.3008
	37.526	57.8431
	77.2192	49.1385
	98.5439	54.4957
	55.989	59.3963
	10.186	50.5516
	77.4693	45.5983
	59.5264	59.9348
	62.1036	45.7185
	86.1698	59.9021
	59.4245	31.105
	69.2302	63.3085
	55.1368	45.6532
	53.0284	48.3184
	61.6707	51.1809
	59.7115	66.9943
	68.0051	42.5979
	50.7456	48.3792
	79.8328	40.566
	57.8609	67.9808
	48.2314	76.5978
	59.4379	51.5716
	51.7059	44.1217
	49.9553	55.0242
	49.62	59.574
	67.3603	61.1606
	51.4751	64.4248
	63.1	63.6054
	51.9486	56.9042
	71.7432	61.6613
	50.0322	56.3508
	41.6906	43.4636
	73.3316	49.4163
	68.8505	61.4926
	49.0329	36.6403
	70.3467	56.5071
	45.2442	49.347
	55.9715	62.4846
	58.5522	58.0429
	49.4047	75.5066
	43.5286	67.1136
	69.4422	53.1945
	45.6816	64.8922
	54.6747	51.4709
	32.4646	43.2507
	72.0405	53.6568
	53.2599	59.2844
	50.2384	69.4087
	56.2276	54.9539
	55.0376	62.2941
	33.9296	45.2417
	69.8804	67.6659
	69.9388	64.6287
	61.7121	57.1157
	49.0085	37.9134
	48.5753	59.8142
	60.8754	53.8841
	61.5548	70.5051
	54.0852	60.9871
	67.3544	63.7183
	45.173	69.6789
	54.7965	56.376
	39.2069	49.4227
	56.9673	53.1083
	45.6813	61.7358
	72.503	44.6331
	67.6147	68.054
	47.6541	68.8903
	57.0141	42.8063
	61.4553	71.4916
	25.3083	58.5686
	32.2292	52.9404
	46.0461	64.5945
	40.1592	56.6474
	44.1725	64.2262
	49.8948	59.3598
	68.6067	63.6752
	58.5848	62.6554
	54.3544	72.3199
	40.0423	57.2564
	37.4112	65.8644
	73.5091	59.2222
	61.3258	49.1124
	54.293	70.3443
	55.0162	67.8468
	33.6696	48.3757
	59.8618	52.9269
	60.2731	51.8535
	35.089	72.1396
	60.8009	70.985
	40.3481	66.4998
	54.2679	35.5825
	47.0014	54.4416
	44.6063	54.4597
	56.3648	60.111
	56.3587	41.1673
	52.2382	58.9703
	58.5391	55.5638
	49.1385	42.9266
	37.1923	51.0842
	47.1631	54.8939
	20.5525	65.3149
	46.9605	64.6889
	52.2863	49.5217
	49.2785	68.0444
	65.8229	51.8736
	40.7658	62.2872
	78.4069	78.9633
	53.11	70.0819
	51.5935	39.4513
	70.6682	52.5386
	54.8083	54.5476
	72.5814	61.8364
	44.1926	63.1411
	53.7714	71.6424
	49.6034	61.2198
	68.8054	61.0169
	58.8457	58.4347
	79.4003	62.1025
	54.5592	42.9285
	45.2954	59.9834
	11.024	62.6698
	64.9259	71.243
	54.1911	55.5755
	62.3873	63.4182
	52.3199	73.5818
	50.0862	66.6093
	45.2074	63.7639
	31.7331	58.7948
	30.5825	63.9453
	23.7508	63.6863
	66.2548	52.9805
	49.994	67.4979
	60.9015	74.3731
	73.9283	47.7392
	54.6446	71.9364
	49.6362	72.2136
	46.2676	75.6407
	8.63033	71.7972
	51.0048	68.0434
	37.9162	77.0414
	58.4381	65.869
	41.6815	56.5994
	66.0345	50.0234
	65.7505	64.7349
	35.7868	63.5946
	48.9911	68.4302
	51.8173	73.159
	54.8371	38.187
	69.2219	66.4931
	51.7312	48.2574
	45.5654	58.142
	37.1487	68.2053
	33.8634	73.8204
	0.0737722	53.153
	59.0619	59.9454
	48.5886	70.572
	41.5683	43.4261
	45.9584	62.9059
	38.2296	51.7484
	49.3982	43.0594
	46.6066	70.4397
	71.5606	67.2704
	36.1652	51.0977
	49.9291	53.9057
	49.0692	81.8243
	61.4656	67.0309
	56.6426	60.9428
	82.785	59.7768
	47.8301	49.5451
	49.0613	55.2663
	39.96	73.7329
	57.4378	60.9064
	55.536	68.9792
	39.7766	70.4438
	58.1339	77.183
	43.6009	55.0907
	39.6097	52.7392
	47.7079	62.5693
	42.5064	61.9375
	56.1439	68.178
	73.1853	67.2509
	55.0058	53.3399
	56.4104	63.6287
	61.6659	63.7778
	28.7293	54.9369
	51.3919	72.7889
	35.6585	64.8844
	41.0629	61.9027
	46.9132	73.6086
	34.395	71.0996
	51.6703	58.6269
	70.2667	67.981
	40.708	60.0072
	49.8151	67.9405
	53.066	60.9769
	53.7664	58.9142
	69.5919	77.2788
	67.0756	70.8698
	51.0177	50.9566
	58.752	79.4447
	66.741	63.1589
	70.0453	55.6999
	67.0336	44.8795
	70.2402	49.3273
	63.7861	65.8422
	43.4763	70.4547
	48.4055	69.226
	20.7269	54.6959
	53.8156	75.3699
	58.5165	43.5677
	51.8405	51.306
	45.1971	48.9484
	59.8498	64.4767
	50.3646	62.2195
	52.1142	46.6354
	79.134	61.2391
	70.557	57.3718
	67.8615	60.0352
	52.4983	68.8015
	54.4341	70.839
	53.2507	64.6419
	73.6324	45.956
	61.7598	73.1533
	68.3065	74.2901
	73.2216	69.4908
	19.9112	49.7889
	68.734	60.8497
	74.7434	56.4525
	67.413	54.896
	52.418	45.6172
	72.0096	46.0623
	37.1305	36.5322
	52.1706	59.0637
	58.4534	52.0351
	46.5972	45.2919
	54.2601	64.2742
	43.6162	68.5039
	62.0172	62.8177
	53.6613	60.5964
	54.976	68.6468
	70.2589	80.8035
	27.6811	51.9932
	72.1855	81.5429
	59.1869	72.642
	75.6381	74.7352
	66.5291	73.05
	61.338	72.3737
	74.3447	88.921
	70.6914	74.7488
	47.7312	71.9657
	45.6899	56.6668
	78.6809	64.061
	58.2595	61.8525
	77.2369	67.1508
	64.9949	67.073
	54.338	72.6746
	5.51779	66.7719
	55.3071	57.7841
	46.4961	52.7719
	24.7655	70.8781
	52.2541	70.0677
	58.99	60.9533
	56.0256	52.9379
	91.8817	64.1347
	50.7226	79.3816
	64.2947	55.2865
	44.9272	65.1188
	90.7775	72.7149
	72.2497	54.4132
	65.3901	64.7812
	47.3456	64.617
	56.9814	63.4037
	49.7436	54.5172
	32.7337	56.7894
	54.8194	64.4756
	53.3252	76.5494
	77.512	65.4369
	57.035	77.3522
	70.951	59.622
	57.0571	67.8915
	41.8128	63.3985
	71.5099	74.0355
	79.2535	76.4462
	56.3334	76.464
	81.1219	53.6079
	81.2278	50.3199
	46.2612	57.5145
	42.8881	69.9565
	57.1837	57.8281
	69.5036	62.2972
	67.3885	61.6732
	60.3317	57.1027
	38.1204	55.1334
	69.9078	58.4202
	59.0578	64.161
	72.5833	56.4119
	41.5072	77.3759
	51.1914	54.9233
	55.3739	59.2189
	61.6393	60.1162
	48.8426	67.7541
	50.4023	71.416
	61.9457	52.8077
	62.4484	45.6019
	59.9602	61.7292
	42.4963	54.166
	52.6456	74.5755
	51.0075	63.6325
	47.9148	73.2064
	40.8548	57.8262
	48.4257	58.4687
	34.5334	63.7903
	31.1421	61.3145
	50.8387	75.5224
	39.354	64.1207
	42.4767	65.6647
	47.2833	76.8408
	24.2311	79.0392
	47.1484	55.9333
	65.0452	73.0305
	48.3988	62.2454
	42.7156	49.7919
	37.5429	58.1906
	50.9236	67.9941
	53.3609	75.3381
	47.8728	73.1914
	47.3995	68.1755
	37.3476	65.7141
	42.9529	75.2369
	50.0222	67.3688
	41.3601	59.393
	38.4357	76.0862
	57.0045	48.9008
	48.0694	53.434
	33.2485	66.9525
	44.432	59.8986
	18.4179	54.2985
	68.2957	67.1166
	69.4241	55.9398
	54.7964	67.9913
	31.1172	59.7293
	52.2018	56.5044
	59.1039	66.5429
	30.0422	59.3939
	54.8191	27.7997
	46.8537	81.3237
	38.9722	40.8411
	50.0865	57.3464
	50.8817	68.1135
	59.665	54.3343
	42.7381	75.0228
	63.9048	57.5302
	44.6533	61.5872
	40.9336	63.2165
	30.461	67.9258
	38.5672	52.8066
	53.1132	63.0378
	56.8776	49.1064
	67.167	69.1139
	47.888	66.778
	50.3196	72.2099
	51.3637	69.2162
	44.8796	56.302
	39.0146	68.2879
	57.2236	58.9757
	56.9699	57.7033
	46.7055	72.1507
	56.5599	68.0556
	31.9546	58.7879
	61.3346	65.6037
	46.7301	64.2847
	53.9166	67.8751
	47.6684	67.0384
	55.165	62.1796
	46.3521	70.801
	70.5619	60.3299
	57.9391	71.2319
	67.8985	79.1835
	79.6535	68.277
	55.8852	72.0347
	57.2035	48.5966
	52.6201	69.5211
	57.2946	42.3331
	37.554	47.1297
	57.9935	70.448
	45.0055	53.4014
	40.3694	51.5059
	63.109	56.7848
	55.7371	46.6305
	58.9133	61.6225
	67.0376	76.7444
	57.3961	48.0874
	36.255	62.9247
	44.7233	61.8228
	54.4188	75.0622
	43.3699	36.1239
	54.372	64.3707
	50.9645	67.7377
	43.4009	63.4717
	29.4175	66.7534
	43.3471	66.2149
	59.8036	68.6921
	38.2836	74.6288
	59.7953	64.9612
	27.2159	58.3022
	35.3672	65.6258
	60.0631	48.6855
	51.7274	56.1619
	53.3777	72.4188
	49.6999	66.0169
	39.7492	79.4833
	42.8722	62.0143
	71.1475	63.8635
	47.9946	73.3146
	51.9137	65.6352
	52.7919	62.108
	57.1884	51.3165
	55.361	61.1191
	46.6094	48.7763
	32.6943	59.4299
	40.3304	54.0224
	42.4217	51.8629
	58.3811	56.7522
	40.5593	62.1252
	45.2827	66.5292
	47.7609	73.619
	41.5741	34.6966
	50.2281	73.4672
	46.5769	59.5264
	61.6911	57.9656
	61.8893	66.6687
	44.9373	66.7681
	41.1693	57.6851
	60.1836	76.5074
	63.6259	50.3211
	51.0423	63.5708
	27.7195	66.0557
	64.0825	67.7117
	58.134	49.0602
	57.8032	69.5802
	55.5882	43.2606
	57.8347	55.0143
	60.1858	62.8533
	73.8591	60.8373
	48.3693	48.1316
	48.9678	56.3112
	49.7793	73.4579
	37.8213	52.021
	53.3553	70.3331
	53.0241	70.3614
	48.0949	59.5248
	45.6221	55.1691
	50.1723	64.6688
	36.532	51.9232
	53.9546	56.5631
	48.0453	55.2845
	43.8131	62.8253
	65.0975	51.1321
	52.8354	48.8375
	62.1025	62.9815
	64.311	65.1433
	49.5424	62.8747
	41.8214	69.0976
	47.1697	64.5928
	71.9449	69.1981
	43.7639	62.04
	57.2495	60.1506
	43.9086	72.8856
	55.4508	59.2499
	46.0943	84.0895
	50.7692	61.203
	47.913	75.4222
	31.818	57.9227
	44.8895	76.5913
	55.7921	60.7841
	37.5969	71.5347
	51.156	80.8732
	57.4573	68.1567
	55.205	64.9443
	58.8686	68.288
	62.5058	68.9996
	65.5398	62.9523
	55.1573	55.5433
	66.2681	62.2895
	66.0615	48.4165
	55.1353	41.8005
	66.5414	62.1528
	55.9963	61.2878
	53.4589	75.8014
	0	57.9353
	36.2602	62.1822
	38.06	52.127
	61.1545	62.693
	41.723	11.5644
	45.0839	57.8709
	32.7946	60.9843
	51.2967	60.6451
	64.8767	51.4543
	74.5854	60.8031
	46.9363	58.8164
	46.5564	94.9154
	37.8485	55.9499
	62.5321	75.8542
	30.1885	67.3411
	49.1676	58.4686
	51.3973	52.9008
	55.0271	54.2726
	52.7785	72.3327
	47.6817	68.7819
	48.0878	66.7654
	30.0604	77.095
	45.9855	63.004
	50.5989	55.1008
	49.4589	62.1047
	61.934	78.9754
	42.041	60.1632
	42.3927	57.6877
	48.2061	74.7143
	65.2782	70.4589
	70.6112	58.9932
	51.1831	45.5149
	37.9406	55.7813
	55.214	61.8125
	40.1962	61.2653
	42.8265	61.7918
	62.8601	68.3602
	46.8879	66.2905
	43.9543	67.9151
	34.9208	60.7373
	47.4362	67.54
	43.7115	70.5469
	35.2795	60.7564
	62.5906	53.2909
	55.2928	66.3756
	54.7386	70.6484
	43.8932	58.339
	43.4191	67.1719
	46.0723	62.42
	42.844	78.3564
	43.8792	49.2524
	46.143	70.7497
	46.7353	67.7042
	32.2554	59.8189
	43.1807	61.117
	43.1512	66.3367
	44.2799	55.1666
	54.8311	72.3987
	32.5557	59.1916
	38.2239	55.1104
	38.992	65.9251
	25.6678	61.1935
	36.9918	78.4804
	32.2323	64.5512
	44.0823	59.7522
	44.9788	70.1776
	38.7385	54.1253
	34.0638	77.1709
	22.8075	62.9339
	64.4511	58.3563
	45.3956	60.7677
	47.2819	64.8656
	51.6532	43.3137
	12.4684	65.6854
	67.3397	69.8054
	45.2172	44.9648
	53.082	46.1481
	44.7608	70.8665
	69.9992	67.5815
	50.3406	50.2207
	44.6395	79.8244
	51.7572	69.4346
	55.3088	73.412
	69.4872	70.6718
	47.2819	56.6751
	57.8637	77
	48.3302	66.5901
	56.2355	64.1549
	45.984	64.1646
	44.9557	80.095
	38.6678	71.2031
	59.6948	12.8444
	57.6687	73.6017
	67.7394	64.6041
	59.6373	74.3151
	64.4854	66.1886
	45.4363	47.4652
	45.1506	71.4457
	53.5165	71.5177
	45.6931	53.2025
	39.047	60.9565
	51.0854	62.7972
	69.7842	77.7544
	56.9738	74.5944
	56.8851	21.2527
	40.0496	68.4014
	45.2368	59.3408
	68.6723	52.0115
	53.0235	46.8235
	59.846	68.9757
	62.7702	74.4844
	44.6466	55.4934
	50.2553	68.5496
	64.1134	62.573
	43.1141	79.4386
	72.133	81.9591
	58.9917	82.8119
	48.5149	58.1582
	52.8432	71.345
	67.9101	69.8493
	77.5519	64.0304
	65.3094	51.6367
	63.17	70.1673
	0	68.1197
	43.8955	54.5476
	68.2652	61.7909
	33.6253	56.3295
	10.5081	60.9297
	53.5161	69.8133
	61.6749	63.4519
	57.4142	57.8143
	50.2226	68.4755
	48.8929	64.3972
	28.0316	47.7457
	18.7837	71.3087
	69.1735	79.6458
	39.6403	76.5201
	34.2982	48.3567
	60.6385	74.1562
	41.324	62.6628
	45.3511	58.8972
	62.5531	53.1282
	51.7383	64.5866
	53.1957	34.7157
	42.2972	39.977
	51.7089	59.5325
	52.628	67.1159
	50.0081	73.7881
	57.3481	71.3623
	51.0574	67.5286
	45.164	69.4618
	43.0043	54.732
	31.4598	60.8074
	51.5721	39.1635
	49.0842	41.9095
	49.6124	69.4653
	37.4089	72.1657
	54.1442	73.2495
	38.9289	80.5582
	56.8338	28.6918
	30.086	72.5098
	56.3118	68.5012
	65.6331	61.9314
	66.4296	78.4754
	43.5221	57.6676
	50.039	67.5683
	44.8889	71.0455
	41.0734	41.295
	48.3339	74.029
	47.472	76.2401
	46.4179	68.4821
	46.0051	60.9434
	47.2347	65.2929
	35.2959	55.6949
	44.2141	52.8024
	36.0317	72.8859
	58.9812	52.0668
	50.0157	73.1114
	46.3304	75.3535
	40.9293	57.0608
	51.25	64.5574
	9.74397	66.837
	51.7785	69.8778
	48.7562	63.0248
	45.3619	73.1616
	55.4664	40.6927
	48.1735	67.6183
	37.8364	58.9053
	44.0249	54.3556
	58.8166	68.9189
	52.4965	68.8621
	60.5128	74.6344
	50.7253	55.8463
	30.5788	60.9466
	45.3921	70.5356
	60.5111	72.1978
	41.2918	48.8531
	36.9533	77.0558
	63.3827	70.9475
	37.9575	24.662
	0	48.771
	45.136	52.3016
	60.5659	59.8822
	48.8289	61.9556
	0.0490888	65.8731
	13.747	58.8011
	55.0153	69.8649
	46.3106	69.2158
	53.9655	61.6958
	58.6514	62.3044
	60.3828	64.4836
	33.4541	59.6773
	45.8499	72.9025
	68.959	74.3775
	55.2486	76.926
	56.5474	62.0924
	57.1399	73.5929
	50.6641	67.2349
	51.7102	51.9609
	37.1783	70.7971
	43.6822	55.9347
	28.4206	66.7876
	52.7292	27.3979
	35.596	61.5028
	52.7061	74.807
	74.6091	63.7417
	48.6247	67.2211
	62.8152	74.1695
	41.2108	66.6869
	47.4204	47.2222
	40.153	69.0102
	40.4986	80.3517
	55.2497	63.4483
	49.7002	43.0731
	65.0354	64.2126
	67.4398	63.1117
	30.5727	44.9705
	57.9535	51.6806
	62.322	60.0101
	62.7186	71.4506
	44.586	46.8519
	40.8656	60.6413
	66.0237	78.21
	58.1746	64.238
	42.4484	55.502
	48.2737	60.6309
	32.0629	66.6678
	42.0763	29.6286
	63.4573	65.8686
	40.553	49.6958
	45.3456	70.7207
	52.8899	64.0373
	53.184	58.6689
	45.1604	44.6726
	51.1825	44.9295
	56.7221	78.1433
	40.3456	74.2843
	56.0411	60.7313
	20.9803	56.0137
	49.5223	64.317
	51.1894	74.2184
	62.5957	78.1693
	45.3515	77.273
	31.6154	73.5673
	29.7609	63.9371
	41.9637	74.1165
	19.8971	69.7484
	47.2324	51.2099
	52.7321	73.6526
	37.0251	79.0319
	58.5495	61.6353
	53.6361	70.1825
	38.5947	65.2686
	54.5151	78.6412
	60.3374	73.3527
	59.9201	70.4971
	53.8356	68.5592
	55.97	70.3974
	40.011	67.4184
	52.8293	57.9268
	44.828	61.4144
	60.7962	76.2926
	33.9245	73.3822
	31.9899	67.9013
	63.9816	61.9234
	73.6757	35.8667
	48.124	59.9146
	43.4957	72.363
	57.9426	74.7683
	61.1423	63.6403
	39.6046	51.9847
	44.5033	56.8659
	51.0733	81.9738
	27.8035	69.8163
	37.3191	49.0978
	64.4816	82.7442
	64.6387	75.7786
	52.9881	74.8906
	50.2378	65.6888
	50.4562	76.9906
	45.9903	62.2803
	77.6468	74.6161
	53.8368	47.7392
	60.7031	47.7944
	32.9529	61.6165
	56.1399	70.4576
	51.4399	71.6668
	50.8628	33.4561
	56.2959	65.5619
	59.052	73.0427
	70.2064	60.6726
	65.463	50.9276
	55.4449	75.7559
	31.1183	56.6027
	12.7601	43.8063
	59.5549	56.9862
	58.0494	62.6871
	55.1868	43.5789
	61.9333	80.9152
	41.7413	52.2531
	49.8652	70.3696
	38.8106	59.968
	61.8204	70.014
	67.218	61.4333
	70.9157	77.2785
	69.338	71.939
	52.0236	67.7766
	49.198	69.8027
	45.4217	73.4025
	57.2438	24.3578
	58.2626	59.4074
	56.9844	66.8339
	40.0352	71.7962
	51.3231	80.0909
	32.104	51.2466
	26.853	75.9596
	45.8809	49.3855
	38.544	77.0064
	36.4682	71.7988
	5.39254	71.7063
	45.0093	76.6126
	43.9515	72.9326
	36.888	70.4618
	33.0921	71.0127
	53.9136	60.479
	54.7165	52.5666
	33.778	90.5972
	59.6273	77.0103
	62.7964	79.7804
	47.3364	53.5998
	44.8714	73.0494
	60.5044	77.5127
	46.4269	60.5516
	26.085	47.012
	51.2997	43.8583
	43.2261	54.7676
	38.9167	0
	44.7823	63.6283
	39.9005	59.3574
	46.4878	58.9134
	40.2429	78.8961
	58.9852	68.0718
	58.0634	73.3382
	49.2445	64.977
	50.9429	65.017
	55.9917	66.0277
	49.1052	61.7542
	43.4855	71.3881
	56.5802	68.2017
	57.2587	73.5201
	58.6149	52.3402
	38.6585	63.6482
	45.3009	47.7495
	41.6273	54.0631
	47.7098	55.2121
	57.4193	50.8057
	42.7758	75.6248
	47.9237	81.1838
	58.2527	64.8026
	49.4695	75.3251
	72.1306	73.3454
	53.9164	66.7696
	57.1832	81.337
	47.2247	25.2735
	33.2363	57.7225
	35.5574	71.8633
	72.3907	57.4568
	59.1131	61.8586
	51.6614	61.0253
	51.846	82.1424
	49.1487	70.7813
	43.7551	42.7818
	34.7182	77.5657
	21.8297	64.7601
	47.8939	67.4085
	59.646	61.6374
	11.6757	60.8006
	47.826	57.7755
	64.4376	79.6668
	23.2874	57.859
	41.0905	57.8385
	45.1661	72.2426
	62.658	75.4001
	53.6448	71.9059
	49.3856	69.4048
	49.8227	68.2009
	52.6839	51.0478
	66.3022	61.8317
	44.464	78.9931
	69.9563	58.5413
	38.952	65.8229
	47.3464	75.9737
	50.7603	75.5132
	59.1243	26.1151
	59.1543	76.0851
	49.0547	73.4413
	36.4636	56.4288
	35.0464	77.9877
	48.2267	69.8186
	54.9354	28.2034
	57.8114	76.9895
	42.8902	76.3984
	63.7005	76.7639
	45.1633	61.6613
	32.9384	63.2339
	59.2552	62.1208
	33.5742	74.1377
	53.7599	61.3668
	45.7524	62.1101
	56.6534	75.6352
	51.6728	67.1033
	63.3535	67.0301
	47.5743	69.3625
	66.7394	67.7193
	66.5756	49.1596
	17.2472	48.6427
	54.6792	61.44
	52.1685	63.1993
	63.4523	67.1267
	55.3235	72.1562
	52.263	53.9895
	48.5888	59.0413
	75.8936	73.1449
	44.5324	39.8746
	58.1816	32.3935
	53.7492	52.9842
	45.1643	54.7987
	62.2199	57.4509
	63.3193	49.674
	42.3631	59.0997
	45.9403	60.6911
	63.296	62.8072
	52.5596	67.0444
	37.6929	71.8208
	59.1793	76.3271
	50.6111	78.7268
	61.8781	70.1554
	51.2024	48.2293
	55.9545	80.9882
	48.8342	66.5682
	45.5668	82.828
	30.68	70.9632
	62.9319	71.0022
	59.4358	66.6447
	55.5777	66.3799
	56.8729	77.1245
	23.9785	71.6353
	47.7242	74.0055
	41.8889	70.1501
	37.3436	65.3063
	33.7551	64.2038
	4.34565	57.3048
	53.4915	57.222
	43.5087	69
	42.3044	65.6667
	47.3731	76.9174
	31.2335	74.5565
	57.0453	65.8235
	45.3803	63.1755
	43.9453	71.0947
	68.4364	66.1215
	34.7177	76.7063
	34.0472	70.0531
	52.3111	67.2962
	52.015	60.6045
	62.5036	71.8734
	34.1854	71.2552
	36.5073	62.7543
	49.2949	64.9356
	48.5057	74.8416
	51.4486	60.4066
	27.5867	54.3296
	44.3876	61.5919
	57.9707	74.583
	52.4751	65.3648
	66.1885	60.3007
	42.4656	76.8313
	54.2209	68.7959
	57.3046	60.5245
	49.8919	60.1994
	48.2821	58.048
	34.2222	38.0716
	39.8824	60.7274
	52.3042	64.417
	46.9068	73.8506
	37.5535	56.4688
	51.5797	72.3339
	46.7154	78.3488
	46.1596	60.448
	33.393	61.3866
	47.6428	65.3379
	41.5909	69.1148
	49.497	49.244
	48.2354	73.3449
	50.0217	55.0543
	22.838	77.1321
	30.4798	70.5149
	65.51	63.8176
	68.1498	64.7767
	54.1833	56.4709
	50.3774	84.1667
	63.8383	60.7151
	52.2228	63.5976
	67.7753	49.237
	44.4422	46.5155
	42.88	65.0441
	46.6429	61.9093
	45.8387	61.8333
	63.8581	73.7827
	65.5864	56.4562
	51.0297	60.7135
	59.1369	47.8584
	54.9462	65.0878
	43.7193	63.2201
	26.8453	57.4823
	56.8992	76.4142
	44.0335	61.909
	36.852	59.4645
	47.9234	67.7268
	54.8415	67.7594
	58.2088	61.5667
	66.3151	51.0481
	61.3156	56.9329
	38.5484	78.7674
	43.4044	73.5835
	61.1282	40.1878
	49.8238	46.8104
	43.9503	55.9911
	55.598	42.8765
	65.2824	51.2199
	25.4337	60.2469
	57.6883	58.8817
	30.3563	67.6892
	61.9765	62.0546
	27.5988	62.5709
	56.7583	70.504
	52.8607	75.3088
	44.7261	66.7515
	41.8968	53.8863
	67.0531	63.7543
	51.4462	62.775
	64.1034	65.4653
	46.9321	67.3603
	60.8542	68.8016
	73.3648	80.2321
	63.0145	71.0756
	42.0606	68.3598
	39.0951	69.514
	53.4997	81.6282
	34.7759	62.638
	39.7774	61.3344
	66.8187	73.3087
	42.4881	59.6624
	39.2443	83.2632
	37.2709	56.1493
	43.2386	51.1999
	42.8729	56.356
	61.8431	73.1791
	47.5483	67.4895
	17.6636	65.6368
	67.6512	62.4634
	43.9767	52.2988
	37.9626	67.9468
	52.4086	79.0445
	53.6592	63.1964
	26.3776	69.1009
	40.5758	69.0529
	70.8602	61.0805
	49.8769	56.3011
	60.8398	76.0381
	40.0322	63.0248
	30.0965	59.0597
	73.9646	67.2274
	60.5096	65.0869
	43.2811	42.1905
	40.9875	79.7672
	40.5837	69.4475
	32.4206	60.6932
	46.9211	84.4141
	43.8194	67.8268
	22.9127	69.7314
	21.7039	62.1667
	49.5273	69.3451
	45.9091	58.8116
	34.6352	62.7877
	54.5877	53.4436
	51.1867	72.6518
	52.9887	53.5837
	46.364	64.4259
	38.8829	41.2803
	41.1495	60.8788
	37.0781	72.3878
	56.9656	63.4908
	43.0139	62.8129
	40.3441	69.8631
	62.2702	55.3879
	61.2743	76.4182
	37.1938	50.1233
	26.8155	50.8748
	41.4601	49.8808
	2.96455	54.7708
	45.2809	73.1909
	58.2209	74.5467
	27.7543	50.011
	58.0162	69.6951
	41.0076	60.1757
	35.5015	50.7779
	50.3484	61.0236
	29.3895	71.1444
	48.4648	53.2757
	60.2876	65.5058
	69.8055	63.5033
	36.2674	62.9113
	80.6728	63.7458
	3.88229	73.3044
	0	56.0066
	0	63.8101
	24.748	52.8338
	44.6207	60.5583
	48.1939	62.5518
	38.4057	67.9051
	51.0581	69.6902
	62.7857	73.1365
	51.4447	72.3754
	50.5515	56.0625
	53.2235	58.8329
	61.3571	63.6532
	54.9816	71.1033
	67.4902	77.8268
	41.7587	55.9597
	61.9867	61.7264
	60.1849	76.688
	79.9534	43.6405
	69.2996	65.3195
	63.3341	54.5325
	45.1184	65.1989
	60.8997	29.9602
	46.592	70.6797
	52.8109	68.5
	69.4861	83.3341
	63.1885	75.7696
	46.9831	65.6327
	70.8882	55.6956
	46.6168	63.3882
	48.9212	60.8687
	44.1008	57.9604
	51.325	69.3355
	58.0587	54.4853
	64.1061	73.2681
	54.1289	49.7927
	35.6773	72.336
	63.2545	62.341
	59.9591	65.8876
	61.4524	70.7458
	48.5167	61.759
	44.7972	66.7112
	61.0768	69.2255
	53.344	74.8254
	51.638	58.8405
	47.8186	54.7314
	33.8594	72.5385
	41.2082	55.7973
	61.5747	56.2911
	27.0351	73.5085
	52.8153	61.8608
	52.3175	51.9118
	27.607	33.2558
	39.4142	74.2462
	47.7008	69.9564
	26.2192	48.1732
	41.188	53.8439
	51.6205	67.6187
	64.9374	57.2223
	48.7008	57.13
	67.5947	35.5506
	58.8376	73.5115
	54.5178	56.9268
	44.4465	65.6906
	55.6138	65.7601
	50.25	57.5413
	60.6285	72.4765
	52.1198	50.2647
	40.4862	62.1317
	40.1777	54.9233
	37.1712	63.3177
	43.289	61.3208
	52.5777	68.3532
	36.2944	69.0265
	51.3806	76.9962
	57.6787	60.2208
	76.6204	73.9711
	70.5478	67.644
	66.1477	65.0643
	63.2361	65.8148
	63.8861	67.0851
	59.6668	78.3899
	19.8864	50.1276
	43.8798	58.8009
	56.9087	65.5028
	38.4385	45.9335
	56.2752	78.6424
	36.7235	63.2043
	35.138	67.0772
	41.1028	68.7175
	42.8771	63.117
	51.2604	64.6729
	34.1572	60.9337
	39.4283	68.1023
	71.5587	46.9667
	71.5963	77.1325
	52.4298	69.3213
	57.5858	80.7077
	49.5196	67.8371
	57.4301	64.6332
	60.5745	64.2168
	42.7342	66.4441
	47.3608	70.0269
	49.5481	76.5229
	45.4991	53.1143
	55.6516	54.6434
	41.0299	40.0336
	49.7428	82.1334
	40.48	51.159
	44.5783	70.3981
	51.4351	77.3114
	25.3664	60.3005
	27.0937	60.0306
	45.7279	72.8668
	39.3264	68.4634
	43.5027	41.4875
	33.2969	63.0523
	51.6932	81.1551
	35.1469	67.1734
	56.4104	53.2764
	49.928	66.8939
	65.5154	84.6221
	33.9961	68.624
	49.0859	66.3916
	52.7867	76.672
	51.3942	86.2098
	53.8308	56.0803
	41.4719	68.2566
	64.4836	76.07
	53.9066	60.2776
	49.9706	86.7804
	61.1969	71.1143
	55.4101	35.3601
	71.1247	76.359
	68.8202	56.059
	64.8837	65.4312
	67.672	63.6592
	61.4308	73.3991
	47.3181	60.251
	44.1028	70.8299
	53.4573	54.8032
	34.7683	57.6165
	59.5235	34.023
	41.453	65.8563
	57.1311	66.7667
	30.2916	79.7063
	43.1968	67.6179
	64.5106	59.8139
	62.9486	69.3832
	60.827	71.7152
	63.3452	69.9062
	51.5876	70.4647
	53.0534	50.5826
	60.2179	46.2714
	57.0147	60.7492
	50.6019	57.0695
	36.8548	62.9788
	53.1965	58.6073
	52.5446	61.9991
	61.1901	74.527
	59.1009	68.4658
	36.9625	69.3582
	29.0596	65.433
	50.6046	67.3271
	42.4998	77.3949
	48.95	69.2112
	55.3974	72.8737
	48.3657	73.2633
	31.228	56.8609
	53.4227	59.9862
	43.1217	79.1164
	32.1546	73.2922
	41.6767	69.8645
	43.026	60.4678
	37.3036	59.8634
	44.508	55.0218
	42.1307	70.9727
	47.9035	73.3071
	46.8471	61.742
	41.9059	70.6415
	40.3953	67.5861
	44.5304	68.4437
	57.8335	67.9444
	47.6071	72.5068
	52.8175	52.0352
	53.7053	71.8292
	48.8174	74.4344
	44.3458	76.7378
	51.0028	56.7016
	29.4024	63.6613
	28.1147	46.9237
	35.5157	80.3437
	59.9769	41.9589
	32.7065	74.5974
	39.5031	64.0208
	59.7167	63.9492
	61.4629	65.0972
	66.4992	77.2345
	54.9237	71.9937
	44.7462	71.0866
	54.1848	65.8292
	8.28142	73.8617
	59.6808	40.8101
	47.2695	61.6901
	38.1343	59.213
	51.5237	54.0516
	53.1564	59.7485
	49.5275	68.9886
	44.2734	65.8415
	63.868	77.157
	49.4892	64.5809
	45.8019	63.2518
	55.8953	66.9194
	41.3018	70.9964
	59.558	61.1327
	47.4619	76.3154
	48.2768	50.4946
	38.0995	79.579
	50.1101	69.101
	36.712	80.9891
	32.7021	73.6902
	55.4852	46.589
	43.0607	61.9456
	54.2321	61.8307
	45.7444	59.6704
	48.7521	67.6525
	60.1212	50.5246
	48.938	56.7904
	45.9373	69.1418
	46.6401	84.6745
	53.8321	65.3667
	43.3055	68.274
	39.5892	74.3049
	45.0488	68.5061
	68.4676	73.1793
	51.7059	71.8979
	33.5719	76.8514
	24.2963	57.9538
	34.8532	72.7166
	50.8913	69.5509
	51.2283	56.3688
	57.0828	77.1474
	53.2959	72.7393
	54.6256	66.897
	61.9326	50.792
	29.8622	78.3855
	62.8651	61.1196
	49.8557	59.325
	48.6674	70.6264
	35.3081	75.3836
	14.693	51.8677
	57.8049	69.5853
	37.8634	62.6361
	56.6488	43.0086
	56.7359	70.8823
	40.0714	68.4519
	21.6699	61.2061
	36.5024	44.1066
	42.5877	67.3809
	45.0076	85.7798
	35.1673	65.0159
	41.0222	77.4954
	40.6081	59.2846
	42.8476	57.1494
	34.4036	68.5262
	48.3118	64.7543
	58.5495	68.3157
	71.2238	65.976
	38.6725	71.4472
	43.4706	63.2185
	47.2443	60.3423
	48.2799	55.0828
	36.3977	58.1167
	52.448	53.1622
	51.1356	64.75
	50.8465	63.2848
	57.0879	55.6823
	49.2804	69.2955
	52.4477	60.2755
	44.5089	55.6999
	54.0889	81.6409
	13.3291	71.424
	57.0202	75.2809
	57.13	58.6796
	51.1418	66.6332
	66.8294	60.5818
	69.7344	57.7333
	61.2944	55.2507
	54.3183	62.9476
	40.5417	65.5575
	36.1903	71.5068
	65.4199	68.9693
	47.354	47.5045
	38.0984	55.6866
	42.3052	60.7997
	43.0264	58.8425
	55.5099	61.2191
	47.1939	58.7215
	53.7002	66.6123
	52.2658	60.7177
	47.0128	67.4392
	45.3926	68.486
	49.0091	66.6821
	37.488	40.6556
	76.4412	57.8449
	48.0114	57.3453
	58.4517	58.8208
	49.8514	70.6665
	71.0137	80.2912
	70.3525	51.8142
	41.5963	57.6816
	46.5938	53.3892
	36.7385	76.0384
	4.26138	44.8987
	14.6775	83.3778
	7.63322	79.1899
	61.6401	64.0046
	56.3978	69.9996
	36.0508	66.5137
	40.3648	77.2451
	45.6774	73.8317
	37.4438	65.2225
	48.8795	69.1796
	47.6312	66.0737
	31.0034	76.4946
	41.3899	72.102
	46.7879	81.3674
	58.4239	55.2694
	57.6689	47.2763
	58.0324	75.9387
	64.655	60.0257
	56.0049	68.346
	59.8041	61.6102
	57.812	72.8839
	50.7312	60.3341
	60.8109	68.4397
	49.1142	57.1333
	44.6066	74.0302
	42.4088	69.2548
	34.8511	68.9845
	58.2814	84.7115
	41.5468	58.4315
	38.6105	67.8121
	43.6057	73.7875
	44.5214	51.2778
	47.4395	72.8735
	43.1016	73.2606
	64.1714	58.6074
	45.5239	64.7724
	54.8542	62.1187
	27.5245	72.0418
	40.9656	73.4645
	51.2512	71.7466
	53.2564	78.1591
	67.1799	66.9489
	47.2588	56.8594
	37.5911	71.93
	59.4344	55.5983
	54.9847	65.7703
	51.336	58.364
	44.6124	76.2323
	48.1897	33.1977
	63.9901	76.6409
	54.169	65.3506
	46.6084	70.0248
	46.0848	66.8702
	53.2348	79.6919
	49.9273	65.2608
	46.1819	73.5429
	44.4799	74.58
	65.3934	70.5189
	53.0305	65.0994
	35.5125	91.0641
	63.8875	78.5145
	44.4679	62.6371
	40.7518	65.5848
	52.1705	65.6019
	68.0123	63.3637
	49.7225	66.038
	38.3457	74.8404
	45.7808	73.3208
	31.566	65.0257
	60.8102	60.1437
	49.4106	69.319
	54.2525	70.8563
	42.4493	65.9337
	48.8265	74.5345
	43.495	61.5878
	62.7297	56.7623
	57.2424	63.922
	45.4949	67.0315
	45.9277	75.179
	31.6362	48.9708
	54.7604	59.5531
	43.6219	80.1451
	41.7197	58.0537
	40.3956	62.4042
	37.6953	68.7979
	42.7582	68.7024
	53.4712	57.6104
	47.9008	63.578
	76.1209	68.7996
	65.9409	67.0154
	74.05	80.2823
	63.96	54.7144
	54.5309	66.2678
	46.8067	66.426
	74.8307	74.2139
	68.3241	51.3633
	76.0149	71.4311
	61.1612	63.2835
	73.6975	68.9217
	47.5367	58.2004
	64.5759	62.6315
	56.3981	39.8452
	69.3268	51.2417
	39.8514	65.6444
	41.9325	51.2136
	29.0943	61.6456
	65.8162	64.289
	70.6438	72.4417
	52.161	66.736
	50.0782	64.9409
	58.6459	72.6231
	54.5424	78.6075
	64.9941	63.0576
	59.1095	62.3382
	60.6357	74.0625
	31.6095	72.1171
	44.3555	56.0278
	54.1389	64.5276
	53.2145	73.4738
	50.4838	68.5095
	54.5827	58.1964
	58.5144	71.4726
	56.2848	56.5636
	48.3515	60.132
	46.9977	63.0547
	43.3798	61.6523
	42.5682	79.8492
	40.6708	68.0433
	34.5642	79.0275
	36.1499	66.8834
	39.3702	65.1708
	42.107	74.7891
	35.527	67.5229
	27.6698	63.3929
	56.8504	72.0492
	67.088	59.3143
	47.0234	84.6342
	37.3218	77.7638
	46.9082	58.9961
	62.2437	69.6335
	38.8757	74.2283
	63.945	72.023
	55.5745	59.701
	60.2446	64.7959
	72.8866	66.9722
	58.4534	67.8142
	53.4141	57.238
	56.4773	48.6019
	39.5969	69.8381
	55.2841	80.0482
	49.9524	88.738
	39.6296	75.9942
	44.5155	79.4861
	43.3255	78.4181
	46.6345	64.9547
	65.1067	73.0454
	49.68	80.4921
	55.8687	61.3818
	40.8806	51.9293
	46.0175	70.0164
	64.6093	57.4276
	42.2387	74.3579
	55.9884	53.3281
	26.8332	48.7433
	70.8289	68.7959
	40.9627	71.3653
	54.0447	79.8561
	56.4832	62.1568
	40.3685	64.8832
	66.1786	65.9706
	39.6987	69.399
	71.3458	55.9621
	55.4581	75.6349
	48.6612	58.0287
	44.2608	62.3199
	59.2051	55.4759
	57.3731	49.1001
	50.379	65.7203
	49.3501	68.186
	49.4297	61.3382
	41.1368	55.5203
	50.5953	68.5293
	45.6057	70.1548
	51.0416	72.9871
	43.6628	53.2187
	59.5491	71.823
	46.7711	74.2079
	53.1782	36.7131
	55.0857	62.3089
	47.9924	41.8015
	52.289	66.5389
	37.2125	60.9135
	35.4847	79.0287
	40.3312	48.8845
	56.8731	70.3399
	34.3322	62.0057
	58.9417	59.7655
	55.0383	70.3505
	50.6719	54.8812
	71.4793	69.8918
	48.5715	57.0197
	41.2543	34.4321
	51.7575	83.408
	63.0197	78.3551
	64.6909	76.3853
	49.7893	61.4787
	53.226	67.8026
	27.9724	68.1589
	63.4164	73.1078
	41.469	80.4975
	58.1288	68.9151
	57.6107	75.0691
	69.2662	71.606
	72.0059	65.7446
	63.009	56.3419
	53.7773	70.8028
	55.5008	65.9458
	57.7038	77.1898
	44.6378	66.1956
	54.7098	54.342
	57.9455	59.7163
	71.7723	69.7099
	62.5291	78.454
	56.5673	61.3559
	57.7562	65.9892
	55.5828	68.881
	65.4545	58.3757
	59.6917	65.3191
	41.6629	65.0694
	86.3993	75.4501
	59.6737	61.422
	71.2891	72.9385
	80.7536	60.8803
	58.2886	63.0023
	44.6243	55.9213
	57.7422	32.4654
	64.1669	67.8795
	72.3029	51.3514
	59.7504	56.0981
	67.7408	63.5237
	42.5477	59.3756
	69.0678	72.12
	59.2602	68.5505
	64.315	73.9463
	48.7853	85.1891
	40.1978	68.1588
[truncated: 12,843 more rows]

## Sheet: Supp Fig 3B
	Cell by cell, % mito surface covered by ER at 0-56nm distance
	Fed 1	Fed 2	Fed 3	Fed 4	Fed 5	Fasted 1	Fasted 2	Fasted 3	Fasted 4	Fasted 5	Fasted 6			Cell by cell, % mito surface covered by ER at 0-56nm distance
	31.7229	55.3274	0	24.4962	53.7049	68.0082	12.8444	57.7885	54.8152	45.0863	78.5183			Fed 1	Fed 2	Fed 3	Fed 4	Fed 5	Fasted 1	Fasted 2	Fasted 3	Fasted 4	Fasted 5	Fasted 6
	61.1113	42.5593	0	47.4171	58.8417	59.4565	73.6017	58.5191	63.0864	49.1069	71.6391		Mean	50.46	47.23	46.1	45.98	48.94	61.52	64.6	61.13	65.23	62.74	64.25
	91.2208	38.8711	14.5957	38.7961	31.8127	77.857	64.6041	52.3951	69.143	46.2979	64.1667		Std. Deviation	12.99	12.93	13.95	13.26	12.67	10.46	10.67	10.99	11.39	11	11.12
	10.0084	21.9696	52.2608	31.095	55.8753	65.4724	74.3151	64.0508	97.2115	73.5402	61.7949		Std. Error of Mean	0.2374	0.2296	0.2502	0.2512	0.2405	0.3498	0.3104	0.3077	0.3226	0.3997	0.3057
	62.4748	38.7554	20.3079	35.4275	11.4762	67.8961	66.1886	58.0268	47.0281	72.8842	76.6819
	29.4819	23.1581	11.5075	43.167	56.996	67.6822	47.4652	71.761	79.0286	58.9192	76.4309
	40.8342	11.0733	23.4694	47.5025	49.362	68.1395	71.4457	0	82.1992	72.5272	63.3039
	25.2921	6.37688	30.5179	38.4858	68.444	39.0172	71.5177	75.5483	78.1192	68.4086	63.0064
	69.7863	33.1054	17.4728	29.8187	47.847	53.2178	53.2025	56.7604	68.8424	76.2148	72.2438
	74.6238	29.7961	34.1091	59.2538	51.3893	43.3051	60.9565	66.3534	74.3234	54.0746	65.4999
	44.0142	11.1835	31.6843	8.9306	54.8407	45.1436	62.7972	72.1459	72.9423	53.775	61.6296
	83.6011	38.6365	30.1292	28.7061	47.3502	65.5832	77.7544	71.024	69.9466	71.3467	75.215
	92.8651	59.4855	12.6313	14.0936	42.7317	64.1424	74.5944	51.7554	74.1565	63.2617	61.7343
	57.3699	19.4272	39.3904	42.0002	62.1696	57.8679	21.2527	54.2994	73.1824	78.0095	79.2584
	74.0308	51.382	23.454	38.5402	50.6891	78.1378	68.4014	57.5411	78.9434	7.1897	71.1254
	41.3684	37.4621	19.4821	13.1625	60.2936	50.7057	59.3408	75.1759	61.8671	67.9374	73.7495
	60.7698	50.9288	43.1483	13.7818	50.1595	64.9913	52.0115	52.5282	65.5791	70.5581	74.3392
	46.321	72.5108	34.5251	16.6797	72.7367	72.3447	46.8235	51.016	74.6357	74.7309	67.8426
	45.0525	54.9978	48.655	32.3459	67.026	73.1861	68.9757	48.6535	55.4071	71.1766	67.2858
	27.953	35.7544	55.3674	9.2849	52.4621	45.7711	74.4844	61.9288	60.8802	29.9515	71.0769
	32.5465	41.7562	59.729	49.3903	55.9764	48.0231	55.4934	75.3923	49.1952	42.5741	66.8398
	55.7132	43.3697	42.094	52.1936	54.9864	61.7282	68.5496	51.6415	65.9004	33.1479	74.8201
	35.2603	40.1591	69.5742	45.2456	57.5207	74.1177	62.573	46.3997	72.6079	60.8772	73.3541
	76.4789	46.7027	18.0607	53.8146	41.0252	66.2329	79.4386	59.5335	46.8765	62.1106	70.9194
	73.0555	26.3043	65.1196	64.8963	44.3738	60.1332	81.9591	77.205	69.0359	66.3429	63.835
	74.94	58.7592	6.31648	21.2696	57.0747	57.9264	82.8119	68.2294	76.2167	78.0669	61.9595
	63.2141	38.8886	41.518	46.6847	45.5783	70.5848	58.1582	75.9921	70.6238	75.4072	59.2155
	59.9544	39.1775	64.3494	55.3163	43.6157	69.1261	71.345	69.5654	40.3842	67.3308	80.744
	48.5799	48.2686	45.2986	56.6163	20.4156	70.8924	69.8493	70.4829	63.8396	63.0252	70.1466
	64.1424	37.6339	55.2234	51.3942	40.8881	77.1376	64.0304	64.1401	75.2418	55.7294	69.5687
	62.3491	62.5796	38.6395	55.2137	47.2789	68.5786	51.6367	42.8156	82.6466	55.9531	69.0655
	77.618	17.6013	51.7314	27.8441	0	62.9065	70.1673	93.9479	68.5812	69.9361	62.4133
	49.3098	51.5475	17.051	28.8198	49.1526	59.7456	68.1197	61.8126	76.3189	61.0914	59.5127
	69.5372	45.5167	53.0909	11.3067	28.754	77.3284	54.5476	47.328	70.3628	42.9673	76.4413
	55.2017	33.9063	34.817	23.7613	61.5867	60.6486	61.7909	52.1243	75.6143	62.3953	65.7398
	55.2695	17.2967	31.9471	39.8231	25.7653	68.4401	56.3295	49.5819	74.2218	56.874	66.7351
	53.3572	55.3654	43.8212	47.185	79.2243	70.1368	60.9297	60.2021	62.2831	49.7024	69.0306
	50.8881	32.784	19.0783	32.2544	62.1145	39.8011	69.8133	53.6147	66.2217	40.4155	71.0472
	59.5489	30.8549	46.4944	47.4234	72.7654	43.9249	63.4519	64.0531	70.5244	67.3528	67.8088
	63.9568	52.78	50.559	58.1785	66.8602	59.431	57.8143	51.8041	75.1786	67.4969	83.4872
	46.1989	49.1408	15.2052	52.3901	41.8786	50.1194	68.4755	75.6588	69.2382	70.9356	59.7755
	18.6928	62.365	33.4181	17.3131	18.1854	59.4773	64.3972	47.4433	53.2196	57.9763	69.6343
	74.2453	20.4236	22.9384	27.3919	75.8147	69.1617	47.7457	68.9547	72.0619	71.2093	65.7285
	67.4038	40.0647	28.3528	49.5968	49.9305	64.7918	71.3087	71.4621	22.8414	76.3264	65.9283
	38.0823	47.9129	36.4652	37.6455	38.5875	59.7272	79.6458	66.7079	56.7568	63.1472	53.4421
	41.08	57.9119	48.4424	44.6134	65.4242	78.381	76.5201	60.2588	69.7265	54.084	78.2524
	13.0794	62.3689	58.6657	20.1207	57.2701	75.6551	48.3567	45.0018	73.2331	59.2017	53.8107
	21.5672	28.6798	59.823	50.3476	68.5737	71.3465	74.1562	53.5141	83.566	59.5036	50.7072
	50.4479	53.7789	44.8877	25.0596	57.6876	73.2147	62.6628	61.5054	63.702	76.3477	79.0984
	18.1304	62.0837	28.825	36.5627	45.0982	68.5348	58.8972	44.3729	61.0935	57.3598	46.5386
	22.7669	54.9465	58.6026	41.9117	68.6841	56.1449	53.1282	72.2079	24.8784	68.6542	71.0428
	38.1126	52.2721	34.4059	52.173	67.1265	61.5472	64.5866	56.6225	75.0117	87.5598	63.011
	35.6791	42.094	29.1419	47.2162	57.2069	68.8589	34.7157	73.229	87.6807	83.3426	54.0472
	30.2729	51.3515	55.2702	44.6316	43.6442	59.182	39.977	65.901	57.7158	55.894	64.4682
	59.4986	55.7081	32.5288	37.7905	47.6782	70.4154	59.5325	60.5125	27.1478	73.7505	69.6175
	37.1085	33.5668	36.1817	31.6075	49.2641	55.3471	67.1159	70.7192	65.0923	65.0111	68.007
	45.4294	49.6171	44.7302	27.7474	53.6996	69.5627	73.7881	51.499	60.2995	63.1182	72.3403
	20.509	51.477	46.6663	31.6989	63.9179	39.2089	71.3623	51.6593	65.047	60.7234	50.5395
	63.9317	55.5064	39.5991	60.6916	36.5304	36.497	67.5286	50.7659	56.6884	68.7214	65.1908
	66.7704	62.0267	35.8749	31.7581	59.6951	66.2804	69.4618	79.6177	61.0585	57.5511	47.8974
	58.4282	48.182	34.8424	36.0373	33.092	59.1325	54.732	56.3498	57.7098	57.343	54.9495
	79.2293	36.5348	37.2339	11.3667	43.8568	74.9951	60.8074	66.3122	61.1669	71.4324	66.8758
	49.5758	56.3519	43.1214	49.5221	54.6706	73.0316	39.1635	67.8391	67.7854	73.5204	64.7245
	51.62	46.7461	36.8095	38.7812	68.5752	51.2502	41.9095	49.2256	66.8386	63.8077	77.4169
	34.8571	32.3125	0	45.3482	50.1704	75.6162	69.4653	65.032	83.3281	66.7999	69.062
	60.5489	68.1134	12.9003	46.8015	17.1457	67.4702	72.1657	80.7473	68.1296	48.5937	62.6256
	89.0326	54.5644	2.82505	50.7916	35.9372	61.7734	73.2495	74.9555	84.732	60.9561	68.7463
	36.1484	44.8227	28.6184	45.76	53.3967	54.5064	80.5582	70.4738	80.0534	83.7494	68.616
	34.8075	71.4419	40.1974	30.1528	57.5419	54.2875	28.6918	87.3338	55.9695	39.769	71.6782
	47.4113	75.2276	29.0445	68.8296	44.5001	67.3086	72.5098	70.4051	74.6656	58.9729	81.1945
	66.0495	53.285	32.2311	35.3299	62.8168	56.2829	68.5012	54.6796	64.3862	45.7495	58.5201
	34.8523	40.4898	0.31843	42.6944	5.63625	58.0249	61.9314	55.7094	63.9761	59.3337	61.6316
	22.6261	63.0627	0	42.6393	56.4692	52.8192	78.4754	54.6925	60.4275	71.869	68.8865
	37.349	52.8213	51.2201	32.2658	0	48.4888	57.6676	49.9448	44.7945	78.1414	51.8069
	30.5101	59.4696	13.2334	40.3163	17.2469	65.3449	67.5683	57.6828	51.163	65.2601	64.2976
	61.5728	49.0894	49.3566	59.6767	53.7173	49.022	71.0455	65.5557	54.368	55.7638	65.9909
	47.7786	63.4255	45.6392	25.6037	41.259	47.1222	41.295	56.5764	77.0027	80.1463	79.0365
	54.6403	62.081	34.8743	43.5631	42.3859	68.7561	74.029	55.9046	81.2193	54.4948	74.9025
	66.7856	42.5213	50.6828	39.1462	42.3784	56.1439	76.2401	56.5589	68.2328	72.5223	55.7307
	41.4739	41.9639	70.7486	33.1812	54.4635	62.8123	68.4821	59.9864	65.2922	70.5479	84.6381
	45.4752	33.569	49.3433	56.7875	32.2651	44.3292	60.9434	58.7817	68.0682	54.8542	62.8856
	48.0953	30.4806	37.3953	42.7225	62.985	48.012	65.2929	61.4661	61.2195	57.1493	78.584
	26.2811	57.1174	41.8316	64.0291	43.6497	65.9849	55.6949	46.8164	73.3102	55.9584	59.3897
	51.6078	47.3593	57.7226	38.5329	42.7197	38.6969	52.8024	67.2945	62.301	55.3947	60.2308
	50.3702	50.3256	52.9674	63.6251	54.9458	72.3247	72.8859	59.0936	58.1726	71.5556	70.4939
	57.7035	59.1614	58.2438	77.9307	55.1776	77.9207	52.0668	59.1894	89.021	57.3179	61.4794
	45.049	48.9345	50.957	46.1829	48.2826	64.8294	73.1114	69.8311	69.4906	55.8383	38.9572
	45.6891	1.82548	63.765	33.7659	61.211	66.9613	75.3535	63.071	58.2448	53.333	82.8028
	17.9043	40.5172	57.8411	59.841	30.9796	71.5741	57.0608	44.3726	62.7759	72.6376	62.3444
	1.23311	14.2808	62.713	49.9471	64.0427	71.4815	64.5574	64.5436	65.02	78.4384	64.2248
	13.6702	33.856	54.6648	51.0738	43.9793	49.3769	66.837	59.6808	65.5605	59.3826	66.6235
	9.05072	35.8677	57.8096	54.9946	57.6715	77.7244	69.8778	72.3971	45.3119	59.7925	69.5538
	39.1499	42.0047	66.4786	37.6758	54.536	55.2486	63.0248	62.831	58.0132	65.9303	68.6623
	38.222	46.8623	60.1881	40.1994	47.7504	63.8193	73.1616	70.3485	56.1945	66.3113	57.6183
	60.3349	39.0535	47.449	43.4554	58.3504	25.0957	40.6927	47.1433	64.2106	35.0924	45.0747
	73.3112	62.228	32.1699	34.5933	64.6508	50.7777	67.6183	67.0947	63.9568	70.5992	69.2986
	60.361	6.69072	35.595	64.988	35.8991	41.9473	58.9053	70.1143	67.1363	60.4891	62.2859
	49.8804	59.0701	45.1866	50.2784	29.6569	34.2843	54.3556	56.6649	56.9384	65.2827	70.1282
	57.0833	47.9746	46.1232	57.1943	60.5542	45.614	68.9189	57.464	58.5872	69.6923	67.9314
	66.3355	57.7786	40.2551	6.8133	36.5034	44.6754	68.8621	70.7188	56.7077	62.8492	38.4872
	52.2343	52.8459	45.7525	57.8819	42.0482	59.0831	74.6344	66.3692	64.1395	60.4738	79.5556
	67.4775	54.5415	56.8807	42.1209	65.92	54.6926	55.8463	60.5879	65.9258	70.2674	60.4225
	55.2099	43.5624	36.929	48.7741	60.9026	38.1311	60.9466	61.0917	70.8107	44.4731	65.8882
	61.7817	55.5848	40.6859	45.01	66.8973	54.9939	70.5356	29.8174	40.4755	61.1162	74.6002
	54.7376	53.0978	55.1848	44.2961	57.1221	61.0752	72.1978	69.8434	75.7175	66.1252	61.4394
	48.8367	43.2063	37.1512	28.5446	77.1134	64.8222	48.8531	46.6315	62.3199	60.439	44.4526
	27.9709	47.2149	32.7482	47.239	54.1667	58.1378	77.0558	62.0928	51.767	53.1427	70.2157
	59.0547	51.5279	40.4696	32.2385	66.1011	57.4242	70.9475	62.3355	66.5772	55.1592	58.032
	39.8248	46.1622	56.7742	47.5955	30.7166	60.7469	24.662	61.2249	67.3433	66.318	63.7197
	51.1775	58.3716	34.6791	49.8898	38.8761	59.1439	48.771	64.943	45.6565	63.7396	59.3565
	62.9273	56.6259	29.2102	25.5842	35.2381	72.2755	52.3016	59.261	65.975	77.536	73.8784
	34.7377	72.1901	26.5791	63.1511	27.575	72.8811	59.8822	65.0282	78.2849	67.41	67.1775
	54.7203	52.7336	45.3755	58.0477	52.7711	46.6884	61.9556	56.0427	63.4763	58.8412	73.798
	57.6305	61.3351	50.6769	51.348	35.0538	59.5389	65.8731	77.1512	68.399	71.3806	72.7513
	64.2994	38.4235	41.1914	31.5901	50.2862	64.0136	58.8011	63.7288	71.3498	69.7019	57.6768
	57.2607	53.7105	20.0952	42.8309	38.0349	40.7598	69.8649	64.8798	63.3516	69.9244	75.2236
	47.4451	56.3026	39.4329	38.0319	62.3478	51.0359	69.2158	61.1758	58.4535	58.5375	77.3152
	66.8033	40.9661	30.2729	25.5554	58.6204	70.6939	61.6958	61.9457	49.379	69.1089	65.1695
	60.6656	50.5551	47.2721	22.0842	60.2728	18.4635	62.3044	70.9499	70.0887	83.4126	57.8536
	67.6889	25.2643	43.3711	50.9085	66.366	70.5581	64.4836	47.2403	53.5932	75.5101	69.9938
	45.6351	36.1446	58.5257	41.7702	65.3447	70.8019	59.6773	52.4431	63.1586	53.6541	84.4838
	57.8208	56.2493	43.3006	23.634	52.8986	65.5136	72.9025	51.4515	75.1061	66.6039	79.9164
	62.8589	35.9762	46.0652	55.5552	50.3805	76.2083	74.3775	67.1769	65.3057	64.6755	66.4702
	61.9756	1.45819	45.8746	38.2537	31.7945	61.9728	76.926	70.8039	64.2736	50.8807	57.7668
	69.1832	57.3017	36.4603	74.6798	42.8351	59.4769	62.0924	41.0837	64.4354	59.3616	46.2431
	64.1052	50.3276	41.2259	20.5504	45.3805	53.1608	73.5929	27.2304	66.4119	60.459	56.9567
	55.9245	52.5176	52.3375	38.6683	39.5106	64.2446	67.2349	64.8299	71.0646	64.5548	62.0492
	56.5991	54.3106	55.1209	26.3248	63.1103	61.992	51.9609	68.4768	76.8196	71.0168	65.4241
	63.7357	54.3596	43.9402	33.2524	59.791	59.0362	70.7971	59.0335	68.8444	64.5377	64.8261
	69.2719	48.7333	38.1649	22.9358	62.9559	63.3695	55.9347	39.1572	57.4504	64.8151	63.6349
	70.3832	61.1509	58.2045	40.4461	54.8268	77.1554	66.7876	59.2374	60.4313	73.3382	67.5635
	70.9229	30.9974	57.3024	26.9085	53.1101	62.4177	27.3979	59.3935	65.2221	73.5977	89.9154
	62.3309	31.3342	66.6135	33.4975	32.5418	61.054	61.5028	62.4052	65.4498	65.6565	71.7718
	73.321	37.623	49.5585	54.0467	65.3144	60.4503	74.807	64.0214	70.94	75.6366	57.4695
	66.7221	33.9291	36.8628	21.1749	38.3088	73.7532	63.7417	55.6192	61.4071	60.7514	58.2069
	51.4037	44.845	52.7182	11.0831	38.3249	60.6645	67.2211	71.9921	68.1375	58.9266	65.1481
	61.1126	35.0951	26.7455	35.1409	22.3739	76.7348	74.1695	65.4777	56.6798	86.2908	69.5756
	56.0584	46.8878	43.1481	37.1265	67.5327	75.449	66.6869	53.9136	63.1889	73.5687	61.2152
	65.3118	49.4984	37.8999	40.4804	29.3077	80.5808	47.2222	68.516	99.4503	66.7912	64.9774
	55.8603	45.7787	31.569	67.8505	36.8586	76.3608	69.0102	59.518	83.3127	43.2696	72.1307
	35.1071	42.1944	31.6034	58.0219	51.231	43.2157	80.3517	73.0759	57.4226	58.6322	68.8998
	41.2362	38.6898	36.3252	71.5162	47.8792	63.0904	63.4483	64.1105	60.3754	74.4643	76.3993
	36.8191	59.0219	48.4884	68.2084	49.7261	71.3712	43.0731	44.2841	62.3821	65.4246	54.5207
	50.3519	54.9654	36.2	58.1489	62.8069	71.6026	64.2126	61.463	73.0743	54.3908	58.6473
	53.5995	62.4625	39.3275	51.5845	54.4109	47.2136	63.1117	59.7133	57.1647	60.3843	66.3941
	64.9005	43.3444	11.918	59.8148	39.4415	64.2296	44.9705	74.3445	53.3434	61.7144	49.1414
	77.2535	32.863	42.4739	41.5846	46.0294	45.2113	51.6806	52.0886	64.2546	71.1477	60.6751
	64.448	49.9575	42.5638	58.3608	40.5306	58.0647	60.0101	64.461	76.9462	66.1939	50.324
	55.0472	53.7548	40.9405	48.5031	63.4236	67.3229	71.4506	53.8362	54.9383	58.2527	67.7167
	22.1937	47.6582	53.7657	35.7947	33.4725	44.6693	46.8519	57.8916	58.6225	63.2697	76.3417
	48.7371	41.9612	45.6374	41.0391	63.0585	54.6583	60.6413	76.0409	68.6896	64.2221	59.8566
	62.2745	43.5404	36.3684	66.5273	57.4418	64.9465	78.21	64.16	42.9275	76.3932	61.1641
	61.8824	40.0101	5.24663	38.1288	54.6243	61.9169	64.238	74.7149	62.0156	63.6657	62.8615
	54.6932	50.6015	35.8011	43.1761	52.7453	65.4685	55.502	74.6699	85.3699	60.5268	73.9629
	60.7187	60.0862	41.7771	37.5431	74.0199	32.0921	60.6309	76.9097	56.6509	54.7111	51.5288
	73.4088	71.4511	41.0435	47.0951	54.4311	54.0057	66.6678	64.2	49.9087	49.161	83.1278
	82.304	37.2767	49.6643	58.2063	69.6222	54.9765	29.6286	63.701	52.5691	76.5995	76.0962
	64.3214	52.3436	61.8105	44.1118	51.5194	64.7546	65.8686	75.3995	60.1222	55.1535	49.8833
	49.2031	24.1262	43.4896	69.1117	65.9986	64.5108	49.6958	72.3551	80.0861	73.2141	66.0858
	78.5998	37.806	55.5978	8.45754	64.4581	67.8887	70.7207	49.4899	47.5216	62.3345	80.3432
	18.2587	42.0785	51.8924	50.5509	53.3706	67.2469	64.0373	59.6828	41.8999	67.9328	78.9304
	50.8957	35.4971	62.519	40.7665	45.8538	68.1603	58.6689	61.5362	44.1362	67.2924	59.2273
	89.9428	44.6552	64.1825	51.0831	48.1726	75.8349	44.6726	67.5742	75.684	61.0981	64.5917
	45.8864	62.2454	53.9623	53.1906	47.2336	66.0096	44.9295	25.4411	39.8674	62.827	57.6653
	37.4462	57.9099	75.0414	60.9869	42.7962	48.1152	78.1433	80.981	61.0586	64.9046	73.5873
	52.2354	39.9306	63.5285	27.3332	44.1533	41.2802	74.2843	52.2348	67.0573	54.1131	62.0708
	46.7127	65.9646	55.5357	48.7323	63.0566	56.8332	60.7313	69.7105	77.5842	69.2802	60.7685
	71.8587	44.3243	62.2616	43.1773	51.5132	67.5513	56.0137	98.7291	82.831	63.2175	75.1845
	72.4156	1.63287	37.5403	52.1209	60.6199	24.4173	64.317	65.0026	69.9987	64.9427	68.4066
	43.3722	39.4631	41.8772	59.089	57.7445	80.6134	74.2184	39.8409	61.1628	52.9333	49.7148
	66.2054	61.8272	9.85765	21.0579	41.9801	74.5555	78.1693	61.7085	79.6068	55.0227	73.8448
	56.7818	33.6713	35.2632	53.3417	50.6073	69.6479	77.273	46.2501	59.7188	63.2817	78.4249
	78.3591	40.4085	2.25415	40.8146	47.8398	54.7559	73.5673	64.9142	69.7287	65.6311	69.5152
	28.6894	45.0251	5.8326	27.6491	49.4055	65.1151	63.9371	70.1829	69.1802	64.8409	72.0568
	55.8315	72.0251	58.5256	31.3823	51.3271	26.9271	74.1165	71.4968	76.7292	70.2811	63.2232
	43.161	55.538	44.6668	39.1978	35.7286	47.2361	69.7484	58.5603	65.0625	70.6656	77.9239
	34.7695	26.8599	41.8475	23.1277	49.6974	47.3873	51.2099	68.0328	62.2306	42.717	70.0676
	53.0292	38.8626	56.6175	30.742	47.6616	68.7889	73.6526	59.4014	38.8856	77.4778	60.7347
	61.2604	15.6983	53.4106	57.2188	53.3763	51.616	79.0319	54.6331	56.8982	58.8164	64.3634
	76.9119	48.0276	41.2551	55.5363	58.8353	75.6203	61.6353	66.7664	26.8373	61.2932	60.9136
	53.1945	52.8342	46.076	22.5315	46.5039	82.6679	70.1825	46.6487	74.5964	53.6694	69.9587
	63.118	73.5204	40.8449	27.6067	60.1993	72.061	65.2686	76.4707	48.9384	63.0873	60.5046
	61.2396	50.7264	41.3971	16.1854	37.1664	84.0083	78.6412	48.2101	46.6641	47.4713	67.765
	37.1391	42.7551	60.4955	37.5112	58.6329	65.0955	73.3527	72.6764	64.7165	73.7911	75.5813
	71.5354	64.8515	64.5194	56.1485	52.0534	65.6538	70.4971	65.862	76.627	62.6787	56.3865
	34.3551	50.4742	55.2465	33.7676	60.017	53.5313	68.5592	58.301	77.7283	64.3769	59.5918
	42.7908	44.0814	14.688	45.4549	56.469	52.6272	70.3974	71.8094	68.5716	71.0357	63.7046
	54.7874	40.0929	37.9917	53.7191	52.9471	62.2387	67.4184	56.9875	53.1004	73.1169	65.3898
	56.8459	0	29.853	19.169	66.0872	67.5738	57.9268	61.7535	74.0624	69.9346	69.3253
	37.0335	49.5634	57.9672	34.2452	48.3056	70.3065	61.4144	55.9398	81.476	63.7453	79.415
	55.0848	32.038	54.3566	48.5292	42.9279	46.8902	76.2926	71.8951	57.5622	65.3391	69.5874
	45.2479	25.8066	30.0943	55.8419	73.6235	51.1492	73.3822	62.098	72.1728	74.7997	67.4507
	33.8735	52.7133	60.205	59.7656	62.7024	54.8812	67.9013	60.7233	77.1613	71.3385	57.4065
	63.7874	58.3549	47.6099	28.1684	31.5784	69.4456	61.9234	11.2653	79.8395	54.2626	56.4694
	57.7838	55.747	45.9231	31.8525	45.8944	82.3631	35.8667	46.9701	58.9833	56.6545	66.377
	51.944	59.4619	37.3038	28.7061	48.7404	63.6014	59.9146	38.9816	60.9345	52.7744	61.7279
	56.7627	59.1226	50.0337	37.8268	35.2925	58.5796	72.363	57.0281	62.6276	58.493	61.6034
	57.048	60.7643	48.3242	59.9915	36.9996	56.8894	74.7683	74.4451	59.8416	68.5463	74.9616
	57.3819	53.9201	57.6551	21.133	24.0727	72.5913	63.6403	55.9314	51.4018	58.0378	79.152
	49.8388	24.9108	34.7924	25.6628	40.0911	65.8921	51.9847	46.0355	85.8503	74.3679	76.1419
	57.6108	37.9414	53.1998	55.2694	58.8786	73.7907	56.8659	66.141	74.2879	67.6342	54.7778
	34.1572	61.7065	45.3339	71.1564	40.4999	65.4646	81.9738	72.3327	46.7893	63.3452	65.345
	39.8438	44.0567	63.4859	58.8459	41.6651	63.1436	69.8163	70.985	59.7279	60.4478	67.5912
	53.0495	49.8508	44.0107	58.3893	38.4279	53.3309	49.0978	52.1214	77.1646	57.035	87.1861
	49.0706	66.1335	24.5174	50.9409	25.2964	54.4483	82.7442	54.6683	65.6138	75.1947	63.5263
	52.0043	56.1717	29.6139	22.4477	44.3577	62.4985	75.7786	59.5008	67.599	64.1092	61.7976
	50.6706	50.172	59.806	37.9271	40.9843	49.6374	74.8906	66.2179	72.3043	74.4697	68.676
	51.8831	67.7419	45.0058	66.9163	18.8515	68.2827	65.6888	76.8763	50.2208	59.4556	57.2657
	45.8194	57.1236	63.2524	25.9767	39.8252	59.3302	76.9906	72.7279	55.0624	74.4136	69.8311
	37.5962	72.2378	63.5756	58.6309	0	64.3144	62.2803	88.3082	47.2611	70.3599	57.92
	37.8293	49.3347	32.9806	38.5752	19.0431	67.6055	74.6161	63.3221	81.9267	49.3556	78.7512
	40.2833	80.1056	54.0398	58.7041	45.961	64.7071	47.7392	75.4998	73.8842	81.0382	56.9302
	71.5856	42.076	46.4983	60.2344	26.67	74.0354	47.7944	30.9802	58.3328	25.6303	71.8811
	54.1996	58.4146	55.4717	44.1676	37.6983	55.9197	61.6165	64.7355	70.5832	55.1151	42.4868
	34.5066	57.3418	8.8675	42.0336	1.42757	54.8338	70.4576	65.6246	71.7806	58.0635	73.9538
	59.3231	47.3342	30.0066	29.9971	53.3552	69.1665	71.6668	71.0583	72.9513	41.9367	61.0967
	53.2665	64.8625	73.9777	29.0008	47.4126	75.5749	33.4561	69.9132	64.8688	74.8381	60.7998
	26.92	64.6641	32.9472	43.9716	17.9507	49.9221	65.5619	70.1919	72.4943	58.5386	83.5557
	42.6203	47.875	17.3513	39.6149	60.3912	65.9894	73.0427	71.7837	35.5485	55.1721	76.555
	38.4155	45.4562	52.3805	53.2133	49.8123	59.6805	60.6726	32.6106	65.3417	82.7793	45.3018
	47.0872	62.2292	31.1035	35.4808	9.27771	73.4699	50.9276	30.9201	43.5873	62.1484	54.2767
	47.2409	43.8552	39.8296	40.3797	56.9384	48.963	75.7559	41.7973	63.8654	66.6488	67.5024
	39.7484	50.3802	49.2745	61.2226	54.626	57.02	56.6027	79.1726	50.1879	53.2649	71.3972
	64.5716	59.0401	75.8244	60.3788	45.59	61.0819	43.8063	46.7771	73.6417	49.1591	41.6208
	60.4208	42.3988	60.0577	62.3144	45.6644	66.606	56.9862	67.067	41.322	39.7533	75.4532
	71.5454	60.5535	46.4087	57.2959	58.9102	63.8195	62.6871	63.0269	68.5037	67.3515	59.205
	55.7086	3.43055	37.4388	39.0007	34.8849	78.3391	43.5789	55.6144	67.9881	48.9963	55.0531
	52.3705	56.4037	51.0172	72.0088	63.3342	61.5084	80.9152	54.6253	68.23	44.822	62.2533
	47.3931	38.0468	55.0956	40.8794	55.3459	54.3145	52.2531	42.3048	55.2372	8.21434	51.19
	29.2691	42.0074	47.5744	71.3132	67.4217	61.2529	70.3696	63.3086	67.3305	74.9604	63.4983
	42.9133	41.7672	36.6878	58.12	56.3145	63.2829	59.968	60.4223	76.2164	85.8926	57.3974
	55.9011	36.7527	67.5803	59.3384	41.8873	59.0096	70.014	56.5579	68.8022	61.1377	56.4622
	80.2967	39.7065	60.9462	36.2559	58.0691	71.3793	61.4333	52.2246	41.8262	67.3093	54.1936
	17.3368	16.8311	44.6316	42.6768	59.805	66.9458	77.2785	78.3256	45.7843	52.5068	49.0842
	69.8018	56.5845	46.625	58.8086	41.251	75.5716	71.939	54.1762	54.3131	50.6148	72.4059
	43.9568	24.0761	44.0681	48.1795	47.3553	60.814	67.7766	61.6167	54.2546	68.5604	68.0159
	39.1522	43.9528	57.2016	70.5357	44.7375	67.4594	69.8027	60.6969	71.5437	62.1947	68.5924
	18.7369	79.9125	48.019	63.3822	54.5701	53.9523	73.4025	74.6668	44.0771	42.2922	64.9079
	42.1224	55.7397	10.2536	43.7397	44.8321	62.4243	24.3578	65.9574	72.2526	71.0975	41.3649
	81.398	30.8074	48.5744	24.6144	38.622	66.7955	59.4074	65.8998	57.7944	68.3767	67.135
	38.7619	72.9631	2.70891	9.77444	38.8852	62.1623	66.8339	57.7729	47.3357	61.0687	67.656
	73.0592	58.7611	9.09448	23.3975	13.8593	67.4055	71.7962	70.1015	62.7303	66.1168	67.7439
	71.2053	69.0633	30.064	40.1342	56.8094	56.6512	80.0909	62.5217	65.3259	68.8177	72.9765
	55.9989	39.934	37.3074	51.704	44.1445	25.1362	51.2466	71.4301	71.6498	62.2479	63.7653
	53.3502	1.76421	53.9748	71.5303	56.5527	65.784	75.9596	58.953	32.0719	65.8397	65.4962
	30.8068	69.8433	56.3966	23.6113	35.8406	56.8383	49.3855	74.3722	56.8046	54.7833	72.9146
	63.0176	53.2706	64.4091	70.4143	47.2351	71.3945	77.0064	52.0467	71.5868	59.8146	78.8962
	67.9381	48.5913	63.9391	38.6649	58.3137	63.6355	71.7988	63.0669	55.1504	57.8554	45.5132
	32.1759	21.2267	22.8008	60.5986	57.4652	65.44	71.7063	51.3775	68.0917	71.2496	77.6677
	40.3244	34.0131	56.5671	20.1733	43.2596	69.0011	76.6126	47.4069	73.5488	69.9169	55.8688
	19.4966	39.4466	78.9428	44.5779	48.0875	75.4836	72.9326	64.7713	62.4062	60.7075	78.7959
	78.5801	49.8778	66.7222	33.6367	25.4951	66.691	70.4618	57.8609	80.9467	54.3567	72.3917
	27.0397	62.8661	42.3447	54.4263	56.2147	55.4785	71.0127	64.2109	47.4082	53.0867	61.8344
	75.8472	51.8336	14.6069	28.8628	27.564	46.7589	60.479	63.3127	59.9931	71.4866	59.103
	73.184	18.06	51.6233	57.579	73.9157	58.8054	52.5666	73.036	65.6741	72.3543	69.5397
	17.8017	42.1534	5.1974	59.8926	53.7535	70.1404	90.5972	54.9026	56.9935	62.9608	60.1357
	72.9329	43.1489	67.9654	67.2668	53.5506	44.3723	77.0103	55.7808	69.4482	66.8029	57.1267
	49.1381	29.1804	59.2701	41.3382	57.711	73.4768	79.7804	80.1271	53.2479	65.2611	57.3442
	41.0902	39.774	26.5564	44.0769	33.5429	54.5411	53.5998	54.7948	32.7138	62.3938	70.2037
	35.762	53.2083	6.45844	0	48.1054	46.0964	73.0494	61.024	76.5935	60.4701	63.2211
	33.3045	49.3636	0	0	37.8861	58.2181	77.5127	26.8246	73.0791	63.1689	61.7717
	60.2713	56.0447	8.32329	41.8806	59.117	57.0667	60.5516	68.4152	45.0873	60.0437	68.6698
	27.4162	31.4617	0	32.7874	47.5253	49.4926	47.012	82.7515	59.8415	62.8031	59.4313
	48.8557	53.4156	17.6016	41.4075	34.6914	62.0799	43.8583	60.3577	85.6996	65.4811	59.3856
	52.9898	44.1204	75.0866	31.9648	38.2867	58.4097	54.7676	74.8423	66.4062	59.106	45.2789
	61.1061	48.6989	15.5741	54.9697	47.6546	50.9242	0	41.6331	45.2799	70.8782	67.6796
	76.8379	70.5974	26.3098	29.3508	55.4926	53.7957	63.6283	47.2461	70.0258	67.6755	58.5226
	76.1923	59.7323	26.3286	51.5277	54.2534	58.844	59.3574	65.7931	52.2138	48.5439	68.7953
	42.715	62.029	42.7957	30.8341	54.0126	53.3849	58.9134	59.906	59.3459	62.5098	78.9903
	38.9888	36.805	20.0181	52.5717	54.7805	54.7077	78.8961	52.5519	62.6225	51.523	61.3617
	81.7542	56.5243	47.6585	53.2579	59.7433	50.658	68.0718	49.4394	78.4129	59.382	42.0634
	42.0003	35.1511	20.0833	46.4297	54.2206	63.93	73.3382	64.923	50.5661	47.8907	58.1618
	51.7721	49.704	44.7748	42.7268	72.2098	67.8384	64.977	50.3775	67.1312	68.7252	44.8241
	52.6519	48.6909	53.4664	36.7378	12.0759	43.7991	65.017	51.44	61.3683	74.0577	68.4894
	41.8958	37.1519	73.2697	40.5095	28.3844	57.4642	66.0277	64.0624	63.2068	75.5839	55.6694
	49.7771	63.4239	39.7594	52.8161	16.0003	89.9198	61.7542	61.3794	64.0911	73.8369	74.9559
	40.9267	56.326	26.3013	42.3059	29.6998	26.3794	71.3881	70.1041	73.9701	70.2853	78.2833
	46.1486	46.7336	42.2034	40.5658	43.8606	79.1893	68.2017	59.7896	77.2346	60.8337	75.0498
	69.5809	32.9356	57.7201	58.4727	31.1017	72.3653	73.5201	48.5457	70.0608	38.6573	83.3049
	47.2365	16.6604	59.2318	63.8195	30.4213	69.3751	52.3402	61.2203	80.3557	79.5699	63.9001
	47.8026	32.6261	52.0989	68.3869	34.9756	82.0166	63.6482	67.0365	48.7442	53.8399	66.2622
	55.9402	31.1162	61.0225	63.5041	37.2564	63.3557	47.7495	66.407	81.4656	59.4623	44.2334
	51.3084	43.2926	64.4211	52.6559	44.882	76.6225	54.0631	61.1132	61.1782	66.4061	70.7211
	49.5334	55.6066	52.4699	64.6331	58.1302	71.4482	55.2121	54.1873	62.0116	79.5309	58.1808
	62.2469	69.8832	63.5004	52.9455	57.8656	68.4314	50.8057	51.4628	70.3837	57.8588	65.2443
	47.4269	34.8441	55.261	24.7491	43.2587	52.0467	75.6248	69.5577	79.6851	61.3138	71.2604
	77.4256	61.2051	58.6371	52.4212	41.9638	48.2096	81.1838	49.8665	35.7313	71.7349	65.1668
	57.0364	59.7238	60.3123	27.6547	46.6747	81.2161	64.8026	88.3224	20.3593	45.0215	72.0315
	75.3103	50.104	58.5596	30.5149	46.1786	73.2381	75.3251	59.4245	79.8321	50.3323	62.9508
	62.3642	44.4431	43.645	45.9113	40.7713	66.2126	73.3454	68.2836	65.3291	61.8684	69.5924
	69.981	48.7251	63.1201	58.2035	30.6314	68.312	66.7696	71.5439	55.4712	71.4966	57.1127
	65.9964	42.5469	72.8957	58.6975	47.204	56.6546	81.337	60.3999	44.2051	50.5755	67.3812
	44.7055	61.2699	56.4846	54.4352	65.08	55.6875	25.2735	60.0084	83.1608	74.3264	73.878
	60.1937	59.1247	67.0123	45.714	59.1983	63.4906	57.7225	59.5571	65.8714	66.224	54.0687
	52.5394	59.2524	45.9187	53.1771	49.6864	67.4616	71.8633	68.9054	56.6551	53.434	65.2949
	72.0178	44.1647	57.7493	50.2736	48.6025	65.4175	57.4568	61.9343	76.3409	63.0631	66.4247
	55.2688	52.2735	53.3849	60.2614	56.8053	65.7682	61.8586	59.8047	33.7551	68.9232	66.8664
	77.5289	37.0775	28.9936	43.5836	67.9107	61.2237	61.0253	60.9088	76.6932	68.2795	78.1746
	45.9588	53.913	36.0543	51.7028	54.9571	71.3828	82.1424	68.7587	62.9263	59.2561	68.9207
	48.4335	48.14	23.0759	50.0801	50.9559	67.652	70.7813	55.2047	74.617	74.355	58.8375
	34.4493	78.0483	20.0583	38.9865	51.3559	71.1408	42.7818	36.3233	64.8607	62.9618	67.1958
	51.0048	51.7434	31.4431	35.5561	60.3881	54.5882	77.5657	52.6546	33.1302	74.3143	70.1435
	53.5709	69.7848	41.5256	44.3624	56.2091	61.1128	64.7601	67.7866	63.3357	71.1535	59.8064
	47.3588	68.401	36.0431	41.9074	54.9673	58.8092	67.4085	74.7858	57.6331	49.5522	63.3335
	67.4902	70.2135	47.5173	50.1897	55.328	61.4506	61.6374	52.2502	58.1019	47.8299	70.0689
	47.5382	62.8491	55.4925	37.0299	70.863	62.1011	60.8006	55.2392	69.7224	72.9903	81.3861
	58.1611	60.8662	54.5004	60.515	68.2088	54.0643	57.7755	79.3114	60.7997	51.574	73.0022
	28.4558	49.8385	62.3117	38.7629	60.6694	56.1725	79.6668	71.5833	78.6168	60.8788	70.5882
	30.7903	58.2289	57.7514	65.5342	69.1076	57.2362	57.859	66.4976	61.3041	64.8924	63.4283
	56.3418	61.4179	59.2966	31.7302	58.2552	60.8138	57.8385	52.1035	60.9994	69.6093	67.2993
	52.0956	71.8603	55.8599	37.4067	63.565	42.376	72.2426	55.1297	92.1938	63.1043	65.0464
	52.4671	36.0138	47.1628	58.8096	74.7574	42.7998	75.4001	42.7293	64.2407	78.0223	62.8104
	32.4599	63.6726	53.8999	56.561	36.6257	72.1048	71.9059	52.6185	67.2132	66.4933	75.2183
	51.3553	51.3505	42.0757	28.6417	69.4548	65.3008	69.4048	69.156	71.7067	62.1899	60.0064
	37.526	12.2273	54.4371	31.1214	64.8651	57.8431	68.2009	57.5842	72.4381	71.2672	63.9659
	77.2192	56.6318	63.828	23.3601	66.0591	49.1385	51.0478	52.5668	75.0218	66.2435	79.3275
	98.5439	40.6783	59.9872	45.7064	24.0157	54.4957	61.8317	67.7867	58.0524	72.2037	70.2912
	55.989	37.5733	60.9765	52.0827	48.9188	59.3963	78.9931	40.0291	57.4814	70.1372	69.2678
	10.186	38.6249	64.3721	44.864	57.5442	50.5516	58.5413	64.4936	57.5877	51.8966	69.4351
	77.4693	45.8382	68.1704	49.4377	72.826	45.5983	65.8229	68.0767	50.1892	70.9485	72.8971
	59.5264	44.0087	57.7184	50.0124	55.3268	59.9348	75.9737	55.0856	64.5524	66.0026	61.6948
	62.1036	65.6687	76.3552	39.09	40.3265	45.7185	75.5132	56.1926	68.7633	62.9538	75.8734
	86.1698	50.1942	71.8852	54.6573	43.2817	59.9021	26.1151	57.0772	48.7055	61.4134	52.9057
	59.4245	32.8258	52.3569	0.833365	55.0415	31.105	76.0851	51.2326	46.6434	64.9749	67.8839
	69.2302	43.1275	48.3169	60.0705	43.5157	63.3085	73.4413	68.8675	58.0868	72.2323	78.1245
	55.1368	49.0373	62.0954	34.289	58.2831	45.6532	56.4288	65.5297	72.7295	66.6239	64.4708
	53.0284	52.2031	36.6246	45.6628	0	48.3184	77.9877	66.9593	56.9528	48.6467	51.5553
	61.6707	49.242	52.3311	70.6026	51.9334	51.1809	69.8186	59.7541	64.3432	63.9812	69.9128
	59.7115	52.0465	6.62194	50.8261	63.3708	66.9943	28.2034	65.7905	63.2491	69.2512	46.4224
	68.0051	51.7709	44.0127	58.0444	44.129	42.5979	76.9895	72.3424	72.1816	71.5012	61.8169
	50.7456	76.8072	37.1556	36.9571	61.2823	48.3792	76.3984	68.4684	68.3535	71.1773	65.7083
	79.8328	53.6929	5.24951	40.8338	53.3785	40.566	76.7639	74.1102	68.289	78.9535	65.478
	57.8609	48.4434	57.4477	60.1962	53.1094	67.9808	61.6613	77.1141	48.0564	71.1114	63.6869
	48.2314	71.1767	59.3801	68.5539	64.7114	76.5978	63.2339	50.6364	59.1369	75.2557	61.4131
	59.4379	58.6488	33.2512	61.8192	40.8745	51.5716	62.1208	68.4075	43.0648	56.4249	46.6141
	51.7059	52.562	46.3743	45.9762	46.4216	44.1217	74.1377	55.9085	65.4057	72.9972	62.1878
	49.9553	40.4373	53.9516	47.8798	63.6823	55.0242	61.3668	72.6129	76.0431	66.778	63.0426
	49.62	63.6743	66.7252	0	43.6458	59.574	62.1101	75.8535	77.0967	56.2997	64.3166
	67.3603	61.0505	46.4694	55.405	58.7862	61.1606	75.6352	70.5998	63.9828	56.9321	54.1393
	51.4751	35.0795	37.7352	66.2853	66.1086	64.4248	67.1033	64.0218	71.7212	49.1495	75.277
	63.1	48.4023	62.7286	71.6236	56.3163	63.6054	67.0301	69.3777	75.4152	62.1798	69.1192
	51.9486	39.3776	46.7978	44.7371	39.451	56.9042	69.3625	69.613	52.8613	50.5141	67.6243
	71.7432	34.7683	50.1389	47.8718	53.1398	61.6613	67.7193	76.7731	88.8887	38.8407	70.8507
	50.0322	54.735	46.4806	46.4927	33.1506	56.3508	49.1596	65.0806	72.6351	61.3735	72.2023
	41.6906	55.7326	48.2624	39.9136	53.2626	43.4636	48.6427	67.7996	68.0636	52.3904	72.6485
	73.3316	62.8255	54.8496	55.8856	60.6095	49.4163	61.44	61.558	78.6295	53.2466	83.4578
	68.8505	56.3503	55.2333	64.5595	36.0766	61.4926	63.1993	61.6343	58.4519	68.6785	83.3688
	49.0329	54.0588	38.7709	57.4375	56.5827	36.6403	67.1267	49.7773	61.4908	56.7603	58.2497
	70.3467	41.099	44.1798	59.5632	67.9184	56.5071	72.1562	59.9262	78.2632	72.4967	65.774
	45.2442	62.2564	29.5525	58.7765	43.7537	49.347	53.9895	51.1663	76.7679	69.4681	69.2746
	55.9715	42.1679	59.5077	42.3427	67.1932	62.4846	59.0413	65.5008	59.4385	74.5082	81.4287
	58.5522	47.4418	29.7857	53.7535	66.269	58.0429	73.1449	62.9698	68.1713	59.536	54.2102
	49.4047	55.7042	40.8373	65.7492	47.753	75.5066	39.8746	49.6141	71.5627	41.7235	66.3741
	43.5286	41.7719	34.1912	55.51	20.9337	67.1136	32.3935	61.6224	60.6878	76.5882	48.8354
	69.4422	50.6879	45.7871	27.2259	53.0014	53.1945	52.9842	67.567	52.9754	28.6796	71.0501
	45.6816	30.3199	12.6665	60.3891	32.2014	64.8922	54.7987	57.7614	68.0123	70.0983	67.4691
	54.6747	73.9446	64.0553	27.0809	42.5242	51.4709	57.4509	53.8881	66.6181	80.4991	74.9473
	32.4646	29.581	62.2554	44.2174	45.9624	43.2507	49.674	66.3899	63.2338	65.2076	64.1633
	72.0405	63.8156	60.6136	40.0628	31.9411	53.6568	59.0997	41.1952	57.9949	62.2203	50.6427
	53.2599	42.5359	64.6196	33.7979	47.5213	59.2844	60.6911	55.6389	67.6701	62.7707	52.6353
	50.2384	51.9302	65.8901	60.0936	38.3707	69.4087	62.8072	71.7204	52.6219	64.4079	60.3142
	56.2276	68.7314	44.3713	38.8366	41.5735	54.9539	67.0444	58.1469	56.2997	64.3114	68.5828
	55.0376	47.7768	4.06607	47.3292	37.5925	62.2941	71.8208	58.2309	67.327	61.6762	65.8457
	33.9296	44.0819	43.5845	44.2748	9.36151	45.2417	76.3271	45.2476	22.1343	75.9447	79.4319
	69.8804	35.9951	41.8715	50.6649	57.8765	67.6659	78.7268	52.6394	65.5025	56.0335	66.8588
	69.9388	55.2464	72.1579	36.653	48.3916	64.6287	70.1554	56.6362	59.416	61.8532	74.589
	61.7121	45.4579	39.4583	36.5913	57.1678	57.1157	48.2293	67.5035	76.5826	64.0595	64.0917
	49.0085	61.5995	54.0913	24.2255	51.0479	37.9134	80.9882	64.8174	72.853	40.1923	60.5406
	48.5753	52.7876	60.5345	53.7345	48.3294	59.8142	66.5682	65.7079	68.5134	70.2338	71.5376
	60.8754	57.2604	32.702	32.6422	35.574	53.8841	82.828	55.2785	74.4605	58.2259	69.7
	61.5548	54.7544	64.3786	43.6713	59.6962	70.5051	70.9632	62.0817	74.019	47.4368	54.426
	54.0852	37.7651	59.6756	64.7754	50.8914	60.9871	71.0022	57.3985	77.4734	51.2278	78.2261
	67.3544	43.5053	56.5059	45.8473	62.5752	63.7183	66.6447	52.4125	71.1477	72.5096	63.9784
	45.173	45.1037	0	57.1271	52.2231	69.6789	66.3799	66.9006	67.6245	75.6216	78.4074
	54.7965	68.6741	77.3491	57.0131	45.6136	56.376	77.1245	66.1423	59.7337	68.2923	47.1433
	39.2069	56.353	54.1712	61.1742	54.7469	49.4227	71.6353	59.3804	64.4082	65.73	50.4241
	56.9673	52.8218	58.3562	43.148	71.3712	53.1083	74.0055	67.8026	78.5758	68.3842	59.1163
	45.6813	44.5021	64.0065	42.8055	62.9771	61.7358	70.1501	46.0481	74.6393	67.026	60.521
	72.503	66.2771	70.7548	53.8116	54.6425	44.6331	65.3063	43.3405	59.9011	56.3533	47.6853
	67.6147	40.1395	49.0051	47.0481	41.2959	68.054	64.2038	65.1248	70.915	63.0288	63.3292
	47.6541	55.1955	44.3346	57.374	50.0653	68.8903	57.3048	55.0777	61.0057	43.5216	61.2742
	57.0141	61.873	36.6356	69.3589	46.5042	42.8063	57.222	56.253	57.9116	51.2246	69.529
	61.4553	35.5358	36.0576	53.2247	2.93577	71.4916	69	60.7152	73.4212	71.9909	67.2194
	25.3083	50.6378	53.2513	67.2397	48.585	58.5686	65.6667	59.5755	57.3811	69.274	58.0799
	32.2292	60.47	27.2369	52.1941	52.0409	52.9404	76.9174	60.9226	44.6482	63.0975	67.9839
	46.0461	59.9473	42.037	61.1384	45.7085	64.5945	74.5565	35.3615	64.3774	66.92	69.491
	40.1592	60.1166	47.2312	39.9822	38.8772	56.6474	65.8235	49.1172	69.1815	79.144	76.7719
	44.1725	45.6906	53.5903	38.4314	44.9577	64.2262	63.1755	60.9407	33.9886	79.6031	68.0636
	49.8948	74.962	33.1051	51.1869	31.1013	59.3598	71.0947	2.41847	42.0302	64.2266	75.3871
	68.6067	27.4055	25.425	46.969	25.9566	63.6752	66.1215	66.0015	53.0441	60.4587	63.1687
	58.5848	17.7983	51.5608	39.7265	43.4927	62.6554	76.7063	39.2291	56.0903	36.04	70.6736
	54.3544	41.7789	53.2854	58.5264	47.1464	72.3199	70.0531	66.7202	53.0183	52.9779	71.227
	40.0423	47.1698	31.3853	37.9344	74.2846	57.2564	67.2962	67.4984	67.3853	66.6022	73.4428
	37.4112	56.4209	54.3271	7.50502	67.2481	65.8644	60.6045	65.0986	71.6263	69.0234	61.2364
	73.5091	47.458	51.6062	42.0224	49.4522	59.2222	71.8734	77.5326	76.9984	78.6742	68.3194
	61.3258	48.7701	51.9553	35.7713	53.3625	49.1124	71.2552	48.4087	68.8532	66.7082	71.83
	54.293	55.9002	65.6769	48.5597	18.0521	70.3443	62.7543	50.0565	77.8548	64.5235	77.4689
	55.0162	48.3004	49.1726	50.8995	44.6198	67.8468	64.9356	52.7002	73.7147	70.1007	50.383
	33.6696	28.53	69.0382	46.5005	54.0483	48.3757	74.8416	52.7367	65.9036	76.2604	57.4388
	59.8618	39.6897	54.5147	42.2612	52.3314	52.9269	60.4066	42.9061	66.7827	67.2596	77.1621
	60.2731	59.7862	55.6093	32.3865	29.881	51.8535	54.3296	70.6603	84.9376	51.7176	84.7159
	35.089	51.7137	35.4405	33.0489	30.3625	72.1396	61.5919	66.1091	63.5284	55.5867	84.5096
	60.8009	68.1609	55.1716	65.8979	62.3497	70.985	74.583	56.4618	73.0479	69.0682	59.2707
	40.3481	47.593	51.5494	69.149	28.8237	66.4998	65.3648	64.9103	76.9258	77.4382	72.7622
	54.2679	58.6605	28.7453	55.3086	47.7929	35.5825	60.3007	60.5855	73.7307	72.2222	71.9739
	47.0014	38.1141	44.2529	44.0671	45.3481	54.4416	76.8313	71.2565	69.6299	46.5022	74.9221
	44.6063	32.6697	55.3214	69.6722	7.15909	54.4597	68.7959	64.6357	51.0083	74.8948	74.7003
	56.3648	75.9325	49.1064	57.4793	23.8709	60.111	60.5245	61.1672	59.944	68.3529	73.4204
	56.3587	43.6617	70.0207	55.6487	33.3319	41.1673	60.1994	65.516	67.6539	66.2222	70.5504
	52.2382	55.1093	63.6479	8.44528	36.1527	58.9703	58.048	66.9588	71.8223	60.3946	54.0543
	58.5391	51.039	64.6303	47.7967	47.0572	55.5638	38.0716	47.3554	57.4078	70.5207	56.6368
	49.1385	49.8278	47.4647	45.552	56.3228	42.9266	60.7274	66.4924	68.9388	42.5444	46.0351
	37.1923	67.8646	31.2658	47.1324	57.9935	51.0842	64.417	67.1122	82.2484	60.3337	54.9906
	47.1631	57.775	60.1723	38.1462	39.0816	54.8939	73.8506	49.9079	63.1177	75.1249	53.2069
	20.5525	38.9852	45.699	47.0869	65.2697	65.3149	56.4688	56.8379	69.5883	60.7661	58.9621
	46.9605	32.5898	59.4397	58.7273	58.4154	64.6889	72.3339	51.8471	57.1934	61.2419	78.4546
	52.2863	71.3904	61.0698	67.3084	57.2654	49.5217	78.3488	56.4491	78.2289	53.0318	67.7211
	49.2785	63.1676	35.3313	46.9322	59.5195	68.0444	60.448	60.5437	75.2449	60.5499	74.2728
	65.8229	45.8544	39.45	45.4703	49.7212	51.8736	61.3866	24.2814	25.9746	63.0699	75.9659
	40.7658	61.0679	49.4437	41.5094	66.4521	62.2872	65.3379	65.4911	81.2702	67.959	74.8744
	78.4069	65.5195	48.1557	64.3748	58.347	78.9633	69.1148	56.8027	71.6537	68.803	67.3253
	53.11	56.4734	36.2706	54.8267	65.7322	70.0819	49.244	69.0894	81.6846	53.3385	53.9668
	51.5935	44.8542	31.3149	31.2494	37.4433	39.4513	73.3449	66.5854	75.3575	59.821	63.1954
	70.6682	41.8105	49.8543	63.7179	48.5905	52.5386	55.0543	65.2148	71.5148	70.816	63.5225
	54.8083	26.4348	45.9544	55.9488	39.164	54.5476	77.1321	65.8563	75.7112	42.6308	73.808
	72.5814	65.8287	48.2608	52.1512	56.51	61.8364	70.5149	69.6945	80.3907	48.7485	59.0909
	44.1926	51.1085	28.1816	54.4571	16.3518	63.1411	63.8176	59.395	73.2231	69.7464	71.9382
	53.7714	53.2915	42.4797	28.7465	48.7995	71.6424	64.7767	68.2104	74.7102	48.5885	49.6627
	49.6034	70.9753	29.0401	24.0999	66.1992	61.2198	56.4709	58.008	78.3881	67.4863	58.9095
	68.8054	64.4631	59.4321	43.8044	61.2639	61.0169	84.1667	61.0546	80.6417	47.8473	63.8514
	58.8457	50.8074	34.0752	11.7024	53.5783	58.4347	60.7151	60.7594	99.7342	33.5125	59.0133
	79.4003	40.6125	69.0648	13.5654	61.6303	62.1025	63.5976	65.4499	66.3773	69.4188	54.8164
	54.5592	59.7691	42.6777	37.3492	53.8408	42.9285	49.237	58.3447	63.782	71.717	49.7664
	45.2954	31.2281	69.4342	62.8377	41.0105	59.9834	46.5155	62.8766	33.8712	64.5687	67.7513
	11.024	67.0149	61.2322	61.5936	34.9387	62.6698	65.0441	72.4302	68.5128	56.3755	79.3234
	64.9259	58.1005	39.2833	52.379	51.7871	71.243	61.9093	74.2773	76.027	73.1556	77.9563
	54.1911	35.8119	49.7475	68.2742	31.0038	55.5755	61.8333	64.6854	54.8685	67.6635	64.0405
	62.3873	66.6673	47.9226	36.891	57.0917	63.4182	73.7827	61.4109	76.5348	51.2091	75.326
	52.3199	24.9807	33.3132	69.0713	55.8443	73.5818	56.4562	61.2313	85.1739	52.6541	66.0621
	50.0862	22.4249	5.21724	54.0382	36.725	66.6093	60.7135	77.1296	70.2472	75.6825	60.7527
	45.2074	26.6061	37.6915	55.6459	40.8056	63.7639	47.8584	45.1162	69.2108	88.0918	44.5336
	31.7331	57.9675	52.4267	62.9389	37.9771	58.7948	65.0878	69.0146	61.1179	70.7652	64.7084
	30.5825	45.8883	30.6429	54.0746	32.8577	63.9453	63.2201	65.0047	71.4609	57.2809	55.8677
	23.7508	51.1007	9.5455	66.0193	40.6008	63.6863	57.4823	60.9875	68.2049	67.7521	56.4027
	66.2548	53.9041	28.8948	58.3213	41.3529	52.9805	76.4142	57.6318	75.5906	73.3919	63.9391
	49.994	46.0286	53.7026	56.3656	38.3238	67.4979	61.909	56.8141	34.7772	65.2675	55.2795
	60.9015	34.5874	28.4448	50.3697	60.9759	74.3731	59.4645	52.6525	54.2019	62.348	47.939
	73.9283	62.0637	52.0654	53.6337	65.9527	47.7392	67.7268	55.7733	62.1462	57.676	66.8223
	54.6446	62.3344	35.3382	47.5687	45.1097	71.9364	67.7594	55.2515	64.7149	77.1058	69.8914
	49.6362	26.7185	51.5039	47.1586	59.0646	72.2136	61.5667	61.6681	73.3638	67.8618	64.2823
	46.2676	64.3244	71.0793	59.0783	43.422	75.6407	51.0481	54.9037	68.4957	54.9959	63.9929
	8.63033	52.5808	46.6197	58.0679	25.6552	71.7972	56.9329	53.7293	81.5147	69.2801	61.9452
	51.0048	50.7988	40.9577	35.9036	31.6915	68.0434	78.7674	72.7569	46.7042	53.6824	90.3276
	37.9162	43.2075	67.0957	57.8312	33.7634	77.0414	73.5835	56.8796	73.3975	39.7145	58.3923
	58.4381	64.214	65.2858	36.5296	31.7303	65.869	40.1878	66.8222	54.3581	61.7499	65.5976
	41.6815	41.5888	59.054	29.5554	42.2496	56.5994	46.8104	62.8484	84.4689	71.1882	67.3143
	66.0345	29.0144	40.8551	47.6196	40.4219	50.0234	55.9911	69.9228	61.2395	85.1633	78.2095
	65.7505	55.6754	54.2255	38.6122	36.0503	64.7349	42.8765	61.682	62.0332	57.7387	43.7798
	35.7868	60.8161	40.4708	37.9993	47.4933	63.5946	51.2199	61.9527	55.8099	54.7576	50.054
	48.9911	41.7382	66.536	50.5613	50.5458	68.4302	60.2469	69.8602	72.8324	69.9405	62.7406
	51.8173	41.4686	66.9513	36.3802	58.118	73.159	58.8817	61.2912	68.0346	59.6355	56.661
	54.8371	56.926	45.8264	47.6299	39.1336	38.187	67.6892	64.1358	47.3701	45.4501	63.7839
	69.2219	51.1441	57.2053	41.7126	60.0546	66.4931	62.0546	52.8787	56.5766	55.5237	74.6359
	51.7312	70.7349	41.7355	63.3956	62.47	48.2574	62.5709	71.5578	68.1538	65.8271	56.8849
	45.5654	46.1811	71.8061	58.24	59.0535	58.142	70.504	57.8848	76.6062	75.3482	68.5808
	37.1487	36.8994	53.5374	50.705	52.328	68.2053	75.3088	57.2507	69.3126	66.3242	59.2827
	33.8634	47.3628	62.2278	39.4241	41.9786	73.8204	66.7515	63.8511	79.4206	58.3848	59.7134
	0.0737722	51.2618	74.6296	61.147	34.4791	53.153	53.8863	60.2555	70.5254	35.7722	64.5526
	59.0619	55.7201	46.8289	54.2513	48.9484	59.9454	63.7543	64.3506	67.4513	44.9712	63.321
	48.5886	22.6956	56.8189	42.7514	51.089	70.572	62.775	60.0302	60.8372	79.6886	68.0122
	41.5683	68.8863	35.4077	84.4959	54.4053	43.4261	65.4653	58.7185	63.4487	64.5819	57.5782
	45.9584	52.1604	39.2725	58.0054	22.5808	62.9059	67.3603	67.6341	56.9813	70.576	68.6614
	38.2296	65.2977	63.0637	59.9412	48.0586	51.7484	68.8016	76.422	61.6143	76.0224	42.9753
	49.3982	45.53	46.0199	56.6289	53.5383	43.0594	80.2321	62.4192	75.236	60.0862	57.896
	46.6066	52.2071	52.1532	44.9536	41.6878	70.4397	71.0756	57.8218	84.5481	76.8059	68.2925
	71.5606	71.1691	60.9663	41.9903	49.532	67.2704	68.3598	55.4703	76.8789	32.5835	84.9281
	36.1652	61.5074	57.0033	48.2366	27.5438	51.0977	69.514	42.699	70.3335	55.7575	67.4977
	49.9291	51.3409	37.8394	44.5957	44.8491	53.9057	81.6282	43.2383	50.672	65.0655	70.2709
	49.0692	62.1191	28.0532	63.7341	70.0318	81.8243	62.638	64.193	58.689	57.8099	72.3551
	61.4656	61.0322	40.5939	43.8282	52.4673	67.0309	61.3344	62.7803	75.8093	42.5162	75.1224
	56.6426	57.5825	41.2534	50.5213	40.3875	60.9428	73.3087	56.4908	62.7862	60.2983	66.6517
	82.785	47.5717	51.5243	56.2494	40.1286	59.7768	59.6624	55.7773	50.9513	66.2219	67.0932
	47.8301	60.3123	52.6512	70.0392	45.9167	49.5451	83.2632	50.0964	71.7559	67.7618	67.644
	49.0613	68.9733	41.9374	51.4969	47.6043	55.2663	56.1493	62.1802	65.7703	63.0401	76.8795
	39.96	47.9155	50.1952	25.4269	67.7245	73.7329	51.1999	47.4585	57.2411	41.5042	68.8326
	57.4378	58.9097	45.6084	50.4741	56.9546	60.9064	56.356	59.346	71.2872	33.7024	77.7529
	55.536	63.2043	57.3946	69.7459	54.7289	68.9792	73.1791	54.2335	60.5845	73.1586	62.6977
	39.7766	64.3731	53.135	49.3868	68.421	70.4438	67.4895	73.9376	81.1831	64.572	54.9964
	58.1339	48.645	31.2362	49.4202	53.9575	77.183	65.6368	76.2216	71.1252	58.907	59.0308
	43.6009	56.1084	24.0232	57.3138	32.0526	55.0907	62.4634	65.9577	51.343	81.3864	67.2293
	39.6097	29.6913	12.2284	40.4157	62.4609	52.7392	52.2988	66.776	68.5537	78.15	69.6102
	47.7079	54.2323	35.5902	47.3002	51.5176	62.5693	67.9468	69.3111	41.2489	59.8703	61.9256
	42.5064	46.8355	43.1826	40.1268	48.0045	61.9375	79.0445	70.3357	60.081	76.5554	62.9539
	56.1439	73.492	40.2093	64.7126	44.7666	68.178	63.1964	44.9879	59.7354	55.038	64.4596
	73.1853	57.1572	40.4553	34.8211	54.0263	67.2509	69.1009	60.4454	71.4721	54.2823	76.3908
	55.0058	60.6695	27.9656	36.8023	39.8969	53.3399	69.0529	50.6031	83.8691	50.4	68.3365
	56.4104	51.8081	16.1548	55.6052	36.9913	63.6287	61.0805	79.9644	57.8457	64.9247	69.6063
	61.6659	40.4471	39.0464	51.6822	33.1327	63.7778	56.3011	59.9362	79.6863	71.8177	70.7065
	28.7293	22.7782	43.3934	41.4838	62.8717	54.9369	76.0381	60.471	75.8718	70.6269	68.4525
	51.3919	51.2441	47.602	57.9473	54.3829	72.7889	63.0248	64.9743	68.3009	39.0824	52.6121
	35.6585	52.9649	61.2515	47.4448	54.8273	64.8844	59.0597	76.5467	80.5126	54.2608	38.4555
	41.0629	53.0584	40.0598	51.7791	36.6256	61.9027	67.2274	69.2947	69.5644	73.3284	68.6254
	46.9132	39.9085	21.4926	63.2649	54.9642	73.6086	65.0869	52.2278	75.3171	62.0289	62.2078
	34.395	53.9924	36.7673	59.0548	41.0899	71.0996	42.1905	64.667	66.6059	50.4108	71.5398
	51.6703	31.5939	58.7358	45.6738	41.0421	58.6269	79.7672	52.6411	71.5052	73.6679	72.5834
	70.2667	55.4129	42.2906	21.4109	44.3826	67.981	69.4475	51.5968	57.2774	44.7173	78.1311
	40.708	50.7766	57.043	46.4933	38.2972	60.0072	60.6932	56.3723	73.8236	76.8634	88.0985
	49.8151	48.9315	39.1096	35.335	42.859	67.9405	84.4141	63.0898	67.8299	55.8772	85.0841
	53.066	47.1371	33.4909	40.8511	52.63	60.9769	67.8268	42.2048	59.7149	84.5339	45.5608
	53.7664	43.4988	49.629	16.3205	42.1951	58.9142	69.7314	73.1146	75.3895	79.1714	69.99
	69.5919	41.582	23.1114	51.7685	56.1093	77.2788	62.1667	67.1081	65.1917	57.7253	50.2222
	67.0756	56.8295	41.0644	44.9393	43.3321	70.8698	69.3451	66.589	69.8219	62.2544	64.4531
	51.0177	36.0474	25.9771	56.7477	45.9568	50.9566	58.8116	55.4917	59.4452	66.303	52.4352
	58.752	49.4733	31.1158	36.0056	18.518	79.4447	62.7877	54.2095	54.0577	53.2707	85.6952
	66.741	55.1089	40.472	46.1046	34.8597	63.1589	53.4436	58.0343	61.8259	55.5033	66.3356
	70.0453	49.033	59.6344	56.7498	29.6245	55.6999	72.6518	54.7281	64.8712	70.9476	58.8471
	67.0336	64.2747	68.5064	35.0675	28.74	44.8795	53.5837	62.8914	61.6794	64.5953	74.1442
	70.2402	43.5739	26.5013	48.4058	16.5005	49.3273	64.4259	40.3754	64.6794	73.3089	83.1932
	63.7861	63.2806	64.8685	44.3715	43.3928	65.8422	41.2803	64.9531	62.9249	61.7928	66.4867
	43.4763	49.3565	33.1965	50.1138	10.968	70.4547	60.8788	56.8322	65.6448	71.0738	44.3682
	48.4055	47.7469	62.9052	49.6643	15.5941	69.226	72.3878	55.036	35.8867	66.0943	57.4042
	20.7269	32.2052	43.3735	37.0399	49.1657	54.6959	63.4908	47.7457	68.5924	57.7973	74.6213
	53.8156	67.3429	28.5656	48.8062	35.691	75.3699	62.8129	66.0976	58.3296	57.2574	69.0546
	58.5165	25.6064	58.2912	28.6195	49.7743	43.5677	69.8631	60.3543	57.2931	56.8073	47.1673
	51.8405	45.9231	64.3657	53.3077	43.636	51.306	55.3879	59.0157	64.0955	63.6314	58.4331
	45.1971	68.415	33.7419	52.3115	27.9041	48.9484	76.4182	59.9216	45.6756	43.0622	62.1797
	59.8498	66.3561	35.4541	48.6273	42.325	64.4767	50.1233	53.0564	68.7213	55.3721	71.8874
	50.3646	56.6561	0	18.7333	60.8171	62.2195	50.8748	46.4028	66.3518	58.6934	63.3651
	52.1142	39.3316	0	59.2639	36.9151	46.6354	49.8808	48.9655	64.2946	73.0907	57.7912
	79.134	47.48	52.3257	41.7667	15.8404	61.2391	54.7708	63.6343	59.0034	50.2659	79.1242
	70.557	39.1157	32.966	47.2621	48.1246	57.3718	73.1909	1.07535	59.885	76.501	78.2212
	67.8615	34.5613	22.4728	54.3104	32.5632	60.0352	74.5467	76.6298	74.3204	60.9413	58.1839
	52.4983	56.066	35.9408	54.6005	12.8998	68.8015	50.011	54.6399	71.2208	86.3811	69.616
	54.4341	79.0918	36.2174	68.3443	25.8057	70.839	69.6951	51.6593	60.4346	77.7846	60.4081
	53.2507	44.0786	22.4459	28.3855	35.3234	64.6419	60.1757	57.5189	51.2755	23.0382	67.7344
	73.6324	34.9216	46.3423	52.3617	57.2373	45.956	50.7779	51.937	68.285	71.1873	63.8762
	61.7598	53.343	50.6985	35.8725	45.7936	73.1533	61.0236	60.7885	75.2833	63.9939	81.8582
	68.3065	43.8161	56.9784	39.3414	67.1715	74.2901	71.1444	44.7891	69.8832	64.4908	63.3199
	73.2216	62.1666	49.1893	44.2935	68.7051	69.4908	53.2757	58.1818	53.7048	44.9991	62.8043
	19.9112	29.2608	56.8877	0	40.9058	49.7889	65.5058	62.8728	73.6799	68.4268	55.7367
	68.734	37.1756	57.9649	30.2896	62.5692	60.8497	63.5033	64.6646	76.8802	52.8148	62.4046
	74.7434	45.5194	28.6532	35.2889	49.8365	56.4525	62.9113	68.7089	64.2013	61.477	57.7714
	67.413	47.8224	51.5936	39.7984	49.0706	54.896	63.7458	63.3547	59.9954	62.352	81.1308
	52.418	57.0784	52.8452	50.6122	41.7392	45.6172	73.3044	57.2831	62.3816	57.7714	75.5441
	72.0096	60.2668	49.9145	50.2082	36.0095	46.0623	56.0066	58.4448	59.4196	64.8511	55.9063
	37.1305	59.8701	37.2787	53.7001	38.3513	36.5322	63.8101	52.896	68.7459	73.6801	70.9889
	52.1706	36.9283	32.9876	46.0462	43.5635	59.0637	52.8338	58.6461	69.7378	54.6956	76.1604
	58.4534	53.254	47.3234	55.8089	31.5386	52.0351	60.5583	52.628	54.0954	49.6156	57.6425
	46.5972	53.899	39.5084	52.9742	35.9405	45.2919	62.5518	65.0063	75.5805	77.7679	69.7655
	54.2601	38.3121	20.015	34.7315	38.8557	64.2742	67.9051	58.9801	59.6858	49.2109	64.2385
	43.6162	52.6227	62.7602	27.3559	10.0125	68.5039	69.6902	58.7108	60.2426	52.6425	52.3223
	62.0172	55.2787	71.227	42.7891	52.256	62.8177	73.1365	54.4226	78.0251	70.1478	58.3373
	53.6613	56.1577	12.5748	45.2081	34.065	60.5964	72.3754	52.7848	72.7881	65.8806	79.3856
	54.976	47.3164	26.6367	59.9293	35.864	68.6468	56.0625	57.7478	79.2562	69.6037	64.3463
	70.2589	46.2581	34.8707	34.9055	42.4702	80.8035	58.8329	62.1575	82.8094	63.2705	66.1792
	27.6811	63.0746	41.0794	47.9398	43.4814	51.9932	63.6532	57.5801	70.4409	67.0722	63.5632
	72.1855	59.6885	39.0014	29.6549	39.3012	81.5429	71.1033	74.1994	73.8708	51.2106	63.9931
	59.1869	56.1761	39.4872	65.9713	9.00901	72.642	77.8268	57.418	36.2448	65.9519	69.4626
	75.6381	39.6524	47.4041	40.123	28.1826	74.7352	55.9597	57.9939	58.5393	64.6113	66.6757
	66.5291	48.3996	34.2755	39.5933	31.1514	73.05	61.7264	58.3828	66.3702	53.3878	66.2347
	61.338	51.7235	51.4135	39.6591	11.81	72.3737	76.688	60.0103	55.1116	59.8686	51.9615
	74.3447	27.6801	0	42.2834	0	88.921	43.6405	56.8511	81.2416	53.0458	43.003
	70.6914	43.9945	54.5182	7.23217	61.6035	74.7488	65.3195	66.9958	70.1246	72.5581	69.5077
	47.7312	51.8991	47.263	47.17	61.2936	71.9657	54.5325	55.5002	72.6844	66.5042	66.0098
	45.6899	43.8494	41.4578	41.4963	57.6335	56.6668	65.1989	48.4909	84.218	51.464	68.727
	78.6809	42.1402	49.9691	53.6409	46.7416	64.061	29.9602	62.3909	87.6368	63.8011	42.3353
	58.2595	56.8088	54.8726	42.9774	36.1399	61.8525	70.6797	57.8913	57.0481	65.921	75.2142
	77.2369	56.2003	33.9851	55.9699	41.8122	67.1508	68.5	51.3268	56.7241	60.9944	65.717
	64.9949	62.879	44.6431	0	34.9708	67.073	83.3341	53.0957	35.0995	40.6368	56.7697
	54.338	44.2357	50.0337	1.31173	42.4053	72.6746	75.7696	50.6833	58.8575	57.9579	47.5804
	5.51779	53.4449	52.6122	0.621823	40.4282	66.7719	65.6327	64.5527	69.0564	61.5562	61.6936
	55.3071	50.9397	43.9716	4.0366	55.3619	57.7841	55.6956	62.9227	72.1358	46.1552	63.2987
	46.4961	38.7375	38.201	64.593	55.3765	52.7719	63.3882	62.3426	73.4163	47.7695	57.5203
	24.7655	68.1375	48.9298	44.2594	55.1261	70.8781	60.8687	51.6572	55.8131	63.2508	43.3675
	52.2541	33.2149	56.6194	48.8107	43.6402	70.0677	57.9604	80.6722	67.4867	60.9089	78.3134
	58.99	36.4004	30.2917	39.218	44.6918	60.9533	69.3355	77.9286	63.5641	66.0907	60.5925
	56.0256	62.6042	41.4551	7.88186	33.5684	52.9379	54.4853	58.9022	45.2611	70.806	55.807
	91.8817	38.0577	49.7979	54.6813	47.1512	64.1347	73.2681	67.0199	54.9511	69.2872	79.4921
	50.7226	46.1557	62.1885	63.3434	24.1412	79.3816	49.7927	61.8607	62.4198	59.4333	68.8188
	64.2947	36.0266	53.3679	67.0407	47.6188	55.2865	72.336	62.9187	74.1848	47.5143	75.6009
	44.9272	68.1725	60.8205	53.6248	66.3081	65.1188	62.341	68.7952	82.7622	68.1641	35.6681
	90.7775	37.6458	45.076	52.391	49.7101	72.7149	65.8876	52.6161	74.5168	74.5534	76.7228
	72.2497	49.7299	0	36.6205	52.9528	54.4132	70.7458	71.7338	47.2913	61.0155	57.9611
	65.3901	44.7693	0	61.4962	65.3701	64.7812	61.759	75.7622	78.0043	52.8865	71.267
	47.3456	56.1022	52.8391	47.7643	28.7201	64.617	66.7112	83.3063	68.6578	65.6511	63.2627
	56.9814	43.9589	57.7592	30.5054	42.8083	63.4037	69.2255	67.3836	58.8115	65.5057	69.9771
	49.7436	61.9771	52.3712	0.223043	34.8818	54.5172	74.8254	62.7595	74.8043	55.2645	75.5446
	32.7337	56.57	35.6995	39.5634	42.6607	56.7894	58.8405	55.0696	60.8611	60.1923	59.7283
	54.8194	61.5659	42.2555	59.0239	39.729	64.4756	54.7314	50.2625	58.1256	50.842	70.8142
	53.3252	43.3043	32.2174	8.04551	47.9349	76.5494	72.5385	47.4717	54.7701	59.3278	72.8928
	77.512	36.8375	1.29165	55.78	42.852	65.4369	55.7973	46.2991	69.0768	52.454	65.3991
	57.035	52.2314	46.7201	12.7189	44.1823	77.3522	56.2911	66.4597	60.3211	74.1517	88.1786
	70.951	50.5665	17.6497	63.41	31.1248	59.622	73.5085	53.3163	79.6791	73.5174	61.8562
	57.0571	56.7908	41.3833	65.8444	49.115	67.8915	61.8608	60.2475	64.2347	70.1	49.373
	41.8128	66.3967	7.69564	70.3468	42.6958	63.3985	51.9118	29.6914	62.4414	58.5827	65.4509
	71.5099	51.8092	51.5857	46.2415	51.5469	74.0355	33.2558	41.8922	56.8498	52.7469	53.9511
	79.2535	55.8408	45.8736	44.5819	22.38	76.4462	74.2462	47.4266	71.6938	37.8413	76.9483
	56.3334	39.9698	57.1628	24.6396	68.773	76.464	69.9564	63.0694	70.737	42.1903	68.8769
	81.1219	50.9345	65.9606	47.6863	42.3194	53.6079	48.1732	64.233	66.7262	72.0574	59.3041
	81.2278	47.0613	56.3699	57.5152	66.9315	50.3199	53.8439	66.5028	74.2464	81.5961	57.6473
	46.2612	34.3793	58.0985	45.8289	44.3584	57.5145	67.6187	71.8705	76.3339	70.2415	70.9658
	42.8881	40.1891	64.1807	55.7538	66.5415	69.9565	57.2223	75.1951	72.3765	55.3902	76.5634
	57.1837	62.2884	65.06	55.926	46.6958	57.8281	57.13	66.643	62.969	64.0399	79.6883
	69.5036	42.0128	67.6696	58.3438	47.4194	62.2972	35.5506	54.4676	59.0151	61.7546	51.62
	67.3885	67.8105	73.5942	21.9195	57.715	61.6732	73.5115	42.3488	57.4068	77.925	67.9149
	60.3317	62.2805	21.2157	38.4274	50.3701	57.1027	56.9268	57.7175	77.0015	71.5584	48.8874
	38.1204	59.4671	33.9262	34.5143	62.9713	55.1334	65.6906	59.6906	71.0466	71.4283	52.402
	69.9078	43.6193	36.7594	17.6264	28.99	58.4202	65.7601	52.7819	75.5808	75.6102	70.6473
	59.0578	47.9564	41.4918	24.7582	31.5242	64.161	57.5413	57.4755	78.0494	56.6371	32.4603
	72.5833	50.495	18.8618	57.86	50.5904	56.4119	72.4765	34.2465	56.1527	62.7791	67.6584
	41.5072	41.6687	7.51796	39.6585	17.601	77.3759	50.2647	48.5707	76.0176	85.0928	57.5963
	51.1914	55.0288	53.8516	50.1889	37.1991	54.9233	62.1317	41.9946	70.2244	77.1177	55.0181
	55.3739	44.9564	24.6415	49.6398	49.2812	59.2189	54.9233	46.6741	69.3278	66.374	67.3507
	61.6393	32.6884	50.6929	34.3578	57.7004	60.1162	63.3177	69.3292	47.7546	61.0924	73.3576
	48.8426	53.1448	58.3977	36.7602	52.8233	67.7541	61.3208	47.6479	80.1022	42.3032	65.7163
	50.4023	52.7985	69.3829	40.1259	42.6561	71.416	68.3532	38.3638	59.8775	60.9707	46.0109
	61.9457	47.3471	58.291	40.7692	63.5919	52.8077	69.0265	59.2008	74.6401	61.668	59.6619
	62.4484	43.0091	45.489	34.7257	69.6644	45.6019	76.9962	69.0969	77.8988	75.9678	75.8285
	59.9602	46.7108	56.2024	32.7001	44.0891	61.7292	60.2208	72.0397	75.4024	63.3331	77.2929
	42.4963	22.2674	57.9008	51.0407	48.982	54.166	73.9711	56.1166	61.8055	74.2053	71.9433
	52.6456	42.8724	50.0136	50.9559	57.6736	74.5755	67.644	58.1114	77.5724	61.8047	42.9067
	51.0075	39.9267	50.4435	45.2971	54.735	63.6325	65.0643	55.4427	71.3063	66.5333	65.6737
	47.9148	48.9792	54.468	50.4958	69.7919	73.2064	65.8148	48.6803	62.8034	65.6168	81.5537
	40.8548	50.4739	50.673	45.1201	38.9249	57.8262	67.0851	60.2756	63.9202	75.5033	47.8613
	48.4257	50.3399	60.2954	69.0131	68.692	58.4687	78.3899	53.7026	70.1826	64.4593	70.002
	34.5334	35.1168	51.7826	59.4132	14.1338	63.7903	50.1276	47.6449	71.7221	57.7178	65.3753
	31.1421	41.3412	53.052	50.0672	54.3171	61.3145	58.8009	51.8207	82.5198	48.4554	70.2774
	50.8387	45.6395	47.7219	49.278	57.5467	75.5224	65.5028	48.1196	74.8432	68.1403	76.6332
	39.354	42.9081	65.0619	35.5589	53.9533	64.1207	45.9335	51.3534	63.8258	60.592	62.7652
	42.4767	39.1213	53.1926	44.1988	49.3501	65.6647	78.6424	60.6816	72.0905	63.3645	80.9923
	47.2833	30.5933	63.9684	34.7634	47.5039	76.8408	63.2043	50.129	77.89	62.4702	63.6739
	24.2311	33.6862	55.6457	69.0168	51.2826	79.0392	67.0772	57.8818	66.2969	63.5305	79.8122
	47.1484	35.4887	48.8687	72.0075	62.2044	55.9333	68.7175	56.9718	81.4984	69.6565	47.3468
	65.0452	47.828	51.9293	48.3112	56.0178	73.0305	63.117	73.3219	83.4679	66.0505	45.3653
	48.3988	9.00382	76.7795	27.9503	59.7043	62.2454	64.6729	72.3168	80.6075	72.5813	61.263
	42.7156	28.7428	60.9468	47.4125	53.8367	49.7919	60.9337	56.1474	79.5593	61.4787	60.2974
	37.5429	47.3069	60.0897	54.7507	47.025	58.1906	68.1023	60.1581	80.9876	77.335	65.8688
	50.9236	59.6111	48.1376	68.9269	28.4837	67.9941	46.9667	65.9448	77.0865	37.8929	58.8672
	53.3609	18.2801	62.3009	46.6015	44.8602	75.3381	77.1325	65.5167	56.8158	76.4095	72.1048
	47.8728	48.1438	53.6653	45.5249	55.8946	73.1914	69.3213	69.5521	50.0493	69.8283	71.6922
	47.3995	46.0472	46.1387	55.8733	62.4005	68.1755	80.7077	51.5945	50.5908	73.276	42.089
	37.3476	49.7414	56.8661	55.1142	37.6625	65.7141	67.8371	64.9853	61.9344	70.9147	66.2002
	42.9529	51.544	32.1879	42.5586	64.2881	75.2369	64.6332	62.3583	70.5596	58.8057	43.7822
	50.0222	52.2634	46.1324	42.7244	54.1056	67.3688	64.2168	75.9044	69.9837	74.5267	54.7098
	41.3601	20.0826	54.5829	50.656	44.4282	59.393	66.4441	49.3258	69.4153	73.4444	56.0368
	38.4357	50.7149	43.4381	30.6733	53.0139	76.0862	70.0269	75.981	65.2031	63.8165	59.8048
	57.0045	49.6435	35.7794	36.8405	64.6496	48.9008	76.5229	71.5275	67.5205	66.2166	53.4625
	48.0694	40.5117	58.3045	43.1043	77.0129	53.434	53.1143	65.8316	66.5452	50.968	70.5035
	33.2485	52.2884	49.6237	47.5363	54.8463	66.9525	54.6434	53.2276	63.8732	49.4819	82.185
	44.432	37.8739	51.368	38.1853	46.2295	59.8986	40.0336	76.0488	82.0938	42.7714	41.5787
	18.4179	46.892	35.9602	31.6298	67.4155	54.2985	82.1334	62.9887	76.2673	70.7631	67.3566
	68.2957	35.354	29.8787	43.0496	38.4154	67.1166	51.159	55.2491	68.0595	73.487	77.9218
	69.4241	34.3812	56.1466	17.4839	60.3014	55.9398	70.3981	52.5104	71.9862	52.2085	69.0808
	54.7964	46.5517	49.5024	60.253	47.1621	67.9913	77.3114	46.5599	59.6124	69.0889	44.9462
	31.1172	66.51	70.5017	42.7176	50.7287	59.7293	60.3005	69.0834	69.5752	61.0025	70.0182
	52.2018	40.8714	56.4148	46.9072	56.4618	56.5044	60.0306	74.3355	69.0385	49.9997	74.4755
	59.1039	43.7612	65.3247	45.1851	50.6791	66.5429	72.8668	82.27	79.5715	57.5286	67.9373
	30.0422	51.8982	5.85304	42.4356	60.6513	59.3939	68.4634	71.6003	49.4221	65.8022	70.968
	54.8191	60.3615	28.9024	55.4179	43.873	27.7997	41.4875	73.3646	64.668	63.8284	65.7847
	46.8537	12.2823	0	50.1311	31.3425	81.3237	63.0523	54.6834	71.505	50.9801	46.4429
	38.9722	40.6136	23.2959	60.0558	56.1581	40.8411	81.1551	63.4796	66.7107	49.1516	73.8196
	50.0865	51.8802	25.8228	47.9889	49.0735	57.3464	67.1734	67.8692	70.195	65.023	65.1453
	50.8817	35.0062	32.7372	48.5748	59.3627	68.1135	53.2764	41.5852	63.7543	46.4784	71.4504
	59.665	40.5855	38.1167	34.9355	43.3662	54.3343	66.8939	42.9319	64.8845	61.6649	76.7101
	42.7381	25.5412	46.4096	18.4616	51.8216	75.0228	84.6221	67.215	41.3379	27.3962	66.5738
	63.9048	35.5009	41.5502	26.771	60.3295	57.5302	68.624	67.8328	77.0991	42.4735	73.4724
	44.6533	45.9237	45.4073	34.1626	70.2705	61.5872	66.3916	73.1731	67.6091	66.9753	77.6261
	40.9336	65.6214	60.2508	56.0959	62.5953	63.2165	76.672	73.7395	69.1095	60.4222	67.6731
	30.461	59.7186	51.0778	37.9178	61.3732	67.9258	86.2098	59.6963	73.2093	65.3675	59.6441
	38.5672	45.3881	42.0476	34.6278	61.4423	52.8066	56.0803	74.6383	76.9563	65.7743	56.812
	53.1132	56.3676	27.6967	44.7306	49.664	63.0378	68.2566	65.2327	76.9973	73.6663	74.1767
	56.8776	59.8817	32.3343	42.7947	60.0309	49.1064	76.07	62.0753	72.336	73.5695	67.9691
	67.167	57.5126	40.8075	25.0362	70.9591	69.1139	60.2776	56.9769	56.0978	74.0935	76.6327
	47.888	48.0192	34.1092	31.1574	50.9598	66.778	86.7804	71.2189	68.1563	70.5029	76.9368
	50.3196	61.535	38.3564	52.2707	33.2542	72.2099	71.1143	64.1245	56.2029	73.1279	63.5739
	51.3637	47.5689	28.4164	39.5046	59.3925	69.2162	35.3601	66.1109	71.2203	56.1697	67.114
	44.8796	56.4364	27.1496	56.4982	71.6484	56.302	76.359	60.7379	39.5907	70.0325	66.8496
	39.0146	50.2954	39.3771	34.035	58.7919	68.2879	56.059	65.6181	69.1822	64.3713	64.948
	57.2236	43.9102	30.9752	43.5899	57.0718	58.9757	65.4312	69.0737	71.0932	59.6287	57.224
	56.9699	30.1073	33.8582	51.3514	50.0533	57.7033	63.6592	77.4312	34.0934	64.2436	72.4611
	46.7055	41.5556	44.5831	21.2384	29.2924	72.1507	73.3991	72.5593	55.6525	70.2776	63.765
	56.5599	58.1829	45.617	31.2081	31.9129	68.0556	60.251	69.4914	72.9262	78.1024	79.4214
	31.9546	45.4366	39.1208	15.4718	45.6522	58.7879	70.8299	56.0836	75.5254	48.4619	80.5539
	61.3346	32.9448	50.4644	56.8226	51.126	65.6037	54.8032	65.9107	37.3059	49.3104	73.0196
	46.7301	46.2071	39.7425	24.8282	62.3238	64.2847	57.6165	54.2407	72.2608	70.628	56.2608
	53.9166	29.6129	57.0452	44.0806	60.4938	67.8751	34.023	76.4013	72.0394	64.9477	66.7913
	47.6684	0	21.3275	33.2612	55.9731	67.0384	65.8563	77.6898	63.2776	61.9351	59.3109
	55.165	61.6938	22.6349	60.3619	43.3506	62.1796	66.7667	74.0643	57.9981	70.113	81.1596
	46.3521	53.57	36.587	47.7725	48.3774	70.801	79.7063	67.9284	75.0535	58.5308	58.8769
	70.5619	26.7572	30.6964	38.3131	49.9567	60.3299	67.6179	62.1279	75.7151	74.9713	54.6526
	57.9391	58.8895	33.9563	34.9379	47.4619	71.2319	59.8139	67.2111	64.5122	74.8914	67.6753
	67.8985	20.7085	26.8084	61.6978	73.2213	79.1835	69.3832	57.2549	76.3647	68.5942	75.8155
	79.6535	47.0809	40.2407	42.7024	33.8685	68.277	71.7152	73.6033	74.9195	55.5008	54.0101
	55.8852	58.5337	65.824	31.7479	52.6488	72.0347	69.9062	47.1856	67.2103	77.3942	60.1982
	57.2035	60.8515	34.0766	63.3817	60.0068	48.5966	70.4647	60.0171	73.9799	61.7012	86.9095
	52.6201	39.4135	25.882	37.9608	52.1278	69.5211	50.5826	52.7765	63.4856	66.9662	63.5759
	57.2946	52.9521	36.7696	17.1272	63.5386	42.3331	46.2714	76.7056	71.2058	75.1581	74.1247
	37.554	23.6048	24.338	38.7068	48.8117	47.1297	60.7492	59.4059	70.491	68.6863	64.8408
	57.9935	37.0044	48.0033	40.6429	60.468	70.448	57.0695	50.8438	78.0254	56.7091	47.6913
	45.0055	77.7919	48.9799	28.9342	48.7958	53.4014	62.9788	57.6524	60.7493	71.617	68.1729
	40.3694	56.9316	26.5045	36.572	46.6765	51.5059	58.6073	55.3245	76.2708	61.8935	70.3208
	63.109	46.0778	31.1221	56.3248	44.971	56.7848	61.9991	78.4565	53.0236	59.5904	63.4446
	55.7371	40.9198	49.2607	36.4431	30.7389	46.6305	74.527	68.7789	78.4953	72.1282	56.0737
	58.9133	47.5428	39.6781	2.40991	27.1337	61.6225	68.4658	75.1403	64.3239	60.9225	42.8836
	67.0376	44.9462	32.6394	50.294	25.8498	76.7444	69.3582	54.1592	67.1972	73.4506	47.3244
	57.3961	25.5618	34.4218	48.0984	50.6677	48.0874	65.433	65.5132	64.9874	66.1149	74.7083
	36.255	54.0448	47.6838	57.0713	59.2449	62.9247	67.3271	75.7523	71.2103	56.219	84.1901
	44.7233	50.1615	53.1881	68.814	55.4725	61.8228	77.3949	64.8135	47.8194	60.766	47.0968
	54.4188	60.2871	53.7079	46.0157	35.9393	75.0622	69.2112	50.2805	46.0589	66.8738	46.8401
	43.3699	46.5055	55.3112	51.2218	52.5628	36.1239	72.8737	66.5849	75.1567	71.6218	80.8284
	54.372	45.7738	49.6003	65.1587	39.4854	64.3707	73.2633	32.0174	55.5453	80.6173	61.5985
	50.9645	28.7162	50.7569	49.3754	59.5495	67.7377	56.8609	51.2744	56.4652	58.742	63.8368
	43.4009	54.8837	32.8615	49.2417	59.7782	63.4717	59.9862	34.3037	73.6452	17.3193	69.6831
	29.4175	67.974	61.634	41.8293	48.5235	66.7534	79.1164	59.9789	66.1281	39.4429	51.3578
	43.3471	42.5856	50.3749	45.6123	45.8182	66.2149	73.2922	65.1228	63.7174	53.6258	67.3015
	59.8036	27.1953	55.1366	40.8658	46.2402	68.6921	69.8645	63.9494	62.5283	55.439	66.0349
	38.2836	47.3241	52.366	67.5963	57.1784	74.6288	60.4678	63.0379	72.7876	64.3673	66.874
	59.7953	61.3056	43.7057	50.1491	55.4243	64.9612	59.8634	62.2032	67.8605	20.1809	39.5077
	27.2159	49.6092	58.7646	32.1645	75.1563	58.3022	55.0218	49.6509	76.8482	67.2477	65.2663
	35.3672	45.5791	51.6179	49.1177	54.598	65.6258	70.9727	65.1283	72.452	66.1693	55.4484
	60.0631	32.5079	59.2425	34.9727	68.9548	48.6855	73.3071	57.0605	44.2839	69.2144	61.6172
	51.7274	41.6918	2.62996	24.1746	61.3796	56.1619	61.742	69.8542	77.9041	79.606	88.3034
	53.3777	67.7146	51.1877	44.8027	68.084	72.4188	70.6415	64.2002	70.6869	63.3451	67.4989
	49.6999	40.9194	3.23492	48.5862	52.7394	66.0169	67.5861	65.7101	55.7259	52.5743	64.0023
	39.7492	35.9419	39.9792	45.5734	56.0021	79.4833	68.4437	58.7769	71.5674	64.7008	84.3426
	42.8722	48.0228	46.5376	75.1601	69.5319	62.0143	67.9444	70.6257	68.1598	70.7343	76.1247
	71.1475	36.5913	52.0484	50.6867	67.8259	63.8635	72.5068	66.4395	67.2121	77.7161	43.8574
	47.9946	47.4578	7.0267	32.5454	47.7292	73.3146	52.0352	57.2359	74.8989	76.7278	59.1101
	51.9137	56.5664	43.8923	30.3866	65.3677	65.6352	71.8292	52.3902	57.9647	59.843	26.0668
	52.7919	50.9373	12.0997	34.3933	38.9483	62.108	74.4344	60.6141	54.1172	71.5474	73.1135
	57.1884	34.8939	30.9314	30.7494	34.4065	51.3165	76.7378	75.583	76.4447	62.1204	58.8228
	55.361	38.1441	35.8896	48.9347	63.6451	61.1191	56.7016	63.6682	67.9761	71.4258	78.7406
	46.6094	25.2716	34.8643	42.9486	55.2455	48.7763	63.6613	55.7631	75.2028	59.1484	53.7095
	32.6943	47.2335	40.0781	44.3125	37.4635	59.4299	46.9237	59.7249	59.5815	85.1259	64.3772
	40.3304	55.489	41.8323	41.7371	45.6275	54.0224	80.3437	49.2291	64.2587	67.7866	42.5273
	42.4217	28.8203	80.199	43.0801	48.8365	51.8629	41.9589	53.7712	67.5746	52.2546	66.7557
	58.3811	40.9001	55.2531	48.6685	10.5347	56.7522	74.5974	48.5751	78.6141	69.6686	80.2621
	40.5593	51.0601	46.5605	43.2589	53.1272	62.1252	64.0208	53.8847	55.7041	54.3016	64.7677
	45.2827	38.2675	55.8428	36.1635	37.118	66.5292	63.9492	35.5107	76.4007	68.2324	59.2726
	47.7609	35.8814	35.4914	52.6612	48.8469	73.619	65.0972	73.6167	67.1628	69.6501	72.6088
	41.5741	31.8193	28.2425	58.2114	61.4808	34.6966	77.2345	68.649	59.5035	54.2383	64.1849
	50.2281	49.1448	25.9767	42.4161	46.5983	73.4672	71.9937	65.2334	53.373	63.0035	21.3053
	46.5769	45.2675	52.4766	60.5344	46.2602	59.5264	71.0866	44.2479	41.5528	70.9493	59.4862
	61.6911	33.5465	30.3954	61.2128	64.835	57.9656	65.8292	55.6162	57.2226	73.9368	73.5002
	61.8893	44.941	49.4658	50.1344	65.6365	66.6687	73.8617	84.6064	68.3636	59.2842	61.9573
	44.9373	58.2373	36.0653	42.9557	62.0402	66.7681	40.8101	68.5793	77.2057	77.6018	77.3905
	41.1693	32.9149	37.0911	64.6335	38.5239	57.6851	61.6901	64.8845	71.3933	64.6616	67.3501
	60.1836	33.697	44.0622	37.7791	54.868	76.5074	59.213	69.8437	56.6296	69.449	50.6843
	63.6259	52.5143	38.7097	35.3706	70.1235	50.3211	54.0516	48.728	64.8067	58.6787	56.8443
	51.0423	52.8984	35.2368	46.0838	59.5451	63.5708	59.7485	52.3578	59.8738	42.766	53.4978
	27.7195	32.1586	78.2054	55.5139	49.3544	66.0557	68.9886	52.1338	56.2168	60.4714	77.4278
	64.0825	55.1174	0	43.8517	67.8022	67.7117	65.8415	49.8376	69.1846	46.6078	71.613
	58.134	46.9954	48.6533	37.048	84.9323	49.0602	77.157	59.2266	65.7192	64.5754	51.9324
	57.8032	50.5958	44.489	40.1845	52.656	69.5802	64.5809	52.7236	65.8446	61.0255	68.3119
	55.5882	47.1275	18.8936	21.7834	60.9724	43.2606	63.2518	71.6576	76.4202	64.1415	69.522
	57.8347	38.5945	23.0267	45.5927	61.672	55.0143	66.9194	61.4207	68.8075	60.2237	53.3196
	60.1858	51.8494	50.2003	57.3556	55.8148	62.8533	70.9964	41.1443	73.35	69.1299	73.5284
	73.8591	25.9631	35.7187	49.7694	41.3593	60.8373	61.1327	46.193	83.0044		67.3909
	48.3693	48.5004	39.1367	60.7326	34.6119	48.1316	76.3154	50.9411	79.1634		72.25
	48.9678	58.3614	43.5033	61.1008	56.5755	56.3112	50.4946	57.9842	62.4927		64.6578
	49.7793	37.7536	50.6196	63.1207	48.8342	73.4579	79.579	64.1055	54.2447		65.22
	37.8213	34.6571	40.9876	57.5069	34.2409	52.021	69.101	66.0904	37.7146		49.2062
	53.3553	21.4796	47.1929	67.2468	75.1317	70.3331	80.9891	60.2746	55.5427		73.1354
	53.0241	21.4058	61.7522	37.8468	51.3464	70.3614	73.6902	53.2685	82.143		55.783
	48.0949	60.1376	38.5586	31.3323	51.9991	59.5248	46.589	72.1381	52.2558		54.6297
	45.6221	42.1642	35.4985	48.9735	46.4567	55.1691	61.9456	47.4278	75.698		61.2587
	50.1723	41.9371	57.6952	30.9798	38.1793	64.6688	61.8307	42.2579	63.5173		60.2573
	36.532	59.6064	57.63	54.8714	41.9655	51.9232	59.6704	45.6355	61.943		31.6979
	53.9546	50.4648	48.699	31.6466	63.9391	56.5631	67.6525	65.5368	65.9686		59.2153
	48.0453	38.6192	53.5724	48.3436	47.366	55.2845	50.5246	77.8242	55.0668		66.7829
	43.8131	40.5202	53.2152	70.6173	48.8352	62.8253	56.7904	83.4481	65.2112		72.1852
	65.0975	30.2947	50.9662	42.2295	59.1874	51.1321	69.1418	62.5026	77.2015		51.4923
	52.8354	42.1775	48.9716	49.4708	58.8596	48.8375	84.6745	55.2338	65.9267		46.8418
	62.1025	30.437	38.519	51.6219	54.1309	62.9815	65.3667	68.6378	68.3095		60.9816
	64.311	40.1259	48.8889	56.7731	43.1654	65.1433	68.274	81.8315	72.2896		78.7243
	49.5424	45.1091	46.6672	67.9897	64.4803	62.8747	74.3049	65.2472	70.232		65.5632
	41.8214	46.0437	0	68.9505	50.7692	69.0976	68.5061	70.7705	65.1224		66.9612
	47.1697	33.477	54.3973	36.4507	34.9373	64.5928	73.1793	55.3798	58.258		71.8679
	71.9449	33.2192	13.0548	25.8074	47.0742	69.1981	71.8979	70.9407	61.2309		54.083
	43.7639	0	45.4034	51.6153	39.7889	62.04	76.8514	56.0425	79.9932		49.5048
	57.2495	42.5989	53.2436	39.5005	52.8278	60.1506	57.9538	64.1797	55.197		53.9474
	43.9086	64.7219	28.9058	38.0291	56.7047	72.8856	72.7166	64.4204	31.4821		63.2434
	55.4508	40.1611	63.9268	41.3146	46.9653	59.2499	69.5509	67.1197	59.8767		78.8377
	46.0943	40.3756	43.7319	60.6393	54.9251	84.0895	56.3688	54.2791	58.1524		84.2706
	50.7692	46.0706	54.7121	58.1622	35.5691	61.203	77.1474	60.3633	67.6271		55.2511
	47.913	34.1482	42.1686	32.6626	46.3503	75.4222	72.7393	43.7116	62.34		74.7201
	31.818	50.2097	61.6915	52.4258	33.7719	57.9227	66.897	66.5384	54.4922		79.041
	44.8895	52.5559	42.6373	37.5249	64.6325	76.5913	50.792	76.5299	57.3573		71.7063
	55.7921	43.5226	39.7546	25.6061	51.094	60.7841	78.3855	74.2014	58.8706		62.6211
	37.5969	53.8684	66.3662	1.11157	55.289	71.5347	61.1196	58.3562	80.6113		52.9095
	51.156	61.3369	50.9531	40.9259	59.5482	80.8732	59.325	73.6052	65.9994		68.4465
	57.4573	44.8291	44.6528	37.8145	48.3858	68.1567	70.6264	68.0055	53.7967		58.9969
	55.205	54.4636	43.0312	44.1258	55.9627	64.9443	75.3836	36.2968	48.2221		59.8615
	58.8686	62.6224	39.1783	48.4976	71.0942	68.288	51.8677	55.6799	57.7307		65.8376
	62.5058	56.6254	41.4969	44.9359	45.4776	68.9996	69.5853	72.3229	57.4307		59.7228
	65.5398	63.4642	43.0267	45.5399	56.5577	62.9523	62.6361	44.8548	71.3927		64.8488
	55.1573	47.2342	42.5137	54.8836	33.2607	55.5433	43.0086	64.3911	66.7683		81.5521
	66.2681	58.0067	54.3602	53.9739	62.9387	62.2895	70.8823	46.6182	64.6396		64.2497
	66.0615	61.0283	53.2275	40.9445	40.9884	48.4165	68.4519	65.5031	53.0088		63.4532
	55.1353	44.2669	53.0483	51.5635	41.1396	41.8005	61.2061	62.1012	70.5403		76.1482
	66.5414	49.7742	62.1029	58.2955	49.3774	62.1528	44.1066	60.7388	58.1081		75.3933
	55.9963	29.2669	67.8912	69.9592	53.9049	61.2878	67.3809	75.7255	54.166		60.1916
	53.4589	59.0774	60.4549	38.8105	37.6008	75.8014	85.7798	71.1696	69.3288		74.4084
	0	49.1884	52.5424	38.8898	63.0448	57.9353	65.0159	48.4182	74.9915		65.4255
	36.2602	45.3841	35.273	51.3323	45.109	62.1822	77.4954	43.3937	65.1265		69.2939
	38.06	57.1074	31.482	42.8798	45.8417	52.127	59.2846	48.8307	58.6004		68.5543
	61.1545	42.6755	37.1802	57.6231	65.3784	62.693	57.1494	47.2738	71.3027		55.7857
	41.723	53.5239	48.0736	50.2126	58.8933	11.5644	68.5262	75.6741	69.3561		48.1051
	45.0839	46.615	48.3454	48.2884	52.7044	57.8709	64.7543	57.9191	67.4161		75.1124
	32.7946	50.3876	41.3343	23.0798	60.4382	60.9843	68.3157	61.8416	76.9609		47.5785
	51.2967	48.9263	55.2886	57.2506	50.3246	60.6451	65.976	63.7558	55.9536		63.0241
	64.8767	41.2335	55.222	47.752	68.4105	51.4543	71.4472	57.0806	64.8254		54.3298
	74.5854	54.6395	61.0652	65.065	45.7928	60.8031	63.2185	58.3959	57.28		69.2406
	46.9363	35.7877	46.4178	71.2174	53.7603	58.8164	60.3423	63.8289	53.9014		57.8374
	46.5564	44.6321	40.7863	63.0214	35.4706	94.9154	55.0828	60.0657	66.8193		59.9727
	37.8485	44.2873	62.6572	55.6137	69.1159	55.9499	58.1167	72.3865	56.8746		76.9475
	62.5321	40.817	48.6104	65.8627	53.1611	75.8542	53.1622	70.896	58.8106		69.9197
	30.1885	54.2823	57.5256	73.5057	7.04447	67.3411	64.75	71.6293	47.3283		70.0852
	49.1676	48.5914	63.3089	48.7394	55.4153	58.4686	63.2848	64.5211	48.54		73.3909
	51.3973	52.5787	52.8775	22.0733	0	52.9008	55.6823	55.269	77.2247		66.3497
	55.0271	37.7157	36.3406	44.2527	44.9554	54.2726	69.2955	60.7987	73.2235		56.9606
	52.7785	47.3966	54.7104	46.9569	14.2304	72.3327	60.2755	43.5196	57.9775		78.7622
	47.6817	58.9743	54.7853	30.0195	45.837	68.7819	55.6999	54.1799	42.1069		41.0228
	48.0878	62.8604	21.24	24.1295	35.2278	66.7654	81.6409	54.031	50.3899		64.8091
	30.0604	41.0666	51.1106	44.6157	53.9999	77.095	71.424	52.5983	63.0803		55.9496
	45.9855	55.6686	46.3581	60.274	59.6738	63.004	75.2809	77.1715	43.9311		56.4221
	50.5989	62.317	59.3026	57.3741	48.8441	55.1008	58.6796	73.9726	58.4464		72.6914
	49.4589	52.6781	64.6612	56.8101	46.7701	62.1047	66.6332	71.2942	63.2613		69.3095
	61.934	50.329	64.1577	42.7009	56.8516	78.9754	60.5818	79.0673	74.5614		56.967
	42.041	52.8602	62.759	59.9984	59.1125	60.1632	57.7333	59.9547	61.1603		69.7535
	42.3927	50.6652	45.1464	67.7938	52.2756	57.6877	55.2507	57.6439	66.0536		48.9222
	48.2061	43.9875	40.9123	75.0423	68.8742	74.7143	62.9476	69.5743	62.2466		67.0171
	65.2782	51.7986	62.7703	43.8619	51.3823	70.4589	65.5575	49.4041	56.6386		44.8174
	70.6112	32.8244	63.9565	51.7099	36.861	58.9932	71.5068	59.3101	77.1241		48.8623
	51.1831	41.6938	43.674	69.2803	52.7418	45.5149	68.9693	44.8077	54.2143		49.998
	37.9406	50.2852	58.0806	62.5485	60.4557	55.7813	47.5045	78.7548	60.5118		79.6824
	55.214	38.3329	42.4312	58.1378	28.5399	61.8125	55.6866	62.9145	54.5987		47.4676
	40.1962	74.7928	73.6333	72.8127	66.7025	61.2653	60.7997	44.4711	66.4735		76.0241
	42.8265	42.033	43.1557	58.9587	60.3233	61.7918	58.8425	63.7181	59.5115		55.397
	62.8601	34.9994	48.5655	54.8153	55.2027	68.3602	61.2191	50.0472	87.5966		58.4104
	46.8879	38.1843	67.2364	49.1942	59.8664	66.2905	58.7215	54.1881	63.1552		69.2407
	43.9543	67.5723	47.077	35.2735	55.1068	67.9151	66.6123	54.513	82.9914		67.6125
	34.9208	32.8586	67.6516	42.8204	14.5195	60.7373	60.7177	54.1261	83.2558		57.9442
	47.4362	39.5819	59.8218	49.3693	63.5828	67.54	67.4392	57.3343	57.6623		62.7392
	43.7115	55.2184	46.7458	23.1342	41.4906	70.5469	68.486	52.6621	65.686		66.1387
	35.2795	52.047	64.8115	48.3536	25.4616	60.7564	66.6821	55.1341	65.5127		55.7704
	62.5906	35.5421	55.4717	54.3049	45.317	53.2909	40.6556	63.5076	70.2447		70.8811
	55.2928	22.9303	46.6067	52.4879	55.1138	66.3756	57.8449	61.4123	72.588		80.5106
	54.7386	47.4208	67.3108	50.7874	42.4648	70.6484	57.3453	59.1801	73.1742		52.3862
	43.8932	27.6242	39.4894	55.7867	61.6714	58.339	58.8208	49.1218	64.8299		47.6737
	43.4191	43.6394	53.0523	66.8721	62.8096	67.1719	70.6665	59.7704	66.5746		66.4751
	46.0723	47.4075	52.344	38.6187	44.3316	62.42	80.2912	47.1844	77.8841		76.3934
	42.844	25.0821	46.3741	49.7549	38.1003	78.3564	51.8142	51.7773	58.0453		79.6908
	43.8792	39.497	59.3174	49.651	25.9582	49.2524	57.6816	56.0785	33.6789		58.6493
	46.143	19.0917	53.8894	48.2503	40.3164	70.7497	53.3892	77.1387	82.7377		66.5611
	46.7353	40.0455	62.3269	45.5426	53.8569	67.7042	76.0384	56.9863	58.6414		76.644
	32.2554	73.468	46.8514	47.1907	63.53	59.8189	44.8987	65.9697	67.7325		73.1007
	43.1807	63.518	42.7471	45.0595	57.9072	61.117	83.3778	74.0585	43.3625		65.0234
	43.1512	65.6868	43.8211	39.671	48.1918	66.3367	79.1899	66.0699	74.019		57.9006
	44.2799	55.5562	51.9658	30.9721	68.4695	55.1666	64.0046	59.6597	43.0024		67.4876
	54.8311	60.9056	46.2231	44.991	69.4487	72.3987	69.9996	52.8704	71.1763		72.4193
	32.5557	51.0244	42.2647	48.1079	59.9347	59.1916	66.5137	66.9309	77.8197		83.4488
	38.2239	49.4775	35.7576	63.0709	52.7682	55.1104	77.2451	38.1145	69.0004		54.2052
	38.992	52.0896	23.3443	71.7518	48.8079	65.9251	73.8317	78.9608	69.719		78.6514
	25.6678	56.82	29.6227	62.9507	60.8238	61.1935	65.2225	58.2215	70.6152		44.0287
	36.9918	57.9566	27.6248	75.5085	49.6129	78.4804	69.1796	71.7641	64.3784		34.6262
	32.2323	46.638	62.8918	61.3899	50.3742	64.5512	66.0737	65.4056	80.1536		55.1487
	44.0823	48.3781	45.0373	59.014	38.1916	59.7522	76.4946	69.5878	76.4632		59.1148
	44.9788	75.6654	54.5653	66.1275	46.6168	70.1776	72.102	35.3407	70.4823		63.0272
	38.7385	32.4385	70.3923	35.7628	44.1405	54.1253	81.3674	63.6529	71.818		65.8216
	34.0638	14.4398	46.6724	34.7533	42.9108	77.1709	55.2694	54.2747	65.6305		73.0814
	22.8075	39.9132	47.7131	41.1349	55.7797	62.9339	47.2763	67.1197	65.5331		49.9688
	64.4511	55.97	50.8916	25.523	51.7083	58.3563	75.9387	52.4799	82.3548		36.7962
	45.3956	31.8355	33.2461	40.0938	46.8968	60.7677	60.0257	56.0231	82.9673		65.8262
	47.2819	54.7957	57.8984	33.0244	56.0857	64.8656	68.346	74.6084	74.9237		50.8639
	51.6532	66.2267	23.3722	24.3697	49.0077	43.3137	61.6102	55.8291	77.1076		61.248
	12.4684	54.5993	52.907	29.4318	35.4113	65.6854	72.8839	84.6911	75.949		58.0642
	67.3397	55.9179	58.6617	3.30744	42.9644	69.8054	60.3341	75.903	56.3799		79.2334
	45.2172	48.6248	48.911	42.3368	54.3345	44.9648	68.4397	59.5938	74.527		72.2371
	53.082	54.0766	30.969	44.4404	45.806	46.1481	57.1333	68.6508	83.0295		78.2114
	44.7608	32.6569	32.7865	52.9118	69.7233	70.8665	74.0302	67.7973	52.0042		69.7752
	69.9992	60.1451	28.0427	67.654	50.4275	67.5815	69.2548	73.3226	71.3707		25.2238
	50.3406	59.2643	40.6108	45.637	39.0875	50.2207	68.9845	76.3972	36.6214		64.1929
	44.6395	36.418	52.8108	50.7884	67.374	79.8244	84.7115	74.5195	45.5843		63.3056
	51.7572	46.2162	48.6853	47.8378	56.237	69.4346	58.4315	69.0143	38.1188		69.3683
	55.3088	42.2597	36.488	47.5403	39.0268	73.412	67.8121	45.8199	68.3051		47.0245
	69.4872	74.2884	27.8345	57.8718	37.2602	70.6718	73.7875	66.0669	72.7843		75.4101
	47.2819	42.8691	61.8457	48.5987	58.9715	56.6751	51.2778	56.3968	55.5185		64.9241
	57.8637	33.1553	41.158	56.3765	54.9607	77	72.8735	59.9294	64.2788		75.6197
	48.3302	58.0675	72.2607	66.4228	69.3066	66.5901	73.2606	41.7068	64.129		60.2734
	56.2355	35.6371	55.9038	59.342	56.1679	64.1549	58.6074	50.5506	75.207		61.9258
	45.984	47.5267	45.7322	65.6855	50.9374	64.1646	64.7724	59.4356	78.8323		57.1152
	44.9557	45.7776	61.3916	42.8786	41.0474	80.095	62.1187	52.6387	47.5239		55.3942
	38.6678	45.7535	0	44.5027	21.1918	71.2031	72.0418	54.049	61.3692		73.8766
	59.6948	45.4092	46.2264	50.6471	27.9807		73.4645	60.5524	71.2106		65.6408
	57.6687	28.3782	46.454	39.1541	46.5775		71.7466	49.6813	67.5571		73.6869
	67.7394	47.7157	41.9144	44.4612	58.7003		78.1591	48.8301	63.7914		60.26
	59.6373	51.8269	46.7759	52.7935	59.4313		66.9489	57.6286	70.769		58.7013
	64.4854	44.1794	49.8603	59.8464	40.8855		56.8594	68.1335	71.9871		77.2856
	45.4363	48.8795	68.1741	68.8636	49.977		71.93	65.8967	61.1201		64.8113
	45.1506	41.0969	18.9787	53.0209	47.9954		55.5983	62.7387	46.0861		53.6008
	53.5165	51.1137	77.4786	39.5815	61.5574		65.7703	54.4665	75.0396		57.0703
	45.6931	39.7628	46.5913	62.7726	51.5253		58.364	57.843	63.0898		61.1966
	39.047	54.8183	53.0461	48.2481	39.7455		76.2323	74.6297	48.6302		69.2076
	51.0854	41.0769	32.3011	50.3646	50.9132		33.1977	68.8574	61.8791		67.5158
	69.7842	50.7366	26.2435	49.285	36.1494		76.6409	61.0649	77.8311		51.1687
	56.9738	22.696	36.3964	44.9585	42.6636		65.3506	50.3521	75.074		64.0051
	56.8851	52.7609	58.7497	52.9969	26.0143		70.0248	77.3676	78.4572		54.2783
	40.0496	47.7866	43.9358	62.8428	39.8283		66.8702	82.682	60.9907		45.7363
	45.2368	26.3076	67.5457	50.7572	42.8237		79.6919	55.4768	82.031		75.9366
	68.6723	37.982	40.7111	47.2268	60.897		65.2608	72.4403	56.3228		66.8526
	53.0235	31.5586	50.6293	71.5118	52.3782		73.5429	56.962	78.2095		44.1251
	59.846	47.0275	48.8825	41.1846	39.8626		74.58	49.6665	79.609		67.4307
	62.7702	51.2994	40.3736	28.6811	31.6808		70.5189	65.8132	63.3201		59.3201
	44.6466	52.2609	26.5885	36.927	47.2539		65.0994	40.9482	83.6425		63.4825
	50.2553	44.8768	46.1722	59.0899	42.0066		91.0641	58.1429	70.5924		64.978
	64.1134	62.0064	53.3742	43.0354	21.9632		78.5145	65.0999	77.2711		64.5645
	43.1141	24.7467	31.8596	36.68	70.1675		62.6371	64.4433	85.5518		42.1656
	72.133	71.9497	48.211	42.3364	61.0858		65.5848	60.1268	48.5723		72.8402
	58.9917	30.4699	44.6817	46.6516	46.3593		65.6019	75.3928	78.9271		45.4397
	48.5149	62.4547	69.1288	36.4554	63.1143		63.3637	72.1068	77.1846		62.0699
	52.8432	51.4919	53.8928	53.3474	66.0999		66.038	59.5999	76.1048		81.1884
	67.9101	48.0114	55.7897	63.2396	55.064		74.8404	59.7726	67.7513		64.2202
	77.5519	28.9419	59.2337	73.141	53.3367		73.3208	70.1048	77.0591		65.6632
	65.3094	64.2393	65.0496	36.5971	48.4584		65.0257	40.4316	81.4203		76.5439
	63.17	38.8782	41.7724	58.4635	41.5306		60.1437	60.5447	73.0116		66.9454
	0	52.8147	57.7242	33.1896	51.9298		69.319	69.9953	74.1789		47.4344
	43.8955	65.554	58.0345	55.5547	59.3072		70.8563	82.0361	76.3456		72.6872
	68.2652	58.426	69.8202	47.2403	34.6986		65.9337	62.0578	76.7515		80.3143
	33.6253	54.8415	66.0827	36.2219	52.4777		74.5345	52.4977	76.6492		72.3174
	10.5081	37.2185	55.1602	34.9071	47.574		61.5878	60.7392	81.2866		62.7677
	53.5161	26.3326	46.7329	33.552	62.9874		56.7623	40.0437	74.9609		69.4582
	61.6749	59.8134	56.9595	67.0361	58.0355		63.922	73.6854	78.5856		56.02
	57.4142	52.4628	55.7318	58.8495	45.9397		67.0315	61.1106	69.1806		74.6541
	50.2226	43.547	42.6705	63.7334	41.4225		75.179	37.777	62.5447		62.7146
	48.8929	52.4598	39.3358	58.8966	34.8129		48.9708	77.3614	74.7959		69.9016
	28.0316	36.8549	65.549	48.5668	53.1554		59.5531	57.4905	55.638		73.3175
	18.7837	63.5881	37.1008	40.8296	39.9029		80.1451	53.553	64.2474		77.3164
	69.1735	34.2248	53.9699	41.8358	63.0802		58.0537	51.0924	63.2284		77.1743
	39.6403	36.8688	42.3141	51.8884	50.6918		62.4042	64.3144	69.9989		43.6479
	34.2982	54.5871	36.4686	37.6606	24.513		68.7979	75.6931	62.6275		74.0623
	60.6385	42.8481	45.1324	43.4579	54.315		68.7024	59.3956	70.2948		67.7388
	41.324	45.6508	56.4776	29.2477	47.1306		57.6104	52.126	76.2088		72.2094
	45.3511	51.0621	68.01	58.5165	50.0232		63.578	67.5547	76.6015		47.2922
	62.5531	45.3918	37.9653	51.8527	53.0889		68.7996	61.9026	57.0789		61.1223
	51.7383	43.3973	41.624	37.4711	82.0327		67.0154	51.3564	68.101		49.9032
	53.1957	67.1856	44.8586	35.8446	44.7137		80.2823	73.5687	72.036		59.0921
	42.2972	51.1862	65.971	36.8136	55.1829		54.7144	72.2854	63.6273		75.602
	51.7089	37.0549	69.4237	30.8635	59.7438		66.2678	74.124	77.39		65.4301
	52.628	53.2127	49.5575	29.8758	54.5338		66.426	75.182	60.3717		58.5798
	50.0081	36.0443	53.7504	56.67	46.4888		74.2139	70.8792	74.2257		63.1411
	57.3481	38.5835	38.9179	38.8901	54.8248		51.3633	68.6932	70.4854		53.5049
	51.0574	60.8647	46.2642	71.3012	63.5383		71.4311	47.9846	73.6281		59.657
	45.164	55.0738	41.4195	38.7721	52.2431		63.2835	64.546	60.9871		68.1197
	43.0043	29.1515	38.8277	57.8998	52.4115		68.9217	63.5846	48.4455		68.0061
	31.4598	46.9734	4.13264	58.846	40.8692		58.2004	60.1169	49.8874		44.0276
	51.5721	44.6988	43.9687	39.8032	55.1827		62.6315	62.9871	69.3444		46.8627
	49.0842	58.1621	34.7468	4.32922	54.9476		39.8452	68.5872	72.3683		75.5888
	49.6124	54.8559	13.038	58.9861	47.2637		51.2417	77.3932	80.5511		75.3798
	37.4089	49.8592	41.4469	47.6795	57.7539		65.6444	67.3049	51.6229		54.9101
	54.1442	28.757	33.346	36.4985	47.5338		51.2136	74.8067	78.9379		70.6515
	38.9289	46.895	54.4382	61.2918	50.6328		61.6456	44.7299	37.4943		72.8947
	56.8338	33.8302	58.2909	38.9237	57.24		64.289	69.5164	75.3123		76.8687
	30.086	43.3829	63.0497	39.1287	43.9651		72.4417	58.4712	66.1706		76.1314
	56.3118	67.6325	52.8062	41.8191	50.0814		66.736	61.3374	38.5353		75.1432
	65.6331	51.9369	56.9584	3.44914	56.2821		64.9409	72.6953	56.1811		74.1188
	66.4296	32.0584	66.192	37.3626	49.1698		72.6231	73.5352	79.5971		60.6152
	43.5221	62.3688	29.607	3.75767	67.0002		78.6075	74.152	72.5302		48.2853
	50.039	32.2416	43.9157	26.9924	3.09764		63.0576	77.0214	65.5168		70.7221
	44.8889	37.6415	46.7237	46.8686	47.6423		62.3382	72.6294	80.8804		70.1094
	41.0734	38.2568	62.5122	30.0361	44.2897		74.0625	66.5014	53.7009		42.6585
	48.3339	52.6671	37.929	33.38	57.1329		72.1171	63.9259	45.4008		59.0758
	47.472	36.2722	8.81484	34.2287	55.7374		56.0278	64.7392	75.1895		71.9712
	46.4179	51.2339	58.1178	38.3607	27.4605		64.5276	63.071	67.8677		60.0384
	46.0051	71.0265	35.6214	54.9305	57.2173		73.4738	52.2224	47.8329		63.9152
	47.2347	48.2639	29.2867	55.6212	57.5975		68.5095	65.0209	71.4313		57.9497
	35.2959	62.3372	51.1778	67.7563	29.3659		58.1964	55.416	48.9151		78.9736
	44.2141	56.6675	22.1981	59.1268	61.0831		71.4726	64.2656	45.7876		67.667
	36.0317	68.2349	54.7123	39.0138	33.542		56.5636	56.8228	60.2196		56.1061
	58.9812	53.851	33.5899	46.2411	28.7825		60.132	44.7611	68.0293		60.6282
	50.0157	47.242	31.0324	50.0639	54.6837		63.0547	77.5382	62.4824		79.4272
	46.3304	57.6584	57.3072	57.1925	56.291		61.6523	60.5628	65.7538		53.0434
	40.9293	65.5843	21.3463	65.9199	48.7845		79.8492	82.3304	67.133		61.7248
	51.25	59.8027	46.5358	71.4298	54.3361		68.0433	64.3825	61.034		59.0542
	9.74397	72.1656	55.0716	60.8402	57.0773		79.0275	72.9579	54.1729		65.5446
	51.7785	63.5155	25.8977	0	40.4163		66.8834	57.2741	42.4951		72.3095
	48.7562	60.1625	26.4527	56.539	53.7186		65.1708	70.2397	47.8333		64.612
	45.3619	61.4878	42.4446	42.498	44.2638		74.7891	45.1864	53.2551		56.9536
	55.4664	61.5508	39.1627	40.3245	42.2229		67.5229	67.7109	46.1111		57.3171
	48.1735	31.5119	54.0009	38.3513	50.4819		63.3929	46.6133	63.639		50.9284
	37.8364	75.2876	54.5956	43.0641	49.5108		72.0492	55.8286	65.6847		55.7134
	44.0249	55.5047	70.5542	41.4869	65.9118		59.3143	60.3684	54.7813		48.6711
	58.8166	73.5817	55.9236	15.1722	52.6438		84.6342	56.6466	70.7161		64.1246
	52.4965	64.7837	48.9567	39.9147	52.0942		77.7638	48.5835	74.9771		70.173
	60.5128	51.2936	39.084	48.8375	57.3461		58.9961	35.2573	66.248		63.5429
	50.7253	36.8928	61.9623	40.5506	50.2514		69.6335	49.0005	62.3482		63.1321
	30.5788	67.5604	73.03	54.2274	59.5524		74.2283	42.6963	80.3076		74.5222
	45.3921	27.6509	61.5914	42.3279	43.4454		72.023	78.0071	66.7752		54.3368
	60.5111	0	59.8705	47.7814	45.9056		59.701	63.9758	72.6449		70.1818
	41.2918	25.6429	45.9263	39.0911	43.8776		64.7959	61.0358	68.8567		73.2129
	36.9533	13.2727	58.5024	44.3557	51.2054		66.9722	70.506	76.1014		72.5898
	63.3827	12.3945	29.2248	57.5408	52.9674		67.8142	59.4172	69.715		56.5737
	37.9575	50.513	47.9761	46.2134	50.2457		57.238	49.9262	68.0593		83.6969
	0	34.0255	38.7938	49.3694	56.7535		48.6019	55.9393	68.7649		66.5791
	45.136	36.1451	35.3994	57.1202	63.1807		69.8381	50.8328	70.6342		55.7819
	60.5659	15.2517	40.3951	56.9995	60.0837		80.0482	62.4717	48.903		61.6097
	48.8289	21.2774	32.8006	57.0794	53.648		88.738	69.6487	75.297		64.669
	0.0490888	14.9282	7.63079	31.6106	57.1398		75.9942	64.3119	82.1729		76.9226
	13.747	46.8312	61.7222	57.5116	53.0767		79.4861	73.2922	76.4121		74.765
	55.0153	51.3117	57.3005	45.8618	62.9721		78.4181	52.1903	71.5384		72.387
	46.3106	43.1423	67.9283	48.7344	6.645		64.9547	62.2898	70.8081		62.4284
	53.9655	54.0653	65.7399	59.5749	51.7796		73.0454	55.4666	77.7129		49.3514
	58.6514	30.6392	48.2913	58.2725	57.1852		80.4921	77.8668	52.387		54.0982
	60.3828	42.3149	69.2454	32.5261	51.1022		61.3818	72.4642	83.8727		67.6835
	33.4541	46.8948	56.9687	41.7126	59.7043		51.9293	67.2089	83.7468		78.4194
	45.8499	56.5709	59.8727	48.4951	45.3608		70.0164	56.0824	73.2289		56.3343
	68.959	44.8716	68.8946	67.4114	38.1735		57.4276	66.2241	68.6415		41.7113
	55.2486	36.1974	50.2651	45.3165	47.8409		74.3579	66.1193	63.3552		75.5804
	56.5474	42.7771	28.964	41.5918	61.3923		53.3281	67.3154	51.3473		76.5157
	57.1399	39.6018	38.0978	45.5045	60.4349		48.7433	67.3754	70.8186		55.7758
	50.6641	51.386	56.5019	45.8129	58.5992		68.7959	64.2651	57.3454		39.6508
	51.7102	64.4344	40.635	49.5547	43.147		71.3653	52.6778	63.1079		48.334
	37.1783	48.2709	55.1113	41.1979	46.7994		79.8561	54.7426	63.8369		83.0392
	43.6822	50.9386	71.1393	31.9578	55.0002		62.1568	50.9775	60.8107		65.3268
	28.4206	43.8251	50.6992	33.9664	52.199		64.8832	49.8637	53.9025		43.7169
	52.7292	32.8121	41.9514	52.1701	46.9702		65.9706	65.5877	76.1444		56.5504
	35.596	56.5034	62.3436	43.2232	52.8105		69.399	52.3468	42.5184		58.6997
	52.7061	48.6323	46.4442	0.0311279	48.1568		55.9621	73.8212	70.0049		50.6735
	74.6091	42.949	36.8722	46.4321	58.5751		75.6349	66.3803	64.4194		61.2365
	48.6247	64.5012	32.3974	59.323	67.6203		58.0287	52.5332	76.4793		58.6185
	62.8152	57.3151	40.1813	24.1398	5.03117		62.3199	39.6174	54.4758		53.134
	41.2108	34.5154	39.479	42.1425	57.7385		55.4759	66.5608	68.542		68.5739
	47.4204	42.1081	27.2755	45.897	35.4645		49.1001	65.9529	60.5895		81.5003
	40.153	54.7221	2.78503	20.9015	32.8068		65.7203	50.5329	65.9882		75.9281
	40.4986	53.1723	50.1728	25.2258	24.4963		68.186	57.8404	72.5835		57.2175
	55.2497	47.6296	50.7931	49.8126	51.3123		61.3382	54.7664	73.4977		56.7934
	49.7002	34.4708	35.2167	47.9706	27.6298		55.5203	68.0311	67.5365		66.039
	65.0354	44.4405	39.1983	46.6758	44.1903		68.5293	79.6799	47.6689		78.6932
	67.4398	47.7313	47.1831	0	59.2218		70.1548	68.38	66.4106		67.3096
	30.5727	25.0747	60.5981	44.9894	47.8313		72.9871	75.9573	62.2402		55.4634
	57.9535	46.2191	34.8102	43.3088	62.0357		53.2187	79.3648	81.1224		53.3093
	62.322	49.517	67.7162	42.1406	35.3973		71.823	36.5702	46.0601		75.8143
	62.7186	29.5932	56.034	43.0486	52.1417		74.2079	67.8675	55.9145		61.0109
	44.586	48.2741	50.2223	38.3549	30.3299		36.7131	60.6142	60.6215		70.2112
	40.8656	41.5104	41.5115	53.9444	53.0961		62.3089	66.3396	58.4729		64.6413
	66.0237	32.1319	41.4323	39.5901	71.2348		41.8015	70.4703	70.6238		82.8506
	58.1746	32.3949	61.554	53.969	64.9673		66.5389	65.74	60.7005		63.0945
	42.4484	50.2832	57.559	46.2126	27.6472		60.9135	57.5098	48.8958		82.0686
	48.2737	46.3939	39.547	52.1348	51.5604		79.0287	70.9031	51.4015		36.323
	32.0629	35.4311	58.0607	69.7544	63.1726		48.8845	78.1286	58.8072		70.3293
	42.0763	45.1663	62.2908	41.4003	37.8538		70.3399	56.448	68.605		65.2318
	63.4573	38.1648	57.1297	34.243	31.3631		62.0057	55.1642	53.1777		64.8982
	40.553	18.2298	2.18216	53.2059	47.1224		59.7655	62.112	72.8026		71.838
	45.3456	26.8434	6.92039	55.8708	46.2637		70.3505	73.6778	75.1747		77.9371
	52.8899	79.2824	64.3337	47.9939	50.0724		54.8812	67.4354	76.3989		53.3863
	53.184	57.1379	23.7213	48.0152	52.468		69.8918	64.3758	63.5012		68.84
	45.1604	43.5067	43.9769	46.1287	34.9078		57.0197	70.2377	46.0083		70.5342
	51.1825	68.5817	53.1845	51.9517	48.419		34.4321	52.3693	54.7129		40.156
	56.7221	55.8365	29.9518	16.1303	73.8182		83.408	54.5355	67.6951		72.8767
	40.3456	45.531	36.246	55.1803	47.7678		78.3551	51.1427	62.0393		67.0124
	56.0411	35.6135	44.744	56.6274	40.2953		76.3853	70.7892	74.5065		59.6233
	20.9803	48.3666	50.3661	44.4549	50.9739		61.4787	61.2049	65.0477		56.146
	49.5223	61.9211	47.8495	42.1038	49.2404		67.8026	66.9994	73.4378		61.8003
	51.1894	40.0797	43.3548	59.8434	61.8877		68.1589	54.2115	60.7175		61.9418
	62.5957	28.5399	48.9047	50.7984	46.6581		73.1078	72.7237	62.9182		64.7255
	45.3515	53.8259	26.6918	36.0478	22.7701		80.4975	81.1333	67.6368		60.8515
	31.6154	34.0954	34.3809	19.5434	68.1229		68.9151	67.0356	67.5285		82.6612
	29.7609	47.6169	53.7764	41.2675	50.3775		75.0691	72.2318	65.7668		68.1138
	41.9637	65.1545	33.3061	57.6542	60.8987		71.606	62.1074	69.4167		72.3488
	19.8971	54.8977	50.2739	61.5093	63.1461		65.7446	55.1794	24.9371		59.416
	47.2324	59.2055	44.0631	19.864	68.2011		56.3419	69.8947	10.1278		56.5824
	52.7321	52.5839	36.101	50.6816	78.8354		70.8028	67.3813	81.0726		61.0437
	37.0251	47.8731	52.3685	68.3961	39.5499		65.9458	63.3781	54.6749		72.7304
	58.5495	62.5485	43.0801	44.2891	69.9468		77.1898	68.6265	51.6639		45.0533
	53.6361	52.7608	63.665	38.2724	65.7604		66.1956	68.7593	63.5123		65.2455
	38.5947	63.6491	36.7491	52.7337	55.0076		54.342	51.6274	56.0753		65.0398
	54.5151	30.2946	45.3478	49.318	44.7674		59.7163	53.3038	64.7126		76.159
	60.3374	59.6886	50.4727	57.7027	56.3819		69.7099	77.9281	63.6361		66.6328
	59.9201	59.2295	67.3119	55.1495	55.6343		78.454	61.8603	61.5856		66.8776
	53.8356	67.3721	43.0744	54.3447	34.7216		61.3559	58.3975	43.1155		70.016
	55.97	62.4732	0	43.9075	47.2241		65.9892	7.66467	54.5241		76.1817
	40.011	51.2402	48.0877	65.7766	54.4047		68.881	79.042	50.5306		53.8643
	52.8293	49.4276	1.54757	37.3089	41.7612		58.3757	51.8083	51.3901		66.8735
	44.828	56.5092	2.72643	43.5283	60.2709		65.3191	56.4054	82.0818		54.6046
	60.7962	62.9128	52.5612	46.2286	36.9546		65.0694	51.001	74.5524		64.7632
	33.9245	60.5204	52.6729	55.8609	41.6568		75.4501	60.8796	49.7252		68.8734
	31.9899	59.8871	46.6461	52.1063	63.1303		61.422	55.4312	71.7147		73.5235
	63.9816	83.6719	47.4753	46.7538	53.551		72.9385	52.1169	64.4361		77.12
	73.6757	62.7777	57.3184	48.4203	43.5812		60.8803	58.2998	70.6952		68.4964
	48.124	63.268	46.3128	58.1884	37.8234		63.0023	56.3968	66.3083		67.6605
	43.4957	35.4781	46.6694	60.7075	40.5895		55.9213	67.8039	63.5839		59.5285
	57.9426	56.0405	39.2299	56.9155	45.7039		32.4654	61.0035	72.4943		70.8095
	61.1423	52.8142	42.0529	49.3336	63.2975		67.8795	63.1946	76.3093		62.1157
	39.6046	46.9626	34.7783	40.1777	47.3343		51.3514	59.4223	77.4675		69.6385
	44.5033	69.2885	46.5409	58.4883	51.7527		56.0981	53.4341	62.3182		73.7909
	51.0733	71.3833	38.4213	54.0068	59.9732		63.5237	62.9464	59.6771		71.5261
	27.8035	43.7937	31.9237	37.6118	19.5587		59.3756	53.3947	81.2615		52.8068
	37.3191	73.3643	30.4743	65.5134	48.0801		72.12	69.834	69.261		83.0065
	64.4816	62.7829	60.6665	53.0993	29.9451		68.5505	63.6243	54.6947		75.5951
	64.6387	46.8052	66.1511	63.6875	35.8798		73.9463	72.8532	47.6417		73.0914
	52.9881	54.4482	49.7161	52.5423	47.3148		85.1891	82.7344	48.45		71.0173
	50.2378	68.8141	55.0527	53.7543	71.3202		68.1588	67.0379	70.4121		70.3366
	50.4562	56.9627	60.4386	52.6347	48.8094		72.6504	69.1698	61.3041		50.3826
	45.9903	45.3224	49.2732	49.4131	45.1538		60.6572	72.4211	62.4799		45.8384
	77.6468	45.8254	45.266	65.4611	69.4265		73.3527	67.6088	66.6157		63.026
	53.8368	51.6405	45.1244	60.8748	58.5897		61.7127	78.7723	51.6069		37.1347
	60.7031	52.3771	54.0624	64.2434	35.632		58.2913	64.5802	63.1624		74.0716
	32.9529	57.1422	54.0223	49.044	56.524		66.2552	65.2587	69.649		47.1014
	56.1399	66.9044	52.1191	30.3006	48.9269		54.0362	56.5005	54.7221		70.3437
	51.4399	6.5745	56.9288	61.4375	42.5183		64.7592	61.9422	65.4988		79.0055
	50.8628	20.8542	58.2224	44.1766	52.1484		61.3296	66.4454	81.9623		67.9293
	56.2959	38.2433	41.746	70.8372	34.4418		70.8027	75.3997	75.8944		58.5337
	59.052	49.2086	63.9756	63.9436	47.3485		62.2659	67.7044	63.015		52.9283
	70.2064	22.0329	64.0174	39.7601	48.9838		73.8994	62.7874	68.8492		80.7322
	65.463	26.0001	54.4833	60.4168	58.8971		70.3054	58.7938	81.835		84.137
	55.4449	32.073	49.652	40.6614	55.0408		69.0949	64.1001	71.1487		71.7273
	31.1183	74.3284	36.8313	38.3231	39.229		67	60.0608	57.4273		70.0745
	12.7601	50.4485	54.9968	44.3845	50.7795		78.0418	76.3771	56.983		67.7593
	59.5549	38.0965	51.0558	45.3676	47.0066		56.2679	66.3588	58.2795		48.1247
	58.0494	1.42281	49.9664	48.1241	52.2125		61.7595	61.6573	65.698		67.2017
	55.1868	36.8081	50.7339	51.6631	40.2628		67.6714	71.1937	47.8718		59.1279
	61.9333	42.4772	58.2177	48.4002	63.4629		60.5669	60.1808	52.9584		87.7372
	41.7413	0	27.5383	56.2731	46.9379		65.3758	74.1005	53.8295		47.9879
	49.8652	36.7119	51.6939	48.6736	56.8395		60.9039	70.8517	65.8293		60.5099
	38.8106	45.4727	63.7687	48.1983	57.6265		64.5867	56.9319	48.2081		64.0431
	61.8204	42.8779	64.8165	65.9669	57.5451		52.889	87.5961	84.2862		73.1642
	67.218	37.9501	56.117	49.272	76.1336		68.6056	63.7736	74.3856		63.9794
	70.9157	39.4451	51.5027	35.5441	51.391		65.2765	69.0223	66.3745		65.4851
	69.338	55.0148	38.3954	49.0206	52.5827		61.4521	66.3087	66.1091		61.1889
	52.0236	44.0093	30.0458	57.4777	48.0618		66.4851	62.7711	73.0354		47.1623
	49.198	48.1685	54.1767	44.288	50.0174		56.0608	59.7397	85.1898		67.779
	45.4217	39.719	42.2025	21.9306	40.0696		54.3666	73.5267	73.942		61.0203
	57.2438	28.1701	48.4457	45.3013	47.0929		75.6629	35.0654	66.9098		69.5545
	58.2626	60.6905	57.7812	42.3392	82.1421		72.0362	61.4982	59.7236		49.8584
	56.9844	57.0905	31.7017	68.0568	42.7781		69.7086	66.7334	71.271		80.4172
	40.0352	62.9556	66.6079	44.7929	65.441		67.2869	51.579	71.1882		80.6103
	51.3231	39.0656	20.7811	59.0059	49.1354		78.449	63.4697	69.7059		73.1539
	32.104	30.3614	29.4627	34.1192	58.3696		70.1924	59.4138	77.2935		65.8376
	26.853	25.6389	47.8011	31.3817	47.2348		67.975	64.492	47.7161		67.5928
	45.8809	34.3301	60.3719	59.3896	41.3165		68.5078	58.8669	62.9153		41.5354
	38.544	44.7551	24.7809	52.7645	46.0131		64.2265	47.9628	64.8577		65.3904
	36.4682	38.7293	78.6042	41.0355	45.5876		69.6434	71.3104	62.3062		70.1734
	5.39254	39.8851	28.5088	39.444	57.1916		77.4608	59.8541	73.5959		63.0695
	45.0093	34.181	45.9906	44.1567	61.9394		70.6335	62.5183	64.8199		75.1397
	43.9515	49.7759	54.8421	45.5143	59.4623		64.0312	34.4551	56.8174		39.3841
	36.888	36.5176	60.5336	39.6625	40.2943		75.9346	41.8945	82.7477		56.7072
	33.0921	48.3812	62.0938	58.4059	59.5793		58.9519	67.4793	68.2757		78.0302
	53.9136	32.0862	67.1656	35.4714	58.5106		60.5463	66.6539	66.625		68.3742
	54.7165	38.8731	34.6931	53.8446	36.5033		49.901	60.6224	72.4164		59.4703
	33.778	56.4161	43.8171	59.1324	41.8468		76.1105	52.3055	67.0931		67.4146
	59.6273	57.1438	63.098	66.7829	45.606		68.8692	44.834	52.7537		34.4007
	62.7964	61.9159	50.6618	45.7134	55.1755		78.3934	71.3911	69.3882		66.3874
	47.3364	32.5435	42.4607	77.4771	51.841		68.0334	69.5307	74.7659		74.9598
	44.8714	39.702	58.2428	19.4299	60.8233		75.8868	69.4182	69.984		62.5581
	60.5044	45.1733	42.1986	51.2462	59.0311		65.146	46.1113	57.0925		66.3097
	46.4269	46.3348	58.122	44.8556	58.4601		75.3989	55.1995	81.3248		57.0461
	26.085	45.7279	42.8973	43.2104	45.0358		66.4631	61.8801	68.8082		62.0754
	51.2997	51.5774	48.1513	49.6511	70.6938		51.7895	53.3332	51.9179		69.5269
	43.2261	59.7299	76.4831	43.1932	62.4902		53.5908	50.5258	77.6206		63.9317
	38.9167	39.793	40.0402	61.3722	42.6092		39.5168	53.0143	70.822		78.2719
	44.7823	51.7576	36.8451	49.3347	49.6372		75.0571	78.7066	60.5412		63.2477
	39.9005	83.0494	42.4401	63.6992	62.9035		73.481	83.4459	69.0605		58.9948
	46.4878	66.6033	29.5861	54.5626	52.5128		70.1249	74.7509	69.9823		51.1378
	40.2429	69.1664	26.3791	49.6319	56.5857		69.1313	56.1784	55.9262		23.1855
	58.9852	68.1062	52.155	50.5062	44.7641		60.6609	56.2863	65.1275		40.2502
	58.0634	50.6997	39.4985	45.5695	69.004		69.7382	65.7511	69.4921		75.668
	49.2445	48.2787	50.0084	34.7415	46.4565		64.8795	65.4165	59.8324		76.6884
	50.9429	62.2909	53.442	43.7211	61.894		57.6252	65.7644	56.192		61.5138
	55.9917	54.2261	28.8971	43.7732	53.9727		67.5614	65.0432	66.4329		43.2507
	49.1052	64.1877	31.2183	30.084	46.5082		65.6706	64.6661	58.5412		69.7114
	43.4855	69.5936	39.2077	50.6871	56.4534		80.3998	64.577	80.8272		69.6915
	56.5802	62.7759	62.4786	57.5675	71.4271		10.3059	66.5319	62.1489		48.8468
	57.2587	68.3822	57.9497	22.0302	58.6352		64.0163	62.4584	55.2237		56.5038
	58.6149	75.1194	42.4485	53.4033	73.3158		71.0799	76.4418	72.3034		78.866
	38.6585	79.4627	35.0661	0	62.8893		71.2849	50.0076	80.6228		68.0787
	45.3009	76.1651	41.4136	22.9311	72.747		76.6731	64.3124	75.8344		75.7916
	41.6273	49.9612	25.6108	46.029	43.3622		74.6563	64.603	67.7961		51.8657
	47.7098	65.3507	26.3919	0	56.4131		58.0669	77.1134	75.8962		74.2276
	57.4193	42.3112	29.8939	0.239602	45.0013		52.6924	72.0499	83.5175		59.924
	42.7758	0	54.2215	47.0677	55.2017		66.0953	73.9793	75.4765		58.2903
	47.9237	51.1248	54.0588	54.2093	71.5295		74.8081	68.7465	69.0353		75.2245
	58.2527	17.3871	0	40.7989	48.371		68.9518	57.5736	71.0248		71.0877
	49.4695	50.8932	3.88469	28.8881	72.4212			69.0307	51.4216		37.3874
	72.1306	57.0348	63.772	35.793	50.0364			70.7239	51.9337		61.6302
	53.9164	64.4325	59.8904	58.8392	61.1689			60.6315	71.9025		70.3433
	57.1832	51.5121	58.2234	67.8134	64.6187			62.7307	78.7504		53.1848
	47.2247	45.2116	54.645	29.0507	47.5695			31.9042	73.1353		76.2658
	33.2363	56.0602	40.3896	60.2303	49.6505			43.9156	64.7422		48.732
	35.5574	43.9804	57.1762	45.7438	42.7345			64.6119	75.085		65.3996
	72.3907	25.1437	69.1152	41.4159	43.7423			56.7463	52.0286		58.5305
	59.1131	60.4646	17.9063	28.356	65.6088			56.4191	52.1579		51.5841
	51.6614	27.2415	59.3348	4.28978	34.4			56.6726	70.2465		77.0595
	51.846	49.6384	62.3902	2.82339	47.5111			43.1214	53.2034		36.747
	49.1487	33.8075	67.9408	49.9846	27.5231			73.6809	54.9582		70.8429
	43.7551	32.774	56.3743	37.0052	31.8433			97.9295	56.5502		33.7893
	34.7182	47.4093	50.2016	8.53978	47.9139			75.3708	60.5777		72.654
	21.8297	27.0191	30.1833	33.8924	43.2398			63.2639	50.3956		42.3895
	47.8939	47.9663	70.7822	45.7642	38.755			60.3711	81.1875		52.4235
	59.646	22.5448	47.0109	36.5131	54.8453			68.7008	56.0091		72.2587
	11.6757	53.6206	6.82968	48.2517	42.8064			42.5589	63.483		73.0412
	47.826	47.2879	51.2816	45.652	62.7624			45.1627	72.8714		60.0274
	64.4376	44.4632	61.9776	41.7668	35.2108			54.7136	65.6886		51.4097
	23.2874	57.956	22.3451	53.1053	41.1005			40.0826	74.7712		38.4601
	41.0905	55.1391	56.1733	27.6857	53.2947			61.9747	71.0015		78.0796
	45.1661	33.4446	39.3211	49.3963	46.1017			70.3454	74.326		55.6301
	62.658	47.6468	45.6692	33.9321	50.2663			36.7275	51.8809		37.6665
	53.6448	51.628	43.2764	33.5439	47.8844			57.173	59.8989		79.1949
	49.3856	45.0986	55.5129	31.8518	51.8434			59.4624	55.3803		32.5433
	49.8227	44.5575	28.2984	35.6	57.9014			48.1339	54.9591		40.9477
	52.6839	45.1803	56.2566	44.4505	46.2931			59.4226	67.2231		27.6535
	66.3022	35.6661	52.4785	51.2079	34.116			0	77.7022		86.3425
	44.464	46.232	41.0238	35.2458	41.9907			64.8334	75.2885		59.5874
	69.9563	48.074	44.7323	49.1028	64.7546			58.4766	61.2494		49.6292
	38.952	33.4202	32.4628	47.9531	63.2841			52.4394	69.5268		68.0697
	47.3464	48.9731	54.9096	53.4157	55.8865			61.6928	77.3547		66.7914
	50.7603	56.0064	49.9244	47.1881	73.8495			44.2135	74.7774		75.3337
	59.1243	45.352	33.2043	32.8831	52.0511			53.5366	86.338		76.0637
	59.1543	65.4719	50.3716	35.487	68.7028			67.6107	77.3243		56.89
	49.0547	56.4162	50.752	41.0503	55.7901			67.8717	67.1847		76.9264
	36.4636	42.4043	44.237	36.7768	47.2722			52.8	58.4484		47.9707
	35.0464	46.7941	54.2471	8.51125	42.7793			52.8278	57.1046		76.8788
	48.2267	45.8231	45.8211	38.9526	51.2988			70.6971	57.4618		53.5682
	54.9354	37.1486	60.9199	37.3132	68.4357			65.8528	67.0623		41.6338
	57.8114	42.5351	42.573	37.8336	47.4331			68.5877	62.1044		60.1035
	42.8902	55.9649	42.4359	31.5554	55.1751			55.0654	42.3802		56.7733
	63.7005	51.4352	42.0316	45.2908	47.3815			59.8882	51.4873		55.8166
	45.1633	46.0297	49.4172	25.6776	61.5461			73.0576	71.4563		53.9849
	32.9384	47.8356	49.9834	25.0431	44.8197			63.2189	84.8382		39.538
	59.2552	43.2703	42.9454	35.0583	62.182			74.47	83.2652		54.1327
	33.5742	48.9522	39.7738	55.0834	55.932			67.3522	78.9781		65.7598
	53.7599	49.8297	43.3817	31.1307	44.207			56.2905	65.5437		59.872
	45.7524	42.7153	35.5446	20.8423	52.0664			66.23	69.3403		48.5257
	56.6534	57.8467	8.69391	51.9798	63.0698			67.8844	50.2548		54.2208
	51.6728	41.5377	30.7623	24.6415	60.8522			57.326	68.4309		69.6072
	63.3535	34.6695	31.9236	11.9125	61.5482			68.0463	39.7122		68.9207
	47.5743	56.8835	0	59.1453	63.173			55.0369	53.4326		55.0527
	66.7394	45.4439	45.7215	45.7497	48.9092			52.934	54.3745		59.6874
	66.5756	42.296	54.4374	26.7471	76.8468			60.4605	73.374		58.2077
	17.2472	37.1978	41.7856	48.459	60.2224			60.0643	53.2881		68.0112
	54.6792	48.3377	31.048	47.5819	79.2144			74.6333	56.8596		73.7336
	52.1685	35.353	50.3831	66.7409	58.7389			69.0832	46.1807		51.6536
	63.4523	43.5166	26.3334	55.3098	53.1297			84.2848	65.4848		78.4747
	55.3235	53.7312	50.3222	47.6874	79.4233			66.2641	76.5609		68.6978
	52.263	44.1805	7.4415	55.3811	66.4904			52.5706	73.193		81.8288
	48.5888	38.2051	35.156	34.6469	66.4483			72.0507	65.3994		62.9713
	75.8936	59.0381	56.8863	47.4779	45.6036			68.1047	67.4556		69.6037
	44.5324	50.6395	29.3474	43.828	41.3165			62.4998			57.4686
	58.1816	37.0784	32.2443	56.3997	78.8394			65.6602			49.9483
	53.7492	39.1052	37.4128	49.2248	53.7576			61.9115			52.2376
	45.1643	50.6256	48.3348	28.0104	63.3603			71.4902			63.2533
	62.2199	1.01077	24.9979	47.6165	44.5618			74.9959			48.495
	63.3193	58.8142	30.747	50.2086	34.4335			69.4414			68.6942
	42.3631	61.7873	25.159	38.2835	53.8822			78.8479			63.3865
	45.9403	53.7233	38.9568	42.9441	61.9821			77.6571			77.1349
	63.296	49.7417	30.5307	54.3678	45.5357			52.0021			72.289
	52.5596	61.9362	52.4552	50.0042	73.6603			73.596			61.5087
	37.6929	38.8074	43.594	62.1547	54.5232			73.6588			56.8033
	59.1793	65.7518	39.041	52.0358	76.5005			50.7539			74.0197
	50.6111	55.773	39.6214	50.7646	58.3008			60.9114			58.8286
	61.8781	67.0504	29.4588	42.7064	45.307			72.2689			73.1479
	51.2024	60.2337	53.1691	65.403	50.9103			59.3148			51.6707
	55.9545	56.3582	50.1663	53.1998	55.0653			75.9057			50.2029
	48.8342	43.8377	47.6867	38.6917	42.0757			81.5264			53.9057
	45.5668	53.3434	38.2012	26.7628	53.2321			68.2457			47.5795
	30.68	44.5933	47.1725	45.7616	58.2569			68.4819			60.2816
	62.9319	34.9644	42.3889	37.105	52.0547			64.5684			91.0793
	59.4358	56.9549	0	59.565	59.9266			57.3405			53.5161
	55.5777	53.5089	31.8487	23.359	56.2148			59.5755			67.486
	56.8729	40.0444	63.8511	29.1413	50.1067			49.0318			69.0062
	23.9785	78.0669	36.726	36.4273	77.8384			70.6145			61.1983
	47.7242	55.0687	50.937	39.1065	71.2605			75.0564			90.211
	41.8889	59.0035	50.3908	46.5385	53.7031			66.1333			53.7593
	37.3436	36.2668	40.0786	37.516	51.7894			66.4067			62.1011
	33.7551	62.6565	41.1722	49.1895	52.5166			81.1627			69.024
	4.34565	41.0524	49.5363	32.7805	60.2387			60.297			99.9324
	53.4915	56.7756	42.3223	50.0072	61.1607						62.8096
	43.5087	63.8948	43.6905	30.5122	62.9974						67.2904
	42.3044	56.7676	67.7468	28.9514	40.3153						5.73941
	47.3731	46.5299	16.0702	50.5499	56.2986						85.7688
	31.2335	21.6955	40.7087	48.239	58.1866						50.5535
	57.0453	30.2792	51.1386	35.7538	64.1033						49.9177
	45.3803	54.2444	0	26.0291	56.9208						65.2906
	43.9453	59.3518	48.1627	52.8105	52.8859						63.7053
	68.4364	53.0412	48.2792	63.6716	46.976						59.9171
	34.7177	27.2732	47.879	44.626	42.8404						98.3615
	34.0472	51.6652	41.3261	55.7242	50.6175						64.1497
	52.3111	28.969	36.7553	66.6592	56.9205						63.0229
	52.015	69.9021	47.9322	27.5685	46.8057						53.2358
	62.5036	40.815	55.4934	37.4601	46.2627						19.7798
	34.1854	42.4478	55.4642	47.291	39.7498						40.0219
	36.5073	49.9419	0	48.5888	38.9779						67.8033
	49.2949	14.3525	17.4136	41.885	52.5579						70.5094
	48.5057	35.2303	33.9204	41.0293	41.9129						50.0021
	51.4486	43.6383	53.4646	31.7244	53.4221						64.3819
	27.5867	80.4589	60.4004	19.3125	52.6802						65.1202
	44.3876	48.8604	15.502	19.8499	29.7677						57.4106
	57.9707	48.3702	70.6061	61.4194	55.9356						53.9504
	52.4751	67.292	57.8806	34.6307	44.1163						65.7455
	66.1885	64.6081	52.3092	0	41.889						64.3623
	42.4656	46.1399	35.414	53.0429	55.7821						99.9868
	54.2209	37.0989	53.9724	32.514	45.3773						65.5461
	57.3046	52.2049	45.9609	67.5106	43.9889						59.1758
	49.8919	44.2019	40.3551	49.0749	59.132						46.0169
	48.2821	53.5139	56.8589	58.3844	45.3147						76.1954
	34.2222	21.2442	54.1246	56.3096	52.0662						70.5914
	39.8824	26.9538	32.325	52.2637	53.3514						53.9456
	52.3042	46.8368	49.7266	34.7393	60.7293						81.9744
	46.9068	46.1052	63.1954	68.2847	22.689						71.7919
	37.5535	41.4578	30.2532	41.1862	46.3222						46.0793
	51.5797	43.0269	56.0644	33.7839	48.0593						40.3006
	46.7154	59.2521	56.7408	51.05	57.2725						81.8579
	46.1596	42.4971	62.9287	59.413	41.0866						78.8119
	33.393	37.7132	49.4746	64.296	42.9961						63.3148
	47.6428	35.0208	62.043	45.9755	60.4208						54.3219
	41.5909	39.7147	60.6444	38.1031	36.5574						55.4357
	49.497	16.3138	44.6216	49.4038	42.9793						34.8448
	48.2354	36.5643	53.4705	58.3501	37.3654						71.2391
	50.0217	58.7399	69.8343	49.8415	63.6352						55.7837
	22.838	41.7719	43.5471	51.4678	52.4918						63.7753
	30.4798	45.813	43.5902	61.743	30.439						41.2902
	65.51	62.1282	56.2308	58.293	47.8179						71.822
	68.1498	29.4673	56.1552	57.9654	41.4422						25.819
	54.1833	49.6027	45.5184	72.0896	60.6505						74.0862
	50.3774	52.2385	39.8465	51.9237	44.5367
	63.8383	50.4572	57.5358	46.127	49.6474
	52.2228	44.7049	52.7607	35.6625	34.9829
	67.7753	66.0199	48.4697	44.7404	56.8322
	44.4422	36.5426	59.1862	48.4881	40.5243
	42.88	41.3456	63.2289	35.1101	63.8894
	46.6429	46.1732	40.2776	36.4949	66.3801
	45.8387	32.9476	56.6774	42.6853	58.7841
	63.8581	31.1242	40.9166	47.3782	45.3336
	65.5864	72.2762	50.4099	36.6398	47.5038
	51.0297	57.0466	34.8939	23.3176	69.5325
	59.1369	43.7894	60.3107	29.8492	56.0824
	54.9462	60.0791	36.8331	55.1706	63.7167
	43.7193	39.9051	50.3856	50.2061	38.9025
	26.8453	42.4392	58.5907	42.2534	38.822
	56.8992	55.1205	51.7521	39.5381	51.2375
	44.0335	35.2119	56.561	47.1391	40.6071
	36.852	41.4428	62.4118	44.8272	54.1402
	47.9234	32.5356	49.2137	41.2577	50.3758
	54.8415	43.8203	70.2852	42.2751	40.3203
	58.2088	63.4463	55.0877	59.2974	57.5895
	66.3151	37.8303	57.1839	49.5813	45.2437
	61.3156	47.1295	45.6708	55.6331	57.1877
	38.5484	52.9182	49.1181	50.8534	67.1101
	43.4044	26.141	23.8299	55.9719	59.8748
	61.1282	35.9031	73.9841	63.5497	41.7372
	49.8238	71.0039	71.0762	43.7451	37.3212
	43.9503	25.7873	70.2964	59.1107	38.5824
	55.598	53.6533	30.0297	58.2607	57.6415
	65.2824	45.3129	22.4898	51.1656	39.9787
	25.4337	53.3559	25.9732	39.0042	49.8286
	57.6883	34.4582	51.3887	61.5379	19.0959
	30.3563	57.9801	49.0603	41.8042	46.3841
	61.9765	66.1113	54.3633	43.8424	34.735
	27.5988	52.9553	44.0881	28.5748	60.101
	56.7583	62.4551	35.3003	59.2216	48.6175
	52.8607	51.3834	36.5008	35.0679	41.1169
	44.7261	72.6814	38.2309	23.1133	61.3004
	41.8968	53.7308	51.0282	33.6767	43.3462
	67.0531	64.1711	52.7551	27.3489	32.2878
	51.4462	28.8346	46.0396	31.0251	41.7729
	64.1034	40.9386	30.5309	51.5461	41.2516
	46.9321	41.0495	38.368	38.0659	62.3847
	60.8542	59.7486	57.6392	38.0872	30.3817
	73.3648	41.338	40.9767	40.0014	56.3617
	63.0145	60.0117	55.9026	28.2439	56.1515
	42.0606	29.6108	31.1792	51.9394	57.3478
	39.0951	76.7715	42.3345	61.2899	49.0166
	53.4997	57.4815	54.2133	39.3701	53.3978
	34.7759	63.1383	48.5123	52.4956	56.2715
	39.7774	19.6166	46.1911	66.4507	31.5736
	66.8187	42.4251	62.6252	55.5355	47.9953
	42.4881	35.1057	56.3308	47.8774	30.0539
	39.2443	12.6642	40.1334	52.065	51.1805
	37.2709	53.7519	48.8861	53.6591	45.7066
	43.2386	36.3579	43.8747	41.0287	56.0937
	42.8729	39.2786	52.0293	47.9752	66.5208
	61.8431	69.5371	10.041	56.0376	71.1739
	47.5483	51.0267	34.0525	54.8563	74.0968
	17.6636	37.2636	42.602	43.0479	59.9674
	67.6512	32.4441	54.5313	44.0965	47.9279
	43.9767	57.9846	66.4358	42.1453	64.8252
	37.9626	68.7026	58.8201	65.5454	74.0364
	52.4086	26.2914	36.5854	56.5588	48.415
	53.6592	54.0428	39.5583	53.8002	35.5812
	26.3776	51.9519	38.9794	49.9785	45.7737
	40.5758	62.1954	54.7695	46.587	41.1913
	70.8602	20.2769	49.2178	62.5677	75.3864
	49.8769	46.1757	43.7937	42.87	64.3565
	60.8398	44.9216	63.2457	56.5207	41.5091
	40.0322	39.1988	54.3291	34.1428	48.3238
	30.0965	37.824	44.2927	46.3692	51.0429
	73.9646	19.8962	52.6676	42.0261	39.3424
	60.5096	50.877	39.8267	45.8015	65.2187
	43.2811	25.913	45.8125	27.578	38.0937
	40.9875	42.0455	45.9452	40.867	52.4666
	40.5837	34.7795	62.2367	35.037	73.908
	32.4206	37.9943	50.9644	35.3172	39.6654
	46.9211	43.3466	65.7721	45.3436	43.3102
	43.8194	33.008	42.6523	43.3965	53.5359
	22.9127	22.3881	54.9938	43.0302	48.6993
	21.7039	18.0542	43.902	60.8371	51.8653
	49.5273	19.1288	43.1309	55.4902	60.3623
	45.9091	32.0686	0	48.2359	60.4188
	34.6352	44.5113	37.8415	47.1622	55.4007
	54.5877	53.2336	36.7625	39.6825	59.325
	51.1867	53.6655	53.3892	34.1849	63.6162
	52.9887	63.6045	36.3973	31.8863	53.6083
	46.364	44.6549	30.8893	54.1005	52.0977
	38.8829	42.7392	50.8149	38.3272	56.133
	41.1495	51.4222	25.9342	44.5742	39.8446
	37.0781	7.99946	39.2131	35.4715	44.5206
	56.9656	50.2594	37.5618	39.178	48.9115
	43.0139	66.4606	28.765	41.9703	62.4193
	40.3441	60.698	30.7426	46.7761	52.4754
	62.2702	51.7022	46.532	36.4491	47.1976
	61.2743	35.2212	38.9547	64.9328	72.5644
	37.1938	67.4737	49.9501	43.4474	62.4554
	26.8155	61.4899	40.1882	49.7721	37.3494
	41.4601	56.9816	66.0229	75.0738	39.164
	2.96455	66.8542	57.4181	64.8479	52.1397
	45.2809	45.237	44.4107	31.141	50.132
	58.2209	69.8331	31.3955	42.7099	43.615
	27.7543	72.7328	53.1754	44.8558	47.3419
	58.0162	34.8913	42.5133	47.1865	52.0358
	41.0076	54.3563	42.5885	46.722	49.7823
	35.5015	40.3531	9.80112	36.2319	35.7899
	50.3484	44.8441	40.4397	50.453	42.2545
	29.3895	43.2451	36.488	35.5388	71.8927
	48.4648	38.301	64.2457	52.5876	62.1748
	60.2876	62.083	61.9548	30.9131	48.5905
	69.8055	24.8463	38.4855	29.36	39.4678
	36.2674	43.86	30.408	51.6645	52.3607
	80.6728	47.5214	53.4869	58.1193	64.7619
	3.88229	54.5069	54.4213	51.1198	57.8219
	0	45.5327	44.0817	40.3623	62.3561
	0	61.3351	34.08	54.128	59.6654
	24.748	49.3218	52.4222	71.1707	46.5614
	44.6207	45.8024	39.8003	32.0948	59.4293
	48.1939	45.1547	33.4225	59.3722	50.6197
	38.4057	52.9744	24.9377	20.6495	38.8844
	51.0581	57.108	29.9215	33.3057	54.8817
	62.7857	64.1149	36.6868	52.3004	55.1955
	51.4447	55.1097	44.9008	44.8898	51.2816
	50.5515	39.1329	30.2402	47.0296	52.5573
	53.2235	36.2196	36.6213	35.9037	60.8069
	61.3571	33.2693	3.38836	42.9401	35.3242
	54.9816	58.6169	35.1037	35.4459	57.8513
	67.4902	60.0208	37.9989	46.818	47.1314
	41.7587	33.5514	69.5678	52.3885	42.2268
	61.9867	25.628	43.4014	45.644	47.3319
	60.1849	38.7348	42.4274	31.2183	40.4387
	79.9534	66.5494	49.231	44.9057	56.2757
	69.2996	44.1038	45.722	35.9957	52.1499
	63.3341	41.4178	43.8981	27.0354	33.6654
	45.1184	40.4163	67.0254	45.9864	59.9121
	60.8997	35.1147	53.1565	57.793	63.1457
	46.592	65.6821	63.7559	54.344	49.6985
	52.8109	52.5692	45.4129	49.618	59.5799
	69.4861	35.634	22.1418	56.8508	51.1662
	63.1885	48.1905	45.7662	50.305	40.4349
	46.9831	55.2003	61.3145	40.1712	44.5815
	70.8882	46.1601	35.5553	75.0699	38.6169
	46.6168	50.891	49.9794	54.247	56.2419
	48.9212	66.2306	49.2072	47.1822	34.8503
	44.1008	60.4846	42.33	59.1625	40.0745
	51.325	7.07574	45.9666	45.1328	44.7733
	58.0587	55.2674	49.454	36.6995	38.7343
	64.1061	46.6732	39.5807	41.5779	61.1759
	54.1289	37.6969	44.1574	40.1955	48.8085
	35.6773	32.8064	44.9426	57.1854	45.6637
	63.2545	27.4404	67.9819	51.0648	58.5787
	59.9591	53.8785	21.0766	65.4153	41.7643
	61.4524	48.2063	50.0937	39.2376	56.8218
	48.5167	51.492	49.6805	37.8408	66.2314
	44.7972	55.6656	58.0955	23.6115	68.4616
	61.0768	57.3646	58.9084	45.7672	62.2113
	53.344	65.2095	52.2055	48.0372	65.0502
	51.638	58.6672	54.8632	40.873	56.0924
	47.8186	47.1544	41.9159	37.9976	45.5594
	33.8594	41.7412	49.5546	34.6978	42.3448
	41.2082	69.6745	67.5759	44.6643	46.155
	61.5747	55.803	53.7452	40.3821	54.0894
	27.0351	39.6676	57.8372	41.3559	52.7059
	52.8153	44.6565	49.062	53.9092	51.4666
	52.3175	63.9448	23.7335	47.2826	56.5843
	27.607	37.9172	43.7	42.7761	46.2508
	39.4142	54.5003	39.4415	65.2905	54.4285
	47.7008	51.2242	45.2162	36.4974	60.2075
	26.2192	55.0854	48.79	27.0824	36.9176
	41.188	42.9796	49.5992	33.4991	54.6149
	51.6205	21.4002	44.3908	39.6254	47.2121
	64.9374	24.5883	41.3293	41.1067	54.975
	48.7008	46.229	52.5857	72.4265	68.7396
	67.5947	48.8183	45.1017	40.4531	60.5314
	58.8376	39.7024	40.991	65.0666	64.1921
	54.5178	29.7938	45.5411	57.482	58.9359
	44.4465	42.2017	38.6988	58.1948	52.7033
	55.6138	44.6483	44.8196	46.9504	57.6406
	50.25	42.602	24.4971	70.8934	54.852
	60.6285	46.4112	39.5317	59.7788	62.4108
	52.1198	57.3104	29.1249	65.1117	46.4755
	40.4862	61.6537	32.8764	67.2454	70.7391
	40.1777	64.8731	33.3059	56.8361	64.3409
	37.1712	45.6798	31.1109	55.8347	30.5748
	43.289	54.4154	13.7975	37.6867	72.6115
	52.5777	52.2592	20.2336	49.186	54.2856
	36.2944	67.1339	37.8796	45.3002	58.9966
	51.3806	43.2328	26.4384	45.9342	51.6992
	57.6787	48.5595	11.6743	39.8978	44.6432
	76.6204	37.6433	42.3313	43.1215	59.9654
	70.5478	42.8301	53.2845	57.9753	63.4439
	66.1477	25.0418	41.3725	47.3695	47.2911
	63.2361	30.8225	30.8912	36.913	50.7919
	63.8861	32.6968	41.1497	45.7128	74.2193
	59.6668	29.5809	52.9517	51.8762	54.5755
	19.8864	42.1607	63.386	34.7144	64.22
	43.8798	50.0304	38.8771	42.9036	59.8475
	56.9087	60.3156	48.7312	36.8335	74.468
	38.4385	31.6565	47.7456	29.9625	69.6719
	56.2752	63.4451	54.0393	34.9806	53.1937
	36.7235	55.6157	64.6997	62.0057	58.5849
	35.138	45.0784	20.2002	69.2302	38.4351
	41.1028	38.4697	57.9879	62.1695	43.2433
	42.8771	26.591	54.4295	56.1715	55.5939
	51.2604	58.5405	51.4374	48.8816	38.0118
	34.1572	54.6071	53.337	65.4672	55.228
	39.4283	47.9942	51.764	32.9312	66.6596
	71.5587	35.438	49.4304	44.9804	44.5716
	71.5963	28.4508	50.5964	39.2403	46.6721
	52.4298	49.3152	44.8545	40.0748	38.2459
	57.5858	54.738	49.7691	66.4509	37.0357
	49.5196	51.9717	44.7887	47.0268	52.1141
	57.4301	40.1536	57.7561	46.1148	38.5865
	60.5745	43.1288	62.2314	63.1767	51.4913
	42.7342	38.7261	58.7343	57.4802	45.0126
	47.3608	32.041	51.6046	43.1866	57.4751
	49.5481	45.9381	55.0007	53.9114	56.2134
	45.4991	37.3073	49.4622	51.8035	36.2807
	55.6516	62.5557	5.01111	46.3513	55.049
	41.0299	63.5115	60.4596	58.9451	62.1945
	49.7428	25.3177	49.7649	40.9582	47.7648
	40.48	49.1903	52.2216	58.9197	51.5979
	44.5783	24.4028	60.2903	41.0996	47.3766
	51.4351	38.9024	57.3243	48.9847	44.9689
	25.3664	32.9875	51.9008	0.584596	59.9226
	27.0937	20.5954	63.4577	44.984	58.1105
	45.7279	50.7275	35.9913	46.8041	42.9388
	39.3264	53.4048	56.1088	69.5347	54.7292
	43.5027	32.9143	41.3526	62.9205	38.1812
	33.2969	62.2231	63.9667	51.3552	63.5885
	51.6932	34.079	54.697	36.8638	41.6306
	35.1469	37.8341	41.3178	48.0026	31.2426
	56.4104	41.3388	56.035	31.5063	72.4887
	49.928	39.3166	26.7353	30.0956	54.2858
	65.5154	53.036	56.0917	47.0244	59.9958
	33.9961	55.8977	30.109	38.7873	41.6879
	49.0859	64.5144	52.3998	58.6699	42.5358
	52.7867	50.5442	52.6369	52.5621	36.9265
	51.3942	32.7431	36.1954	36.2397	46.0308
	53.8308	39.1892	58.3391	27.3581	50.5765
	41.4719	0	47.5337	46.688	52.5806
	64.4836	61.02	0.366851	36.5241	47.1877
	53.9066	51.371	46.7902	57.2569	46.8777
	49.9706	44.1402	71.7541	55.0838	34.9367
	61.1969	57.6635	23.2949	51.924	44.4808
	55.4101	48.5569	68.7544	47.8287	53.7345
	71.1247	56.5961	34.6298	36.2179	57.4494
	68.8202	40.857	76.7167	45.6644	43.043
	64.8837	39.3844	47.5957	33.9875	36.2105
	67.672	49.0306	65.6832	63.6468	44.6043
	61.4308	31.2869	36.2133	34.5949	47.7513
	47.3181	37.3739	54.975	43.8521	47.0243
	44.1028	46.3152	59.5999	41.6358	61.8411
	53.4573	55.1288	65.0605	44.2651	55.3179
	34.7683	55.7354	51.1792	0	59.511
	59.5235	44.0491	52.4013	37.6595	48.8011
	41.453	32.7586	57.2139	42.5013	57.774
	57.1311	46.6444	73.2951	36.5376	65.6183
	30.2916	48.5432	54.6118	30.8088	50.4111
	43.1968	31.3057	58.8423	56.0055	62.1797
	64.5106	31.7924	53.1436	43.7414	51.3406
	62.9486	34.7664	59.0064	36.9747	56.6579
	60.827	62.8026	57.315	47.9034	44.2579
	63.3452	42.6252	57.5504	41.4846	37.7453
	51.5876	35.0327	50.0011	64.6893	42.5203
	53.0534	37.5547	36.2898	64.68	46.0573
	60.2179	57.512	38.7328	73.7265	33.1762
	57.0147	48.4333	32.556	64.7212	46.6263
	50.6019	41.5384	69.0092	67.0546	46.115
	36.8548	39.4501	58.6516	62.236	53.1766
	53.1965	48.4472	51.1137	62.3914	34.7865
	52.5446	39.7835	35.0343	62.7098	33.0846
	61.1901	45.9036	56.0894	33.6966	51.4833
	59.1009	57.2135	30.1337	52.2909	39.7045
	36.9625	50.2493	27.9256	63.6281	42.3126
	29.0596	26.0552	51.6114	45.1747	23.835
	50.6046	33.5773	45.79	42.2682	53.0645
	42.4998	49.1251	38.7881	37.96	54.994
	48.95	63.5884	52.4143	46.1607	39.1087
	55.3974	47.4374	44.0031	41.6209	53.7685
	48.3657	54.9372	40.6019	28.9884	29.0775
	31.228	32.501	39.5675	42.2786	35.5711
	53.4227	43.0755	33.5455	41.9675	39.4456
	43.1217	53.1897	36.7633	55.27	48.0297
	32.1546	50.3832	52.5784	46.5837	70.1172
	41.6767	48.2612	61.1467	28.0482	53.8849
	43.026	40.4695	35.2834	41.5465	49.9591
	37.3036	45.6837	49.3418	28.0101	65.8545
	44.508	71.5871	55.0917	55.961	51.5576
	42.1307	43.8883	55.367	41.1301	45.8489
	47.9035	50.4973	47.5882	26.8624	45.7044
	46.8471	49.9392	61.482	47.3681	52.1242
	41.9059	41.6613	43.6542	34.2951	33.3516
	40.3953	55.3064	46.2493	42.7149	33.9577
	44.5304	47.3077	65.5257	75.6752	57.6459
	57.8335	55.8085	50.6258	42.5096	53.6658
	47.6071	50.6178	66.6969	63.0416	49.2455
	52.8175	32.0546	66.5204	55.2443	47.6124
	53.7053	49.1576	56.9217	61.2596	50.7023
	48.8174	69.4128	60.5647	43.6069	47.0821
	44.3458	54.8574	49.444	45.7381	60.7015
	51.0028	54.6694	58.0996	43.343	65.0733
	29.4024	40.6453	47.093	46.849	54.5596
	28.1147	64.9657	49.9714	55.0549	51.4477
	35.5157	52.5665	45.3632	52.0023	48.7667
	59.9769	37.0523	39.8956	47.463	45.2082
	32.7065	48.5536	41.4555	55.8204	54.2703
	39.5031	70.4846	31.7951	51.4389	35.7836
	59.7167	33.0003	47.5318	64.047	38.1846
	61.4629	44.9822	34.5052	73.2606	42.7928
	66.4992	58.9232	13.1544	71.1565	79.8107
	54.9237	35.1867	59.6298	65.0783	71.5929
	44.7462	24.3208	41.0496	36.6396	47.0596
	54.1848	33.2514	52.3627	40.3896	39.9007
	8.28142	65.5109	56.4199	44.7961	45.8187
	59.6808	43.4111	55.5972	46.9142	40.9926
	47.2695	33.3772	59.1876	29.1029	34.9846
	38.1343	35.5877	44.3154	35.2709	43.7102
	51.5237	51.5689	63.0571	34.6729	44.4829
	53.1564	61.6606	47.6716	48.2521	66.9054
	49.5275	34.2242	45.3852	46.732	59.0356
	44.2734	49.3805	50.9084	57.7457	77.1178
	63.868	51.1186	28.6911	27.3348	45.5174
	49.4892	37.68	50.3488	46.7152	11.0464
	45.8019	28.2228	37.2923	47.4463	33.3529
	55.8953	60.8986	63.1111	58.2552	36.055
	41.3018	52.9141	53.2784	46.3796	20.6956
	59.558	50.6642	49.6478	54.6389	39.7083
	47.4619	44.2592	46.7751	58.3527	42.4352
	48.2768	39.4105	44.665	42.7967	50.0507
	38.0995	52.6246	38.3915	64.4162	63.4865
	50.1101	42.3095	43.2575	48.7988	63.0489
	36.712	48.1243	49.3357	46.1258	53.6725
	32.7021	45.8848	49.0775	31.6727	60.26
	55.4852	44.8664	23.6133	38.8677	40.1793
	43.0607	48.7507	42.9476	43.7036	47.7124
	54.2321	52.9127	56.5378	39.3016	53.8073
	45.7444	39.9561	48.8987	24.4665	60.0422
	48.7521	50.3904	66.4557	21.4781	45.7767
	60.1212	46.3721	61.8943	38.977	57.7665
	48.938	33.561	65.3007	45.4442	51.5334
	45.9373	45.5409	47.9025	58.982	64.7387
	46.6401	62.0116	51.5005	52.8693	37.7238
	53.8321	67.3786	49.488	48.5288	63.0401
	43.3055	57.5751	34.3253	22.9715	48.7745
	39.5892	57.7204	59.6558	38.5285	61.8531
	45.0488	47.6951	83.3143	44.0508	42.2022
	68.4676	64.1501	45.4175	26.4924	42.9207
	51.7059	67.5991	37.8879	58.352	59.8396
	33.5719	41.4359	52.4154	39.1561	37.0883
	24.2963	45.7971	65.2281	42.2772	31.1939
	34.8532	53.7474	46.3386	54.9205	47.4185
	50.8913	71.7413	60.6908	57.1106	48.0882
	51.2283	60.4812	54.2564	35.3614	55.3043
	57.0828	59.1683	38.4926	50.4944	43.365
	53.2959	54.8068	71.0344	30.1706	37.2786
	54.6256	50.2436	48.3617	52.0958	36.599
	61.9326	36.3311	55.7195	40.3727	51.4153
	29.8622	44.9536	41.4391	54.3376	47.7622
	62.8651	59.4574	38.5549	45.2743	50.5891
	49.8557	61.8988	43.5763	37.8036	53.9009
	48.6674	35.3945	31.1351	65.7013	44.8221
	35.3081	28.028	57.8403	44.7593	36.1058
	14.693	30.8766	49.6046	31.5857	48.5802
	57.8049	67.9693	56.8444	28.0115	47.537
	37.8634	54.692	42.3497	42.762	54.6229
	56.6488	59.8311	59.1859	69.6049	54.2019
	56.7359	49.6672	44.6562	30.9052	60.6731
	40.0714	58.2462	61.269	42.9826	39.3004
	21.6699	46.0616	73.5715	28.6008	34.2331
	36.5024	40.7146	51.9998	40.7207	42.4548
	42.5877	39.3575	54.8654	52.5961	76.0098
	45.0076	56.8256	64.022	51.13	67.7475
	35.1673	57.1468	72.38	46.4017	57.4322
	41.0222	47.0288	66.0941	29.2864	52.9386
	40.6081	51.4579	60.0781	14.9262	54.5808
	42.8476	54.813	65.0986	57.3174	55.5339
	34.4036	61.2305	58.3263	47.7313	44.6772
	48.3118	42.5144	66.0466	44.8488	55.0085
	58.5495	60.7089	35.4786	38.2601	46.1958
	71.2238	35.2049	43.2977	32.9098	51.8489
	38.6725	56.338	57.0062	10.57	33.1943
	43.4706	52.7954	66.2164	48.946	51.5501
	47.2443	46.2486	64.9673	37.1525	58.6683
	48.2799	83.6351	54.2955	43.5477	53.2085
	36.3977	59.1421	57.8588	10.8631	41.5954
	52.448	38.1315	56.0775	21.1868	43.7851
	51.1356	62.5186	50.6273	45.1893	38.3962
	50.8465	73.1043	66.9378	38.544	48.4263
	57.0879	49.1377	41.9799	40.3429	38.7314
	49.2804	58.6862	63.0045	47.3777	48.3927
	52.4477	43.2272	69.7826	15.8109	52.1501
	44.5089	56.8285	59.5078	60.6306	47.7898
	54.0889	42.994	35.8171	42.5127	50.4752
	13.3291	54.8295	47.6755	41.31	43.1066
	57.0202	66.265	45.6541	59.1861	34.6851
	57.13	40.8485	40.021	46.5911	54.1383
	51.1418	6.31799	33.7975	49.6469	37.8616
	66.8294	33.2181	51.4242	47.8935	54.912
	69.7344	42.183	43.9104	26.3547	54.7256
	61.2944	50.764	43.4539	51.7733	25.2228
	54.3183	41.7885	33.8587	73.8299	43.8094
	40.5417	53.1589	59.545	40.7403	52.3565
	36.1903	59.7816	55.3535	42.389	58.4061
	65.4199	56.641	31.9105	64.4237	69.1074
	47.354	28.3883	58.953	60.0152	26.0945
	38.0984	43.6537	32.5593	56.1255	42.427
	42.3052	28.5503	70.838	56.4448	18.8319
	43.0264	28.369	50.4221	62.8135	51.5993
	55.5099	29.5723	78.8554	48.7182	35.6347
	47.1939	39.6372	49.3635	40.3035	35.8504
	53.7002	57.3041	61.803	45.0515	50.7686
	52.2658	27.346	36.2059	46.004	50.0985
	47.0128	60.1263	45.2929	57.999	40.9274
	45.3926	41.3363	44.6119	41.8073	31.5744
	49.0091	51.1057	50.176	30.2074	72.3114
	37.488	53.0506	52.4853	59.7945	46.3158
	76.4412	71.2811	44.1776	36.5259	60.345
	48.0114	72.423	32.564	41.839	54.2343
	58.4517	53.1462	8.01398	72.7615	47.6079
	49.8514	54.4132	34.9521	61.8542	49.5029
	71.0137	67.6937	30.4085	69.0025	43.6524
	70.3525	50.8186	34.5944	44.2414	35.5305
	41.5963	55.3191	38.4072	67.6278	55.4967
	46.5938	47.5997	38.282	50.9063	50.5655
	36.7385	58.953	45.6088	27.1954	47.024
	4.26138	69.5179	45.725	64.7538	44.4923
	14.6775	56.9665	48.995	53.0069	47.5277
	7.63322	52.7863	52.7433	49.0541	35.3096
	61.6401	38.4716	54.7052	60.6367	49.1346
	56.3978	41.8409	41.6769	54.8478	39.4933
	36.0508	51.0453	15.3532	38.4051	49.5223
	40.3648	42.4828	44.329	53.0283	55.7337
	45.6774	33.2989	53.0627	44.1544	50.9266
	37.4438	32.1176	33.6545	46.3341	56.0835
	48.8795	42.8063	30.8177	47.9012	68.8437
	47.6312	49.56	40.5293	51.9082	74.3641
	31.0034	40.5714	57.5062	75.2534	75.8999
	41.3899	57.8576	38.8644	70.9946	75.6814
	46.7879	36.7668	67.0391	43.2043	66.5194
	58.4239	46.9303	70.2611	47.4455	72.0692
	57.6689	63.0755	54.1645	46.3778	53.3735
	58.0324	48.9859	48.1227	68.7495	55.2912
	64.655	45.2356	69.1777	34.2216	28.1508
	56.0049	50.0601	51.7287	34.4869	27.3204
	59.8041	56.8285	55.1593	40.7026	28.9805
	57.812	27.2829	48.0787	33.051	26.3833
	50.7312	60.6445	49.634	61.4956	53.7339
	60.8109	32.876	42.9984	41.3851	84.1131
	49.1142	49.067	58.6923	47.6942	56.9894
	44.6066	39.955	36.7819	44.684	56.5005
	42.4088	52.0998	68.8769	35.1425	59.2145
	34.8511	35.585	51.7695	57.993	58.0517
	58.2814	33.9261	43.2192	49.6542	60.9712
	41.5468	47.2767	44.9281	39.0998	63.8418
	38.6105	40.4784	39.965	85.1492	64.425
	43.6057	38.2907	58.3859	23.823	45.4645
	44.5214	30.3496	56.4207	73.0166	26.0142
	47.4395	63.5045	62.2934	62.7115	70.7817
	43.1016	54.1657	31.066	48.8446	64.7937
	64.1714	49.8323	63.9804	50.67	66.1462
	45.5239	30.9829	48.8613	54.6271	64.5056
	54.8542	71.5972	51.764	37.6605	68.5903
	27.5245	71.2631	61.1632	55.1856	39.0256
	40.9656	44.0159	65.3597	54.6219	6.40939
	51.2512	57.553	50.4655	58.5754	48.4575
	53.2564	49.977	50.011	43.7083	46.3448
	67.1799	66.8835	49.7027	56.8978	37.38
	47.2588	59.0659	41.0332	51.4688	44.4478
	37.5911	64.6954	58.1104	57.5135	68.3947
	59.4344	66.5633	53.7737	28.2737	60.6076
	54.9847	59.8388	50.0483	67.2015	39.3825
	51.336	61.2434	66.2554	50.3262	43.6825
	44.6124	64.2864	40.5247	45.2566	40.6668
	48.1897	58.479	58.7769	56.5685	45.9913
	63.9901	67.5276	60.6759	60.6823	41.9424
	54.169	64.4881	60.0925	53.5308	31.8693
	46.6084	49.7485	50.8235	42.9182	46.1329
	46.0848	53.7462	32.4135	48.3362	45.4223
	53.2348	52.466	49.6837	41.7769	46.3584
	49.9273	49.4539	40.7813	55.53	47.6243
	46.1819	35.0218	60.8432	51.9745	39.1582
	44.4799	49.4898	59.3713	53.4346	23.6571
	65.3934	53.5125	50.3221	54.9178	58.5494
	53.0305	51.0965	61.9066	46.8104	32.6804
	35.5125	44.7215	45.9886	45.2262	31.3123
	63.8875	33.2165	60.3439	38.266	50.7312
	44.4679	42.7105	63.5545	38.3838	38.9021
	40.7518	50.1768	57.0319	46.2036	42.6784
	52.1705	32.925	41.4559	49.8808	34.2846
	68.0123	49.4991	54.0254	32.5712	39.2129
	49.7225	47.0817	59.4313	46.2798	60.5293
	38.3457	61.0801	36.1778	42.1355	66.82
	45.7808	51.4496	52.929	54.7142	31.9107
	31.566	34.2054	49.7091	29.6959	44.7733
	60.8102	52.066	47.6202	48.1601	44.6669
	49.4106	42.8922	44.1082	34.601	47.9011
	54.2525	29.0458	45.7946	50.3046	56.3222
	42.4493	24.9235	53.9255	52.6069	53.4383
	48.8265	33.2308	58.9758	42.7032	46.3645
	43.495	45.5453	61.633	69.4521	59.5655
	62.7297	29.7426	40.1676	50.4927	39.7803
	57.2424	23.7246	32.451	53.3632	57.5876
	45.4949	31.9096	46.3654	48.7881	49.6952
	45.9277	51.5012	50.9358	34.9896	40.3688
	31.6362	26.5212	58.9874	61.3759	45.8989
	54.7604	37.8685	37.8799	43.0171	30.2415
	43.6219	29.6116	30.8327	30.9803	54.3565
	41.7197	59.1636	39.4099	56.5073	42.5328
	40.3956	74.5713	54.974	41.9348	62.5838
	37.6953	70.555	40.4756	44.6208	26.2767
	42.7582	45.4738	27.2712	33.7972	48.147
	53.4712	42.6261	23.9181	42.278	24.5778
	47.9008	48.5297	62.6065	41.2617	59.1445
	76.1209	39.1618	58.6326	27.9699	29.6147
	65.9409	52.1938	66.0759	26.516	54.898
	74.05	66.1452	38.9464	44.0088	62.8823
	63.96	67.8733	58.8638	49.1761	35.1007
	54.5309	63.6394	57.2301	24.4114	57.6502
	46.8067	60.3411	41.3232	50.9956	65.8282
	74.8307	72.4471	62.4006	41.5117	57.2572
	68.3241	70.2462	60.6555	42.8983	58.2306
	76.0149	56.989	43.0134	26.5335	54.5572
	61.1612	58.9051	36.5472	32.7202	57.2533
	73.6975	63.7165	43.797	49.3286	47.3844
	47.5367	45.1577	2.07883	48.7564	37.6196
	64.5759	49.6718	5.15184	50.2284	62.1649
	56.3981	49.4297	0	56.2313	59.3758
	69.3268	58.6006	36.1438	40.7011	51.7228
	39.8514	60.6315	46.2819	57.2541	56.6609
	41.9325	60.7819	55.0394	53.4929	48.6525
	29.0943	53.0783	36.2563	40.6108	61.9812
	65.8162	62.1978	49.1293	36.5417	46.3091
	70.6438	54.5069	36.4211	47.1091	51.6919
	52.161	46.6621	42.3517	50.4211	59.1264
	50.0782	42.8038	35.791	45.8677	65.0763
	58.6459	50.2818	65.0318	55.8476	47.4581
	54.5424	39.43	48.6259	63.2567	47.9329
	64.9941	60.4961	44.3504	52.5218	51.0392
	59.1095	43.0611	56.9408	50.5746	51.3792
	60.6357	41.6959	42.0582	23.4859	52.0555
	31.6095	39.0421	71.0526	61.4872	46.0945
	44.3555	38.4688	46.5895	48.5511	71.0366
	54.1389	64.4414	49.0965	60.9367	64.0641
	53.2145	53.5316	60.8288	54.2816	33.4968
	50.4838	28.7085	51.306	62.9716	55.3508
	54.5827	52.3001	51.3166	47.0651	41.1568
	58.5144	39.6189	34.9095	46.7567	35.515
	56.2848	49.3474	46.8484	40.2578	46.8608
	48.3515	50.092	42.866	42.9868	25.3877
	46.9977	45.0568	27.4113	40.5239	60.5242
	43.3798	40.8947	7.74521	20.4249	49.0999
	42.5682	31.147	36.2495	65.9039	29.4573
	40.6708	42.7396	57.5854	58.7317	47.9081
	34.5642	47.1125	37.7998	53.5075	49.9352
	36.1499	53.3315	0	41.4005	64.6866
	39.3702	72.1157	40.9115	46.6578	56.7096
	42.107	43.0339	56.0514	56.5954	46.1656
	35.527	64.1428	54.3259	46.8163	70.6548
	27.6698	56.267	63.1903	37.8692	39.8865
	56.8504	76.9036	74.8437	43.3258	46.0486
	67.088	47.8975	61.3271	38.318	51.5164
	47.0234	56.7475	60.2687	72.5633	43.4535
	37.3218	38.6043	57.6656	38.6692	42.3469
	46.9082	44.8625	46.7346	53.9147	27.2357
	62.2437	35.9664	56.7712	26.3566	75.9536
	38.8757	66.9284	50.3926	35.5342	48.3399
	63.945	2.54753	44.9483	70.8172	50.4751
	55.5745	56.6921	44.8609	51.8217	60.3968
	60.2446	54.5362	42.9448	58.2918	83.3011
	72.8866	49.2094	48.9664	57.1416	63.1529
	58.4534	47.0321	50.1284	48.1979	15.8022
	53.4141	15.8546	44.6702	0	64.0936
	56.4773	42.5787	49.4976	44.9381	49.212
	39.5969	56.3944	68.7366	34.9492	22.2711
	55.2841	61.3488	53.1911	55.1383	41.2998
	49.9524	46.7916	64.8793	40.9788	37.1524
	39.6296	70.2503	51.0383	54.9268	45.9288
	44.5155	51.0184	47.7869	52.2572	58.8193
	43.3255	84.4031	58.5651	32.8681	65.41
	46.6345	46.0174	46.3122	37.2273	47.7945
	65.1067	65.602	33.3507	45.472	62.4729
	49.68	78.3966	36.1099	45.1117	50.6731
	55.8687	54.2372	55.8252	41.9023	50.7079
	40.8806	51.8028	49.5435	33.9827	51.2119
	46.0175	58.1537	44.0894	45.1195	37.6478
	64.6093	33.6604	43.3098	42.947	48.1811
	42.2387	72.0437	61.5404	43.0704	62.7702
	55.9884	51.3664	55.9448	45.2468	54.4273
	26.8332	48.1558	53.0365	36.7399	40.3181
	70.8289	54.2501	54.0862	54.525	50.6359
	40.9627	44.2631	45.6809	49.9433	47.7761
	54.0447	44.269	40.7386	46.1729	58.2406
	56.4832	48.2658	49.1763	33.5935	59.0196
	40.3685	51.1098	55.5319	63.5755	44.9556
	66.1786	36.1171	46.0519	63.2066	57.102
	39.6987	29.6239	53.0769	46.5863	54.342
	71.3458	42.5672	51.0715	28.1684	48.5231
	55.4581	49.604	30.9125	28.4564	52.5291
	48.6612	49.6871	68.4894	53.6466	47.6983
	44.2608	49.2668	45.7188	35.1562	44.2364
	59.2051	54.6376	56.6866	33.4089	41.381
	57.3731	44.593	61.7059	21.8086	65.7397
	50.379	36.9517	28.7746	62.7406	71.4365
	49.3501	26.4097	45.0981	43.8442	71.0524
	49.4297	37.8636	65.8532	45.6098	62.665
	41.1368	42.816	65.7942	50.3865	71.3157
	50.5953	52.2073	58.5901	54.7138	41.0369
	45.6057	43.5557	53.315	43.9997	49.1961
	51.0416	53.6154	66.7053	46.9157	57.3515
	43.6628	43.5763	61.3433	51.6541	54.4033
	59.5491	32.0343	55.6881	38.2034	36.8601
	46.7711	49.5222	58.2525	30.7731	42.5313
	53.1782	75.744	67.1824	44.5068	37.5332
	55.0857	59.1212	58.3452	44.4602	50.1013
	47.9924	37.2868	43.1135	49.05	31.4585
	52.289	64.033	40.2953	39.8067	40.017
	37.2125	72.1239	60.7557	37.0436	41.1649
	35.4847	21.9105	57.88	47.6113	22.9072
	40.3312	32.3861	54.9162	50.7796	38.3322
	56.8731	63.5675	56.1958	55.9683	42.9696
	34.3322	48.3629	46.7317	47.6436	47.687
	58.9417	37.412	51.8417	51.9301	55.6483
	55.0383	50.7009	38.4728	42.2607	50.925
	50.6719	48.2879	49.5946	45.1249	67.3875
	71.4793	65.9724	29.7362	48.3306	62.124
	48.5715	66.8396	54.4957	47.7839	40.7974
	41.2543	36.4503	38.3046	64.0613	34.1071
	51.7575	42.981	56.8706	48.815	66.082
	63.0197	31.369	50.5347	44.1614	59.3246
	64.6909	31.282	38.2614	53.0158	47.9502
	49.7893	31.7573	46.2444	50.4025	58.8569
	53.226	41.6221	34.5338	50.7794	68.9897
	27.9724	25.8124	40.8195	44.9981	52.7227
	63.4164	49.1225	35.2824	50.6332	37.9035
	41.469	72.2155	44.4646	50.9602	20.2574
	58.1288	41.9957	47.7794	49.2821	74.1313
	57.6107	27.7276	51.1209	41.0313	57.6008
	69.2662	38.5354	57.1052	51.4295	51.5046
	72.0059	26.0242	44.3916	42.8887	40.6261
	63.009	45.4377	32.2376	41.9627	52.5911
	53.7773	57.3779	38.7586	39.0178	37.1282
	55.5008	51.1403	43.9446	58.5202	44.8774
	57.7038	49.1011	35.5221	64.3461	35.9525
	44.6378	38.3501	44.7415	54.2032	46.5422
	54.7098	48.9455	46.0252	49.1447	54.803
	57.9455	61.0052	47.894	37.7183	43.2024
	71.7723	49.2262	69.7007	57.0399	62.2825
	62.5291	48.8672	39.3848	35.5462	46.1038
	56.5673	56.2497	37.0994	68.4912	37.2558
	57.7562	18.5362	32.3128	49.5591	53.6787
	55.5828	47.9817	33.8805	62.2326	45.3599
	65.4545	50.7482	34.0818	63.5206	54.5196
	59.6917	37.7907	40.9072	57.5745	43.9201
	41.6629	51.8546	36.7572	49.7511	38.8875
	86.3993	51.4672	34.5602	65.9286	38.2246
	59.6737	49.4122	33.9037	43.118	34.7448
	71.2891	44.9028	33.5807	52.7607	36.38
	80.7536	72.4813	24.6055	53.2027	43.2214
	58.2886	48.8739	51.9162	47.0743	22.0953
	44.6243	56.406	49.7958	53.2722	54.33
	57.7422	58.5493	33.5728	67.8043	43.6104
	64.1669	57.8301	55.5791	51.2197	44.76
	72.3029	47.7503	39.4552	55.4122	44.2854
	59.7504	54.8642	27.7836	67.0385	60.562
	67.7408	50.2097	49.9239	35.0683	44.5667
	42.5477	48.242	36.2055	41.407	53.1108
	69.0678	39.7666	26.9933	49.0736	62.6926
	59.2602	27.9818	34.5616	48.1262	46.6275
	64.315	64.8066	45.4444	57.2016	9.40747
	48.7853	58.6217	50.5594	57.1771	61.0186
	40.1978	55.8558	40.7036	69.0074	51.3779
	49.8772	49.1971	47.9112	54.989	51.0953
	45.8004	37.9762	47.5365	46.9377	53.5508
[truncated: 1,175 more rows]

## Sheet: Supp Fig 3C
	Cell by cell, % mito surface covered by ER at 25-56nm distance													Cell by cell, % mito surface covered by ER at 25-56nm distance
	Fed 1	Fed 2	Fed 3	Fed 4	Fed 5	Fasted 1	Fasted 2	Fasted 3	Fasted 4	Fasted 5	Fasted 6			Fed 1	Fed 2	Fed 3	Fed 4	Fed 5	Fasted 1	Fasted 2	Fasted 3	Fasted 4	Fasted 5	Fasted 6
	19.9684	37.8596	0	17.2094	40.839	41.8813	9.82682	27.7035	40.6376	30.4083	49.6823		Mean	32.02	32.78	30.05	30.72	33.48	40.58	41.81	39.14	41.77	40.87	40.92
	34.2496	23.2915	0	24.75	35.4137	44.767	40.1668	20.6844	30.3592	37.3432	43.4101		Std. Deviation	9.432	10.55	10.11	9.725	10.2	7.758	8.014	7.754	8.573	8.009	8.368
	40.5663	26.7074	9.57274	22.3721	24.5842	46.5091	43.1145	30.7218	21.5404	39.9164	40.0996		Std. Error of Mean	0.1723	0.1873	0.1813	0.1842	0.1936	0.2595	0.2331	0.2171	0.2429	0.2911	0.2301
	5.23218	16.5123	32.8022	26.4825	36.223	38.2092	49.1472	40.0021	7.92545	41.9699	29.5412
	38.3002	24.6953	12.2494	24.4996	10.327	44.8224	44.097	48.0665	37.0475	43.473	40.1013
	17.5613	7.23366	5.62871	30.2617	38.4246	42.2749	29.9834	42.0858	47.965	36.4697	41.5503
	27.3695	7.78879	17.9641	34.7689	26.993	44.0716	50.2458	0	58.6251	50.8901	38.4283
	17.7128	3.95297	23.8369	29.1614	55.1147	24.1791	48.2954	22.2879	61.4192	40.395	40.6857
	33.9356	20.5505	11.9214	15.0961	27.7173	38.1337	44.4188	39.208	33.7404	45.7882	43.8077
	55.1844	18.5965	17.9924	31.7011	34.9585	34.8191	34.0758	49.6744	56.0298	36.8042	43.495
	16.2572	7.59317	18.9123	6.49899	34.4231	35.2021	48.931	46.0889	49.9171	23.6998	36.5799
	47.8364	27.3754	21.9495	21.5247	25.8613	41.4477	55.3305	46.8356	44.2766	44.9348	42.5295
	89.3711	44.0646	8.32279	10.0066	35.9814	47.5835	40.7513	31.3742	43.533	51.2508	28.9744
	30.9274	15.798	29.6099	32.5166	52.6885	39.808	15.8058	38.7452	52.7021	51.9299	52.6579
	41.329	35.654	13.7268	30.1301	33.3985	20.1301	43.1479	42.498	40.2834	5.27642	48.0344
	30.1467	19.8983	12.1101	9.00131	42.4798	30.844	34.4354	47.6838	42.9897	42.6836	50.3891
	40.9209	36.5654	33.1373	7.49484	31.6908	44.206	30.7692	36.5309	36.3887	40.2595	50.056
	28.7546	47.4141	23.6194	11.9627	47.5081	45.9378	25.884	33.5709	45.2199	32.2228	46.3379
	31.6609	35.0011	32.206	22.5181	47.6155	49.5545	45.0474	35.8735	39.6295	45.4632	41.9289
	16.5579	22.4051	44.459	5.41073	39.7371	32.0187	45.3582	49.9984	36.2436	21.6547	46.2792
	20.9143	34.2091	33.7983	28.1099	46.2337	34.8922	29.4754	58.8908	23.6303	18.0615	41.866
	42.1605	32.3621	34.0778	35.0971	39.6675	35.8576	47.0462	35.0833	36.5477	16.325	52.8655
	26.2072	29.537	53.087	21.4427	43.581	55.3972	34.3257	32.6005	47.5811	38.644	47.0784
	33.801	28.1416	10.1156	33.8309	24.2801	43.4728	42.4529	39.8413	28.5038	34.8748	50.519
	41.208	15.4639	42.6416	37.3591	25.6898	38.5336	56.6314	50.7641	41.6349	45.6775	40.9076
	47.188	38.1006	3.63876	14.5638	37.7264	34.9371	51.5316	51.8756	54.548	46.6844	41.1387
	42.5401	25.6486	24.3181	29.4231	38.5135	35.7815	33.4342	54.8974	48.8219	51.7945	34.0005
	27.6119	26.1327	41.6489	39.251	32.4387	45.1041	41.9108	42.2796	24.8085	50.8812	32.6658
	26.4348	22.5428	26.8746	29.8483	13.4872	43.4625	42.257	42.6882	43.3482	41.3152	46.0456
	41.7285	24.9427	37.7006	31.0068	20.2267	58.8661	44.4224	48.077	37.8472	37.5046	36.7962
	36.0588	48.6702	33.3408	38.6011	31.5511	51.2018	41.0012	28.3724	37.4747	38.049	35.2428
	55.1702	12.4402	33.5621	18.9766	0	28.3159	40.9639	14.6814	55.6184	44.3691	40.1759
	31.4534	38.1458	14.3445	18.642	23.8158	49.0445	48.0725	45.4712	49.6694	42.5332	35.0625
	51.1912	23.4051	34.3333	9.20222	20.4315	45.8113	39.6909	33.1853	55.6321	24.882	55.7369
	37.962	19.1213	16.3733	16.1801	47.1094	42.8855	36.804	37.0503	30.4621	44.7415	40.7264
	32.7185	12.4059	26.9684	19.5767	13.5129	37.7749	26.8005	30.8065	46.6259	41.8162	38.8397
	37.0314	37.9937	30.8238	27.9964	51.3804	47.6437	36.3454	49.3048	32.2857	28.4856	50.5327
	33.8172	19.2334	11.8002	28.8556	48.2763	25.5177	43.5443	30.9531	40.0356	25.1357	38.6477
	40.6335	18.5797	27.8917	28.5206	46.2261	27.8759	38.0502	44.2432	53.9612	50.4562	45.9902
	41.6959	29.893	32.1495	32.8988	46.9326	35.6259	37.1605	27.7162	48.2563	39.752	47.5144
	23.8729	30.0818	8.82038	36.4018	24.6364	31.1694	47.8717	55.947	38.3968	46.369	41.4592
	14.3665	47.7565	18.3939	11.8171	13.6167	43.3004	35.05	27.1235	41.9656	39.5023	46.8143
	41.3967	12.4125	13.9341	20.8679	57.1301	37.8942	24.4147	41.8587	40.319	47.9784	43.254
	51.2853	30.4377	15.5088	34.4341	36.9025	42.5651	49.3403	54.3808	19.7748	47.1631	42.3542
	24.2655	18.5214	20.7876	26.9253	25.7951	32.181	48.919	48.379	40.0445	43.8309	35.7215
	30.6747	46.2609	24.9962	24.8959	50.9928	42.4148	46.6061	40.079	45.1281	40.2294	49.0485
	6.04483	42.1834	29.1915	14.1241	37.6735	42.9406	39.464	33.9934	36.5606	44.4029	40.1892
	15.5816	15.6887	36.8921	37.6374	52.672	43.8311	37.9374	44.4494	55.6369	39.8364	33.7868
	29.0031	36.9064	26.1363	15.2856	38.8754	51.1378	38.3463	45.0295	38.6095	42.2198	53.0325
	9.0807	40.6603	16.9801	17.8347	34.4972	45.1912	37.7241	28.8904	40.0211	36.5037	32.8049
	11.1678	38.0612	37.103	28.9011	53.8057	21.8246	32.4889	50.705	12.5867	45.9222	49.1997
	23.9661	37.2175	17.0957	38.6553	49.8655	43.9549	38.5418	41.4817	45.7001	54.4683	41.8488
	21.3603	23.7648	17.3106	28.558	41.5377	39.2764	21.8911	37.3171	48.9209	47.1128	30.3441
	20.1222	36.2628	35.3037	33.8634	24.0789	35.2775	27.8395	42.2895	44.3171	27.1568	29.3417
	36.4085	45.0089	20.12	25.8172	32.0457	39.8162	45.026	47.3518	19.2192	40.0617	31.2804
	21.9193	22.7703	28.8252	17.9477	34.4345	28.5532	44.8857	50.4144	29.9287	29.5654	34.8785
	27.7374	46.2571	29.2126	19.0376	41.3182	34.4959	41.7423	35.4481	36.7748	42.8601	40.8347
	11.6932	31.6279	32.0254	22.4536	47.8264	27.8306	39.7781	36.3747	38.8442	40.7089	28.6269
	34.9212	37.1236	25.3604	36.5363	25.5464	14.5109	48.4353	28.0848	46.8902	40.9502	42.5979
	45.2295	48.9278	28.0082	20.6017	34.8601	43.4953	36.7993	42.0762	38.9473	41.0164	27.8145
	40.2994	32.8238	24.169	24.2949	25.5725	41.8688	42.2171	35.4411	42.0469	36.7434	37.883
	49.9676	18.7832	21.5191	6.77142	30.9747	49.5889	41.7069	41.0252	35.8775	46.6113	42.0977
	36.701	42.881	27.6102	29.2423	29.4723	38.575	27.5741	46.6595	38.2883	44.9125	36.235
	31.9634	30.9316	22.7928	22.68	46.6079	38.1057	24.2124	34.6497	47.206	39.4557	50.15
	24.4056	23.3126	0	32.4139	34.7705	53.4991	50.7975	35.8289	58.7932	39.0935	43.6454
	29.8467	46.5296	7.60991	34.1101	10.4579	50.0249	48.9767	46.2348	41.0247	22.7376	42.1445
	34.4254	32.0221	2.29118	30.5466	23.09	43.9347	52.1838	52.4917	48.9641	36.3244	41.6382
	20.17	30.2083	16.1508	31.7942	39.7817	46.0987	51.6368	39.1233	55.537	48.987	39.6582
	26.3869	46.5023	23.9957	14.4777	41.7584	35.9936	23.3025	18.2348	45.7616	26.2451	41.501
	29.8535	52.6777	19.3911	33.7293	31.1162	47.4818	40.0888	49.5362	52.9848	41.1161	35.6557
	36.9621	38.6995	16.9078	23.7927	42.078	34.7525	50.3069	37.2861	47.123	29.5198	37.1899
	22.8346	26.458	0.279439	25.895	4.46577	38.8468	36.7385	35.0515	50.6096	51.2312	44.1852
	13.444	45.2669	0	22.2507	37.2815	20.776	50.9799	38.6975	39.8723	49.5506	46.1083
	22.0354	43.0029	24.2557	22.1333	0	30.9202	39.9627	32.4744	33.49	53.3944	33.3068
	20.72	42.979	9.95243	27.033	11.714	45.126	45.4342	33.7812	32.4989	45.542	29.5092
	41.7061	28.3284	34.1781	40.8446	34.5511	39.72	37.0239	41.853	37.6891	37.03	42.9389
	28.2979	50.2911	30.5653	17.8135	23.5802	33.6381	31.0763	41.2396	40.6726	52.8787	50.35
	25.9488	47.6523	25.4444	24.6458	26.2536	42.3104	57.9143	34.8147	49.3109	41.4183	47.4053
	41.5913	20.2326	39.5022	25.5324	27.0484	43.2632	58.0397	48.6358	50.2637	46.5281	38.7991
	27.0102	30.9387	46.3922	20.7164	40.8239	46.3572	53.8406	39.9056	53.1974	43.5547	57.9438
	28.1639	23.2978	30.1718	32.4923	20.1927	37.4694	40.7519	36.2895	46.4238	39.0691	36.9279
	32.0729	21.7141	18.8199	29.5808	33.27	23.6522	51.1413	41.395	37.217	34.774	54.306
	18.0379	39.6647	26.7401	37.9646	26.3183	42.9387	36.3447	38.352	54.0841	36.546	39.6764
	27.7542	26.6585	33.8712	27.3356	26.816	24.9222	40.4611	48.9797	37.3976	38.5824	39.9422
	26.2411	39.2034	29.1354	36.5	34.5048	43.7706	48.4249	36.6664	43.8149	41.0677	40.7523
	32.3716	44.2493	38.5472	33.6314	32.2034	54.3592	46.446	37.6026	40.8409	37.2811	40.4082
	27.3154	38.6143	32.478	26.2079	26.7731	39.4085	48.9408	31.1856	45.0579	38.6166	30.3428
	29.3653	0.97447	40.2284	17.5979	33.6393	44.0195	42.4659	45.8398	39.1115	35.7369	33.9038
	12.7592	27.1767	38.8033	33.9622	17.5187	45.2218	41.5237	27.6435	37.1907	49.7076	41.2156
	1.16495	9.97487	33.0234	30.6158	36.4238	37.7682	42.8934	40.9638	45.0284	47.5752	42.6472
	9.59084	22.5271	33.6166	36.4963	25.2471	40.3185	53.0204	36.8335	37.7848	43.4227	38.4305
	8.3217	20.9793	38.6711	41.6282	33.2971	46.915	51.429	44.581	32.4624	39.0699	41.3063
	21.3236	28.9602	49.0755	20.9999	37.167	39.184	40.9862	41.86	47.0389	47.3882	48.4241
	21.9345	38.9113	30.3279	22.9321	28.7035	42.9007	41.7986	36.9798	43.256	43.0211	37.6321
	30.6944	22.9038	24.7412	23.408	29.2871	21.4991	26.5772	33.6151	39.8027	26.4755	28.1267
	39.7398	39.2488	17.5106	27.183	42.0721	44.9531	50.1467	36.8122	35.6351	57.0425	48.9133
	37.4942	4.90325	22.2469	40.8208	29.3072	28.1259	26.0173	41.0439	50.6336	38.9359	31.5675
	29.7199	36.7961	34.8615	24.8718	22.1859	31.619	41.666	36.1146	34.0187	32.2115	40.9248
	34.3844	39.9513	29.9786	42.0659	53.8114	27.3163	34.7292	44.4605	32.2724	50.2481	44.3557
	41.6895	45.2524	28.9769	4.88197	23.7147	21.4643	44.6736	47.6487	35.8464	41.9452	28.2355
	35.5203	38.4073	23.9121	40.5848	36.6585	36.1437	40.4464	46.4485	43.5574	39.0676	55.9238
	29.3329	39.693	34.6574	28.363	44.2492	33.8282	31.4523	44.182	47.3567	52.9059	32.1061
	34.0377	32.9101	22.147	32.6319	57.3008	28.6547	45.0644	39.0408	49.653	27.1369	39.6865
	45.7657	36.1713	26.5812	37.9954	53.2299	30.8784	51.6411	17.6746	28.3096	47.448	54.0263
	42.1961	42.0159	41.9233	29.9685	49.3816	42.0284	45.3867	31.876	38.9788	40.2786	33.4967
	36.1366	30.0554	20.3656	15.7714	43.6155	49.0644	36.9951	39.9306	43.6612	42.6456	32.4508
	15.794	33.1634	19.227	33.614	42.3816	40.9409	50.6303	41.8426	37.2838	37.3566	44.185
	34.6583	34.0759	26.9437	20.7357	52.8762	39.2894	42.8673	34.0417	49.3088	35.2333	36.9931
	26.6715	34.3516	42.7454	29.9746	24.3036	42.4357	16.3257	37.1831	45.321	29.6645	38.4474
	29.6007	45.1993	19.6369	35.8605	28.8584	38.8754	37.5841	52.6932	31.8373	41.7097	27.7373
	39.5198	39.0701	18.468	16.6621	23.8145	45.084	44.3963	39.1603	48.8341	53.6424	47.8227
	22.7806	55.5697	17.0403	46.9997	16.205	42.9156	45.8136	44.3816	53.2626	37.0708	38.3798
	36.4483	41.66	33.5197	36.5892	40.1217	35.4071	41.5582	39.9317	41.2796	29.4701	41.4696
	34.1444	42.7572	34.3704	37.7332	24.6854	38.8241	40.7637	54.1045	38.456	39.2438	41.0127
	40.9024	27.5113	24.762	20.6176	36.5663	38.5585	36.2971	53.5991	45.0361	52.5827	32.9797
	35.7268	35.6184	14.0938	28.0234	26.294	30.0928	58.0497	33.0202	42.0011	38.3005	50.1622
	28.3051	31.1333	25.1083	20.1899	54.3023	33.0435	42.1791	39.638	37.151	30.5493	49.1314
	43.6011	19.807	19.5771	16.1249	36.5803	49.3107	39.0323	44.3712	38.8812	39.4529	33.6301
	39.7211	37.9308	32.4396	11.4322	34.4275	12.0496	46.6317	41.9288	51.0863	45.1904	38.5637
	36.3184	12.9868	24.4406	34.8276	45.242	45.1248	45.5182	40.0154	28.9844	50.8515	43.3267
	26.4875	27.8978	29.7622	30.688	31.6635	48.5305	48.7807	32.4098	37.1656	36.9789	52.6295
	36.676	41.5352	28.8433	17.4144	31.2035	45.1873	38.7874	31.4538	49.542	35.5062	60.0443
	37.8906	27.019	35.1761	35.8441	26.0695	44.9813	51.0131	39.9374	41.4737	43.8076	38.4424
	44.3104	1.40486	29.5291	27.8683	17.7374	42.8113	45.5738	23.4355	35.731	40.8043	43.7352
	41.5903	37.7914	21.4781	56.8674	23.7738	41.1655	40.0159	35.3879	35.1728	36.8387	32.1603
	41.5353	38.8709	26.9053	12.2808	31.8048	42.8927	37.8112	19.6302	42.0391	32.7034	28.9933
	36.8369	37.7961	30.2177	28.2521	33.2245	50.047	51.2786	39.3629	46.9306	47.2471	38.8966
	36.7536	41.421	31.5598	17.4916	43.5885	39.3849	31.5142	53.2164	46.1592	44.9253	41.3536
	39.6501	40.9218	26.386	24.9275	33.1318	44.6656	48.184	39.5517	43.3656	43.1747	50.1157
	42.355	32.9507	19.7747	17.2993	40.3193	40.9607	31.7522	28.3692	35.9765	47.6605	44.1149
	46.2799	44.4949	37.5856	26.4158	37.4469	52.7049	33.9602	29.9234	35.9621	48.6419	45.7423
	31.2656	27.1318	37.6987	20.2806	37.3599	42.6183	8.64697	42.1922	45.9155	44.165	27.6749
	31.5561	20.6836	36.8144	18.0628	19.6504	36.3159	39.1491	46.7415	34.0281	41.2049	50.9813
	38.6681	23.0384	31.8036	43.0861	47.6214	40.7895	46.3612	44.0614	45.9479	54.7964	40.7876
	41.5994	20.7535	25.8367	12.9688	28.1225	50.1213	35.6359	40.7576	33.8176	41.1985	37.8068
	30.7379	27.4582	34.0561	6.22991	32.3741	40.9827	29.8411	44.2768	46.256	41.479	43.5499
	36.1826	19.0674	17.4437	23.1648	16.4783	49.4062	41.4511	46.253	34.7138	30.2514	49.8485
	39.4124	32.8482	27.1469	25.909	44.1555	49.0178	43.0447	31.3936	49.0926	45.0015	46.39
	37.0431	36.7195	22.8233	25.5162	15.1604	57.6761	33.6771	42.292	2.33062	51.4038	42.3186
	43.85	35.0681	18.437	43.8496	25.5532	52.033	46.5687	34.5897	60.7783	32.2583	36.9185
	21.2755	33.001	20.1832	33.0372	37.5527	29.5762	48.1493	41.0712	42.2555	39.9928	42.9874
	31.137	25.1353	21.1187	43.1214	31.3627	37.8518	42.7092	40.9509	44.5601	50.2333	32.1632
	25.4334	43.495	30.7518	53.2959	28.424	48.5454	25.5917	28.8826	47.2671	34.411	38.5563
	31.9543	37.1542	24.0603	39.2195	42.5259	53.6722	41.7782	39.3057	37.1806	37.4847	39.372
	37.5597	45.4383	22.6433	31.9031	32.2478	36.0665	43.6677	41.4917	21.7471	34.7777	41.4579
	54.0625	30.1542	9.1505	41.7846	27.9889	50.0104	30.4456	42.2822	31.7114	35.2078	36.2803
	43.0647	25.1154	29.6296	26.6096	26.0366	33.4055	38.8295	31.2908	45.9809	55.4904	43.1424
	33.6067	32.6207	29.9998	43.7568	29.3157	37.5113	40.1979	44.4381	46.6162	46.6297	31.6456
	34.0824	43.4236	21.4179	30.8339	46.7997	40.3104	54.6384	40.404	45.0698	32.7401	35.1688
	11.6373	26.7965	33.7499	24.743	20.9783	22.0969	29.6644	34.5877	46.7396	44.2308	54.7266
	25.0003	31.4321	28.2035	23.2205	41.781	35.0204	35.8429	31.3266	53.7219	45.7234	34.9473
	34.784	33.1909	22.2723	35.4837	37.7139	44.3818	47.9206	40.2178	25.0315	54.5262	36.3659
	41.0589	27.2925	4.49711	24.9206	45.7077	39.5355	30.6597	50.0862	44.4869	42.8636	32.816
	31.6266	34.6962	22.6277	32.0993	43.6255	52.2538	36.3281	30.6904	55.1019	40.2531	51.009
	31.7538	42.2163	22.8555	20.3254	56.8849	25.0546	30.7842	52.9013	43.0897	31.194	29.6526
	44.0777	51.8061	21.1454	27.0314	29.0043	39.1844	47.0093	48.1734	34.2732	27.4091	51.4912
	41.141	25.6355	45.4069	30.1738	56.241	38.3455	17.8709	41.7755	37.9165	43.3972	45.148
	40.412	33.1862	41.4884	27.3764	36.3997	50.4343	33.4944	55.148	27.0936	34.9952	30.9416
	30.9604	14.416	28.8608	45.8647	34.6772	47.9788	37.3396	42.5493	37.7583	46.9918	43.8358
	53.4587	23.9966	38.4276	6.00269	52.9437	39.0622	41.4571	36.7096	22.4548	38.1497	54.9006
	10.5151	31.222	30.2439	34.3144	33.8132	32.4622	43.7467	39.2611	21.6359	42.984	55.1406
	29.5133	22.5993	44.0001	28.4219	22.95	50.0185	42.6024	38.1428	36.8535	39.8018	35.0255
	22.9409	27.9342	47.0274	34.0542	29.6019	56.2958	25.988	41.722	38.6243	33.3413	40.7254
	34.6042	45.4874	36.243	31.6531	28.6842	43.4716	24.1075	19.5633	32.5817	29.0356	37.0179
	25.0829	34.0319	36.624	41.938	27.8902	43.5472	49.1854	23.8076	46.1284	42.464	47.0259
	30.9708	26.0318	36.4684	17.186	25.6586	30.2152	34.7033	33.7203	50.5194	34.1829	44.9007
	28.4279	49.5802	37.5691	33.6978	40.4172	43.0254	41.2187	45.4805	52.2093	42.1859	31.4304
	43.6423	29.7164	34.4547	28.8759	39.5763	34.3867	39.4891	5.53902	43.4386	43.7292	38.7247
	45.2355	1.26194	24.5171	36.2187	34.8173	11.4177	44.094	43.996	54.2621	49.9268	46.0628
	25.4412	25.4151	31.2307	40.0707	34.4613	42.3514	59.1408	18.8975	33.9616	33.1412	35.0298
	33.0523	50.3351	4.00559	11.905	23.0117	31.5195	44.0577	34.7995	38.8252	32.6207	38.8134
	35.3537	29.6908	17.0275	28.0717	26.7104	56.953	52.0828	29.1553	36.0439	39.6911	54.9993
	55.4274	25.1621	1.73312	23.3058	32.3293	36.1627	50.9316	41.2334	40.5468	39.2041	32.2335
	18.885	33.0539	5.3891	21.4596	31.3913	46.1261	39.7634	40.1362	39.4667	33.5678	52.6236
	29.8013	53.1365	36.4068	22.6453	33.2586	24.0771	26.8654	34.3368	41.2548	37.319	45.0405
	28.7328	35.9004	28.5812	24.0903	28.0409	32.2272	47.4996	47.887	39.1951	41.6739	54.5992
	20.9519	16.5599	24.5916	15.8962	28.0185	32.5181	37.1135	45.7329	29.0021	27.8919	45.0657
	31.1058	25.1632	38.4485	19.4687	28.7805	45.4878	33.1021	45.3634	22.696	45.9644	32.6659
	32.5799	10.2393	32.7124	39.197	39.3087	37.5526	13.0059	36.9081	44.7463	39.5049	41.0441
	48.6705	35.5229	25.5432	40.1401	38.4925	56.7422	41.9563	52.9667	22.2931	39.7666	41.2695
	32.4623	35.5447	26.822	17.1225	30.3159	57.3099	51.1817	32.8764	46.0964	43.9482	43.53
	32.057	59.7844	23.5526	14.7979	38.9756	52.598	53.3974	48.615	32.4489	44.2699	34.4864
	35.0284	39.9169	19.8316	9.14674	27.3357	45.9642	47.8528	36.6919	20.261	32.2284	38.7329
	24.7341	32.0688	40.3225	29.3185	45.746	33.7301	43.6829	52.4244	36.6998	48.4639	50.3627
	42.1519	51.6141	46.5976	37.6006	34.3583	49.9707	51.1162	54.7493	38.1057	33.8029	39.2203
	19.5124	41.2852	31.9136	20.5794	42.7646	36.6275	48.4303	21.123	50.9085	45.3656	36.7713
	24.6485	28.2254	7.61928	33.2057	43.9652	33.1344	52.9742	34.2161	42.5595	41.443	27.9747
	39.3555	24.8638	24.7522	33.8281	44.9403	32.2712	38.9349	41.5493	32.6492	49.4513	39.7344
	39.1198	0	21.9144	10.0202	41.9593	44.5732	31.5721	41.2503	57.7752	44.1824	42.7434
	20.4923	33.2324	42.8361	24.8979	27.936	55.4229	36.1684	40.3203	42.9138	38.5988	38.7922
	33.5531	15.7824	38.6139	31.0584	26.7949	28.612	41.7379	45.8486	37.9001	43.8397	42.4952
	23.9926	15.3272	20.8923	45.3613	59.9951	32.2248	31.2677	42.1154	49.5515	44.157	43.662
	19.6248	43.6366	38.9553	31.6443	48.5496	29.0837	39.5098	44.7136	47.4195	41.7574	29.169
	29.6182	39.6042	32.5276	18.3668	18.0819	38.0358	37.4176	9.85423	58.5167	32.1692	38.8325
	34.8789	46.259	28.8925	20.6296	35.7803	55.46	22.3023	30.2728	39.6449	37.6233	43.5426
	25.2636	48.0568	26.5679	18.5973	33.2153	44.5631	42.1732	22.4835	39.8554	37.6171	39.6156
	37.7929	40.9689	35.0854	20.4478	18.6972	34.5464	57.1323	25.2185	44.4387	41.714	36.4175
	35.5039	42.6489	25.2351	43.8396	26.571	41.917	56.945	51.0657	38.1837	32.8863	44.2175
	39.197	40.5963	43.2782	12.0257	12.8689	49.3468	41.7811	35.8809	37.6654	37.7456	35.9082
	33.9462	18.4014	23.9041	14.1165	24.4133	41.6505	35.2882	35.3576	66.9769	39.9521	45.1011
	32.3748	28.1568	31.0969	35.6847	43.2741	62.48	33.3223	38.4866	51.1466	39.8915	36.4815
	19.3275	45.4872	23.3616	48.8804	27.8835	46.5086	52.785	46.4781	33.1638	40.9572	44.2601
	23.2375	32.1053	49.7661	39.9478	29.0305	45.6105	41.0774	48.8093	39.562	42.9803	36.4591
	27.6289	34.0232	24.2893	40.1607	28.7709	34.3453	33.9172	37.4012	55.9437	46.0392	48.9499
	30.0133	48.4954	17.2319	31.3383	13.5286	32.3691	61.0581	36.2124	42.9727	39.5292	39.4926
	33.7222	45.7469	19.2378	16.5335	26.3633	39.3152	43.2558	38.3587	43.0925	42.1457	46.6799
	33.0123	39.7413	38.8147	20.5089	31.0172	33.3662	51.2091	44.7473	43.6607	50.8997	43.4183
	26.6639	56.6924	27.1658	38.3912	16.7308	45.4512	44.6072	39.7959	33.3067	38.3582	37.7405
	28.1907	40.9632	45.7242	18.6606	27.3049	39.203	35.1974	38.1901	34.6008	51.1668	44.915
	23.1902	53.0051	41.7909	44.0015	0	42.9098	40.632	30.924	20.2964	49.826	32.6372
	19.9032	33.3286	22.1226	23.3537	10.95	43.4996	49.3097	41.0893	65.3252	29.6712	35.3101
	28.2647	57.4296	39.3562	42.2071	27.8925	26.4976	27.807	44.7891	42.138	29.129	47.498
	44.4568	28.4227	25.939	34.3125	19.3708	50.5182	38.8146	23.7091	30.3345	18.998	51.6674
	37.0282	41.9526	36.915	27.4204	21.2618	39.4254	41.7503	24.6412	43.6919	42.6293	29.4478
	26.5479	30.7974	6.25435	28.9072	1.41358	33.2881	31.9394	33.8232	47.3462	30.3138	36.0361
	23.082	26.8331	17.1964	19.8979	33.6862	49.5099	44.446	50.7644	44.3541	30.7559	40.1331
	40.3872	49.8667	50.653	16.7437	31.8273	61.2342	27.8893	43.9268	43.0574	50.1193	37.9687
	15.4679	44.9439	21.9987	27.1015	12.9561	36.9347	45.8716	52.103	53.5637	35.3993	50.8674
	29.9432	25.3393	11.7182	26.7073	35.2476	46.6092	43.4278	44.1783	24.4056	35.1954	56.8808
	22.7104	33.3266	33.33	40.3008	36.484	48.4618	36.7692	27.3472	42.2452	66.7754	24.5416
	29.9045	34.7427	16.2225	23.178	4.43101	53.9599	36.3085	28.0782	37.0839	45.2615	36.7711
	26.1619	32.3858	20.8803	24.7051	39.2828	37.1272	48.7049	30.8192	41.7053	46.7723	44.8045
	23.8552	33.2286	34.4715	44.5153	34.6651	40.671	35.4113	46.229	35.6245	40.7918	50.8436
	35.0478	35.7487	55.5576	44.4252	32.6579	36.7037	25.3199	35.5366	48.3997	32.2758	33.3206
	31.5091	27.616	41.2319	45.3461	29.1962	42.7463	33.7359	27.0786	23.0388	17.4242	37.5703
	46.5743	38.7795	32.9859	39.2926	40.4537	41.509	35.0065	38.9832	42.8712	43.4182	37.8175
	32.6957	3.41448	24.0572	24.9309	27.1491	31.6587	36.9778	38.4312	39.6169	41.7479	39.4991
	40.9444	37.3112	32.5546	52.6915	47.8218	42.5121	49.3842	34.9514	42.8436	39.6194	32.8476
	33.2669	24.1416	40.8135	32.103	37.2516	43.3112	23.1374	34.7081	38.0859	4.92005	38.0211
	18.036	31.22	31.7868	50.9213	55.2452	34.3266	46.8472	41.8194	52.0078	33.4855	43.1537
	26.0921	29.2707	25.2259	36.4694	38.9465	47.4265	39.7876	39.3624	48.5576	47.9223	30.1447
	42.8407	23.5275	36.4232	38.5892	30.5313	41.5808	44.0417	31.7614	45.237	43.4387	40.0995
	56.9834	23.063	32.7867	25.9572	39.3971	47.0119	50.0733	37.826	31.7525	19.2009	35.7742
	9.44581	8.85497	28.7316	32.2632	33.6762	45.2442	41.3621	43.7098	35.5055	30.7857	33.0054
	51.3365	29.4551	29.3228	37.5545	23.7501	46.2649	39.9538	35.4498	28.9034	36.0344	40.9854
	26.557	14.8006	23.6185	30.5614	39.6982	37.405	47.3122	34.1368	34.5817	53.0812	36.2443
	28.6213	37.9777	39.8363	48.7004	35.0872	42.7492	40.3557	42.6395	50.0904	41.6604	43.6955
	16.0948	70.2345	34.5628	49.5943	33.3021	33.458	45.3792	51.8658	26.9649	32.2605	41.1092
	21.3847	47.636	7.52783	29.9363	32.0172	48.2987	16.9059	48.4729	45.8679	50.4233	14.6019
	54.1338	21.5754	27.4812	17.3274	30.838	45.446	34.1014	36.4426	43.8263	51.2588	41.1465
	28.8101	52.3823	2.21165	7.81955	27.2735	41.5897	53.137	44.0562	32.5594	42.7026	42.8096
	38.1372	45.685	8.08682	11.1728	10.5931	37.1276	46.5291	59.165	36.4388	43.8551	39.9892
	62.3718	49.7838	18.9942	28.9355	43.8731	40.4565	51.4276	37.7745	33.5889	44.14	41.6355
	38.7527	34.5771	28.4931	43.6032	22.3103	21.7202	33.3027	49.967	43.3148	42.0824	45.6144
	40.3673	1.70431	32.8942	51.619	43.4598	38.9662	49.8436	31.8388	17.0418	24.3133	47.4955
	21.2253	45.87	35.9945	15.8473	28.5901	31.4039	36.9177	48.2831	48.1124	35.1256	47.7405
	45.3175	42.425	49.5927	44.1476	35.9519	47.7217	52.4925	37.5881	56.5076	37.2169	46.8837
	37.775	36.668	46.2752	25.3446	44.0047	33.0832	46.7002	40.0992	41.0451	38.7668	32.9983
	22.4548	16.5329	14.0241	40.8253	37.9051	44.8381	50.2566	35.8239	29.4383	48.4747	46.3355
	25.6176	30.0688	46.3189	15.148	36.8177	42.4976	44.4828	33.7765	59.8728	43.5677	34.8112
	13.458	24.1736	59.1142	32.8246	30.3874	50.3288	41.6822	46.1213	40.5518	49.2974	49.6508
	65.4211	39.2433	45.7674	21.7603	16.3542	44.133	49.8178	35.9909	41.3054	27.3359	50.1068
	18.6533	51.0528	27.124	39.861	32.1011	32.5311	46.0442	41.4125	34.2919	37.7798	42.687
	59.6738	38.3324	9.50794	18.2795	15.9377	31.2346	36.1914	41.2101	44.0669	46.7391	42.0268
	46.6349	13.7536	27.304	34.673	56.034	47.439	35.7111	38.6311	48.1504	52.2562	49.4481
	15.7158	27.1601	4.04002	39.1303	35.5574	44.2082	30.2398	41.2037	40.0204	48.1265	38.7487
	53.5241	21.51	46.319	46.8932	34.9234	33.011	47.3199	32.8279	42.3201	35.8533	36.2998
	33.0317	19.0838	45.1317	30.1923	41.5362	46.7028	50.3459	48.5228	33.7317	43.927	42.4666
	27.871	30.5035	16.1439	30.9911	22.7317	41.8357	33.6981	41.8715	27.9512	38.617	32.5167
	31.6358	38.0195	4.71149	0	34.9416	28.8624	59.1306	43.8724	43.7161	38.419	35.3726
	18.1367	33.948	0	0	26.8859	36.3551	43.4242	21.0944	50.3074	41.1443	44.3352
	45.2602	43.9222	4.84593	28.9482	47.561	38.5667	38.8348	51.8573	27.1732	39.1602	41.6986
	17.8507	20.3399	0	21.9388	27.2986	23.7695	39.2996	46.5932	48.8104	47.4439	33.4502
	29.0968	36.6316	9.44663	29.2372	22.4891	39.0654	33.456	46.5316	47.0765	38.1297	45.1133
	28.9603	29.6976	47.7424	24.1072	21.4507	35.0655	41.4904	47.0046	40.0549	35.8781	29.1097
	46.9298	37.4187	10.4351	28.1326	38.6435	34.0481	0	31.3	29.862	42.8645	40.0331
	58.0142	42.1109	19.033	14.6986	40.9441	38.9915	37.6489	38.8993	52.6508	38.9769	42.5594
	55.4404	41.2606	15.6551	31.4338	37.3476	46.2038	37.1982	41.7852	43.9489	36.7745	42.721
	25.6196	53.0568	25.2253	20.7992	41.1397	40.0126	45.4225	34.9591	41.6695	40.6936	33.9285
	26.8636	24.8866	13.9961	33.3012	42.9483	37.6873	58.1367	36.7008	43.6335	31.8752	38.4102
	62.0313	39.9271	27.5816	33.0443	36.1863	34.3301	46.7378	25.2131	57.0533	33.5075	22.8629
	28.2475	20.7508	9.84634	30.0937	41.8162	41.2249	48.2964	44.2172	28.2023	28.84	41.943
	29.2407	33.3314	25.8275	24.9221	53.6732	43.2844	39.7587	33.7021	44.09	38.4277	33.2354
	40.9902	36.6666	33.7372	23.8345	7.41831	31.5128	36.437	38.4772	39.3166	43.8605	48.5238
	21.3533	22.1979	52.1616	29.5335	21.6019	37.713	46.1724	44.1612	41.4782	41.1097	40.0597
	27.8215	39.3693	25.877	33.7906	9.08048	17.0828	36.4536	50.4776	33.4714	50.5866	48.6387
	27.1955	45.7057	16.7886	29.3074	17.055	18.6288	55.7437	52.239	39.4248	37.7247	54.7295
	23.3148	26.5189	21.8497	24.7834	26.9088	50.7196	43.7616	34.8857	46.508	33.1313	44.6535
	48.5802	23.6795	45.7895	45.4905	16.6564	47.7029	49.0696	26.836	46.6537	25.1228	54.3314
	31.6013	12.9617	44.6234	37.653	18.9692	55.5378	38.9722	43.5294	57.2553	46.4562	39.6111
	26.4687	22.2562	42.3821	39.999	22.1575	44.0951	47.1036	42.2266	36.6387	31.7662	39.994
	32.8278	19.387	42.4415	47.7697	27.8843	41.7362	28.0289	41.392	50.3505	34.6921	32.1745
	40.4891	24.8503	41.8207	34.345	32.642	43.099	36.427	44.3589	34.643	44.7669	42.0231
	29.874	42.1103	29.5158	48.9939	45.8808	53.3235	41.6273	44.255	43.7368	43.3846	35.4588
	48.7472	57.5116	43.6338	32.8935	42.5833	45.8026	32.7854	37.2449	46.0497	36.2657	47.1859
	28.2674	24.2479	35.3686	20.8542	29.0656	36.436	50.2416	44.2645	54.531	38.3235	44.4403
	46.4294	40.2252	46.7292	29.4616	29.9214	29.1535	49.5722	32.7529	23.4411	42.8962	33.6571
	34.6033	38.2802	43.1406	16.5874	33.4029	41.5425	40.9784	56.9562	14.7259	22.7971	47.4551
	46.7456	37.7436	46.8335	26.0359	31.3608	45.7	41.4491	36.3927	54.5022	32.1456	47.1167
	42.6442	29.7671	31.8694	24.892	27.287	37.3536	18.707	39.3181	45.1152	42.5472	43.3092
	37.8641	37.8789	46.4679	37.9379	19.4036	44.937	43.9574	46.3708	32.9013	39.7895	36.1655
	48.9908	31.2569	58.2301	45.4055	27.55	42.5216	48.7087	28.0185	31.534	36.1104	43.4739
	26.479	44.1769	31.8784	36.275	44.0841	41.5885	19.5318	42.4455	62.9433	48.6964	45.0154
	41.4099	46.4893	44.2175	35.5621	51.4077	37.5644	41.81	44.4491	47.5489	40.2312	38.2725
	38.6166	40.3544	26.4972	37.5754	33.6521	41.2688	42.7664	47.007	40.444	31.0577	42.2074
	54.2724	33.2166	37.5396	31.3039	39.8484	43.6386	37.416	43.7143	37.1153	41.0472	37.889
	30.014	35.8895	31.9563	37.5471	43.1222	45.9198	38.0884	39.8533	27.0507	49.2952	42.1961
	48.0002	27.449	12.2672	28.4102	49.7054	42.0217	31.6745	34.7715	47.6931	48.7817	49.7002
	27.6829	35.0883	23.6903	33.828	34.2619	43.4753	52.9699	42.6041	38.5706	34.1278	36.0205
	32.7098	27.9106	14.4805	30.6609	36.1872	47.1556	54.7229	28.1376	45.7347	60.3465	29.4995
	21.3663	62.6504	13.0777	27.4246	36.2604	48.7407	28.2962	19.5212	41.2101	47.5352	32.1916
	32.8078	38.0034	15.7841	25.7081	40.4189	35.0875	55.2578	36.6638	13.7045	49.2041	45.7039
	31.4376	53.7158	21.6329	25.7634	45.5259	40.2539	43.7629	52.202	40.8135	48.6079	39.5945
	33.5336	45.6243	24.4266	25.5262	34.6927	37.9541	41.5472	45.6021	34.382	32.8361	49.4836
	38.0554	51.6102	34.9648	42.4067	29.8406	25.9546	43.8157	39.4877	36.0864	29.9253	42.0936
	31.342	41.6906	40.5203	23.1909	60.376	43.0477	37.3902	36.1777	45.8838	53.3892	47.0598
	39.9194	45.8757	30.486	43.0673	47.3895	34.1167	44.5086	50.7352	43.2833	40.1938	51.834
	18.9866	39.1061	46.2613	26.9712	35.9297	36.8037	55.2877	33.886	42.3302	40.2927	42.351
	18.7785	42.4969	38.0316	44.3074	47.0463	37.95	39.927	37.0733	36.337	53.5995	38.5385
	35.9751	51.444	36.6052	22.0383	41.8557	39.7553	40.6388	25.3461	37.8378	52.5937	35.8633
	27.6262	51.8578	28.2699	24.0257	39.1906	28.3329	46.1277	40.7179	26.8501	43.2024	36.3098
	28.2217	20.7741	30.5729	35.7549	52.6425	30.9372	46.5754	34.6226	33.9268	53.4064	39.2058
	16.6669	37.6501	33.0409	34.0676	28.0839	39.646	54.4298	42.2758	53.4807	53.9887	51.1548
	31.9138	29.096	27.031	23.0884	42.4602	38.3221	46.3152	41.2772	41.6414	43.7517	39.4809
	22.6965	10.2405	30.9701	23.0073	48.4317	38.9462	36.7995	42.0054	30.7866	49.5766	41.7522
	42.8759	36.0108	39.7508	10.2638	39.0114	32.5503	33.6548	21.466	52.4806	44.9051	55.7469
	93.8078	27.0771	35.5392	34.8467	16.2994	38.2516	40.2473	38.8464	39.1484	43.6406	40.4384
	29.3533	25.6924	37.8454	34.0304	27.9763	41.8548	47.0222	26.455	34.0288	43.5986	41.1809
	6.77526	26.3972	49.1437	26.4156	41.2613	35.394	29.4276	48.9831	33.5922	21.7715	42.7232
	41.1617	32.1527	36.1599	26.1446	41.7453	35.6689	40.9555	41.7611	18.2724	56.3292	48.8543
	38.7613	31.0211	42.7134	38.497	36.073	46.8462	38.1468	44.9804	51.3644	48.7248	40.1613
	30.8852	42.2231	54.7825	29.4856	31.6752	28.036	45.161	39.5256	34.0748	49.0655	50.1378
	34.7587	29.1057	54.2379	38.4714	33.9156	36.1269	18.8177	36.9415	35.8945	38.6873	32.5743
	34.3011	23.9469	31.9556	0.82956	39.4642	19.5901	52.8564	30.7492	38.723	45.9011	46.4743
	38.9353	30.0516	38.5291	40.5711	30.169	44.9988	49.3672	55.0127	45.5646	49.2826	49.9236
	29.03	31.1264	47.2455	21.3484	49.2156	16.3301	27.7586	40.8375	56.8245	41.7388	43.3546
	30.7008	36.9492	23.9019	30.4795	0	38.8715	47.6464	49.0167	35.2314	28.0408	33.3609
	41.4599	35.0656	32.6872	58.1196	30.3582	29.8307	39.6307	41.1998	52.4413	46.98	35.9714
	34.3348	29.5332	3.26739	35.5605	38.876	46.7319	12.7462	40.3304	47.9373	49.4996	31.3967
	35.9608	27.7904	26.8233	37.1445	26.2961	36.1385	55.003	35.4847	57.6775	51.4427	35.2111
	31.5872	58.9192	26.7134	25.4213	40.2504	35.9774	56.8119	41.9799	42.8551	47.0198	39.4249
	41.9754	39.9949	2.95916	22.5599	27.8419	27.737	47.0743	45.9514	43.3369	50.3977	41.198
	36.3519	34.3274	37.5172	46.9218	33.5321	47.588	44.3121	42.8758	35.3895	54.0324	41.0515
	32.2371	46.3844	41.1118	50.3125	41.841	56.3755	40.0685	33.1407	46.0867	45.7494	47.3118
	36.304	40.8849	19.6273	51.6334	32.6035	30.9087	36.0239	44.6545	36.7364	34.8457	28.4225
	27.03	34.0625	28.5001	36.574	34.7049	31.7213	44.7406	39.199	39.9133	36.9616	50.1042
	31.353	20.934	34.5585	29.5618	38.4022	32.2333	40.9151	42.194	33.0392	33.9642	38.851
	38.5927	44.1486	46.9651	0	31.3946	46.9592	50.1888	50.8392	52.3776	38.2186	34.1592
	41.122	48.0276	27.397	39.1359	38.8483	47.894	50.6301	45.5626	55.3359	45.0317	38.5102
	34.3686	28.3436	24.9759	39.5229	53.7407	43.4396	49.1915	38.8506	47.9377	31.7257	51.3382
	46.1892	38.7056	45.4432	48.7858	36.2784	45.3426	45.2113	44.6683	55.589	41.4254	46.7098
	40.7821	22.551	32.5229	28.0265	28.5602	41.1648	43.7335	42.5541	39.9183	38.8836	36.7739
	45.7894	23.4774	31.9969	36.6608	41.5466	39.6287	43.8386	41.9511	24.3718	29.5409	42.7974
	36.8282	46.8317	25.8132	31.3906	20.3921	45.0899	35.8034	39.729	42.4417	36.5191	53.1127
	25.0225	36.167	38.8387	28.0179	34.2744	28.9464	35.1945	44.8915	57.913	36.2378	47.4924
	41.3898	47.8728	31.5728	32.1312	43.1488	33.9526	38.8953	43.6525	56.4596	36.2393	59.7599
	50.5519	34.0131	38.8062	37.6114	28.6151	36.5467	41.0164	34.589	45.6444	43.6435	48.2523
	32.8105	41.5641	24.9403	38.4165	46.9687	21.8467	39.9228	31.989	46.4524	39.7305	33.3753
	46.512	26.1016	30.1855	39.3847	49.3358	37.3674	47.8106	34.3578	47.3538	49.148	38.9162
	27.7235	39.9432	19.1659	39.713	26.0991	30.1487	40.8373	37.2627	51.2232	40.6205	46.8083
	31.0856	24.7084	39.4466	27.3827	39.7632	39.97	39.3998	38.8709	48.729	54.2611	54.7832
	41.2509	32.5285	14.6541	37.5982	43.6097	37.7688	45.0127	43.5701	49.1593	36.0274	35.7699
	24.4167	34.5371	30.773	46.7954	29.0512	48.3078	30.3746	31.4767	46.4453	29.5292	48.9928
	25.4954	23.8896	24.7299	47.4941	9.92076	42.4811	21.9504	36.5354	52.8773	48.3733	30.6581
	40.0259	36.1512	14.4994	18.5634	23.8742	40.2881	32.7299	33.6049	28.8844	23.8679	51.8532
	25.4121	18.0144	9.56541	40.6029	17.5632	37.5359	36.7418	41.6059	37.7887	49.2572	47.021
	34.8151	55.5625	42.3517	12.8098	23.053	40.6779	35.7054	38.6216	39.3561	46.0298	44.7986
	21.8541	17.7442	34.4038	25.2317	24.623	30.1421	38.761	39.5014	33.4249	38.5028	42.5729
	35.6884	41.8054	45.4742	31.7669	18.5556	35.6461	36.1711	31.2869	38.1424	41.2705	28.7284
	27.7758	26.1775	48.0864	20.2513	25.6042	37.8126	42.6263	37.2543	31.9402	40.2009	39.4383
	28.7755	32.5647	37.3517	33.8242	19.2084	50.1084	42.2898	43.8368	36.1545	44.3875	34.9387
	29.6722	42.3792	17.1673	23.3804	19.3246	32.6756	41.8952	36.7263	35.2679	45.5748	44.2731
	32.277	25.9558	2.01629	34.1454	23.9424	47.4061	53.0964	33.4058	38.4725	44.7844	43.79
	20.0715	28.3534	34.3581	33.5737	6.05001	31.8363	45.6334	24.9413	17.9652	48.3524	57.4217
	37.379	18.1742	22.9239	33.4351	29.0883	41.2097	44.182	37.0521	44.8441	37.9692	41.3364
	41.5154	42.0128	52.0427	26.6805	30.2008	46.757	42.2667	37.9789	38.7743	43.4474	45.9447
	26.6143	33.8826	23.5321	24.9579	31.2074	36.1068	25.0657	35.7512	47.0796	47.2355	50.0441
	31.9977	40.5122	31.6249	16.8026	32.4904	32.1347	48.4505	37.1396	51.6535	35.7069	43.4149
	31.1674	35.4348	42.6471	35.6117	27.9679	42.2306	42.5401	36.6224	59.6394	48.7536	45.7735
	32.6628	40.1858	22.6895	17.8222	21.6134	42.7908	42.519	31.9218	48.9059	40.7569	46.7359
	34.3732	42.2644	38.313	36.4101	31.2583	46.214	40.6476	44.0501	49.6694	35.4944	37.9899
	30.6775	25.8835	41.3598	50.2599	27.9621	40.9662	54.3153	40.0843	49.1467	35.1954	42.6857
	45.6254	33.2007	37.3493	31.6482	43.0877	46.4425	41.377	32.2842	44.6301	44.457	40.5007
	28.3531	30.6404	0	37.4817	33.1648	42.2233	45.6323	46.4891	34.8327	46.5322	29.5173
	33.8426	43.6839	57.7097	36.8376	26.8167	44.4018	52.2776	43.0748	31.8423	44.7958	29.9071
	25.4163	37.7675	30.2457	44.8703	42.5859	39.367	50.8625	26.4077	39.8077	42.8464	37.0252
	39.1854	29.7307	42.6722	27.3987	48.5134	44.0753	50.6355	21.0028	51.6557	44.5998	36.9956
	26.9897	26.9748	43.6844	30.5602	42.5942	43.1302	43.6391	28.238	48.6929	42.5583	38.1427
	32.8485	44.973	50.2713	43.0039	45.7702	31.749	49.6489	30.3926	34.3028	32.7924	36.1189
	36.2702	26.5777	35.9398	35.8677	30.3897	47.9683	48.1639	37.1943	40.0997	32.3381	36.3528
	32.328	42.9866	29.526	40.6541	37.1521	49.9399	39.177	39.2846	35.0644	31.7223	42.6733
	37.6039	38.8672	21.4228	52.1962	24.3843	32.847	36.2863	34.0647	37.3237	35.113	51.5431
	46.9446	22.6491	22.9119	31.0013	2.89095	43.0644	42.1066	32.4482	41.0614	36.0151	43.8328
	18.3239	23.9196	34.1734	43.5505	38.45	44.561	46.8602	36.9971	38.8551	37.9249	39.6502
	19.2612	43.1815	17.1654	40.5969	41.2846	40.3185	54.158	36.8421	30.849	27.9088	39.1523
	28.3975	44.1931	25.2454	40.9077	29.3569	39.8002	58.5201	21.7191	45.9463	50.9492	39.3279
	24.5352	40.9059	33.2162	22.1499	27.6637	40.4121	43.7209	33.4842	50.3611	61.3031	52.6116
	28.6789	32.7646	35.4011	25.7083	29.9803	48.7553	38.8622	37.9121	22.7421	53.0509	50.0344
	32.0012	59.1524	19.2664	39.418	23.0117	27.9318	43.4452	1.38757	19.5171	41.4581	50.5235
	24.2126	18.8379	19.6227	31.265	14.8302	34.2112	38.8116	53.158	36.3131	39.8386	32.33
	39.1103	14.2764	34.8939	22.7548	29.406	42.9732	54.6869	29.9942	37.1763	26.0454	43.479
	37.2684	30.7829	36.4393	42.9104	40.4048	49.6068	40.7521	53.9073	38.3846	31.6531	49.9089
	23.0603	34.0307	17.7627	22.1988	45.622	41.0811	40.8983	43.3914	40.7584	37.858	43.4099
	22.5443	31.2729	33.2034	5.17648	40.6475	55.2942	35.7712	39.3369	43.1138	47.0962	36.3322
	47.3777	29.8819	37.0137	30.7698	23.3829	46.7271	42.7576	54.5431	49.5503	56.249	47.6503
	36.5693	30.1717	29.3531	23.2583	37.6203	34.1023	49.6848	33.3474	44.3085	44.7157	42.4119
	39.7376	37.117	45.8813	32.1784	9.33307	38.132	33.7142	30.3174	46.6324	46.4797	52.3474
	37.625	31.9292	35.6684	39.1079	25.7278	44.8554	46.1167	37.5298	43.4226	55.2335	32.3643
	21.2244	20.6533	48.3436	30.4057	35.4764	28.7424	51.593	34.8624	45.6492	47.2529	49.7183
	33.7501	26.9914	35.4366	26.6284	34.7654	42.0642	38.0507	25.372	37.6591	42.6135	52.023
	35.9007	46.4944	38.7896	21.7598	22.8374	36.9373	40.3888	46.0894	54.2854	33.6081	51.6787
	20.3859	35.4783	21.0048	18.117	22.0562	46.1222	36.1527	33.6948	42.1193	37.0051	63.8441
	34.481	43.9311	31.7079	48.2943	32.4296	46.3042	48.7588	39.1753	43.5274	41.8457	35.806
	28.17	38.7772	32.1878	32.4891	20.5466	38.6191	45.2424	43.3535	49.8702	47.0066	46.7172
	31.1387	37.0192	17.4164	39.2686	26.4643	23.2434	39.4429	39.03	40.0217	51.4789	44.2255
	24.2652	22.7921	27.2037	29.1754	31.4962	38.5275	34.2741	43.3549	42.9103	27.6661	45.416
	31.585	19.9802	37.8675	44.1739	7.15909	38.8322	43.991	48.2184	31.2737	52.2929	42.5662
	35.8359	49.5501	34.4673	41.0915	19.975	34.9098	45.8149	47.8189	34.3339	44.3591	44.1351
	51.2027	24.2259	44.2355	34.5981	20.969	30.1231	38.7685	42.2292	48.2186	49.4396	39.1433
	34.1497	43.9249	48.0291	7.17892	26.3073	37.6672	39.6696	44.7611	47.1763	40.844	42.6248
	38.1948	30.6697	44.3164	22.6289	34.3019	33.5434	22.2249	32.753	32.2211	46.002	32.3915
	29.882	37.231	29.9911	32.0136	34.3347	26.3631	37.2591	49.2265	39.3626	29.5588	27.5751
	21.5039	41.9158	21.3432	26.2767	45.0903	23.5654	42.2863	48.4877	44.6462	43.5178	41.5323
	32.3288	37.9419	41.0403	25.8979	25.4425	38.7769	54.0816	39.8645	37.724	50.8657	37.5021
	12.2126	32.1954	27.3173	35.3017	44.2682	46.4017	37.2534	41.8589	50.8039	41.5442	40.2262
	29.3902	24.0257	35.4644	39.3146	41.6545	42.3815	32.6864	36.4229	42.662	43.2963	32.0132
	30.0418	32.486	43.2923	48.1105	44.1208	27.7066	42.6918	40.5829	45.2608	38.1769	42.3641
	33.01	52.1254	25.2949	35.932	46.6528	37.394	39.3503	35.3842	34.1293	43.1047	49.9753
	48.2144	34.4508	26.4726	30.5375	31.5696	33.6341	38.7467	17.3762	16.9489	45.1949	49.012
	25.6022	42.9957	32.4089	23.9658	37.3796	39.008	40.1793	36.3268	46.0611	45.0538	40.0842
	48.9522	43.2397	31.4815	47.3168	46.7386	53.7382	49.7601	37.029	50.7566	51.4835	46.2566
	32.5197	42.7315	23.0055	30.0287	38.838	48.9408	34.287	42.41	51.0428	44.9162	29.4986
	31.1059	25.6468	22.38	19.191	28.1577	29.2475	50.0061	47.9331	51.6717	39.9573	41.3749
	34.7873	20.2444	31.9527	44.919	33.633	34.4849	33.7835	35.3092	47.0072	52.4825	40.3075
	42.9833	24.5396	29.8893	44.3611	24.5014	33.8776	45.933	41.0017	46.3498	30.5496	45.6668
	49.8606	53.456	28.551	33.6039	32.6121	41.9607	49.1376	42.6453	59.8448	29.4639	39.152
	24.1061	42.8501	15.9643	41.0477	10.3156	38.4806	42.2965	38.5313	59.7934	49.2114	51.6263
	26.8397	39.0176	26.5572	18.7203	31.1497	42.1067	40.7701	41.3506	56.5545	25.4235	33.8564
	25.3138	58.7394	20.3118	15.3797	48.1949	41.6474	36.8584	35.2657	40.8966	44.1552	48.811
	36.7685	48.5828	38.7573	27.2844	40.5327	39.2833	27.0768	32.6663	56.7068	32.0469	43.1213
	36.0967	37.8706	19.1521	7.19235	39.6013	34.5531	37.2586	42.6996	1.78244	28.8724	41.0284
	58.5228	32.9671	47.162	7.69591	39.076	33.9122	39.176	40.539	31.8908	46.2764	42.9207
	32.4718	53.5327	27.8078	16.3336	32.8018	33.6193	40.9098	33.3419	40.57	46.2689	32.8991
	28.5666	14.3479	45.2051	41.1483	21.5114	38.6074	35.1184	45.6967	21.1183	40.7234	33.6485
	6.79341	48.963	39.567	43.8609	21.1763	39.8188	42.5099	50.717	43.4066	38.885	36.9281
	39.0966	37.51	30.3459	37.8715	33.0584	38.2287	40.1722	45.0601	55.817	47.1541	51.5204
	32.6399	31.9528	27.1532	48.6094	20.1395	32.1241	37.9266	32.5734	38.2552	57.1218	42.3808
	33.8755	50.4193	30.6464	14.712	38.182	41.6599	44.6939	37.8414	39.3476	38.4581	56.9935
	29.0449	19.7562	19.6928	46.6324	38.102	51.1735	36.7763	36.8074	63.0191	40.5839	36.5072
	30.5781	15.5016	4.52207	32.9727	20.9176	42.8505	37.1286	47.7299	48.1775	53.134	43.5247
	27.5473	17.2354	23.9636	33.1752	30.2949	38.7144	29.9086	37.0129	38.4538	46.807	39.1195
	18.5835	45.7487	42.2015	45.7628	20.4628	45.5771	35.3687	37.0726	37.5362	44.0286	36.2441
	18.7666	25.1338	22.1979	41.1078	19.0478	40.8011	41.5757	43.0227	47.9377	37.4523	34.1302
	20.4885	34.8642	5.63587	48.0452	25.748	42.8622	33.0434	39.6658	46.4961	46.7275	38.1553
	43.967	35.4291	16.4086	43.3795	26.383	39.1249	48.8674	37.0327	56.537	45.9462	42.8601
	30.4949	31.2117	37.8907	38.8707	26.1292	40.6989	43.4922	40.287	25.0277	41.5638	27.4923
	45.5438	22.3242	15.7341	37.1376	41.2396	53.0625	35.1721	35.8478	35.7091	46.7483	33.727
	52.99	38.0623	37.5092	30.9755	38.7219	31.2244	40.4615	34.6032	37.8408	40.7995	45.7461
	34.8155	43.3423	19.3562	31.5517	32.7066	43.1724	39.6538	35.4809	39.3641	54.2013	49.2111
	37.7397	14.9163	34.9463	29.0591	31.1561	46.9931	38.7971	33.8343	39.3366	43.1405	39.8974
	28.7546	47.4303	36.6707	36.2496	16.8262	36.0968	31.3083	36.3	39.9941	38.0799	41.1923
	6.23302	36.9803	32.4713	42.6265	16.9397	24.0367	36.7553	36.8219	47.996	42.0544	48.3244
	29.3391	28.3331	28.3145	20.9662	21.4779	55.4754	40.4642	43.3678	28.1769	37.5709	54.61
	30.6676	25.2561	48.4349	35.9308	20.4134	55.0427	53.4497	40.2236	36.6617	27.9455	35.6441
	35.5263	43.5646	39.8007	20.1157	25.6988	46.2548	32.813	37.3028	32.9224	37.843	33.5077
	33.3203	22.9734	37.9552	18.4958	32.5689	46.3287	31.6762	46.3342	42.4582	45.2778	42.3771
	47.3347	19.3137	28.8694	34.3469	32.244	37.0332	35.6737	43.9421	36.5111	54.4846	55.4863
	44.1272	31.8547	34.5252	26.5465	27.2486	51.1998	29.4777	38.9064	44.0409	27.6459	29.7523
	23.2449	42.5869	25.8393	28.9871	25.3318	47.669	33.0663	34.2164	35.0907	32.7544	44.4845
	34.8986	28.732	49.0275	40.0388	25.8302	39.3704	36.7424	50.6528	50.9369	44.3945	40.1008
	40.8972	31.14	49.7651	22.8827	41.3405	44.296	40.4822	41.2119	49.5793	39.4063	43.5313
	43.4195	40.8485	29.8989	30.4324	29.8575	18.5552	43.8164	48.8491	29.8419	36.0596	43.4693
	39.0671	44.8386	40.788	25.2775	39.5546	40.9062	48.5917	35.0525	38.8048	40.5405	40.8917
	34.113	44.5265	26.6688	51.0032	53.1365	33.8695	40.0769	37.1869	47.1016	39.7209	31.9306
	28.7693	24.5289	54.3795	39.275	41.2771	42.3021	46.9224	43.0915	39.0908	40.023	41.5266
	21.5133	26.6109	41.8408	28.1513	27.7238	43.6478	51.1776	39.3985	35.5284	46.4227	28.2212
	17.9181	28.3173	35.072	21.9801	22.8688	53.6618	47.0313	40.9	33.309	27.7078	41.3422
	0.0737722	38.2603	50.9872	43.021	24.1879	31.5913	36.0843	36.4032	42.4712	21.0326	41.4369
	47.9788	34.4592	25.5364	36.8538	26.8003	38.0242	36.8797	48.7472	34.3897	29.3526	47.2338
	31.5995	7.91389	40.0834	33.0884	42.6632	43.9635	38.227	41.3963	37.944	47.9364	40.4245
	26.593	52.7743	20.8706	36.2255	33.5728	29.2889	45.9543	45.2678	42.1382	37.496	37.8767
	24.7511	31.5975	23.8042	38.2523	13.7367	42.6558	41.3383	43.2375	39.4278	38.1784	45.9443
	24.731	45.3486	44.5848	29.4278	31.2804	34.9564	43.7784	48.452	36.104	51.349	26.3949
	31.3796	34.2375	32.125	36.4708	29.8611	31.2724	47.1052	45.8479	42.9486	37.917	42.1415
	28.8702	31.6171	27.2626	26.7725	27.9404	55.5622	41.7224	36.3813	39.4695	51.897	43.4139
	50.7971	52.3635	37.2838	27.2887	40.5725	46.8367	45.2027	41.1462	49.3273	26.0143	45.6637
	20.5186	45.534	35.098	33.4928	15.4255	40.0431	54.0633	29.8943	45.1304	36.7086	42.5846
	26.5779	33.3023	23.1003	25.7064	31.2261	42.3224	55.5567	24.7654	26.5191	45.9031	38.8943
	31.0356	33.2459	15.4044	32.3321	44.7833	53.0645	43.2825	39.6655	37.5292	38.1523	37.5763
	37.5558	42.3539	16.421	29.4601	22.8481	52.6544	44.6544	47.3547	57.4901	31.8239	51.3306
	41.748	39.4801	27.1271	32.0585	27.5078	38.6562	51.1797	40.7959	41.6416	37.7985	40.8372
	42.8364	26.9788	26.5273	36.3556	28.1701	42.2108	42.2673	35.8089	35.0512	42.1876	46.537
	26.8925	43.3652	27.1319	44.2673	30.1961	33.7679	50.5331	34.5422	39.1278	46.5142	43.5896
	29.1464	45.7246	22.9422	35.6347	30.9942	36.2011	39.4965	47.696	46.8407	40.1003	53.8083
	25.8272	35.344	25.3853	17.1478	55.9993	50.1658	32.3965	38.1057	36.3747	24.1962	45.9088
	44.0565	40.1251	24.8412	34.4761	37.8868	40.7028	44.6891	40.0714	40.6936	20.5233	53.8303
	29.1711	43.2135	39.0248	32.6862	33.9366	50.9548	50.2449	34.9532	35.2897	39.3497	43.7641
	22.3995	49.3406	33.2675	32.6059	51.1207	49.8353	49.8503	49.664	47.5844	38.9646	40.9047
	31.9979	40.0007	18.7106	27.5807	39.2701	46.0263	43.8677	57.5145	52.2778	47.9195	37.3211
	24.5912	35.5154	18.3628	39.354	15.0687	37.5457	45.2382	43.9179	41.6473	50.5138	33.698
	23.5363	24.4693	7.87615	19.772	37.868	38.1133	31.6487	38.4939	40.9834	40.2123	35.9845
	26.0829	33.7946	19.3875	25.2416	33.0262	37.0765	40.5753	47.5889	34.4959	35.287	42.815
	26.8426	33.61	25.8413	25.5423	35.6521	52.2136	53.862	50.9736	35.2703	56.6923	39.765
	35.4337	48.1653	28.2211	40.0246	32.9974	40.0667	41.0287	29.7989	40.0151	37.8972	44.1324
	53.2495	26.8461	23.844	24.6666	38.2189	40.3274	46.4984	49.603	54.1803	35.1379	48.6345
	41.9714	40.3508	16.3992	23.9464	31.0336	35.6062	45.5486	35.9189	48.754	30.1108	37.2517
	29.5519	37.6346	9.00254	38.9638	23.1174	47.9084	40.2997	50.2846	37.789	43.7713	40.5703
	29.8755	24.8592	26.6201	42.9806	23.4742	46.4709	36.3542	34.0843	54.9989	41.4339	48.2198
	19.9166	15.1289	23.4003	29.561	41.1647	37.4747	46.1934	43.012	45.5575	48.2206	35.9256
	31.2385	28.7615	26.4187	43.8247	38.1792	46.8542	41.0495	45.1089	45.776	26.8053	37.2699
	20.3954	33.4667	45.7867	36.5651	44.2676	49.5872	39.7812	50.1039	57.3801	38.8832	20.8641
	26.2095	32.6467	25.8312	39.3025	28.9264	45.9682	40.1307	43.3937	41.5871	52.6425	42.3352
	26.6386	24.8993	11.4264	46.5733	33.9037	51.8856	51.3003	33.7732	53.6484	39.7349	41.2511
	22.3533	33.8219	20.4587	45.4216	30.8879	55.7247	24.1573	41.943	39.9248	36.9815	38.1235
	39.3901	15.1322	38.2382	38.9711	29.3089	39.9225	47.4181	42.5993	48.242	41.9493	48.9652
	39.8404	44.5639	29.6906	16.1599	25.3952	42.8169	39.5811	32.7911	41.0919	32.201	50.5612
	24.5769	40.3241	39.7724	28.4988	26.3241	44.5133	28.4592	25.9118	48.3045	50.4348	48.8582
	36.6906	35.793	26.138	23.6804	27.2493	42.9279	59.0312	47.3113	40.0629	38.8805	42.9828
	37.2726	34.7784	19.5135	27.9351	27.7139	41.5159	40.7538	30.2085	36.1057	54.192	31.2863
	31.4972	26.0454	32.3974	10.5756	22.7792	39.498	40.7905	52.3853	46.7146	52.8053	48.0366
	54.7184	30.8327	22.9817	32.9506	39.9963	40.8936	44.9256	41.1122	42.2209	35.4528	30.2782
	48.5016	42.0965	25.3148	31.7383	27.471	45.6669	54.4814	51.1094	47.926	39.5614	41.3487
	34.1073	19.8547	19.1742	37.0477	29.6121	34.3923	38.818	27.4706	42.5807	44.6101	33.3278
	36.3835	38.5987	17.8788	23.5009	9.5225	48.5807	46.8228	41.8888	29.7648	30.2782	53.9604
	42.3773	42.7076	24.0512	32.5602	23.2505	34.6028	39.7413	37.407	51.9212	42.4012	39.3422
	51.689	38.047	39.8147	35.6691	10.7403	27.5946	41.227	38.9458	38.3619	46.2498	39.8068
	46.8489	57.4227	44.7402	20.2145	16.0901	36.1353	40.8195	43.885	32.2343	42.9402	40.5112
	45.7251	32.5456	18.9419	41.5371	8.07293	35.2692	47.3076	22.3671	44.3104	43.4479	38.1757
	47.3775	44.8637	37.9449	31.1054	31.4113	44.9965	30.3001	38.3994	38.5232	42.1771	43.1547
	26.4658	35.2469	22.0693	31.7675	5.71526	52.3413	30.5925	35.7254	28.7636	38.6453	31.6524
	36.4237	32.1144	33.5661	30.1059	10.5067	48.4451	44.7173	32.493	20.7953	42.4575	38.2942
	14.549	21.7472	33.639	23.023	36.9403	41.2959	39.7789	42.2021	47.0325	37.2289	58.9204
	34.9446	47.7441	17.7066	34.4882	30.2623	43.9632	42.1951	43.4067	35.629	28.0028	39.9539
	43.7058	16.6094	40.4586	20.6529	35.8256	31.4075	37.336	40.8179	38.145	39.4684	29.1745
	30.7537	25.2305	53.7687	36.2456	32.4766	34.9099	37.0919	39.0336	48.0516	29.7498	39.4464
	32.1684	42.5837	17.8529	36.3666	10.4787	31.6451	37.3475	47.9737	30.2999	29.0037	43.1009
	45.1962	47.4274	24.6326	29.1354	20.1874	40.1851	23.0101	39.1521	47.1024	38.2654	54.8264
	31.6806	44.8774	0	12.8107	41.195	36.1327	28.6042	32.0867	57.4775	37.0985	41.7854
	28.9501	26.5211	0	44.4715	23.9071	29.3538	33.0917	37.6237	50.6943	49.6099	34.1393
	63.711	32.0888	28.2183	32.8006	8.09067	46.8449	34.105	41.3847	41.4804	35.9842	52.1865
	48.7862	26.9357	16.3506	27.471	35.5197	41.45	42.1752	0.766394	41.3384	45.1809	50.9374
	52.9114	25.7067	12.1272	32.3782	23.2965	44.2821	37.5951	33.3134	44.4019	43.8395	47.0876
	22.1689	42.3728	23.0043	33.9103	7.71274	47.7689	38.1789	32.9565	43.9689	52.2365	44.651
	36.0986	54.149	23.4608	44.6291	20.7275	50.7998	54.832	37.0456	34.4871	50.4829	39.5396
	39.8972	31.7307	15.4761	13.651	22.3277	42.742	39.9973	42.743	34.9321	13.9376	48.7162
	46.1702	24.0882	24.3974	32.0196	35.2686	31.1687	35.7263	31.3679	42.8164	49.1095	47.0931
	40.2996	39.5511	30.4022	22.7285	30.8332	35.2688	37.0724	36.7266	50.4124	46.1215	56.2957
	49.5292	24.8986	33.234	24.7273	43.3743	52.7802	48.8895	29.35	45.4487	36.5933	38.5282
	50.7792	47.7312	32.1241	34.6923	49.7073	44.2653	31.107	35.0904	32.0419	33.8869	38.8797
	16.4853	24.384	37.5486	0	29.8871	36.1083	41.607	37.6645	51.8093	48.0949	33.0934
	46.7118	26.8817	36.5541	17.9444	41.2779	50.2855	44.8647	34.5064	57.2394	28.8597	36.3157
	46.4013	27.737	19.7383	21.1891	37.6342	34.973	34.1711	46.1706	40.6121	36.7216	29.0423
	44.5801	33.9154	36.3904	23.7915	40.2382	33.7345	36.5908	46.9098	39.264	36.2973	37.7366
	39.1254	34.9349	28.8764	40.0654	27.3937	31.0427	53.9666	37.9319	41.3394	31.8951	47.7556
	51.0664	46.5004	40.7667	37.7812	21.3465	34.7634	34.3251	34.8024	40.4871	42.7003	38.0182
	20.0065	37.1178	21.8313	34.7054	28.036	27.0872	35.5196	36.8294	47.109	43.7681	52.748
	25.6762	22.2679	23.6887	31.7228	25.1732	45.9359	38.8801	38.1284	50.3905	33.8586	57.0566
	39.1724	32.7943	33.2016	33.6082	24.2361	36.6696	40.7586	37.6348	24.3096	40.2532	40.0597
	40.3728	38.3785	25.1106	34.5685	29.7179	35.2731	41.9709	34.8973	51.5678	53.7927	38.7753
	31.8884	23.4171	12.0116	23.8841	20.7685	36.4476	51.1188	42.8556	44.2295	40.8261	44.6165
	30.8423	40.5679	40.3458	23.5129	6.33943	59.9635	40.9426	40.1779	40.2028	40.5719	42.2983
	35.6244	34.7665	45.9252	22.9857	40.2054	54.8427	47.7839	37.0625	51.0602	48.5271	38.1884
	39.4872	34.9906	9.27937	25.6512	23.404	34.625	42.9167	35.8871	45.7654	45.315	53.9737
	35.6377	38.576	17.3005	39.7027	26.3762	42.1822	34.2249	42.5629	50.368	45.6749	33.3026
	51.6707	31.8994	24.3025	27.1807	35.1909	51.8669	40.7732	40.5551	53.6963	42.0477	39.1135
	16.063	32.1802	24.237	38.8781	32.5845	34.3606	39.4324	45.2409	43.8493	47.4304	40.0254
	52.393	44.0746	25.1102	18.1241	27.2102	51.3763	41.2092	43.8587	41.9217	32.6387	42.0975
	37.8006	34.1823	25.8555	42.3965	5.43564	36.1678	51.8161	38.5606	23.3118	47.0336	38.7189
	54.7062	26.6986	26.6832	27.4304	21.4438	39.7006	42.1888	34.1861	38.9025	40.0523	47.0869
	49.5924	29.2693	20.4967	24.2618	20.0498	40.9784	45.5215	38.1931	51.4954	31.9472	41.3015
	27.3744	39.7376	34.3027	25.9749	8.64679	30.4584	46.5942	32.4977	38.946	41.6607	29.9794
	38.2234	20.8588	0	32.6592	0	56.3027	30.7502	33.2399	57.8047	44.1125	30.4788
	49.3848	26.4604	39.762	4.73748	45.9176	46.1604	47.2829	46.4845	40.0451	50.5005	42.5561
	31.6158	35.7405	28.1216	35.4562	31.8457	30.5755	40.5849	36.8019	51.3751	45.9039	46.144
	26.2195	26.8647	28.0558	30.9283	42.4817	30.4328	40.3704	33.345	49.1752	35.4847	46.1222
	53.142	26.2119	33.4787	31.059	21.2192	40.4777	14.979	39.5671	53.5638	40.9205	29.8692
	41.376	45.5688	38.096	28.2543	21.1094	42.7974	50.5925	38.5163	31.8204	40.5687	47.9927
	47.8632	39.378	23.5558	33.9595	28.3713	56.2642	40.4747	41.6199	38.5277	39.7157	33.3756
	43.9995	45.0484	34.2524	0	23.4035	48.786	56.3515	41.7144	22.7012	37.1817	47.4832
	37.1034	32.1798	27.9758	0.79773	28.9616	44.336	46.0035	32.5236	27.118	34.7597	28.9957
	1.14605	42.9641	33.3445	0.621823	28.3054	41.208	46.717	45.5152	43.1068	44.0322	36.6957
	38.3815	39.9984	30.4617	3.53639	39.0382	44.9587	41.9152	39.7195	36.63	34.4286	43.8703
	35.2251	31.4347	27.1982	47.1394	38.8266	32.2778	46.7023	48.1311	36.0526	34.0168	31.878
	20.084	50.2393	36.3662	25.7403	42.6993	40.0418	39.5641	33.8549	45.7222	44.3875	33.8968
	37.9832	22.716	39.3992	32.8623	27.6614	46.462	38.0047	55.0358	47.5382	37.5537	42.4885
	37.7122	26.7669	17.8426	24.1265	31.4146	46.1158	35.7068	43.7702	44.4292	42.1762	38.9653
	42.4777	50.3463	28.9228	5.74988	25.6799	35.7694	34.1471	37.518	30.7679	54.2135	36.2767
	37.78	29.7721	34.0086	36.1076	35.5484	45.0809	36.3569	41.8996	37.2841	34.469	48.3831
	36.2843	32.244	37.143	37.876	15.9085	47.4973	29.7948	41.3269	42.0274	38.2079	42.38
	42.95	24.9299	42.2758	36.0177	35.6714	31.6713	40.786	40.9096	48.5668	25.981	61.9563
	25.8524	55.8059	46.2818	35.3551	38.4136	41.072	38.7957	41.0085	50.1101	50.5978	19.1091
	27.1767	24.7473	33.7288	30.5117	32.4477	48.0467	39.4621	37.9312	48.141	45.491	53.7492
	43.0036	34.7514	0	23.8495	36.7802	38.2849	40.5852	52.1392	39.4837	39.709	40.6763
	42.5065	30.6247	0	40.265	45.6882	44.1604	24.9013	53.6631	63.3131	36.6557	30.9946
	32.2044	48.0883	36.145	29.3149	17.0296	41.3669	45.3035	54.7839	44.3693	45.4156	47.7144
	29.5112	34.6853	38.3593	19.109	32.481	37.4958	36.0807	40.6583	38.579	36.9854	38.711
	28.4145	42.8122	39.603	0.13844	22.7817	34.5771	51.1607	34.1135	48.4463	33.3985	44.0034
	21.7969	40.3121	25.3226	28.5636	25.4911	37.3948	38.6934	29.1986	39.231	37.8051	41.5624
	28.6847	51.2407	23.2175	41.2708	21.6572	36.3719	39.8686	36.2346	39.3204	32.5635	44.5716
	35.5309	31.0786	17.4418	4.1832	34.534	49.8772	49.4214	31.3454	41.776	41.1876	49.3426
	38.3002	26.6107	1.00893	35.9391	24.2811	41.3512	41.3927	36.1978	46.4622	38.0753	42.3287
	46.1107	37.2134	30.4734	6.93587	30.6067	51.8907	38.4909	44.6205	31.8158	43.9992	51.9573
	55.9252	43.6533	14.2252	42.1031	18.1669	49.9612	49.8848	36.2908	42.7275	47.0746	39.804
	52.078	45.1602	32.8754	42.3129	36.84	43.8765	44.9258	39.1641	36.4439	44.9379	33.0092
	31.8931	45.6892	5.3748	42.5269	29.413	47.3827	27.4725	22.6922	41.8387	41.667	47.2032
	59.3973	39.0809	28.132	35.3564	37.6399	52.3627	31.4859	29.0937	38.2906	36.1102	40.9145
	57.006	38.1593	27.9364	31.3528	12.3914	50.0368	51.3035	38.6122	41.3752	29.3111	45.7898
	43.9496	33.8079	37.8227	15.9222	37.2059	46.6302	45.91	39.725	49.0948	32.0914	46.129
	55.4247	39.2964	38.9271	32.1161	26.4659	39.9732	21.0974	45.411	43.4337	46.2277	42.9837
	36.3194	38.1781	32.0699	37.3389	48.6319	35.0616	34.9871	47.9722	43.0946	57.0473	43.0796
	37.6719	26.2266	38.7807	29.0249	31.4842	37.951	43.2401	48.3646	48.6071	48.1853	44.0973
	25.7001	27.8898	43.0369	42.7608	48.629	44.7193	39.5158	50.9041	48.0542	31.0195	46.988
	39.7781	49.7829	40.402	33.9821	26.9533	42.8139	35.7057	46.4637	46.1069	38.2568	65.7764
	46.2927	26.7897	50.2839	42.004	31.2154	36.8028	22.2845	31.0183	40.1483	41.1366	39.4207
	42.0757	54.5371	53.7156	14.5428	35.877	42.3986	54.3497	32.4201	42.4762	52.7146	49.4298
	44.6522	45.5374	12.6858	25.2814	25.3475	46.5761	37.1393	41.6458	55.9587	49.5831	29.6529
	26.9662	40.8774	22.7476	19.8194	49.7428	39.9865	39.0419	39.9254	54.8204	38.4062	27.0105
	41.0275	28.4275	23.5638	10.0984	22.5083	40.0723	37.7172	38.5024	43.7487	50.0278	48.3241
	40.8306	29.4805	25.6154	18.789	20.0924	41.3604	36.9052	38.5662	47.7611	40.0393	21.3364
	67.1393	34.6005	12.6059	38.6407	27.551	32.0279	44.4457	25.5788	38.2704	39.7521	37.4222
	24.1918	22.0908	6.04883	27.8362	15.184	48.7272	29.8647	36.012	46.7041	37.4066	39.3147
	29.1868	37.2881	32.4682	33.8518	25.3759	43.2002	42.0152	37.3816	47.5966	47.4555	34.3662
	32.7096	33.1647	12.9324	31.4816	34.6675	37.5758	36.3621	30.7756	35.0796	43.6674	42.6615
	34.4961	25.2411	30.5111	23.6236	38.9819	42.9509	32.8792	45.1374	36.1017	41.015	34.0179
	26.9938	33.668	31.999	24.217	28.0187	43.2269	43.646	35.3492	55.1089	27.9311	45.3197
	29.0025	41.8884	53.415	29.1594	29.4474	53.5652	45.112	34.538	44.2396	45.1812	39.595
	38.1427	39.4559	34.2	26.94	37.6521	40.951	44.5826	37.9838	60.5575	41.3355	35.413
	38.5113	30.9482	27.7921	22.6909	37.6913	32.4962	60.0553	46.0693	47.7318	50.1298	55.4753
	34.6552	34.0081	32.7423	19.4778	24.2712	48.3474	29.8691	45.4667	51.4057	42.8962	47.1444
	20.5425	14.3309	35.7345	31.3808	31.7351	42.4845	44.2529	41.0557	49.002	54.013	45.2946
	26.603	30.2552	28.9544	33.7637	42.0811	45.5172	35.7878	40.527	51.3014	42.6739	32.6971
	25.2472	25.0243	29.5813	31.182	41.8487	42.1163	25.8287	35.5891	48.6912	42.6371	42.7384
	21.5431	36.8854	34.7808	32.7809	44.1476	50.9751	50.4025	33.961	38.2303	44.6643	34.0983
	21.1651	33.0283	34.0759	31.4617	30.7047	41.5945	46.0982	40.6412	56.7865	51.6046	35.5265
	36.4284	30.7166	26.8805	51.8516	41.9529	33.6174	50.3912	35.8477	47.2549	42.4403	47.758
	22.8634	25.9379	31.0073	48.701	7.94913	41.9164	26.8783	31.933	54.1863	41.6669	47.1741
	19.6216	28.1868	35.1878	31.7709	42.0824	39.4903	43.1437	37.0027	55.4115	35.3763	53.2423
	30.2495	28.7031	32.4199	31.8526	35.0651	55.3026	49.2834	34.5453	52.037	44.2499	38.4756
	27.8412	32.5225	46.1726	24.0577	29.801	46.9904	31.0507	38.3535	40.4632	44.9557	37.1051
	28.1291	27.4393	31.6367	32.1574	31.6136	53.3686	51.5289	41.3964	45.3283	39.254	48.3726
	26.3522	22.5278	36.5217	24.9501	37.4771	51.6302	41.112	32.5434	49.2122	42.5345	42.8605
	15.2334	31.9157	41.6723	35.0005	34.1846	55.4858	37.7819	38.4231	50.9867	41.6732	57.637
	27.2768	17.745	30.8494	57.1406	41.6371	43.3803	41.9221	36.2931	55.5295	52.6501	30.5065
	43.2175	29.2041	27.4683	32.5653	44.2312	50.6946	48.8821	53.9578	52.377	42.9511	36.0428
	31.9568	4.48628	49.6603	18.0914	46.5511	36.3759	42.1473	52.9069	43.4696	54.1891	43.1058
	24.8957	14.2594	42.8443	27.95	38.9994	39.0743	42.6302	37.812	40.6267	45.1084	37.9465
	21.9834	29.3398	35.5528	36.1882	33.6241	40.7859	48.1421	39.3576	48.5962	44.1348	41.7659
	30.6772	51.0703	28.7975	47.021	19.3035	43.2194	34.0142	43.2536	39.2781	29.5644	38.1851
	29.5347	13.9097	34.3912	31.4746	29.6553	48.7814	51.1204	44.5441	30.2296	48.2749	57.4451
	25.7287	34.9882	32.9032	31.6184	38.9287	49.5193	51.1381	20.9172	26.6806	43.4477	43.9407
	27.7115	20.9866	30.1784	36.9672	44.7793	41.996	47.6885	28.2007	43.5552	51.9269	36.0883
	24.7147	31.1899	37.8103	35.3253	22.5935	36.0612	40.4016	43.0803	37.4345	46.9044	38.8341
	27.3854	37.0705	15.5184	29.6707	48.9101	39.6148	40.8563	35.1962	42.9968	40.6823	35.2304
	29.4629	34.5544	22.1717	31.7574	44.5458	46.4276	39.1348	42.5359	43.9233	43.3284	41.8435
	30.088	12.4165	26.9369	27.6219	26.889	40.5146	45.3878	37.8133	44.1928	49.2903	35.0941
	28.0163	36.9517	33.5754	21.2338	48.1369	46.4927	46.854	47.1266	38.3053	42.4219	34.5823
	39.4173	32.9822	26.9809	27.0404	42.6492	35.9193	53.2121	50.8039	42.2891	53.7307	36.0016
	33.3212	27.4963	38.6575	26.6948	57.8763	34.256	37.986	50.6552	40.8382	27.736	57.2201
	20.8843	43.711	31.3864	32.2369	32.4653	34.452	42.777	39.0953	44.462	36.0171	56.5091
	32.2759	23.7337	39.7181	23.3389	31.5704	40.9081	31.4246	49.2293	50.1026	38.2284	29.2971
	10.9846	28.6792	24.6476	18.0492	43.9319	44.9585	37.5252	47.4417	41.9088	52.7311	55.1543
	53.5329	26.1297	19.3438	24.7971	26.201	49.4006	31.7096	32.3721	38.9047	52.5941	41.1973
	52.0935	20.2175	37.7664	10.4451	38.2288	31.1554	46.7497	35.1994	45.6148	36.829	40.6564
	35.9182	37.7345	30.5718	35.3035	37.6661	47.5246	56.1528	30.974	29.0838	47.9136	31.4891
	18.3836	56.9996	47.0377	27.2852	39.0555	36.4336	38.6168	48.5383	36.0379	50.2677	49.1858
	32.3733	23.5535	40.4915	23.1314	47.575	36.0437	35.2179	51.9352	19.4675	32.6871	37.4114
	39.334	33.8868	41.0221	33.7414	44.0663	41.5542	50.9299	48.534	53.4747	36.7374	46.8661
	21.3218	39.7463	3.80381	32.1031	52.1626	39.005	48.8154	49.9947	21.1439	53.105	43.2244
	28.8249	52.001	19.5575	35.2681	41.4514	17.5501	31.4392	45.4909	45.2687	42.446	43.2842
	20.6373	6.59326	0	28.6128	19.7702	59.9425	45.9035	37.717	47.6662	37.7417	32.3833
	25.7244	28.3184	11.2913	39.3385	45.1197	28.2925	56.222	42.1116	40.5656	31.0192	45.4931
	30.2975	37.1255	17.7301	25.4237	31.5305	39.5892	44.0748	42.7529	48.2312	39.3156	44.8919
	34.6584	22.6937	22.8995	32.39	52.3363	46.0782	34.4834	26.3057	42.6388	29.7784	34.8158
	37.6167	27.2413	29.0019	19.6954	28.8047	40.4801	42.0395	24.2328	51.6231	39.2195	49.1354
	23.4698	17.3161	28.8847	13.0115	39.5024	57.9425	57.0236	43.5715	24.606	21.3343	43.0921
	49.7796	21.744	25.9213	20.3701	36.4142	39.5433	46.0765	45.6018	49.5541	26.0378	47.4849
	37.7704	27.6482	24.2658	20.0288	53.7487	40.8858	47.4886	41.7144	41.7128	44.8912	47.9617
	30.4784	43.0615	38.5606	33.4994	36.4892	42.2103	47.9471	48.0906	43.4544	36.847	42.2568
	21.6775	49.6935	31.3908	28.3245	32.5629	42.9146	64.0227	41.7672	39.288	44.4876	35.3104
	28.9396	27.6217	31.4907	23.546	40.1845	37.8863	41.8198	42.2841	53.0924	44.5944	43.2528
	31.1592	39.9836	19.9127	29.5227	32.556	39.3878	45.278	38.5469	45.1558	48.8168	31.5502
	40.713	44.1317	19.6505	32.5807	35.8663	33.4841	42.4535	38.4176	50.0271	47.5001	49.4276
	52.5562	36.3658	26.8293	16.7029	55.0267	39.6909	43.7336	38.2302	32.5019	48.6183	49.7962
	36.2715	32.764	23.5528	19.8571	35.7267	34.8757	54.4871	51.4497	45.8712	41.0524	51.4792
	31.8829	42.1533	20.5361	28.2051	25.9587	44.0375	37.8102	45.3701	35.2953	48.7345	44.9397
	22.5486	28.9272	19.6921	29.8538	36.8451	40.5034	25.1799	40.2355	38.4508	37.6827	49.0661
	34.5819	33.5224	17.5679	36.6314	51.4977	44.3274	57.1634	38.6763	28.7588	43.3827	42.5336
	27.8297	30.7788	23.1686	18.7631	40.7305	41.274	38.9652	44.4445	39.6197	40.2416	48.9993
	33.9234	23.8402	22.0236	34.6062	36.1677	35.2805	42.2482	38.4897	57.2336	37.7968	44.5162
	41.4964	18.7326	23.2177	40.1411	36.7521	37.5812	37.4402	40.6819	27.5089	40.1567	33.3575
	27.9216	26.8321	30.5415	14.514	15.5018	45.1301	52.5361	41.7546	40.5701	45.3893	47.0934
	33.0286	38.5876	28.0245	12.4348	18.7842	46.3939	35.8552	49.9662	47.9928	54.4409	50.2825
	15.9047	26.0413	25.5507	12.1727	23.422	41.72	51.4797	36.102	50.6858	32.3873	53.3988
	34.9659	20.057	31.4604	35.9021	44.0928	40.2886	43.4652	42.4827	25.1483	37.6077	44.7165
	26.0213	35.7202	26.2127	13.4606	42.0496	36.0547	39.5339	34.5834	50.1816	47.1259	37.9991
	31.237	20.7503	42.3826	27.5533	46.8597	46.5463	27.0172	49.7416	45.8974	45.9426	38.8656
	32.6539	0	12.1884	24.2341	28.5133	44.5562	29.4433	44.3081	29.0808	39.8688	40.0163
	36.0681	40.8505	15.9165	38.6421	30.1231	39.8131	45.3458	57.634	40.4405	45.0179	50.5496
	28.7532	36.2614	25.5229	25.5111	32.0478	40.02	52.338	43.2581	57.6732	34.8155	44.9881
	34.1177	10.5939	17.8858	30.2944	32.8222	41.9871	45.8953	42.7357	57.0229	47.5528	34.892
	40.434	39.5942	22.7082	21.6122	34.8461	51.2111	36.6959	52.0005	45.1905	42.5544	46.6909
	34.3443	13.1207	17.2558	35.2199	50.9454	18.7851	54.1257	40.7939	48.6968	36.1086	52.9071
	59.8149	30.6641	21.5919	28.4383	25.9564	41.5659	50.933	56.2912	54.042	45.5073	30.86
	37.3998	37.3135	39.5484	17.7823	40.0347	51.6721	42.5076	29.9553	46.0716	32.2683	39.3366
	38.8937	46.4155	26.5313	32.7681	46.5089	36.639	29.8669	39.6837	46.388	41.0203	45.1598
	33.9139	23.4751	15.4759	20.2849	28.8832	48.2595	32.675	34.0193	41.7034	31.642	49.0815
	35.1449	33.655	21.3264	12.4504	48.0905	30.7351	26.0315	45.8344	50.0178	40.0461	25.6186
	21.9689	16.4556	15.1727	27.8291	38.0264	33.2213	37.467	37.2755	46.7954	45.2656	43.5283
	45.8415	26.8358	35.5616	23.6687	40.2431	48.5182	34.0218	38.517	50.8978	36.1688	35.9499
	29.1336	43.4079	30.9229	21.4335	33.9561	30.7879	43.3576	33.5842	38.268	52.5782	43.9851
	16.4969	37.3208	15.3937	27.4825	33.3748	36.7131	37.0399	36.8924	55.6533	35.0657	42.6302
	41.7407	31.8418	19.341	41.6699	24.7792	38.278	39.2587	50.5157	40.8387	33.6281	38.5873
	43.1796	29.2878	21.1032	23.4638	19.8756	26.5397	42.9645	47.0925	53.0215	48.749	31.0285
	30.7948	25.8095	25.9129	1.36486	16.8422	42.5056	39.5462	51.5578	40.0237	39.631	33.9597
	41.4368	35.3997	23.0943	38.9812	17.7516	54.3787	37.807	36.9239	35.9358	36.6162	31.5808
	39.2006	19.2179	22.9673	34.956	32.3144	30.3835	35.4626	45.027	37.5243	28.2825	43.4552
	20.5079	41.4682	31.3673	37.7134	36.4506	42.0891	44.9656	49.6523	49.0596	39.5268	58.9462
	29.7112	34.7384	37.0073	51.506	39.3256	43.1078	39.0956	43.8863	31.4277	31.19	23.5266
	31.0443	46.8115	36.0302	29.0965	26.9154	53.0923	45.6821	34.4017	36.6159	35.1824	36.333
	25.2281	32.9641	40.9748	35.4953	35.4608	23.0982	45.1154	49.3537	33.1766	49.0274	48.687
	31.1559	37.8969	34.7879	44.4274	24.9992	43.7874	45.3925	25.0695	35.2806	52.4761	46.6092
	26.3922	16.8684	25.7033	32.6426	37.3935	45.4943	36.5092	43.0941	34.3481	40.4646	38.0832
	24.1704	43.2529	20.889	37.5174	46.0089	43.1946	42.3544	22.4867	41.9192	11.8371	45.1306
	18.5648	51.3657	46.7223	27.3755	34.7382	45.2659	49.651	45.5433	39.551	22.7595	38.8172
	30.5986	29.815	33.7799	33.1022	32.1275	26.8681	48.3161	42.0084	40.0774	34.7402	37.0197
	33.6144	16.7563	28.8554	31.4311	34.5304	39.7461	39.9785	44.4276	46.1508	37.3288	41.5058
	25.0759	29.8472	32.5825	58.2571	40.507	51.1924	46.7554	43.3033	59.0467	45.816	49.2328
	35.3239	43.8967	27.3358	35.2779	43.5322	42.2228	38.9266	40.6645	40.1131	10.3906	30.0985
	17.6648	37.0942	44.4902	23.8141	57.0702	41.7311	30.2892	34.7262	44.763	51.0065	45.6279
	27.6075	31.6249	35.1803	34.1652	38.7841	39.569	50.5567	51.8317	43.2395	37.7248	36.9401
	34.5804	22.5313	45.9954	19.435	59.8645	26.0293	42.419	36.4018	25.1234	48.0071	32.7462
	32.32	26.4249	1.94942	15.4261	37.1741	37.5567	33.9019	48.4516	50.614	46.0856	42.6098
	38.221	54.7522	29.8738	30.3362	53.6522	53.6179	46.5751	36.8114	56.5611	45.8844	37.9108
	31.8773	28.0886	2.97935	31.796	35.4775	44.5314	49.8634	43.5928	29.6169	33.64	44.8342
	20.2988	20.5671	20.3105	29.8316	42.0016	58.8079	45.9927	37.3307	49.062	38.4652	59.8337
	25.1527	31.4215	28.0168	56.406	39.7902	37.5135	42.3401	44.1818	48.0586	50.2899	47.1923
	37.0903	24.7658	25.2308	31.6318	54.7514	34.7144	53.6731	45.831	44.1838	58.5454	30.6435
	26.8414	40.3645	4.66682	21.5904	37.2682	51.6175	37.1892	36.2551	38.7401	48.3897	35.8902
	30.934	28.611	31.9331	19.9264	57.7636	46.9251	50.8584	31.0896	40.1769	35.8898	14.2159
	28.4986	37.1553	5.95851	21.5158	28.5932	40.3041	34.6854	34.6562	39.5759	55.6674	53.8135
	39.7707	27.3869	18.6501	19.1281	21.7487	33.2363	48.812	53.5707	38.2121	35.7479	34.953
	37.76	25.5692	23.4319	28.0175	51.5278	45.0642	37.3819	36.5211	39.9423	51.2075	60.7521
	27.1271	16.1461	19.7275	28.5146	35.2753	37.067	43.1226	39.5805	46.3926	37.7884	40.6005
	20.8117	31.1829	22.9892	36.5333	27.9695	41.9343	32.2537	46.7797	46.0543	54.7597	43.9179
	24.6767	34.2465	31.9706	28.2352	29.1842	36.3252	51.6469	36.0138	42.5355	41.3389	31.0038
	22.7	17.9409	66.3775	30.7713	33.6159	30.126	29.0381	33.6217	49.7283	41.6125	41.1388
	37.8441	34.3721	33.4916	31.5939	7.63574	36.6893	35.7836	36.3681	61.8616	35.9621	47.7849
	22.8505	32.0605	28.0228	29.2512	34.0579	39.9131	40.9336	43.5294	39.7516	31.1801	26.0681
	33.2143	26.4304	33.2714	30.1618	25.8751	49.7723	42.9471	31.5498	45.6066	43.9265	40.4269
	30.0172	24.1259	22.8242	36.8048	40.8697	49.2166	42.2647	41.4153	43.7723	44.3456	47.5566
	22.9457	23.7824	18.0626	27.7616	37.7827	23.6482	42.7915	39.6859	44.4005	34.6036	38.6805
	25.1653	39.7829	15.4569	28.1399	33.6815	50.2757	53.853	40.1378	30.8393	45.6296	18.1751
	34.1753	34.3459	35.3712	44.6028	34.3434	37.0941	43.9778	30.2879	27.1265	39.3608	42.673
	46.613	24.9604	21.2262	47.2689	41.1215	36.3499	45.6944	38.5383	39.3693	48.5532	44.1877
	43.5128	30.4921	35.8085	29.2319	45.038	45.9135	48.84	55.2638	47.2389	40.2905	38.0985
	30.1638	36.7426	24.1789	27.8825	48.0201	45.0172	22.2396	47.0696	48.1804	52.7828	59.6614
	25.1785	23.1233	24.9799	42.1194	25.4509	35.9309	47.2024	45.2703	36.0023	43.0964	45.3219
	41.8849	16.6315	32.7009	23.0635	38.756	51.3479	38.9176	47.1623	44.8091	41.1126	38.1619
	51.5233	37.838	26.2636	21.749	60.3372	30.7941	39.5772	38.7431	48.6397	37.515	43.2262
	30.9446	33.7322	21.2472	29.4083	46.803	43.1002	37.6989	33.6135	48.3354	27.8394	39.0815
	19.3231	21.3911	57.0285	41.6823	40.7227	41.0136	57.6409	32.6564	41.2023	40.9178	45.7733
	41.2351	34.6213	0	27.7883	53.742	49.3548	40.051	36.4924	48.0014	34.9598	45.5387
	36.6673	30.38	30.0844	28.7409	64.1267	35.9882	54.7849	37.5003	46.8157	45.8889	34.6056
	35.8101	28.6864	21.2365	28.9529	37.8867	37.9049	49.967	28.5611	47.7066	42.1938	46.6253
	33.3484	30.3653	12.4507	13.086	31.1258	30.0294	48.0834	44.6775	46.7969	44.1858	56.9897
	30.7902	31.9998	17.0831	29.2869	49.2095	38.0224	49.7087	44.9439	44.4258	41.4915	35.7148
	40.073	37.0309	30.9926	41.7592	39.3701	43.6852	43.3858	25.6238	40.6145	46.9439	49.2117
	49.2916	17.1093	22.2509	37.1084	27.9736	40.3631	33.7423	31.3992	48.6185		48.0271
	30.0048	32.5619	22.8877	38.7543	23.3632	35.4617	45.5897	39.2033	45.0954		44.0881
	29.4783	48.3625	28.2586	42.3735	43.8425	41.4565	33.342	42.6679	35.722		43.3456
	22.7646	19.121	37.2262	49.811	32.9991	58.3916	38.6312	45.2992	25.7251		40.8958
	23.6092	21.5513	28.4025	38.579	29.1251	32.5493	40.9632	44.8812	26.1095		34.4546
	30.7042	13.1411	30.024	45.4154	50.7095	45.7434	35.3408	45.8848	36.6296		51.354
	29.577	13.6674	39.3982	24.7624	34.7066	53.1141	53.6991	38.9213	54.5496		37.0318
	33.7298	43.1771	28.7291	17.7064	44.3748	34.6941	29.5647	45.3171	23.4682		33.6269
	27.4103	29.063	24.5656	26.6373	38.995	44.652	46.3931	35.5882	32.9565		36.4228
	32.1282	25.4806	43.0618	20.8979	28.3058	42.8607	34.4714	31.2973	42.3233		49.0863
	23.8193	36.5123	36.4339	39.9047	30.7409	40.4753	41.9953	29.9006	46.2678		26.6815
	37.5539	36.6508	28.9024	15.271	50.2975	30.2611	42.5695	45.8207	40.0037		43.7775
	28.6262	28.8398	40.3334	24.3774	32.2077	39.1301	38.0607	44.713	41.4588		48.883
	31.7138	27.5181	33.7905	45.3247	33.3786	45.4137	34.6588	52.6781	39.6603		43.471
	36.3982	19.0632	30.0359	29.031	40.3677	37.3467	45.6704	33.2109	46.6294		40.1665
	30.9285	28.105	31.6145	34.2034	34.7633	31.3183	39.6756	36.2475	42.0998		26.19
	50.2686	23.9605	25.4319	29.2723	43.0337	40.975	48.2076	45.7673	48.103		39.5973
	37.1359	22.7374	31.4014	38.7739	29.5013	37.2443	49.5957	38.1601	52.5135		56.1919
	29.6217	30.0089	29.7959	46.5952	50.7693	43.9613	40.4619	48.2836	44.9114		31.4134
	27.7907	24.8584	0	44.4763	24.2162	51.6072	45.2273	35.9485	39.6114		39.6164
	16.6616	21.8042	28.6043	21.8014	19.5478	40.0895	42.4355	32.5109	37.7126		50.1389
	44.937	23.5195	6.83617	16.573	34.7966	45.7658	46.6319	44.5027	41.3176		35.4115
	26.2953	0	28.1103	33.5955	27.3175	38.2258	44.1492	37.5767	57.7593		29.8991
	35.5959	34.3873	31.2162	22.1438	39.26	37.976	38.6046	43.9277	41.1481		36.2086
	28.2622	40.1562	16.9369	25.279	36.8393	45.1637	51.8019	41.8308	19.6219		37.8593
	36.3103	28.4112	39.1987	27.0696	37.3183	43.3722	44.3989	43.905	42.9293		29.0713
	25.7693	29.5617	29.8591	39.6407	36.6839	52.5879	34.8556	31.4218	39.079		48.6406
	42.0513	34.088	42.6535	28.8223	24.8352	45.5719	42.1703	40.7782	37.9717		43.5401
	28.2092	22.5357	25.3373	19.7451	29.7734	42.99	44.5976	34.2347	50.4541		38.0909
	20.1789	30.9628	44.6766	32.831	26.5895	40.0455	42.7601	42.6626	28.4223		40.0763
	30.2749	27.3911	27.7234	20.4251	42.3337	51.3174	40.1885	56.9132	34.1244		52.2215
	36.8157	30.5387	25.8065	14.6199	36.5039	35.1999	47.7246	48.8311	44.9209		40.0559
	15.7753	35.7041	47.5128	1.11157	39.8933	48.5966	41.3642	40.2545	50.8911		39.2472
	26.9523	41.9357	32.1876	26.1435	44.3646	45.9286	39.7408	45.771	44.5055		39.4995
	31.8071	33.2567	29.9237	23.2376	30.0518	42.86	54.9092	42.5477	35.0542		41.561
	31.0113	12.9941	26.7079	29.5353	36.4614	51.6488	53.9452	22.4019	31.5111		39.0208
	30.2424	34.1048	25.6999	32.6368	50.4376	34.7974	39.5461	32.8869	37.0391		45.4498
	31.847	38.6822	28.241	27.1752	32.0889	46.585	44.9703	46.6009	38.989		43.6323
	42.4226	45.7452	33.2376	32.3235	38.9664	49.3353	41.6619	29.1156	44.4536		42.3771
	32.8003	27.5443	25.7592	30.0452	20.3004	33.8144	35.3671	41.1319	40.9022		47.918
	34.1242	40.7044	36.8506	38.319	54.0631	39.6027	52.3934	32.9257	44.6519		45.0093
	36.751	47.1252	31.9582	28.1382	24.7972	38.3934	43.065	40.7103	36.5696		41.0304
	29.1583	27.6996	33.6748	34.8954	27.5809	28.0635	42.6566	38.7327	43.2193		41.3637
	36.7865	33.0663	40.1016	39.3448	29.0532	38.8953	30.0544	39.6905	44.9814		53.2847
	28.6376	21.4704	42.9853	41.0446	40.518	34.9273	46.9328	46.0495	33.4685		44.8117
	25.3909	39.3654	28.9572	26.3363	26.6865	50.7002	65.5447	41.4296	45.2481		37.0874
	0	33.2587	37.9356	20.36	41.8569	42.9473	37.5089	31.5251	51.0906		53.9446
	18.4762	33.9347	26.0888	35.0613	35.1281	40.2386	52.3185	29.1569	39.6155		47.2627
	20.8998	47.3139	21.053	23.8158	29.7274	31.8533	40.1054	29.2458	35.3595		48.8245
	35.6788	33.9436	23.6484	37.9885	47.1011	49.5912	29.8223	35.6254	47.552		38.3479
	19.2884	36.0557	33.7963	34.9843	41.8475	10.0177	52.0411	50.179	43.8499		32.6226
	32.4204	31.2645	30.9442	31.0391	37.4558	43.518	44.0605	43.5313	38.3007		44.9959
	18.9299	34.9247	23.6431	17.5776	47.6124	40.0999	45.0326	40.4198	52.8098		36.6898
	34.2509	34.9943	33.3983	37.746	32.3817	33.4414	38.9035	35.9602	38.2667		32.4204
	47.3866	26.1239	30.5173	33.5644	51.1279	31.355	51.3597	33.1834	44.7959		36.2711
	53.6145	36.6406	43.655	41.3796	34.571	36.6844	42.8002	43.0598	37.8101		44.2892
	38.7664	25.1566	33.3143	49.5712	32.7546	34.615	33.4723	45.6435	44.3899		38.4944
	31.053	36.7904	28.2099	44.9137	22.0444	13.049	41.9872	34.2792	45.0283		44.0293
	31.4271	32.9713	37.8892	40.2128	43.1408	47.0646	33.3424	46.9581	33.3105		59.3776
	45.9387	26.5064	33.4504	46.8292	32.5133	48.8373	36.4805	36.2655	35.2046		53.6161
	19.9883	35.7289	39.7779	50.387	5.28016	44.3574	32.6437	42.3009	29.1152		34.7394
	30.9916	36.6762	45.4584	28.6665	36.234	41.1561	35.2088	33.8944	38.2581		54.1756
	40.643	37.9689	29.6258	15.8062	0	37.7948	34.9737	32.0139	41.1668		53.5247
	29.723	25.931	22.9297	27.5713	37.8924	41.913	37.5469	37.8192	58.0015		33.4815
	36.0355	36.2245	34.4252	27.2216	10.5789	42.7714	36.2653	30.2976	40.7958		55.5518
	37.1713	48.9937	30.0544	20.7857	40.331	31.8447	32.7509	33.3245	29.103		22.2042
	31.4269	44.5727	16.2151	14.9507	20.6579	42.2259	45.0547	27.8466	32.6237		40.1837
	20.048	33.6336	36.2287	35.537	30.4887	48.9319	50.3947	26.9928	44.2057		34.7119
	33.2251	43.8442	31.9411	47.4581	40.2283	46.9152	48.9253	46.2245	31.8536		44.3323
	31.9602	29.1311	37.7099	38.344	36.2967	35.7822	36.8008	18.2765	35.4237		38.3652
	28.5708	31.9222	44.2631	43.1511	31.6488	39.8969	44.3144	21.2345	45.9092		45.1178
	38.576	30.7121	32.7766	21.7866	37.6154	41.3756	38.2298	41.4088	42.0581		33.8077
	25.935	39.4591	38.5742	38.8658	43.7056	38.3757	34.4401	39.1345	39.1432		44.6156
	31.6757	31.4419	33.8347	43.7153	32.598	41.7031	33.3341	33.669	43.7856		36.5202
	29.0489	31.3261	28.931	39.3157	48.4733	47.763	39.8833	46.6653	37.7354		41.4045
	44.3808	41.1555	37.6981	33.0603	30.6643	45.2105	43.9325	36.9844	32.5951		37.7379
	55.0253	20.3466	50.8161	36.2133	22.3376	41.1385	50.3795	37.8765	43.0226		33.2653
	32.2675	29.7481	24.2698	49.3935	35.7238	28.4123	42.2832	38.3245	44.7114		38.818
	16.5872	39.6498	34.8095	34.4082	40.2956	41.7607	27.2521	50.9938	40.8014		38.0223
	31.2939	32.3283	26.8818	40.4462	17.3641	45.4552	41.1287	51.5269	41.6197		39.2141
	25.6787	60.368	51.6685	46.0862	40.8718	45.5888	38.6493	25.5615	44.6054		50.2396
	28.7471	25.4821	23.3491	38.0688	47.7417	42.7463	36.3465	47.6639	44.2162		38.8658
	40.127	19.9612	31.6823	42.5999	43.9778	41.9945	45.2134	39.3399	54.0954		37.7077
	31.087	24.1556	50.9824	36.936	39.9664	40.4313	37.0733	38.1054	36.9898		48.0357
	26.7744	48.3578	28.4703	20.8889	42.4619	40.1263	45.8581	42.5523	51.5602		50.1673
	22.9528	25.6394	37.6299	27.6843	8.96748	31.9897	40.4027	42.0432	64.6213		40.3507
	30.2809	32.5009	32.6	25.0533	45.5299	47.5388	42.9994	35.1097	36.5119		34.538
	19.9729	43.7884	26.2992	13.3317	26.5455	40.1822	45.5223	42.7723	43.4387		48.1074
	23.1266	30.5361	41.0639	30.7976	19.6386	28.0394	42.3535	38.183	44.32		35.8803
	45.3255	22.101	40.3615	33.6489	24.5574	37.4726	29.2458	45.2043	43.2306		44.5921
	42.2453	15.1837	32.3603	42.2292	34.4284	42.5518	38.4982	37.8312	51.3241		46.239
	33.8948	27.0024	44.6258	30.3943	30.5746	35.8823	35.6414	38.8857	53.7988		31.2865
	25.628	17.2759	30.9331	40.9391	43.5743	42.9264	35.9358	33.8108	35.4726		32.8858
	24.8167	24.9739	35.46	55.3027	49.7153	46.1762	49.2517	38.9274	39.8798		48.8177
	31.614	31.2145	29.6066	25.802	24.0001	40.2731	47.2102	35.5561	50.6731		59.1806
	35.1893	16.0474	31.342	37.9126	21.5458	37.3664	34.6592	33.3329	36.9408		43.5305
	25.9988	25.6283	40.6576	36.6245	18.9768	31.9691	35.3709	35.342	25.9172		41.4143
	32.34	11.9974	37.5488	32.4953	28.1475	49.9125	36.8766	48.3351	40.5016		43.3816
	30.2514	30.2693	39.8188	35.4772	42.3891	46.8038	50.9577	32.3614	38.3443		56.6662
	14.601	53.2904	33.6945	28.3488	51.0918	37.9631	27.5812	42.5013	46.9986		44.2127
	23.9037	31.3204	29.6939	27.5216	46.4274	48.9445	51.6637	45.7576	30.1107		42.0313
	30.8947	46.521	24.6188	27.0006	23.3877	48.0856	47.6425	45.8585	48.185		36.5119
	30.619	40.7704	35.537	18.6272	48.2192	37.9433	45.3735	39.1881	24.2917		51.501
	32.5387	37.7701	35.2951	23.918	40.6191	45.1839	37.8431	27.9798	43.9712		43.1875
	24.2873	33.3525	22.828	26.888	42.7284	45.2871	47.9739	40.2272	54.9672		55.964
	25.0515	35.9423	18.4575	40.2646	23.2009	33.8569	48.4536	25.3359	48.1129		34.9417
	30.2168	23.3937	12.4243	56.1353	32.4439	46.1281	57.7898	52.6778	49.8752		59.3741
	17.6676	38.6718	16.2881	40.6335	47.7559	41.529	41.8013	30.3961	48.8369		35.2372
	21.6075	46.5511	15.3816	43.8175	39.9414	49.0064	48.6922	48.4599	46.8882		25.3751
	16.7241	30.7954	38.7752	33.1686	33.7904	41.685	38.8362	40.7174	45.6832		36.2363
	32.6558	28.4374	32.7901	32.6998	27.419	44.8516	50.3401	39.9067	34.2179		43.2242
	27.8911	52.8265	35.7693	45.5402	28.6325	42.2791	45.0924	23.3744	43.9935		43.0707
	26.526	24.8883	47.1032	21.28	33.9863	36.1786	62.0453	45.6951	42.6425		40.5546
	22.426	9.05952	29.1062	25.9384	27.3687	49.8945	37.396	34.9082	47.0062		40.4267
	17.0499	29.7494	32.0361	26.2142	43.8079	42.8815	32.1811	36.8841	44.4851		42.0592
	50.0228	35.5822	41.1763	17.4947	31.081	39.9725	41.3096	36.3473	56.0355		29.7185
	29.8738	20.4521	17.0837	24.6141	27.5117	39.8966	42.6646	42.5588	57.1033		40.9074
	32.6142	36.2901	46.7242	21.1063	35.539	47.7039	39.171	34.5585	53.6629		29.932
	34.6591	48.0875	13.3088	15.1684	35.7305	33.5056	38.542	35.6769	44.5238		38.5871
	7.12344	29.4032	34.2517	18.4286	27.1367	41.409	43.4571	50.0617	43.8233		38.5997
	48.28	31.7124	45.0696	3.18974	37.4973	45.8176	39.9282	46.3129	32.1199		51.8075
	30.5078	29.4528	29.5224	26.5521	41.7362	31.6424	46.0027	39.0337	56.6368		47.3946
	35.3846	41.0321	22.1535	30.2923	28.8511	38.1435	38.4892	49.7288	49.4327		54.8635
	31.324	25.1573	20.8415	41.5973	33.1307	43.6883	42.8257	44.2862	39.5093		36.2047
	58.2265	45.8924	27.735	43.9216	35.6731	32.6742	41.6894	51.2204	34.6888		20.2156
	35.169	40.1126	28.0757	32.7696	25.9418	36.5018	43.8912	47.784	25.0032		39.9586
	29.192	25.0317	32.2438	34.7755	54.1743	37.1234	52.4798	34.7035	31.0173		46.3995
	32.1628	32.867	34.4066	35.9083	42.8302	43.9736	38.9673	39.2773	27.4021		46.9545
	33.425	30.2302	19.9216	28.2412	20.3264	42.0286	40.8517	33.408	46.7553		27.2869
	54.4447	50.4946	16.3325	41.2561	28.1983	36.3085	33.1721	36.8013	39.5668		51.8636
	22.7178	32.0879	33.6063	30.6051	36.8509	41.0758	36.5224	38.931	26.1695		42.213
	34.1395	22.5268	24.8863	41.7732	34.1472	44.9535	46.7051	40.8286	38.4699		49.9613
	36.8168	37.6196	49.1194	42.112	34.5522	41.5008	40.0362	29.1795	32.8408		40.8468
	38.0103	12.716	39.2538	38.4394	36.2967	42.3094	39.2219	28.256	40.6479		48.9013
	29.8889	35.8758	27.2216	46.3283	36.274	40.8151	41.8915	33.9053	51.6765		44.5983
	37.1843	31.1094	42.788	28.4123	32.6114	53.777	41.7432	36.9123	36.944		38.3778
	27.5371	27.7957	0	22.0106	16.2886	45.8088	43.7837	35.4407	43.8761		64.151
	27.4429	33.3507	34.0808	29.3935	21.6725		46.8258	38.2535	46.3302		53.3089
	36.5818	17.1908	35.2654	24.2113	27.6509		47.1618	35.0434	42.1575		58.9182
	44.0903	34.9016	28.0046	25.0661	40.8608		40.5944	38.5864	39.4801		36.337
	34.4071	32.5528	26.3977	42.2469	34.4524		43.0391	35.3663	49.9773		45.7593
	50.8379	19.0549	33.9332	44.6283	23.3724		35.6651	41.2531	43.9807		56.0043
	26.4194	27.6244	46.3049	38.7829	33.922		38.4443	47.1565	31.3148		39.1646
	27.956	24.9424	12.6968	38.5221	33.6025		30.9142	47.4466	31.7668		33.5806
	30.1251	34.0334	59.6668	24.2207	43.8146		42.4607	35.7671	50.3038		49.0658
	31.8918	26.2736	33.4619	29.3876	36.8019		36.6097	36.2751	42.5688		38.1616
	23.5409	33.6627	34.9555	33.417	26.6654		39.7394	46.6973	31.7353		45.366
	29.7384	29.742	22.1225	32.3557	30.5674		20.3716	38.8064	32.428		46.9226
	52.5097	39.6994	18.7264	28.5644	21.2134		51.7039	39.15	47.9929		28.1529
	46.0594	15.8425	23.8678	28.3794	25.972		44.2036	33.2285	47.6196		36.4799
	39.2817	34.4901	44.8042	37.3201	18.4392		44.1238	51.5736	37.9566		42.5388
	28.7449	32.1271	27.2072	35.5525	22.9599		45.1345	42.2655	43.1871		36.0262
	30.0988	20.1025	46.1077	32.1893	26.8544		39.0832	32.5453	29.7176		48.31
	41.3732	25.0814	25.8933	30.7303	38.1643		43.7161	33.773	36.5417		42.5451
	25.2013	23.3209	35.3491	41.7925	34.6836		53.7412	36.4032	53.6967		36.11
	33.5065	32.2254	31.0761	29.5576	28.5987		52.003	29.3707	43.2982		43.088
	39.6587	38.2232	32.5383	24.9852	25.4588		39.7462	34.5199	42.3407		40.7223
	32.7066	42.5689	19.8091	15.6582	23.9489		37.1575	28.292	51.8565		42.4342
	32.7288	29.8737	33.2011	42.9581	28.0648		18.7962	38.3988	48.5163		47.9392
	27.2504	38.1741	37.9297	23.8554	11.2028		50.0162	41.3885	44.9871		37.6726
	22.6134	12.6712	26.4732	23.8564	41.1535		40.2701	42.1091	48.3878		31.2265
	51.6493	52.9031	33.1969	23.7124	37.2359		44.3404	42.676	29.9659		58.3432
	37.3998	8.61522	27.6789	30.4037	34.6776		43.649	50.3575	51.5776		36.9455
	27.9738	46.4966	52.034	23.3001	44.5858		38.2142	51.2439	49.9017		40.5862
	33.9068	30.9542	37.652	39.1932	50.5974		42.8793	43.3367	37.6403		47.6548
	44.7489	28.349	37.6284	44.713	36.7642		46.5382	37.0506	41.0651		40.3441
	58.3034	26.9139	36.9409	54.1912	42.9192		51.1181	50.4823	46.1866		41.0858
	40.9572	56.9432	39.4082	18.7966	33.1049		47.3211	30.9063	49.8147		46.4146
	41.9055	23.8308	27.2387	38.5927	30.5124		42.196	31.8182	37.4386		38.3759
	0	39.4878	38.8328	20.8897	31.3548		37.5362	34.4211	44.9579		33.2305
	30.0064	43.0039	38.2153	36.9623	33.8717		48.8352	17.1357	44.9684		39.3336
	38.339	26.7065	42.0536	30.959	23.6142		52.8993	38.3469	51.3597		48.5933
	24.4857	47.7183	39.889	27.8682	28.9918		56.0155	32.291	52.249		51.6521
	6.46716	24.2034	40.058	26.0194	32.2208		36.8991	38.296	40.928		39.5893
	30.7781	18.161	33.9218	25.0358	41.179		36.3688	25.6631	41.1859		18.6298
	48.4803	37.5086	36.2499	37.7987	36.2735		42.3861	48.307	48.1935		37.6713
	45.6703	33.1913	32.1426	40.7486	24.0032		42.1242	51.9293	44.3484		39.738
	36.2458	33.4391	31.8692	48.7558	31.3263		57.4568	23.8611	43.7796		43.0882
	38.994	39.6548	34.1704	42.2711	23.0528		30.0734	43.1966	48.4438		42.2609
	22.1797	22.8624	31.2824	29.2973	37.4184		39.8236	40.7088	26.442		38.3192
	10.9442	37.5424	19.8387	27.3748	22.7242		59.301	35.482	39.1993		56.7053
	53.0441	19.4038	33.1173	27.3221	31.6886		44.7527	37.4438	40.2201		52.7284
	24.6705	27.3728	35.1632	31.5248	31.8179		39.9831	40.261	48.6567		25.5029
	25.4585	30.1339	20.2118	25.2023	15.8934		44.0587	54.4337	41.1043		50.0515
	47.0763	31.0501	26.7808	25.6687	44.0614		46.6646	43.3873	43.4474		38.1751
	26.6141	34.5728	35.7667	17.1876	34.0911		40.5039	32.3447	46.7518		41.0552
	33.5324	41.9864	41.5201	30.4279	34.4128		45.7841	43.1354	50.6383		39.683
	41.4322	29.1808	25.1172	32.331	37.0679		46.5953	34.5222	38.6618		46.9871
	31.4119	35.4887	27.9087	23.8022	61.6176		48.0768	32.6945	45.1939		37.8927
	30.5243	40.0496	31.6925	22.989	27.6165		53.5521	28.3499	43.8213		44.3541
	21.9839	26.376	48.8984	22.5368	49.471		32.9489	41.2173	46.3459		54.5082
	33.0535	28.2535	50.1215	21.2203	39.3177		47.7374	50.463	48.6813		49.7369
	25.8376	33.9975	32.3296	16.1508	46.72		48.3863	48.5803	41.5583		32.5126
	26.9184	28.2074	37.9377	42.1957	40.5266		52.8458	42.8042	46.1383		29.1707
	29.4853	31.8542	21.0009	23.0633	40.7743		30.6168	39.4816	49.1653		41.4978
	33.4715	51.3296	25.1015	42.0303	44.5044		48.162	27.5549	40.9669		32.3579
	23.9341	29.626	26.9928	21.7587	38.9036		38.3389	40.9916	40.3074		39.1546
	25.8723	15.6274	23.1924	37.3994	39.7105		47.7852	41.773	29.7856		48.7416
	19.7001	29.9252	2.51044	39.5388	32.3747		38.0284	34.6358	31.2796		27.5725
	31.0488	26.8936	26.8228	26.5371	29.2714		41.8279	44.3443	46.2534		34.5358
	28.2376	33.6912	22.5427	3.0226	40.5374		26.5711	40.1059	56.7147		47.5402
	35.9491	38.3531	7.32663	41.9396	21.1897		34.4268	46.7306	61.5657		52.8937
	25.6409	29.4255	24.6625	33.3545	33.2006		43.2201	35.0299	34.9879		42.417
	36.2414	10.0829	21.4784	24.0079	32.6857		37.5427	54.0019	50.9015		51.3366
	21.038	27.7419	39.5617	32.9646	35.816		43.0304	30.1519	28.1737		50.6545
	39.189	23.1853	32.8761	23.8144	35.4681		44.1031	43.7391	51.639		32.1974
	24.7785	29.4829	44.0664	28.1109	28.7315		50.1154	42.8016	46.261		50.8577
	32.2512	45.6029	33.091	26.0363	36.2067		44.9674	42.0089	34.8899		59.2562
	33.6931	35.4595	39.7542	2.06948	39.4996		41.5846	45.9605	37.6581		56.3404
	36.9844	24.9711	49.1034	26.3249	34.35		52.581	49.2081	60.5582		48.3208
	28.8308	48.0492	26.622	2.63333	62.7479		47.7525	42.788	50.677		39.729
	43.1042	24.4324	24.2852	16.9605	2.79022		40.8329	52.5111	55.257		40.3836
	31.1733	21.2992	35.012	31.9514	34.6115		37.1075	45.554	53.7377		52.8145
	26.4977	27.9211	39.4107	19.7955	36.0097		40.878	34.1878	33.8576		28.7795
	27.1849	32.7737	27.8585	25.525	21.2612		42.0702	48.4204	40.3989		45.6298
	34.3383	21.5762	4.73937	20.8063	36.5573		38.8608	42.4928	53.3216		34.3454
	29.7049	37.1584	39.6945	28.3291	23.2754		41.0125	29.4097	45.7744		37.4895
	23.3962	56.523	20.9647	34.0278	39.8705		49.0264	36.0921	27.7394		49.6511
	26.4782	33.5491	17.9308	44.3061	29.5585		46.1789	39.554	45.2896		46.9963
	23.0717	48.6404	32.1035	57.0584	21.1712		41.729	35.7145	39.2944		45.2452
	26.6494	49.3965	14.0191	45.2922	30.9449		45.4324	45.5958	30.3263		44.2705
	23.451	55.8576	30.0284	27.0903	9.56737		37.1867	31.7491	38.4386		41.6055
	40.6635	36.4197	22.64	34.7217	16.9758		39.2606	25.9026	40.9882		31.0587
	24.3167	28.7438	18.5579	28.7246	35.2342		41.4959	43.6023	45.2134		44.4855
	22.6023	44.3622	39.9218	41.3771	35.2354		35.8279	34.7909	43.9375		24.491
	23.8549	39.8201	13.5517	49.9135	30.6382		52.1217	41.9687	46.0883		40.4707
	30.9364	39.7216	30.3292	48.9658	30.9399		46.2295	43.0982	40.7159		41.5288
	6.97978	42.7583	39.2808	35.4468	40.2921		51.2235	45.8011	31.3557		31.9122
	37.7227	49.4221	15.7333	0	27.2677		43.8866	27.2342	37.0331		56.5292
	31.5139	49.459	15.016	41.9172	42.6283		47.7123	35.0933	30.3116		37.4564
	26.4095	39.5831	29.172	26.5782	30.8245		41.4734	31.6513	34.8123		35.9451
	37.4501	32.9486	25.1177	28.8222	28.6234		45.7722	44.8316	37.3534		32.6896
	24.2598	23.0192	43.6939	24.502	38.9479		40.2174	30.4807	45.5719		34.1478
	27.7573	64.1361	34.3478	30.9425	36.519		41.8781	38.8631	44.4084		38.3771
	28.9084	40.4824	49.4836	24.6893	48.1508		35.0907	42.04	41.101		33.077
	34.7906	52.5071	32.6775	11.7184	35.1555		47.1218	37.2932	51.1113		43.4814
	37.1489	50.2398	37.536	26.82	34.473		45.3097	31.444	57.8815		41.7587
	35.957	38.7052	27.3508	32.6908	41.7834		39.3981	25.2854	44.0978		44.2698
	33.0043	22.2831	38.0714	28.198	38.5017		46.6063	27.4306	54.001		37.9992
	16.5456	44.9309	40.4873	32.2568	39.7937		48.8423	32.8755	55.2992		57.5594
	27.6177	24.4026	47.4152	25.7791	35.3699		47.5537	46.7593	45.6736		35.7371
	36.0838	0	45.3445	36.1939	27.1507		44.11	41.7693	52.956		50.625
	22.3863	19.752	34.1958	24.8625	37.9197		43.6089	41.6505	40.8655		34.2693
	25.2459	9.20841	43.0397	30.8032	29.0206		46.2071	51.9414	45.298		49.8228
	26.4623	9.05231	20.1743	38.1989	42.8656		41.0916	39.782	38.3572		40.9579
	23.8893	30.3127	29.3662	30.7212	24.5565		38.2948	42.5698	31.8428		47.9914
	0	23.4613	20.6361	39.1848	34.5058		41.3885	33.948	46.5701		44.2556
	24.0931	17.1523	23.2864	41.8354	45.8981		47.8737	36.4773	53.5703		37.7523
	40.4937	12.3969	25.4433	45.3231	40.5786		44.0761	39.5874	36.5428		44.6363
	35.0729	16.0534	19.0521	36.1809	41.361		57.7362	33.5876	23.8054		44.2783
	0.0490888	10.2236	4.71616	21.9089	37.8186		50.0734	36.1342	55.6739		48.4777
	7.13294	29.9714	36.0831	34.1279	43.7794		52.614	38.9985	47.7293		53.5914
	27.525	37.8701	34.3923	29.4922	42.3704		55.1055	33.0527	46.4947		42.4869
	31.5815	30.077	39.6209	31.868	6.58481		43.6386	43.3064	47.0135		42.102
	33.9539	45.5434	37.6176	36.7162	39.3637		48.3882	25.3272	38.7107		38.6877
	31.8377	19.7192	30.9854	41.9011	47.0146		53.7189	43.9526	35.893		33.1805
	43.5697	22.9438	35.0554	22.1186	39.0587		34.9499	55.2801	45.93		34.5697
	21.6937	35.4158	32.9943	25.9736	47.5605		39.1541	37.4287	57.1932		25.7584
	24.6313	42.4499	39.6091	27.0632	33.0881		43.0433	36.6652	53.4577		32.1668
	46.2769	24.0828	44.0969	46.3909	25.5649		42.7212	44.1674	45.5227		36.2101
	38.6003	22.6354	36.0965	30.8172	34.1736		41.8969	44.1047	40.2043		37.0043
	37.6503	26.5481	17.7237	28.3525	47.6491		39.5685	41.6099	29.0246		41.3683
	33.6593	28.9486	27.4355	23.1223	41.5041		29.2317	48.3678	48.4898		39.812
	24.3941	42.7237	41.4878	30.519	46.8027		45.4042	37.3171	46.2653		25.6085
	30.6832	50.1741	24.8802	33.8965	22.5538		40.0306	31.1651	40.1884		37.1689
	22.5704	37.6318	32.1935	28.0141	40.9204		57.3606	35.3732	43.155		30.0364
	22.0882	32.9575	53.3778	20.1349	39.1283		46.6852	32.8586	39.6659		46.3774
	14.9199	26.1984	34.6386	21.6231	36.9017		42.0179	30.7895	44.8139		31.1929
	32.5926	20.6241	26.2563	31.1255	31.6864		41.3505	36.2288	32.8887		29.6442
	22.6802	36.8379	47.5774	28.9428	38.9078		42.4025	32.0841	31.0187		48.5561
	31.0817	32.1459	32.9407	0.0311279	38.0146		37.2553	49.1255	38.9159		36.0644
	55.2408	28.6669	21.2931	27.6064	38.1181		42.3283	35.9484	46.5832		33.7824
	26.521	37.9598	24.7721	30.5895	48.3785		32.2918	37.2038	46.7629		40.3342
	38.2721	45.6718	26.6015	16.74	3.30831		37.7826	25.8486	43.7024		38.0917
	27.218	22.5749	27.9894	28.7325	44.6113		45.3676	43.9658	41.1907		49.3306
	28.8481	25.5975	27.2453	32.3818	25.6445		32.3518	39.3378	34.8944		37.5657
	21.4297	38.0751	2.78503	14.8241	17.6747		53.7754	35.9743	35.348		50.0836
	23.5113	33.2355	31.0789	14.622	19.8687		44.6618	37.3411	42.8416		39.8122
	27.2456	34.733	41.7257	36.4476	37.8561		39.1168	28.5824	40.6898		39.302
	39.6263	22.515	25.7545	25.3496	15.4193		40.0204	46.0177	40.481		33.872
	43.3442	24.0238	25.2199	33.4708	27.3567		39.806	43.4976	36.9169		46.8268
	36.6854	34.9892	27.1284	0	46.4578		37.7833	46.809	45.0759		48.663
	20.096	18.1416	38.8459	29.4727	29.0489		51.6598	39.7871	39.1647		38.0471
	32.5627	34.7079	20.4206	27.0037	44.4287		32.7193	48.3915	52.4768		37.8569
	33.6572	30.8758	48.7343	27.2889	23.0815		41.7055	26.9032	35.1002		48.2035
	38.8891	18.4535	36.4319	30.3106	40.1043		34.6338	41.2881	36.766		17.8159
	27.7689	28.1536	28.1577	24.9648	17.6745		17.6439	32.7536	33.6205		52.5294
	24.3296	25.6116	24.9443	41.579	47.9637		45.1889	39.2412	38.4544		44.9887
	38.379	24.6691	24.6461	26.5192	40.4599		30.6133	40.0474	35.8801		53.4804
	30.5529	17.4304	40.0238	33.4235	51.2563		40.0664	46.5768	40.24		46.4151
	28.715	34.4919	32.9318	33.8055	17.5294		40.2446	33.8098	30.8409		43.5712
	23.9006	29.244	24.1322	34.9047	33.7025		44.2322	37.9246	41.3219		31.4031
	20.0019	22.6294	33.7332	46.7603	43.8191		33.5624	52.0842	32.7238		61.4671
	24.7561	30.4829	32.9796	26.4142	20.6248		38.9431	37.5153	40.4047		44.8727
	42.2164	22.408	38.1115	28.4768	18.4077		40.6955	37.7914	33.047		42.8745
	24.6496	13.6238	2.18216	36.3384	27.9032		52.772	34.5279	37.6815		50.1791
	25.7093	20.3777	5.51676	40.3829	30.0939		48.0296	46.2249	45.6048		50.3092
	42.0249	48.1428	35.1819	37.6514	33.1042		40.1778	37.3527	49.4709		41.0001
	35.8425	47.0749	17.1791	29.3703	38.1423		42.9233	44.4253	34.7019		45.7545
	24.257	31.4758	27.3168	26.7368	23.2702		35.8297	41.2734	25.3368		46.0944
	33.437	53.7893	30.7512	37.2639	32.8633		31.9986	36.1209	31.6635		16.4487
	37.2781	35.6184	17.8095	12.0629	50.0321		50.6622	42.2912	43.773		47.6635
	26.2792	32.7112	21.6107	35.6196	26.6802		48.0428	45.404	36.0737		46.2142
	42.9011	23.7634	27.0268	45.5735	27.7018		41.5468	37.6447	41.0427		43.3822
	15.8596	29.6875	32.4336	28.6334	32.4521		36.452	42.4659	40.8847		26.9782
	31.6601	49.5426	31.345	29.46	41.3038		41.2208	40.07	50.4517		46.9745
	42.3884	24.8423	23.6265	41.1662	44.3184		46.701	35.5671	39.8026		30.0275
	39.4653	22.8418	32.7648	41.6106	23.5701		50.4199	46.4005	39.657		45.0167
	30.5279	47.4659	17.9549	20.7113	14.2539		67.8267	55.8985	45.2105		41.7082
	22.8575	23.8022	18.8342	8.47448	46.2292		46.3356	46.6812	40.5949		49.6092
	15.5929	37.2591	33.1256	26.5925	35.0843		46.7289	44.5028	36.3375		47.197
	18.4925	45.1963	26.8373	41.9719	47.332		46.8637	40.75	37.2635		57.4149
	13.0741	44.3566	31.7171	40.4053	49.2701		44.9353	42.2307	14.0116		36.09
	26.4286	47.0208	27.5927	11.9608	52.7081		43.5731	44.0033	7.41664		43.6314
	31.3042	31.4133	24.6576	27.7818	52.5469		45.4469	45.0554	49.534		47.3095
	22.2087	37.1661	28.8839	43.6239	29.1963		38.3457	39.6253	37.449		38.1713
	33.8035	47.7116	26.2245	31.0159	47.7186		51.2677	43.3456	40.306		32.4535
	24.6527	37.3963	46.3092	23.2047	52.9049		37.1355	42.7798	40.9894		43.2915
	23.8765	43.8283	21.9677	42.6425	28.6189		36.7316	39.2563	32.588		35.7166
	32.1292	18.6244	26.4526	34.7396	30.8174		37.412	37.8936	33.9042		43.3984
	37.4996	40.4154	31.1991	38.2151	37.8549		42.3524	40.5468	42.247		43.2528
	33.3012	37.8054	45.3432	35.3553	36.5176		60.926	40.3979	36.131		28.8891
	35.3736	50.8023	30.8236	37.109	25.2201		39.8755	36.2014	33.143		39.0515
	46.8328	45.2813	0	31.0594	36.1462		39.4246	2.75322	34.1202		53.6204
	25.1453	42.2365	29.6703	46.4442	42.9696		50.8551	49.9858	43.0679		34.5569
	42.2118	42.2473	1.5333	24.7998	30.451		40.5225	31.6894	33.3355		34.6433
	29.2371	40.2507	1.42778	25.4923	46.9746		45.3773	37.1819	52.3027		31.3775
	29.9613	49.2542	30.8055	26.3549	23.2899		38.9889	36.5241	50.751		49.5881
	23.1279	44.4236	30.2171	39.033	25.7905		43.6977	41.1426	28.7302		37.392
	16.9665	37.5183	24.2513	39.7938	41.6821		42.3708	32.7936	35.8242		34.6585
	41.0922	68.3867	26.546	34.469	40.4634		59.4323	38.4016	51.5612		34.9417
	46.1512	41.8904	31.5995	37.2446	31.6574		35.44	31.5754	41.0885		51.0224
	30.7921	48.0062	24.7288	46.1397	24.6749		51.4356	41.915	42.7471		39.8164
	24.3008	19.9841	23.4832	35.7911	28.1475		38.4809	41.9948	42.7025		35.1129
	41.2141	41.6184	19.7485	39.8107	30.9833		25.829	45.5732	39.8864		48.7832
	42.9461	32.7696	29.0684	33.7094	48.2348		50.0087	34.4725	48.9668		44.7725
	31.5833	28.491	24.2544	29.6493	34.9796		34.3172	38.8237	39.5868		47.439
	27.0459	38.6503	38.182	49.7817	37.8478		33.8429	37.6131	35.1623		49.7632
	29.9825	51.6077	25.3061	37.8495	49.0145		41.8156	46.3802	33.6577		49.1927
	18.4258	25.7663	19.0637	23.2541	13.2345		36.5601	30.7287	45.4188		35.3949
	24.9759	55.1769	24.7578	40.9652	27.8755		49.5562	53.0251	35.8838		29.0557
	50.2651	41.0121	31.7069	28.3876	20.993		43.8681	40.8256	30.9156		48.3634
	48.6655	25.4886	36.0246	38.4816	29.3234		57.5252	48.389	36.4572		53.0015
	36.0905	31.9557	31.489	33.906	31.85		53.3564	43.9757	34.4462		47.7742
	28.6697	52.17	30.8692	32.8657	51.8143		50.0995	46.9746	39.1629		33.3498
	33.9315	40.3685	29.946	35.2774	35.3375		50.0937	42.4066	37.7998		34.373
	27.0682	28.4451	29.2147	36.194	27.9244		43.7283	48.2233	40.313		22.6798
	52.3786	39.9759	32.8311	53.7447	54.6794		47.3004	44.6202	40.9244		40.7119
	38.8637	35.2104	24.987	41.0953	38.3612		43.8095	39.6352	34.8207		29.137
	43.7981	47.9253	28.1369	41.9589	26.0281		39.9892	42.2421	49.0751		51.1458
	19.6621	41.5102	37.3194	30.9933	29.4858		47.6549	40.8103	40.5729		29.4126
	39.6222	55.7867	27.3655	27.481	35.7454		46.1848	40.2456	35.5626		55.1745
	29.7427	3.05752	34.4989	48.1784	29.9581		46.9141	41.0512	41.4283		47.5951
	31.7721	15.634	31.4258	33.0217	30.1326		39.3537	42.9693	40.9728		46.4074
	39.7066	31.0976	24.2101	41.2764	22.79		51.22	42.0515	48.7559		39.5264
	36.471	31.0068	39.0634	41.6095	30.6498		38.8549	52.3431	40.2652		40.0307
	42.3236	10.2189	34.9399	23.5602	33.4159		43.0743	38.4345	42.3198		26.773
	39.7336	18.3575	33.5339	44.3496	40.4398		43.9068	37.7148	48.4955		58.2886
	32.0367	23.7404	29.4123	26.4575	33.8277		42.9703	35.6487	42.9958		31.4428
	19.2359	60.7491	28.087	22.6124	30.6347		42.194	40.0514	39.6807		48.1446
	5.66157	39.6648	36.2584	31.6747	36.1954		49.6683	43.3832	42.1958		42.591
	43.1356	25.5013	39.3532	29.518	32.6346		29.8782	43.9114	33.9235		27.6116
	35.1303	1.31048	30.5008	29.1464	36.6767		37.2179	41.7528	41.7062		52.1968
	30.2485	28.1362	31.7517	32.9111	28.2979		46.0984	50.1596	25.9871		30.5477
	26.9159	25.1289	40.6858	33.8438	50.0773		39.7118	44.2181	36.2498		21.2737
	27.0523	0	17.4735	43.9945	35.0642		40.8586	46.6815	39.4159		40.1949
	30.465	26.9748	34.872	28.6531	40.455		31.0075	43.292	45.9236		30.626
	28.4407	34.5895	45.8257	32.0852	37.4904		35.5029	35.0575	28.4687		43.2243
	38.9943	31.4489	41.5181	52.5444	43.643		32.1231	51.4612	53.4261		49.0922
	46.3488	24.6046	41.8073	39.7086	49.2649		37.6937	38.5007	49.7982		36.7322
	32.965	23.8961	34.9801	22.5485	36.6262		37.403	42.8635	39.8354		42.6807
	46.5814	47.7621	31.2819	25.709	34.5258		30.5252	45.8836	43.4947		34.4802
	27.3152	34.6305	19.8935	30.9894	33.1873		34.399	36.4639	45.4803		29.5399
	28.3983	34.7488	32.3556	25.8203	33.2701		31.9776	42.8815	56.7659		48.3232
	30.6598	28.9078	26.2693	14.1667	25.6116		31.0162	48.1066	54.2096		45.509
	31.6912	15.7686	27.095	31.1867	28.8604		50.4066	24.5923	39.7691		46.7411
	35.6496	41.8	33.6697	32.6595	65.9656		48.2157	40.591	25.3525		39.5145
	31.4492	36.0213	20.3771	46.4251	29.522		43.6667	45.4199	37.1498		44.9639
	22.9328	54.5645	44.4588	27.4124	45.8691		45.0946	37.4379	33.807		39.9549
	29.1887	30.0016	10.6193	44.7496	30.8527		53.4753	31.1656	39.2152		48.797
	22.6779	16.9329	20.3983	22.5795	49.8044		50.8522	35.7038	31.3424		48.8058
	16.5098	19.1456	34.1291	23.3552	34.8057		48.1499	39.5659	31.4334		56.7312
	29.0539	18.5887	32.7216	41.515	24.6304		45.2283	36.9587	36.9507		29.7178
	21.4183	26.8048	17.0344	31.7164	35.1554		45.1122	30.6014	32.8794		30.6965
	24.1993	24.1882	42.0808	28.2253	40.1962		48.2302	42.9685	35.516		36.853
	4.14248	27.3184	18.7949	27.6677	35.6601		58.2428	37.9037	36.5985		41.1118
	24.3959	23.9061	29.985	28.7029	42.2407		57.207	39.1011	45.7675		42.9257
	28.8448	38.8681	34.2805	34.7309	40.1909		48.7204	25.2654	46.8539		23.1047
	27.2502	23.3143	28.0056	21.308	25.8291		57.7725	28.5828	39.379		45.5357
	19.9434	33.8124	39.0931	38.9828	40.4458		38.5469	33.2666	40.4132		46.2312
	35.9072	22.2906	46.9223	26.0674	51.26		40.9086	44.9533	40.5548		37.9819
	36.668	30.8063	21.9463	32.6372	25.646		36.2371	37.0786	51.8943		43.0204
	23.9744	30.8672	30.1601	43.5007	27.5052		48.2132	34.155	38.7087		44.73
	41.7149	33.2621	31.8903	43.665	32.2316		42.9297	21.6417	38.2741		26.3756
	38.2932	46.4445	29.78	33.0911	41.2188		47.7652	38.8181	41.1161		44.8451
	34.2503	20.3291	30.7957	58.2474	44.5288		44.7856	41.4941	44.5271		50.223
	26.1385	23.1948	31.8047	13.7814	42.5728		48.8015	37.061	51.0503		50.4647
	33.8906	27.8453	28.4097	29.3321	44.9021		42.7337	15.1275	37.2317		42.4387
	33.359	27.9396	35.2617	30.4826	39.0382		59.5316	34.8864	46.6136		33.4349
	16.2397	30.4358	27.404	27.4294	29.6434		41.2237	24.1459	42.3606		51.4693
	31.2352	34.8289	32.1626	37.8715	42.9697		35.3514	40.1499	44.2531		48.1302
	26.4399	46.6417	50.9301	25.2188	45.0702		40.2818	35.4153	53.5668		37.5205
	21.6651	35.8325	28.6096	45.1089	26.6444		32.2461	16.4333	29.1554		50.8142
	25.0144	37.0463	19.7945	36.7089	38.7977		59.9319	41.5716	40.0659		48.9308
	22.5217	59.3557	26.3335	40.9496	50.283		49.8259	52.6506	47.5008		38.4258
	31.1885	51.7053	17.236	32.692	30.4918		50.6739	40.7547	43.8896		34.1984
	24.93	49.6085	13.5202	32.4416	41.8428		53.6533	41.7049	42.4895		17.7939
	38.5117	50.1054	30.0274	30.5876	31.3275		39.6704	29.5703	38.9848		20.6127
	35.4338	31.4132	21.4727	24.182	54.3766		43.1735	37.7494	49.7859		40.4233
	24.3965	38.3385	25.8893	19.7201	30.856		42.3311	32.5333	35.4771		49.2517
	33.5324	50.2658	30.1828	26.1425	50.2375		36.3215	44.6802	34.2145		39.0311
	23.4296	43.4201	19.0418	24.6272	42.3475		43.1744	43.0833	36.8082		34.2813
	31.7874	52.7059	14.6169	20.3534	37.4928		37.4367	35.7214	40.3268		38.3196
	27.5894	52.3251	23.9408	33.6585	36.041		47	37.5586	43.5974		58.1385
	34.4163	46.1952	43.6963	38.2966	58.5641		6.52235	40.0547	40.1667		26.6942
	32.015	46.1814	33.7344	18.3407	44.8741		38.5818	38.8501	28.2487		39.088
	34.561	59.9413	24.237	28.6495	54.5485		46.381	42.8486	44.2152		51.9363
	22.9713	60.4022	19.0407	0	47.2928		40.2394	31.7775	63.2263		43.196
	35.089	66.2227	29.0771	16.2275	50.2536		49.1546	42.1656	48.4629		41.5224
	26.8621	44.2635	16.5323	34.153	20.1195		43.0085	42.153	41.6161		36.2677
	32.9306	42.2048	17.6068	0	36.5589		39.0678	43.398	42.766		46.5616
	35.1104	29.8323	25.2947	0.239602	25.8165		36.1866	38.566	45.3814		37.5681
	29.9274	0	45.0077	39.804	35.6006		39.5618	32.9954	45.4291		33.315
	25.6525	34.0233	34.0778	46.4807	53.1352		48.6688	36.7996	41.9623		44.6489
	38.9078	10.4516	0	23.9314	35.9187		45.6946	37.3611	43.936		48.2034
	30.6536	37.8294	2.66247	19.7991	34.8548			34.1835	37.5288		31.0139
	50.9175	43.6218	31.7223	23.5025	32.2121			34.3548	34.5945		37.6871
	32.039	47.2523	39.8665	35.8952	45.7813			40.5778	48.9343		29.1608
	41.3832	35.2088	40.9134	44.8062	43.2988			34.6892	52.7337		28.0435
	29.3561	32.9481	38.9221	20.2214	27.3987			23.6914	44.4962		50.8887
	21.3938	39.1593	28.0752	40.4396	34.7798			36.4528	44.3186		31.1958
	24.449	35.9016	38.0554	33.3095	29.3327			36.3871	53.647		43.5474
	47.7038	18.197	37.1505	25.7043	29.0959			33.3862	29.6451		44.3854
	47.2455	48.9182	11.2691	20.0389	47.2388			28.343	33.1321		14.0943
	28.1644	17.5753	37.4126	4.01072	20.3492			31.9607	51.0708		38.5558
	33.9904	42.3903	44.3255	2.47418	39.6619			34.3425	40.3848		24.3384
	35.9458	26.4986	48.8107	35.0563	17.5989			33.7724	34.68		34.1176
	25.6055	19.661	46.2399	24.6743	22.1597			2.90282	32.5128		28.5515
	21.9995	32.8601	37.1306	6.78155	29.1276			49.1	42.7378		41.3586
	14.3643	20.7839	21.4436	24.4432	27.3275			30.9467	34.721		25.0181
	34.2099	39.395	45.1677	35.1915	28.1556			39.097	57.9573		35.2445
	34.3967	10.178	30.552	23.5203	42.4875			33.7274	39.4903		37.663
	6.99791	44.3532	4.84851	38.6624	28.8454			24.8378	47.978		43.7126
	34.3388	36.0347	31.8939	32.7586	42.3668			14.0005	46.3754		36.6844
	40.3845	25.1704	36.5041	32.5505	23.5954			32.3588	37.8645		44.0134
	14.8409	46.1993	15.7473	39.1198	23.7466			29.7181	48.182		23.0727
	27.0841	38.8923	37.5977	20.1801	36.2772			35.1384	46.3096		51.6488
	27.0238	23.3506	28.6313	33.4508	26.4996			38.0552	41.6684		36.9355
	34.2677	35.7888	26.9054	25.1219	36.5779			23.3718	32.7195		19.4825
	31.188	31.1172	24.2758	24.0754	33.2725			34.2162	42.6455		43.9377
	26.4679	24.2893	37.6597	20.9042	42.2868			34.9133	40.4122		24.68
	30.4938	28.9435	19.6701	21.4084	40.6153			29.4716	39.2788		35.3809
	29.4767	27.2574	40.1544	33.0886	28.8366			39.2703	43.6659		15.4615
	43.7591	22.7901	34.1828	27.7629	21.2784			0	49.7494		13.3536
	25.6406	32.5391	27.0496	25.1196	25.293			38.2329	54.8636		43.0157
	53.0741	37.7492	30.0753	28.1097	44.0622			38.648	40.7673		32.7668
	25.7612	21.1894	25.9782	34.0003	42.0453			35.6851	40.6703		56.804
	30.6069	27.07	38.4549	42.6213	41.5887			37.4717	43.9374		37.5785
	37.6884	36.8466	30.4882	38.9419	52.1711			29.6587	50.9049		38.5621
	41.3332	29.5767	27.122	26.2322	37.3997			32.8032	49.4879		29.1677
	40.9824	43.2668	35.1562	24.5538	47.8111			36.7059	52.8224		36.9001
	30.2018	28.2181	34.6857	22.3946	31.6962			44.2032	45.2784		62.8401
	22.2143	27.8832	28.0006	24.0635	33.125			38.6007	43.7786		35.2568
	25.7324	30.2295	25.8309	7.64966	26.1418			34.2883	42.1987		36.3828
	30.8497	31.1262	31.1901	26.7452	29.8838			41.7141	44.6383		39.3341
	35.5948	21.1137	45.5555	15.1595	46.416			37.5099	49.3134		14.552
	34.1524	30.3622	28.8929	26.421	32.0988			46.7298	37.4444		34.8223
	18.4432	34.7273	27.1802	20.0278	37.2698			40.7498	29.6959		30.5211
	34.7987	26.2571	20.7578	34.2175	23.7757			41.2237	38.1546		33.3889
	35.4002	29.6074	30.5715	17.2833	35.7177			47.4748	44.6487		35.8775
	19.584	32.1564	33.621	15.9515	27.2138			37.2897	49.6044		26.5564
	40.5758	32.517	33.5198	16.3616	40.0049			51.1821	46.937		38.0737
	23.3973	36.9318	31.1265	35.3394	32.9322			49.0825	38.5692		43.9383
	36.6086	35.9167	26.225	19.2662	28.1032			36.7395	45.5966		36.1351
	27.0984	30.9371	21.2379	13.6297	39.3492			42.6373	42.4115		38.5754
	43.3594	35.6145	4.03789	34.0185	41.6722			40.829	32.4841		47.1367
	32.9159	26.5416	24.5306	11.204	47.293			33.8634	45.2176		50.6323
	44.8796	25.5715	19.1099	8.88935	43.9239			37.3166	25.589		36.9489
	33.8343	40.9926	0	37.6183	41.6362			36.0782	31.4726		42.9221
	30.7117	31.2313	34.1903	31.6212	31.7306			37.8191	31.5779		31.0173
	49.9822	28.2279	32.5705	17.8569	63.8959			41.122	45.2513		36.7623
	17.2472	25.6952	26.0064	34.5344	45.4636			43.072	32.4681		37.7613
	36.7703	32.0054	20.4407	32.5288	61.9933			45.4643	32.3432		37.8199
	33.1671	23.7269	36.3182	48.8085	44.0556			38.9179	21.8064		25.3361
	41.7684	26.8255	11.8972	37.232	42.7098			38.0746	41.2133		26.7983
	36.113	32.0138	40.3326	28.1458	60.4641			44.9497	48.0095		48.0561
	44.9709	24.8696	6.09129	39.8039	47.4041			35.0562	36.5659		35.1927
	28.2338	25.4192	21.4918	22.9426	46.8743			41.317	40.7922		41.5733
	54.7634	40.0022	45.6404	33.5614	33.5248			45.6273	44.4784		44.3273
	27.2419	33.608	21.0596	30.0625	30.8863			39.9619			34.9457
	39.7545	26.3128	16.1014	34.1246	63.1243			37.3814			37.665
	42.2312	34.0749	26.3516	32.9686	38.9029			39.2248			32.645
	29.7303	33.8505	36.5185	16.5247	46.4413			41.1312			41.1991
	40.0707	1.01077	19.5081	31.1472	35.2396			37.9192			33.4229
	42.2237	31.1544	19.1498	33.4966	24.8112			46.1445			51.3039
	21.6288	44.2909	11.0317	29.0306	36.0845			48.4948			42.1694
	31.5828	37.466	26.2513	28.8759	49.456			46.9803			60.3722
	38.0047	29.0803	20.4452	35.8888	33.5842			28.9891			49.6726
	37.5353	37.3625	25.3521	36.3311	51.5029			33.6966			37.1379
	23.3024	21.4316	31.0472	45.5224	35.0172			49.862			39.9283
	35.4979	45.17	21.5373	35.084	56.5089			39.5889			34.4892
	35.2489	39.4602	17.6431	29.8075	38.986			38.0403			41.9824
	37.4017	49.641	18.7593	28.8426	34.6042			46.0722			58.8373
	28.0622	51.252	30.4562	45.8411	38.1878			37.9463			42.0378
	37.3114	51.247	29.5623	28.9418	41.8155			43.8855			39.9765
	28.1904	27.3422	31.6304	24.1645	29.1613			47.0768			37.6135
	33.8585	40.5408	28.68	17.4379	41.2251			48.9644			39.4629
	19.2152	31.416	29.2944	34.3583	41.5009			41.6199			34.8334
	45.5154	25.7682	23.5744	23.1735	42.1349			41.5957			17.4004
	33.8849	40.2627	0	42.082	43.5668			37.0489			43.8272
	38.891	36.3806	19.7056	16.7176	40.0612			32.7903			42.4826
	32.6426	25.7632	38.6269	17.0579	32.8583			35.4856			47.464
	13.1823	69.9961	20.6995	28.0582	58.0296			54.6968			44.5173
	29.594	40.4533	33.8543	25.9259	52.0472			46.5383			12.351
	31.5337	41.1997	32.0262	29.0026	37.2406			39.7359			40.2905
	26.1909	20.9186	26.7078	23.9805	34.6377			38.1518			48.4572
	20.0731	46.6787	22.8363	31.8232	33.8716			33.4393			58.7704
	2.73772	23.7594	23.1683	20.2608	43.3005			31.8541			3.01121
	26.5592	31.0546	29.5647	34.47	47.5967						39.9493
	20.128	41.5134	32.0556	22.8589	35.37						43.6867
	23.5575	31.3643	41.6091	17.7286	29.3186						3.66116
	30.6475	31.5582	8.34471	26.9032	34.5104						39.8662
	16.5126	12.8677	26.5877	32.6709	47.0941						35.978
	36.2256	23.7837	31.4378	25.2077	53.9334						38.6712
	23.0541	40.4304	0	18.2736	40.8475						53.9065
	25.6255	38.4494	25.8657	42.7122	32.1352						44.69
	45.35	41.9641	26.3505	37.1191	29.8604						41.4064
	22.7508	19.7184	29.9139	31.6151	27.2592						11.1504
	23.4405	37.5055	27.6191	44.1219	35.0208						45.8822
	31.508	17.7882	25.1372	49.4046	46.6555						38.105
	38.9476	47.4066	28.2692	18.3475	29.5003						27.8847
	36.7249	28.3837	30.399	24.1137	30.2455						17.4059
	24.0436	32.7846	26.1948	27.0376	29.1343						31.6869
	19.7974	36.9904	0	36.8065	24.4466						41.5511
	26.9376	9.82143	8.69437	27.8603	38.8234						44.5314
	33.8319	24.4262	20.2155	24.3003	27.298						41.0679
	31.7967	31.4428	35.3267	20.1962	32.727						35.3444
	20.3916	45.3848	41.6855	12.9225	35.6241						37.5853
	27.8228	22.742	12.9915	10.3317	17.7206						22.2554
	39.0142	35.2332	52.3328	41.5354	30.8453						32.0701
	33.6982	46.4564	41.1406	22.5514	28.6556						44.2485
	41.8045	45.9515	35.878	0	32.2269						46.6156
	23.8394	25.1211	24.5281	34.0453	36.0691						1.44563
	28.3371	29.0379	39.3937	18.832	29.5277						39.408
	33.7418	35.0357	34.9442	46.7336	34.0441						36.5973
	34.484	32.5351	31.668	34.2256	42.7474						26.3988
	34.1833	33.8856	41.783	40.8252	32.9595						31.2375
	17.0123	15.2732	37.2454	36.1576	37.2399						27.6397
	27.0143	18.0756	21.89	37.4025	39.1064						41.9041
	23.8895	24.3302	33.936	20.8224	33.4487						34.7735
	30.4038	34.4062	49.1731	48.5603	13.7975						45.5855
	26.765	24.8516	19.0016	22.6793	31.7109						27.975
	39.226	28.11	31.8553	23.4064	33.0115						26.6279
	30.5289	46.2948	44.2377	35.1949	31.0997						44.9762
	31.4447	33.2828	42.6526	38.5513	28.825						30.9915
	17.6892	19.2026	32.2746	44.8898	29.0023						33.192
	38.2988	22.3601	42.756	26.6159	47.2191						32.7376
	24.8403	24.308	44.134	26.5294	26.5906						30.6049
	37.2667	11.7943	28.9552	32.3299	33.3125						15.9363
	36.7649	27.9331	33.3569	38.4544	21.6828						55.8362
	30.6255	41.8286	52.8172	34.2222	51.6518						41.2016
	13.4923	26.9633	26.7078	33.8641	33.2955						51.9896
	20.5847	31.0896	25.5205	29.4404	18.2011						23.774
	45.1606	43.7535	45.0028	38.8084	31.8596						49.3513
	48.5945	15.4213	37.4021	36.5912	25.6086						14.8499
	37.5863	37.6827	32.8253	38.2829	36.4193						37.7011
	36.7642	39.8759	21.5834	38.1685	34.0177
	39.6051	41.0212	43.3174	30.5692	30.3409
	39.7436	30.8692	29.1047	23.8935	23.2007
	41.5893	47.4595	27.985	34.0198	38.7929
	28.2167	23.5353	38.9725	34.7015	31.3804
	30.3077	27.3842	42.4138	23.1438	39.2805
	24.3089	31.1169	30.9311	19.3249	53.5969
	36.1162	24.7348	40.0712	26.8574	37.4796
	40.6847	20.4356	26.502	29.4424	29.4958
	42.9403	42.1818	40.0396	21.5511	28.2877
	34.8532	46.1071	20.405	16.6366	44.2508
	35.502	28.6004	42.2788	18.1646	31.6997
	31.2626	43.1502	29.4026	39.0444	47.0837
	28.6416	34.6746	33.8134	33.4035	25.9126
	17.4034	26.0103	35.784	25.4301	23.7783
	35.7853	37.8554	36.1155	29.9862	38.092
	35.9226	22.7867	36.2502	33.3742	29.171
	26.8785	27.4159	45.7449	31.6881	39.9838
	32.1523	24.5865	25.6199	31.5329	39.154
	37.9659	30.1255	43.4776	33.0743	26.0867
	39.0236	45.3517	34.6611	43.161	35.3653
	43.1612	23.2633	35.8007	39.3659	25.6533
	39.2121	31.6629	30.1431	38.9754	35.1102
	24.8014	36.4345	37.4815	35.3113	36.4947
	32.0354	20.4353	17.2549	37.1103	45.1071
	32.6863	21.7161	44.387	44.2431	27.7536
	38.1635	53.5909	50.2322	31.9839	23.5088
	35.2399	16.504	41.6942	40.8377	25.4978
	37.8623	34.1815	16.734	37.7555	40.0994
	47.2718	31.2307	13.0686	37.7686	24.8547
	16.8723	32.4657	15.5365	23.1583	27.6558
	40.7871	18.8486	38.2692	43.2222	11.6885
	22.7604	44.5774	29.5938	25.74	28.2325
	40.3266	51.3473	38.8264	30.7079	23.7135
	17.4219	37.6123	24.4676	17.0527	36.5858
	42.8505	50.2977	25.0377	43.9557	31.7954
	37.0741	40.4489	22.7366	25.4884	28.0563
	33.9365	52.2216	24.0854	16.9197	37.8446
	29.786	43.0563	34.5907	23.2416	26.5582
	30.7727	51.7233	36.5614	19.693	21.2165
	34.954	17.8956	29.6067	21.1821	26.8445
	45.6916	25.8682	19.5945	31.9224	24.5346
	30.882	25.1353	26.5803	24.7687	46.6594
	32.593	40.2994	35.4899	23.8124	16.6361
	39.5152	23.6574	25.8364	28.4113	41.4664
	39.2376	40.2171	38.606	21.6923	42.8106
	24.345	19.4718	20.4377	34.6216	40.4943
	27.2399	59.9458	28.7321	38.0951	29.7062
	32.5577	44.1003	33.5413	24.632	26.7738
	25.2054	26.6617	34.0699	39.7585	42.734
	25.1946	12.2715	33.7172	43.3125	21.1484
	43.7704	30.7741	33.7339	36.5584	35.429
	26.7989	20.5374	27.0461	27.3847	22.7262
	24.575	10.4414	26.4418	36.6004	35.4235
	19.0606	35.3184	30.0921	32.8541	30.2793
	22.2343	24.3215	29.9927	25.5679	43.9094
	24.1931	22.2464	34.8101	30.8994	46.9516
	49.3472	50.7254	5.85816	37.4717	50.1267
	28.5566	35.5014	21.1273	36.9861	60.588
	10.1812	25.126	26.8478	22.0735	37.9604
	45.7187	26.6214	35.6541	35.0848	31.6138
	27.2847	41.4984	44.9205	30.0392	38.4882
	22.3254	54.1147	39.3047	44.3914	50.7222
	32.0536	14.701	23.4799	32.8259	30.5672
	24.8154	37.7239	22.4811	36.8726	23.1775
	15.1008	37.7182	26.4808	36.0392	30.0536
	22.7618	47.5573	36.2912	35.1668	22.7792
	48.7556	15.9022	26.721	49.1689	53.3165
	26.9743	37.3085	25.2853	31.0249	43.8408
	36.4782	28.5287	40.488	32.5505	24.5629
	16.324	27.1407	39.0026	19.9438	34.4376
	19.2437	24.0205	30.131	35.1261	33.6294
	64.2703	9.4273	37.6361	32.4717	24.312
	30.4316	26.4483	24.0478	24.8526	40.2976
	22.3097	16.7942	33.9768	19.3114	18.026
	25.1756	30.1807	29.5895	30.2093	35.4729
	26.3948	21.7049	54.3702	22.3266	57.2227
	19.19	25.9282	37.5254	26.0861	19.3769
	32.9084	25.5016	43.1531	39.6169	23.7983
	30.2294	16.8704	32.8127	29.2431	28.8607
	14.2179	11.2242	42.258	32.5159	32.9351
	13.6374	11.8968	23.7309	40.7723	38.2698
	37.1019	13.0068	37.5093	37.5391	43.6484
	23.4066	25.0775	0	34.9423	39.6254
	23.4912	28.0821	28.3864	31.6313	39.9627
	37.7996	32.2201	25.7357	26.0045	44.4804
	39.8631	41.5992	38.0683	19.2363	46.7202
	30.6638	41.6018	22.1382	17.9898	35.4643
	41.6018	37.043	20.5196	39.6577	28.476
	18.7252	30.2945	38.4135	20.2238	41.8833
	18.5049	35.0106	19.3455	25.0877	20.4113
	27.2942	4.29156	26.9191	26.3144	30.3144
	35.9607	36.5262	27.6461	22.48	32.7078
	30.3094	44.9853	17.4417	26.3197	42.1305
	22.485	51.1236	18.9829	33.0629	29.4889
	49.1741	34.9122	26.7231	23.7156	28.4771
	40.5825	20.7325	26.558	35.7329	59.4349
	24.8195	57.513	35.9861	33.1195	44.0928
	18.6253	42.9234	25.2099	30.4897	28.2259
	31.1477	39.6135	49.497	56.5135	26.2848
	1.58539	46.1904	35.818	50.7593	35.8288
	29.9242	36.5624	29.4386	20.2717	33.5071
	37.7128	56.962	21.7728	23.5662	22.7406
	18.1406	56.1203	36.0091	24.9153	28.6189
	37.9848	24.0979	25.2912	30.0808	42.9762
	20.4324	40.4737	32.3696	25.9869	34.1574
	22.2201	26.5163	7.42005	22.0851	21.391
	26.4366	32.8868	29.1202	28.9791	23.2174
	20.0953	25.4615	26.2312	21.6265	50.4014
	29.8053	25.3152	40.5122	31.7445	42.5892
	36.5708	48.0189	37.4348	20.2499	40.9888
	47.305	13.8747	28.3374	17.3668	19.574
	27.1846	32.3426	19.5302	36.528	36.2497
	34.179	26.4391	32.2032	38.5737	49.0859
	3.79625	42.4802	39.8756	37.0464	46.2805
	0	24.947	28.3375	22.4861	42.9773
	0	43.1948	22.8829	35.3841	37.6308
	18.7692	33.4582	37.7132	53.8653	33.5393
	25.1158	26.6485	26.4221	22.9932	44.2485
	31.3433	35.0482	22.9164	45.9584	38.0648
	26.9492	39.8676	16.8225	15.7329	27.9884
	27.9921	35.6419	19.2539	20.0825	41.7414
	39.1769	49.1566	22.4628	35.8596	47.1144
	34.2039	37.3495	32.1639	29.23	37.6147
	39.7092	27.2999	17.0547	29.7276	28.7748
	36.8348	21.624	22.1096	21.2473	51.4002
	42.4128	18.647	2.70055	26.0575	23.1269
	40.6761	43.4946	22.3945	26.7879	39.6682
	49.6104	39.2109	22.519	29.8556	36.994
	28.8411	19.2428	47.1857	44.3285	25.0492
	35.8208	17.1695	23.8411	34.0398	27.2876
	43.3439	23.4059	26.3685	22.4824	28.3301
	55.509	50.0827	31.7801	32.1461	40.1065
	41.363	27.2698	38.458	22.8626	36.0195
	50.5011	31.6048	35.5487	18.3028	19.2235
	32.2746	24.1535	45.9138	33.3007	37.5627
	43.9716	18.8267	31.8643	41.4779	38.2883
	32.968	44.4472	41.794	31.1991	32.8612
	36.687	29.5022	28.5809	32.6637	38.6169
	46.1625	18.5623	14.1328	37.8631	36.6915
	47.8945	38.858	28.9276	33.6125	30.2383
	27.2497	37.3949	38.2954	28.2654	33.6167
	50.0393	30.9093	20.9146	57.3508	31.2975
	22.2666	35.8844	34.2206	37.6742	34.4982
	26.4326	35.1088	29.1394	27.7712	18.6832
	33.7893	45.3754	24.7849	43.8648	28.512
	27.619	4.18337	31.7078	34.9774	25.9904
	41.8664	38.6725	40.3407	22.8898	28.7484
	42.0378	27.1825	26.1852	27.172	43.9527
	36.0083	23.0488	29.2018	32.3302	29.4291
	19.7439	21.2877	31.0173	47.6439	35.7478
	49.7844	18.2455	54.9121	39.7318	51.6355
	41.3151	34.5588	11.8446	48.3522	31.0287
	46.9867	27.4053	37.6501	28.9662	31.8413
	31.4686	42.4227	29.4181	29.8448	51.26
	21.9705	38.0496	39.9353	14.9597	53.7092
	44.1247	39.9146	35.1568	30.6207	44.1171
	27.0648	45.8098	33.2528	32.3499	38.5655
	31.3185	36.3761	38.1441	31.7679	38.567
	26.3535	30.4085	27.7243	25.7686	33.4943
	17.7115	24.5312	32.9721	24.3987	25.6428
	27.1372	58.0072	51.5228	26.7391	27.3529
	40.9796	34.264	39.1717	26.6931	43.0463
	19.1105	28.8735	37.8613	26.2455	42.3809
	37.0714	32.3695	34.5535	31.7963	35.867
	39.8077	47.0099	16.4187	32.7026	34.8302
	20.8368	23.7973	21.5681	26.4206	32.4091
	24.1844	34.1998	26.1375	49.4611	38.2168
	34.3837	32.6966	29.0236	26.2549	33.1149
	16.9981	34.4428	33.1875	14.4719	22.8306
	26.0742	29.0109	33.633	25.4588	44.7129
	33.7354	11.809	28.3322	26.0395	30.6703
	42.9944	13.1625	23.4094	29.4194	33.9341
	25.3075	21.1317	33.356	52.6992	42.8433
	43.3952	30.2732	31.3831	28.8278	44.1337
	38.416	26.6237	24.7436	44.2465	51.7705
	31.9714	16.2396	30.4254	37.9554	41.7015
	28.5001	26.6838	26.8379	38.1223	31.7046
	45.5959	24.5315	29.4926	19.7907	32.8922
	25.4662	33.4213	17.7911	43.1628	31.157
	46.213	29.7493	24.6952	40.6933	38.9498
	32.81	43.2603	20.406	44.8781	29.7898
	28.3524	45.055	18.8362	44.8405	51.7122
	22.8617	46.4582	20.4971	40.0967	47.7136
	20.8324	28.3024	21.943	41.9042	17.3866
	24.5092	39.0665	9.76742	27.7847	56.1199
	35.0021	43.7254	12.9269	35.5718	41.8492
	24.4535	52.604	24.0886	30.1979	36.3793
	28.9678	33.1074	16.8215	35.577	34.2431
	38.4059	30.2448	6.37736	24.4505	36.1485
	55.7735	25.0713	27.2698	29.9386	36.8785
	45.5483	28.9707	38.6863	35.4949	36.2073
	40.6501	15.7828	28.6211	30.0568	27.0769
	41.9198	18.2862	19.5594	27.6112	34.5985
	39.6798	23.2103	30.2329	29.9811	41.9847
	38.1277	16.2043	38.6919	36.1186	30.8004
	14.0733	29.0968	44.0232	20.4262	48.1569
	30.7583	36.8685	25.3794	27.5538	40.4107
	26.9856	45.5164	37.7725	22.5089	51.0502
	23.3083	18.871	24.6554	18.0208	45.82
	34.7127	38.0511	38.7364	24.2384	38.5273
	24.9552	43.719	51.8321	50.4225	36.5643
	22.9902	27.2296	12.3498	48.3648	26.0464
	26.9181	31.5256	41.3938	38.7598	22.0473
	27.7023	18.217	39.1221	41.4804	34.9757
	31.5088	41.0775	22.8566	31.3451	22.2505
	22.4975	37.3855	40.2098	44.8872	40.3437
	27.0104	33.689	30.6461	19.9705	48.31
	52.609	24.194	36.2543	29.7845	27.4501
	57.9722	20.216	35.7861	32.4973	25.5365
	37.2113	27.2546	32.3461	25.7974	19.4616
	29.7632	30.6393	34.8474	35.4808	20.2655
	38.9746	36.5094	34.9148	39.2248	32.3706
	41.1951	28.5463	38.6802	30.6828	20.16
	39.7776	29.6313	40.7217	36.419	34.7986
	31.4892	25.6911	38.6428	43.4739	28.0631
	31.7622	23.5964	29.6997	31.6278	31.6876
	29.7234	31.9566	32.5479	41.1584	39.9767
	28.0261	25.5899	27.7901	34.3221	24.1093
	43.6064	44.7177	4.54681	31.1633	38.7431
	23.4762	50.8189	30.7185	40.1686	47.8772
	21.9969	9.84607	30.8372	31.5146	34.1992
	25.5153	29.2023	38.1217	42.1767	40.2215
	31.9725	19.6997	32.9835	22.0915	37.3586
	31.6456	28.3374	37.2148	35.0438	38.73
	16.7977	24.0296	31.3312	0.530541	39.8502
	18.1916	11.4078	44.9153	31.9957	46.2553
	30.9542	38.1752	22.9061	32.3832	28.7698
	23.892	31.4601	40.3428	47.882	32.7905
	26.2446	19.8103	25.6404	43.471	27.0047
	22.569	48.2669	43.6368	43.2583	41.243
	38.9471	20.255	31.2962	27.3445	28.8452
	28.3762	21.0865	22.61	31.3517	18.7323
	36.1792	33.366	34.1879	21.1509	36.607
	24.7217	27.1501	13.192	21.7011	44.8223
	47.8227	42.4873	37.0882	29.491	49.9676
	18.6047	45.259	16.4967	23.8184	17.0422
	24.7244	49.1866	29.2686	36.0914	31.9631
	38.6565	39.9069	31.2747	29.5262	23.3143
	37.5069	21.9427	23.316	23.8374	28.2757
	39.7529	25.9339	42.8091	18.4077	33.7003
	25.633	0	30.3822	30.0539	31.1096
	42.1316	36.1432	0.336781	20.6353	33.134
	43.5226	33.268	35.5953	35.925	40.3139
	24.2822	30.6036	43.8075	38.5854	21.27
	43.2715	42.4593	16.2204	28.5757	29.8543
	33.2299	32.7714	49.1481	35.4303	26.395
	53.8067	37.7849	18.2802	19.1756	34.9951
	49.3528	26.8651	52.4057	31.383	28.926
	40.0765	27.6529	30.813	22.9146	21.8817
	34.1876	31.5021	46.6389	50.5684	34.4435
	45.4653	21.1823	23.2175	27.0153	34.9605
	24.6832	25.551	34.6097	25.1149	32.0249
	20.7901	32.4549	37.5349	30.162	48.9298
	28.603	40.4672	47.4923	31.951	33.2593
	24.3172	39.7506	32.7902	0	38.3424
	37.3222	36.2042	35.0434	22.6093	32.5675
	21.3295	26.529	37.631	11.2255	40.3349
	35.4428	36.529	50.3301	26.036	47.9031
	19.1066	31.2466	29.3807	19.9252	34.0086
	26.3228	19.0669	35.3049	36.007	41.684
	39.2445	21.6526	37.2394	32.6563	34.8713
	33.6448	22.3893	31.9814	27.662	42.2218
	35.5766	42.4153	38.4283	32.0332	31.1858
	34.6646	28.9377	37.727	25.4238	27.1772
	33.1153	25.5236	27.9266	41.1011	24.8924
	37.5271	30.6931	20.1187	36.5984	22.1819
	33.0039	41.8641	24.3613	38.9861	21.485
	37.2091	28.4415	17.1613	47.9579	36.2851
	29.2554	28.7982	44.7003	37.6312	30.0678
	23.9835	26.8228	43.2376	41.5085	33.7608
	29.9037	34.3727	37.3743	42.5128	22.8532
	32.6285	23.278	24.5881	41.2569	23.755
	30.6352	35.6796	44.1185	21.7959	32.6984
	31.0351	41.8203	15.5129	32.3536	30.9866
	25.6726	32.075	16.2766	44.0603	29.1925
	19.261	19.5271	37.9202	31.3642	13.8235
	33.7639	23.5489	27.4374	30.4606	30.8317
	29.5986	27.5678	24.5891	23.3858	32.7543
	27.2323	41.4121	34.3686	28.6666	25.3378
	28.033	29.5939	29.4043	25.7319	44.683
	33.5181	34.6923	24.5849	18.3909	19.0813
	22.0201	21.1197	24.347	31.0855	22.6611
	34.1519	29.5217	16.5234	27.9649	26.1488
	22.0418	34.7383	18.2273	35.1646	32.315
	23.6493	38.617	39.2412	28.6404	58.8753
	21.5415	30.7269	36.2025	19.3078	39.1218
	26.9577	26.3089	23.7928	25.1541	40.6884
	21.6628	30.8509	31.0704	19.9498	39.2739
	25.2329	57.4715	38.7384	44.552	31.2398
	26.2787	27.6937	31.02	27.9137	29.785
	27.3484	32.8058	28.3215	20.4684	30.7469
	26.7567	13.7516	41.6815	32.5125	38.8791
	24.6929	29.2163	24.6503	21.8175	22.4407
	23.9738	44.1865	32.5611	32.8329	21.1715
	25.447	29.9738	39.861	42.2767	37.191
	36.4909	36.033	35.5341	27.6615	34.5793
	28.6098	32.6483	48.4673	40.7172	35.8726
	29.4261	25.5382	44.0073	43.5037	28.3109
	34.2533	32.926	38.6672	41.3404	37.3614
	33.4566	59.2694	36.2868	27.6198	30.9413
	31.3213	39.503	30.5981	26.7577	36.6592
	31.4236	36.7881	35.5949	25.3246	38.5818
	17.3489	24.3984	30.2852	29.6107	37.3804
	17.7134	51.1388	31.5188	36.6942	40.2285
	25.1707	35.6283	26.502	30.2099	35.1669
	42.4607	21.0697	21.9392	29.3774	31.5182
	19.1042	35.2014	25.9719	37.117	29.3088
	24.1682	54.2652	16.419	35.9955	20.741
	32.7243	20.9951	33.7809	43.2064	28.779
	45.0895	36.0382	25.1036	48.3045	29.2166
	46.325	45.618	8.19926	49.5051	56.4036
	39.3979	28.4464	45.0413	40.5542	45.1158
	26.0318	14.1286	31.8091	23.9063	32.1143
	37.4767	19.8481	31.4168	30.1728	23.1884
	6.02315	58.6349	37.2437	23.6218	32.1426
	36.0155	30.7315	44.9125	32.4426	24.7373
	23.4113	24.5374	36.7588	21.0324	22.1771
	23.1573	25.1391	32.5525	25.2464	30.9338
	31.018	37.2449	49.4678	22.458	25.991
	29.785	41.1291	33.0804	32.2291	49.9025
	31.8847	27.0283	36.4369	31.1947	38.989
	27.5172	34.7404	33.3158	36.0294	49.6013
	35.3443	35.9104	19.6802	22.4681	21.7772
	29.4356	25.3176	33.5623	29.5149	4.99465
	32.6032	21.2004	29.1274	31.449	21.1216
	37.7421	44.0943	49.2314	42.2171	27.7561
	23.5777	32.436	38.6053	35.9837	12.6962
	34.8279	42.7531	27.6906	38.8421	27.9963
	35.2542	32.0741	29.6514	37.292	23.2115
	35.1617	25.1666	37.8046	27.9782	36.1629
	26.5901	40.6492	25.9339	45.379	41.9235
	38.0565	30.9118	28.5921	31.7089	42.1214
	21.9392	31.6052	35.3213	31.0406	28.9318
	20.5166	33.9689	36.9993	25.0133	32.6477
	34.6336	31.9504	14.2883	23.634	25.2568
	23.9581	35.1664	29.1987	34.7707	29.9814
	35.4015	41.0348	42.3857	24.7474	31.4439
	27.2727	26.3758	37.9959	15.9987	38.8215
	30.6502	41.3841	55.8622	16.3072	29.8349
	50.8358	34.6711	43.7234	25.9951	32.3504
	33.8084	24.9066	43.1758	33.4907	28.0511
	32.713	33.1331	27.9669	48.5557	44.5096
	25.7604	45.6487	40.2696	39.5258	21.6813
	32.7107	54.6347	40.9791	33.5305	34.8476
	26.6469	40.4112	24.2155	16.7434	31.4326
	21.0614	32.6084	44.2831	26.1683	38.8147
	28.8454	26.1027	55.729	28.4181	24.396
	44.3843	47.6364	35.2747	18.7088	29.3607
	33.1605	46.2956	28.2512	40.0233	42.2512
	20.0266	33.6296	39.1696	28.1835	24.3961
	15.5973	37.6336	50.1508	27.4704	20.7151
	22.0121	39.7196	29.361	31.4969	28.5093
	30.9476	51.4059	42.7872	40.0008	34.0414
	31.9097	46.4552	41.1087	19.8245	38.2137
	34.2856	39.9686	26.5192	42.1195	28.3161
	31.7242	32.2315	51.7596	19.3719	25.7967
	34.1215	37.7143	32.6922	35.9367	27.5369
	38.8935	24.9988	39.9387	26.9969	28.1706
	16.4271	32.2778	27.8244	38.1656	34.6361
	47.5128	43.9475	28.5309	31.4418	34.0242
	28.6241	47.5607	25.3172	23.0847	33.0991
	25.0663	25.3332	19.2393	51.4002	28.4926
	23.7812	16.933	39.6872	23.9465	25.1022
	10.4396	19.7118	37.3966	23.1638	30.1873
	31.0919	45.9306	41.6677	18.4038	33.6121
	22.9329	40.6954	30.5337	27.6896	43.1051
	44.1564	37.27	42.6968	47.7708	36.1902
	40.7779	31.7791	33.3459	21.6947	43.2827
	23.7946	46.4931	46.7212	30.306	22.6506
	12.142	23.4888	55.6893	21.0088	19.5525
	21.5487	29.5845	26.6267	31.4768	23.883
	24.2779	21.6311	29.9998	40.3799	65.5233
	25.1344	36.9982	47.1431	28.2058	59.2343
	20.0767	45.7874	52.9187	30.9429	38.5609
	26.2062	32.6756	50.6667	21.0847	35.8898
	22.7007	34.4143	44.9633	10.6196	30.7751
	26.3924	30.7703	47.4817	44.4533	34.7481
	22.2416	46.2702	40.1639	31.2875	26.3294
	34.7887	27.7796	44.4208	28.405	35.7644
	43.8731	44.0668	25.1056	24.6034	25.576
	54.579	23.6743	28.5566	21.0658	41.0703
	23.0346	40.407	34.826	7.65361	25.0947
	28.4012	43.544	41.303	33.9279	32.453
	28.1043	24.9066	42.2597	26.6273	40.1528
	32.5407	61.4633	38.0789	33.1986	34.4282
	24.7929	43.0263	37.4868	7.0429	26.6893
	29.011	26.6611	30.8902	13.5581	29.4722
	31.1496	39.9114	30.757	31.5473	24.1637
	29.6646	55.2352	45.6328	24.4685	32.5382
	46.3297	30.7728	27.0303	29.5852	26.6401
	30.2263	37.1402	39.043	34.8701	33.1972
	44.0567	26.1581	47.4487	9.9946	37.3087
	32.7511	36.9794	40.6908	33.1247	34.9134
	37.9424	27.9463	26.3772	31.6676	28.1162
	6.83752	30.9655	32.3742	28.4467	27.1691
	31.7745	47.7205	30.7084	45.3757	22.2039
	50.2175	21.4415	26.4141	35.8734	31.6818
	36.842	6.11945	19.5989	34.7519	21.6527
	55.0159	23.0993	31.1179	35.5194	35.2144
	32.9606	24.9555	29.3842	17.6124	39.586
	41.0865	39.909	26.2981	30.6358	19.1536
	30.2859	26.5016	20.7168	47.3416	25.0325
	25.2949	33.5757	32.8656	28.4121	31.8355
	23.1082	39.0508	37.1805	23.7137	34.2181
	50.559	46.2208	19.3715	43.7859	54.6617
	38.9728	21.1193	36.2899	44.2969	14.3547
	23.4856	29.8653	20.0483	36.1373	30.5605
	29.4781	22.2147	57.7321	42.7778	13.7389
	32.9781	16.8913	37.6169	46.8766	42.1229
	36.0931	19.8492	55.5109	36.2853	22.355
	35.2681	27.1373	32.8815	23.1036	22.0973
	30.0446	46.5362	47.1997	28.6316	29.9449
	40.2882	17.5312	23.6729	35.3023	35.5651
	25.5212	40.6168	33.1998	41.664	29.0591
	33.0576	28.1686	29.6093	29.374	23.1422
	34.137	41.0221	30.3452	17.7066	49.9623
	20.9765	37.3189	30.8729	44.1527	26.5736
	42.003	57.8109	26.1519	28.0317	40.3896
	25.8684	52.9144	23.7104	28.9786	36.4631
	37.1483	39.5527	5.64474	53.3781	28.0122
	37.508	38.3111	17.9199	46.5595	30.7719
	44.8744	52.1986	15.6649	49.0501	21.4188
	51.8253	37.8751	20.5748	30.2948	24.5744
	31.9682	39.3407	22.3389	52.6068	39.036
	29.5672	25.9939	27.9965	37.1183	36.2624
	19.4321	47.738	36.8332	19.3917	34.7445
	3.27721	51.7155	29.0658	44.1145	29.5887
	6.65211	33.1966	33.3975	36.6125	38.542
	5.43156	36.3609	36.0438	34.176	21.1805
	37.622	22.8976	38.9361	44.4803	28.083
	32.6424	26.6358	27.433	38.9797	24.0497
	17.9336	30.1099	10.358	24.7727	28.7549
	30.8113	29.103	29.9474	34.3021	37.7655
	25.3739	22.4588	36.4461	24.9729	35.9584
	28.4187	21.8763	19.0463	35.7871	35.9558
	27.6436	27.8091	21.5443	27.6286	54.5994
	29.5193	30.0298	28.0124	37.1975	46.1202
	16.2719	29.2137	31.4094	52.2303	50.537
	27.253	37.5972	21.9217	46.7989	49.3597
	31.1941	21.1777	51.5324	29.2934	51.8683
	34.5663	31.4221	55.5314	22.2279	45.6689
	39.406	42.7933	38.9789	29.6193	34.6326
	28.5777	27.7388	31.5467	46.3573	34.4908
	41.2912	32.1916	48.2831	22.9032	17.2337
	29.6265	31.9957	40.6469	22.2486	18.552
	33.3796	47.1125	38.0054	25.451	16.3227
	35.4817	16.613	31.3774	20.185	16.4406
	25.236	36.3479	37.2322	42.3739	34.4884
	36.1174	22.6156	30.7125	27.4046	62.0701
	25.876	36.2637	41.4854	35.0798	38.9439
	26.5475	29.9079	25.4226	33.2139	30.6755
	23.4507	37.0924	49.5984	18.2576	36.8297
	22.6013	24.899	31.9375	42.3583	37.2795
	34.3519	21.4106	33.3222	36.7003	32.9295
	22.9068	37.4513	28.9708	26.4895	43.0048
	24.0105	27.761	27.4467	27.8333	36.7777
	24.7635	24.7275	46.2777	16.8603	28.5014
	29.6863	25.4303	25.9829	44.4335	14.4499
	27.6748	52.9853	44.2808	45.373	39.642
	23.251	42.6349	19.975	36.936	42.1793
	37.2506	30.3798	44.8535	33.4532	45.5237
	20.3366	19.3986	35.9154	42.2738	40.8422
	33.8278	46.7764	33.0439	24.4901	41.2162
	15.3635	55.3679	49.9193	39.8688	25.8671
	24.1296	30.822	47.1325	28.1675	5.21969
	34.9912	43.7714	34.3469	40.8646	31.0235
	33.8567	41.1081	39.185	28.8188	33.3892
	49.9629	51.6965	37.2072	41.0964	23.5382
	22.6934	45.1421	28.9971	32.9414	24.114
	26.414	52.5689	45.4375	34.9239	46.4493
	42.5908	53.661	46.5088	20.4181	45.3627
	36.8321	40.5837	32.4725	46.0929	22.5581
	29.9547	44.5827	44.3258	32.9761	31.2098
	33.196	48.9345	29.9996	30.8901	28.6072
	30.3226	44.9254	45.6215	35.1352	32.149
	38.37	53.789	46.7962	44.0815	31.1297
	35.7403	45.3124	45.2182	37.2746	27.6402
	27.6162	34.2477	38.476	27.5078	31.5584
	30.7038	31.6507	22.5635	28.8465	29.652
	39.2873	32.3719	35.5881	26.439	32.8607
	32.0216	28.8986	25.6854	33.112	35.8452
	27.9046	24.6212	40.565	28.085	27.293
	27.1725	31.5303	43.0942	37.2935	14.8507
	41.2738	37.9545	42.8453	41.8164	26.8715
	31.441	32.4464	51.9736	31.4353	24.5685
	21.516	28.2847	36.0008	30.1518	16.4504
	41.385	23.2596	37.0672	24.7585	37.4631
	27.0776	28.4053	50.4535	23.9045	25.9654
	27.2475	37.0908	38.1528	27.0032	29.2844
	35.2443	22.3691	27.6466	32.8764	23.1674
	44.2444	39.0173	39.8714	19.451	24.4275
	32.655	33.2628	45.0197	26.8132	38.0603
	23.3491	43.381	21.0626	25.1309	42.3152
	33.1338	38.2742	30.6071	35.2466	26.4009
	21.7279	24.7374	33.3956	16.7777	31.0891
	37.4538	36.316	25.2513	37.8119	31.8904
	30.2241	27.1262	30.6856	21.4621	32.9362
	35.0401	19.9036	31.4983	38.0462	46.3214
	27.3073	16.8218	31.9438	29.0675	31.9952
	32.3304	23.1025	40.8107	25.4484	31.5151
	29.4463	31.6407	50.8629	54.2636	41.5889
	36.2516	20.0506	30.9078	35.5142	25.1295
	36.3282	14.8701	23.4378	38.42	36.315
	30.4884	21.6257	30.785	35.3508	34.6859
	29.143	38.4095	38.7625	23.3987	30.5154
	20.6286	20.6379	35.199	48.1857	27.5148
	38.2024	24.6837	29.4841	27.4376	22.9245
	26.5572	19.445	19.2714	23.7597	38.2249
	28.9312	39.3423	28.3527	29.4022	33.4142
	23.7081	58.3603	43.1245	26.6269	42.9732
	27.8062	56.5886	27.6511	26.8044	15.4644
	28.7049	32.553	13.5913	23.5689	32.4741
	39.9212	25.5055	15.8846	24.6703	17.5406
	31.6215	33.3143	44.4746	24.8554	45.5298
	44.7261	29.7688	38.1288	18.9822	21.9916
	34.0691	37.213	47.9966	16.3049	45.2886
	44.4432	47.4595	26.5698	29.4453	48.2734
	46.8626	54.7368	36.5242	31.9604	22.7789
	29.1687	42.9705	40.1692	13.2794	45.6252
	32.1691	44.6044	28.251	33.8779	47.4291
	43.2345	58.2314	44.281	26.8558	44.917
	36.732	59.5982	40.7614	30.2292	41.4416
	40.4184	29.2797	29.6816	18.4072	40.0258
	38.6926	51.0864	25.5874	20.6427	43.1549
	51.2269	40.751	23.1187	37.223	26.2536
	33.818	25.4603	1.21079	34.1131	21.5607
	48.0842	34.9857	3.47034	43.1961	41.4166
	32.3088	27.0537	0	39.396	36.6299
	46.1432	39.4886	17.915	23.0561	42.3722
	26.9281	40.524	34.0202	43.7852	38.7304
	25.8357	40.1595	34.5452	34.1436	25.1874
	18.896	35.94	19.5355	29.8384	45.8337
	47.6785	54.1853	27.1543	23.547	31.7096
	38.9609	38.1752	24.1714	30.6967	30.3856
	28.4862	24.1431	29.7468	36.604	40.5945
	30.3017	23.4047	27.1851	33.997	47.9729
	33.764	30.602	42.735	38.2281	33.3702
	30.3976	23.3488	35.3052	45.683	24.2569
	42.133	46.0578	25.4293	34.9503	30.7524
	38.699	27.2047	31.9792	32.9752	46.1585
	37.5834	28.8685	25.1156	13.9474	39.9639
	20.554	25.5861	46.7871	37.1727	36.3413
	27.7294	27.294	30.5548	39.5768	53.2093
	30.44	47.6929	30.0848	38.4919	41.0136
	26.1846	41.7075	38.8315	38.8642	21.3151
	33.5929	24.0017	35.0473	35.6695	32.7129
	32.6292	38.936	29.0336	33.7466	26.4821
	34.1255	29.8433	23.0757	28.0489	23.1191
	37.0838	35.9323	31.1112	30.2433	28.5887
	29.186	37.4789	29.5488	28.7703	16.3935
	30.9225	31.9125	18.3465	24.2509	42.7957
	28.6869	29.2535	4.36455	12.2024	33.3003
	31.0548	18.6888	19.1492	57.2209	21.399
	25.5634	30.2316	35.9043	45.5811	31.5934
	22.8634	32.4367	23.744	37.9724	31.3489
	26.4741	38.4571	0	31.1527	55.7596
	23.7071	58.5072	27.0853	31.3728	37.288
	23.4757	32.8797	40.8558	35.1592	31.9044
	18.6635	41.0983	39.5177	35.8109	58.875
	18.6469	39.3393	49.7871	31.3804	23.3001
	32.7699	62.0224	53.9025	28.35	34.4267
	39.1817	37.1031	37.809	27.7703	38.5082
	24.0209	43.0705	40.8649	55.9587	33.0483
	27.7636	23.2311	41.5882	32.0766	24.8142
	29.205	35.408	32.8952	38.7646	19.4548
	32.8245	26.1017	39.1849	19.6404	56.0101
	27.3286	43.0691	28.3655	21.8022	33.4686
	40.64	2.39694	32.2257	47.3766	36.1771
	39.3592	45.9699	26.2465	35.394	38.9881
	34.6107	40.4682	24.0297	37.2459	67.0283
	52.635	34.4181	30.5971	34.1049	43.4353
	41.1067	28.5339	30.9664	21.0048	11.0938
	31.789	9.58051	24.3044	0	40.166
	36.2682	25.5313	32.3567	28.8637	28.7054
	23.9003	44.6651	48.9632	21.1262	14.0064
	31.3409	48.1647	33.2574	39.4614	25.1858
	34.9512	35.2821	47.4637	31.3543	26.3841
	33.3701	50.8979	31.6167	36.4469	29.6556
	34.3112	37.8118	36.0732	30.2525	40.1652
	32.0778	72.4937	36.2245	20.3666	34.2435
	23.2537	31.9754	29.4536	23.5172	30.1801
	40.8962	52.0757	18.6394	26.7783	39.7428
	31.4706	58.4595	19.6181	31.947	31.1675
	28.5584	44.5458	39.2919	28.9935	33.2393
	27.1105	39.5208	30.5713	24.9175	33.5481
	30.3534	33.6568	24.9968	31.1381	27.4271
	45.7273	21.6022	28.255	28.6042	35.3888
	24.5629	52.3257	32.7998	27.8714	44.8788
	32.2343	30.1175	38.811	26.5659	40.0909
	16.6119	32.4856	35.849	19.8419	26.7093
	52.3811	38.2073	37.5719	34.3487	30.6448
	29.0327	35.31	30.5203	33.0213	29.301
	37.5347	27.5664	22.9993	28.2714	34.466
	38.2353	30.3117	29.3853	24.7588	45.431
	21.935	32.8244	38.8996	46.7731	27.3059
	51.3062	27.2788	30.6852	44.3226	37.3898
	32.0223	19.5036	32.028	28.2714	33.5273
	54.0955	26.2561	31.2069	18.7632	27.5279
	36.5987	29.8934	18.198	19.6064	36.2646
	30.8216	35.0024	48.762	33.5493	30.0078
	26.3247	33.4361	25.8645	20.7899	32.1576
	28.2826	28.9102	36.3856	22.307	25.3584
	34.257	32.9226	36.0989	16.3784	48.381
	23.5058	23.7026	22.3935	39.0492	52.3911
	37.3554	17.7103	30.3237	21.9692	48.6158
	32.1813	26.6191	45.3034	26.0417	34.544
	28.5955	28.8458	42.2449	34.1618	48.7834
	30.98	39.2058	34.4458	36.1343	20.3313
	29.1698	21.1367	32.7462	31.4098	29.873
	26.8486	47.3657	39.2284	28.0591	38.92
	24.884	31.3663	31.224	31.7909	31.7565
	41.5114	21.6234	37.1055	25.9879	19.2635
	30.4472	33.8356	39.9395	20.4038	32.1626
	34.4116	59.3319	43.5247	27.6264	24.3469
	36.9564	48.7167	40.3691	26.1765	31.9606
	27.2662	27.7353	25.8906	28.8244	23.1947
	27.7734	46.4775	21.7895	26.2732	23.1278
	18.3949	57.8555	30.4972	23.5011	26.1563
	20.2411	15.284	38.7864	33.028	14.0607
	25.1617	26.525	31.925	31.0381	26.4372
	30.9012	51.3677	40.3182	34.6217	31.3872
	18.3771	33.5353	25.2335	31.2618	20.6455
	32.5274	24.2967	29.7029	33.6371	35.3248
	35.5303	35.3976	22.1772	23.1224	21.7153
	38.6966	27.0549	29.8692	29.0723	45.6907
	47.0073	51.7772	18.5605	30.4772	46.4469
	29.676	47.586	29.2324	32.1816	28.1173
	25.2714	22.1707	25.5545	50.4016	22.761
	31.1616	32.3462	36.2247	35.321	44.5242
	34.1028	22.0797	34.0785	30.6832	48.7981
	48.7521	18.9984	27.0266	45.7437	29.3057
	24.7	21.47	28.7548	40.6488	36.5965
	35.7143	25.3932	24.365	35.0828	53.8577
	11.3304	16.5177	23.0477	27.7923	37.1764
	40.9016	31.8166	20.9089	38.0862	24.3438
	23.579	44.1735	30.6212	36.6375	11.856
	38.6715	27.479	27.1176	30.5657	49.7673
	37.7134	15.9683	34.9642	29.7258	42.2538
	35.8288	21.7377	38.1784	35.3445	35.2958
	53.59	16.0684	23.9489	27.0733	23.191
	52.6135	34.9508	19.8661	22.2798	40.514
	30.7727	39.2869	24.3943	28.1479	21.8215
	31.0652	32.7016	29.6762	37.8597	24.6382
	36.6897	36.7995	22.2809	38.1738	22.6813
	30.6908	27.9358	35.8145	38.6529	23.6891
	35.6107	32.373	33.2467	32.0191	38.5539
	37.8708	47.3685	31.638	21.2012	32.5096
	41.5753	33.0539	52.2566	34.539	41.2522
	38.2287	38.6406	24.7158	21.3446	36.1737
	33.6294	45.2781	22.5232	50.2776	23.0733
	35.548	14.4594	21.8004	35.5747	34.1268
	30.5877	37.7752	18.1938	41.8623	35.3278
	38.4536	38.348	22.3886	51.2131	31.7834
	32.2998	24.708	31.1702	44.9208	25.7318
	25.9353	34.112	22.0826	36.2323	26.5996
	43.9578	30.9844	24.4624	45.7497	27.085
	38.6251	35.2711	22.8222	29.7005	24.6065
	44.3189	32.581	23.0335	39.97	27.1752
	44.6835	57.1731	17.2598	32.8177	33.5912
	35.0029	35.8707	39.5701	33.7866	10.5553
	25.3651	37.7419	37.8785	42.4334	32.536
	29.9386	29.8135	22.4607	39.5684	35.0478
	38.7243	36.3562	44.2097	35.6769	31.7396
	48.7656	36.1776	32.9185	34.2142	31.754
	42.163	43.1993	18.469	49.4992	38.7605
	44.443	37.7541	36.3541	25.7678	23.2033
	25.815	33.4915	27.8425	25.3916	34.1801
	37.1299	30.5411	19.0511	38.1719	41.0973
	41.7646	15.4372	18.2767	30.8674	33.6734
	38.7479	41.5413	21.9758	37.6722	5.3728
	28.4958	47.604	37.917	33.1168	43.5545
	28.6941	33.5355	25.471	53.7505	25.0668
	33.7923	34.2812	30.2679	36.1317	34.9302
	24.069	21.5739	34.4804	36.6559	32.3617
[truncated: 1,175 more rows]

## Sheet: Supp Fig 3D
	Cell by cell, % mito surface covered by ER at 0-24nm distance													Cell by cell, % mito surface covered by ER at 0-24nm distance
	Fed 1	Fed 2	Fed 3	Fed 4	Fed 5	Fasted 1	Fasted 2	Fasted 3	Fasted 4	Fasted 5	Fasted 6			Fed 1	Fed 2	Fed 3	Fed 4	Fed 5	Fasted 1	Fasted 2	Fasted 3	Fasted 4	Fasted 5	Fasted 6
	11.7545	17.4677	0	7.2868	12.8658	26.1268	3.01758	30.085	14.1776	14.6781	28.836		Mean	18.44	14.45	16.05	15.26	15.46	20.94	22.8	21.99	23.47	21.87	23.32
	26.8617	19.2678	0	22.667	23.428	14.6895	33.4349	37.8347	32.7272	11.7636	28.229		Std. Deviation	6.575	5.146	5.813	5.59	5.558	7.457	7.144	8.334	8.544	6.914	9.214
	50.6545	12.1638	5.02299	16.424	7.22847	31.3479	21.4896	21.6733	47.6026	6.38152	24.0671		Std. Error of Mean	0.1201	0.09135	0.1043	0.1059	0.1055	0.2494	0.2078	0.2334	0.242	0.2513	0.2533
	4.77623	5.45724	19.4586	4.61249	19.6523	27.2633	25.168	24.0487	89.2861	31.5703	32.2537
	24.1746	14.0602	8.05842	10.9279	1.14924	23.0737	22.0916	9.96031	9.98054	29.4111	36.5806
	11.9207	15.9245	5.87877	12.9053	18.5715	25.4073	17.4818	29.6751	31.0636	22.4496	34.8806
	13.4647	3.28448	5.50527	12.7337	22.369	24.0679	21.1999	0	23.5741	21.637	24.8755
	7.57925	2.42391	6.68103	9.32444	13.3293	14.8381	23.2223	53.2604	16.7	28.0135	22.3208
	35.8507	12.5549	5.55142	14.7226	20.1297	15.0841	8.78377	17.5524	35.102	30.4266	28.4361
	19.4394	11.1996	16.1167	27.5527	16.4308	8.48604	26.8807	16.679	18.2937	17.2703	22.0048
	27.757	3.59032	12.772	2.43161	20.4176	9.94154	13.8662	26.057	23.0253	30.0753	25.0497
	35.7647	11.2611	8.17969	7.18142	21.4889	24.1356	22.4239	24.1884	25.67	26.4119	32.6855
	3.49407	15.4209	4.30854	4.08699	6.75035	16.5589	33.8431	20.3812	30.6235	12.0109	32.76
	26.4424	3.62915	9.78054	9.48362	9.48108	18.0599	5.44697	15.5542	20.4803	26.0796	26.6006
	32.7017	15.728	9.72721	8.41013	17.2906	58.0077	25.2535	15.0432	38.66	1.91328	23.0909
	11.2217	17.5638	7.37199	4.16121	17.8139	19.8618	24.9054	27.4921	18.8775	25.2538	23.3604
	19.8489	14.3634	10.011	6.28699	18.4687	20.7853	21.2423	15.9973	29.1903	30.2985	24.2832
	17.5664	25.0967	10.9058	4.71701	25.2286	26.4069	20.9395	17.4451	29.4158	42.5081	21.5047
	13.3916	19.9968	16.449	9.82781	19.4105	23.6316	23.9283	12.78	15.7776	25.7134	25.3569
	11.3951	13.3493	10.9083	3.87418	12.725	13.7524	29.1262	11.9304	24.6366	8.29685	24.7977
	11.6322	7.54706	25.9307	21.2805	9.74271	13.1309	26.018	16.5016	25.565	24.5126	24.9738
	13.5527	11.0076	8.01625	17.0965	15.3189	25.8706	21.5034	16.5582	29.3528	16.8228	21.9546
	9.053	10.6221	16.4872	23.8029	13.9396	18.7204	28.2474	13.7992	25.0268	22.2332	26.2757
	42.678	18.561	7.94506	19.9837	16.7452	22.7601	36.9856	19.6922	18.3727	27.2358	20.4004
	31.8475	10.8404	22.478	27.5372	18.684	21.5996	25.3277	26.4409	27.401	20.6654	22.9274
	27.752	20.6586	2.67772	6.70581	19.3483	22.9893	31.2803	16.3538	21.6687	31.3825	20.8208
	20.6741	13.24	17.1999	17.2617	7.06482	34.8033	24.724	21.0948	21.8019	23.6126	25.2151
	32.3425	13.0448	22.7005	16.0653	11.177	24.022	29.4342	27.2859	15.5757	16.4496	48.0782
	22.1451	25.7257	18.4239	26.768	6.92841	27.4299	27.5922	27.7947	20.4914	21.71	24.101
	22.4139	12.6912	17.5229	20.3874	20.6614	18.2714	19.608	16.0631	37.3946	18.2248	32.7725
	26.2902	13.9093	5.29868	16.6126	15.7279	17.3768	10.6355	14.4432	45.172	17.904	33.8227
	22.4478	5.16114	18.1693	8.86758	0	34.5906	29.2033	79.2665	12.9627	25.567	22.2374
	17.8563	13.4017	2.70647	10.1777	25.3368	10.7012	20.0472	16.3414	26.6496	18.5582	24.4502
	18.346	22.1116	18.7575	2.10446	8.32247	31.5171	14.8567	14.1427	14.7307	18.0853	20.7044
	17.2397	14.785	18.4438	7.58125	14.4773	17.763	24.9868	15.0739	45.1522	17.6538	25.0134
	22.551	4.89085	4.97866	20.2464	12.2524	30.6652	29.529	18.7754	27.5959	15.0578	27.8954
	16.3258	17.3717	12.9974	19.1886	27.8439	22.4931	24.5843	10.8973	29.9974	21.2168	18.4979
	17.0709	13.5506	7.27806	3.39883	13.8383	14.2834	26.269	22.6616	26.186	15.2798	32.3995
	18.9154	12.2752	18.6027	18.9028	26.5393	16.049	25.4017	19.8099	16.5632	16.8966	21.8187
	22.2609	22.887	18.4095	25.2797	19.9276	23.8052	20.6538	24.0879	26.9223	27.7449	35.9728
	22.326	19.059	6.3848	15.9883	17.2422	18.9501	20.6039	19.7118	30.8415	24.5665	18.3163
	4.32631	14.6085	15.0242	5.49606	4.56873	16.1769	29.3472	20.3198	11.254	18.474	22.8201
	32.8486	8.01107	9.00431	6.52396	18.6846	31.2675	23.331	27.096	31.7429	23.2308	22.4745
	16.1185	9.62697	12.844	15.1628	13.028	22.2267	21.9685	17.0813	3.06666	29.1632	23.5741
	13.8168	29.3916	15.6775	10.7202	12.7923	27.5462	30.7268	18.3289	16.7122	19.3163	17.7206
	10.4053	11.651	23.4461	19.7174	14.4314	35.9662	29.9139	20.1798	24.5984	13.8546	29.2039
	7.03455	20.1855	29.4742	5.99661	19.5966	32.7146	8.89263	11.0084	36.6725	14.7989	13.6216
	5.98564	12.9911	22.9309	12.7102	15.9018	27.5154	36.2188	9.06472	27.9291	19.6672	16.9204
	21.4448	16.8725	18.7515	9.77401	18.8122	22.0769	24.3165	16.476	25.0925	34.1279	26.0659
	9.0497	21.4234	11.8449	18.728	10.601	23.3436	21.1731	15.4825	21.0724	20.8561	13.7337
	11.5992	16.8853	21.4995	13.0106	14.8784	34.3204	20.6393	21.5029	12.2917	22.732	21.8431
	14.1465	15.0546	17.3101	13.5177	17.261	17.5923	26.0449	15.1408	29.3116	33.0915	21.1623
	14.3188	18.3291	11.8313	18.6582	15.6692	29.5825	12.8246	35.9119	38.7598	36.2298	23.7031
	10.1507	15.0887	19.9665	10.7683	19.5653	23.9045	12.1375	23.6116	13.3987	28.7372	35.1265
	23.0901	10.6992	12.4087	11.9733	15.6325	30.5992	14.5065	13.1607	7.92858	33.6888	38.3371
	15.1892	10.7965	7.3565	13.6598	14.8296	26.7939	22.2302	20.3048	35.1636	35.4457	33.1285
	17.692	3.36002	15.5176	8.70978	12.3814	35.0668	32.0458	16.0508	23.5247	20.2581	31.5056
	8.81581	19.8491	14.6408	9.24529	16.0915	11.3783	31.5843	15.2846	26.2028	20.0145	21.9126
	29.0105	18.3829	14.2386	24.1553	10.9839	21.986	19.0933	22.6811	9.79816	27.7712	22.5929
	21.541	13.099	7.86674	11.1564	24.835	22.7851	32.6625	37.5415	22.1112	16.5347	20.0828
	18.1289	15.3582	10.6734	11.7424	7.51957	17.2637	12.5149	20.9087	15.6628	20.5996	17.0664
	29.2618	17.7516	15.7148	4.59532	12.882	25.4061	19.1006	25.287	25.2894	24.8211	24.7782
	12.8748	13.4709	15.5112	20.2798	25.1983	34.4566	11.5894	21.1796	29.4971	28.6079	28.4894
	19.6566	15.8145	14.0166	16.1011	21.9673	13.1445	17.6971	14.576	19.6326	24.352	27.2669
	10.4515	8.9999	0	12.9343	15.3998	22.1171	18.6678	29.2031	24.5349	27.7064	25.4165
	30.7022	21.5838	5.29043	12.6914	6.68775	17.4453	23.189	34.5125	27.1049	25.8561	20.4812
	54.6072	22.5423	0.533867	20.245	12.8472	17.8387	21.0657	22.4639	35.7679	24.6317	27.1081
	15.9784	14.6144	12.4677	13.9658	13.615	8.40772	28.9214	31.3505	24.5164	34.7624	28.9578
	8.42059	24.9396	16.2017	15.6751	15.7835	18.2939	5.38922	69.099	10.2079	13.5239	30.1772
	17.5578	22.5499	9.6534	35.1003	13.384	19.8268	32.421	20.8689	21.6809	17.8568	45.5388
	29.0874	14.5855	15.3234	11.5372	20.7388	21.5304	18.1943	17.3936	17.2632	16.2297	21.3302
	12.0177	14.0318	0.0389914	16.7993	1.17048	19.1781	25.1929	20.6578	13.3665	8.1025	17.4463
	9.18205	17.7958	0	20.3886	19.1877	32.0432	27.4955	15.995	20.5553	22.3184	22.7781
	15.3137	9.81834	26.9644	10.1325	0	17.5686	17.7048	17.4704	11.3045	24.747	18.5001
	9.79008	16.4906	3.28102	13.2833	5.53295	20.2189	22.1341	23.9016	18.6641	19.718	34.7884
	19.8667	20.761	15.1785	18.8321	19.1662	9.30195	34.0216	23.7027	16.6789	18.7338	23.052
	19.4807	13.1343	15.0739	7.79025	17.6788	13.484	10.2187	15.3368	36.3301	27.2675	28.6865
	28.6915	14.4288	9.42987	18.9173	16.1322	26.4457	16.1147	21.0898	31.9084	13.0766	27.4973
	25.1943	22.2887	11.1805	13.6138	15.33	12.8807	18.2005	7.92311	17.9691	25.9942	16.9316
	14.4637	11.0252	24.3564	12.4648	13.6396	16.4552	14.6415	20.0809	12.0947	26.9932	26.6943
	17.3113	10.2713	19.1715	24.2953	12.0724	6.85983	20.1915	22.4922	21.6445	15.7851	25.9577
	16.0224	8.76645	18.5755	13.1416	29.715	24.3598	14.1516	20.0711	24.0024	22.3753	24.2781
	8.24319	17.4527	15.0915	26.0645	17.3313	23.0462	19.3501	8.46439	19.226	19.4124	19.7133
	23.8535	20.7008	23.8514	11.1973	15.9037	13.7748	12.3413	18.3148	24.9034	16.8123	20.2886
	24.1292	11.1222	23.832	27.125	20.441	28.5541	24.4609	22.4272	14.3578	30.4879	29.7416
	25.3319	14.9121	19.6966	44.2993	22.9742	23.5615	5.62081	21.5868	48.1801	20.0368	21.0712
	17.7336	10.3202	18.4791	19.975	21.5095	25.4209	24.1706	38.6455	24.4327	17.2217	8.6144
	16.3238	0.851008	23.5366	16.168	27.5717	22.9419	32.8877	17.2312	19.1334	17.5961	48.8989
	5.14509	13.3405	19.0378	25.8788	13.4609	26.3522	15.5371	16.7291	25.5852	22.93	21.1288
	0.0681621	4.30595	29.6896	19.3314	27.6189	33.7133	21.6639	23.5798	19.9916	30.8631	21.5776
	4.07932	11.3289	21.0482	14.5776	18.7322	9.05839	13.8166	22.8474	27.7757	15.9599	28.193
	0.729021	14.8884	19.1385	13.3665	24.3744	30.8093	18.4488	27.8161	12.8495	20.7226	28.2476
	17.8262	13.0445	17.4032	16.6759	17.3689	16.0646	22.0386	20.9709	10.9743	18.5421	20.2382
	16.2875	7.95107	29.8602	17.2673	19.0469	20.9186	31.363	33.3687	12.9385	23.2902	19.9862
	29.6405	16.1498	22.7077	20.0475	29.0633	3.59651	14.1155	13.5282	24.4079	8.61696	16.948
	33.5714	22.9792	14.6593	7.41036	22.5787	5.82465	17.4716	30.2825	28.3217	13.5567	20.3853
	22.8667	1.78747	13.3481	24.1672	6.59195	13.8214	32.888	29.0704	16.5027	21.5532	30.7184
	20.1605	22.274	10.3251	25.4065	7.47094	2.66527	12.6896	20.5503	22.9197	33.0712	29.2033
	22.6989	8.0233	16.1447	15.1283	6.7428	18.2978	34.1897	13.0035	26.3149	19.4442	23.5756
	24.6461	12.5261	11.2782	1.93133	12.7888	23.211	24.1884	23.0701	20.8613	20.904	10.2517
	16.714	14.4386	21.8405	17.2972	5.38971	22.9395	34.188	19.9207	20.5821	21.4062	23.6318
	38.1446	14.8485	22.2234	13.7579	21.6708	20.8644	24.394	16.406	18.5691	17.3615	28.3164
	21.1722	10.6523	14.782	16.1421	3.60177	9.47647	15.8822	22.0509	21.1577	17.3361	26.2017
	16.016	19.4135	14.1047	7.01461	13.6674	24.1155	18.8945	12.1428	12.166	13.6683	20.574
	12.5416	11.0819	13.2616	14.3277	7.74043	19.0467	26.8112	37.9674	36.7387	25.8466	27.9427
	12.7001	13.1509	16.7856	12.7732	33.4979	15.7578	11.858	6.70093	18.6588	17.7934	12.0018
	12.1768	14.0515	13.5212	13.625	11.7851	17.1968	26.4255	20.2502	14.4832	15.7861	26.0308
	24.3964	17.452	13.5259	11.5028	13.2249	18.1349	28.0803	28.2938	17.2684	19.9259	21.0389
	13.1533	11.8105	14.0287	17.6209	6.41297	18.3112	8.33636	24.0418	22.0223	36.6534	25.2724
	21.5768	13.1723	15.0422	14.0293	10.0176	20.2685	11.1869	12.2499	13.8193	22.0298	31.6192
	23.4075	17.5558	10.7422	8.92216	11.4235	27.1916	7.90537	20.1007	17.1409	23.8936	26.0557
	11.9571	16.6205	9.53872	16.1514	11.3699	29.9655	14.0686	20.6466	25.0223	30.3392	28.7977
	18.272	11.0736	11.8557	21.4585	12.6493	11.2814	20.3974	16.1109	22.1967	29.3711	32.3283
	23.4862	18.5779	16.3065	13.6148	10.3684	20.7148	25.1093	23.0466	29.943	32.1369	31.7387
	23.397	10.9122	16.4294	10.9725	13.7199	25.455	22.504	10.1297	26.3137	17.1192	24.6971
	21.5339	18.0921	6.00136	14.8075	11.7409	10.667	11.8152	31.8596	21.3505	31.6239	25.0614
	19.14	25.1693	14.3246	17.842	8.04558	17.9924	27.0367	21.5378	21.3024	27.9883	28.1838
	23.2022	21.1591	10.6958	9.43052	22.0401	21.3832	22.6634	17.5745	10.4978	29.656	31.5394
	20.9446	12.6243	14.8325	10.652	25.8453	6.41382	15.6727	29.0212	19.0024	38.2223	19.29
	31.3705	12.2774	18.9305	16.0809	21.124	25.4334	18.9655	7.22493	24.6088	24.6586	26.6671
	19.1476	8.24676	28.7634	11.0822	33.6812	22.2714	10.8966	20.0332	25.993	16.6752	31.8543
	21.1448	14.7142	14.4573	6.21964	21.6951	20.3263	34.1151	19.9977	25.5641	31.0977	19.8722
	24.9683	8.95728	10.8891	19.7111	24.311	31.2271	23.3644	27.2395	23.8319	20.8679	28.0278
	17.6652	0.053328	16.3455	10.3854	14.0571	19.1615	31.3521	47.3684	28.5426	10.0764	14.0316
	27.5928	19.5103	14.9822	17.8124	19.0613	18.3114	22.0764	5.69575	29.2627	22.523	14.0828
	22.5699	11.4567	14.3205	8.26966	13.5757	10.2681	35.7818	7.60028	24.3729	27.7556	27.9634
	19.0875	14.7214	22.1198	10.4162	6.28611	14.1976	15.9563	25.467	24.134	17.3076	23.1526
	19.8456	12.8896	23.5611	8.83315	19.5218	22.607	20.4467	15.2604	30.6604	26.0915	24.0705
	24.0856	13.4378	17.5541	8.32489	26.6592	14.3706	22.6132	19.4818	25.4788	21.363	14.7104
	26.9169	15.7826	18.3902	5.63653	22.6366	22.4088	24.1826	10.788	21.4739	17.1546	19.52
	24.1034	16.656	20.6189	14.0303	17.38	24.4505	32.8274	29.314	24.4692	24.6964	21.8212
	39.6573	3.86568	19.6037	6.62785	15.7502	19.7994	18.7509	17.2013	19.3066	29.4327	62.2405
	30.7748	10.6506	29.7991	15.4348	12.8914	24.7381	22.3537	15.6637	31.4217	24.4516	20.7904
	34.6529	14.5846	17.7549	10.9606	17.6931	19.6608	28.4458	19.9599	24.9921	20.8402	16.6819
	25.1227	13.1756	11.0262	8.20611	10.1863	23.6318	28.1058	14.8617	27.5895	19.5529	20.4001
	20.6658	17.3868	18.6621	4.85322	5.95081	19.6818	37.3801	27.7153	21.8815	17.4476	21.5982
	24.93	16.0277	9.30179	11.9761	5.89565	27.3286	32.7184	19.2248	21.966	56.0395	19.7272
	16.646	14.0396	16.0012	11.2175	23.3772	26.4312	23.6422	22.52	14.0964	28.5672	14.8252
	28.2687	12.7789	15.0767	14.9642	14.1473	22.9047	13.5451	26.224	97.1196	15.3874	22.6589
	12.0103	10.7106	13.132	24.0009	11.3054	24.3278	22.4415	24.9282	22.5344	11.0113	35.2122
	13.8316	9.1934	11.4202	24.9847	13.6783	13.6395	32.2024	32.0047	15.1671	18.6395	25.9125
	10.0992	13.5545	15.2065	28.3948	16.5165	25.2386	20.7391	23.1596	15.8153	24.231	44.2361
	11.3857	15.527	17.7366	14.9125	21.3021	22.8258	17.4815	15.4015	15.1149	31.0136	15.9644
	18.3975	17.8113	12.1397	18.9294	20.281	17.9304	22.4344	22.1573	35.8937	16.906	19.2753
	16.0398	17.0242	16.6842	19.6814	22.1631	11.1471	19.444	18.2216	35.4177	25.6066	24.9362
	10.8379	13.1901	2.76752	18.0302	11.4526	14.2192	14.525	32.0623	21.6321	26.5067	12.8611
	34.1888	7.74759	12.8443	14.975	19.9927	11.8058	12.8511	20.7978	18.2736	15.6573	17.5327
	30.8413	17.3368	12.5641	14.604	11.2149	20.5534	19.8122	20.0228	30.3301	19.5642	18.6784
	20.9648	10.3312	19.5226	17.6691	16.6239	27.0125	16.8123	13.4323	9.86853	25.5127	32.5478
	10.5564	20.8617	20.0157	11.0517	12.4943	22.5724	17.1874	23.3039	11.8829	19.0389	21.6151
	23.7368	10.5291	17.4339	17.8187	21.2775	19.6379	24.7983	44.7143	14.9678	18.4987	24.9093
	27.4905	10.3495	14.0961	31.0436	19.7279	20.5647	30.2895	23.9422	17.896	21.867	24.7982
	20.8235	12.7176	0.749518	13.2082	8.91663	22.3814	33.5783	24.6288	17.5287	20.8021	30.0455
	23.0667	15.9053	13.1734	11.0768	9.11972	13.2147	19.1739	43.9795	30.268	20.2737	22.9539
	28.9649	17.8699	18.9216	17.2177	17.135	7.03747	29.8467	24.0083	13.5612	23.5171	21.8762
	29.3311	19.645	19.8982	20.0637	25.4268	14.8213	19.6584	16.0265	15.6355	21.7519	31.6367
	41.163	11.6412	4.25741	28.0325	13.3813	16.6309	11.7577	21.9254	14.6526	33.2023	30.9482
	23.9094	19.1575	20.3221	16.7354	15.1196	14.3203	32.3742	20.2515	33.0286	20.1584	18.9418
	18.2427	9.71012	14.6287	23.247	31.3214	16.532	12.3562	29.8058	42.3279	26.2223	22.25
	25.1411	13.8094	17.1702	2.45485	11.5144	28.8266	29.2635	12.7802	25.0667	24.1848	25.4426
	7.74362	10.8565	21.6486	16.2365	19.5574	34.7848	20.2907	20.4218	20.264	24.9489	23.7898
	21.3824	12.8977	18.5189	12.3446	22.9038	18.1418	16.0665	23.3934	7.28267	27.4906	24.2018
	67.0019	16.7211	17.155	17.0289	18.5707	19.5392	18.6846	25.8522	37.0597	27.7567	23.8663
	11.2822	16.758	17.7193	21.5374	18.5494	22.538	20.822	5.87781	7.28574	33.7914	20.6474
	12.3632	23.878	38.4174	19.0489	14.906	4.56805	28.9579	57.1734	14.9301	22.4406	26.5614
	21.2646	13.8987	27.0601	10.1472	18.4946	11.0649	39.581	18.5145	16.5378	19.9302	17.1701
	18.2848	16.3845	17.9666	15.0345	22.6394	13.8079	19.5126	24.23	25.3749	27.0943	29.3381
	28.2164	14.6079	27.807	14.3014	11.937	33.1646	16.5246	93.1901	39.3924	19.4883	36.4598
	27.1801	0.370923	13.0232	15.9022	25.8026	12.9996	20.223	21.0067	15.7365	15.0159	22.3439
	17.9309	14.048	10.6465	19.0182	23.2833	38.262	15.0776	20.9434	27.2011	19.7922	14.6851
	33.1531	11.4921	5.85206	9.15286	18.9684	43.036	34.1116	26.9091	40.7816	22.402	35.0314
	21.4281	3.98057	18.2356	25.27	23.8969	12.695	25.1902	17.0948	23.6749	23.5906	23.4256
	22.9317	15.2464	0.521033	17.5088	15.5105	18.5932	22.6357	23.6808	29.1819	26.427	37.2817
	9.80446	11.9711	0.443505	6.18944	18.0141	18.989	24.1736	30.0467	29.7135	31.2731	19.4332
	26.0302	18.8887	22.1188	8.73695	18.0686	2.85001	47.2511	37.16	35.4744	32.9621	18.1827
	14.4282	19.6375	16.0856	15.1074	7.68768	15.0089	22.2488	10.6733	25.8674	28.9916	23.3248
	13.8177	10.3	17.2559	7.23148	21.6788	14.8692	14.0964	22.2999	33.2285	14.825	25.0019
	21.9234	13.6994	18.169	11.2734	18.8811	23.3011	40.5505	14.038	16.1896	31.5134	28.0688
	28.6805	5.45901	20.6982	18.0219	14.0676	14.0634	66.026	17.7249	12.1519	19.3115	23.3193
	28.2413	12.5046	15.7119	15.3963	20.3428	18.8781	19.679	13.7997	4.54419	21.5266	19.6441
	20.7322	17.2895	19.254	5.40892	16.188	25.358	19.0008	13.7723	28.5	9.72123	26.4288
	31.061	13.736	17.2923	12.8087	21.2236	19.463	11.8712	27.8557	16.4895	18.8174	26.0182
	26.2112	10.8095	21.5655	7.03868	9.83068	38.0441	30.7883	11.5182	26.4031	15.2429	29.0321
	12.405	10.6863	20.173	8.19266	12.8869	31.3653	29.6698	20.252	28.0167	25.3272	25.2186
	29.3835	13.2374	17.9217	18.5479	17.6952	15.6831	19.3809	11.1127	38.5212	28.8759	17.1662
	14.8427	9.18901	23.3329	13.1882	17.2525	16.9038	20.129	37.178	26.8198	19.0113	22.8205
	18.1423	15.8561	7.06877	12.2492	12.5038	19.4928	17.4231	37.5933	26.0121	29.5926	35.7298
	15.4319	15.229	13.2395	19.891	8.00679	29.9675	28.4835	15.4382	20.4512	23.6657	25.6554
	17.7261	0	7.93859	9.14884	24.1279	23.0005	26.3547	20.5032	16.2873	25.7522	26.5819
	16.5411	16.331	15.1311	9.34729	20.3696	14.8836	25.2461	15.6195	38.5622	25.1465	40.6228
	21.5317	16.2556	15.7427	17.4708	16.133	18.2782	34.5547	26.0465	19.6621	21.4994	27.0922
	21.2554	10.4794	9.20197	10.4806	13.6283	18.9244	42.1145	19.9826	22.6212	30.6427	23.7887
	14.2487	9.0767	21.2497	28.1212	14.1528	25.7975	28.3915	16.0097	29.7417	29.5811	28.2375
	34.1692	18.7507	15.0823	9.8016	13.4965	31.4097	24.5058	1.41108	21.3228	22.0934	17.6369
	22.9049	9.48797	17.0306	11.2228	10.1141	26.9031	13.5644	16.6972	19.3384	19.0313	22.8344
	26.6804	11.4051	10.7359	10.1088	15.525	19.0384	17.7413	16.4981	21.0791	15.1573	22.1123
	18.9698	18.1537	14.9483	17.3789	16.5953	24.0333	15.2307	31.8096	18.1889	16.779	25.1859
	21.5442	18.1154	23.0892	16.1519	10.4285	14.9725	17.8234	23.3794	21.658	35.66	30.7441
	18.1849	13.3239	14.3769	9.10739	11.2039	23.2444	21.8592	20.0505	13.7364	20.2922	43.2438
	15.8926	6.50937	10.8882	11.5463	15.6778	24.2416	16.6965	10.6778	18.8734	34.4158	31.0408
	25.236	9.78456	22.1029	19.5847	15.6045	11.3107	23.5436	27.6543	23.1414	27.7427	18.2963
	14.8297	16.2193	21.9723	22.276	12.6163	18.956	29.1889	25.8545	13.6255	22.388	21.0849
	16.6063	11.9514	13.7198	18.8981	12.6347	17.5331	28.7389	22.1757	20.1658	17.4675	31.1321
	25.4206	15.8276	19.7214	18.2286	9.657	18.9856	15.1806	14.7203	21.2209	10.9958	38.2362
	19.0574	17.6381	7.28552	19.6027	11.7678	22.0792	21.6861	18.4559	22.6412	35.6655	24.0336
	18.2821	10.4248	10.3761	5.91418	17.9943	23.1833	32.5228	21.1421	24.5065	21.9636	15.1177
	17.6583	10.4307	20.9913	17.4182	9.96713	16.2712	23.6815	21.4705	28.6436	23.57	25.2577
	25.2193	11.0495	17.84	28.525	2.12067	22.8314	21.0815	37.0804	16.9142	21.0974	19.5252
	17.6287	16.1605	17.5282	7.31614	12.5204	20.1272	41.7932	34.5379	20.4617	23.2468	24.9162
	14.4061	19.2327	21.7847	14.6294	0	21.4047	21.6483	57.3842	26.9648	20.5339	25.2828
	17.9261	16.0061	10.8579	15.2215	8.09318	24.106	25.3064	22.2329	16.6015	19.6845	43.4411
	12.0186	22.676	14.6837	16.497	18.0685	38.2095	19.9322	30.7107	31.7462	51.9092	9.4322
	27.1288	13.6533	20.5593	25.9219	7.2992	23.5172	8.97977	7.2711	27.9983	6.63225	20.2136
	17.1714	16.4619	18.5567	16.7472	16.4365	16.4943	19.8662	40.0943	26.8912	12.4858	13.0391
	7.95872	26.5444	2.61315	13.1263	0.0139958	21.5458	38.5182	31.8014	24.4344	27.7497	37.9177
	36.2412	20.5011	12.8101	10.0992	19.6689	19.6567	27.2207	20.2939	28.5971	11.1808	20.9636
	12.8793	14.9957	23.3248	12.2571	15.5854	14.3407	5.56681	25.9865	21.8113	24.7189	22.8311
	11.452	19.7202	10.9484	16.8701	4.99464	12.9874	19.6903	18.0889	18.9306	23.1393	32.6882
	12.6771	22.5357	5.63311	12.9075	25.1436	19.3802	29.6149	27.6054	11.1428	19.9768	19.6743
	15.7052	12.1297	19.0505	12.9125	13.3283	11.2187	23.9034	5.26337	23.0965	16.0039	20.7602
	17.1827	27.4865	14.881	12.3028	4.8467	19.5101	14.6191	2.84188	6.50338	16.8869	17.5056
	21.079	11.4694	18.9493	15.6746	17.6555	11.8358	27.051	10.9781	22.1601	19.8765	22.6979
	15.8933	17.1516	14.803	16.7074	19.9609	16.349	21.1914	32.9437	14.5635	12.4731	20.5537
	29.5237	23.2914	20.2668	15.9536	12.9321	24.3782	18.4864	11.2405	25.242	16.8834	8.3002
	28.9117	14.7828	18.8258	16.9683	16.4683	23.8597	23.2504	39.9885	18.2832	22.3291	37.8829
	24.9712	21.7739	13.4228	18.0033	18.4565	22.3104	27.6806	24.0437	25.6325	23.9332	21.3876
	23.0129	0.0160681	13.3815	14.0698	7.73586	46.6804	6.60111	17.1832	28.3713	7.24837	15.554
	11.4261	19.0925	18.4626	19.3173	15.5123	18.9962	31.531	19.6739	25.3864	5.20267	29.4057
	14.1262	13.9052	14.2821	8.7764	18.0942	11.0033	29.1157	7.59663	17.1513	3.29429	13.1689
	11.2331	10.7875	15.7877	20.392	12.1765	26.9263	23.5223	21.4892	15.3228	41.4748	20.3446
	16.8212	12.4965	11.4619	21.6506	17.368	15.8564	20.1805	21.0598	27.6589	37.9703	27.2528
	13.0604	13.2251	31.1571	20.7493	11.356	17.4288	25.9723	24.7965	23.5652	17.6991	16.3628
	23.3133	16.6435	28.1596	10.2987	18.6721	24.3675	11.3599	14.3986	10.0737	48.1085	18.4194
	7.89101	7.97611	15.9	10.4136	26.1289	21.7016	35.9164	34.6158	10.2788	21.7211	16.0788
	18.4652	27.1294	17.3022	21.2541	17.5008	29.3067	31.9852	18.7264	25.4097	14.5804	31.4204
	17.3998	9.27552	20.4497	17.6181	7.65703	23.409	20.4644	27.4799	19.673	15.4791	31.7715
	10.5309	5.97512	17.3653	21.8353	9.65028	24.7102	29.447	18.0574	21.4533	20.5344	24.8969
	2.64202	9.67801	13.4563	13.7879	21.268	20.4944	28.0233	22.8011	17.1122	10.0317	23.7987
	20.7377	8.10365	2.72575	13.8034	12.8149	14.1256	7.45187	17.4846	26.3847	20.6741	26.763
	27.2642	9.23204	21.0932	7.28698	7.78398	21.3495	25.3061	29.4572	13.9681	17.1179	25.9885
	9.95188	20.5807	0.497265	1.95489	11.6117	20.5726	13.6968	13.7167	14.7762	18.3661	24.8463
	34.922	13.0761	1.00766	12.2248	3.26622	30.2779	25.2671	10.9365	26.2915	22.2617	27.7548
	8.83343	19.2794	11.0699	11.1988	12.9363	16.1947	28.6633	24.7472	31.737	24.6777	31.3411
	17.2461	5.35696	8.81437	8.10083	21.8343	3.41597	17.9439	21.4631	28.335	20.1655	18.1508
	12.9829	0.0599054	21.0805	19.9113	13.0928	26.8178	26.1159	27.1142	15.0302	41.5264	18.0006
	9.58158	23.9734	20.4021	7.76399	7.25043	25.4343	12.4678	26.0891	8.6922	19.6576	25.1741
	17.7001	10.8456	14.8164	26.2668	11.2832	23.6728	24.5139	14.4586	15.0792	22.5977	32.0124
	30.1631	11.9233	17.6639	13.3204	14.309	30.5523	25.0986	22.9677	14.1053	19.0885	12.5149
	9.72114	4.69388	8.77678	19.7733	19.5601	20.6019	21.4497	15.5536	38.6534	22.7749	31.3322
	14.7069	3.94434	10.2482	5.02527	6.44184	26.5035	32.1298	13.6304	13.6759	26.3492	21.0575
	6.03863	15.273	19.8287	11.7533	17.7001	25.1548	31.2504	18.6501	21.8544	11.4102	29.1451
	13.159	10.6345	20.9549	11.8764	9.14095	22.558	20.644	21.8701	39.6413	27.0208	22.2849
	8.38642	11.8133	15.2207	14.5653	24.1136	22.9474	24.9685	22.7983	13.1163	15.3069	19.1473
	16.1734	13.5011	5.09892	10.5833	11.6264	15.5243	24.2876	22.1026	15.9262	24.7475	17.0762
	26.5492	4.30644	24.3193	22.906	17.8816	11.3664	16.8554	34.4049	17.5237	20.0981	20.0916
	2.08589	14.9933	1.15738	20.7623	18.1961	25.9322	60.3575	13.6988	16.973	14.8343	21.387
	19.4088	21.6389	21.6464	20.3736	18.6272	11.3613	29.6904	22.9529	27.1282	30.9496	20.8268
	16.1063	10.0966	14.1385	11.1458	16.1747	26.774	29.4345	31.6043	19.5163	21.3341	14.8776
	13.2193	9.27047	10.4125	13.0858	10.8112	12.7054	19.9017	12.9233	4.76259	23.7767	37.687
	4.12623	15.1888	1.74696	0	13.1638	17.234	13.9188	17.1516	32.8775	22.0512	27.8485
	15.1678	15.4156	0	0	11.0002	21.8631	34.0885	5.73015	22.7717	22.0247	17.4364
	15.0111	12.1225	3.47736	12.9323	11.556	18.5	21.7168	16.5579	17.914	20.8835	26.9713
	9.56545	11.1218	0	10.8486	20.2267	25.7231	7.71235	36.1583	11.0311	15.3592	25.9811
	19.7589	16.7839	8.155	12.1703	12.2023	23.0145	10.4023	13.8261	38.6231	27.3514	14.2723
	24.0294	14.4228	27.3442	7.85763	16.836	23.3442	13.2772	27.8377	26.3513	23.2279	16.1692
	14.1763	11.2803	5.13902	26.8371	9.01111	16.8761	0	10.3332	15.4179	28.0137	27.6465
	18.8237	28.4865	7.27679	14.6522	14.5485	14.8041	25.9794	8.34685	17.375	28.6986	15.9632
	20.7519	18.4717	10.6734	20.0939	16.9058	12.6402	22.1593	24.0079	8.26486	11.7694	26.0743
	17.0955	8.97217	17.5704	10.0349	12.8728	13.3723	13.491	24.947	17.6764	21.8162	45.0618
	12.1252	11.9184	6.02197	19.2705	11.8322	17.0204	20.7594	15.8511	18.989	19.6478	22.9515
	19.7229	16.5973	20.0769	20.2137	23.557	16.3279	21.3341	24.2262	21.3595	25.8745	19.2005
	13.7528	14.4003	10.2369	16.336	12.4045	22.7051	25.0419	20.7058	22.3638	19.0507	16.2188
	22.5313	16.3726	18.9472	17.8046	18.5366	24.554	25.2183	16.6754	23.0412	30.2975	11.5886
	11.6617	12.0243	19.7292	12.9034	4.65756	12.2864	28.58	12.9629	22.0516	30.1971	19.9656
	20.5425	14.954	21.1082	10.976	6.78247	19.7512	19.8553	19.9012	21.7285	34.4742	15.6097
	21.9557	24.0547	13.8824	19.0256	6.91983	72.837	25.3006	10.9018	30.6197	23.2503	26.3172
	13.7313	10.6203	9.51275	12.9984	12.6449	7.75064	15.6443	17.8651	34.5453	32.5606	23.5538
	22.8339	20.2147	20.3537	15.7824	16.9518	28.4698	24.4401	24.9039	30.7266	27.7024	30.3963
	21.0007	9.25606	11.9306	12.9822	14.4453	24.6623	24.4505	21.7097	23.4071	13.5345	28.9735
	15.6351	3.6987	14.6083	26.1665	11.4521	13.8373	13.368	17.6909	23.1004	33.1137	24.2889
	21.3339	10.37	9.71681	28.3879	12.8181	37.9215	16.5446	24.8098	12.1055	22.0737	26.2681
	23.1125	11.7292	18.581	15.7345	9.37213	21.6195	19.7206	25.0151	31.1151	24.7703	12.0588
	10.8193	18.4424	22.6005	18.3109	12.24	33.5235	17.6361	16.7543	26.5353	21.6392	28.6981
	19.6594	13.4963	22.9542	15.6392	12.2494	18.1248	13.5848	9.93226	18.2748	36.1463	22.722
	13.4997	12.3716	19.8666	20.052	15.2823	22.6288	18.0203	14.2179	24.334	21.5931	18.0585
	19.1595	10.5963	19.8924	3.89486	14.1931	15.6107	25.3832	25.2931	25.154	22.9903	26.8201
	30.9962	20.9798	11.9079	22.9596	12.0424	19.0561	31.6115	17.1136	12.2902	28.8387	31.5096
	22.433	21.4436	17.1717	11.0673	13.2718	39.6736	23.8242	31.3662	5.63336	22.2244	24.5764
	28.5646	12.3604	11.7261	4.479	14.8178	27.5381	33.876	23.0318	25.3299	18.1867	15.834
	19.7201	14.676	11.7756	21.0193	13.4843	28.859	54.6383	28.9655	20.2138	19.3211	26.2831
	32.1169	10.8462	16.6522	20.2656	11.2278	23.375	22.8123	25.1731	22.5699	31.7072	20.9471
	17.0056	11.2901	14.6656	13.2921	19.654	14.1331	32.6283	32.3814	12.671	14.4651	23.9073
	18.2265	17.093	24.6062	18.1602	20.9959	14.099	5.74165	17.5628	20.2174	25.63	28.8626
	18.7838	12.6355	22.7948	10.1519	7.79061	25.9262	15.9125	15.108	18.3225	25.9928	15.7963
	13.9228	18.898	19.4214	15.6017	16.0344	26.1929	29.0968	21.8984	16.2111	22.3763	23.0875
	17.7454	10.9481	20.2097	18.9697	8.75407	21.7789	20.0408	18.22	39.2256	22.0159	28.5357
	25.2549	16.3841	21.4287	22.7143	13.6831	19.8484	23.7702	19.9514	6.70433	19.628	24.6702
	29.5287	9.62851	16.7264	15.1734	18.2053	19.202	29.3508	26.1374	29.0001	19.4978	28.4743
	18.2759	18.8247	12.364	17.8748	20.6951	27.9075	29.1726	26.1546	24.3557	25.1283	32.9002
	15.7236	20.2294	8.59544	19.4191	14.7687	20.4965	16.0584	27.0671	28.8822	14.0085	29.338
	13.083	15.3979	6.98059	11.5619	15.0955	22.4001	14.4857	16.8021	23.6506	15.4266	35.0042
	18.197	13.7399	15.659	9.84802	19.9692	19.5007	22.308	15.9908	19.4256	25.1103	24.4397
	22.1333	16.069	19.8927	18.599	10.6832	20.8589	20.9971	15.5846	22.5222	22.5456	20.2119
	13.8252	22.7767	11.6165	16.3812	20.2746	20.855	25.8613	29.1837	23.2512	16.7161	13.8499
	29.4347	18.6034	12.5526	7.78294	25.4874	35.496	17.8217	12.7625	22.0156	17.9046	27.9752
	16.1962	21.1585	14.9722	13.839	10.487	19.0534	23.4104	19.0615	23.8386	19.6011	34.3263
	18.2418	14.9905	24.0144	17.4477	20.8193	19.9476	13.2669	28.5762	17.5164	11.3802	21.1682
	9.46922	10.7325	16.0504	11.7917	24.7397	19.3688	24.3791	37.6973	36.2866	20.5861	28.2371
	12.0118	15.7321	19.7198	21.2269	22.0613	19.2863	17.932	29.4244	24.9671	11.2929	24.8898
	20.3667	9.97394	22.6914	9.69194	16.3995	21.0585	17.1997	26.7574	23.1616	17.0156	31.436
	24.4694	20.0025	27.59	13.381	24.3744	14.0431	26.1148	14.4118	65.3437	19.9018	28.7366
	24.2454	15.2397	16.5899	23.0547	22.1149	11.8627	28.8247	8.10674	30.3139	24.616	23.6045
	15.793	26.0225	20.859	22.4935	8.54188	32.4588	17.4761	10.3427	13.7325	12.5047	24.0635
	19.4415	22.2545	15.0447	5.55327	26.9946	26.9787	23.0896	27.8788	30.0652	18.4382	20.5256
	14.8295	1.98679	23.467	8.11404	16.4334	18.8969	31.4014	15.5788	41.6515	21.6907	22.2136
	34.3433	20.621	24.0772	13.0963	27.0476	16.5882	17.393	31.1008	22.5412	21.3384	23.5806
	4.73616	13.6012	24.448	10.8597	7.71635	16.2441	21.5844	28.9403	18.904	28.5631	29.8528
	26.6358	11.8809	23.1311	18.0524	20.9425	17.5416	31.9709	13.5742	23.4526	26.5385	28.0869
	3.41075	12.2277	15.2284	18.4484	16.2829	15.1576	29.1137	15.5105	23.9955	30.1251	26.712
	36.3076	13.6855	32.0105	23.2931	31.0807	9.92941	24.8674	26.3156	31.9169	14.6193	24.0428
	20.765	12.9876	15.0051	11.5154	19.2538	13.0886	37.8269	10.1053	13.188	17.2778	21.5336
	31.2184	23.4456	21.5727	9.60439	8.65136	17.6825	30.3522	16.667	34.6886	13.8883	25.7356
	51.4111	21.0884	17.6473	16.1859	9.36605	23.7752	7.29737	20.1357	12.811	22.726	20.3314
	25.1234	8.87899	20.4012	0.00380532	15.5773	11.5148	23.2287	20.4834	7.9204	19.0738	21.4096
	30.2949	13.0759	9.78775	19.4994	13.3467	18.3097	24.0741	13.8548	12.5222	22.9497	28.2009
	26.1068	17.9108	14.8499	12.9406	9.0675	29.323	28.6702	24.6922	15.905	24.8851	21.1162
	22.3276	15.2539	12.7226	15.1833	0	9.44687	30.3413	17.9426	21.7214	20.606	18.1943
	20.2108	14.1764	19.6439	12.483	21.5752	21.3501	30.1879	18.5543	11.9019	17.0012	33.9414
	25.3767	22.5132	3.35455	15.2656	24.4948	20.2624	15.4571	25.4601	15.3118	19.7516	15.0257
	32.0442	23.9805	17.1893	20.8999	17.8329	6.45943	21.9865	36.8578	14.5041	20.0585	26.6058
	19.1583	17.8881	10.4422	11.5358	21.0319	12.4018	19.5865	26.4885	25.4983	24.1575	26.2834
	37.8574	13.698	2.29035	18.2739	25.5366	12.8289	29.6896	28.1589	24.9521	28.5558	24.28
	21.5089	14.116	19.9305	13.2744	19.5772	20.3928	17.3492	34.2383	12.6668	17.079	22.6353
	15.9943	24.7923	18.2683	18.2414	22.8704	20.2224	23.1655	17.4957	13.0502	29.5063	14.1012
	23.134	17.7639	13.6238	10.1858	8.27098	20.6629	26.0969	23.753	6.32839	21.5792	18.1917
	24.6759	18.4994	17.8741	9.40216	11.7167	12.4004	29.3971	16.7094	25.4924	36.0356	12.0835
	18.6023	19.5034	19.3931	18.318	25.2801	22.7909	20.4516	30.4189	43.0039	32.8137	24.1916
	11.0274	19.5257	19.7601	0	12.2512	12.6148	11.9213	25.0143	24.7191	18.081	30.1573
	26.2383	13.0229	19.0724	16.269	19.9379	13.2666	25.0051	25.0372	8.6469	11.9004	15.6291
	17.1065	6.73587	12.7593	26.7624	12.3679	20.9853	17.9118	25.1711	23.7834	17.4238	23.9388
	16.9107	9.69664	17.2853	22.8379	20.0379	18.2628	21.8188	24.7094	19.8262	20.7544	22.4094
	11.1665	16.8266	14.2749	16.7106	10.8908	15.7394	25.629	27.059	12.943	11.6305	30.8504
	25.9537	11.2908	18.142	11.211	11.5932	22.0326	23.8807	34.822	64.5169	9.29976	28.0533
	13.2039	7.90335	20.6674	15.1022	12.7585	11.261	13.3562	25.3515	30.1933	24.8544	19.0896
	16.6682	19.5656	9.42367	11.8957	18.9883	14.5172	13.4482	22.9081	10.1506	16.1526	25.1561
	31.9418	14.9526	23.2768	23.7544	17.4607	15.4637	22.5447	17.9055	22.1698	17.0072	23.6979
	18.2986	22.3372	16.4271	26.948	7.46149	24.9459	22.1829	27.0454	12.8075	25.0349	35.1166
	16.2224	12.4946	13.8305	19.0209	9.61397	14.7936	27.2039	17.7883	15.0384	17.0298	24.8744
	23.8346	14.9975	13.9943	20.1785	18.5826	19.1397	24.3456	25.5685	30.9093	23.3487	26.8578
	17.5207	22.3131	10.3866	19.0635	17.6546	19.1983	13.1522	13.9036	25.5447	28.8476	22.4664
	24.8859	17.4595	20.0611	14.96	27.43	22.5146	19.6415	26.6299	10.7095	20.2471	26.6456
	17.3013	14.9134	15.1316	16.1553	22.6593	20.274	28.1322	19.3997	19.012	23.5086	18.4403
	24.988	21.1671	10.0644	18.9538	18.7019	27.1988	9.50001	18.1374	25.1174	12.1943	17.3813
	18.0333	17.8824	9.46123	8.01588	11.0129	24.6325	10.4431	25.087	7.81048	28.2149	18.1773
	29.4162	14.5368	31.2877	8.66248	29.1272	12.9064	20.2543	33.9621	24.0911	4.81171	19.1969
	20.2694	12.3055	3.10111	19.7863	14.6381	27.3562	18.0568	16.1555	30.2236	20.841	20.4481
	19.8596	18.382	21.7036	14.2711	19.4712	10.793	21.7455	15.2664	27.262	34.4693	30.1488
	10.6105	11.8367	27.8515	18.9857	21.3395	13.1086	10.9129	26.8885	29.8088	26.7048	21.5904
	36.3521	22.0102	15.1394	8.29584	13.3855	18.0107	22.9286	9.90823	19.8525	20.9498	21.9144
	25.4841	16.3584	16.5331	13.5466	21.9171	21.4718	18.0649	18.3846	35.7299	22.5698	13.197
	21.4629	19.3655	28.5384	26.2694	19.1623	19.3002	20.5174	27.8836	16.4674	20.0204	25.3755
	26.5554	26.3523	27.204	15.4562	22.249	22.2783	25.1493	21.4206	21.0318	18.7365	24.3097
	22.7606	21.821	2.04977	13.1837	13.6502	14.8881	18.7244	24.8252	28.8544	16.8918	22.0557
	13.858	15.7285	9.22647	10.701	3.3115	13.4054	30.6937	20.3063	4.16905	27.5923	22.0102
	32.5014	17.8209	18.9476	17.2298	28.7881	26.4563	34.5448	15.5873	20.6584	18.0643	25.5224
	28.4234	13.2336	20.1152	9.97252	18.1908	17.8717	27.8886	18.6572	20.6416	18.4058	28.6443
	35.0977	11.5753	15.9262	11.6334	25.9604	21.0089	23.1636	31.7523	29.503	16.8241	14.0477
	17.0109	21.0873	22.4664	7.4229	18.5574	5.77874	32.5377	27.6778	21.1995	4.48532	17.1257
	17.4079	17.3527	17.8874	18.1228	20.3615	17.5836	24.028	29.0854	8.87392	21.4802	25.7641
	28.2125	17.0746	10.0124	14.82	13.9606	11.0934	40.309	23.3567	25.5547	17.4689	22.9642
	27.1816	12.4901	26.0655	7.26126	28.438	24.2911	30.3156	18.0315	24.3496	11.9424	16.4361
	23.4076	11.8815	18.3157	14.5155	22.9293	20.0209	16.6869	17.3142	28.3267	16.0324	35.5403
	21.729	10.3046	19.1566	14.1991	19.4876	17.2758	25.2678	20.1283	26.5177	28.0527	23.4777
	16.8199	14.4634	0	19.6453	19.0584	27.4556	20.7475	20.4116	32.7918	29.0894	48.8901
	20.9538	24.9902	19.6395	20.1755	18.7969	11.9742	24.8469	23.0674	27.8914	23.4965	17.2362
	13.7906	18.5855	23.9255	16.3038	12.161	10.0557	20.7728	32.9727	24.6005	22.8837	13.3989
	17.7819	23.0912	15.6841	15.7494	22.8578	9.03304	23.37	46.7998	26.9201	23.7844	22.1207
	18.6916	17.5273	20.3221	12.2453	20.3829	18.6056	26.5111	17.8101	25.9465	24.4677	22.3783
	39.6545	21.3041	20.4836	10.8077	8.87233	12.8841	15.6575	12.9478	25.5983	23.561	11.5665
	31.3445	13.5618	13.0653	11.1804	10.9062	20.0857	16.0398	27.9305	30.8153	30.6907	26.9765
	15.326	12.2089	14.8087	16.7199	12.9132	18.9504	18.1278	15.7931	25.9413	11.7993	18.6009
	19.4102	23.0058	15.2128	17.1627	22.1198	9.95932	20.9357	22.1883	20.5879	16.1116	17.9859
	14.5107	12.8867	13.1457	22.2235	0.0448209	28.4272	26.8934	28.267	32.3598	35.9758	23.3866
	6.98447	26.7183	19.0779	23.6892	10.135	14.0076	18.8065	22.5784	18.526	31.349	18.4297
	12.968	17.2885	10.0715	11.5971	10.7563	12.6219	22.7594	24.0806	13.7992	35.1887	28.8317
	17.6486	15.7542	16.7916	20.2307	16.3516	24.7943	16.0365	13.6423	18.4311	15.9708	30.1631
	15.624	19.2107	14.015	17.8323	11.2135	16.2354	22.1026	15.633	18.8204	17.8409	24.1603
	15.4937	12.926	18.1892	12.7231	14.9774	15.4708	24.3133	23.0286	11.2465	26.5522	18.0292
	17.8936	15.8096	13.8387	11.7689	8.08959	31.428	27.6495	1.0309	22.5131	22.7685	24.8636
	44.3941	8.56754	5.80227	15.704	11.1264	29.4639	27.3098	12.8435	16.731	20.6202	30.8387
	19.4745	3.52189	16.6669	16.9718	14.0867	19.6822	22.0194	9.23492	18.914	9.99463	27.1946
	17.0861	10.996	16.8461	15.616	6.74157	22.7131	29.301	12.813	14.6337	21.3248	21.318
	16.982	13.1391	13.6225	15.7356	28.6626	16.1753	26.398	24.1071	26.6269	28.7442	30.0328
	14.8669	25.148	21.1238	2.32853	26.6006	10.5703	24.8333	25.7616	28.5126	21.9272	24.9042
	26.1315	17.5761	14.5925	11.2526	26.0693	12.4952	29.1158	22.9895	27.4482	22.4252	20.6691
	24.7565	18.5984	22.6022	12.513	15.7422	15.0101	21.5704	15.0613	24.5447	21.9924	29.4181
	14.5555	18.7832	19.7956	16.3813	8.719	32.2122	29.0401	19.7391	31.2224	18.0438	25.1215
	17.3912	16.3712	13.5042	11.7916	18.8921	22.9914	18.8189	15.1704	30.2921	14.8672	18.0187
	12.4452	7.87662	20.6946	16.0948	18.5719	19.6333	23.2486	17.8743	20.2544	29.0074	7.7204
	26.1117	12.6983	19.0781	15.6328	17.566	10.8627	22.3559	17.5341	29.1236	24.6461	25.139
	24.3723	13.2917	16.8197	10.6268	7.04355	14.9161	13.9408	24.5709	30.6522	18.1095	33.0372
	14.7031	16.2354	14.4357	14.9319	8.30625	26.0174	25.4392	32.4143	21.4091	18.5816	20.6655
	26.3199	24.2298	23.4637	17.6036	29.9201	24.6808	25.8243	17.2865	29.5205	27.2224	23.4646
	12.1781	8.81585	19.3615	36.6599	8.27708	27.8806	20.1224	21.5568	27.0556	30.4316	26.0451
	23.1292	21.6413	11.3289	16.04	21.3286	12.3392	20.8578	21.5555	33.709	20.7433	27.7484
	22.7362	15.322	17.0493	14.8917	13.8518	15.9141	42.5572	27.9016	26.7196	18.8361	29.506
	13.0214	12.6895	17.4539	25.4983	0	15.6276	24.8049	16.4173	19.7346	22.6019	32.134
	20.5289	26.3824	14.6391	16.3878	3.89588	25.2012	14.7096	13.3483	25.6101	23.9939	29.2853
	5.15601	19.4357	25.7852	21.0506	12.3628	11.0442	21.4309	23.2868	19.4352	16.7826	31.4071
	18.0885	11.1845	15.6187	1.26636	9.84535	21.3031	18.3784	22.1977	24.646	19.5506	11.4296
	20.3443	20.3693	20.3139	25.1678	12.7553	22.0204	15.8467	14.6024	25.1866	24.5186	24.2453
	19.2565	12.5968	17.4736	13.5385	21.9881	16.5636	23.4684	17.2659	29.5761	12.9857	18.46
	15.6884	25.9488	9.92263	20.8557	12.9032	27.5188	22.1307	18.6244	37.6022	16.8159	13.4583
	14.8344	19.833	19.132	12.2483	13.6392	16.1169	19.769	10.0434	25.3936	24.2592	15.7048
	8.33999	6.78984	18.3817	11.7852	21.0015	18.9132	19.2153	14.979	18.7845	19.2218	18.7359
	17.5702	8.56414	23.9753	19.4127	16.7609	22.3074	39.6475	15.4243	14.5314	17.9457	46.4415
	22.2446	38.9044	17.7774	19.1978	13.1446	21.8151	35.6569	15.8662	32.9681	14.8549	25.357
	16.2686	11.0422	10.0364	11.0002	12.8667	30.6504	21.0978	25.1594	41.1156	17.4452	24.2974
	17.6085	11.4036	12.9774	14.9328	18.1516	18.2394	22.6398	6.90524	9.0257	17.875	26.9539
	15.1636	18.0723	17.0348	17.5437	29.0725	23.2791	25.1586	29.1643	35.2091	22.9051	34.7902
	29.4547	22.2798	16.6742	17.058	11.6084	25.2251	19.3547	19.7737	20.8971	17.3195	21.0688
	20.5903	13.7419	13.2651	24.798	26.8941	21.1411	14.957	26.6794	30.6417	8.42229	24.4682
	20.4876	19.2074	8.93481	12.0584	9.28557	10.2038	23.3388	18.6523	23.6858	19.8637	21.8205
	35.8809	21.5661	17.9015	18.7989	14.9575	18.0537	21.2708	29.9056	24.5076	18.3336	23.215
	11.8249	1.89517	16.0652	11.5876	14.6626	20.67	31.1991	24.8546	29.3614	12.0812	28.1412
	22.7207	12.3728	19.7098	18.5472	23.8979	19.8757	21.3773	27.0492	20.5459	19.2846	19.9389
	20.0865	8.25846	12.2173	13.4094	6.03618	24.6605	21.521	20.8638	13.4297	20.535	20.3119
	26.9318	14.274	15.9226	10.0261	17.6498	29.5357	24.0065	26.8599	18.1557	23.165	15.8063
	24.2896	12.2359	8.72832	8.72022	18.0043	19.5725	19.6125	22.7423	37.4915	23.331	10.0985
	32.037	15.8802	20.6748	16.5199	20.7312	21.7336	57.0899	28.3884	23.9349	15.8003	20.7301
	22.749	12.9368	14.9231	4.51006	13.977	23.8816	23.4566	18.0598	97.9518	4.64006	17.9849
	20.8775	7.64542	21.9028	5.8695	22.5542	28.1902	24.4216	24.9109	34.4864	23.1423	11.8957
	22.0874	6.2364	14.8698	21.0156	21.039	9.30915	8.32721	25.0028	23.212	25.4481	16.8673
	16.7288	16.8801	24.2291	21.6894	19.4991	21.376	11.3971	17.1799	12.7528	23.8453	34.1028
	4.23058	18.0519	21.6652	17.7327	13.7624	22.8509	22.5343	21.7132	25.1062	17.4905	42.3953
	25.8293	20.5905	8.93748	14.5075	18.7287	33.0143	21.7371	29.2172	20.21	26.0015	26.4359
	21.5512	3.85902	22.5943	19.6648	10.8643	23.4514	23.9067	32.112	16.6133	10.5417	21.6597
	28.5118	16.248	17.2762	22.179	18.9097	21.7583	29.0888	23.5695	37.1872	12.7511	18.3326
	23.275	5.22448	13.6204	22.439	17.7423	22.4083	19.6799	24.4239	22.1549	12.0703	29.5549
	19.5081	6.92327	0.695178	21.0654	15.8074	23.7588	23.5848	29.3997	22.0698	22.5485	17.228
	17.6601	9.37072	13.7279	22.4706	10.5107	25.0495	17.9497	8.10321	30.757	41.2848	5.4141
	13.1496	12.2188	10.2252	17.1761	17.5143	13.2176	29.719	31.942	23.5818	26.7366	28.4642
	11.8158	20.7545	8.44501	12.9667	13.8099	23.1442	21.6444	21.982	23.5232	19.8286	21.7374
	3.26228	16.2365	3.90963	17.9741	14.8528	20.824	24.4388	21.3218	21.7088	21.0245	18.2474
	22.2879	18.475	12.4862	14.9419	14.9699	13.8556	27.5469	20.5991	19.0536	27.4457	21.079
	19.4991	14.8169	15.8119	17.4949	12.1946	26.799	18.4168	16.5271	9.74946	23.7037	27.7872
	15.3576	12.2632	12.7106	13.2321	19.7363	21.3106	24.2925	16.8047	18.4928	15.5997	14.212
	20.9383	24.0014	14.5563	22.6582	27.2308	16.5149	27.2653	21.1701	24.3054	16.8765	21.0762
	19.8291	18.9921	15.9819	16.017	12.4031	28.764	28.1057	19.7705	25.3508	22.9045	20.6803
	11.8965	11.8023	16.5575	18.0995	27.9084	25.2206	22.7695	27.8337	34.0272	24.7212	24.3849
	17.5129	16.8942	34.4086	22.8288	26.5958	39.544	19.7398	18.6037	28.5016	16.916	22.8006
	2.39732	15.6005	14.1484	15.4415	8.71556	47.7605	20.1776	16.9074	33.5187	27.2257	13.6209
	21.6657	22.4657	12.6431	14.9374	10.2136	12.568	38.3032	29.3891	18.5274	16.1115	35.7176
	7.2486	17.9514	18.6608	21.9003	13.35	21.9988	20.1338	16.656	36.7358	11.769	22.7482
	22.9118	20.6494	25.4851	16.4139	6.03154	19.6142	7.37484	29.5195	21.4357	23.9069	32.0899
	8.36118	18.6154	21.0989	11.0595	9.68064	10.2707	15.1341	16.5142	42.0107	25.9104	24.9372
	18.6998	9.70072	11.9857	13.2727	8.17791	12.9902	20.3173	25.9806	24.7284	30.6787	22.7232
	21.6233	23.8207	19.7003	12.0657	8.80176	13.5351	13.3989	22.7756	17.9923	30.0928	14.0274
	12.5419	18.2292	14.6315	9.01221	22.1615	15.9256	18.1537	27.7363	20.7192	22.0033	5.5695
	14.0925	13.0062	17.5084	10.5225	24.7156	29.0598	23.5045	19.2074	21.8955	25.546	22.6398
	10.9201	10.3285	17.1862	13.4975	16.7775	28.863	18.3995	20.0793	18.4553	20.2291	13.1297
	11.4176	16.0775	15.9275	17.1975	9.2761	19.6318	23.8729	15.2868	17.5282	9.39056	20.3146
	30.1547	6.30548	16.4174	16.4351	20.5	25.5869	13.4629	17.8263	17.7718	14.9832	33.7443
	17.6182	26.2084	15.0668	12.3924	9.33353	14.3878	22.494	34.3708	21.0522	26.1062	24.9543
	16.7962	21.6522	17.4266	18.965	17.7764	15.8399	23.5816	14.7933	37.5154	35.3252	27.0541
	15.6354	10.2886	11.6966	22.5537	24.6042	24.5576	24.1312	17.8522	33.7842	19.9015	31.0615
	15.9454	19.0456	27.1558	17.4441	19.1098	20.1586	19.7202	22.9511	46.1117	30.6769	18.3712
	0	13.0016	23.6424	18.126	10.2913	21.5617	17.802	23.8523	28.0542	14.7396	23.1157
	11.0831	21.2608	21.2925	17.3974	22.1481	21.9212	26.8746	15.6034	33.0616	15.6187	16.0872
	16.989	14.7817	16.7355	9.663	8.42577	26.6085	24.548	18.6339	22.8932	31.7522	27.5876
	14.9753	16.112	14.5371	48.2705	20.8326	14.1372	19.511	13.4506	21.3105	27.0859	19.7015
	21.2073	20.5628	15.4683	19.7531	8.84411	20.2501	26.022	24.3966	17.5535	32.3977	22.7171
	13.4986	19.9491	18.479	30.5135	16.7781	16.7919	25.0232	27.9701	25.5102	24.6734	16.5804
	18.0186	11.2925	13.8949	20.158	23.6772	11.787	33.1269	16.5713	32.2874	22.1692	15.7545
	17.7364	20.59	24.8906	18.1811	13.7474	14.8775	29.3533	21.4405	45.0785	24.9089	24.8786
	20.7635	18.8056	23.6825	14.7016	8.95943	20.4337	23.1571	14.3241	27.5515	6.56928	39.2644
	15.6466	15.9734	21.9052	14.7438	12.1182	11.0546	15.4507	12.8047	25.2032	19.0489	24.9131
	23.3512	18.0386	14.7391	18.8892	13.623	11.5834	26.0716	18.4729	24.1529	19.1624	31.3766
	18.0336	28.8732	12.6488	31.402	25.2485	28.7598	19.3555	24.5274	21.1598	19.6576	34.7788
	23.9098	18.6783	24.1729	14.3681	29.6193	14.3765	16.68	15.4256	18.3192	10.6923	23.7919
	14.8947	18.1023	14.1262	18.4628	12.8797	22.2866	22.1289	15.6949	21.1446	22.4998	25.8145
	39.9485	20.5928	24.997	19.8938	11.9586	17.566	17.3951	19.9684	15.9001	24.0343	20.5562
	20.9375	16.9471	25.5193	25.7718	15.7206	15.7772	32.7301	15.5542	32.6281	21.2476	24.0545
	19.915	23.2486	18.9952	15.8622	16.6101	19.0652	16.6528	14.4842	18.9296	22.9398	23.0712
	14.1328	12.5715	24.8099	8.27908	11.7253	23.5671	18.8034	9.35275	20.8663	17.308	22.9238
	13.3812	18.7846	20.7672	15.998	19.0678	20.2035	11.6669	19.2746	30.5936	13.1791	23.9226
	26.3649	19.9908	18.3698	37.0597	20.7923	18.0243	22.9342	19.2802	25.2948	33.8089	18.9336
	17.3771	15.0325	19.8675	16.7808	17.3003	20.6086	17.6392	24.2736	33.5987	25.6074	14.0918
	26.136	8.64421	12.5256	21.8395	14.6874	31.1566	21.7691	18.707	18.8474	10.9875	21.7097
	19.0098	20.593	5.66047	17.9598	16.9839	17.5451	17.2251	22.0398	9.69565	30.8726	33.5313
	16.0734	5.22206	4.35223	20.6437	24.5929	14.6258	20.6501	28.2821	27.5703	37.9377	33.6257
	21.625	20.4377	16.2027	22.0587	18.4914	25.4929	27.3714	21.7222	6.75306	24.5832	19.1106
	15.6638	13.2255	17.3413	14.5845	12.3524	9.72388	25.1825	19.3621	24.8107	19.8631	23.1889
	20.7102	25.3267	11.9882	24.688	11.7692	28.1113	22.1677	15.189	19.7203	17.1409	20.3272
	19.9359	30.3111	16.6114	10.1545	15.8074	26.9235	22.6025	10.8424	17.2918	19.1444	27.7563
	13.0344	20.3187	11.5664	12.856	8.86323	17.7337	23.5043	14.6842	35.1151	20.2891	31.0848
	26.8585	14.1735	7.15229	16.6415	13.874	15.7203	20.7808	29.6798	20.0567	21.1534	29.036
	31.7904	15.588	12.4264	8.70162	9.65849	17.3069	19.9469	25.852	24.6874	30.3838	22.4867
	8.81269	7.64932	19.9931	11.9229	21.707	17.4622	29.8447	17.459	30.3143	22.4064	32.5269
	20.1534	22.4826	21.1833	14.1226	16.2037	25.9347	21.9753	19.8653	22.5249	12.2771	15.3422
	15.2631	19.4983	15.4648	10.8797	10.5596	15.2973	19.2785	26.4428	23.1326	15.3776	17.5915
	14.8534	20.4117	14.2286	12.4766	7.69913	15.9345	27.0967	25.901	27.9773	20.6859	26.2902
	20.2746	15.0092	10.0662	16.6917	21.0606	21.723	13.7865	18.4546	21.6687	22.2939	20.9567
	12.0417	20.1705	16.3086	13.6333	10.202	15.3749	18.0332	22.724	26.681	13.4293	33.4163
	12.2803	16.4617	20.4976	6.70267	11.7332	18.7044	32.349	10.0419	23.2632	31.7186	23.6182
	30.4263	10.849	12.6	5.25098	18.9874	25.164	29.8664	18.8056	16.1855	12.5163	27.5699
	16.1311	10.4525	17.2706	17.9945	11.9731	15.4938	32.234	30.4605	25.5191	26.4285	39.2403
	13.1244	13.1385	12.9716	11.6546	15.6097	25.0126	25.3829	15.7785	27.767	16.9967	42.1013
	15.7934	12.3587	13.9774	12.916	24.9161	19.461	27.073	11.9963	23.6093	30.3419	14.2745
	22.2691	17.4534	17.2316	5.74492	19.4159	19.4161	28.9409	20.7293	28.675	26.3661	21.9534
	14.8735	10.7492	0.129641	18.8179	16.113	36.3852	17.2411	25.9959	22.9708	22.2725	19.944
	18.574	14.733	15.7496	13.201	15.8611	25.203	14.8637	15.4796	21.8958	22.6931	23.1044
	16.9104	16.1927	6.80291	19.7	16.3447	16.5643	19.9936	28.0211	16.8645	21.6928	19.1074
	22.3685	10.8746	13.237	12.5047	8.99551	30.864	15.9649	12.3207	24.2929	22.9925	31.7348
	24.3637	12.4013	16.4208	13.5444	11.6093	28.5561	13.7022	20.6274	9.90472	13.102	26.9933
	18.3563	10.986	19.8197	21.0807	18.8841	28.1053	31.4248	15.7823	26.5093	24.6978	19.0402
	20.1848	6.852	23.7662	14.8531	12.65	8.74422	12.7642	19.0064	29.4452	21.6551	33.6329
	24.5151	11.0283	7.55937	6.8687	8.42755	14.0581	17.1183	18.0084	20.369	29.861	45.0175
	16.4086	18.4169	26.9237	13.2661	11.9815	20.8458	10.9802	26.5537	24.4017	19.6156	23.332
	17.0105	14.1096	11.1272	18.3463	5.25278	18.1134	30.2863	21.1068	36.8812	32.4285	12.7158
	11.9818	15.6325	29.3392	19.5584	5.08743	20.7808	27.6706	22.5429	15.0914	23.6369	19.11
	6.17798	10.4581	9.73452	14.0169	12.2254	13.4	23.7119	5.54351	21.5599	20.5683	15.7009
	18.871	19.5988	10.859	14.3179	5.42867	31.4067	20.6178	22.6909	22.7006	29.2546	29.1007
	14.8107	8.99698	17.8326	7.96662	13.9486	12.1602	32.5271	19.5363	19.1481	17.3389	17.9927
	21.0868	20.6926	10.5969	17.0621	11.1594	16.3962	18.296	19.9821	16.0439	33.8816	18.9867
	13.0287	25.8312	15.8891	15.9449	17.4254	17.3033	39.0707	11.9478	15.3757	14.0585	19.0788
	14.6536	18.9287	10.8216	19.492	22.1376	24.2916	27.1132	13.9043	21.6189	17.1066	17.061
	18.6841	11.7787	0	5.92255	19.6221	26.0868	22.2705	14.3161	8.87438	21.5949	21.5796
	23.1641	12.8105	0	14.7924	13.0079	17.2816	16.7891	11.3417	13.6003	23.4808	23.6519
	15.423	15.3911	24.1074	8.96604	7.74972	14.3942	20.6657	22.2496	17.5229	14.2817	26.9377
	21.7708	12.18	16.6155	19.7911	12.605	15.9218	31.0156	0.308952	18.5465	31.3201	27.2837
	14.95	8.85456	10.3456	21.9322	9.26675	15.7531	36.9516	43.3164	29.9185	17.1018	11.0962
	30.3295	13.6932	12.9365	20.6901	5.18703	21.0326	11.832	21.6834	27.2518	34.1445	24.965
	18.3355	24.9428	12.7566	23.7153	5.07822	20.0392	14.8631	14.6137	25.9475	27.3017	20.8685
	13.3535	12.3479	6.96979	14.7345	12.9957	21.8999	20.1784	14.7758	16.3433	9.10059	19.0182
	27.4622	10.8334	21.9449	20.3422	21.9687	14.7873	15.0516	20.569	25.4687	22.0778	16.7831
	21.4602	13.7919	20.2963	13.144	14.9605	37.8845	23.9511	24.0619	24.8709	17.8723	25.5625
	18.7773	18.9175	23.7444	14.6141	23.7972	21.5099	22.2549	15.439	24.4345	27.8975	24.7917
	22.4424	14.4355	17.0652	9.60125	18.9977	25.2256	22.1687	23.0914	21.6629	11.1122	23.9245
	3.42589	4.8768	19.3392	0	11.0188	13.6806	23.8988	25.2083	21.8706	20.3319	22.6433
	22.0222	10.2938	21.4108	12.3452	21.2913	10.5643	18.6385	30.1582	19.6408	23.9551	26.0889
	28.342	17.7824	8.91489	14.0997	12.2022	21.4795	28.7402	22.5384	23.5891	24.7553	28.7291
	22.8329	13.907	15.2032	16.0069	8.83247	21.1615	27.155	16.4449	20.7314	26.0547	43.3942
	13.2926	22.1435	23.9689	10.5468	14.3454	14.5745	19.3378	19.3511	21.0422	25.8764	27.7885
	20.9432	13.7664	9.14778	12.427	14.663	11.299	21.6815	23.6424	18.9325	22.1509	17.8881
	17.124	22.7524	15.4475	18.9947	10.3153	9.445	28.2906	16.0667	21.6368	29.9119	18.241
	26.4944	14.6604	9.29888	14.3234	18.3903	13.1278	13.9536	20.5177	19.3474	20.837	19.1038
	19.281	20.4597	14.1218	22.2007	7.30246	15.3655	19.7997	14.9932	29.7858	9.36247	17.5828
	6.22433	15.5205	14.3977	18.4058	6.22259	10.0188	20.5809	30.109	24.0127	23.9752	30.9902
	22.3718	14.8951	8.00341	10.8474	18.0872	27.8267	16.7863	16.1245	15.4563	8.3848	19.6221
	12.774	12.0547	22.4144	3.84303	3.67304	8.54041	28.7476	18.5329	20.0398	12.0706	10.0239
	26.3928	20.5122	25.3018	19.8034	12.0506	7.97505	25.3525	17.3601	26.9649	21.6207	20.149
	14.1741	21.1671	3.2954	19.5569	10.661	25.9714	29.4586	16.8977	27.0228	20.5655	25.412
	19.3383	8.74041	9.3362	20.2265	9.48787	26.4647	21.8375	15.1849	28.8882	23.9288	31.0437
	18.5882	14.3587	10.5682	7.72476	7.27934	28.9366	18.0596	21.6024	29.1131	21.2229	27.0657
	11.618	30.8943	16.8424	9.06169	10.8969	17.6326	24.2207	12.3391	26.5916	19.6418	23.5378
	19.7925	15.6139	13.8912	11.5308	12.091	30.1666	29.8941	30.3407	31.9491	18.5719	21.8956
	21.3863	21.9937	13.6317	23.5749	3.57337	36.4742	26.0107	18.8575	12.933	18.9182	30.7437
	20.9318	12.9538	20.7208	12.6926	6.73889	35.0346	13.7708	23.8078	19.6368	24.559	19.5887
	16.9368	19.1303	13.7787	15.3315	11.1016	32.0716	16.2049	20.1897	14.8748	21.4406	24.9332
	33.9636	11.9859	17.1108	13.6842	3.16325	41.9153	30.0938	27.5125	16.1656	18.2078	21.9821
	36.1213	6.82133	0	9.62429	0	32.6183	12.8904	23.6112	23.4369	8.93327	12.5241
	21.3065	17.5342	14.7562	2.49469	15.6859	28.5884	18.0366	20.5113	30.0795	22.0576	26.9516
	16.1153	16.1586	19.1414	11.7138	29.4479	41.3902	13.9476	18.6983	21.3093	20.6003	19.8658
	19.4704	16.9847	13.402	10.5679	15.1519	26.234	24.8285	15.1459	35.0428	15.9793	22.6048
	25.5389	15.9283	16.4903	22.5819	25.5224	23.5833	14.9812	22.8239	34.073	22.8806	12.4661
	16.8835	11.24	16.7767	14.7231	15.0305	19.0551	20.0873	19.375	25.2277	25.3523	27.2215
	29.3738	16.8223	10.4294	22.0104	13.4408	10.8866	28.0253	9.70692	18.1964	21.2788	32.3414
	20.9954	17.8306	10.3907	0	11.5673	18.287	26.9826	11.3813	12.3983	3.45509	9.2865
	17.2347	12.0559	22.0578	0.514001	13.4437	28.3387	29.7661	18.1597	31.7395	23.1981	18.5846
	4.37174	10.4808	19.2677	0	12.1228	25.5639	18.9156	19.0376	25.9497	17.524	24.9979
	16.9256	10.9414	13.5099	0.500213	16.3237	12.8254	13.7803	23.2032	35.5058	11.7266	19.4284
	11.271	7.30278	11.0028	17.4535	16.5499	20.4941	16.6859	14.2115	37.3638	13.7526	25.6423
	4.68154	17.8982	12.5636	18.5191	12.4268	30.8363	21.3046	17.8024	10.0909	18.8633	9.4707
	14.2709	10.4989	17.2202	15.9484	15.9788	23.6057	19.9557	25.6364	19.9485	23.3551	35.8249
	21.2778	9.63342	12.4491	15.0915	13.2772	14.8374	33.6286	34.1584	19.1349	23.9145	21.6272
	13.5478	12.258	12.5323	2.13198	7.88847	17.1684	20.3382	21.3842	14.4932	16.5925	19.5303
	54.1017	8.28562	15.7893	18.5738	11.6028	19.0538	36.9112	25.1203	17.667	34.8182	31.109
	14.4383	13.9116	25.0456	25.4673	8.23266	31.8842	19.9979	20.5338	20.3923	21.2254	26.4388
	21.3447	11.0967	11.0921	31.023	11.9474	23.6153	31.5499	22.0091	25.618	21.5334	13.6446
	19.0748	12.3666	14.5387	18.2697	27.8945	24.0468	23.5454	27.7867	32.6521	17.5663	16.559
	63.6008	12.8984	11.3473	21.8793	17.2624	24.6682	26.4255	14.685	26.3758	29.0625	22.9736
	29.2461	14.9785	0	12.771	16.1726	16.1283	30.1607	19.5947	7.80756	21.3065	17.2848
	22.8836	14.1446	0	21.2312	19.6819	20.6208	36.8577	22.0991	14.6912	16.2308	40.2725
	15.1411	8.01385	16.694	18.4494	11.6906	23.2501	21.4076	28.5224	24.2885	20.2355	15.5482
	27.4702	9.27353	19.3999	11.3964	10.3273	25.9079	33.1448	26.7253	20.2325	28.5204	31.2661
	21.329	19.1649	12.7682	0.0846024	12.1002	19.94	23.6647	28.6459	26.358	21.8659	31.5411
	10.9368	16.2579	10.3769	10.9998	17.1696	19.3946	20.147	25.871	21.6301	22.3872	18.1659
	26.1346	10.3252	19.038	17.7531	18.0718	28.1037	14.8628	14.028	18.8052	18.2785	26.2426
	17.7944	12.2257	14.7756	3.86231	13.4009	26.6722	23.1171	16.1263	12.994	18.1402	23.5502
	39.2118	10.2268	0.282721	19.8409	18.5709	24.0857	14.4046	10.1013	22.6146	14.3787	23.0704
	10.9243	15.018	16.2467	5.78304	13.5757	25.4615	17.8002	21.8393	28.5053	30.1525	36.2213
	15.0258	6.91328	3.4245	21.3069	12.958	9.66073	23.6237	17.0255	36.9515	26.4428	22.0522
	4.97904	11.6306	8.50788	23.5315	12.275	24.015	16.935	21.0835	27.7909	25.162	16.3638
	9.91971	20.7075	2.32084	27.8199	13.2828	16.0158	24.4393	6.99916	20.6028	16.9157	18.2477
	12.1126	12.7283	23.4537	10.8852	13.907	21.6728	1.76993	12.7985	18.5592	16.6366	13.0366
	22.2475	17.6815	17.9372	13.2291	9.98861	26.4094	22.9427	8.81442	30.3186	8.53019	31.1585
	12.3838	6.16189	19.3401	8.71744	31.5671	29.8338	24.0464	23.3445	21.6423	10.0989	22.748
	25.6972	11.6381	27.0335	15.5702	15.8535	13.6347	27.0758	18.822	23.2925	25.8296	16.3204
	44.9084	8.88329	24.3	20.1764	18.2996	15.2583	18.8568	18.5306	31.1518	24.5488	14.5677
	8.58928	8.15262	19.3179	16.804	12.8742	19.5636	24.3786	23.5059	27.7268	22.0562	26.8685
	17.188	12.2994	21.1438	12.993	17.9125	25.2372	17.7065	24.291	24.3223	24.3707	29.5754
	17.4056	12.5055	24.658	21.9439	19.7425	15.0142	21.4243	20.1793	16.8621	25.7831	13.9119
	23.2109	15.2231	17.3857	16.3399	16.2041	25.4944	13.2661	23.4494	18.8669	20.618	12.1993
	25.3129	13.2733	19.8786	7.37668	21.8381	19.2746	19.1618	9.92873	14.9306	25.2104	18.4852
	15.6795	16.743	8.52991	13.146	25.0226	10.5266	19.7874	16.0717	21.0428	21.9754	19.2345
	11.1542	18.5897	11.1786	14.6949	13.2285	15.1468	26.6487	19.7652	16.2262	33.022	25.3915
	28.8803	15.1917	13.1956	7.52797	6.48169	18.3479	28.0429	14.2794	31.8321	25.5824	22.3232
	18.2272	18.4759	15.8764	5.96927	11.4318	22.8006	20.6361	18.9093	30.2883	16.5979	11.1239
	5.44405	15.8945	6.25589	19.2193	23.0394	24.3839	28.0308	8.6676	17.8823	23.027	30.2362
	17.3154	19.5779	1.46913	11.8223	2.41697	28.6487	20.4	12.5587	29.3135	47.6862	18.2816
	22.0046	17.7407	21.3834	16.3371	11.8233	11.7231	20.1165	4.61307	22.6279	29.6622	20.6519
	22.6643	11.7917	11.7091	18.1582	14.6137	21.6431	18.5612	15.8984	34.2482	22.7067	24.6893
	27.1432	7.44732	20.1818	10.7343	18.7185	17.1653	30.4386	24.1918	11.6529	20.0774	39.3397
	21.8488	19.4768	26.3987	12.5432	24.8046	24.5273	17.6748	12.2987	24.9933	14.3721	20.3965
	21.3998	10.9101	15.9679	10.9665	13.2088	17.8508	23.2412	3.82579	15.638	15.7895	6.4159
	23.8031	7.89118	24.091	13.8291	25.9398	11.8566	24.4438	21.2171	14.0826	20.3325	24.2489
	23.9371	12.0609	17.6969	12.0348	31.973	13.1057	16.9408	23.0276	30.167	25.8379	20.3532
	25.305	12.7027	23.4601	13.2224	19.8178	13.3818	30.3517	26.573	23.9966	20.4369	30.1485
	21.9539	7.93651	22.1663	19.66	17.2469	11.6814	29.7182	15.0609	12.8035	20.1923	26.6488
	26.0426	12.6172	21.0592	17.1922	15.5925	29.0583	31.8562	17.5844	26.271	19.1308	10.2096
	25.7603	14.9024	20.8623	14.1152	12.8863	21.5162	39.2356	19.8536	22.6151	23.8962	22.9353
	26.3717	12.0939	19.6871	17.7149	25.6443	22.2313	15.4123	14.7193	24.5731	20.9525	47.4555
	19.6896	17.4456	16.5971	13.6583	8.22018	16.2317	20.9868	19.6344	7.13373	23.8987	12.3348
	11.9974	19.6233	33.4149	17.1615	26.7391	24.8513	27.9987	17.8549	22.9277	22.019	22.2441
	11.67	9.17889	20.7753	10.7123	6.18469	21.8739	23.2493	15.7119	17.5359	16.0509	18.2012
	11.5205	13.1545	17.8642	18.2963	12.2347	21.8242	15.6573	14.8179	27.1083	13.0791	17.0351
	20.5892	16.9364	15.3021	17.4255	22.4815	20.2198	16.2195	13.5743	22.8062	23.8904	38.1576
	11.5128	10.3856	18.8893	11.5012	24.1523	17.1303	14.8828	12.9999	23.3626	15.6363	25.6601
	14.3476	11.682	21.5559	12.0414	17.7364	12.2961	27.1134	19.2852	26.7622	24.1104	32.6198
	20.9312	8.06558	27.4467	9.81329	10.0267	25.2106	22.0923	17.5856	28.6778	19.9357	20.8135
	8.99771	1.77049	13.9734	34.0164	17.0981	23.5534	29.2954	19.4588	15.3103	21.8573	22.1752
	19.8716	17.7437	18.0193	14.8669	20.5673	12.553	26.7954	20.6787	25.9689	17.0064	16.8403
	21.8277	18.6239	24.461	15.7459	11.7866	22.3359	14.2348	19.3641	31.0909	23.0995	9.3225
	16.442	4.51754	27.1192	9.85892	13.1532	25.8695	22.5256	19.4099	37.1379	18.3922	18.1573
	17.8198	14.4834	18.1025	19.4625	14.8373	10.7176	18.3035	18.3354	38.9326	16.3702	22.3508
	15.5595	17.9672	24.5369	18.5625	13.4009	17.4047	19.9602	20.8005	32.3914	33.2002	24.1028
	20.2464	8.54078	19.3402	21.906	9.18016	24.7746	12.9525	22.6912	37.8084	8.32848	20.6821
	23.8262	4.37044	27.9097	15.1269	15.2049	26.5567	26.0121	20.9726	26.5862	28.1346	14.6597
	22.1441	13.1556	20.7621	13.9065	16.9658	23.6721	18.1832	48.635	23.3687	26.3806	27.7515
	19.6881	25.0606	15.9603	18.9061	17.6213	26.1795	33.0193	23.3939	7.03558	21.3491	6.0007
	12.6329	18.5515	19.0557	19.7889	15.0689	29.653	27.4355	21.905	24.4999	24.0103	27.366
	15.5675	14.4734	16.6695	12.8879	15.3781	35.6221	23.7769	27.1621	27.5629	18.1234	8.5518
	20.5593	17.709	23.9607	10.967	9.55987	20.9412	25.082	33.3685	26.0604	31.1983	12.8663
	11.2721	7.66607	27.6459	23.034	17.5392	18.8785	21.0563	11.5125	25.2225	24.1541	20.9427
	10.4195	13.7631	9.86273	9.43953	4.87701	29.5935	23.1729	28.8544	26.8978	21.3946	25.2225
	17.5872	16.6613	8.7985	9.80008	22.0003	12.9815	23.3108	20.7236	25.2314	12.4859	17.4609
	14.7482	13.0153	19.6469	16.4095	19.1366	19.178	15.1283	15.1764	25.707	23.232	13.2833
	12.3642	8.57741	18.2373	15.2994	22.381	32.5005	11.8665	14.1324	19.4112	13.4647	25.6759
	12.1561	14.1402	11.6499	14.8463	14.659	18.9906	8.609	26.8195	31.9912	4.54301	12.2816
	7.43338	18.2128	11.3126	13.5806	23.4835	9.34001	44.6082	15.547	34.3585	18.0321	12.2022
	14.7629	9.22435	10.535	18.2525	12.2144	17.716	19.4494	22.8771	29.1548	20.8929	36.7245
	17.3306	14.1637	18.3802	7.03877	22.0727	24.7844	23.6485	17.311	26.3714	15.3795	28.4244
	18.8782	8.81727	18.9307	24.9494	9.49607	20.4667	21.1586	15.5859	30.5285	21.1753	13.4571
	12.7335	9.51043	23.4639	15.4324	11.6732	23.2957	21.6838	20.5451	33.5372	10.7347	20.8324
	19.8285	17.3179	15.9233	23.7758	8.8868	20.4607	24.8127	22.4003	49.571	17.3126	37.0641
	19.7698	9.87438	24.3027	11.4437	6.61277	24.9888	21.9369	33.736	26.0967	20.7912	21.0712
	8.72041	12.1519	2.04924	10.3325	8.48874	20.3889	19.648	21.6056	28.2782	12.6972	27.7436
	25.9943	8.36045	9.34493	20.1498	2.42164	10.2496	10.0483	27.8736	19.3993	21.3823	22.5005
	26.2165	5.68902	0	21.5183	11.5723	21.3813	17.1488	16.9664	23.8388	13.2384	14.0596
	13.2477	12.2952	12.0046	20.7173	11.0384	12.5487	24.933	21.368	26.1451	18.1324	28.3265
	19.789	14.7547	8.09266	22.5652	17.543	17.7572	23.0986	25.1164	21.9638	25.7074	20.2534
	16.2234	12.3124	9.83774	16.1847	7.02643	22.0353	18.793	15.2794	21.1155	16.7001	36.6347
	22.0483	13.3442	9.11477	15.2401	14.5616	13.8542	24.8545	18.6992	13.2614	22.4454	27.5747
	19.2684	8.22509	17.525	5.45012	12.3191	17.0802	27.5985	23.6435	16.7319	6.06183	23.4816
	14.1252	13.757	15.6288	6.40094	23.9153	17.9869	22.5475	22.231	27.545	16.4358	25.9875
	6.88291	18.2755	21.1416	14.1338	16.5218	20.7014	18.903	31.4587	25.8963	22.084	29.6644
	10.4552	22.5599	21.6902	22.5965	26.1061	21.0061	28.7249	25.6489	25.6551	23.5752	25.4163
	8.78348	10.0251	19.687	9.59334	28.8103	25.0112	22.1871	17.929	33.9213	20.8799	24.3337
	9.62756	17.7664	10.5569	11.0818	21.2578	14.9203	14.2605	32.3542	23.8639	21.1799	13.5592
	21.954	16.3841	7.78402	15.2079	17.1081	23.65	22.9786	26.6858	31.8414	24.8496	42.6264
	16.1645	15.75	12.6838	10.214	24.1647	15.6223	33.6165	23.6577	22.3089	26.0694	18.5414
	14.6108	21.1467	13.9782	8.33333	15.9324	29.423	16.544	18.7467	23.5958	25.4751	26.8364
	11.6166	15.2552	10.5564	11.3003	15.2332	31.9023	32.2933	19.7693	22.2852	29.4504	25.4577
	18.4367	19.3817	17.8203	24.0657	7.29546	28.1724	33.3041	18.7544	20.9075	24.3933	18.6342
	28.8151	18.6417	8.72424	9.65078	22.5475	28.7128	10.1802	25.8754	32.7695	18.487	18.0479
	10.2977	22.9139	9.58172	19.8668	20.1507	11.9746	19.1956	22.0615	10.8319	26.6497	24.316
	11.1848	19.5166	16.2085	15.2719	18.0615	27.0139	17.0938	21.1736	29.5625	24.1298	15.9486
	23.3001	20.07	8.95156	8.98372	20.9041	23.6952	23.183	30.584	13.8596	21.832	12.7079
	15.4735	11.3747	10.6404	11.2103	13.3012	20.1222	26.219	36.7493	6.58446	24.087	39.1036
	18.7839	14.7235	14.0417	6.7244	13.7906	27.0206	20.863	30.8048	15.0824	24.8883	16.6715
	23.5313	19.5953	17.5925	18.7733	13.1288	21.6617	24.3958	19.5252	24.9334	23.6615	29.139
	16.0498	19.3953	13.5702	3.29908	22.2301	17.0679	19.3503	19.9816	24.8396	16.0746	27.1551
	26.3687	12.8878	19.0041	20.9205	7.03315	25.3151	11.338	23.4281	12.1576	11.7027	28.3031
	20.7088	10.487	13.5298	11.3676	20.2741	28.23	18.0826	19.6574	22.0792	23.5021	18.2618
	22.6796	8.86263	14.6626	16.5274	13.6342	21.3289	7.00585	26.6597	26.142	19.005	27.9257
	15.0145	0	9.13913	9.02704	27.4598	22.4822	36.413	33.3816	34.1968	22.0663	19.2946
	19.0968	20.8434	6.7184	21.7199	13.2275	22.3666	21.421	16.4303	17.5576	25.0951	30.61
	17.5989	17.3086	11.0641	22.2614	16.3296	30.781	27.3683	24.6702	17.3803	23.7152	13.8887
	36.4442	16.1633	12.8107	8.0187	17.1345	18.3428	21.7226	19.3923	18.6922	27.4185	19.7607
	17.5051	19.2953	11.2481	13.3257	12.6158	20.0208	23.118	15.2105	19.3216	32.3371	20.9844
	33.5542	7.58773	9.55264	26.4779	22.2759	60.3984	15.2575	16.461	27.6678	32.4857	22.9084
	19.8386	16.4168	18.6487	14.2641	7.91212	26.7111	20.7822	17.3121	20.8775	9.99359	23.1501
	18.4854	21.2202	26.2756	13.9656	12.6141	20.3626	27.3986	17.2304	21.1387	45.1259	20.8616
	18.3098	14.4361	7.54527	30.6136	13.4979	11.9576	40.5978	20.3334	27.5919	20.6809	41.7497
	18.7062	15.9384	10.4061	17.6759	23.2447	21.2617	17.9076	18.7572	21.7822	35.3242	14.4944
	22.1498	19.2971	15.4431	4.67681	15.4481	11.5981	20.2398	30.8712	21.1879	35.112	48.5061
	15.5851	7.14924	9.16532	10.8778	10.7852	13.9085	23.2822	22.1304	23.6957	23.4207	21.3125
	12.1521	10.1686	12.4417	16.9742	20.2249	21.9299	23.0477	12.3269	27.1276	20.5402	11.7414
	15.8719	34.384	18.057	7.5007	14.8396	22.6135	19.6212	24.0682	22.4813	19.0388	24.1878
	23.8725	19.6109	11.1108	9.08953	13.3016	14.7929	21.5674	18.4321	20.6175	26.8277	27.6905
	21.3683	14.236	11.7811	14.6549	20.1918	18.5068	22.7404	27.9409	12.1849	25.9623	24.8573
	12.5576	11.6321	28.1575	12.9792	10.8632	20.0908	31.5625	21.6863	25.4738	23.3792	25.0453
	28.1185	21.7333	13.7652	1.04505	10.2915	19.1169	28.9196	23.5826	24.3002	21.2915	8.924
	25.6008	9.54656	9.5451	11.3128	8.09814	22.3657	31.5512	17.2354	31.2614	36.8344	15.7436
	18.1955	6.34388	11.4545	13.1423	18.3533	17.7038	29.9704	20.4862	27.4631	37.8324	31.2532
	15.747	12.5766	16.3165	19.3579	22.7943	20.8357	22.3614	26.1001	22.1507	16.6922	25.2439
	15.0122	15.423	16.1808	17.308	16.1469	18.715	38.2993	20.9273	16.3917	29.576	23.5702
	23.3745	13.4756	17.6776	16.9192	9.02385	21.9699	23.529	15.8788	9.443	31.6914	10.5071
	18.1418	13.5415	14.3365	15.7265	17.102	13.0257	27.7582	17.2312	41.9801	22.5944	32.1413
	23.2161	7.87687	14.8124	20.7314	14.4862	20.5832	27.8708	6.94793	20.2648	28.1412	14.9892
	24.5724	11.8478	25.0536	16.7328	22.156	22.2434	20.3518	8.18026	22.1171	18.2774	25.7536
	19.2306	11.6308	11.9725	11.7243	13.7693	20.2771	17.6318	11.817	31.726	5.48226	24.5525
	10.8527	16.6084	14.9117	14.4539	13.7853	21.4875	29.4653	14.4356	26.5771	16.6833	12.5406
	12.7485	12.7705	16.5949	12.5101	13.6906	39.3468	24.9761	23.1144	23.64	18.8856	30.2818
	26.1892	10.439	26.2812	9.43471	11.7098	28.9459	29.886	19.5218	16.3775	18.1101	24.5291
	13.2077	17.4769	19.7835	9.33917	16.6714	23.4365	13.7124	19.7346	13.7408	18.5514	17.6412
	24.4714	17.4088	16.37	14.8712	11.8921	22.7384	20.9369	21.5386	27.7474	9.79029	9.4092
	9.55112	12.515	14.2744	8.35037	18.0862	16.5711	24.7327	14.9246	32.0851	16.2413	19.6384
	7.75972	13.9542	16.4375	14.9525	15.8139	26.0568	20.416	13.2966	29.2125	28.4445	18.5083
	25.4827	9.97658	13.2472	15.5377	9.0903	22.6561	30.8882	20.6587	19.1605	21.2073	28.871
	19.4073	15.267	0.680541	8.74854	24.2055	18.6052	27.8401	21.4026	27.2902	33.5204	45.6935
	15.1567	12.9625	21.3139	14.4665	14.4318	18.801	24.0664	27.3888	14.1259	17.4607	29.5881
	17.8225	12.8308	0.255565	16.7902	17.2618	21.4855	17.7227	22.1173	26.109	18.9343	19.1681
	19.4503	15.3748	19.6687	15.7418	14.0005	20.6754	22.451	21.4461	22.5054	26.2356	24.5089
	17.7194	16.6013	18.5208	18.7541	29.7417	24.5008	25.6043	26.4439	20.1012	20.4443	28.9324
	34.0572	11.8255	26.8177	19.0549	13.0744	29.1491	18.8337	20.6085	23.0283	19.1707	13.2138
	21.1532	7.0933	2.35988	10.9549	10.4611	21.6971	14.846	20.9807	36.1588	28.338	23.2199
	20.9797	27.9555	11.9592	10.4602	7.60409	18.7101	20.9708	21.3006	17.7879	23.9532	11.8509
	24.2932	13.782	6.14114	12.8775	10.3551	21.8039	39.749	25.9579	14.5414	15.88	19.3
	17.4178	7.50694	12.2813	11.6213	12.6578	18.0802	27.9257	22.0123	38.2327	26.3725	23.8698
	17.601	12.5749	12.4578	20.9172	12.1174	16.0549	19.3197	27.1471	28.0338	20.2183	17.9885
	19.4822	9.12553	15.1367	14.4339	19.9702	11.7093	20.5387	16.1826	28.8102	21.36	13.1089
	11.8826	16.0506	17.089	7.77923	9.49402	17.4956	14.67	12.9452	13.5273	30.3662	20.4593
	15.6537	21.2424	9.8617	13.502	16.4433	17.6971	28.6968	13.2153	21.7232	26.4477	11.5236
	19.7217	10.8794	13.8215	12.3088	15.2206	21.737	12.9208	20.1495	17.8463	10.6421	25.6169
	20.537	6.52799	21.7616	17.0746	2.89898	20.0629	38.8138	12.207	16.7525	33.7065	32.4772
	17.7088	18.9997	18.5377	14.0076	19.0693	22.2121	23.0872	10.3553	15.9524	23.1216	38.6996
	12.0684	11.8371	22.5714	6.00172	11.2429	16.757	21.0022	3.96087	30.794	24.3059	18.8457
	17.7437	11.7555	12.6671	15.8564	7.97713	24.4023	22.8325	32.2014	23.3905	25.3045	25.0522
	18.6284	8.03695	10.1799	30.4498	23.6981	11.0484	34.443	28.9631	15.103	19.6347	25.5044
	25.0628	9.36186	10.5198	14.2762	12.9167	23.1915	18.1407	25.0956	22.5337	17.3739	3.1302
	12.4016	10.9215	17.1054	15.9316	11.9167	22.4323	27.1088	13.96	14.4263	31.5885	16.8132
	15.0781	8.58609	9.16915	13.9439	23.7134	21.6156	20.1348	17.0779	17.8533	25.3836	29.3125
	18.3766	14.449	13.6573	20.9024	20.5986	20.7553	25.0217	29.3426	21.1247	18.9937	23.8588
	14.7736	21.4947	11.8864	15.0732	14.0201	21.7509	18.5704	21.5097	29.0252	24.8189	17.7291
	15.9908	9.79162	12.1111	22.5141	13.0729	21.7542	14.4877	19.6141	35.391	21.5652	22.0282
	18.2988	17.0655	11.3613	14.7156	16.112	25.1596	20.2954	22.6814	11.8205	28.3363	12.5224
	12.1027	14.6764	12.4461	13.6217	9.78632	19.5269	14.4744	9.98487	16.167	21.1637	13.6181
	20.0978	19.1661	13.9896	16.6755	12.7421	20.4706	22.0496	18.7443	11.5384	14.9266	14.4163
	8.39639	10.7675	21.1769	13.8317	8.63172	25.0421	11.3477	19.4774	15.0145	19.5536	31.6545
	22.8474	20.4961	0	16.0634	14.0602	18.357	25.7904	13.3452	21.1832	11.648	26.0743
	21.4666	16.6154	18.5689	8.30707	20.8056	13.072	22.3721	21.7263	18.9035	18.6865	17.3268
	21.9931	21.9093	23.2525	11.2316	14.7693	31.6753	14.6139	24.1625	18.138	18.8317	21.6866
	22.2398	16.7622	6.44293	8.69739	29.8465	13.2312	15.1684	26.98	29.6232	19.9557	12.5324
	27.0444	6.59473	5.94355	16.3058	12.4625	16.9919	17.2108	16.4768	24.3817	18.7322	17.6048
	20.1128	14.8185	19.2077	15.5964	16.4447	19.1681	27.6106	15.5205	32.7355	22.186	24.3167
	24.5675	8.85375	13.4678	12.661	13.3856	20.4742	27.3905	14.7937	34.3859		19.3638
	18.3645	15.9386	16.249	21.9783	11.2488	12.67	30.7257	11.7378	34.068		28.162
	19.4895	9.99887	15.2447	18.7273	12.733	14.8547	17.1526	15.3163	26.7708		21.3123
	27.0147	18.6326	13.3934	13.3097	15.8351	15.0663	40.9479	18.8063	28.5196		24.3242
	14.212	13.1057	12.5851	18.9279	5.1158	19.4716	28.1378	21.2091	11.6051		14.7516
	22.6512	8.33845	17.1688	21.8313	24.4222	24.5896	45.6483	14.3898	18.9131		21.7813
	23.4471	7.73837	22.354	13.0843	16.6398	17.2473	19.991	14.3472	27.5934		18.7512
	14.3651	16.9605	9.82957	13.6259	7.62431	24.8308	17.0242	26.821	28.7876		21.0028
	18.2118	13.1011	10.9329	22.3362	7.4617	10.5171	15.5525	11.8396	42.7415		24.8358
	18.0441	16.4566	14.6334	10.0819	9.87347	21.8081	27.3593	10.9606	21.1939		11.171
	12.7127	23.0941	21.1961	14.9667	11.2246	11.4479	17.6751	15.7349	15.6752		5.0164
	16.4007	13.814	19.7966	16.3755	13.6416	26.302	25.0829	19.7161	25.9648		15.4378
	19.4191	9.77947	13.239	23.9662	15.1582	16.1543	12.464	33.1112	13.608		17.8999
	12.0993	13.0021	19.4247	25.2926	15.4565	17.4115	22.1316	30.77	25.5509		28.7142
	28.6993	11.2316	20.9302	13.1984	18.8197	13.7854	23.4714	29.2917	30.5722		11.3257
	21.9068	14.0725	17.3571	15.2674	24.0963	17.5192	44.9989	18.9863	23.8269		20.6518
	11.8339	6.47649	13.0871	22.3496	11.0973	22.0065	17.1591	22.8705	20.2065		21.3842
	27.175	17.3884	17.4875	17.9991	13.664	27.899	18.6784	43.6714	19.7761		22.5325
	19.9207	15.1002	16.8713	21.3945	13.711	18.9134	33.843	16.9636	25.3206		34.1498
	14.0307	21.1853	0	24.4742	26.553	17.4904	23.2788	34.822	25.5111		27.3448
	30.5081	11.6728	25.7931	14.6493	15.3895	24.5033	30.7438	22.8689	20.5454		21.729
	27.0079	9.69974	6.21859	9.23443	12.2776	23.4323	25.266	26.4379	19.9133		18.6715
	17.4686	0	17.293	18.0198	12.4714	23.8142	32.7022	18.4658	22.2339		19.6057
	21.6537	8.21152	22.0274	17.3567	13.5678	22.1745	19.3492	20.2521	14.0489		17.7388
	15.6464	24.5656	11.969	12.7502	19.8654	27.7219	20.9147	22.5896	11.8602		25.3841
	19.1406	11.7499	24.7281	14.245	9.64698	15.8777	25.152	23.2147	16.9474		49.7664
	20.325	10.8139	13.8728	20.9986	18.2412	31.5016	21.5131	22.8573	19.0735		35.63
	8.71795	11.9826	12.0585	29.3399	10.7338	15.6311	34.9771	19.5851	29.6554		11.711
	19.7038	11.6126	16.8312	12.9175	16.5768	32.4322	28.1417	9.47695	11.8858		36.6292
	11.6391	19.2469	17.0149	19.5948	7.18241	17.8771	24.1369	23.8758	26.0699		38.9648
	14.6145	25.1648	14.9139	17.0998	22.2988	25.2738	10.6035	19.6168	23.2328		19.4847
	18.9764	12.984	13.9481	10.9862	14.5901	25.5842	30.6609	25.3703	13.9497		22.5652
	21.8215	18.1643	18.8534	0	15.3957	22.938	19.7554	18.1017	29.7202		13.6623
	24.2037	19.4011	18.7655	14.7824	15.1836	34.9446	19.5841	27.8342	21.4939		28.947
	25.6502	11.5724	14.7291	14.5769	18.334	25.2967	15.7172	25.4578	18.7425		17.4359
	24.1937	41.4695	16.3234	14.5905	19.5013	13.2955	21.4384	13.8949	16.711		20.8407
	28.6262	28.5176	13.4784	15.8608	20.6565	33.4906	12.3216	22.7931	20.6916		20.3878
	30.6587	17.9432	13.2559	17.7607	13.3887	22.4146	24.615	25.7221	18.4416		16.0904
	23.1172	17.719	9.78915	13.2164	17.5913	13.617	20.9742	15.7392	26.9391		22.4717
	22.357	19.6898	16.7545	24.8383	12.9603	21.7289	7.64153	23.2592	25.8662		33.6342
	32.1438	17.3023	17.5096	15.6548	8.87563	22.6868	18.4889	13.6924	19.9877		19.2404
	29.3106	13.9031	21.2693	12.8064	16.1912	10.0231	25.3869	24.7928	16.4392		22.4227
	25.977	16.5673	19.3735	16.668	13.5587	13.737	18.5494	23.3685	27.321		34.7845
	29.7549	16.7079	22.0013	18.9507	20.3242	23.2575	14.0522	21.0483	13.1267		22.1086
	27.3587	7.79652	24.9059	28.9146	13.3869	26.3605	20.4481	29.676	20.6975		15.3799
	28.0679	19.712	31.4976	12.4742	10.9143	25.1012	20.2351	29.7401	24.0807		37.3211
	0	15.9297	14.6069	18.5298	21.1879	14.9879	27.507	16.8931	23.901		11.4809
	17.7841	11.4494	9.18413	16.271	9.98088	21.9436	25.1769	14.2369	25.511		22.0311
	17.1602	9.7935	10.429	19.0639	16.1143	20.2737	19.1792	19.5848	23.2408		19.7298
	25.4758	8.73186	13.5318	19.6345	18.2774	13.1019	27.3272	11.6484	23.7507		17.4378
	22.4346	17.4682	14.2773	15.2283	17.0457	1.54669	16.4852	25.4951	25.5061		15.4825
	12.6635	15.3505	17.4012	17.2493	15.2486	14.3529	20.6938	14.3878	29.1154		30.1165
	13.8647	15.4629	17.6912	5.50221	12.8258	20.8844	23.2832	21.4218	24.1511		10.8887
	17.0457	13.9321	21.8903	19.5046	17.9429	27.2037	27.0725	27.7956	17.6869		30.6037
	17.49	15.1096	24.7047	14.1876	17.2826	20.0993	20.0875	23.8972	20.0295		18.0586
	20.9709	17.9989	17.4102	23.6854	11.2218	24.1187	20.4183	15.3362	19.4699		24.9514
	8.1699	10.6311	13.1035	21.6462	21.0057	24.2014	26.87	18.1855	9.51148		19.343
	15.5033	7.84166	12.5764	18.1078	13.4261	81.8664	13.0956	25.7866	21.7911		15.9434
	6.42139	11.316	24.7681	15.4009	25.9751	8.88529	24.7743	25.4284	23.5641		17.5699
	16.5934	14.3106	15.1599	19.0335	20.6478	27.0169	16.6817	34.6305	23.6059		16.3036
	10.2002	18.5534	17.7478	23.1187	1.76431	22.9837	32.1063	29.3284	18.2131		35.3458
	18.176	11.9152	17.8506	20.0728	19.1813	17.3125	28.0759	30.6267	10.2818		19.2152
	10.7543	14.6098	23.2516	6.26711	0	15.106	20.7086	23.2551	36.0579		12.825
	25.3041	11.7847	13.411	16.6814	7.06297	12.3596	31.7486	22.9795	15.222		23.4791
	16.743	11.172	20.2852	19.7353	3.65156	29.5613	24.0101	13.2219	17.1817		23.2104
	10.5104	9.98055	24.7309	9.23377	5.50592	36.9371	22.9491	20.8553	13.0039		18.8185
	16.6609	18.2877	5.02488	9.17885	14.5698	24.5396	36.5862	26.1844	17.7662		24.6255
	10.0124	7.43305	14.8819	9.07873	23.5112	28.1631	21.0294	25.6054	18.8746		21.2376
	12.7603	11.8244	14.417	12.8159	19.4455	16.0889	26.3557	30.947	12.0775		12.0898
	18.6387	33.1859	21.5927	19.0301	12.5474	19.3186	21.8788	55.6961	23.0227		34.3262
	20.8881	20.7559	20.3982	13.659	15.1214	22.2078	22.3188	50.0597	17.3521		24.1917
	23.358	19.6169	31.3812	20.9143	19.2362	37.5997	22.352	37.6585	32.5033		23.1593
	16.106	13.4011	24.1848	21.1326	15.4069	21.7876	23.2933	20.8203	22.017		25.1379
	10.717	19.2233	11.3117	24.0785	19.6776	15.9846	21.9166	23.975	22.268		12.4021
	19.1573	12.6614	11.9813	35.7266	20.4009	26.9514	23.0643	22.9091	24.5113		25.6126
	20.8975	10.6431	25.0722	10.8017	20.718	25.2484	21.625	12.4197	24.0435		7.0795
	15.5859	12.4779	13.1404	15.4965	14.5234	17.8547	21.1272	21.4337	34.1015		15.5971
	18.9156	11.9458	19.4041	19.8868	17.018	17.1026	26.686	6.48315	9.50299		11.18
	21.3534	10.6353	23.2711	28.1403	20.1602	14.0206	20.2524	27.761	19.7104		41.6601
	23.9201	6.00464	15.5493	17.6916	11.1758	16.3573	14.5579	11.3876	12.979		8.2536
	14.5175	14.4247	21.9648	26.7265	25.8308	15.6765	22.1504	18.9096	21.8682		25.7845
	14.0794	16.5509	19.8066	20.8899	12.5816	19.0455	22.4959	16.0542	15.2953		16.5312
	22.7331	15.0382	16.8832	12.2154	11.2249	26.3657	16.0057	10.7074	33.5012		20.7027
	15.8009	14.0286	16.254	12.2582	19.9001	25.8592	21.6482	16.0828	26.1653		21.205
	17.1799	19.2145	18.6067	14.3846	12.6448	27.7888	20.7542	11.9607	31.4312		17.4452
	11.968	7.2192	30.0217	15.1361	5.55202	28.7476	20.315	12.0829	18.6344		17.5935
	17.1553	7.08104	27.2218	24.316	18.053	20.0013	24.4397	22.2246	21.1504		28.2012
	23.7386	11.4301	20.4466	9.80247	14.9451	30.3647	22.9638	9.88985	22.2473		18.0312
	12.1529	21.511	23.7477	17.556	5.82306	32.717	24.3287	16.9511	21.1927		19.8902
	17.2651	13.4411	15.1101	20.656	20.7596	15.8183	11.4098	18.3034	27.014		26.289
	13.0475	7.74655	14.2464	10.2587	20.6854	23.8238	19.3467	23.5811	21.2639		34.2716
	20.8438	20.4183	22.685	20.3932	11.8902	34.7661	21.7039	20.2944	19.3755		21.0997
	18.2652	10.3482	8.55635	14.8476	18.097	15.4125	22.8851	15.3111	29.3573		14.7879
	18.6024	18.6656	17.5923	11.5694	13.0942	20.9957	21.4148	20.8431	26.6948		17.6574
	14.4583	16.193	22.7374	12.8167	20.3316	22.1469	33.081	11.6282	27.211		17.2128
	7.65466	9.03473	15.032	11.8424	16.5545	40.99	17.155	18.4444	21.1045		36.1602
	17.8805	13.8688	18.6598	13.0265	6.98142	17.2832	22.3107	20.7365	7.76168		17.235
	13.803	7.09434	16.3406	15.7551	12.1689	20.8372	16.5126	28.8036	42.236		23.1795
	16.484	9.77617	22.5081	10.0653	11.4678	20.9004	25.0807	24.6249	20.2972		19.9777
	17.6544	20.1777	13.1569	18.8418	12.4382	21.8558	17.3175	23.4684	20.7338		28.888
	19.277	32.1976	13.0532	17.5379	11.4798	12.1725	31.7142	28.3009	13.2517		22.9922
	12.2565	19.1658	19.2023	12.6704	24.8041	18.251	31.5473	20.2113	25.8341		21.3887
	13.6609	14.7858	16.4288	12.3448	20.2503	17.2234	18.6311	20.4716	18.7107		15.9866
	22.2925	23.1356	10.9281	21.073	28.8295	27.2148	32.1565	24.8907	27.2051		29.2318
	8.26838	17.6718	19.4367	21.2199	17.2063	13.9045	18.5398	26.7037	22.8525		27.4849
	13.1724	13.5352	17.3001	22.8063	29.5672	21.2535	28.7915	12.7786	20.8875		19.2635
	8.77517	28.6959	10.92	15.6165	16.364	19.797	16.0419	26.283	19.8437		19.2774
	8.00018	18.1483	13.3346	22.3172	13.0679	19.6646	23.4212	27.8254	21.7782		8.7915
	15.3843	11.4055	12.2432	31.691	9.67152	29.4741	20.4874	23.3042	17.4901		9.251
	15.5082	15.8426	24.1165	28.2213	16.5838	22.8662	27.2375	24.6882	34.4703		18.9124
	11.4266	19.9408	12.2473	26.3141	10.7726	14.9006	26.1545	29.6811	42.2453		15.8906
	17.0878	22.8389	18.796	20.5873	17.9843	27.8985	27.0096	11.9663	26.4888		19.9564
	12.2125	7.55016	23.2891	14.4828	10.1541	17.9467	19.3221	17.9579	29.1754		25.2671
	11.6378	5.38027	17.5661	8.81493	15.542	27.2764	17.8734	19.3664	18.6243		32.6547
	5.75755	10.1638	15.677	14.9207	11.9719	20.0524	15.0952	30.2355	21.048		7.9096
	14.4283	20.3878	9.71526	8.02835	20.6273	18.3839	34.629	16.1326	26.3193		7.0777
	15.5217	11.3834	16.1624	15.4797	19.3851	20.8712	17.3611	13.4643	25.864		24.9188
	14.6678	18.5056	11.1743	11.9181	20.5467	17.1616	29.1751	40.0499	21.2609		20.932
	16.9941	18.1392	10.0634	9.20136	13.2772	9.80809	23.0682	20.1522	32.5838		22.661
	5.34498	25.1961	18.6553	11.0032	8.27461	24.2764	29.4268	34.6294	32.1257		19.4645
	19.0596	24.2055	13.5921	0.117702	5.46705	23.9877	20.4059	29.5902	24.26		27.4259
	14.7094	19.1721	19.3887	15.7847	12.5983	13.3225	22.437	20.5602	17.8902		24.8425
	17.6974	13.0445	8.81551	14.148	16.9549	8.00462	18.6441	18.922	33.5968		23.3479
	13.4368	7.49951	11.945	11.3145	36.5926	27.1782	31.2045	23.5111	12.495		33.5706
	11.7726	14.2527	0.307664	23.7323	14.7544	34.9073	27.5653	22.1022	36.682		5.0083
	15.1716	19.1517	12.5352	12.8675	13.1457	13.7189	25.0933	28.6132	11.6182		24.2343
	15.4475	11.3863	20.5669	16.0129	13.1997	42.7009	32.2317	39.816	14.567		16.9061
	19.5944	13.3491	14.2787	11.9294	13.4068	25.461	19.4642	29.737	10.7167		22.4138
	21.8838	12.0295	16.5664	19.2991	18.7004	31.3834	26.9604	12.4119	21.5498		19.7375
	15.0424	23.7938	11.502	16.6157	9.0619	34.3633	40.6154	29.2656	33.2176		23.5464
	24.5642	10.7812	28.2395	17.9936	22.1205	15.5993	14.7554	17.4659	29.349		22.7111
	23.7241	10.6285	16.2718	14.6034	20.8135	32.0465	26.1684	19.1008	25.8089		25.6584
	11.5134	20.4479	23.1413	24.3108	34.7545	25.0892	33.2243	12.5273	31.2882		19.4265
	18.2252	22.921	16.65	20.9025	19.8712	21.8455	19.3854	22.2946	34.5591		13.0245
	16.0951	11.6509	18.5106	19.3572	14.6634	23.3495	22.8809	25.5302	27.1558		12.517
	7.77143	14.6682	18.6035	14.4663	8.43606	26.318	20.3755	15.7263	10.5799		17.0164
	11.1308	17.9578	0	22.4921	4.90321	25.3943	28.2581	18.6083	17.4931		9.7256
	32.2519	12.0585	12.1456	21.2536	6.30818		26.6388	22.2989	24.8803		12.3319
	21.0868	11.1875	11.1886	14.9428	18.9266		24.5848	14.6379	25.3996		14.7688
	23.6491	12.8141	13.9097	19.3951	17.8395		37.5646	10.2437	24.3113		23.9229
	25.2302	19.2741	20.3782	10.5467	24.9789		23.9097	22.2623	20.7917		12.942
	13.6475	25.1245	15.9272	15.2181	17.5131		21.1943	26.8804	28.0065		21.2813
	19.0169	21.2551	21.8692	30.0807	16.055		33.4857	18.7402	29.8053		25.6467
	17.1946	16.1545	6.28188	14.4988	14.3928		24.6841	15.2921	14.3193		20.0203
	23.3914	17.0803	17.8118	15.3608	17.7428		23.3096	18.6994	24.7358		8.0045
	13.8013	13.4892	13.1295	33.385	14.7233		21.7543	21.5679	20.5209		23.035
	15.5061	21.1555	18.0906	14.8312	13.0801		36.4929	27.9324	16.895		23.8416
	21.347	11.3349	10.1786	18.0089	20.3458		12.8261	30.051	29.4511		20.5931
	17.2745	11.0372	7.51709	20.7206	14.936		24.937	21.9149	29.8382		23.0157
	10.9143	6.85349	12.5287	16.5791	16.6916		21.1469	17.1235	27.4544		27.5252
	17.6034	18.2708	13.9455	15.6769	7.57505		25.901	25.794	40.5006		11.7394
	11.3047	15.6595	16.7287	27.2903	16.8683		21.7357	40.4165	17.8035		9.7101
	15.138	6.20511	21.438	18.5678	15.9693		40.6087	22.9315	52.3134		27.6267
	27.2991	12.9006	14.8177	16.4965	22.7326		21.5447	38.6673	19.7811		24.3074
	27.8221	8.23764	15.2803	29.7193	17.6945		19.8016	20.5587	24.5129		8.0151
	26.3395	14.8021	17.8064	11.6271	11.2638		22.577	20.2959	36.3107		24.3427
	23.1115	13.0762	7.83528	3.69583	6.22196		30.7727	31.2933	20.9794		18.5979
	11.94	9.69204	6.77938	21.2688	23.305		27.9419	12.6563	31.7859		21.0483
	17.5265	15.0031	12.9711	16.1318	13.9418		72.2679	19.7442	22.0761		17.0387
	36.863	23.8323	15.4445	19.1801	10.7604		28.4983	23.7114	32.284		26.8918
	20.5008	12.0755	5.38637	12.8236	29.014		22.367	22.3342	37.1641		10.9391
	20.4836	19.0465	15.0141	18.624	23.8499		21.2444	17.4508	18.6064		14.497
	21.5919	21.8547	17.0027	16.2479	11.6816		21.9528	25.0353	27.3494		8.4941
	20.5411	15.9581	17.0948	13.1553	18.5284		25.1495	20.8628	27.283		21.4838
	18.9364	20.5377	16.2408	14.1541	15.5025		23.1586	16.2632	38.4645		33.5336
	23.1612	19.6624	18.1613	18.5266	18.2998		28.3021	22.722	26.6861		23.8761
	19.2485	2.02801	22.2928	18.9498	10.4174		22.2027	19.6224	30.8725		24.5774
	24.3522	7.2961	25.6415	17.8005	15.3535		17.7046	9.52525	31.6056		30.1292
	21.2645	15.0474	14.5337	19.8708	11.0182		17.9477	28.7265	35.573		28.5694
	0	13.3269	18.8915	12.2998	20.575		31.7828	35.5742	29.2211		14.2039
	13.8891	22.5501	19.8192	18.5924	25.4355		22.0211	64.9004	31.3772		33.3536
	29.9262	31.7195	27.7666	16.2813	11.0845		13.0344	23.7109	25.3918		31.721
	9.13959	7.12321	26.1937	8.35363	23.4859		18.519	20.2066	24.4002		20.6653
	4.04092	13.0151	15.1022	8.88765	15.3532		24.6887	22.4432	40.3586		23.1784
	22.738	8.17153	12.8111	8.51619	21.8084		20.3935	14.3806	33.775		50.8284
	13.1946	22.3048	20.7097	29.2374	21.762		21.5359	25.3784	30.3921		18.3487
	11.7439	19.2715	23.5892	18.1009	21.9365		24.9073	9.18125	24.8322		34.9161
	13.9769	10.108	10.8013	14.9776	10.0962		17.7222	13.9159	18.765		19.6264
	9.89889	12.805	5.16546	16.6256	11.7601		18.8974	34.1649	26.3521		27.6407
	5.85187	13.9925	34.2665	19.2695	15.7371		19.7295	16.7817	29.196		34.9982
	7.83944	26.0457	17.2621	13.4549	17.1787		20.8441	18.071	25.0481		20.6111
	16.1294	14.821	20.8527	14.5137	31.3916		13.301	13.6486	23.0083		24.4459
	14.9698	9.49608	7.15096	20.3636	18.874		22.4211	24.0534	21.3422		18.145
	8.8397	24.4531	16.2568	12.4583	8.61963		24.7392	21.2593	21.5232		24.0109
	13.5622	11.7981	18.3516	17.7892	10.2536		22.0378	16.0083	26.8474		29.5637
	14.7099	11.078	20.7109	12.0602	13.0395		17.1065	19.7813	29.457		31.1541
	11.8187	9.07572	26.49	28.0886	15.6103		17.7939	24.4194	25.9631		7.6092
	21.1209	16.211	12.8481	19.5217	16.021		22.2042	27.3804	18.4171		14.1352
	20.3264	7.90853	13.7153	13.6689	20.4151		18.9385	18.6619	22.9072		12.0106
	22.6714	27.1359	13.1661	12.8556	17.0972		26.7302	45.2188	28.2148		14.738
	20.3133	24.8102	17.0726	14.2768	5.71186		21.7655	31.0681	17.2814		21.0939
	18.6554	8.80145	19.3022	9.64317	20.4262		18.5304	23.661	28.7086		15.6933
	26.7904	19.2151	17.2278	13.7249	7.81373		18.0397	26.6018	18.8134		26.0673
	23.0897	7.8369	15.8127	14.4742	5.96224		21.3681	28.075	28.0873		33.9704
	27.8628	6.7293	17.917	15.8267	14.0505		20.7465	29.2116	21.3201		12.007
	17.5859	9.53515	21.1627	29.2708	19.0339		23.2691	20.4297	32.6612		27.2991
	21.2299	25.4477	14.4267	17.0134	13.3396		24.9446	23.5544	20.6796		28.9651
	17.132	13.5241	15.6353	20.5004	12.701		21.1365	21.8116	18.66		19.2645
	11.7598	17.0482	1.62219	19.3072	8.4945		20.172	25.4812	18.6078		16.4551
	20.5233	17.8052	17.1459	13.2661	25.9113		20.8036	18.6428	23.091		12.3269
	20.8466	24.4709	12.2041	1.30662	14.4102		13.2741	28.4814	15.6537		28.0486
	13.6633	16.5028	5.71135	17.0465	26.074		16.8149	30.6626	18.9853		22.4861
	11.768	20.4337	16.7845	14.325	24.5532		22.4242	32.2751	16.6349		12.4931
	17.9027	18.6742	11.8676	12.4905	14.8481		13.6709	20.8047	28.0363		19.3149
	17.8909	19.1531	14.8764	28.3271	14.8169		18.6152	14.578	9.32061		22.2402
	17.6448	10.6449	25.4148	15.1093	21.7719		20.1859	25.7773	23.6733		44.6713
	5.30743	13.9	18.9833	11.0178	15.2336		22.3263	15.6696	19.9096		25.2737
	24.0606	22.0296	19.7152	15.7828	13.8747		21.7686	19.3285	3.64541		15.8869
	31.94	16.4773	17.2042	1.37966	16.7825		23.3563	26.7348	18.523		17.7783
	29.4453	7.08727	17.0886	11.0377	14.8199		20.0421	24.3271	19.0389		12.2944
	14.6913	14.3196	2.98499	1.12434	4.25224		30.855	31.364	21.8531		8.5563
	6.93477	7.80916	19.6305	10.0319	0.307425		22.2248	24.5104	10.2599		30.3385
	13.7156	16.3423	11.7117	14.9172	13.0308		25.2306	27.0754	27.1428		17.2949
	14.5757	10.3357	23.1015	10.2407	8.27992		33.1845	32.3136	19.8432		13.879
	21.149	19.8934	10.0705	7.85506	35.8716		30.0469	15.5055	5.00188		13.446
	13.1337	14.696	4.07547	13.4225	19.1801		17.167	22.2464	21.8678		37.6258
	16.713	14.0755	18.4233	10.0316	4.18516		23.5151	33.6613	22.0934		22.5489
	22.6089	14.5035	14.6567	20.9027	17.3468		24.4474	16.1303	20.0935		14.2642
	20.7565	14.7148	11.3559	11.3151	28.039		22.3306	25.4669	26.1417		10.9534
	12.2242	13.6968	19.0743	10.6979	8.19473		16.4674	19.7014	9.62071		33.7285
	17.5646	7.27101	8.179	13.8346	30.1382		26.0402	18.6698	15.4613		23.3965
	12.5807	12.3773	24.6839	11.9235	23.9747		19.377	25.0738	21.781		14.5005
	18.3176	17.4312	10.9499	11.5194	11.8067		20.8714	18.8585	27.041		29.5695
	25.699	18.4983	12.4745	21.3394	19.4495		21.5588	33.936	17.269		34.9417
	23.7281	13.2962	17.3854	15.8154	21.0556		25.8244	25.7719	21.8162		28.5524
	17.0743	25.7642	7.79461	16.0064	18.1463		27.7275	40.3617	21.0448		21.2541
	20.3137	20.0811	16.2065	22.464	23.3962		21.8138	21.2842	20.3182		17.5254
	2.76419	29.4073	15.7908	25.3934	16.7852		27.804	27.1568	22.8173		33.6324
	14.0558	14.0934	10.1643	0	13.1486		22.9968	30.0399	5.46202		15.7803
	17.2423	10.7036	11.4367	14.6217	11.0903		17.4585	35.1464	17.5218		27.1556
	18.9524	21.9047	13.2726	15.9198	13.4393		33.3157	13.5351	18.4428		21.0086
	18.0164	28.6023	14.0451	11.5023	13.5995		21.7507	22.8793	8.7577		24.6275
	23.9136	8.49271	10.307	13.8492	11.534		23.1755	16.1326	18.067		16.7806
	10.0791	11.1515	20.2478	12.1215	12.9918		30.1712	16.9656	21.2763		17.3363
	15.1165	15.0222	21.0705	16.7976	17.7611		24.2236	18.3284	13.6802		15.5941
	24.026	21.0746	23.2461	3.45378	17.4883		37.5124	19.3535	19.6048		20.6432
	15.3476	14.5439	11.4207	13.0948	17.6212		32.4541	17.1395	17.0955		28.4143
	24.5558	12.5884	11.7332	16.1467	15.5627		19.598	9.97195	22.1502		19.2731
	17.721	14.6097	23.8908	12.3527	11.7498		23.0272	21.5699	8.34727		25.1329
	14.0332	22.6296	32.5427	21.9706	19.7587		25.3859	9.82079	25.0084		16.9628
	17.7744	3.24828	14.1762	16.5488	8.07559		24.4693	31.2478	21.1015		18.5998
	24.4273	0	14.526	11.5875	18.7549		15.591	22.2065	19.6889		19.5568
	18.9055	5.89094	11.7304	14.2286	5.95793		21.187	19.3853	27.9912		38.9435
	11.7073	4.06425	15.4627	13.5525	22.1848		20.7651	18.5646	30.8034		22.767
	36.9204	3.34214	9.05044	19.3419	10.1018		26.7226	19.6352	31.3578		15.6158
	14.0681	20.2003	18.6099	15.4922	25.6892		18.9432	7.35641	36.2165		35.7055
	0	10.5641	18.1577	10.1846	22.2477		7.21345	21.9913	22.1948		22.3235
	21.0428	18.9928	12.113	15.2848	17.2826		21.9644	14.3555	17.064		18.0296
	20.0722	2.85483	14.9518	11.6764	19.5052		35.9721	22.8843	12.3602		16.9734
	13.756	5.22393	13.7485	20.8984	12.287		31.0018	36.061	51.4916		20.3906
	0	4.7046	2.91462	9.70174	19.3212		25.9207	28.1776	26.499		28.4448
	6.6141	16.8599	25.6391	23.3836	9.29734		26.8721	34.2937	28.6828		21.1737
	27.4904	13.4416	22.9082	16.3696	20.6017		23.3126	19.1376	25.0436		29.9002
	14.729	13.0653	28.3074	16.8664	0.0601902		21.3161	18.9834	23.7946		20.3264
	20.0116	8.52188	28.1223	22.8587	12.4159		24.6572	30.1394	39.0022		10.6637
	26.8137	10.92	17.3059	16.3714	10.1706		26.7732	33.9142	16.494		20.9177
	16.8131	19.3712	34.19	10.4075	12.0435		26.4318	17.184	37.9428		33.1137
	11.7604	11.479	23.9744	15.739	12.1437		12.7752	29.7803	26.5537		52.661
	21.2186	14.121	20.2636	21.4319	12.2727		26.973	19.4172	19.7712		24.1676
	22.6821	20.7888	24.7977	21.0205	12.6086		14.7064	22.0566	23.1188		5.5012
	16.6483	13.562	14.1686	14.4994	13.6674		32.461	22.0146	23.1509		38.5761
	18.8971	16.229	11.2403	13.2393	13.7433		13.7596	25.7055	22.3228		35.1474
	23.4806	10.6533	10.6623	22.3822	18.9308		19.5116	19.0076	22.3288		15.9638
	26.27	8.66232	15.0141	15.2939	11.7965		23.3917	26.948	11.0801		14.0423
	21.027	14.2603	15.7548	15.6582	20.5932		31.3348	21.5127	22.9196		11.1651
	14.6079	10.6391	22.9178	13.1839	5.87908		22.4955	19.3693	20.6818		53.0028
	21.594	17.9811	17.7615	11.8229	15.8719		15.4716	18.119	21.1448		18.9494
	13.5007	17.6267	16.0605	12.3434	15.2973		22.8653	19.0742	9.08863		12.5239
	20.1366	12.188	15.695	21.0446	15.2838		24.6201	29.3589	43.2558		26.9062
	12.9158	19.6655	14.7662	14.2804	13.9027		26.9965	20.2627	11.4997		10.1436
	21.6244	16.4864	13.5035	0	10.1422		18.7068	24.6957	31.089		14.6091
	19.3683	14.2821	15.5792	18.8257	20.457		33.3067	30.4319	17.8362		27.4541
	22.1036	26.5414	7.62537	28.7335	19.2418		25.7369	15.3294	29.7164		18.2843
	24.5432	11.6432	13.5798	7.39983	1.72287		24.5373	13.7687	10.7734		15.0422
	13.9928	11.9405	11.4897	13.41	13.1272		10.1083	22.595	27.3513		19.2433
	18.5723	16.5106	0.0301887	13.5152	9.81998		16.7483	26.615	25.6952		43.9345
	18.7234	16.647	0	6.07747	15.1321		11.9449	14.5586	30.6402		25.8445
	16.9872	19.9368	19.094	10.6039	4.62758		23.5242	20.4993	29.7419		17.4053
	28.0041	12.8967	9.06748	13.365	13.4562		22.2214	26.184	32.808		17.4915
	10.0739	11.9558	9.46212	22.621	12.2106		15.4999	22.0134	27.0555		32.167
	21.6911	20.4168	13.9783	13.205	16.8337		28.7234	36.1823	10.752		31.8664
	30.7544	12.7421	20.0547	0	12.764		32.3716	21.5709	21.3347		18.6467
	10.4767	6.93312	21.7523	15.5167	18.7824		21.3273	36.1702	23.0756		17.4163
	25.3909	11.5111	14.3896	16.3051	17.607		20.4993	30.9734	28.6456		15.4524
	28.6648	18.6411	18.9819	14.8517	12.3158		30.1175	9.66708	10.9599		27.6109
	23.8295	11.1397	19.6022	12.738	12.0374		39.5742	26.5794	19.1485		43.195
	16.8171	20.1205	22.0646	13.3901	12.6554		19.0692	27.8606	27.0011		17.6818
	16.536	15.8988	16.5672	12.3654	5.13236		17.1201	27.0983	20.0185		19.6525
	27.6446	7.4628	16.7862	13.0709	30.7749		11.1881	30.4229	34.7438		29.3702
	27.6217	14.9645	21.5301	20.5456	13.711		26.4725	19.1632	20.4605		16.6794
	13.7334	15.7913	24.6272	12.4071	10.1178		20.6689	23.7	18.0549		38.4974
	24.373	17.1499	15.4148	17.2302	17.8579		34.7964	32.9784	10.0796		4.9199
	12.061	12.8017	24.3275	22.9941	19.3535		15.3221	26.0444	26.0833		8.8622
	17.3202	14.6834	29.3111	14.9861	17.229		31.3967	18.9328	28.2003		20.3591
	21.2409	15.7568	19.0182	5.76616	12.9555		21.3101	17.3728	20.1307		22.0236
	15.9035	4.606	0	16.8675	19.2192		6.99355	27.5842	35.1211		21.6589
	19.6364	6.4657	1.40363	15.4879	16.1698		22.3209	27.4529	29.5699		27.6279
	10.865	31.1395	29.1518	10.3425	16.9682		14.7034	30.0827	26.928		12.3863
	17.3415	10.0631	6.54224	18.6449	14.3257		26.9685	19.9505	28.7993		23.0855
	20.9034	12.031	16.6601	19.3919	11.6376		21.19	28.9643	20.6716		24.4398
	17.7456	14.7924	22.4333	14.6877	15.5557		2.43352	16.2484	23.0494		23.7074
	19.4441	20.2181	12.1423	4.06736	23.7861		32.7458	12.2443	23.9221		25.2131
	14.0664	12.8198	14.6353	19.5607	21.0876		30.3123	5.73868	25.9655		20.7982
	13.14	11.8501	17.7172	11.054	12.5934		34.8385	33.1445	33.4639		16.2412
	5.12069	18.6791	17.9325	15.8216	18.5218		25.0267	18.739	24.163		29.1678
	17.8622	12.3785	16.5045	12.6438	7.93661		26.5818	26.9294	22.9861		14.8258
	8.80109	15.2374	19.7283	18.6772	17.5693		21.458	18.6444	20.915		31.9143
	23.1305	5.69809	16.1399	9.18775	23.0879		22.688	26.3233	23.2612		19.7087
	14.8236	6.35999	8.7369	15.3365	8.51625		12.6708	25.2348	22.4263		19.1432
	8.7579	10.2932	15.5467	11.0689	21.8937		22.5795	20.3544	26.9337		33.052
	14.168	10.3578	20.6508	14.675	15.2932		28.3402	27.7289	29.4293		20.9168
	23.4712	19.9582	6.46883	15.6823	13.5667		24.7423	21.3574	32.1532		14.9339
	6.82295	10.5412	18.5568	21.1039	13.876		20.8094	12.9487	10.9255		23.326
	20.8039	12.1847	16.4704	7.9032	15.493		12.7688	25.8914	2.71112		12.951
	21.428	21.1706	11.4434	22.8998	26.2885		25.3559	22.3258	31.5386		13.7343
	14.8164	10.707	23.4846	24.7722	10.3537		27.6001	23.7528	17.2258		34.5591
	24.746	14.8369	16.8556	13.2733	22.2282		25.9221	25.2809	11.3578		12.5999
	28.9833	15.3645	17.3557	15.0677	12.8556		29.0601	25.9794	22.5228		21.954
	14.7182	19.8208	14.7814	10.0912	26.3886		17.6104	12.371	23.4873		29.3232
	22.3858	11.6702	18.8952	14.5784	13.9499		22.3043	15.4102	30.8084		32.7605
	22.8378	19.2731	19.2736	19.4876	18.5271		27.3575	37.3812	21.3892		23.38
[truncated: 2,095 more rows]

## Sheet: Supp Fig 3E
	Relative frequency distribution 1-8nm				Relative frequency distribution 9-16nm				Relative frequency distribution 17-24nm				Relative frequency distribution 25-32nm				Relative frequency distribution 33-40nm				Relative frequency distribution 41-48nm				Relative frequency distribution 49-56nm
[truncated: 42 more rows]
