# Supplementary material for: Spatial mapping of hepatic ER and mitochondria architecture reveals zonated remodeling in fasting and obesity
Source: Nat Commun. 2024 May 10;15:3982. doi: 10.1038/s41467-024-48272-7 (PMC11087507; doi:10.1038/s41467-024-48272-7)
Supplement: Supplementary file 14 — Source Data [file 41467_2024_48272_MOESM14_ESM.zip › Source Data/Fig1.xlsx]

## Sheet: Fig 1C
	Lean
	Mitochondria number
	ID	6461	9428
	Condition	Fed	Fasted
		3000	895		Unpaired t test	Fed vs Fasted
		3175	1185		P value	<0.0001
		3111	1277		P value summary	****
		2778	1248
		2789	759
			1325
	Mean	2971	1115
	Std. Deviation	182	231.5
	Std. Error of Mean	81.37	94.53

## Sheet: Fig 1D
	Lean
	Mitochondria volume (um3)
	ID: 6461	ID:9428
	Fed	Fasted
	1.04815	1.29996
	0.976173	0.21859		Unpaired t test	Fed vs Fasted
	0.384417	2.97023		P value	<0.0001
	1.44111	0.452106		P value summary	****
	0.662254	0.760057
	0.742125	0.480137			Fed	Fasted
	0.739788	2.90961		Mean	1.11	2.526
	0.252123	0.211702		Std. Deviation	0.7375	3.187
	1.25263	0.986257		Std. Error of Mean	0.006051	0.03896
	0.654795	0.567114		Number of values	14855	6689
	0.701428	0.9375
	0.982075	1.45257
	0.973636	0.596737
	0.820299	0.549788
	1.28085	0.297034
	0.283064	3.19651
	0.347507	2.15077
	0.771535	1.1719
	0.401604	1.36813
	1.9379	0.407903
	0.885912	1.18192
	0.313357	1.73999
	1.2841	2.3421
	2.4625	0.826407
	0.132966	2.97655
	0.713426	0.827866
	0.98392	0.96051
	0.999989	1.03522
	0.948316	0.576363
	1.46478	1.09735
	0.0251197	0.374638
	0.108317	1.23091
	0.698622	0.233292
	0.787608	0.29955
	0.616581	0.428496
	1.58516	0.232186
	2.47995	0.817307
	1.46362	0.416812
	4.04266	0.151453
	0.254062	1.31722
	0.250642	2.9672
	1.15149	0.240961
	1.49876	1.72746
	0.0761395	0.450838
	0.880025	0.909436
	0.829747	1.64528
	0.96031	1.70196
	1.8398	1.42771
	1.73489	2.02921
	1.04122	0.49533
	0.831856	1.51736
	0.820573	1.49189
	0.491339	0.638324
	1.25388	0.946884
	1.2243	0.96634
	0.43083	1.00003
	1.11064	0.423467
	0.995907	0.515192
	0.695085	0.226165
	0.139344	1.84331
	4.26223	1.70551
	0.645463	2.01409
	0.705305	0.481941
	1.34059	1.23453
	0.283848	0.524991
	0.831885	0.291846
	1.052	1.63342
	0.798788	0.233243
	0.566751	1.67964
	0.751454	4.59578
	0.880413	1.73176
	0.0496522	1.37991
	0.220447	0.349083
	1.09081	1.32906
	1.14478	1.91715
	0.787891	1.07205
	1.18162	0.162806
	0.900073	0.172153
	0.347531	0.891269
	0.375073	3.74553
	0.16332	1.26276
	0.513967	0.575745
	0.793522	1.00074
	0.333846	0.549506
	0.698006	2.06745
	1.01767	0.592414
	2.86733	1.06293
	0.835864	1.56279
	1.02454	4.62946
	0.262575	0.459148
	0.834801	0.111045
	0.369341	0.314141
	1.74406	0.366498
	0.502084	1.92007
	1.96412	1.31802
	1.46088	1.03515
	0.3309	3.50147
	0.566515	0.967116
	2.1531	0.59475
	0.43021	0.202362
	1.26804	0.345021
	0.730246	3.30044
	0.103023	0.430653
	0.37451	0.367049
	0.91162	0.640158
	0.679379	1.3298
	0.267341	0.325227
	1.91287	0.817699
	0.154151	0.331618
	1.29993	0.269597
	0.236584	1.3546
	0.79743	2.77017
	0.870543	1.44335
	0.85584	0.511731
	0.680803	1.32835
	0.486985	1.68228
	0.287995	2.13715
	0.533821	2.29928
	0.755824	0.124365
	0.146147	4.24716
	0.165957	2.2783
	0.899746	2.62439
	0.76345	1.19114
	0.302712	0.56771
	1.05618	6.38888
	0.988268	0.196613
	0.715585	1.04581
	0.12454	5.15522
	1.49266	1.49927
	1.01054	0.0900188
	0.675993	0.776277
	0.848832	0.315267
	0.512283	0.351228
	0.408421	2.24231
	1.74567	1.28249
	0.167254	0.279909
	0.24336	0.192511
	2.93784	3.51911
	1.30016	2.18855
	0.905898	0.749287
	1.95889	0.972
	1.35422	1.28627
	0.438888	0.41115
	0.651559	0.644254
	0.0971776	3.38952
	1.51264	4.27384
	0.117988	0.968926
	0.912177	0.453182
	0.991603	0.810149
	1.25185	0.204502
	1.20446	1.90344
	0.586017	0.729668
	0.218341	0.605804
	0.772643	1.76682
	0.558647	1.93536
	0.603967	0.606753
	1.32829	2.01302
	0.902884	2.06659
	0.59494	0.545239
	0.942709	0.567058
	0.942451	0.119322
	0.354925	0.137514
	0.874338	1.27711
	1.43081	2.30843
	1.52659	7.02089
	0.796952	0.236468
	0.665934	0.170118
	0.662739	0.529884
	0.492038	0.683066
	0.71302	0.0648832
	2.18698	5.84701
	1.09258	0.640858
	0.100989	0.430809
	1.74587	1.25499
	0.755806	1.73364
	0.959682	0.104991
	1.54112	2.11802
	0.662845	0.889773
	0.882274	0.920738
	0.653994	0.39015
	1.03082	0.314956
	1.23076	1.99974
	0.710446	1.02552
	0.936467	2.76446
	0.412361	1.29283
	1.24992	0.788911
	1.01699	0.451717
	0.967869	1.66496
	0.497476	0.601283
	1.36561	2.47613
	0.149447	0.480595
	0.692024	1.5707
	0.686984	3.00702
	0.586757	0.285676
	0.520889	0.633619
	0.897052	1.81293
	1.74317	0.38244
	0.874169	1.02595
	0.269351	1.26852
	0.0525399	0.843017
	0.168706	0.713862
	0.152034	0.991796
	1.14919	2.40938
	1.98435	1.71197
	0.118852	1.25978
	0.198166	0.565135
	0.233098	0.469067
	0.28636	1.59778
	1.27992	0.429231
	0.0282511	1.0463
	0.626407	2.07084
	1.28204	2.86998
	0.837783	0.303145
	1.35099	1.80593
	0.3128	2.61146
	0.836274	0.493218
	0.649186	0.549807
	1.92024	1.58454
	1.37414	0.562111
	2.14324	2.4964
	0.993554	0.864458
	0.637254	0.986829
	0.741904	0.966234
	0.743034	0.967005
	0.370909	0.138901
	1.16154	1.56317
	1.38838	0.120811
	1.3484	0.658029
	0.34561	2.61399
	0.83904	0.617828
	1.35625	1.29959
	0.943619	0.568037
	1.77074	0.225555
	0.578799	0.863518
	1.49527	1.41302
	0.179436	1.23606
	0.532861	0.850728
	1.65304	1.25167
	1.20773	1.80697
	1.17826	1.81644
	0.572477	1.71649
	0.666689	0.279992
	0.915809	0.851949
	1.07267	0.173679
	0.83635	0.152451
	0.273451	1.61436
	0.891608	0.552384
	0.141345	1.56537
	0.847761	0.449467
	1.17386	0.678172
	0.87114	0.683085
	1.07701	0.829498
	0.937078	0.967264
	0.951513	0.2215
	1.28208	3.55754
	1.04983	0.437786
	0.303995	5.07009
	1.93769	1.05334
	0.334548	0.997395
	0.751735	1.60971
	0.384019	0.124567
	1.68934	0.158762
	1.10189	3.04322
	0.498481	0.421289
	0.999712	1.78283
	1.41718	1.97764
	0.155212	0.327968
	0.718503	0.468106
	1.53275	0.235238
	0.629182	0.23237
	1.23899	2.18625
	0.128637	1.2567
	1.19195	0.896286
	1.07909	1.10363
	0.959656	0.430151
	0.0966415	1.39804
	0.811132	0.201189
	2.46528	0.605486
	1.05684	0.277758
	1.13099	0.668777
	1.49004	0.849198
	1.24848	0.819108
	0.195794	1.70226
	0.434708	4.02181
	0.883652	0.486452
	1.04677	2.43236
	0.669732	3.69312
	1.04253	1.22654
	1.14112	1.32113
	1.08366	0.838009
	2.57555	1.42432
	4.06111	1.99927
	0.838164	3.84513
	0.228027	3.49371
	0.437647	1.13881
	1.75267	0.68603
	0.559949	2.42197
	0.738069	1.96789
	0.818737	1.31298
	0.449182	1.14592
	1.03497	0.170265
	0.873654	2.30887
	1.17632	0.412035
	1.17998	1.44404
	0.773357	5.57378
	0.441825	0.422299
	0.618601	5.08638
	0.743901	6.77445
	0.674605	11.4302
	0.327072	0.280883
	0.095956	1.1649
	0.920474	0.98062
	1.09252	2.60145
	0.27318	0.133832
	2.43067	0.889085
	1.61993	6.95332
	0.850238	0.117539
	0.0251628	1.93464
	1.57764	9.14694
	0.651482	3.03273
	0.491521	0.109771
	1.40307	0.920108
	0.78261	2.06515
	1.48017	2.49911
	1.01409	0.804455
	0.673857	1.85672
	1.70519	0.168433
	1.17448	0.86098
	1.11657	0.253785
	0.910991	0.354406
	1.16043	1.58515
	0.579296	0.530476
	1.63762	0.182189
	1.92463	2.49293
	0.913737	1.0707
	0.850511	3.51012
	2.19831	2.43494
	0.255773	1.03801
	0.979431	0.489839
	1.75854	2.49284
	0.255954	5.50931
	0.630828	2.81059
	0.901861	1.43298
	0.328361	6.54346
	0.144663	0.996896
	0.526434	1.14087
	0.10881	2.10676
	0.945798	6.7759
	0.460185	0.0826696
	0.189635	1.73088
	0.90856	1.04851
	1.1419	0.981692
	0.198936	2.48544
	0.1001	1.46916
	0.130421	1.63429
	0.770611	5.5229
	1.92411	1.86759
	0.385233	0.493406
	0.751689	1.2619
	1.65767	1.40872
	2.39538	0.672428
	0.577704	2.98784
	0.644843	0.823241
	0.763171	1.93199
	1.29959	0.837793
	0.933213	0.341482
	0.866595	0.68721
	0.498244	6.07545
	1.79463	1.32274
	0.804242	0.414312
	2.59213	1.95586
	1.49712	1.59008
	0.102524	3.62687
	1.1638	1.44241
	0.916536	4.34228
	1.27807	0.788136
	0.145952	1.07949
	1.55781	0.822249
	1.31651	0.394769
	0.141373	0.40339
	1.54192	2.75818
	0.766202	3.79909
	1.43561	0.845468
	0.703386	1.29028
	0.779851	3.80477
	0.81368	1.58688
	0.9752	3.68613
	0.171662	2.95564
	0.56485	1.02583
	0.583264	0.744615
	0.313274	0.424663
	1.14943	2.10818
	2.02367	0.782686
	1.13337	5.55364
	1.25205	0.93923
	0.0116818	1.55284
	1.54084	1.73659
	0.68558	0.782535
	0.816409	4.53035
	0.754688	0.618717
	1.81119	0.409193
	0.840337	8.30176
	0.608267	3.02424
	2.12115	0.978218
	0.151009	6.67638
	0.600293	2.68074
	2.40855	0.977084
	0.9078	2.20093
	0.774659	0.761215
	0.976403	2.25755
	0.125804	0.582428
	0.80328	2.02552
	1.53954	1.05891
	0.779273	2.03499
	0.188029	3.78033
	1.5183	4.78968
	0.735179	5.58734
	1.04701	0.837274
	0.759483	0.218312
	0.925538	3.96377
	0.857002	4.18188
	1.0421	1.8499
	1.03488	1.24509
	0.156304	3.70718
	0.514866	0.631631
	0.796725	0.200387
	0.906074	0.770214
	0.176167	1.79654
	1.26432	0.966084
	0.435796	4.23936
	0.906274	0.878112
	0.627918	5.74401
	1.43981	6.98824
	1.19769	1.2086
	0.602532	1.8365
	0.434214	1.6545
	0.886419	0.977275
	0.658004	0.546986
	0.201946	3.11226
	1.66514	1.63494
	0.808788	1.20028
	0.633133	4.29468
	2.04908	1.11476
	0.726254	4.23318
	0.572067	1.15055
	0.757182	3.81125
	0.747797	2.215
	0.379496	9.40022
	0.36976	1.54121
	0.77903	1.63539
	0.830324	2.31082
	0.114125	2.82561
	0.375163	0.506817
	1.28545	0.333968
	0.495718	1.44613
	0.434372	3.45197
	1.21147	2.90662
	0.155361	2.02365
	0.684083	1.13689
	1.38506	1.74407
	0.52642	4.95485
	1.37558	1.24953
	0.200907	0.644831
	0.501725	9.98257
	1.05519	6.34937
	0.117289	9.84465
	1.5416	6.69874
	0.708017	0.556483
	0.159093	1.57221
	0.958263	2.02102
	0.603945	2.01977
	2.3602	0.824678
	0.353881	6.8134
	0.777868	0.205875
	0.31615	0.424364
	1.5669	3.92932
	0.514183	0.632758
	1.34984	4.34407
	1.15077	2.65675
	1.36418	4.69729
	0.709118	3.5292
	0.252532	4.92791
	0.143034	1.09042
	0.584573	3.48163
	0.457943	0.344766
	1.17139	4.89286
	0.961416	1.96112
	1.5197	2.12774
	0.216254	10.132
	1.18517	1.01249
	0.4219	2.39616
	0.47096	1.7797
	0.408345	0.83848
	0.659318	1.88217
	0.618309	0.724854
	1.10879	6.87998
	0.95845	6.50093
	1.1179	2.28992
	0.166283	4.57235
	0.214818	0.194508
	0.233444	1.46993
	0.852733	0.725604
	0.149882	1.6219
	1.09691	7.02612
	0.405704	1.06401
	1.90209	5.79481
	0.590634	7.20172
	0.370827	8.05046
	0.517085	4.93879
	1.07212	0.924095
	0.487197	4.36526
	0.166031	1.48454
	0.921554	2.26779
	0.416584	0.834957
	0.444228	4.48753
	0.0921016	0.940844
	1.32721	0.871822
	0.121414	1.60427
	0.331582	1.67617
	1.10738	0.678912
	0.410736	1.11959
	0.546106	2.05463
	0.757859	4.08662
	1.28453	0.915353
	1.8946	4.23544
	0.474559	6.72678
	0.936247	3.93643
	1.82407	1.97266
	1.52859	4.3223
	0.0845911	7.85232
	1.6335	1.20664
	1.57951	8.9156
	0.536548	2.61506
	1.0162	1.61219
	0.680059	1.67283
	0.15398	5.63417
	0.866209	7.40796
	1.18608	1.388
	0.92564	1.21794
	0.842861	0.21403
	0.810221	0.582383
	2.6181	1.12652
	0.122042	1.58831
	1.41823	1.34951
	0.31407	5.7929
	0.863654	1.64251
	0.466066	3.33161
	1.31957	3.62818
	0.598699	4.18702
	0.224577	3.96087
	1.24467	7.06384
	1.31716	1.64501
	1.16449	0.204529
	1.95278	2.48727
	0.991666	16.7073
	0.687152	1.95763
	0.512316	2.77591
	1.62521	0.528862
	0.471288	3.18845
	0.300499	4.2209
	1.09316	2.7621
	0.545906	0.310363
	0.197831	5.78599
	0.932338	0.976846
	0.266781	17.5584
	0.574418	0.729543
	0.844215	0.420408
	0.960651	0.219334
	0.235293	0.920748
	0.426937	3.4904
	1.06162	1.10737
	0.987426	2.64468
	0.179846	0.836674
	0.296309	0.777361
	0.78398	2.18457
	2.5824	3.61747
	0.604858	1.34868
	0.410081	0.341297
	0.844334	3.53112
	1.24372	0.567299
	0.539485	1.0023
	0.127428	2.7685
	1.23153	2.1227
	0.835687	0.930971
	1.94696	1.30539
	0.710799	1.19065
	0.287344	5.11456
	0.599237	3.50593
	0.584441	0.776324
	0.110484	2.06466
	2.33745	0.772772
	0.0610012	1.25709
	1.20338	1.85115
	1.02549	1.35612
	0.242348	5.18556
	0.852645	1.59271
	1.53114	1.62615
	0.911599	7.7882
	1.13132	0.851744
	0.91745	0.921584
	1.35184	0.613855
	0.538213	2.55856
	0.246789	1.6586
	1.65109	1.75579
	0.758756	0.62648
	0.836775	0.692222
	0.163859	1.12056
	1.53856	1.33859
	0.669487	4.14474
	0.447147	3.27941
	0.809878	3.35456
	1.43422	0.676526
	0.576387	0.226011
	0.949857	1.77156
	1.37786	3.21845
	1.13116	1.59595
	1.01521	3.04236
	1.12269	1.97359
	0.577964	3.51578
	0.965498	1.32734
	1.87301	1.79836
	0.480578	5.78943
	1.01987	1.86986
	0.869312	2.36002
	0.944784	0.912144
	0.458982	7.46963
	0.962406	2.81382
	1.05697	0.528278
	0.106537	0.997436
	0.868235	0.259544
	1.21311	0.761144
	0.937682	0.732738
	0.702886	1.39968
	0.840858	0.129352
	2.10553	0.303243
	0.849511	1.38435
	0.685734	5.07164
	3.64868	1.98706
	0.801486	0.68555
	0.204384	2.31732
	0.670014	1.13309
	0.285628	2.90766
	0.906865	0.681776
	0.836638	1.27895
	0.777063	0.80781
	0.731157	5.90567
	0.33392	0.694509
	0.389509	0.278281
	1.20076	5.59218
	0.725044	1.07379
	1.07268	2.63266
	0.630102	3.13027
	0.503084	0.960231
	1.00546	0.366054
	0.542416	0.372953
	0.91226	2.40142
	0.133835	3.45318
	0.525322	0.285042
	0.703056	3.98807
	0.404216	0.196706
	0.74735	1.69989
	1.11558	0.954426
	0.382975	5.40703
	0.223093	3.48423
	0.926992	1.19298
	0.593301	1.27875
	0.988154	1.56722
	1.86036	0.157895
	1.12506	9.41194
	0.522194	12.737
	1.42442	2.36995
	0.920488	2.69938
	0.777404	0.75288
	0.206576	2.46973
	0.850147	1.64581
	0.514604	3.14736
	0.719145	0.564605
	0.454907	0.636378
	0.878136	2.18333
	1.31165	2.67546
	2.98291	3.07653
	0.646562	3.01324
	0.125273	3.77976
	0.0909773	2.13125
	0.155261	0.817317
	1.81271	1.19922
	0.27413	6.00798
	0.859314	3.72359
	0.493898	3.07108
	1.69813	4.7424
	2.12338	0.174702
	1.60199	1.0589
	1.06021	0.732244
	1.44892	0.694838
	0.704193	2.86014
	0.89542	1.81756
	0.712765	4.8068
	1.8586	2.4839
	0.372784	0.628133
	0.520531	6.01955
	0.81777	1.39642
	1.04917	4.06216
	0.961139	3.61004
	1.55214	0.60975
	0.323042	0.195486
	0.427633	2.05813
	1.58552	5.86769
	0.690352	28.179
	0.258775	2.1211
	0.51798	2.79557
	0.0820644	0.7422
	1.80093	1.34261
	1.921	2.55621
	0.904879	13.8167
	1.22503	7.82347
	1.12242	0.355695
	0.628779	3.79577
	0.136308	2.42986
	1.38299	1.24156
	0.381052	3.06111
	1.20941	1.88167
	1.49691	0.172543
	0.357413	1.03918
	1.41881	1.01146
	0.617321	3.15932
	0.20212	4.68764
	1.72209	1.47204
	0.816466	3.40775
	2.02973	7.13766
	2.07703	5.51239
	0.779238	4.01948
	0.621218	6.64615
	0.779447	0.845249
	0.303179	0.660448
	0.960793	2.74382
	0.997861	2.00772
	1.73741	2.92383
	2.17234	0.85231
	0.846246	3.29027
	0.245742	1.80682
	0.110727	1.46698
	0.794021	5.15818
	0.670647	7.01564
	1.34736	0.200751
	0.778039	0.643198
	1.36233	9.98784
	1.6951	1.76018
	1.1817	1.33671
	1.86652	8.82835
	1.11631	7.47552
	0.689604	1.83308
	2.12733	11.1909
	1.17397	5.67654
	0.556961	2.48798
	0.51841	1.70899
	0.85378	2.13892
	0.267889	3.4108
	0.208742	3.38215
	0.460944	1.78008
	0.576025	2.4218
	1.01065	3.61331
	1.11834	1.54038
	0.59106	2.01875
	1.15242	2.88524
	1.04309	1.41749
	0.852685	1.32674
	0.426841	2.61988
	0.923858	5.76031
	1.61992	1.01396
	0.610785	0.62643
	0.881534	1.66672
	1.00625	4.01351
	0.480385	4.26713
	1.09558	7.41655
	0.991273	4.51083
	1.07867	4.65313
	1.07939	0.807352
	0.516672	2.57165
	2.22952	2.92166
	1.79213	2.70872
	0.60761	5.39828
	1.70143	2.60207
	1.25329	3.60472
	2.08883	1.68234
	0.629078	1.98903
	0.816217	4.38529
	0.690556	1.68407
	2.65065	5.3516
	0.986465	3.70516
	0.415274	3.0063
	1.36454	35.4923
	0.587127	14.2268
	0.662299	0.237396
	1.53287	1.63142
	1.21227	0.152809
	0.685238	0.750432
	1.5203	1.94041
	0.12204	3.68327
	0.316216	0.245319
	1.15026	1.25883
	0.849779	2.14173
	0.636123	2.85392
	1.09971	0.658038
	1.46858	2.71021
	1.08929	1.84035
	0.27205	1.50089
	1.3225	0.0534461
	0.861148	0.974467
	1.12845	0.344121
	1.35592	3.64612
	0.62628	2.48217
	1.35655	8.38891
	0.732634	12.6894
	1.16605	1.41664
	1.09226	0.565117
	0.895743	0.167595
	0.322694	0.207455
	0.869513	1.90376
	0.146493	1.71507
	0.914342	0.988046
	0.87147	0.127126
	1.32086	4.23761
	1.99559	3.21045
	1.19617	1.53176
	0.746282	7.46144
	0.811612	2.49197
	0.914238	3.05139
	1.57625	1.27715
	0.578321	0.326493
	0.544065	1.48887
	0.785434	1.16854
	0.0745841	3.58949
	1.13542	1.83141
	0.357747	5.46206
	0.360036	4.91886
	2.19955	0.325054
	0.39577	0.507227
	0.808032	3.04838
	1.30023	2.32198
	0.818934	7.17839
	1.55015	0.963344
	0.502457	0.86762
	0.675938	5.22218
	1.9401	0.870564
	0.433628	1.60143
	0.311897	2.64637
	0.782032	0.204612
	0.397717	0.291019
	0.815705	5.12701
	0.160296	5.95468
	0.67254	4.45145
	0.54221	6.01318
	0.819724	8.58651
	0.321162	0.496109
	0.339491	0.0836628
	0.560596	4.70623
	0.819979	1.07668
	0.665582	9.93579
	0.562708	0.979941
	0.292073	2.41696
	0.984039	1.30004
	0.457796	1.73104
	1.12163	1.20502
	0.930117	0.915641
	1.18722	19.7829
	0.63993	0.984736
	0.649529	1.42141
	0.888788	0.783501
	0.612184	1.18727
	0.980535	5.09504
	0.648046	0.809515
	0.343585	0.966249
	0.533855	0.267255
	1.69926	1.89778
	0.969342	3.86921
	1.39431	1.20375
	1.49551	2.37364
	0.790851	2.52728
	0.412568	10.6122
	0.688148	5.71706
	1.1921	0.207948
	0.583407	9.55515
	0.499746	1.04221
	0.167707	2.54248
	0.287152	0.829727
	1.41288	15.9196
	0.171269	1.61434
	0.96549	1.40713
	0.136819	1.53332
	0.919795	4.42835
	0.797819	7.71319
	1.05165	0.801928
	0.836993	2.54019
	1.98265	11.5194
	1.80052	33.3577
	1.14702	0.0700186
	0.6087	3.44549
	0.772714	0.448644
	0.420149	1.06387
	1.0035	4.99996
	1.27058	0.734956
	0.856098	0.450614
	1.4163	0.51617
	0.91305	0.344639
	1.27058	0.855565
	0.305542	0.822492
	0.499279	0.785984
	1.13148	2.90754
	0.442493	0.0614144
	1.48606	0.698929
	0.618119	1.48059
	0.439464	0.140388
	1.22899	0.505867
	1.22649	0.47346
	1.68165	0.969861
	0.454769	1.32922
	1.19988	1.14288
	0.628987	0.20785
	0.929911	1.78535
	0.554758	1.70444
	0.0608881	1.76207
	1.31946	2.54859
	0.40658	0.476966
	0.556862	1.36294
	0.984964	0.122789
	1.52677	1.65536
	0.635714	1.33468
	0.980979	0.118929
	0.205835	0.301251
	1.05861	0.338766
	0.31665	0.514493
	0.517141	0.664819
	0.334364	0.775501
	1.40079	0.303473
	0.996505	0.350986
	2.83266	1.11635
	0.917918	2.23571
	1.23167	2.22725
	0.845314	0.278889
	0.56347	1.02015
	0.254802	0.310419
	1.15254	0.106543
	1.13897	0.556692
	0.111016	5.5984
	1.06207	2.36842
	1.35321	1.37529
	1.35609	1.95979
	0.112627	0.087018
	0.169543	0.0737469
	0.526735	0.690919
	0.20956	0.671352
	1.2273	2.60331
	2.07478	1.83876
	1.18167	0.948605
	1.10379	0.256013
	0.994359	0.201549
	0.361873	0.519237
	0.59615	2.95199
	0.940507	0.515412
	0.641315	4.2586
	1.26799	1.57524
	0.587046	0.998935
	0.865403	1.99147
	0.500632	0.0604616
	0.635304	0.582321
	0.666355	0.254049
	0.534841	0.471209
	0.699935	1.44444
	1.10868	0.933332
	0.82503	3.83372
	1.06554	1.5924
	0.0605117	0.205762
	0.749263	1.26168
	3.07285	1.5024
	0.29011	1.89491
	2.2181	4.0385
	0.737953	0.285569
	0.523185	0.563447
	0.46413	1.12217
	0.973657	0.612646
	0.413495	0.191753
	0.74323	0.928574
	0.0702899	3.27035
	0.0539028	2.22482
	0.890108	1.93717
	0.830437	2.53551
	0.772476	0.632203
	1.56927	1.78152
	0.589927	3.7314
	0.895398	0.118033
	0.541745	0.961445
	0.966887	1.12575
	0.758959	0.0863969
	0.2333	0.127333
	0.989453	0.0522972
	0.974816	0.182541
	0.383043	0.98902
	0.584138	1.93314
	2.01698	0.595075
	0.584218	0.554447
	0.881437	1.78158
	0.980944	0.105567
	0.305701	0.854305
	3.13984	1.34106
	0.777899	0.165211
	0.633144	1.18311
	0.081662	0.15055
	0.699803	1.10747
	0.19897	2.72934
	0.214512	1.09719
	0.15392	0.544901
	0.8225	0.236389
	0.513488	1.33424
	0.208537	0.589854
	0.542129	0.717283
	0.940561	0.98716
	0.155618	0.415267
	0.993715	0.433209
	0.90822	0.474723
	1.89487	1.2174
	1.01765	0.286987
	0.651472	1.11795
	0.51901	1.03449
	0.567999	0.838127
	0.212904	1.17587
	0.198087	0.385326
	0.780974	1.0247
	1.37313	0.197796
	1.31661	0.599945
	0.0920515	1.83256
	0.973908	0.264338
	0.195693	0.337934
	1.1124	5.29066
	1.09023	0.689932
	0.744265	0.478757
	1.70497	0.139017
	1.00629	0.809756
	0.663442	0.507669
	0.869531	0.310427
	1.55559	0.838315
	1.37744	0.787826
	1.03566	1.37965
	0.87408	0.876802
	1.28778	2.20918
	0.315928	0.866942
	1.07823	0.5906
	1.0043	0.488993
	1.13485	0.348791
	0.89631	0.774229
	0.370668	2.3306
	0.693666	0.756146
	1.12131	0.715662
	2.50088	0.0501268
	1.50303	0.0472284
	1.14651	1.16742
	0.846121	0.786648
	1.79507	0.658812
	1.17131	0.377529
	1.08535	0.42723
	1.46625	2.75394
	2.27395	0.0560983
	2.46659	0.244557
	1.05709	1.75926
	0.871021	0.408014
	1.3307	0.450032
	0.722871	0.683748
	0.178543	0.46573
	1.21415	1.03116
	0.390126	1.73221
	0.47311	1.38061
	0.499065	0.39905
	1.14867	0.189625
	0.690003	0.549857
	0.540808	1.92355
	1.75181	1.07809
	1.16771	0.111105
	0.430921	2.20676
	1.50354	0.184473
	1.59679	0.565413
	1.05842	1.49141
	2.94433	0.20329
	1.54224	1.02476
	1.16839	0.854922
	3.4951	0.694116
	1.1766	0.757832
	1.65456	0.340856
	2.90132	0.28853
	1.52922	1.59579
	0.757256	0.53019
	2.1082	0.23516
	0.698495	0.122365
	0.451116	0.412729
	0.766937	1.71736
	0.336623	1.18755
	0.92807	2.0775
	0.556685	0.051604
	1.33635	0.670815
	1.04183	0.209508
	0.409954	2.98533
	1.03167	1.21554
	1.25748	0.722864
	0.658337	0.24062
	1.14632	2.11698
	0.713964	4.64982
	0.695987	0.354623
	0.682251	0.658516
	0.979442	1.10974
	1.57497	0.682063
	0.469043	2.61219
	1.36743	0.241823
	1.55962	0.442681
	0.55205	0.237943
	1.14809	0.359115
	0.638576	2.05798
	1.23116	0.0977638
	1.01856	0.70997
	0.606058	5.86044
	1.27879	0.144965
	1.29003	0.739981
	2.07764	0.865351
	0.567483	0.868585
	0.815815	0.440371
	0.772794	1.08379
	0.528123	0.939447
	0.485351	0.0598072
	0.265448	0.70859
	0.722861	0.178336
	0.765063	0.462096
	1.69631	0.781164
	1.0005	0.907856
	0.300819	0.161428
	1.32291	0.305821
	1.21868	0.409486
	0.916776	1.36918
	0.734192	1.8982
	1.4016	1.36006
	1.08868	0.360571
	0.654345	0.649602
	0.964613	1.28092
	0.732144	1.68054
	1.08913	1.57752
	0.868729	1.17854
	1.49562	1.03588
	2.07268	1.14316
	1.26873	0.361898
	2.60075	0.885477
	1.01424	1.21927
	1.34976	1.71805
	0.985205	0.514834
	2.19218	1.30151
	0.558624	1.16994
	1.69167	1.90099
	1.64069	1.67051
	1.38981	0.311945
	0.767243	0.972986
	0.943039	0.589708
	0.804923	0.594556
	1.1571	0.456368
	2.41952	0.302802
	2.24246	0.616976
	0.804056	0.92899
	0.278073	0.538672
	3.66611	0.623324
	1.11895	0.113364
	1.86552	1.46049
	0.688065	1.57399
	1.06097	0.330625
	0.908037	1.37301
	0.853147	0.881121
	0.947958	1.4742
	0.918262	1.01325
	0.493821	1.00103
	1.90245	1.04535
	1.06851	0.211306
	1.56422	1.49462
	0.91213	0.140646
	1.0402	2.85619
	1.62245	1.33223
	0.811537	0.216166
	0.775194	0.13202
	1.78758	0.744402
	0.067223	1.7098
	1.01088	1.75828
	1.9657	0.78859
	0.799807	0.346502
	0.739014	1.53511
	0.829223	1.05317
	1.72781	0.199577
	1.10802	0.345906
	2.01922	0.791506
	0.897357	0.0681554
	1.47417	0.649935
	1.41917	0.662176
	1.49399	1.88006
	1.08251	0.124602
	0.788004	2.00698
	0.470853	0.984135
	1.20602	0.80519
	1.44823	0.581647
	1.46065	0.777032
	1.22878	1.22314
	2.03809	1.59417
	0.833329	1.38181
	2.07496	0.31947
	0.293922	2.21776
	0.559651	1.84074
	1.95476	2.09696
	1.0105	1.00863
	0.790893	2.59169
	1.34843	1.70686
	1.08149	0.412294
	0.825571	1.1658
	1.35052	0.229966
	1.52853	1.10027
	1.53506	1.20178
	1.56787	0.414551
	1.34962	0.564971
	1.56453	0.219013
	0.847394	1.07494
	0.530693	0.896871
	1.46324	0.391251
	1.40191	0.702553
	1.21799	0.918086
	0.71991	0.173751
	1.83872	0.710876
	2.7978	0.78867
	1.09082	1.16599
	0.309778	1.48467
	1.44286	1.83926
	1.08994	0.961217
	2.25207	2.50785
	1.15885	1.19778
	1.34752	2.57763
	1.77571	2.27366
	1.59969	0.41418
	0.478467	1.41343
	2.04521	2.68355
	1.37804	0.463856
	1.0103	0.857122
	1.43023	3.00107
	1.03138	2.70042
	1.10397	0.526247
	1.30835	3.46166
	1.77763	2.69634
	0.874108	0.325327
	0.253136	0.462175
	0.917536	2.47446
	1.7657	2.67248
	2.16548	1.33867
	0.735939	2.01067
	1.26302	0.883065
	1.40596	2.46838
	1.2367	1.82844
	0.333924	2.01659
	2.30361	2.38345
	1.68862	2.32537
	1.20723	4.06311
	0.628453	0.707283
	0.451796	3.99137
	1.08947	3.78051
	2.51872	1.71732
	1.26112	8.20393
	0.245392	1.3251
	0.931897	0.914834
	0.984998	0.148568
	1.86104	1.45888
	2.25407	0.452098
	1.41633	2.17358
	0.960172	20.7504
	0.819226	2.12413
	0.734359	0.895077
	0.965174	2.40167
	1.10921	1.26984
	1.12528	7.52087
	1.21806	2.07561
	1.65603	0.830011
	1.64064	1.77186
	0.242821	1.00221
	1.72911	4.12301
	0.603394	9.65343
	2.23849	4.3591
	0.755398	1.31867
	0.466112	4.92063
	3.68586	1.39916
	0.781732	1.5846
	0.995936	10.3823
	1.37302	19.6058
	0.964273	1.19729
	0.709044	1.95329
	1.28053	1.07147
	0.905293	5.09854
	1.28547	4.22258
	1.79885	0.959477
	0.763936	10.2778
	0.906049	1.21376
	0.685643	7.66141
	2.83617	11.6241
	0.924848	24.005
	0.454916	3.64676
	0.706651	2.31045
	0.914464	4.48008
	2.65369	5.17834
	1.37613	1.58011
	1.0761	0.138329
	1.42446	1.97064
	1.20359	1.23413
	1.78866	2.02108
	2.42298	6.75932
	1.38932	0.31878
	1.37094	1.39459
	0.670853	1.05559
	0.112561	1.57017
	2.14126	0.835948
	1.14993	0.397027
	1.17945	0.889223
	0.560836	1.5398
	1.12679	1.77051
	1.3281	2.70742
	0.939532	0.896337
	1.37946	3.76796
	3.51601	3.32013
	1.77886	0.447315
	0.788916	0.656687
	0.55053	2.51978
	0.951178	0.366579
	1.0016	3.95142
	1.27915	6.46162
	1.6613	0.161909
	1.28769	1.57219
	1.31266	2.59796
	0.966317	0.106335
	0.863119	0.546059
	2.02432	3.82055
	0.284846	0.400488
	0.789008	2.63699
	1.85987	1.38437
	2.33134	3.87541
	2.34589	6.13728
	2.15855	5.20602
	0.701808	1.53659
	0.734269	1.54836
	0.588082	0.568764
	1.65742	2.11717
	3.14881	0.791387
	0.808069	6.83087
	0.878567	0.854928
	1.46336	2.5441
	1.93415	5.55849
	1.47662	0.230228
	0.430137	1.49592
	2.68505	0.513114
	1.14064	1.46167
	1.19492	0.10406
	0.582705	0.208016
	1.37278	1.55018
	1.84052	2.14041
	1.1242	2.39322
	2.23033	8.48801
	1.25468	1.40738
	1.41286	3.41075
	0.861482	1.81224
	1.57615	3.04493
	0.573539	2.69806
	0.942408	1.31707
	1.18292	1.83624
	1.6701	5.77147
	0.539069	1.90135
	0.839079	1.16506
	1.76058	1.10162
	0.966745	0.386708
	1.25685	2.78068
	0.948631	1.82581
	1.59181	3.41197
	1.38526	6.03562
	1.38591	1.34668
	1.51841	9.11543
	1.05598	4.45085
	0.648061	3.25905
	0.880764	12.0477
	3.69151	21.6081
	0.483544	0.531469
	1.13583	1.06217
	1.21093	1.88447
	0.534349	0.191607
	0.683931	0.840666
	0.638194	2.77583
	1.14529	1.84078
	0.909462	1.67695
	1.07537	7.68724
	0.909745	1.76967
	1.16942	11.4552
	0.298016	7.96445
	2.69212	3.52602
	0.983856	6.01931
	2.08675	7.47995
	0.589763	2.75357
	1.12549	5.30104
	0.986832	8.55047
	1.70559	0.80778
	1.27515	1.61473
	5.29705	0.749214
	1.45695	0.321957
	1.57681	2.78919
	1.21497	1.32288
	0.94646	0.989037
	1.40559	0.775163
	0.893341	0.884553
	0.127508	0.719347
	0.691558	4.33542
	0.975478	3.75119
	1.99731	1.5992
	0.854615	1.86015
	0.905787	1.09843
	2.74093	0.775357
	2.93265	1.71645
	0.198569	2.00466
	0.107666	1.19681
	0.566833	0.909654
	1.40649	4.69737
	1.26553	0.963587
	2.16032	0.865598
	3.93456	0.949346
	1.13535	0.428642
	0.930143	0.55978
	1.5534	0.331137
	0.98078	4.32294
	2.53752	0.75536
	1.42485	4.26499
	0.931131	1.3313
	0.526315	1.70801
	5.3936	1.61471
	1.20835	1.70048
	2.05214	0.499879
	3.0481	1.02101
	2.20721	1.74505
	0.68007	2.31276
	1.80831	0.773683
	1.60678	1.30083
	4.78859	2.99775
	0.665968	2.67801
	0.851967	1.81759
	1.98489	1.80893
	0.330776	0.644998
	1.44449	0.916835
	0.964153	1.27973
	1.1999	1.13053
	1.38073	3.30753
	1.04524	2.99999
	0.925495	1.09316
	1.37107	0.545153
	1.51494	0.43929
	1.02659	7.89884
	3.31411	4.87802
	0.996462	6.53158
	3.13323	1.16766
	1.1313	2.10755
	2.07404	0.260834
	4.52567	0.57478
	0.481161	0.720191
	2.88287	3.84916
	0.461193	2.19559
	1.04812	0.844646
	1.56946	1.31704
	0.563439	0.282748
	1.27103	1.03692
	1.50107	1.19576
	0.598311	3.9016
	0.652303	4.41152
	0.746413	2.12978
	1.70529	1.97393
	0.754761	1.61786
	0.863029	5.86787
	3.84738	0.853939
	1.66493	1.36849
	0.927582	1.60121
	0.900017	0.187743
	2.28327	0.118615
	2.65084	0.188729
	0.852816	0.943455
	0.434311	0.625753
	0.305392	5.05166
	2.9242	0.539914
	0.644867	1.66047
	0.499126	0.526608
	1.18725	0.661444
	0.409526	3.67041
	1.19683	0.831502
	0.404831	1.08132
	1.07005	1.59356
	1.30347	1.15523
	0.940552	1.95192
	0.0939295	2.52241
	0.771066	1.12681
	3.68779	0.736348
	1.60531	0.98706
	0.406255	0.815547
	0.339256	0.656897
	2.42279	5.71088
	1.47048	1.84738
	0.116989	4.96026
	2.0563	2.66257
	1.50986	0.0895959
	1.21131	2.74023
	0.803997	6.65778
	0.849677	1.01136
	0.909671	3.37212
	1.10572	0.436293
	0.953177	4.53017
	1.54881	0.361815
	0.516258	1.4051
	2.93685	4.11129
	0.717553	1.03033
	0.515705	1.50783
	0.197332	6.14593
	1.57619	4.94468
	0.761045	1.23757
	2.53723	3.61485
	1.29907	7.14995
	1.39135	1.38798
	1.84426	0.31426
	0.936241	4.02184
	0.566961	9.81634
	0.933376	1.03494
	1.24979	3.56293
	0.326036	3.13616
	1.28022	3.35855
	1.50663	5.93745
	0.918729	1.7831
	0.632703	3.40516
	1.87677	20.7261
	1.84232	1.82238
	2.26546	1.04409
	1.21547	1.389
	2.99653	0.684906
	1.17227	4.45177
	0.424699	0.18968
	0.516879	1.4705
	0.848114	5.10191
	0.956401	1.3428
	0.484817	1.14355
	1.43671	5.3028
	0.928436	6.76688
	1.63083	4.56585
	0.814159	7.94253
	0.0827064	3.25835
	1.20476	1.03731
	0.162252	1.6114
	0.769759	0.614156
	0.54852	0.500845
	0.540388	0.920403
	0.767699	9.45095
	0.833163	2.59876
	1.36856	1.01503
	0.949768	1.12576
	1.59564	1.3988
	1.75382	1.8181
	1.47337	0.930465
	1.14424	5.04416
	1.26817	1.55988
	3.54729	4.23905
	0.632036	10.0079
	3.7166	4.88444
	1.30483	1.83901
	1.10209	1.38965
	0.79056	7.39971
	1.86845	2.46078
	0.956178	2.24324
	1.03969	3.16167
	1.48075	0.770608
	1.16756	0.867528
	2.63007	1.59319
	2.9569	0.981092
	1.80102	2.64688
	1.25914	0.0644966
	1.44943	1.15338
	1.03501	4.27016
	1.8652	1.61384
	1.36877	6.64891
	2.38325	2.3531
	1.22966	12.661
	1.14363	1.0863
	1.72266	1.0237
	0.966709	4.3587
	0.949054	0.5606
	1.05606	0.989025
	0.81955	1.78379
	1.43539	5.90022
	2.1505	2.5199
	2.05513	2.69435
	1.39377	0.518234
	0.659306	1.46728
	0.240673	1.76339
	2.48583	0.231874
	1.02075	1.8474
	1.34276	0.247474
	3.09122	3.90879
	0.139174	4.19036
	4.39343	2.40616
	1.81826	20.5661
	1.2497	3.76849
	1.08	1.05429
	1.2297	0.915319
	2.45611	3.34507
	0.611002	3.6869
	0.493164	1.91939
	1.38494	1.07338
	0.597181	5.35933
	1.52276	1.3224
	1.00791	15.1396
	2.15816	15.7191
	0.609272	0.897873
	0.168235	3.4362
	0.818461	3.03395
	1.05942	0.830415
	1.79481	0.579521
	1.70198	1.93545
	0.906669	1.66874
	0.237965	1.05763
	1.61602	1.45139
	2.19654	3.15586
	0.962194	0.723032
	0.813495	1.33702
	1.91814	1.97133
	0.123246	2.459
	1.1125	0.473797
	0.680725	2.94834
	0.538823	3.65812
	0.102779	0.551184
	0.682508	1.59218
	2.86096	1.67819
	1.26952	0.217072
	1.43845	3.25108
	0.768554	0.791919
	1.19154	4.23605
	0.588175	0.779158
	1.52444	2.85305
	0.605564	4.00625
	0.410327	1.24856
	1.07939	0.208255
	1.16092	1.64293
	0.750566	3.29838
	2.38728	1.01699
	1.12222	1.53467
	0.612313	0.176137
	0.416822	0.277013
	0.959032	1.56087
	2.36363	1.24553
	0.548574	1.33808
	0.833481	2.40287
	2.0357	1.87111
	1.93517	1.07185
	1.4335	1.05647
	2.39131	1.86147
	4.67551	0.851208
	1.71305	1.21949
	1.03601	0.697431
	1.41532	0.800055
	1.42343	1.75112
	3.59681	1.3209
	1.86875	2.50508
	0.146387	0.860858
	2.58221	1.18969
	0.499925	0.653917
	2.69788	1.24326
	2.29645	2.03376
	0.105968	0.83151
	1.65917	0.338165
	0.545849	0.410072
	1.76636	2.08895
	1.25248	1.09083
	0.0795284	0.158367
	2.84594	0.174606
	0.0680402	1.47965
	1.7231	1.75475
	1.87873	3.35589
	1.53712	1.31782
	1.50412	0.974475
	1.42193	0.918649
	0.500362	0.426457
	1.65629	5.29338
	0.532709	0.984251
	1.25177	8.7653
	1.6211	0.880698
	1.72034	0.583261
	0.229159	6.43385
	1.27624	0.184074
	1.55415	24.7597
	1.22327	1.06598
	1.1072	3.54594
	2.50926	3.08495
	1.05008	1.96947
	0.0686531	4.0866
	2.31775	4.92145
	1.63282	0.871218
	2.28656	1.71499
	2.29876	0.638432
	1.03365	5.56381
	1.59668	0.244442
	2.0069	1.30478
	1.31357	4.92988
	1.58352	1.76077
	1.12027	0.694154
	0.825596	2.12601
	2.15809	2.84924
	0.794128	0.209456
	0.559386	2.48687
	1.11339	0.890141
	1.02571	3.2378
	2.04234	9.78774
	0.414209	1.0408
	1.58589	3.81937
	1.80965	1.54675
	7.03818	0.944974
	2.35729	2.94564
	3.90147	5.64224
	0.747678	2.93348
	1.47995	0.745976
	0.968429	5.88637
	3.25106	0.556314
	1.40472	3.76592
	1.04851	1.5845
	0.608962	0.793534
	1.18126	1.74239
	2.7926	1.1465
	0.731213	1.24169
	0.369031	1.13955
	1.23701	4.19101
	1.15434	0.851908
	1.84203	1.14319
	1.44497	0.617124
	0.976858	1.85202
	0.820463	3.37825
	0.811734	2.32501
	0.352535	3.7009
	1.76835	0.507076
	0.275131	6.7595
	0.936115	1.44847
	0.325947	2.50851
	1.15845	23.4674
	1.81993	6.59258
	1.30274	5.9182
	1.64582	2.18905
	0.457908	6.91697
	1.38599	13.262
	0.196173	3.2086
	0.426482	6.13609
	0.28063	4.72181
	0.889245	8.05465
	2.13617	3.84214
	0.592434	2.80314
	1.41676	0.180271
	0.747083	4.9335
	0.955086	1.41525
	0.385804	2.07913
	0.870517	0.797079
	2.39221	1.20686
	0.766547	1.24517
	1.02037	0.876516
	1.78358	0.849732
	1.12016	1.72394
	0.963728	3.149
	1.23696	1.31064
	1.50838	7.51898
	0.655628	2.06251
	1.01827	1.76152
	1.53758	1.94458
	0.843657	2.4539
	1.87211	1.2886
	0.730607	3.75644
	0.553502	0.948575
	0.917534	4.14305
	0.592433	3.87976
	0.912646	6.16045
	0.56084	3.93074
	1.04372	2.71158
	0.177829	2.29103
	2.42849	1.78462
	1.15771	2.27258
	0.619214	2.13689
	0.960096	1.07424
	0.952586	4.30018
	1.77256	5.0587
	1.8682	2.97861
	1.70866	5.73568
	1.56264	1.46532
	0.649784	1.15587
	1.57131	4.72131
	1.94194	5.42717
	0.726518	3.39682
	1.1941	20.8114
	1.13337	22.1818
	1.32965	1.90985
	0.816266	2.75653
	2.76754	1.53265
	1.9689	0.37295
	0.797577	0.896669
	0.534294	0.853773
	2.12416	1.56369
	0.232896	0.930221
	1.16366	1.18925
	0.494534	0.802323
	0.952013	0.591858
	1.00225	0.0863539
	1.39555	2.60405
	1.5291	1.02254
	2.07308	7.23171
	0.645639	0.991428
	2.79221	0.851948
	0.75105	1.45298
	0.345624	7.31847
	1.19278	3.53829
	0.62073	0.343099
	1.36187	1.90242
	0.601388	0.226471
	0.703747	4.84549
	0.721397	0.141377
	0.282353	1.90533
	0.819533	0.673384
	2.06054	4.68972
	0.45708	2.68774
	1.34917	3.34587
	1.18825	1.24471
	0.526293	1.12324
	0.880849	1.11381
	1.08729	1.03922
	2.95235	1.16544
	1.02833	1.14075
	0.789686	1.72462
	0.982045	4.23224
	0.88892	1.20899
	1.22136	3.41543
	3.12156	1.16931
	0.954438	1.03763
	0.800789	0.606609
	0.706734	2.89503
	1.40323	1.51738
	0.200357	1.57951
	0.790202	1.33873
	1.05484	1.8731
	1.46647	2.20178
	0.216618	1.52197
	3.66679	2.10579
	0.46845	2.21305
	0.531597	4.14231
	0.637427	0.942825
	1.18575	2.10798
	1.11581	5.58576
	0.789486	2.29637
	0.75249	5.54724
	2.2365	1.5745
	0.877871	7.72264
	0.906961	3.59005
	1.40635	1.78341
	1.60424	3.24406
	0.765899	3.04901
	1.90024	1.04303
	1.52686	1.22764
	1.45172	7.54053
	0.196799	0.115089
	2.42528	13.2506
	0.872187	5.4665
	1.15954	8.47784
	0.69641	5.3931
	1.0771	3.47963
	0.899392	2.6518
	1.05758	2.25456
	1.83766	10.7044
	1.31845	1.96807
	0.917891	0.392076
	1.03837	12.3451
	1.79437	9.19227
	1.40887	3.15606
	0.832965	1.03059
	0.854038	10.0981
	1.98428	0.997178
	0.814565	9.45932
	0.873682	1.49959
	1.49944	5.98946
	3.10826	5.84068
	1.09415	2.45482
	1.11995	2.16643
	1.84457	6.89295
	0.562356	21.6245
	1.892	0.78137
	0.510948	8.00591
	1.29471	1.91717
	0.629136	1.1869
	0.738413	3.80303
	1.26381	1.21465
	0.61516	0.177901
	0.649069	5.04641
	2.62189	2.86664
	1.3737	14.0431
	0.845638	2.33719
	0.971952	3.87137
	2.49871	1.86768
	1.91137	3.00114
	0.82853	3.97746
	1.80738	3.09343
	1.05349	3.35774
	0.802328	6.01724
	0.779126	0.14874
	0.916007	5.91916
	0.677032	0.913504
	1.01027	1.76439
	2.06885	4.73506
	2.62976	2.56144
	0.179193	20.0776
	2.53945	42.0164
	0.945395	14.7986
	1.5321	13.2771
	0.813664	1.02172
	1.19056	1.25497
	1.8928	2.70135
	1.20716	3.13089
	1.69976	1.55534
	0.0919757	2.44075
	3.84921	2.17504
	0.382355	2.50867
	0.732164	1.0845
	0.148948	1.61288
	0.586749	1.22614
	0.968176	2.01504
	0.846683	3.50913
	0.116784	3.09221
	1.19984	1.36255
	1.06777	1.54683
	0.841297	0.750807
	0.133783	1.4124
	1.44923	1.16168
	0.35915	3.70541
	1.78192	0.834457
	1.08859	2.64116
	0.337074	3.89735
	1.17484	1.85241
	0.581581	0.874839
	1.01423	1.03567
	1.6564	0.938307
	1.09433	2.10454
	0.46717	3.09179
	0.671752	0.978197
	1.22591	0.276566
	1.28832	2.37933
	0.830791	2.29493
	0.670828	1.36087
	0.703823	1.73093
	1.54004	1.93093
	1.76788	2.29831
	1.21502	4.03266
	0.250931	4.87015
	1.5447	0.77972
	0.815424	2.02662
	0.473357	3.05905
	0.907509	2.31226
	1.02738	1.69856
	2.29454	0.0958807
	0.3762	3.85249
	0.22216	6.77173
	1.23154	0.549466
	1.74994	1.93076
	0.38404	6.9719
	1.99072	1.42151
	1.11311	0.930746
	1.35469	1.04713
	0.141893	3.79076
	1.78103	4.47305
	0.952075	2.36101
	0.985065	2.04271
	2.44624	3.40694
	1.33241	0.966024
	1.13435	6.8865
	1.91171	15.6763
	1.15169	5.15675
	0.385862	0.230533
	1.47306	7.49114
	1.64851	1.85551
	1.44826	1.75922
	0.616461	1.44082
	1.22042	5.13555
	3.61476	1.1567
	1.63244	0.334516
	0.894721	4.37395
	1.61459	2.1267
	1.07908	6.74842
	2.58845	0.463306
	1.26438	1.26992
	0.13485	1.69677
	2.19631	0.357641
	2.75143	2.11639
	1.08007	0.777362
	0.328552	6.22183
	0.767062	5.76448
	1.05151	4.85359
	0.394591	1.68992
	1.10574	6.65624
	1.9005	3.79018
[truncated: 12,859 more rows]

## Sheet: Fig 1E
	Mitochondria volume frequency distribution
		Lean Fed					Lean Fasted
	Bin Center	6461 Cell1	6461 Cell2	6461 Cell3	6461 Cell4	6461 Cell5	9428 cell1	9428 cell2	9428 cell3	9428 cell4	9428 cell5
	0	1.89937	1.25984	2.21794	2.68817	1.43988	0.558659	1.60338	0.861394	1.20192	0.658762
	0.2	9.49683	8.75591	8.55031	8.85305	7.34341	8.49162	7.00422	7.75255	8.17308	8.5639
	0.4	9.19693	7.65354	7.13597	8.78136	7.88337	7.26257	6.75105	5.71652	6.97115	7.77339
	0.6	11.2629	11.1811	10.8325	11.828	11.4831	7.82123	6.91983	5.09005	6.49038	4.61133
	0.8	13.3955	15.685	14.2077	12.9391	14.3629	7.48603	8.18565	5.71652	8.41346	6.71937
	1	11.4628	13.5748	13.5326	13.3692	13.9669	8.04469	8.27004	5.63821	6.00962	6.85112
	1.2	11.3296	11.4331	12.054	11.1828	11.5191	5.92179	6.24473	6.89115	7.37179	6.32411
	1.4	8.26391	8.53543	8.61459	8.70968	8.27934	5.36313	6.07595	6.73453	6.89103	5.5336
	1.6	5.79807	6.58268	6.23594	6.09319	6.62347	5.47486	4.81013	5.4816	4.40705	5.40184
	1.8	4.86504	3.9685	4.8216	4.76703	4.46364	4.80447	5.48523	5.87314	3.125	4.47958
	2	3.46551	2.70866	3.37512	3.08244	3.27574	4.02235	3.37553	4.6202	4.24679	3.55731
	2.2	2.26591	2.51969	2.34651	1.89964	2.37581	2.56983	3.20675	3.05403	3.6859	4.08432
	2.4	1.93269	1.5748	1.83221	1.75627	1.76386	3.35196	2.27848	2.7408	3.28526	3.95257
	2.6	1.09963	1.22835	1.35005	1.21864	1.36789	2.23464	2.70042	3.21065	2.96474	2.7668
	2.8	1.1996	0.692913	0.8036	0.573477	0.647948	1.89944	1.85654	2.50587	2.24359	3.0303
	3	0.5998	0.724409	0.514304	0.609319	0.791937	2.4581	1.68776	1.8011	1.76282	2.7668
	3.2	0.2999	0.440945	0.225008	0.322581	0.431965	1.11732	1.35021	1.95771	2.16346	1.44928
	3.4	0.366544	0.346457	0.289296	0.286738	0.215983	1.45251	1.60338	1.56617	1.68269	1.84453
	3.6	0.433189	0.283465	0.225008	0.179211	0.719942	2.12291	1.09705	2.19264	1.68269	1.18577
	3.8	0.266578	0.251969	0.225008	0.179211	0.215983	1.34078	2.1097	1.72279	0.88141	0.263505
	4	0.2999	0.125984	0.225008	0.143369	0.215983	1.11732	1.18143	1.95771	0.641026	1.05402
	4.2	0.0333222	0.15748	0.128576	0.215054	0.107991	1.34078	1.4346	0.861394	0.721154	1.44928
	4.4	0.266578	0.0629921	0	0.0358423	0.143988	0.893855	0.92827	1.25294	0.961538	0.922266
	4.6	0.199933	0.0314961	0.032144	0.0716846	0.107991	0.893855	0.421941	0.939702	0.641026	0.658762
	4.8	0.0999667	0.0629921	0.128576	0.0358423	0.0359971	0.558659	0.675105	0.939702	0.801282	1.31752
	5	0.0666445	0.0314961	0.064288	0.0358423	0.0359971	0.893855	1.09705	1.09632	0.721154	0.790514
	5.2	0.0333222	0	0	0.0358423	0.0359971	0.670391	0.759494	0.704777	0.88141	0.658762
	5.4	0.0666445	0	0	0.0358423	0.0719942	0.446927	0.759494	0.54816	0.641026	0.263505
	5.6	0	0.0629921	0.032144	0.0358423	0.0359971	1.00559	0.506329	0.391543	0.560897	0.263505
	5.8	0	0	0	0	0	1.00559	0.675105	0.626468	0.400641	0
	6	0	0	0	0	0	0.670391	0.843882	0.704777	0.240385	0.527009
	6.2	0	0.0314961	0	0	0	0	0.421941	0.626468	0.560897	0.790514
	6.4	0	0	0	0	0	0.223464	0.168776	0.391543	0.560897	1.05402
	6.6	0	0	0	0	0	0.558659	0.421941	0.54816	0.480769	0.527009
	6.8	0	0	0	0.0358423	0	0.558659	0.843882	0.156617	0.400641	0.658762
	7	0	0.0314961	0	0	0.0359971	0.670391	0.253165	0.313234	0.240385	0.658762
	7.2	0	0	0	0	0	0.335196	0.168776	0.391543	0.480769	0.263505
	7.4	0	0	0	0	0	0.558659	0.337553	0.391543	0.240385	0.395257
	7.6	0	0	0	0	0	0	0.421941	0.234926	0.160256	0
	7.8	0.0333222	0	0	0	0	0.446927	0.253165	0.156617	0.240385	0.131752
	8	0	0	0	0	0	0.111732	0.337553	0.313234	0.320513	0.131752
	8.2	0	0	0	0	0	0	0.168776	0.0783085	0.320513	0.263505
	8.4	0	0	0	0	0	0.223464	0.168776	0.156617	0.240385	0.131752
	8.6	0	0	0	0	0	0.111732	0.0843882	0.0783085	0.240385	0.131752
	8.8	0	0	0	0	0	0.111732	0.0843882	0.156617	0.0801282	0.131752
	9	0	0	0	0	0	0.111732	0	0.313234	0.160256	0.527009
	9.2	0	0	0	0	0	0.111732	0.168776	0.0783085	0.0801282	0.131752
	9.4	0	0	0	0	0	0.223464	0.253165	0.156617	0.160256	0.131752
	9.6	0	0	0	0	0	0.111732	0.0843882	0.156617	0	0
	9.8	0	0	0	0	0	0.111732	0.168776	0.313234	0.0801282	0.131752
	10	0	0	0	0	0	0.335196	0.168776	0.156617	0.0801282	0.131752
	10.2	0	0	0	0	0	0.111732	0.168776	0.313234	0.240385	0.131752
	10.4	0	0	0	0	0	0	0.0843882	0.234926	0.160256	0
	10.6	0	0	0	0	0	0.111732	0	0.0783085	0.320513	0.263505
	10.8	0	0	0	0	0	0	0.0843882	0.313234	0.0801282	0
	11	0	0	0	0	0	0	0	0	0.240385	0.263505
	11.2	0	0	0	0	0	0.111732	0.0843882	0	0.0801282	0.395257
	11.4	0	0	0	0	0	0.111732	0.0843882	0.234926	0.480769	0
	11.6	0	0	0	0	0	0.111732	0.0843882	0.0783085	0.160256	0.131752
	11.8	0	0	0	0	0	0	0	0.0783085	0.0801282	0.131752
	12	0	0	0	0	0	0	0.0843882	0.234926	0.0801282	0
	12.2	0	0	0	0	0	0	0.0843882	0.156617	0.240385	0.131752
	12.4	0	0	0	0	0	0	0.168776	0.0783085	0.0801282	0
	12.6	0	0	0	0	0	0.111732	0.0843882	0	0.0801282	0
	12.8	0	0	0	0	0	0.111732	0	0	0	0
	13	0	0	0	0	0	0	0	0.0783085	0.0801282	0
	13.2	0	0	0	0	0	0	0.253165	0.156617	0.0801282	0.131752
	13.4	0	0	0	0	0	0	0	0	0.0801282	0.131752
	13.6	0	0	0	0	0	0	0	0.0783085	0	0.131752
	13.8	0	0	0	0	0	0.111732	0	0	0	0
	14	0	0	0	0	0	0	0.168776	0.0783085	0.0801282	0
	14.2	0	0	0	0	0	0.111732	0	0	0	0.263505
	14.4	0	0	0	0	0	0	0	0	0.0801282	0
	14.6	0	0	0	0	0	0	0	0	0.160256	0
	14.8	0	0	0	0	0	0	0.0843882	0.234926	0.0801282	0
	15	0	0	0	0	0	0	0	0	0.0801282	0.131752
	15.2	0	0	0	0	0	0	0.0843882	0	0.0801282	0.131752
	15.4	0	0	0	0	0	0	0	0.234926	0	0.131752
	15.6	0	0	0	0	0	0	0.0843882	0	0.0801282	0
	15.8	0	0	0	0	0	0	0.0843882	0.0783085	0	0
	16	0	0	0	0	0	0.111732	0	0	0	0.131752
	16.2	0	0	0	0	0	0	0	0.0783085	0	0
	16.4	0	0	0	0	0	0	0	0	0	0
	16.6	0	0	0	0	0	0	0	0	0	0
	16.8	0	0	0	0	0	0.111732	0	0	0	0.131752
	17	0	0	0	0	0	0	0	0.156617	0	0.263505
	17.2	0	0	0	0	0	0	0	0.0783085	0	0
	17.4	0	0	0	0	0	0	0	0	0.0801282	0
	17.6	0	0	0	0	0	0.111732	0	0	0	0
	17.8	0	0	0	0	0	0	0	0.0783085	0	0
	18	0	0	0	0	0	0	0	0	0	0
	18.2	0	0	0	0	0	0	0	0	0	0
	18.4	0	0	0	0	0	0	0	0	0.0801282	0
	18.6	0	0	0	0	0	0	0	0	0	0.131752
	18.8	0	0	0	0	0	0	0	0.0783085	0	0
	19	0	0	0	0	0	0	0	0	0	0
	19.2	0	0	0	0	0	0	0	0.0783085	0	0
	19.4	0	0	0	0	0	0	0.0843882	0	0.160256	0
	19.6	0	0	0	0	0	0	0.0843882	0	0	0
	19.8	0	0	0	0	0	0.111732	0	0	0	0
	20	0	0	0	0	0	0	0.0843882	0	0	0.131752
	20.2	0	0	0	0	0	0	0	0	0	0
	20.4	0	0	0	0	0	0	0	0	0	0
	20.6	0	0	0	0	0	0	0.0843882	0	0	0
	20.8	0	0	0	0	0	0	0.253165	0	0	0
	21	0	0	0	0	0	0	0	0	0.0801282	0
	21.2	0	0	0	0	0	0	0	0	0	0
	21.4	0	0	0	0	0	0	0	0	0	0
	21.6	0	0	0	0	0	0	0.168776	0	0.0801282	0
	21.8	0	0	0	0	0	0	0	0	0	0
	22	0	0	0	0	0	0	0	0	0	0
	22.2	0	0	0	0	0	0	0.0843882	0.0783085	0.0801282	0
	22.4	0	0	0	0	0	0	0	0	0	0
	22.6	0	0	0	0	0	0	0	0	0	0
	22.8	0	0	0	0	0	0	0.0843882	0	0	0
	23	0	0	0	0	0	0	0	0	0	0
	23.2	0	0	0	0	0	0	0	0	0	0
	23.4	0	0	0	0	0	0	0.0843882	0.0783085	0	0
	23.6	0	0	0	0	0	0	0	0	0	0
	23.8	0	0	0	0	0	0	0	0	0	0
	24	0	0	0	0	0	0	0.0843882	0	0	0
	24.2	0	0	0	0	0	0	0	0	0	0
	24.4	0	0	0	0	0	0	0	0	0.0801282	0
	24.6	0	0	0	0	0	0	0	0	0	0
	24.8	0	0	0	0	0	0	0.0843882	0	0	0
	25	0	0	0	0	0	0	0	0.0783085	0	0
	25.2	0	0	0	0	0	0	0	0	0.0801282	0
	25.4	0	0	0	0	0	0	0	0	0	0.131752
	25.6	0	0	0	0	0	0	0	0	0	0.131752
	25.8	0	0	0	0	0	0	0	0	0	0
	26	0	0	0	0	0	0	0	0	0	0
	26.2	0	0	0	0	0	0	0	0	0	0
	26.4	0	0	0	0	0	0	0	0	0	0
	26.6	0	0	0	0	0	0	0	0	0	0
	26.8	0	0	0	0	0	0	0	0	0	0
	27	0	0	0	0	0	0	0	0	0	0
	27.2	0	0	0	0	0	0	0	0	0	0
	27.4	0	0	0	0	0	0	0.0843882	0	0	0
	27.6	0	0	0	0	0	0	0	0	0	0
	27.8	0	0	0	0	0	0	0	0.0783085	0	0.131752
	28	0	0	0	0	0	0	0	0	0	0.131752
	28.2	0	0	0	0	0	0.111732	0	0	0	0
	28.4	0	0	0	0	0	0	0	0	0	0
	28.6	0	0	0	0	0	0	0	0.0783085	0	0
	28.8	0	0	0	0	0	0	0	0	0	0
	29	0	0	0	0	0	0	0	0	0	0
	29.2	0	0	0	0	0	0	0	0	0	0
	29.4	0	0	0	0	0	0	0	0	0	0
	29.6	0	0	0	0	0	0	0	0	0	0
	29.8	0	0	0	0	0	0	0	0	0	0
	30	0	0	0	0	0	0	0	0	0	0
	30.2	0	0	0	0	0	0	0	0	0	0
	30.4	0	0	0	0	0	0	0	0	0	0
	30.6	0	0	0	0	0	0	0	0	0	0
	30.8	0	0	0	0	0	0	0	0	0	0
	31	0	0	0	0	0	0	0	0	0	0
	31.2	0	0	0	0	0	0	0	0	0	0
	31.4	0	0	0	0	0	0	0	0	0	0
	31.6	0	0	0	0	0	0	0	0	0	0
	31.8	0	0	0	0	0	0	0	0	0	0
	32	0	0	0	0	0	0	0	0	0	0
	32.2	0	0	0	0	0	0	0	0	0	0
	32.4	0	0	0	0	0	0	0	0	0	0
	32.6	0	0	0	0	0	0	0	0	0	0
	32.8	0	0	0	0	0	0	0	0	0	0
	33	0	0	0	0	0	0	0	0	0	0
	33.2	0	0	0	0	0	0	0	0	0	0
	33.4	0	0	0	0	0	0.111732	0	0	0	0
	33.6	0	0	0	0	0	0	0	0	0	0
	33.8	0	0	0	0	0	0	0	0	0	0
	34	0	0	0	0	0	0	0	0	0	0
	34.2	0	0	0	0	0	0	0	0	0	0
	34.4	0	0	0	0	0	0	0	0	0	0
	34.6	0	0	0	0	0	0	0	0	0	0
	34.8	0	0	0	0	0	0	0	0	0	0
	35	0	0	0	0	0	0	0	0	0	0
	35.2	0	0	0	0	0	0	0	0	0	0
	35.4	0	0	0	0	0	0.111732	0	0	0	0
	35.6	0	0	0	0	0	0	0	0	0	0
	35.8	0	0	0	0	0	0	0	0	0	0
	36	0	0	0	0	0	0	0	0	0	0
	36.2	0	0	0	0	0	0	0	0	0	0
	36.4	0	0	0	0	0	0	0	0	0	0
	36.6	0	0	0	0	0	0	0	0	0	0
	36.8	0	0	0	0	0	0	0	0	0	0
	37	0	0	0	0	0	0	0	0	0	0
	37.2	0	0	0	0	0	0	0	0	0	0
	37.4	0	0	0	0	0	0	0	0	0	0
	37.6	0	0	0	0	0	0	0	0	0	0
	37.8	0	0	0	0	0	0	0	0	0	0
	38	0	0	0	0	0	0	0	0	0	0
	38.2	0	0	0	0	0	0	0	0	0	0
	38.4	0	0	0	0	0	0	0	0	0	0
	38.6	0	0	0	0	0	0	0	0	0	0
	38.8	0	0	0	0	0	0	0	0	0	0
	39	0	0	0	0	0	0	0	0	0	0
	39.2	0	0	0	0	0	0	0	0	0	0
	39.4	0	0	0	0	0	0	0	0	0	0
	39.6	0	0	0	0	0	0	0	0	0	0
	39.8	0	0	0	0	0	0	0	0	0	0
	40	0	0	0	0	0	0	0	0	0	0
	40.2	0	0	0	0	0	0	0	0	0	0
	40.4	0	0	0	0	0	0	0	0	0	0
	40.6	0	0	0	0	0	0	0	0	0	0
	40.8	0	0	0	0	0	0	0	0	0	0
	41	0	0	0	0	0	0	0	0	0	0
	41.2	0	0	0	0	0	0	0	0	0	0
	41.4	0	0	0	0	0	0	0	0	0	0
	41.6	0	0	0	0	0	0	0	0	0	0.131752
	41.8	0	0	0	0	0	0	0	0	0	0
	42	0	0	0	0	0	0	0.0843882	0	0	0
	42.2	0	0	0	0	0	0	0	0	0	0
	42.4	0	0	0	0	0	0	0	0	0	0
	42.6	0	0	0	0	0	0	0	0	0	0
	42.8	0	0	0	0	0	0	0	0	0	0
	43	0	0	0	0	0	0	0	0	0	0
	43.2	0	0	0	0	0	0	0	0	0	0
	43.4	0	0	0	0	0	0	0	0	0	0
	43.6	0	0	0	0	0	0	0	0	0	0
	43.8	0	0	0	0	0	0	0	0	0	0
	44	0	0	0	0	0	0	0	0	0	0
	44.2	0	0	0	0	0	0	0	0	0	0
	44.4	0	0	0	0	0	0	0	0	0	0
	44.6	0	0	0	0	0	0	0	0	0	0
	44.8	0	0	0	0	0	0	0	0	0	0
	45	0	0	0	0	0	0	0	0	0	0
	45.2	0	0	0	0	0	0	0	0	0	0
	45.4	0	0	0	0	0	0	0	0	0.0801282	0
	45.6	0	0	0	0	0	0	0	0	0	0

## Sheet: Fig 1F
	Lean
	Mitochondria sphericity
	ID:6461	ID:9428
	Fed	Fasted
	0.620464	0.510602
	0.653309	0.644434		Unpaired t test	Fed vs Fasted
	0.640475	0.430424		P value	<0.0001
	0.513298	0.567449		P value summary	****
	0.626965	0.621031
	0.642135	0.565631			Fed	Fasted
	0.586533	0.457806		Mean	0.5926	0.5124
	0.650342	0.552316		Std. Deviation	0.06366	0.1023
	0.637775	0.502269		Std. Error of Mean	0.0005223	0.001251
	0.616993	0.593388		Number of values	14855	6689
	0.590803	0.630202
	0.65632	0.552279
	0.616718	0.65229
	0.459713	0.640661
	0.584991	0.480075
	0.64897	0.54658
	0.666829	0.55031
	0.642484	0.574813
	0.639893	0.519757
	0.508113	0.498034
	0.620911	0.560696
	0.648297	0.567679
	0.621688	0.526226
	0.479982	0.554218
	0.663504	0.64218
	0.636679	0.586039
	0.644085	0.550373
	0.649389	0.534627
	0.572718	0.644659
	0.530264	0.64773
	0.522837	0.650939
	0.641915	0.402628
	0.648396	0.58335
	0.562735	0.564807
	0.649244	0.653428
	0.599034	0.643193
	0.514905	0.619869
	0.634499	0.647585
	0.482788	0.603926
	0.47615	0.455288
	0.648464	0.521065
	0.539729	0.638772
	0.602729	0.501503
	0.64253	0.626638
	0.640608	0.535857
	0.647207	0.60631
	0.61375	0.545629
	0.521697	0.516519
	0.570199	0.500118
	0.654011	0.637455
	0.588874	0.393989
	0.655292	0.489192
	0.611895	0.614616
	0.598754	0.536651
	0.61943	0.636028
	0.633068	0.624173
	0.606514	0.534691
	0.64601	0.630411
	0.659049	0.32642
	0.651902	0.51214
	0.424763	0.480901
	0.657127	0.476429
	0.629792	0.621328
	0.626715	0.636702
	0.439551	0.560303
	0.605654	0.658181
	0.626286	0.506559
	0.619257	0.607293
	0.550752	0.550274
	0.634984	0.390084
	0.66068	0.560111
	0.566593	0.591827
	0.400943	0.529587
	0.53002	0.582466
	0.59685	0.526372
	0.630267	0.594385
	0.651916	0.648143
	0.647955	0.655998
	0.65155	0.498543
	0.635186	0.473007
	0.647794	0.519012
	0.620566	0.477037
	0.615793	0.615939
	0.636419	0.62097
	0.649828	0.523819
	0.508822	0.617089
	0.485957	0.648067
	0.557982	0.515307
	0.638678	0.354734
	0.646877	0.633529
	0.63646	0.654457
	0.644191	0.604312
	0.60078	0.655183
	0.598837	0.643148
	0.554992	0.510209
	0.547982	0.574
	0.512207	0.357723
	0.607011	0.629441
	0.508746	0.547882
	0.656368	0.586969
	0.580963	0.54493
	0.570935	0.520043
	0.645689	0.53249
	0.436684	0.555489
	0.588649	0.611099
	0.627881	0.624497
	0.5486	0.649446
	0.523466	0.604413
	0.584129	0.652566
	0.521568	0.58806
	0.533682	0.582412
	0.615356	0.557871
	0.585143	0.479753
	0.63686	0.561969
	0.604551	0.519734
	0.64388	0.569944
	0.645478	0.389842
	0.644848	0.581579
	0.643185	0.595624
	0.648474	0.425806
	0.64879	0.491248
	0.508047	0.490568
	0.642168	0.595757
	0.596586	0.607237
	0.591703	0.429875
	0.504135	0.654171
	0.613565	0.609306
	0.644952	0.40527
	0.588434	0.596294
	0.632742	0.627885
	0.641492	0.638326
	0.617782	0.605923
	0.592311	0.646487
	0.599337	0.472703
	0.57506	0.594167
	0.547237	0.655155
	0.655338	0.584708
	0.502141	0.446999
	0.601437	0.620125
	0.608395	0.634343
	0.493225	0.607845
	0.5334	0.609113
	0.656816	0.570566
	0.58944	0.640205
	0.551582	0.419082
	0.621365	0.407861
	0.64181	0.616849
	0.610793	0.61082
	0.620201	0.600116
	0.626428	0.655345
	0.641505	0.355101
	0.653916	0.615109
	0.649133	0.577738
	0.651235	0.559495
	0.608156	0.586884
	0.645782	0.580934
	0.568622	0.512496
	0.651617	0.484031
	0.619559	0.636961
	0.64172	0.638788
	0.609371	0.653838
	0.585868	0.582836
	0.651301	0.538215
	0.617769	0.451561
	0.581792	0.369321
	0.636784	0.550838
	0.612288	0.576632
	0.643145	0.623905
	0.650368	0.617756
	0.635968	0.3286
	0.463312	0.456667
	0.630779	0.623963
	0.647945	0.602668
	0.559852	0.522056
	0.643399	0.621153
	0.577448	0.5882
	0.541439	0.518394
	0.621851	0.641021
	0.637777	0.6514
	0.619091	0.623921
	0.522929	0.627287
	0.652383	0.49452
	0.65211	0.583998
	0.590442	0.533535
	0.578639	0.500026
	0.415572	0.606019
	0.642418	0.653617
	0.623859	0.579859
	0.643196	0.47616
	0.549974	0.469674
	0.636084	0.610147
	0.6254	0.483299
	0.631974	0.466371
	0.633501	0.647742
	0.608977	0.646444
	0.626966	0.641274
	0.516836	0.6027
	0.54711	0.591286
	0.620226	0.446422
	0.592365	0.58526
	0.557447	0.631845
	0.536046	0.610813
	0.614671	0.498914
	0.54903	0.543979
	0.577415	0.462505
	0.48845	0.493712
	0.58649	0.602667
	0.601357	0.607447
	0.573454	0.644178
	0.517811	0.479867
	0.485417	0.548365
	0.498792	0.56277
	0.653165	0.450624
	0.593831	0.520033
	0.385874	0.455544
	0.640176	0.647349
	0.642782	0.606617
	0.536691	0.564022
	0.520562	0.660733
	0.511152	0.50543
	0.594374	0.647436
	0.643304	0.543261
	0.646417	0.581123
	0.64242	0.590002
	0.634249	0.642192
	0.624186	0.604287
	0.63615	0.645668
	0.548026	0.612064
	0.661001	0.443415
	0.567499	0.629686
	0.547504	0.596464
	0.662087	0.627673
	0.528669	0.649293
	0.61655	0.648546
	0.648905	0.536478
	0.652125	0.614672
	0.646253	0.614555
	0.645979	0.556374
	0.60671	0.554723
	0.613846	0.582179
	0.62254	0.556023
	0.566474	0.664576
	0.590666	0.441091
	0.603734	0.627983
	0.562505	0.606132
	0.585894	0.585404
	0.652214	0.491359
	0.559834	0.503786
	0.654724	0.651062
	0.640859	0.599719
	0.646143	0.650502
	0.592939	0.539922
	0.631266	0.537929
	0.63057	0.496592
	0.560959	0.510179
	0.58578	0.647317
	0.652752	0.410968
	0.511779	0.623921
	0.652453	0.604879
	0.52489	0.626323
	0.619379	0.65079
	0.535206	0.636121
	0.550828	0.51858
	0.655056	0.402437
	0.6418	0.550934
	0.645527	0.436317
	0.614741	0.637224
	0.631145	0.623457
	0.543252	0.614768
	0.528464	0.651934
	0.540065	0.495257
	0.62901	0.604901
	0.624877	0.588308
	0.596716	0.601402
	0.639446	0.494678
	0.624374	0.481835
	0.654049	0.546308
	0.549943	0.444696
	0.650063	0.6541
	0.531007	0.635336
	0.633299	0.637506
	0.637431	0.631735
	0.652019	0.561385
	0.655659	0.448639
	0.604465	0.636367
	0.616085	0.466372
	0.645162	0.442311
	0.606362	0.592487
	0.632384	0.649886
	0.55837	0.577268
	0.544967	0.442084
	0.377971	0.541528
	0.611781	0.468995
	0.656586	0.440391
	0.646739	0.591588
	0.592815	0.642178
	0.640104	0.461074
	0.648643	0.521633
	0.62766	0.476793
	0.632888	0.521708
	0.652138	0.637214
	0.59755	0.501584
	0.645245	0.599515
	0.621943	0.514005
	0.60655	0.403059
	0.629138	0.621379
	0.649091	0.352968
	0.639803	0.350737
	0.647666	0.323515
	0.654445	0.638333
	0.651372	0.605429
	0.612208	0.503835
	0.636293	0.388642
	0.654802	0.429823
	0.534974	0.614272
	0.646809	0.417711
	0.559085	0.600806
	0.57258	0.472633
	0.550952	0.332118
	0.648446	0.426564
	0.651731	0.655587
	0.585257	0.635181
	0.616857	0.515374
	0.473368	0.513425
	0.557082	0.520955
	0.525465	0.503591
	0.600868	0.396545
	0.624962	0.589036
	0.607917	0.641357
	0.60529	0.551806
	0.552608	0.48879
	0.595603	0.364766
	0.609098	0.590074
	0.579767	0.43834
	0.543474	0.640805
	0.575341	0.453785
	0.478707	0.510734
	0.649488	0.551799
	0.5847	0.603802
	0.516089	0.505306
	0.620137	0.406321
	0.638004	0.500057
	0.610133	0.52137
	0.604361	0.346229
	0.59109	0.487148
	0.652734	0.477057
	0.643237	0.44724
	0.620168	0.318953
	0.630627	0.4339
	0.487037	0.522016
	0.594195	0.627445
	0.582947	0.628713
	0.643849	0.47697
	0.64582	0.596562
	0.451925	0.547927
	0.549684	0.465587
	0.560629	0.483482
	0.648682	0.641474
	0.58297	0.538357
	0.637325	0.551483
	0.518532	0.622573
	0.655871	0.398404
	0.627397	0.57132
	0.655237	0.540245
	0.505732	0.517736
	0.621001	0.609983
	0.616211	0.618492
	0.656061	0.339897
	0.58124	0.557771
	0.59998	0.62858
	0.626336	0.596192
	0.594292	0.507232
	0.480999	0.425032
	0.651542	0.483188
	0.658388	0.468381
	0.539019	0.656525
	0.632786	0.60054
	0.642283	0.618396
	0.584543	0.659792
	0.648105	0.615495
	0.587893	0.491902
	0.640997	0.427594
	0.602237	0.540937
	0.649402	0.492167
	0.526961	0.401332
	0.623381	0.572496
	0.557856	0.394258
	0.618389	0.479895
	0.634731	0.582531
	0.608058	0.469357
	0.646117	0.557058
	0.637854	0.524139
	0.585779	0.602306
	0.588112	0.4279
	0.507059	0.609721
	0.602952	0.611807
	0.643864	0.575183
	0.620199	0.621453
	0.646574	0.417926
	0.656274	0.507891
	0.541321	0.560563
	0.623456	0.345591
	0.656571	0.519164
	0.525077	0.631174
	0.657609	0.388276
	0.654241	0.425964
	0.64212	0.53553
	0.613477	0.434381
	0.639178	0.546883
	0.603006	0.435035
	0.637225	0.616733
	0.653725	0.53138
	0.571425	0.541345
	0.631629	0.397677
	0.644997	0.427858
	0.47738	0.388258
	0.657888	0.427335
	0.529589	0.563203
	0.544918	0.637357
	0.592925	0.401071
	0.653406	0.397518
	0.627227	0.542643
	0.650861	0.549421
	0.660329	0.434679
	0.57338	0.583305
	0.589899	0.64216
	0.599512	0.464958
	0.568871	0.461403
	0.575287	0.560518
	0.585549	0.432306
	0.597777	0.476751
	0.626306	0.450489
	0.614517	0.327032
	0.562505	0.499098
	0.617476	0.454274
	0.628477	0.614802
	0.529417	0.629243
	0.58619	0.51355
	0.648673	0.518518
	0.540176	0.567271
	0.593628	0.620881
	0.622452	0.407621
	0.573516	0.570099
	0.641338	0.397354
	0.634232	0.592472
	0.6519	0.419681
	0.648914	0.518945
	0.616073	0.334895
	0.65642	0.570913
	0.64095	0.550521
	0.547809	0.604577
	0.6312	0.478266
	0.636935	0.449459
	0.634778	0.625604
	0.637222	0.481002
	0.6154	0.51556
	0.482339	0.51721
	0.648107	0.57213
	0.62183	0.623822
	0.455828	0.510506
	0.55989	0.381433
	0.442554	0.656679
	0.643463	0.566376
	0.631644	0.327637
	0.612496	0.331526
	0.638101	0.329278
	0.55506	0.365922
	0.605923	0.558353
	0.58904	0.538412
	0.636789	0.468027
	0.559178	0.480762
	0.462893	0.540137
	0.628042	0.3843
	0.548347	0.535739
	0.645969	0.517647
	0.585347	0.465223
	0.649921	0.632078
	0.630153	0.380385
	0.602724	0.416864
	0.620261	0.438531
	0.634034	0.461373
	0.627839	0.378968
	0.656659	0.591271
	0.550313	0.406859
	0.56462	0.651181
	0.611811	0.46134
	0.643519	0.491383
	0.513187	0.567943
	0.648493	0.329685
	0.513099	0.47442
	0.603375	0.480204
	0.608743	0.458993
	0.518798	0.593607
	0.597571	0.497551
	0.647019	0.64575
	0.603267	0.383732
	0.640828	0.369783
	0.624993	0.497
	0.613333	0.434646
	0.616147	0.645066
	0.631262	0.616872
	0.622352	0.532957
	0.560014	0.586353
	0.588787	0.378788
	0.561818	0.593611
	0.611298	0.388015
	0.634815	0.37828
	0.584227	0.375455
	0.527416	0.348691
	0.624993	0.481453
	0.594096	0.424595
	0.653405	0.582459
	0.609306	0.488116
	0.578187	0.616338
	0.494149	0.34522
	0.594815	0.604781
	0.522576	0.614902
	0.62315	0.52094
	0.634116	0.483369
	0.635711	0.647103
	0.633204	0.565741
	0.617559	0.516743
	0.572375	0.489871
	0.563868	0.621168
	0.452908	0.374429
	0.649347	0.300072
	0.608583	0.393103
	0.511653	0.536983
	0.587265	0.394645
	0.590417	0.333019
	0.584609	0.601701
	0.606415	0.400441
	0.631706	0.520531
	0.591852	0.438966
	0.572819	0.489419
	0.56901	0.372568
	0.539884	0.333508
	0.62493	0.506415
	0.630996	0.526473
	0.613986	0.651174
	0.544246	0.647927
	0.436003	0.633023
	0.62475	0.513618
	0.565827	0.39089
	0.619752	0.330757
	0.569817	0.57823
	0.578348	0.424128
	0.620772	0.390781
	0.551866	0.418344
	0.651341	0.419325
	0.603526	0.350176
	0.638664	0.529041
	0.598487	0.576926
	0.587972	0.439619
	0.59031	0.273543
	0.576999	0.417251
	0.648799	0.435745
	0.541582	0.653492
	0.644884	0.46525
	0.626294	0.409852
	0.506212	0.470193
	0.639629	0.655324
	0.456799	0.40653
	0.637038	0.527148
	0.636596	0.304345
	0.62191	0.629518
	0.58719	0.649529
	0.622908	0.636148
	0.651088	0.633595
	0.630935	0.422501
	0.627885	0.432232
	0.651735	0.491681
	0.631632	0.581564
	0.636207	0.625373
	0.643237	0.438365
	0.482271	0.410943
	0.617832	0.600556
	0.644295	0.645492
	0.649578	0.43612
	0.640196	0.612993
	0.602214	0.545929
	0.651494	0.449572
	0.549343	0.544645
	0.647879	0.587957
	0.549331	0.618623
	0.649608	0.562036
	0.646023	0.43338
	0.652394	0.406379
	0.645563	0.502632
	0.649767	0.536526
	0.555659	0.646898
	0.530023	0.454526
	0.660782	0.620701
	0.551256	0.578193
	0.646755	0.424427
	0.648901	0.533418
	0.587968	0.619719
	0.621343	0.355445
	0.587733	0.617808
	0.526231	0.570268
	0.634073	0.617087
	0.640965	0.501777
	0.639042	0.597537
	0.413911	0.527716
	0.6314	0.606896
	0.629839	0.650313
	0.650823	0.577691
	0.566427	0.605745
	0.634446	0.378155
	0.605037	0.482588
	0.650397	0.425851
	0.554462	0.627687
	0.646444	0.612658
	0.53335	0.47106
	0.49108	0.515526
	0.551531	0.476929
	0.655771	0.487164
	0.562892	0.507175
	0.631948	0.394423
	0.643259	0.520768
	0.498177	0.562327
	0.597381	0.368644
	0.569064	0.520552
	0.643213	0.564487
	0.627875	0.627219
	0.601419	0.341074
	0.588939	0.430867
	0.624924	0.646124
	0.648587	0.641055
	0.639229	0.645149
	0.564105	0.618595
	0.644446	0.602882
	0.647981	0.624572
	0.642808	0.658215
	0.599104	0.642346
	0.646396	0.537859
	0.650824	0.355406
	0.418626	0.512538
	0.611075	0.514724
	0.65769	0.510332
	0.653994	0.606964
	0.59777	0.480202
	0.629676	0.593963
	0.647932	0.575683
	0.644351	0.639083
	0.558463	0.377053
	0.653251	0.609927
	0.623314	0.651899
	0.628535	0.435974
	0.652218	0.603218
	0.625102	0.418777
	0.623039	0.457979
	0.643484	0.602277
	0.536958	0.640024
	0.656073	0.630894
	0.643795	0.514905
	0.624383	0.433838
	0.652195	0.651341
	0.65898	0.428727
	0.660736	0.302956
	0.58192	0.501381
	0.65275	0.525418
	0.631382	0.378912
	0.624684	0.397163
	0.592694	0.554502
	0.640224	0.644252
	0.63098	0.548405
	0.433653	0.618739
	0.572633	0.313485
	0.650327	0.346288
	0.582842	0.505099
	0.619685	0.497653
	0.616845	0.632494
	0.649831	0.455643
	0.651352	0.58312
	0.637898	0.452579
	0.645775	0.617631
	0.646096	0.623977
	0.61735	0.51103
	0.594303	0.520261
	0.456461	0.444336
	0.639887	0.482689
	0.589162	0.423436
	0.533836	0.543422
	0.648137	0.627709
	0.547889	0.617969
	0.65686	0.357516
	0.6367	0.408455
	0.652151	0.408517
	0.597464	0.365767
	0.619208	0.650954
	0.609975	0.624769
	0.638383	0.417421
	0.587962	0.624228
	0.632683	0.492456
	0.655562	0.492117
	0.575811	0.424831
	0.504515	0.414821
	0.659437	0.588205
	0.655839	0.378532
	0.616436	0.435724
	0.653013	0.390171
	0.55263	0.420019
	0.613222	0.332807
	0.637885	0.638493
	0.659859	0.606902
	0.593362	0.392626
	0.614293	0.214235
	0.569856	0.502099
	0.633472	0.550056
	0.630722	0.453987
	0.515517	0.62183
	0.503227	0.47145
	0.60843	0.250293
	0.645226	0.363449
	0.592551	0.473884
	0.643253	0.438061
	0.655787	0.504716
	0.559233	0.611973
	0.657259	0.410957
	0.609743	0.445113
	0.607846	0.643663
	0.652687	0.603275
	0.56012	0.599638
	0.657153	0.497295
	0.639415	0.395175
	0.485485	0.547237
	0.61062	0.43064
	0.459416	0.372894
	0.456969	0.39026
	0.651243	0.41359
	0.642393	0.330947
	0.644732	0.626998
	0.657158	0.624679
	0.658309	0.44142
	0.609358	0.56582
	0.56469	0.432464
	0.546926	0.540416
	0.525426	0.408209
	0.64329	0.553373
	0.619706	0.568925
	0.654709	0.387508
	0.533998	0.381468
	0.601031	0.594786
	0.647228	0.655315
	0.498113	0.309259
	0.569182	0.485074
	0.551257	0.442955
	0.511651	0.366597
	0.635992	0.302808
	0.578813	0.577105
	0.581346	0.28888
	0.587784	0.370891
	0.563498	0.494469
	0.626817	0.538258
	0.617466	0.508209
	0.65228	0.469398
	0.645503	0.417572
	0.655877	0.624668
	0.630793	0.37801
	0.63303	0.439227
	0.572839	0.60909
	0.633397	0.471771
	0.548059	0.477698
	0.624146	0.583541
	0.655608	0.497888
	0.654093	0.457101
	0.632633	0.344027
	0.578313	0.587801
	0.659547	0.527616
	0.586106	0.453624
	0.615202	0.468332
	0.62112	0.419631
	0.623378	0.324829
	0.645588	0.379714
	0.640419	0.375155
	0.608434	0.615265
	0.639622	0.440616
	0.490712	0.474172
	0.64086	0.60707
	0.616505	0.377999
	0.584973	0.436974
	0.586903	0.504326
	0.556869	0.512118
	0.646456	0.64749
	0.644578	0.375003
	0.574095	0.521062
	0.488076	0.406874
	0.657985	0.486118
	0.61368	0.411057
	0.538117	0.247454
	0.625285	0.304783
	0.647456	0.643785
	0.60156	0.622038
	0.50067	0.649861
	0.650914	0.655315
	0.486259	0.544853
	0.64414	0.419677
	0.626329	0.647696
	0.63676	0.615873
	0.635322	0.53576
	0.645422	0.517598
	0.621334	0.643892
	0.634155	0.453059
	0.537187	0.548925
	0.64695	0.585133
	0.533755	0.348979
	0.622461	0.584953
	0.587529	0.279195
	0.604433	0.454782
	0.607727	0.535049
	0.511719	0.330494
	0.598792	0.323941
	0.626692	0.579668
	0.518035	0.574045
	0.645995	0.446471
	0.645154	0.65812
	0.621878	0.521578
	0.635655	0.531774
	0.61424	0.657279
	0.648227	0.641895
	0.618263	0.455536
	0.593896	0.434395
	0.595539	0.413818
	0.644357	0.337332
	0.617902	0.521013
	0.556501	0.445106
	0.594149	0.571302
	0.612697	0.628095
	0.607855	0.59998
	0.634715	0.623261
	0.619211	0.498963
	0.587921	0.517564
	0.623085	0.424525
	0.648358	0.401697
	0.507106	0.489953
	0.641909	0.609743
	0.620329	0.483245
	0.5363	0.518698
	0.656668	0.32881
	0.586795	0.581804
	0.591535	0.589016
	0.612147	0.353729
	0.513967	0.384393
	0.633536	0.481178
	0.656314	0.493351
	0.644935	0.496548
	0.652298	0.639172
	0.611995	0.392886
	0.604756	0.353317
	0.632832	0.414915
	0.599353	0.366117
	0.633213	0.306752
	0.647199	0.517427
	0.640368	0.476437
	0.637655	0.396395
	0.618665	0.639138
	0.635462	0.307374
	0.623092	0.626256
	0.65003	0.506917
	0.604235	0.587957
	0.566852	0.489696
	0.57874	0.576822
	0.646872	0.466354
	0.59683	0.255745
	0.595661	0.5448
	0.629173	0.62591
	0.600111	0.610679
	0.524195	0.613904
	0.639378	0.394397
	0.634527	0.634967
	0.650672	0.641212
	0.613618	0.643947
	0.595295	0.566829
	0.62446	0.365618
	0.63074	0.57054
	0.542318	0.455269
	0.620869	0.476107
	0.656018	0.311196
	0.605299	0.434413
	0.611685	0.594506
	0.605366	0.345827
	0.57055	0.379401
	0.640129	0.58674
	0.608598	0.610605
	0.596797	0.269668
	0.632495	0.633023
	0.635907	0.620346
	0.602176	0.547126
	0.62102	0.426204
	0.655259	0.36921
	0.64982	0.577646
	0.544589	0.50356
	0.540609	0.312996
	0.576637	0.230542
	0.594308	0.5697
	0.648965	0.44107
	0.586446	0.640782
	0.616925	0.617135
	0.652209	0.365514
	0.605816	0.66782
	0.523708	0.511408
	0.571497	0.654524
	0.635191	0.625667
	0.629999	0.598366
	0.641409	0.598721
	0.652266	0.579573
	0.572379	0.494756
	0.647085	0.504767
	0.630189	0.657283
	0.650663	0.537818
	0.649067	0.527327
	0.628191	0.480718
	0.641919	0.592567
	0.553491	0.647917
	0.595248	0.508271
	0.538706	0.645752
	0.657098	0.642041
	0.6348	0.493223
	0.64226	0.476557
	0.610566	0.518674
	0.612285	0.482443
	0.541399	0.555101
	0.642766	0.538344
	0.593494	0.605839
	0.60251	0.47557
	0.594455	0.601444
	0.615905	0.642133
	0.645291	0.623421
	0.521423	0.560887
	0.64192	0.499605
	0.637161	0.590133
	0.649815	0.580906
	0.591554	0.646838
	0.638042	0.628644
	0.519702	0.629062
	0.636514	0.611577
	0.582366	0.459955
	0.605537	0.654199
	0.622599	0.607564
	0.638233	0.648605
	0.652284	0.653351
	0.619567	0.630372
	0.633908	0.407623
	0.625239	0.461748
	0.609213	0.463161
	0.558578	0.474791
	0.632899	0.468817
	0.609478	0.471147
	0.644157	0.630578
	0.611164	0.574645
	0.598301	0.461239
	0.475631	0.522992
	0.629945	0.606626
	0.597037	0.658208
	0.61702	0.645924
	0.654111	0.631721
	0.607333	0.411088
	0.538434	0.626443
	0.646168	0.371076
	0.602777	0.588497
	0.623652	0.649568
	0.644827	0.455945
	0.649329	0.41477
	0.597941	0.626571
	0.641931	0.597779
	0.628614	0.593862
	0.594723	0.530873
	0.581023	0.555451
	0.492339	0.449904
	0.596113	0.512983
	0.601267	0.569523
	0.642622	0.602541
	0.451781	0.652699
	0.576117	0.546194
	0.498733	0.44189
	0.608295	0.589812
	0.642738	0.574869
	0.652592	0.613072
	0.651888	0.633834
	0.65797	0.649903
	0.620563	0.633153
	0.457213	0.484847
	0.531515	0.530794
	0.643792	0.519456
	0.601138	0.652027
	0.646904	0.632239
	0.628966	0.545728
	0.603662	0.399404
	0.531662	0.65276
	0.629483	0.627448
	0.566218	0.379765
	0.603078	0.486633
	0.64458	0.577373
	0.591047	0.49859
	0.492209	0.633703
	0.651417	0.640284
	0.645861	0.475638
	0.479757	0.630573
	0.577108	0.619061
	0.654415	0.500667
	0.628023	0.626275
	0.559346	0.607862
	0.491923	0.5666
	0.595411	0.535591
	0.646962	0.565306
	0.608903	0.554596
	0.623482	0.573778
	0.621634	0.410792
	0.639309	0.632243
	0.654268	0.6543
	0.568083	0.65557
	0.628237	0.613436
	0.640848	0.592244
	0.647057	0.571853
	0.62342	0.604076
	0.633958	0.623462
	0.652468	0.646409
	0.571907	0.628098
	0.537843	0.636628
	0.602336	0.577096
	0.656339	0.612945
	0.530806	0.637609
	0.636432	0.493247
	0.65911	0.578527
	0.648502	0.645042
	0.565586	0.587607
	0.557709	0.447065
	0.599238	0.572991
	0.653358	0.623612
	0.612891	0.594239
	0.658366	0.468666
	0.64569	0.415297
	0.510835	0.607982
	0.48672	0.654335
	0.463851	0.625852
	0.484185	0.631283
	0.639419	0.636791
	0.64242	0.65174
	0.537605	0.586472
	0.604052	0.42089
	0.485398	0.451009
	0.633822	0.58444
	0.5801	0.428578
	0.633232	0.634665
	0.611085	0.62034
	0.617733	0.597117
	0.558621	0.611622
	0.649914	0.573894
	0.648267	0.38693
	0.650416	0.438993
	0.606677	0.648522
	0.457844	0.484287
	0.514267	0.44432
	0.59542	0.618285
	0.654538	0.633095
	0.60396	0.621992
	0.636031	0.657686
	0.616685	0.623528
	0.428661	0.477226
	0.562924	0.507709
	0.493594	0.659333
	0.562902	0.483834
	0.655873	0.650163
	0.548388	0.583368
	0.627648	0.62226
	0.562837	0.65899
	0.510703	0.566545
	0.630467	0.564222
	0.605229	0.580927
	0.604304	0.632063
	0.529594	0.544287
	0.632655	0.655895
	0.64564	0.539362
	0.505085	0.637109
	0.566305	0.427897
	0.648491	0.393812
	0.508247	0.658168
	0.528096	0.635873
	0.595083	0.582247
	0.383049	0.65646
	0.590617	0.645825
	0.591728	0.617557
	0.43375	0.645465
	0.555912	0.586153
	0.624014	0.624212
	0.477475	0.535213
	0.544662	0.559937
	0.645958	0.623783
	0.53198	0.644116
	0.646641	0.655088
	0.641222	0.357039
	0.649874	0.544738
	0.658404	0.632137
	0.605788	0.524583
	0.644916	0.561945
	0.552992	0.631254
	0.643307	0.65269
	0.654495	0.408964
	0.578132	0.578678
	0.652163	0.639798
	0.609774	0.569402
	0.56597	0.518418
	0.656053	0.444637
	0.60247	0.58017
	0.652754	0.572934
	0.582347	0.602857
	0.503657	0.461307
	0.645125	0.46631
	0.599905	0.624242
	0.628018	0.634559
	0.62261	0.661985
	0.518974	0.58279
	0.625609	0.449998
	0.639043	0.656719
	0.61372	0.63214
	0.613947	0.414019
	0.620641	0.656753
	0.626824	0.630659
	0.57862	0.570459
	0.650178	0.599397
	0.579859	0.609304
	0.65279	0.445571
	0.650235	0.57481
	0.55703	0.49836
	0.654457	0.585219
	0.624115	0.489318
	0.631229	0.645606
	0.451815	0.659647
	0.565875	0.602125
	0.577372	0.652782
	0.543657	0.614965
	0.495147	0.65678
	0.658552	0.617701
	0.555546	0.516133
	0.610756	0.584805
	0.477048	0.516912
	0.610915	0.629864
	0.590302	0.586707
	0.605923	0.513772
	0.562122	0.597354
	0.617178	0.637399
	0.468851	0.543051
	0.607372	0.565193
	0.555858	0.653117
	0.510829	0.599629
	0.640045	0.612945
	0.58868	0.492406
	0.615194	0.649391
	0.553463	0.561954
	0.54559	0.646504
	0.615711	0.527981
	0.522855	0.528562
	0.561682	0.644598
	0.640009	0.542409
	0.577236	0.64961
	0.654092	0.627512
	0.636034	0.655725
	0.560725	0.543897
	0.498466	0.63945
	0.655234	0.587823
	0.65139	0.508984
	0.471478	0.61238
	0.512494	0.432215
	0.599522	0.541112
	0.640494	0.545018
	0.640623	0.561644
	0.637947	0.529599
	0.643964	0.562634
	0.62592	0.530268
	0.646663	0.601701
	0.609452	0.593396
	0.503527	0.628938
	0.577386	0.657707
	0.585304	0.520232
	0.642349	0.660367
	0.398894	0.487649
	0.518694	0.623518
	0.649188	0.579441
	0.577554	0.636
	0.523594	0.652047
	0.545239	0.521559
	0.554868	0.469997
	0.552938	0.616475
	0.535692	0.649811
	0.631139	0.598532
	0.626844	0.61924
	0.509704	0.474679
	0.57597	0.65438
	0.59218	0.624223
	0.659698	0.341211
	0.541832	0.601777
	0.462664	0.628453
	0.533216	0.524606
	0.589663	0.646802
	0.658935	0.493284
	0.643798	0.651283
	0.541402	0.639897
	0.543278	0.642201
	0.514319	0.622406
	0.52829	0.577129
	0.485531	0.509454
	0.583706	0.534134
	0.531567	0.647667
	0.559616	0.531079
	0.589482	0.538403
	0.471355	0.485636
	0.546804	0.640023
	0.624781	0.481774
	0.596635	0.471526
	0.580873	0.651056
	0.60379	0.598056
	0.611388	0.655481
	0.543164	0.510403
	0.49713	0.423416
	0.472751	0.600817
	0.526518	0.569214
	0.627644	0.629033
	0.504349	0.660611
	0.625439	0.61218
	0.583725	0.40729
	0.595759	0.648072
	0.548852	0.637228
	0.6016	0.659313
	0.536359	0.655142
	0.466791	0.626481
	0.646284	0.423481
	0.494826	0.615077
	0.576794	0.455518
	0.638055	0.600065
	0.463	0.469357
	0.49728	0.632112
	0.566616	0.524232
	0.599747	0.462428
	0.617319	0.640801
	0.650755	0.545352
	0.452707	0.504082
	0.603603	0.622249
	0.636027	0.622434
	0.525232	0.452825
	0.616446	0.442751
	0.645599	0.582501
	0.629667	0.443785
	0.507744	0.362724
	0.650035	0.582523
	0.628081	0.554863
	0.648861	0.583683
	0.512391	0.443315
	0.486086	0.503656
	0.584574	0.462691
	0.657055	0.559617
	0.548349	0.437676
	0.636274	0.526083
	0.646751	0.407234
	0.59592	0.44686
	0.542482	0.419205
	0.610555	0.372315
	0.615447	0.519366
	0.64133	0.480543
	0.62097	0.406072
	0.505721	0.438729
	0.507435	0.313371
	0.654206	0.605593
	0.580286	0.564252
	0.645612	0.326394
	0.60952	0.490233
	0.494348	0.629831
	0.634012	0.523497
	0.655901	0.263815
	0.648874	0.551207
	0.563469	0.597935
	0.570887	0.533964
	0.61058	0.647857
	0.606523	0.366373
	0.576869	0.549996
	0.529915	0.56844
	0.545099	0.562553
	0.655245	0.546016
	0.469001	0.428571
	0.648335	0.319611
	0.547516	0.384175
	0.646431	0.579316
	0.645466	0.417989
	0.455256	0.573189
	0.654403	0.500108
	0.617622	0.306311
	0.622339	0.254459
	0.567782	0.582894
	0.641818	0.501366
	0.585554	0.54789
	0.601042	0.359464
	0.555824	0.402188
	0.536892	0.556397
	0.613301	0.294051
	0.609595	0.463359
	0.654435	0.337048
	0.441487	0.30859
	0.547403	0.239686
	0.650203	0.367965
	0.592207	0.504289
	0.590832	0.414877
	0.491894	0.401472
	0.617154	0.503509
	0.651273	0.529156
	0.553289	0.535239
	0.634391	0.623105
	0.553491	0.480771
	0.608638	0.368033
	0.547574	0.561075
	0.641619	0.612655
	0.563297	0.519333
	0.625864	0.533454
	0.56182	0.56707
	0.624362	0.565001
	0.472814	0.639105
	0.607897	0.53833
	0.630296	0.547545
	0.627136	0.391237
	0.653603	0.59347
	0.638964	0.422204
	0.436989	0.52901
	0.533332	0.58846
	0.635011	0.654976
	0.567644	0.460003
	0.596162	0.622641
	0.646573	0.337724
	0.644964	0.3692
	0.502985	0.652936
	0.610149	0.641103
	0.608325	0.469129
	0.63581	0.539504
	0.637699	0.602172
	0.520614	0.388706
	0.648512	0.648719
	0.657398	0.511396
	0.538717	0.599196
	0.481634	0.379242
	0.604019	0.365424
	0.453994	0.381136
	0.650239	0.444816
	0.64994	0.571492
	0.638533	0.599403
	0.567473	0.546475
	0.493299	0.643059
	0.64067	0.321051
	0.589856	0.627177
	0.577924	0.415998
	0.443789	0.336317
	0.535297	0.605104
	0.643388	0.522942
	0.429198	0.65243
	0.600263	0.513294
	0.62778	0.655057
	0.564609	0.631887
	0.638616	0.486528
	0.619577	0.435417
	0.57845	0.495033
	0.471031	0.308489
	0.614588	0.56627
	0.62451	0.484688
	0.649395	0.524608
	0.543817	0.452307
	0.650209	0.472476
	0.621863	0.526863
	0.547556	0.425461
	0.591863	0.352683
	0.476164	0.537471
	0.610469	0.542066
	0.615476	0.453664
	0.631917	0.648193
	0.565124	0.492053
	0.638896	0.588236
	0.499484	0.465324
	0.623356	0.366267
	0.545412	0.515352
	0.521464	0.33568
	0.635032	0.394159
	0.64504	0.47711
	0.520118	0.301859
	0.453835	0.246122
	0.643164	0.646457
	0.631892	0.614609
	0.617203	0.483118
	0.628467	0.639744
	0.653286	0.645942
	0.651077	0.476641
	0.652454	0.58606
	0.643655	0.477456
	0.5698	0.33471
	0.608128	0.567689
	0.621579	0.317654
	0.578466	0.341627
	0.499635	0.410604
	0.598194	0.33982
	0.495452	0.321988
	0.65273	0.478505
	0.632793	0.344809
	0.519637	0.296644
	0.574181	0.51268
	0.537142	0.645856
	0.408833	0.627053
	0.597252	0.288612
	0.573005	0.469006
	0.500437	0.586375
	0.621516	0.584846
	0.65305	0.577121
	0.640338	0.627204
	0.652344	0.573295
	0.599024	0.400822
	0.661096	0.429979
	0.642001	0.57252
	0.647771	0.457461
	0.565536	0.595755
	0.442383	0.620749
	0.449866	0.497069
	0.645058	0.482046
	0.648999	0.566304
	0.594924	0.558104
	0.477467	0.428822
	0.467612	0.5056
	0.57334	0.621391
	0.435528	0.494783
	0.501741	0.649859
	0.605384	0.563511
	0.57162	0.54504
	0.531895	0.364641
	0.484751	0.463783
	0.596539	0.419243
	0.609688	0.440329
	0.651289	0.462401
	0.370541	0.571405
	0.648358	0.597896
	0.592979	0.539315
	0.472033	0.549649
	0.493038	0.431462
	0.645648	0.464888
	0.491181	0.527977
	0.599832	0.553078
	0.403504	0.432643
	0.641754	0.457412
	0.630831	0.384942
	0.541329	0.540376
	0.651296	0.586975
	0.57201	0.583953
	0.5994	0.576001
	0.652507	0.576604
	0.633664	0.352911
	0.629839	0.46103
	0.644149	0.570232
	0.61832	0.616117
	0.515564	0.64354
	0.631154	0.293064
	0.459158	0.410277
	0.571011	0.360222
	0.456842	0.497352
	0.639704	0.522109
	0.505907	0.64677
	0.408167	0.616852
	0.653656	0.649916
	0.443708	0.386292
	0.647486	0.419227
	0.622291	0.587237
	0.542918	0.526903
	0.607462	0.509923
	0.533598	0.584171
	0.562637	0.560509
	0.61404	0.45915
	0.637718	0.415876
	0.633003	0.436905
	0.505068	0.493577
	0.609055	0.522191
	0.491499	0.34786
	0.389444	0.576944
	0.523674	0.459224
	0.634366	0.521732
	0.550113	0.558347
	0.530718	0.618233
	0.491882	0.6212
	0.643725	0.550953
	0.639838	0.577608
	0.544871	0.388188
	0.381804	0.608476
	0.633844	0.51878
	0.646563	0.649042
	0.582831	0.653606
	0.547571	0.382785
	0.646002	0.59336
	0.647811	0.624273
	0.584859	0.593119
	0.607458	0.599896
	0.634408	0.479152
	0.63285	0.545935
	0.657115	0.63119
	0.414568	0.533887
	0.508952	0.582269
	0.507108	0.590316
	0.651948	0.582284
	0.477115	0.390732
	0.534168	0.485917
	0.619203	0.366231
	0.514635	0.4768
	0.56525	0.501614
	0.640809	0.510753
	0.583112	0.333907
	0.604078	0.473931
	0.609349	0.408061
	0.544139	0.483339
	0.618082	0.407996
	0.617942	0.598853
	0.656277	0.425909
	0.459746	0.339803
	0.654762	0.527008
	0.628106	0.561413
	0.65419	0.331331
	0.646222	0.42069
	0.649796	0.499138
	0.534704	0.439543
	0.619446	0.339738
	0.543531	0.50516
	0.566727	0.433136
	0.608959	0.412658
	0.615606	0.295635
	0.435484	0.596046
	0.640327	0.342311
	0.652587	0.465299
	0.582925	0.386783
	0.549319	0.317735
	0.654927	0.546196
	0.61837	0.387667
	0.541834	0.239736
	0.497059	0.48578
	0.460859	0.639144
	0.645436	0.514389
	0.463509	0.519794
	0.5846	0.438519
	0.639694	0.628909
	0.498315	0.531067
	0.538161	0.452281
	0.65479	0.60093
	0.596263	0.504774
	0.446649	0.373771
	0.642927	0.346996
	0.623554	0.35621
	0.62854	0.328239
	0.555659	0.457576
	0.597367	0.597484
	0.652492	0.564832
	0.542416	0.523678
	0.625855	0.639798
	0.44512	0.52499
	0.572364	0.32422
	0.633676	0.43596
	0.477722	0.571813
	0.615817	0.476978
	0.527913	0.543402
	0.620746	0.532217
	0.590672	0.519749
	0.633004	0.388582
	0.567026	0.628035
	0.483911	0.393536
	0.614727	0.313591
	0.499552	0.359871
	0.579117	0.55511
	0.525267	0.529823
	0.630408	0.328762
	0.487557	0.558749
	0.587834	0.561389
	0.63306	0.436648
	0.586475	0.659871
	0.602133	0.563267
	0.500499	0.470618
	0.483995	0.563145
	0.512595	0.451685
	0.605243	0.494603
	0.528458	0.622871
	0.578552	0.391762
	0.594558	0.495216
	0.513822	0.331183
	0.501921	0.469456
	0.577181	0.273363
	0.621453	0.561536
	0.533273	0.569931
	0.647248	0.394618
	0.614596	0.463284
	0.528775	0.554524
	0.626921	0.546326
	0.622477	0.392078
	0.439591	0.442381
	0.6034	0.523204
	0.566004	0.652212
	0.598276	0.605885
	0.500433	0.492727
	0.501056	0.419426
	0.620755	0.471099
	0.454153	0.504805
	0.455585	0.481389
	0.651792	0.33585
	0.439825	0.559161
	0.54182	0.250826
	0.614283	0.43714
	0.62409	0.608002
	0.639982	0.551874
	0.532741	0.443505
	0.566683	0.402407
	0.645936	0.471387
	0.643605	0.613487
	0.635132	0.346793
	0.580947	0.612153
	0.610465	0.253811
	0.466285	0.261836
	0.589907	0.641693
	0.594936	0.40466
	0.630091	0.490137
	0.609553	0.476997
	0.56056	0.65741
	0.508692	0.497117
	0.610167	0.502193
	0.650247	0.65152
	0.53501	0.64165
	0.607379	0.368835
	0.621481	0.555999
	0.623499	0.550407
	0.588657	0.495213
	0.637161	0.510793
	0.647853	0.605735
	0.497351	0.456271
	0.616961	0.447761
	0.636063	0.62234
	0.639321	0.512844
	0.489164	0.555901
	0.610562	0.614165
	0.573703	0.401327
	0.650907	0.634162
	0.632779	0.420971
	0.642607	0.633292
	0.586662	0.510314
	0.64094	0.443564
	0.655365	0.519764
	0.619084	0.650883
	0.65468	0.494739
	0.653869	0.472656
	0.465888	0.567117
	0.58555	0.508314
	0.550232	0.413283
	0.624684	0.6585
	0.641625	0.521491
	0.553515	0.604078
	0.649682	0.646857
	0.653687	0.55023
	0.507623	0.542019
	0.621372	0.605913
	0.580626	0.593516
	0.508233	0.596423
	0.438657	0.596427
	0.48925	0.567939
	0.647259	0.613037
	0.561714	0.639753
	0.586707	0.487723
	0.512693	0.496427
	0.518811	0.490322
	0.643332	0.558473
	0.525762	0.643225
	0.642899	0.647974
	0.466219	0.614324
	0.538001	0.477297
	0.563839	0.605067
	0.50918	0.625881
	0.632372	0.581236
	0.512318	0.547128
	0.521284	0.648254
	0.556731	0.579158
	0.362987	0.596034
	0.484032	0.576539
	0.612279	0.533561
	0.476072	0.45102
	0.520052	0.440794
	0.532835	0.629328
	0.581441	0.577264
	0.599226	0.630983
	0.58388	0.425232
	0.643152	0.527291
	0.604293	0.322777
	0.5945	0.641704
	0.543563	0.444957
	0.648431	0.36162
	0.577681	0.624326
	0.530623	0.265786
	0.62746	0.599068
	0.559446	0.381719
	0.45144	0.472379
	0.642463	0.471133
	0.642968	0.328996
	0.491818	0.378152
	0.580576	0.565382
	0.551651	0.514121
	0.43832	0.647416
	0.645735	0.372971
	0.586137	0.59671
	0.592115	0.512486
	0.572767	0.365494
	0.512955	0.52881
	0.620094	0.623832
	0.655448	0.509698
	0.566469	0.468213
	0.613366	0.643722
	0.517642	0.47925
	0.617254	0.634
	0.573058	0.401516
	0.502177	0.298358
	0.656296	0.565435
	0.577089	0.361598
	0.507354	0.447906
	0.335199	0.649297
	0.475497	0.565227
	0.460624	0.369085
	0.635907	0.443851
	0.647679	0.500748
	0.599524	0.36449
	0.535367	0.580191
	0.643367	0.474899
	0.639515	0.561121
	0.626598	0.648569
	0.644785	0.514511
	0.490557	0.641808
	0.63838	0.505666
	0.494151	0.63262
	0.644236	0.400923
	0.522335	0.593561
	0.506391	0.526568
	0.536609	0.629424
	0.553181	0.478578
	0.602873	0.402931
	0.619875	0.593758
	0.649496	0.373468
	0.490161	0.651921
	0.640771	0.369883
	0.642195	0.573162
	0.645058	0.442261
	0.548176	0.229292
	0.514875	0.368972
	0.531333	0.393328
	0.553544	0.461735
	0.588252	0.339922
	0.511348	0.300019
	0.637206	0.398964
	0.559378	0.362806
	0.60833	0.374855
	0.626767	0.289428
	0.505942	0.393706
	0.620422	0.43732
	0.620937	0.439588
	0.650196	0.372275
	0.625415	0.497627
	0.636403	0.527055
	0.581909	0.527195
	0.536914	0.578774
	0.608083	0.611078
	0.533202	0.615986
	0.50006	0.623346
	0.576844	0.590559
	0.584283	0.457994
	0.492931	0.554166
	0.403169	0.375894
	0.64203	0.486185
	0.654256	0.556459
	0.511885	0.495113
	0.572994	0.540591
	0.620045	0.629877
	0.649589	0.391386
	0.657074	0.502036
	0.64204	0.444427
	0.57622	0.396865
	0.643312	0.3878
	0.489925	0.381632
	0.561233	0.533657
	0.648754	0.53127
	0.454103	0.551713
	0.532485	0.51089
	0.64149	0.506967
	0.598174	0.644933
	0.64157	0.409551
	0.499048	0.433617
	0.538295	0.484251
	0.605196	0.331393
	0.599494	0.545643
	0.65252	0.582892
	0.434965	0.381935
	0.558994	0.374125
	0.57205	0.424925
	0.565391	0.232399
	0.59333	0.243594
	0.604393	0.508803
	0.578425	0.417511
	0.423284	0.526006
	0.497626	0.586191
	0.650692	0.573724
	0.640164	0.607946
	0.526855	0.589114
	0.652769	0.443489
	0.631041	0.60047
	0.641718	0.539755
	0.604719	0.641371
	0.557028	0.353728
	0.516563	0.453584
	0.531455	0.638813
	0.353335	0.364198
	0.63103	0.506955
	0.488457	0.6295
	0.645613	0.629346
	0.643462	0.373948
	0.642816	0.4221
	0.649933	0.636583
	0.553006	0.561259
	0.639627	0.399217
	0.610759	0.468671
	0.640426	0.661155
	0.652222	0.469628
	0.593396	0.637339
	0.430125	0.355217
	0.64221	0.438955
	0.420088	0.425877
	0.568096	0.58732
	0.59983	0.586038
	0.604562	0.54715
	0.608068	0.625374
	0.537223	0.600507
	0.624604	0.619515
	0.632065	0.589156
	0.568851	0.401969
	0.58861	0.574232
	0.57954	0.391953
	0.530815	0.558369
	0.511267	0.581165
	0.639014	0.647416
	0.642427	0.47487
	0.577407	0.597743
	0.475897	0.61806
	0.572509	0.633299
	0.526478	0.507924
	0.528309	0.398243
	0.646816	0.509472
	0.473388	0.456352
	0.632699	0.491359
	0.619701	0.367159
	0.607983	0.63252
	0.593102	0.52651
	0.48929	0.337231
	0.62611	0.448538
	0.644811	0.388868
	0.445616	0.540966
	0.631286	0.359409
	0.646606	0.349045
	0.513746	0.585685
	0.649452	0.437419
	0.634286	0.455999
	0.508871	0.433428
	0.527497	0.602324
	0.609611	0.341761
	0.643188	0.483616
	0.525142	0.261779
	0.557578	0.444857
	0.59027	0.375733
	0.601688	0.380768
	0.639336	0.412747
	0.639162	0.468854
	0.632859	0.414979
	0.579376	0.325063
	0.560251	0.524566
	0.611617	0.653966
	0.631215	0.32057
	0.584007	0.324751
	0.483062	0.46683
	0.639916	0.648068
	0.553125	0.313791
	0.483677	0.64435
	0.644074	0.353596
	0.529536	0.602836
	0.551427	0.363281
	0.529972	0.409947
	0.548005	0.457453
	0.595156	0.48971
	0.536634	0.352806
	0.605158	0.252314
	0.587632	0.570348
	0.64888	0.329093
	0.554401	0.57722
	0.645698	0.596678
	0.647144	0.401968
	0.578129	0.464396
	0.648647	0.582052
	0.630907	0.402551
	0.564969	0.421725
	0.553894	0.288097
	0.642334	0.47589
	0.578127	0.462649
	0.488641	0.503824
	0.532145	0.45278
	0.646499	0.402943
	0.461169	0.463522
	0.609767	0.385082
	0.607099	0.379279
	0.530873	0.347984
	0.598139	0.382894
	0.544993	0.628297
	0.621597	0.441917
	0.502422	0.394765
	0.436099	0.483372
	0.644371	0.268447
	0.476421	0.187517
	0.641363	0.282174
	0.583178	0.309834
	0.626135	0.520642
	0.610821	0.549932
	0.566879	0.470568
	0.526146	0.415083
	0.523331	0.583141
	0.625667	0.416886
	0.377784	0.447896
	0.640298	0.492148
	0.626107	0.609533
	0.645158	0.567306
	0.594563	0.532581
	0.620316	0.521163
	0.53063	0.445302
	0.554059	0.392255
	0.623597	0.477271
	0.569319	0.440051
	0.525573	0.555614
	0.612842	0.413047
	0.566022	0.593067
	0.641723	0.402029
	0.4955	0.58673
	0.520975	0.490897
	0.639083	0.358219
	0.529014	0.523737
	0.529866	0.569039
	0.572437	0.619341
	0.513522	0.624388
	0.605939	0.506959
	0.646203	0.430755
	0.633056	0.545733
	0.505583	0.298086
	0.525709	0.499302
	0.612741	0.416562
	0.439482	0.489517
	0.620232	0.600192
	0.59106	0.473329
	0.553077	0.434523
	0.593862	0.453506
	0.631777	0.399328
	0.620432	0.61042
	0.542393	0.505035
	0.654182	0.4158
	0.601726	0.509467
	0.653309	0.502725
	0.64344	0.490736
	0.594344	0.424289
	0.637058	0.360955
	0.522094	0.608887
	0.510992	0.501669
	0.601212	0.321587
	0.546158	0.494542
	0.524255	0.5903
	0.643775	0.562578
	0.619688	0.445316
	0.452007	0.361018
	0.634221	0.497027
	0.589066	0.406518
	0.497787	0.518432
	0.508649	0.578707
	0.547276	0.332523
	0.502312	0.294957
	0.644633	0.405152
	0.635437	0.638208
	0.596103	0.347834
	0.489202	0.619575
	0.57914	0.558694
	0.613725	0.543794
	0.620261	0.348321
	0.470013	0.644708
	0.508202	0.62532
	0.608297	0.395461
	0.61502	0.587842
	0.490524	0.382945
	0.43495	0.638139
	0.627464	0.621545
	0.642884	0.549629
	0.494682	0.643233
	0.427285	0.455966
	0.618044	0.593136
	0.65496	0.379922
	0.63563	0.394401
	0.598855	0.427179
	0.649747	0.56825
	0.638665	0.354035
	0.537814	0.420528
[truncated: 12,859 more rows]

## Sheet: Fig 1G
		Lean Fed					Lean Fasted
	Bin Center	6461 Cell1	6461 Cell2	6461 Cell3	6461 Cell4	6461 Cell5	9428 cell1	9428 cell2	9428 cell3	9428 cell4	9428 cell5
	0.19	0	0	0	0	0	0	0.0843882	0	0	0
	0.2	0	0	0	0	0	0	0	0	0	0.131752
	0.21	0	0	0	0	0	0.111732	0	0	0.0801282	0
	0.22	0	0	0	0	0	0	0.0843882	0	0	0
	0.23	0	0	0	0	0	0.111732	0.253165	0.156617	0.0801282	0
	0.24	0	0	0	0	0	0	0.337553	0.0783085	0.400641	0.131752
	0.25	0	0	0	0	0	0.223464	0.421941	0.234926	0.160256	0.395257
	0.26	0	0	0	0	0	0.111732	0.253165	0.313234	0.240385	0.527009
	0.27	0.0333222	0	0	0.0358423	0	0.223464	0.337553	0.469851	0.480769	0.395257
	0.28	0	0.0314961	0	0	0	0.111732	0.168776	0.626468	0.480769	0.395257
	0.29	0.0333222	0	0.032144	0	0	0.111732	0.590717	0.704777	0.240385	0.131752
	0.3	0	0	0	0	0	0.558659	0.506329	0.313234	0.560897	1.05402
	0.31	0	0	0	0	0	0.670391	0.759494	0.54816	1.20192	0.395257
	0.32	0	0	0.032144	0.0358423	0.0359971	0.446927	1.09705	1.33125	1.28205	0.790514
	0.33	0	0	0.064288	0.0716846	0	1.78771	1.09705	1.09632	0.961538	1.05402
	0.34	0.0333222	0.0944882	0	0.0358423	0.0719942	0.446927	1.4346	1.09632	1.68269	1.18577
	0.35	0	0	0	0	0.107991	1.45251	1.26582	0.861394	1.12179	1.31752
	0.36	0.166611	0.125984	0	0.0716846	0.107991	0.782123	1.68776	1.95771	1.12179	1.31752
	0.37	0.133289	0.188976	0.128576	0.0716846	0.107991	1.45251	2.02532	1.64448	1.76282	1.44928
	0.38	0.166611	0.188976	0.032144	0.215054	0.215983	2.23464	1.60338	1.8794	1.92308	1.71278
	0.39	0.433189	0.125984	0.16072	0.107527	0.215983	2.12291	2.19409	1.64448	2.00321	2.23979
	0.4	0.2999	0.15748	0.257152	0.0716846	0.575954	1.67598	2.19409	2.81911	1.36218	1.58103
	0.41	0.233256	0.283465	0.32144	0.394265	0.287977	2.23464	2.1097	2.50587	1.84295	1.58103
	0.42	0.466511	0.692913	0.385728	0.322581	0.467963	2.34637	2.19409	3.13234	2.08333	2.37154
	0.43	0.666445	0.724409	0.514304	0.645161	0.683945	3.01676	1.85654	2.19264	2.16346	1.71278
	0.44	0.733089	0.787402	0.514304	0.609319	1.00792	2.68156	3.12236	2.66249	2.08333	2.37154
	0.45	1.03299	0.913386	0.675024	0.645161	0.935925	2.23464	2.1097	2.89742	2.96474	2.23979
	0.46	1.06631	0.566929	1.02861	1.1828	1.36789	1.78771	2.95359	2.66249	2.80449	3.0303
	0.47	1.59947	1.07087	1.0929	0.967742	1.11591	2.56983	2.78481	2.27095	2.72436	3.55731
	0.48	1.43286	1.54331	1.15718	1.43369	1.72786	3.57542	3.03797	3.60219	3.44551	3.29381
	0.49	1.4995	1.6063	1.28576	1.25448	2.26782	2.7933	2.78481	3.52388	2.64423	2.10804
	0.5	2.29923	2.01575	1.67149	1.46953	2.19582	3.24022	2.95359	2.97572	3.36538	3.29381
	0.51	2.0993	2.14173	2.53938	2.07885	2.98776	3.01676	3.20675	3.05403	3.20513	2.50329
	0.52	2.86571	2.29921	2.57152	2.47312	2.59179	4.46927	2.78481	2.66249	3.04487	4.08432
	0.53	3.03232	2.86614	2.86082	2.47312	3.7797	1.89944	3.03797	2.58418	3.60577	2.63505
	0.54	3.03232	3.40157	3.08582	2.47312	3.56371	3.35196	2.19409	2.66249	2.64423	2.10804
	0.55	3.36554	3.30709	2.60366	3.11828	3.38373	3.24022	2.70042	3.60219	2.48397	3.82082
	0.56	3.33222	3.49606	3.40726	2.93907	3.85169	2.4581	3.20675	2.81911	2.88462	2.23979
	0.57	3.5988	3.02362	3.66442	3.08244	3.45572	2.56983	3.79747	3.28896	2.96474	2.50329
	0.58	3.63212	3.93701	3.47155	4.26523	4.31965	3.57542	3.5443	3.21065	3.52564	3.0303
	0.59	5.13162	4.62992	3.98586	3.87097	5.54356	3.68715	3.37553	3.44558	4.16667	3.29381
	0.6	4.4985	5.10236	4.33944	4.6595	5.54356	3.79888	3.5443	3.28896	4.00641	3.95257
	0.61	5.46485	5.6063	4.98232	5.26882	6.33549	4.58101	3.12236	3.99374	4.32692	3.95257
	0.62	5.76475	7.2126	4.98232	5.41219	7.16343	5.69832	3.88186	4.5419	4.96795	5.5336
	0.63	7.1976	7.43307	6.65381	6.41577	8.06335	4.02235	4.9789	4.5419	4.88782	4.87484
	0.64	8.76375	11.5591	9.28962	9.46237	11.1591	5.2514	4.13502	4.15035	3.76603	6.45586
	0.65	16.2612	17.7953	22.8544	22.2581	11.6271	5.36313	5.65401	4.93344	4.80769	5.40184
	0.66	9.13029	5.07087	9.00032	9.64158	3.09575	1.89944	2.44726	1.01801	1.44231	1.84453
	0.67	0.2999	0	0.32144	0.46595	0.0359971	0	0.0843882	0	0	0
	0.68	0.133289	0	0.032144	0	0	0	0	0	0	0
	0.69	0.0333222	0	0	0	0	0	0	0	0	0
	0.7	0.0333222	0	0	0	0	0	0	0	0	0

## Sheet: Fig 1H
	Lean
	Mitochondria complexity index^2
	ID: 6461	ID: 9428
	Fed	Fasted
	3.256	5.38
	3.088	2.676		Unpaired t test	Fed vs Fasted
	4.476	8.981		P value	<0.0001
	4.595	3.92		P value summary	****
	4.328	2.99
	5.539	3.958			Fed	Fasted
	4.193	7.464		Mean	3.773	7.286
	3.653	4.251		Std. Deviation	1.822	6.948
	5.708	5.652		Std. Error of Mean	0.01495	0.09488
	3.018	3.428		Number of values	14855	5363
	3.469	2.861
	4.032	4.252
	3.866	2.581
	2.516	2.724
	5.747	6.473
	3.361	4.386
	3.394	4.297
	4.523	3.771
	2.526	5.101
	6.637	5.798
	2.443	4.063
	3.01	3.915
	4.405	4.915
	5.456	4.207
	3.811	2.704
	2.337	3.558
	4.8	4.296
	3.893	4.687
	2.471	2.673
	4.073	2.635
	2.522	2.597
	2.805	10.973
	2.566	3.608
	3.961	3.975
	2.906	2.567
	2.529	2.692
	3.857	3.007
	2.61	2.637
	4.136	3.251
	2.66	7.589
	2.701	5.062
	3.923	2.748
	4.664	5.678
	3.514	2.911
	2.851	4.655
	3.51	3.213
	2.531	4.409
	3.163	5.197
	2.688	5.726
	2.577	2.765
	2.573	11.711
	3.106	6.118
	3.342	3.085
	2.635	4.634
	2.583	2.784
	2.62	2.945
	2.888	4.685
	3.486	2.859
	2.466	20.592
	4.092	5.332
	3.863	6.44
	2.542	6.623
	2.639	2.986
	3.519	2.775
	2.64	4.072
	2.53	2.512
	5.6	5.51
	2.643	3.198
	4.229	4.298
	5.814	12.066
	2.579	4.076
	6.071	3.455
	4.382	4.822
	3.626	3.624
	3.306	4.911
	2.798	3.411
	5.022	2.63
	3.033	2.537
	6.689	5.78
	2.599	6.768
	3.424	5.123
	2.738	6.597
	6.163	3.065
	3.669	2.991
	4.867	4.983
	7.073	3.048
	4.152	2.631
	2.504	5.234
	13.554	16.044
	4.783	2.817
	11.178	2.555
	5.187	3.245
	2.587	2.547
	2.585	2.692
	2.585	5.392
	4.384	3.787
	2.458	15.646
	3.716	2.872
	3.67	4.355
	2.956	3.542
	3.82	4.426
	4.605	5.092
	2.569	4.743
	5.658	4.178
	2.605	3.138
	2.576	2.941
	2.957	2.615
	2.696	3.244
	3.877	2.577
	5.054	3.522
	2.704	3.625
	3.985	4.125
	4.123	6.486
	4.819	4.035
	3.592	5.101
	7.783	3.868
	2.592	12.088
	2.758	3.641
	2.809	3.389
	3.06	9.277
	8.702	6.041
	2.549	6.066
	2.834	3.387
	2.656	3.199
	2.503	9.016
	3.702	2.558
	2.507	3.166
	4.619	10.76
	3.018	3.378
	3.492	2.893
	3.35	2.754
	3.421	3.219
	2.558	2.651
	3.543	6.781
	4.42	3.414
	5.837	2.547
	2.734	3.583
	2.635	8.019
	2.882	3.003
	2.947	2.806
	2.566	3.189
	2.984	3.169
	2.559	3.856
	3.48	2.729
	4.029	9.73
	2.521	10.556
	2.803	3.051
	3.152	3.143
	3.518	3.314
	2.637	2.545
	2.624	15.995
	4.634	3.077
	3.758	3.714
	2.731	4.089
	2.516	3.543
	2.757	3.653
	5.3	5.321
	2.96	6.316
	4.212	2.771
	2.697	2.748
	2.574	2.562
	3.169	3.617
	4.839	4.594
	2.641	7.778
	2.583	14.217
	3.163	4.285
	2.525	3.735
	3.033	2.949
	2.544	3.038
	5.642	20.185
	2.564	7.52
	2.771	2.948
	2.598	3.272
	3.193	5.034
	3.793	2.988
	7.837	3.519
	2.519	5.141
	6.953	2.719
	2.807	2.591
	2.497	2.949
	4.709	2.902
	2.632	5.922
	3.197	3.596
	5.713	4.716
	2.537	5.729
	2.804	3.218
	3.063	2.565
	2.685	3.673
	2.706	6.634
	4.284	6.913
	2.798	3.153
	2.639	6.344
	3.424	7.061
	2.523	2.635
	3.526	2.651
	2.52	2.716
	4.164	3.271
	2.491	3.464
	3.411	8.05
	3.561	3.573
	2.591	2.839
	2.557	3.143
	2.619	5.767
	2.607	4.449
	4.209	7.239
	3.837	5.951
	3.741	3.272
	2.585	3.195
	2.821	2.679
	3.564	6.481
	2.667	4.343
	2.667	4.018
	2.52	7.827
	5.054	5.093
	3.504	7.576
	2.692	2.64
	3.426	3.208
	4.801	3.992
	5.81	2.483
	2.869	5.547
	6.651	2.639
	2.69	4.467
	2.579	3.649
	2.598	3.487
	3.96	2.704
	3.151	3.246
	2.545	2.661
	2.665	3.124
	2.579	8.215
	2.881	2.869
	3.77	3.375
	4.006	2.896
	4.744	2.616
	2.379	2.625
	2.98	4.639
	3.219	3.084
	3.734	3.086
	3.551	4.158
	2.551	4.196
	2.391	3.63
	6.85	4.166
	3.161	2.44
	3.726	8.345
	4.892	2.892
	2.691	3.216
	2.797	3.57
	2.523	6.037
	4.352	5.601
	2.562	2.595
	2.711	3.32
	2.436	2.602
	2.903	4.55
	3.419	4.601
	2.434	5.848
	3.259	5.393
	3.461	2.64
	3.035	10.318
	2.886	2.949
	2.753	3.236
	3.043	2.915
	2.577	2.598
	2.991	2.782
	2.662	5.136
	2.855	10.989
	2.816	4.283
	2.679	8.622
	2.592	2.768
	2.609	2.955
	2.931	3.082
	2.53	2.585
	2.975	5.896
	3.191	3.236
	3.077	3.517
	2.519	3.293
	2.523	5.916
	2.618	6.402
	2.561	4.393
	2.615	8.144
	2.913	2.559
	2.711	2.793
	2.585	2.764
	2.806	2.841
	6.805	4.048
	2.949	7.931
	2.579	2.779
	3.433	7.061
	3.427	8.277
	3.076	3.443
	2.82	2.609
	3.646	3.723
	2.533	8.289
	2.967	4.51
	3.649	6.943
	2.524	8.385
	2.873	3.459
	2.491	2.704
	3.432	7.307
	5.602	5.046
	2.609	6.608
	2.532	5.044
	4.343	2.768
	3.536	5.675
	2.828	3.324
	3.807	5.274
	3.154	10.938
	2.674	2.985
	2.637	16.286
	4.184	16.599
	4.456	21.152
	4.309	2.754
	2.651	3.227
	2.603	5.6
	2.503	12.201
	2.571	9.019
	3.431	3.09
	3.898	9.827
	3.138	3.302
	2.798	6.784
	4.317	19.55
	4.57	9.227
	3.626	2.542
	2.965	2.795
	3.409	5.232
	2.512	5.292
	2.558	5.066
	4.156	5.608
	2.718	11.486
	2.59	3.504
	2.578	2.715
	4.012	4.263
	2.486	6.133
	3.151	14.757
	2.347	3.486
	4.81	8.504
	6.05	2.722
	2.901	7.664
	2.763	5.376
	4.408	4.263
	2.884	3.253
	2.518	5.551
	3.395	10.676
	2.768	5.728
	2.567	5.054
	4.884	17.256
	5.06	6.195
	2.542	6.597
	2.91	8.006
	3.439	22.073
	2.577	8.767
	2.649	5.035
	2.487	2.899
	5.782	2.882
	2.87	6.6
	2.574	3.373
	2.597	4.354
	3.482	7.096
	2.709	6.337
	3.884	2.713
	4.122	4.59
	4.115	4.27
	2.622	2.968
	3.159	11.326
	3.417	3.841
	6.937	4.542
	3.046	5.161
	2.504	3.156
	2.778	3.027
	2.848	18.239
	2.527	4.127
	4.223	2.884
	3.199	3.38
	3.284	5.488
	4.535	9.328
	6.4	6.349
	3.03	6.97
	3.059	2.531
	8.809	3.307
	2.544	3.029
	2.659	2.494
	2.544	3.072
	2.724	6.017
	2.557	9.161
	5.088	4.525
	3.331	6.008
	2.537	11.08
	2.725	3.817
	2.81	11.687
	2.87	6.48
	2.885	3.623
	3.445	6.927
	2.778	4.143
	2.787	4.974
	2.696	3.278
	2.958	9.141
	4.188	3.16
	3.223	3.127
	4.638	3.764
	2.553	2.984
	2.473	9.812
	6.161	5.467
	2.72	4.066
	2.769	17.352
	2.72	5.118
	2.782	2.848
	3.196	12.235
	2.743	9.266
	4.211	4.663
	3.175	8.738
	4.908	4.379
	4.511	8.699
	6.986	3.053
	2.519	4.773
	2.609	4.515
	5.38	11.388
	2.567	9.144
	2.518	12.237
	2.482	9.178
	2.54	4.009
	3.451	2.766
	3.103	11.101
	3.535	11.402
	2.542	4.482
	2.575	4.318
	2.834	8.72
	2.539	3.609
	2.539	2.705
	3.512	7.125
	2.75	7.291
	3.72	4.067
	2.872	8.865
	2.619	6.609
	3.02	7.834
	2.532	20.477
	4.241	5.761
	2.482	7.64
	7.676	3.082
	2.559	2.875
	12.474	5.288
	3.441	5.137
	4.791	3.923
	5.761	2.992
	2.69	10.575
	3.525	3.865
	7.408	11.416
	2.615	3.444
	2.553	9.689
	2.873	5.125
	2.538	19.068
	3.102	3.849
	5.005	4.293
	3.323	3.241
	4.663	6.547
	2.817	7.888
	2.726	2.925
	4.537	6.436
	2.55	5.226
	3.864	5.176
	2.733	3.824
	2.719	2.95
	3.395	5.383
	2.563	12.906
	3.191	2.529
	2.643	3.942
	7.058	20.364
	2.528	19.655
	2.733	20.061
	3.206	14.617
	2.66	4.114
	3.323	4.589
	2.958	6.986
	3.248	6.445
	2.831	4.545
	2.648	12.619
	2.544	4.658
	2.92	5.163
	7.784	7.113
	5.024	2.836
	3.898	13.013
	2.552	9.887
	2.664	8.492
	2.61	7.293
	2.543	13.159
	3.54	3.465
	4.507	10.634
	6.72	2.594
	2.637	7.294
	2.537	6.036
	4.055	3.909
	3.088	19.986
	2.337	6.707
	2.958	6.468
	3.429	7.407
	6.317	3.424
	2.906	5.815
	2.599	2.66
	2.676	12.675
	4.909	14.164
	3.466	5.834
	2.653	8.722
	3.821	2.668
	2.58	3.051
	2.87	4.731
	2.719	3.553
	2.665	13.178
	3.779	3.424
	3.549	12.26
	2.586	13.231
	4.801	13.532
	2.679	16.893
	4.574	6.418
	2.758	9.356
	3.859	3.624
	2.528	6.158
	3.636	3.059
	3.19	17.408
	2.714	3.238
	2.586	3.08
	2.571	5.066
	2.63	6.342
	2.556	2.643
	3.364	3.955
	2.502	5.191
	3.287	6.092
	2.596	2.988
	4.784	13.643
	2.697	26.507
	2.591	11.79
	3.492	4.625
	3.09	11.652
	2.589	19.392
	2.543	3.288
	3.257	11.154
	5.274	5.078
	2.52	8.467
	2.706	6.109
	2.941	13.849
	4.298	19.307
	3.71	5.515
	3.715	4.908
	2.544	2.594
	2.741	2.633
	2.497	2.823
	4.728	5.286
	3.067	11.991
	3.708	19.793
	3.091	3.705
	2.597	9.387
	2.283	12.001
	3.151	9.782
	3.149	9.714
	5.016	16.679
	2.862	4.837
	3.228	3.73
	3.292	8.43
	4.755	34.991
	3.577	9.859
	4.208	8.656
	4.26	2.566
	7.046	7.112
	2.5	10.403
	2.419	6.89
	2.505	2.545
	2.595	10.66
	2.509	4.889
	2.959	25.406
	2.459	2.871
	2.68	2.614
	2.758	2.782
	2.505	2.816
	2.571	9.496
	3.681	8.869
	2.935	6.025
	2.6	3.641
	5.581	2.928
	3.928	8.502
	5.556	10.32
	2.909	3.307
	3.242	2.663
	3.555	8.634
	2.584	3.109
	4.688	4.402
	6.34	7.882
	2.576	4.433
	3.23	3.524
	4.523	3.025
	3.948	4.034
	2.612	8.799
	3.362	10.672
	2.491	5.64
	2.279	4.637
	4.473	2.646
	2.984	7.627
	3.187	2.995
	2.973	3.705
	3.288	9.368
	2.997	4.719
	3.543	3.009
	5.268	15.948
	2.654	3.037
	2.518	3.862
	2.682	3.048
	2.455	5.669
	3.886	3.357
	2.513	4.873
	4.291	3.204
	8.005	2.604
	2.535	3.715
	2.721	3.222
	2.628	13.244
	2.842	6.372
	2.533	9.274
	2.376	2.896
	3.327	3.114
	6.159	6.852
	2.564	5.227
	3.982	6.602
	2.554	6.195
	2.895	5.49
	3.095	11.672
	2.639	5.071
	2.636	4.028
	3.496	14.296
	3.87	5.077
	2.718	3.982
	2.727	2.903
	2.741	18.05
	2.584	8.954
	3.369	2.655
	3.145	2.719
	3.874	2.667
	2.593	3.026
	3.539	3.268
	2.551	2.94
	2.513	2.511
	4.698	2.702
	2.561	4.603
	2.84	15.954
	3.239	5.319
	2.774	5.252
	3.849	5.389
	6.408	3.203
	3.051	6.468
	3.093	3.418
	7.291	3.754
	3.101	2.744
	2.91	13.361
	3.068	3.156
	2.608	2.585
	3.183	8.643
	2.552	3.263
	2.718	9.752
	3.35	7.456
	2.729	3.278
	4.994	2.732
	2.707	2.852
	3.568	5.246
	4.95	8.771
	2.694	2.592
	2.543	9.088
	2.763	25.757
	2.82	5.682
	3.499	4.938
	2.943	13.165
	3.794	11.432
	2.704	4.201
	6.365	2.678
	2.762	4.342
	2.525	3.024
	2.883	23.248
	2.546	17.247
	2.81	5.558
	3.155	5.811
	5.374	2.83
	3.278	7.571
	3.493	3.612
	3.618	7.726
	3.776	3.04
	2.619	2.948
	4.98	5.367
	3.621	5.086
	3.113	8.164
	2.586	6.368
	2.817	9.433
	5.661	4.463
	4.106	2.896
	2.575	3.035
	2.639	15.673
	2.559	10.51
	3.095	10.505
	3.863	14.636
	3.174	2.596
	5.566	2.937
	3.233	9.847
	2.808	2.944
	2.903	5.997
	2.878	6.009
	2.892	9.341
	5.069	10.033
	6.855	3.519
	2.704	13.205
	2.644	8.658
	2.482	12.058
	3.415	9.666
	2.584	19.429
	2.802	2.751
	2.9	3.204
	3.515	11.833
	3.484	72.839
	3.115	5.658
	2.635	4.303
	2.963	7.654
	2.554	2.979
	2.817	6.835
	2.577	45.676
	2.718	14.918
	8.146	6.73
	2.845	8.52
	6.603	5.57
	3.507	3.125
	2.772	10.319
	2.972	8.121
	3.134	2.686
	2.967	3.262
	2.571	3.322
	3.661	5.824
	3.901	11.606
	2.507	4.37
	6.707	8.968
	2.664	13.813
	2.461	12.05
	4.129	10.123
	2.96	19.759
	2.491	2.906
	2.986	2.938
	5.189	8.327
	2.846	3.954
	5.834	8.855
	5.149	4.538
	5.513	10.529
	2.819	4.226
	2.591	3.889
	11.678	12.308
	5.33	12.902
	2.521	3.404
	2.682	2.545
	2.676	24.214
	5.326	6.275
	2.667	8.241
	3.855	14.537
	3.016	25.795
	2.684	3.726
	3.124	29.709
	2.877	14.038
	2.881	5.924
	3.379	4.593
	2.839	5.456
	2.484	6.925
	2.533	9.836
	2.505	2.938
	2.576	13.259
	3.065	8.452
	2.792	3.169
	2.732	6.821
	2.824	6.57
	3.38	3.604
	2.562	5.803
	3.295	7.499
	3.865	17.59
	2.598	3.526
	3.002	4.876
	4.509	7.673
	2.661	6.972
	5.289	9.692
	2.836	20.896
	6.367	13.082
	2.632	13.564
	3.047	3.075
	3.552	8.372
	2.572	6.718
	2.595	3.201
	3.095	13.261
	2.539	8.584
	2.609	5.583
	2.559	5.332
	2.598	2.638
	3.657	13.581
	2.581	5.062
	2.71	10.633
	2.545	6.235
	2.815	10.312
	2.589	47.266
	2.89	25.296
	3.09	2.684
	4.607	2.976
	3.073	2.61
	6.659	2.545
	4.94	4.428
	2.622	9.689
	4.386	2.636
	2.572	3.066
	4.222	4.657
	2.789	5.165
	2.797	2.683
	2.621	7.701
	4.263	4.33
	4.146	3.575
	3.843	16.851
	2.605	3.578
	2.561	32.909
	2.953	7.614
	3.902	4.676
	2.546	19.84
	4.668	21.069
	3.804	3.677
	2.561	3.786
	2.725	8.047
	4.938	2.513
	3.359	5.047
	2.901	4.763
	3.038	2.522
	2.72	2.708
	3.713	7.576
	2.611	8.737
	3.153	10.107
	2.615	18.658
	2.629	5.064
	3.681	8.122
	2.795	3.841
	3.167	2.89
	3.588	3.316
	2.526	2.958
	2.651	5.765
	2.67	5.166
	3.651	9.361
	2.941	11.049
	4.033	6.089
	4.947	3.159
	2.743	6.346
	4.94	5.132
	2.529	20.146
	2.582	3.637
	3.656	3.505
	2.665	16.182
	4.523	12.61
	5.544	6.429
	3.972	5.964
	3.75	5.85
	2.535	2.743
	2.769	11.81
	4.332	16.238
	2.931	10.027
	3.95	14.594
	3.185	24.813
	3.744	5.17
	2.707	6.622
	5.202	11.499
	2.844	2.743
	2.749	24.662
	3.891	2.916
	3.076	5.498
	2.532	3.524
	2.58	6.099
	4.258	3.732
	4.354	7.061
	3.217	42.816
	3.149	4.429
	2.543	2.921
	3.095	3.145
	4.26	3.096
	3.047	11.674
	3.355	2.798
	2.987	2.717
	2.651	2.682
	2.652	3.933
	4.807	14.654
	2.674	3.856
	4.649	7.59
	2.967	6.636
	4.755	23.765
	2.505	8.736
	4.044	3.409
	3.346	17.316
	3.018	13.114
	5.336	3.546
	3.482	3.146
	3.301	36.521
	2.512	2.823
	2.928	3
	2.511	4.373
	2.496	9.251
	2.566	14.23
	2.915	3.716
	2.636	5.609
	6.344	23.357
	2.636	58.45
	4.578	3.873
	2.885	8.347
	3.505	2.722
	2.526	3.047
	3.063	14.666
	2.68	2.405
	3.713	5.355
	3.609	2.554
	5.443	2.924
	3.439	3.343
	2.648	3.337
	2.629	3.679
	2.723	5.914
	4.798	5.569
	2.787	2.522
	2.596	4.604
	2.673	4.884
	8.403	6.447
	7.261	3.442
	5.544	2.633
	2.984	5.454
	3.015	2.66
	2.635	2.706
	2.589	5.969
	2.57	6.617
	2.52	5.133
	2.607	6.378
	3.104	4.187
	2.529	4.59
	2.504	3.221
	2.99	6.659
	4.574	3.292
	3.779	2.705
	2.53	2.956
	2.963	4.059
	6.605	5.743
	3.111	3.485
	2.672	3.654
	2.758	2.646
	3.781	2.883
	2.55	2.877
	2.638	3.131
	2.542	7.36
	2.585	2.558
	2.583	3.193
	2.764	2.625
	4.744	2.568
	2.479	2.859
	2.725	10.574
	4.437	7.275
	2.55	7.208
	2.528	6.692
	4.809	6.951
	3.291	6.848
	4.18	2.856
	2.622	3.774
	2.834	7.299
	5.634	5.007
	2.615	3.208
	6.492	2.512
	5.402	2.658
	2.71	2.841
	3.857	10.309
	2.653	2.913
	2.702	14.017
	3.325	3.514
	2.547	2.613
	3.668	7.556
	6.593	10.037
	7.109	2.912
	4.795	3.353
	2.533	3.42
	4.371	4.787
	2.567	4.179
	5.04	7.865
	3.343	5.305
	2.572	3.877
	2.579	3.274
	5.999	2.576
	7.749	4.395
	3.117	8.3
	3.301	3.491
	5.667	3.77
	8.169	3.108
	2.82	2.813
	4.162	2.609
	2.653	2.822
	7.96	6.284
	5.026	4.789
	2.815	5.11
	2.724	2.584
	3.744	2.834
	3.276	4.407
	9.318	11.241
	3.118	2.575
	2.932	2.899
	2.602	13.076
	2.723	6.215
	2.941	3.721
	4.178	5.778
	2.638	2.814
	4.311	2.728
	3.031	6.656
	3.699	2.856
	2.693	3.019
	2.574	5.707
	3.512	2.916
	3.342	3.189
	2.521	3.937
	2.596	4.662
	4.195	3.964
	2.519	4.199
	14.786	3.791
	3.288	10.332
	4.986	2.834
	2.95	2.557
	2.53	2.542
	3.149	3.103
	4.243	3.448
	2.594	3.83
	3.077	3.249
	3.802	2.955
	4.302	2.652
	3.17	2.89
	3.18	2.776
	2.574	3.726
	3.737	3.11
	2.572	2.763
	3.467	5.968
	3.142	3.699
	4.845	2.669
	3.39	3.53
	3.086	8.015
	2.723	3.807
	5.022	2.953
	6.676	3.413
	8.418	6.957
	3.708	9.999
	2.694	3.187
	4.941	2.556
	3.532	2.922
	2.488	2.847
	14.607	2.774
	5.291	2.587
	3.263	3.551
	4.594	9.606
	2.789	7.807
	7.517	3.588
	2.598	9.098
	5.753	2.802
	2.947	3
	4.183	3.364
	2.595	3.13
	6.476	3.789
	3.587	12.363
	4.919	8.466
	3.167	2.626
	2.93	6.306
	2.575	8.165
	6.299	3.03
	3.191	2.822
	2.515	2.976
	3.027	2.518
	3.582	2.954
	5.181	6.59
	2.63	5.473
	2.615	2.499
	2.636	6.323
	2.524	2.606
	3.023	3.607
	3.798	2.972
	2.801	2.503
	4.118	3.938
	2.923	3.987
	2.609	3.653
	3.635	2.836
	4.029	4.442
	3.581	2.538
	2.997	4.564
	4.08	2.769
	2.564	9.141
	2.549	11.726
	2.942	2.512
	2.579	2.786
	2.684	3.628
	2.489	2.532
	2.794	2.659
	2.544	3.041
	10.377	2.663
	4.537	3.556
	3.046	2.945
	2.606	4.671
	3.402	4.08
	5.522	2.951
	2.523	2.68
	2.604	2.548
	3.403	15.736
	3.409	4.431
	2.54	2.835
	4.101	4.961
	2.506	4.036
	3.824	2.847
	3.617	2.576
	4.138	10.471
	4.539	3.696
	2.562	2.735
	4.217	3.879
	5.76	5.14
	2.6	8.147
	3.985	3.667
	2.537	3.808
	2.587	3.269
	6.999	7.296
	3.095	7.063
	2.988	2.944
	2.736	2.803
	2.699	2.469
	3.419	3.618
	5.41	7.86
	4.391	2.529
	3.512	2.835
	2.547	10.092
	3.121	2.528
	2.718	2.855
	4.837	3.858
	2.612	3.326
	2.498	3.166
	14.898	8.096
	2.572	3.771
	6.763	5.786
	5.849	3.573
	2.852	6.113
	4.029	2.662
	3.378	2.495
	6.431	3.281
	2.596	2.575
	2.927	3.08
	2.523	2.528
	2.618	3.039
	2.543	5.209
	2.663	3.581
	4.835	5.185
	3.88	2.866
	2.995	3.546
	2.642	5.281
	4.093	3.36
	2.588	2.766
	2.609	4.472
	4.014	3.967
	2.688	2.571
	2.694	3.322
	3.336	3.11
	4.284	5.999
	2.556	2.615
	4.996	4.036
	4.296	2.65
	4.294	4.866
	2.885	4.85
	2.907	2.674
	2.61	4.488
	2.543	2.613
	3.108	2.898
	4.421	2.54
	4.704	4.451
	5.317	2.739
	3.196	3.526
	3.117	5.431
	2.608	3.119
	4.603	8.87
	5.199	4.52
	4.065	4.424
	4.878	4.043
	2.714	4.822
	2.683	4.021
	2.829	4.803
	3.45	3.288
	4.406	3.428
	3.969	2.879
	2.919	2.517
	2.587	5.087
	2.925	2.487
	5.111	6.176
	2.817	2.955
	3.52	3.681
	3.681	2.784
	2.862	2.583
	2.784	5.048
	2.607	6.898
	2.749	3.057
	3.702	2.61
	2.959	3.34
	6.826	3.016
	2.997	6.696
	3.474	2.556
	3.307	2.945
	2.509	18.029
	2.654	3.286
	2.564	2.885
	3.335	4.961
	2.788	2.647
	2.672	5.967
	2.908	2.593
	2.608	2.733
	3.257	2.704
	3.455	2.97
	2.886	3.726
	2.598	5.416
	2.696	4.7
	2.649	2.636
	3.627	4.781
	3.74	4.589
	2.503	6.253
	3.246	2.732
	3.107	6.405
	3.298	6.831
	2.544	2.595
	3.047	3.348
	2.706	2.543
	2.801	5.386
	2.949	9.435
	6.366	3.302
	2.713	3.883
	2.946	2.877
	5.726	2.484
	3.552	3.122
	2.528	10.6
	2.569	2.631
	2.914	2.768
	2.541	2.499
	4.739	2.547
	2.823	2.913
	6.61	9.43
	2.529	3.078
	3.112	7.577
	2.571	3.315
	3.136	6.927
	2.679	2.836
	2.681	4.971
	4.316	7.243
	3.046	2.722
	3.201	4.416
	5.02	5.591
	2.588	2.973
	2.867	2.97
	6.35	7.713
	4.314	8.252
	2.771	3.624
	4.135	8.194
	5.033	15.007
	2.549	3.623
	3.762	4.193
	2.581	3.602
	2.318	8.22
	2.958	5.606
	2.664	7.23
	2.638	4.087
	3.201	8.542
	5.912	4.919
	3.613	10.605
	7.813	8.026
	2.506	9.722
	2.818	13.877
	2.514	5.112
	6.879	6.454
	2.842	10.696
	2.756	8.481
	2.724	23.273
	2.512	3.225
	2.601	3.987
	2.564	20.597
	2.909	6.079
	2.716	2.867
	4.148	4.992
	2.92	39.006
	3.831	4.276
	2.5	3.35
	3.941	4.704
	2.597	2.634
	2.556	14.563
	2.899	4.305
	7.265	3.899
	5.867	4.023
	2.554	4.4
	2.656	9.098
	12.859	21.936
	2.624	12.631
	3.055	3.684
	2.906	9.807
	2.687	3.803
	2.998	5.726
	3.377	24.92
	3.116	43.469
	2.663	3.616
	3.157	5.683
	4.103	4.355
	4.83	15.419
	4.511	11.009
	5.139	4.158
	2.877	28.168
	3.468	7.199
	2.855	18.705
	3.786	24.372
	2.619	52.012
	2.604	14.375
	2.582	5.585
	2.519	10.029
	4.213	11.068
	2.548	5.611
	2.601	4.834
	2.694	4.671
	2.841	2.96
	2.991	6.445
	2.862	14.367
	2.644	4.055
	2.561	3.114
	3.706	5.113
	2.609	4.718
	3.521	3.928
	2.749	3.971
	3.27	2.744
	4.732	4.591
	3.895	4.363
	2.539	11.96
	3.023	3.426
	2.634	9.516
	2.61	4.838
	3.45	3.515
	3.637	2.549
	2.59	7.358
	8.02	2.967
	2.565	18.593
	2.648	14.231
	2.733	2.573
	6.776	2.718
	2.526	6.937
	2.676	4.561
	2.497	3.28
	2.79	12.195
	2.487	2.623
	3.301	5.355
	3.01	3.329
	2.507	13.131
	3.109	14.677
	2.986	12.936
	4.343	8.138
	2.699	3.837
	3.34	3.326
	4.285	4.389
	4.075	2.693
	5.573	21.643
	2.811	2.903
	3.485	9.948
	6.292	18.827
	5.345	3.233
	4.353	5.008
	3.741	2.579
	4.132	5.296
	3.177	2.548
	3.127	2.839
	2.925	6.219
	3.384	8.676
	2.982	5.904
	2.702	24.396
	2.975	3.944
	2.535	6.29
	2.681	4.961
	2.538	7.74
	2.645	6.79
	2.61	4.897
	2.8	9.299
	4.171	16.326
	3.3	4.613
	2.936	4.497
	2.526	7.671
	3.396	2.63
	6.166	6.012
	2.572	3.519
	2.495	7.108
	2.51	14.576
	3.346	5.233
	2.524	18.935
	2.743	11.695
	2.923	6.594
	2.564	26.039
	2.557	48.037
	3.415	2.651
	5.844	3.085
	2.603	6.351
	2.754	2.735
	4.61	2.657
	2.736	6.614
	3.189	3.558
	2.718	6.58
	4.585	19.1
	3.837	3.915
	2.789	22.344
	2.595	17.963
	3.835	10.346
	3.033	18.251
	3.643	21.454
	2.86	6.537
	3.533	17.47
	2.536	27.436
	3.098	5.315
	3.883	2.658
	2.825	2.905
	2.627	29.791
	4.266	6.942
	13.951	3.552
	2.645	3.58
	4.796	3.726
	3.571	2.903
	7.782	3.801
	3.415	11.122
	2.738	9.009
	2.837	3.816
	2.882	7.481
	3.225	3.387
	2.643	2.994
	2.672	5.832
	2.904	6.394
	2.559	3.944
	2.554	4.12
	2.57	9.082
	3.978	5.541
	3.05	2.985
	3.44	5.913
	2.598	2.61
	2.62	4.002
	2.769	4.423
	3.069	14.772
	4.455	7.179
	5.86	9.719
	2.606	8.389
	4.263	7.244
	3.526	3.839
	2.671	3.351
	2.509	4.566
	4.325	4.313
	8.113	8.917
	2.556	7.128
	3.764	4.866
	2.746	4.233
	2.51	8.844
	2.558	7.484
	3.314	12.556
	3.883	4.539
	2.129	3.541
	2.915	3.597
	4.722	3.748
	5.712	3.736
	6.188	16.294
	3.254	7.309
	2.547	3.863
	2.436	3.062
	3.894	2.687
	3.934	28.454
	5.503	10.371
	3.065	15.322
	7.848	5.822
	2.793	5.032
	3.014	2.647
	4.769	3.051
	6.196	2.609
	4.37	12.425
	3.227	9.72
	4.855	3.537
	2.496	4.896
	3.037	5.402
	5.907	3.593
	5.843	4.067
	3.662	7.399
	3.207	9.957
	2.962	8.588
	2.625	5.956
	2.604	5.03
	2.539	17.015
	3.26	3.729
	4.801	7.395
	2.794	5.043
	3.088	4.115
	3.324	3.031
	3.167	2.988
	3.173	4.282
	5.685	3.716
	2.989	12.244
	3.036	3.179
	13.123	5.13
	2.546	2.619
	8.915	2.565
	5.202	12.769
	2.549	3.428
	4.146	2.944
	2.861	3.432
	3.024	3.317
	2.575	6.51
	2.986	4.402
	2.86	2.848
	3.945	4.706
	3.208	3.628
	3.123	3.482
	13.557	3.628
	2.799	12.006
	2.708	6.242
	3.378	14.58
	4.653	6.607
	4.055	5.674
	2.209	5.375
	6.695	19.238
	2.867	6.728
	7.99	10.54
	4.679	6.343
	2.657	10.545
	2.323	3.335
	4.974	9.27
	4.552	18.254
	4.276	4.893
	3.281	4.047
	7.291	19.69
	4.622	9.619
	3.259	5.759
	4.323	8.434
	4.708	18.264
	3.006	5.556
	3.155	8.814
	2.588	10.192
	3.411	27.718
	4.122	3.382
	2.647	17.855
	6.1	7.109
	2.843	12.377
	5.358	22.327
	2.663	4.395
	3.22	12.293
	3.942	51.979
	2.768	6.248
	6.305	2.743
	2.546	5.262
	2.648	5.1
	2.651	8.493
	4.26	2.879
	3.522	4.782
	3.082	7.741
	3.848	3.3
	2.798	5.569
	4.215	13.716
	6.315	17.142
	3.485	15.846
	4.835	20.252
	2.535	7.476
	3.723	3.358
	5.512	3.974
	2.541	4.987
	5.039	2.735
	2.627	4.95
	3.154	21.014
	4.271	8.644
	2.535	3.831
	2.982	6.6
	3.032	4.463
	4.851	4.751
	2.853	5.101
	2.745	12.206
	5.43	2.891
	4.342	11.751
	2.837	23.224
	3.056	15.367
	3.731	4.187
	7.438	4.815
	2.627	20.155
	2.611	4.106
	8.583	4.048
	2.683	8.603
	5.109	2.493
	3.052	4.008
	2.877	6.871
	2.555	4.01
	2.855	7.772
	4.152	5.919
	2.541	2.964
	2.737	11.911
	3.778	5.897
	2.61	19.716
	2.492	6.922
	2.884	35.06
	4.672	4.045
	3.117	3.869
	3.162	11.655
	4.062	7.203
	2.856	4.2
	3.495	4.392
	12.439	11.883
	2.713	8.273
	2.549	5.001
	3.391	2.581
	3.275	3.22
	4.294	5.987
	2.597	9.707
	3.149	6.85
	5.152	5.568
	5.711	6.42
	2.545	18.906
	2.522	4.097
	2.556	45.385
	2.606	8.574
	3.064	3.187
	2.743	4.261
	2.535	8.21
	3.396	10.991
	2.779	6.838
	2.544	3.102
	2.866	17.172
	2.939	3.122
	3.661	43.803
	2.751	39.897
	3.87	2.711
	3.461	10.808
	6.145	6.082
	6.196	6.599
	3.306	2.521
	2.547	5.83
	2.883	5.655
	2.597	2.59
	2.514	2.711
	12.154	14.274
	3.112	4.167
	2.653	4.295
	2.787	5.897
	2.476	5.374
	4.512	3.222
	9.605	7.54
	3.606	7.978
	2.66	2.971
	5.191	5.31
	2.843	4.169
	6.157	3.092
	3.172	11.08
	3.861	2.808
	7.749	9.6
	3.982	2.82
	3.456	5.389
	2.796	8.207
	2.524	5.101
	3.661	2.597
	4.165	5.914
	3.052	6.783
	3.581	3.927
	3.243	5.453
	3.563	10.146
	2.931	2.508
	4.046	5.05
	4.595	3.249
	3.878	2.646
	3.649	4.299
	2.519	4.498
	3.55	3.22
	2.654	3.426
	2.963	3.376
	3.54	3.376
	2.626	3.91
	3.147	3.109
	2.568	2.735
	2.749	6.173
	2.918	5.854
	3.587	6.076
	4.734	4.112
	3.402	2.691
	9.664	2.632
	4.726	3.089
	3.319	6.587
	2.482	3.233
	2.609	2.921
	7.772	3.647
	2.96	4.373
	2.495	2.629
	7.037	3.687
	5.191	3.382
	5.787	3.737
	9.389	4.715
	5.213	7.806
	4.956	8.362
	5.396	2.873
	3.398	3.723
	5.516	2.851
	3.436	9.314
	6.116	4.885
	4.552	21.297
	4.2	2.71
	2.572	8.13
	4.383	15.145
	3.47	2.943
	2.486	38.145
	5.603	3.331
	2.565	12.877
	3.525	6.795
	3.91	6.849
	4.22	20.112
	3.31	13.244
	3.424	3.963
	4.863	5.27
	2.686	2.639
	4.341	13.804
	3.371	3.371
	3.344	5.321
	5.596	14.669
	2.56	4.843
	2.761	2.95
	4.903	5.409
	3.862	6.978
	3.138	2.685
	3.993	6.506
	3.045	2.81
	3.477	11.064
	4.616	26.966
	3.342	3.962
	5.204	15.148
	3.371	7.97
	4.454	2.616
	2.652	3.966
	7.982	14.245
	2.901	8.191
	2.718	5.704
	2.583	14.79
	6.868	3.667
	6.557	6.687
	2.922	4.054
	3.161	2.625
	3.127	5.258
	2.565	2.709
	3.847	5.539
	3.182	2.829
	2.697	11.113
	2.639	3.425
	2.864	4.905
	2.567	2.872
	3.54	6.534
	2.719	10.948
	3.108	3.421
	3.406	13.749
	3.983	2.585
	5.063	14.153
	2.981	3.804
	9.968	8.279
	5.607	59.411
	7.071	14.258
	4.146	11.77
	8.325	7.275
	2.598	18.235
	4.527	26.521
	2.57	11.278
	3.495	14.997
	3.401	13.597
	4.76	29.54
	3.102	11.736
	6.637	8.563
	3.872	8.431
	4.241	13.882
	7.758	5.812
	2.558	4.892
	3.719	4.888
	36.839	3.694
	10.556	3.139
	12.079	3.064
	2.689	2.957
	3.585	3.477
	2.583	7.455
	11.862	4.208
	2.698	13.485
	2.739	6.232
	4.143	4.157
	7.852	5.901
	5.01	4.533
	2.507	2.866
	2.801	11.946
	3.946	5.66
	7.673	8.159
	2.744	11.458
	3.005	12.28
	7.974	12.885
	2.53	4.712
	8.237	4.776
	2.916	4.265
	4.006	5.371
	4.255	5.497
	11.85	2.67
	7.955	10.426
	3.758	8.784
	2.552	6.307
	3.28	19.679
	5.064	4.409
	7.846	3.616
	5.158	12.855
	4.232	13.677
	2.678	9.335
	2.859	57.06
	2.914	49.549
	5.769	5.437
	3.83	9.841
	5.55	4.921
	2.707	3.556
	4.735	3.792
	5.642	3.187
	3.92	3.503
	7.362	8.211
	3.636	3.308
	4.266	4.555
	3.615	2.715
	4.631	16.182
	4.902	7.675
	2.868	2.747
	2.603	14.826
	5.009	5.497
	5.04	2.871
	4.866	2.873
	5.508	13.696
	2.648	9.523
	10.267	2.776
	3.667	4.051
	2.779	11.257
	3.968	6.957
	6.791	2.478
	9.111	6.915
	2.732	2.766
	2.747	15.979
	5.276	8.468
	6.077	9.272
	4.494	3.535
	4.556	3.558
	4.431	4.372
	3.576	2.928
	3.287	3.307
	2.559	3.012
	5.185	3.502
	3.059	11.027
	5.985	3.782
	2.542	11.894
	2.653	4.114
	2.557	3.649
	6.932	2.639
	3.111	6.688
	5.705	3.353
	6.563	3.033
	5.835	2.82
	4.03	5.466
	5.217	11.339
	8.775	5.416
	4.64	7.536
	2.705	6.037
	5.541	14.47
	2.779	2.83
	3.843	4.907
	2.569	18.675
	2.594	7.937
	8.152	12.179
	2.736	4.524
	3.151	15.426
	4.628	16.842
	2.573	3.565
	2.755	8.557
	5.804	7.553
	4.758	8.796
	4.898	3.278
	2.662	17.942
	2.8	6.332
	2.644	39.923
	2.93	8.135
	2.741	13.502
	3.627	12.973
	2.573	10.185
	2.867	6.949
	2.573	10.022
	9.252	20.851
	4.013	4.962
	3.892	2.561
	3.685	21.74
	4.844	20.911
	5.248	7.04
	3.137	2.631
	3.008	23.18
	2.57	2.677
	2.489	16.2
	4.537	3.269
	4.427	14.938
	5.822	10.396
	9.801	7.482
	2.507	6.098
	2.883	16.309
	2.923	44.587
	4.3	3.86
	2.891	20.095
	4.835	3.724
	3.523	3.371
	2.71	11.027
	3.328	7.151
	2.66	3.632
	2.545	10.979
	2.598	9.549
	2.829	29.951
	2.961	6.645
	2.912	7.232
	5.154	5.6
	3.2	7.716
	2.577	10.947
	2.68	7.192
	2.78	12.542
	3.411	13.127
	2.668	16.996
	3.668	12.758
	3.527	2.888
	2.542	8.299
	2.424	11.642
	2.861	6.341
	3.469	37.022
	3.781
	2.537	31.877
	3.884	24.079
	2.602	5.075
	2.908	4.306
	3.564	6.873
	2.538	10.014
	2.749	3.612
	4.043	9.885
	2.836	7.971
	2.77	6.008
	6.377	3.163
	3.188	3.923
	4.946	4.741
	6.806	5.06
	2.556	8.111
	2.604	11.867
	2.546	6.588
	3.312	8.405
	4.978	4.176
	7.202	10.163
	2.681	3.433
	2.743	11.022
	2.663	3.546
	2.506	6.054
	2.617	15.581
	6.493	4.985
	2.7	3.887
	5.342	3.015
	2.675	2.942
	3.807	5.497
	3.554	8.961
	7.197	4.406
	4.271	27.04
	12.259	5.754
	7.776	9.908
	4.081	6.106
	4.401	3.313
	2.709	6.754
	2.532	8.73
	5.987	7.679
	2.581	11.247
	3.368	3.149
	2.551	5.56
	2.546	9.963
	3.087	5.416
	2.557	5.637
	3.322	6.06
	3.896	9.377
	2.512	15.229
	2.538	3.173
	2.495	5.673
	4.771	21.535
	5.407	5.921
	2.681	3.482
	11.513	4.022
	3.34	8.11
	4.611	15.221
	3.102	5.833
	2.646	10.661
	2.838	5.14
	3.57	3.695
	6.84	19.479
	7.412	27.91
	6.494	10.769
	6.574	2.755
	2.703	17.018
	11.55	3.011
	3.341	4.107
	5.039	4.454
	2.626	16.947
	3.516	2.673
	2.539	2.929
	2.562	11.58
	2.597	3.526
	2.654	12.753
	4.528	2.756
	8.003	2.983
	5.908	4.313
	3.071	2.691
	6.867	7.555
	6.233	3.432
	2.561	13.06
	2.916	11.674
	4.43	9.188
	7.104	3.903
	5.461	16.14
	2.592	9.631
[truncated: 12,859 more rows]

## Sheet: Fig 1I
	Lean			Lean
	Fed			Fasted
	MCI^2	Volume		MCI^2	Volume
	3.256	0.559728		5.38	1.29996			Quadrants:	MCI: 5
	3.088	0.279468		2.676	0.21859				Vol: 3
	4.476	0.126682		8.981	2.97023
	4.595	0.21373		3.92	0.452106
	4.328	0.305124		2.99	0.760057
	5.539	0.937002		3.958	0.480137
	4.193	1.01303		7.464	2.90961
	3.653	1.00094		4.251	0.211702
	5.708	0.32012		5.652	0.986257
	3.018	1.32112		3.428	0.567114
	3.469	0.159499		2.861	0.9375
	4.032	0.196955		4.252	1.45257
	3.866	0.0182205		2.581	0.596737
	2.516	0.452792		2.724	0.549788
	5.747	0.150436		6.473	0.297034
	3.361	1.2652		4.386	3.19651
	3.394	1.00013		4.297	2.15077
	4.523	0.984777		3.771	1.1719
	2.526	0.708578		5.101	1.36813
	6.637	0.601288		5.798	0.407903
	2.443	0.472148		4.063	1.18192
	3.01	1.19238		3.915	1.73999
	4.405	1.5215		4.915	2.3421
	5.456	0.132036		4.207	0.826407
	3.811	0.254707		2.704	2.97655
	2.337	1.07252		3.558	0.827866
	4.8	2.31395		4.296	0.96051
	3.893	1.63947		4.687	1.03522
	2.471	0.402878		2.673	0.576363
	4.073	1.57422		2.635	1.09735
	2.522	0.838324		2.597	0.374638
	2.805	1.07773		10.973	1.23091
	2.566	0.31683		3.608	0.233292
	3.961	1.36598		3.975	0.29955
	2.906	1.0959		2.567	0.428496
	2.529	1.03957		2.692	0.232186
	3.857	1.04771		3.007	0.817307
	2.61	0.771197		2.637	0.416812
	4.136	1.88091		3.251	0.151453
	2.66	1.2462		7.589	1.31722
	2.701	0.951127		5.062	2.9672
	3.923	0.11347		2.748	0.240961
	4.664	0.195551		5.678	1.72746
	3.514	1.1873		2.911	0.450838
	2.851	0.576617		4.655	0.909436
	3.51	0.262624		3.213	1.64528
	2.531	0.533951		4.409	1.70196
	3.163	0.940709		5.197	1.42771
	2.688	0.597773		5.726	2.02921
	2.577	0.194502		2.765	0.49533
	2.573	0.740976		11.711	1.51736
	3.106	1.2302		6.118	1.49189
	3.342	0.816332		3.085	0.638324
	2.635	0.991774		4.634	0.946884
	2.583	1.77759		2.784	0.96634
	2.62	1.18382		2.945	1.00003
	2.888	0.885153		4.685	0.423467
	3.486	1.72693		2.859	0.515192
	2.466	0.448372		20.592	0.226165
	4.092	1.41182		5.332	1.84331
	3.863	0.613225		6.44	1.70551
	2.542	1.19244		6.623	2.01409
	2.639	0.871252		2.986	0.481941
	3.519	0.455712		2.775	1.23453
	2.64	0.214853		4.072	0.524991
	2.53	0.940665		2.512	0.291846
	5.6	0.0784748		5.51	1.63342
	2.643	0.306547		3.198	0.233243
	4.229	1.26436		4.298	1.67964
	5.814	0.765041		12.066	4.59578
	2.579	0.2882		4.076	1.73176
	6.071	0.398218		3.455	1.37991
	4.382	0.13824		4.822	0.349083
	3.626	0.399268		3.624	1.32906
	3.306	0.308961		4.911	1.91715
	2.798	0.370473		3.411	1.07205
	5.022	1.14499		2.63	0.162806
	3.033	0.473946		2.537	0.172153
	6.689	0.811391		5.78	0.891269
	2.599	1.22081		6.768	3.74553
	3.424	1.36754		5.123	1.26276
	2.738	0.643226		6.597	0.575745
	6.163	0.307472		3.065	1.00074
	3.669	1.31461		2.991	0.549506
	4.867	0.845396		4.983	2.06745
	7.073	1.04544		3.048	0.592414
	4.152	1.40213		2.631	1.06293
	2.504	0.264477		5.234	1.56279
	13.554	0.180695		16.044	4.62946
	4.783	0.0873165		2.817	0.459148
	11.178	0.136353		2.555	0.111045
	5.187	0.0549555		3.245	0.314141
	2.587	0.705747		2.547	0.366498
	2.585	0.504271		2.692	1.92007
	2.585	0.231153		5.392	1.31802
	4.384	1.16911		3.787	1.03515
	2.458	0.209099		15.646	3.50147
	3.716	1.35363		2.872	0.967116
	3.67	1.56569		4.355	0.59475
	2.956	2.47675		3.542	0.202362
	3.82	1.07616		4.426	0.345021
	4.605	1.23564		5.092	3.30044
	2.569	1.10965		4.743	0.430653
	5.658	2.06875		4.178	0.367049
	2.605	1.30636		3.138	0.640158
	2.576	0.441653		2.941	1.3298
	2.957	0.0483164		2.615	0.325227
	2.696	0.51101		3.244	0.817699
	3.877	1.39971		2.577	0.331618
	5.054	1.45475		3.522	0.269597
	2.704	0.914313		3.625	1.3546
	3.985	1.79283		4.125	2.77017
	4.123	2.07823		6.486	1.44335
	4.819	1.22016		4.035	0.511731
	3.592	0.767231		5.101	1.32835
	7.783	1.94768		3.868	1.68228
	2.592	0.125737		12.088	2.13715
	2.758	0.676369		3.641	2.29928
	2.809	1.96815		3.389	0.124365
	3.06	1.27077		9.277	4.24716
	8.702	1.33023		6.041	2.2783
	2.549	0.125334		6.066	2.62439
	2.834	1.31847		3.387	1.19114
	2.656	0.222191		3.199	0.56771
	2.503	0.478638		9.016	6.38888
	3.702	1.46891		2.558	0.196613
	2.507	0.321631		3.166	1.04581
	4.619	1.37571		10.76	5.15522
	3.018	0.25214		3.378	1.49927
	3.492	0.568187		2.893	0.0900188
	3.35	1.91243		2.754	0.776277
	3.421	0.247572		3.219	0.315267
	2.558	0.324347		2.651	0.351228
	3.543	0.639025		6.781	2.24231
	4.42	1.16863		3.414	1.28249
	5.837	2.77551		2.547	0.279909
	2.734	1.05261		3.583	0.192511
	2.635	0.65528		8.019	3.51911
	2.882	1.16814		3.003	2.18855
	2.947	1.55946		2.806	0.749287
	2.566	0.870933		3.189	0.972
	2.984	1.16277		3.169	1.28627
	2.559	0.389783		3.856	0.41115
	3.48	1.47403		2.729	0.644254
	4.029	1.44441		9.73	3.38952
	2.521	0.503358		10.556	4.27384
	2.803	0.393723		3.051	0.968926
	3.152	1.56003		3.143	0.453182
	3.518	1.27989		3.314	0.810149
	2.637	0.199139		2.545	0.204502
	2.624	0.95029		15.995	1.90344
	4.634	1.76984		3.077	0.729668
	3.758	1.83025		3.714	0.605804
	2.731	1.06934		4.089	1.76682
	2.516	0.943206		3.543	1.93536
	2.757	0.497611		3.653	0.606753
	5.3	0.141862		5.321	2.01302
	2.96	1.5241		6.316	2.06659
	4.212	1.27601		2.771	0.545239
	2.697	1.65118		2.748	0.567058
	2.574	0.660724		2.562	0.119322
	3.169	0.409169		3.617	0.137514
	4.839	0.0522225		4.594	1.27711
	2.641	0.681818		7.778	2.30843
	2.583	0.139715		14.217	7.02089
	3.163	0.414911		4.285	0.236468
	2.525	0.192214		3.735	0.170118
	3.033	1.00855		2.949	0.529884
	2.544	1.01743		3.038	0.683066
	5.642	1.89844		20.185	0.0648832
	2.564	0.782731		7.52	5.84701
	2.771	0.685243		2.948	0.640858
	2.598	0.871447		3.272	0.430809
	3.193	0.301689		5.034	1.25499
	3.793	0.302777		2.988	1.73364
	7.837	0.271489		3.519	0.104991
	2.519	0.755471		5.141	2.11802
	6.953	1.75533		2.719	0.889773
	2.807	0.457376		2.591	0.920738
	2.497	0.760935		2.949	0.39015
	4.709	1.51024		2.902	0.314956
	2.632	0.485328		5.922	1.99974
	3.197	0.579932		3.596	1.02552
	5.713	1.37008		4.716	2.76446
	2.537	0.905125		5.729	1.29283
	2.804	0.701084		3.218	0.788911
	3.063	0.964954		2.565	0.451717
	2.685	0.592982		3.673	1.66496
	2.706	0.938295		6.634	0.601283
	4.284	1.27636		6.913	2.47613
	2.798	1.27199		3.153	0.480595
	2.639	0.357692		6.344	1.5707
	3.424	0.244919		7.061	3.00702
	2.523	0.614985		2.635	0.285676
	3.526	1.64553		2.651	0.633619
	2.52	0.174475		2.716	1.81293
	4.164	1.22104		3.271	0.38244
	2.491	0.920702		3.464	1.02595
	3.411	2.1333		8.05	1.26852
	3.561	1.70058		3.573	0.843017
	2.591	0.505629		2.839	0.713862
	2.557	0.228706		3.143	0.991796
	2.619	1.52274		5.767	2.40938
	2.607	0.335307		4.449	1.71197
	4.209	1.03884		7.239	1.25978
	3.837	2.37374		5.951	0.565135
	3.741	1.24578		3.272	0.469067
	2.585	0.260682		3.195	1.59778
	2.821	1.08645		2.679	0.429231
	3.564	1.51348		6.481	1.0463
	2.667	0.44557		4.343	2.07084
	2.667	0.641297		4.018	2.86998
	2.52	0.743463		7.827	0.303145
	5.054	1.07079		5.093	1.80593
	3.504	0.625264		7.576	2.61146
	2.692	0.0643144		2.64	0.493218
	3.426	0.694827		3.208	0.549807
	4.801	1.00499		3.992	1.58454
	5.81	1.21536		2.483	0.562111
	2.869	1.38207		5.547	2.4964
	6.651	2.88856		2.639	0.864458
	2.69	0.47106		4.467	0.986829
	2.579	0.299788		3.649	0.966234
	2.598	0.468926		3.487	0.967005
	3.96	0.469164		2.704	0.138901
	3.151	0.461977		3.246	1.56317
	2.545	0.68788		2.661	0.120811
	2.665	0.701047		3.124	0.658029
	2.579	0.344782		8.215	2.61399
	2.881	1.71445		2.869	0.617828
	3.77	0.0262861		3.375	1.29959
	4.006	0.225383		2.896	0.568037
	4.744	0.0218291		2.616	0.225555
	2.379	0.795365		2.625	0.863518
	2.98	0.553288		4.639	1.41302
	3.219	0.604891		3.084	1.23606
	3.734	0.837983		3.086	0.850728
	3.551	0.0430766		4.158	1.25167
	2.551	0.745578		4.196	1.80697
	2.391	0.629271		3.63	1.81644
	6.85	2.33047		4.166	1.71649
	3.161	0.0487583		2.44	0.279992
	3.726	0.482026		8.345	0.851949
	4.892	0.158718		2.892	0.173679
	2.691	0.364232		3.216	0.152451
	2.797	0.157673		3.57	1.61436
	2.523	0.791475		6.037	0.552384
	4.352	0.0599306		5.601	1.56537
	2.562	0.89579		2.595	0.449467
	2.711	0.918559		3.32	0.678172
	2.436	0.470094		2.602	0.683085
	2.903	0.961658		4.55	0.829498
	3.419	0.186371		4.601	0.967264
	2.434	0.839851		5.848	0.2215
	3.259	0.583867		5.393	3.55754
	3.461	1.18838		2.64	0.437786
	3.035	0.95421		10.318	5.07009
	2.886	0.997691		2.949	1.05334
	2.753	0.875421		3.236	0.997395
	3.043	0.900361		2.915	1.60971
	2.577	0.84682		2.598	0.124567
	2.991	0.680733		2.782	0.158762
	2.662	0.594532		5.136	3.04322
	2.855	1.07548		10.989	0.421289
	2.816	0.839862		4.283	1.78283
	2.679	0.182488		8.622	1.97764
	2.592	1.10001		2.768	0.327968
	2.609	0.812871		2.955	0.468106
	2.931	0.690294		3.082	0.235238
	2.53	0.836596		2.585	0.23237
	2.975	0.676565		5.896	2.18625
	3.191	1.13294		3.236	1.2567
	3.077	0.508202		3.517	0.896286
	2.519	0.614427		3.293	1.10363
	2.523	0.891305		5.916	0.430151
	2.618	1.21349		6.402	1.39804
	2.561	0.802733		4.393	0.201189
	2.615	0.566867		8.144	0.605486
	2.913	1.07642		2.559	0.277758
	2.711	0.694674		2.793	0.668777
	2.585	1.03215		2.764	0.849198
	2.806	0.638544		2.841	0.819108
	6.805	1.53539		4.048	1.70226
	2.949	0.128622		7.931	4.02181
	2.579	1.02096		2.779	0.486452
	3.433	0.512092		7.061	2.43236
	3.427	0.250723		8.277	3.69312
	3.076	0.947621		3.443	1.22654
	2.82	0.446123		2.609	1.32113
	3.646	0.635161		3.723	0.838009
	2.533	0.436806		8.289	1.42432
	2.967	1.44213		4.51	1.99927
	3.649	1.52214		6.943	3.84513
	2.524	0.674469		8.385	3.49371
	2.873	1.14253		3.459	1.13881
	2.491	0.171064		2.704	0.68603
	3.432	1.03774		7.307	2.42197
	5.602	2.07408		5.046	1.96789
	2.609	0.70207		6.608	1.31298
	2.532	0.643078		5.044	1.14592
	4.343	1.16777		2.768	0.170265
	3.536	1.26328		5.675	2.30887
	2.828	0.213264		3.324	0.412035
	3.807	1.77057		5.274	1.44404
	3.154	1.63476		10.938	5.57378
	2.674	0.529611		2.985	0.422299
	2.637	0.284173		16.286	5.08638
	4.184	0.910608		16.599	6.77445
	4.456	1.49407		21.152	11.4302
	4.309	1.1223		2.754	0.280883
	2.651	1.43019		3.227	1.1649
	2.603	0.564984		5.6	0.98062
	2.503	1.02217		12.201	2.60145
	2.571	0.20481		9.019	0.133832
	3.431	1.79284		3.09	0.889085
	3.898	0.682638		9.827	6.95332
	3.138	1.57383		3.302	0.117539
	2.798	0.760504		6.784	1.93464
	4.317	0.221272		19.55	9.14694
	4.57	0.0179446		9.227	3.03273
	3.626	0.469734		2.542	0.109771
	2.965	0.616503		2.795	0.920108
	3.409	1.4972		5.232	2.06515
	2.512	1.05042		5.292	2.49911
	2.558	0.45466		5.066	0.804455
	4.156	0.134568		5.608	1.85672
	2.718	1.09974		11.486	0.168433
	2.59	0.90666		3.504	0.86098
	2.578	0.591231		2.715	0.253785
	4.012	1.427		4.263	0.354406
	2.486	0.688534		6.133	1.58515
	3.151	2.39776		14.757	0.530476
	2.347	0.231689		3.486	0.182189
	4.81	2.60228		8.504	2.49293
	6.05	0.210355		2.722	1.0707
	2.901	0.118971		7.664	3.51012
	2.763	1.26447		5.376	2.43494
	4.408	1.24708		4.263	1.03801
	2.884	0.48042		3.253	0.489839
	2.518	0.144594		5.551	2.49284
	3.395	1.5239		10.676	5.50931
	2.768	0.482184		5.728	2.81059
	2.567	0.58399		5.054	1.43298
	4.884	1.28328		17.256	6.54346
	5.06	1.75278		6.195	0.996896
	2.542	0.392653		6.597	1.14087
	2.91	0.78031		8.006	2.10676
	3.439	0.733854		22.073	6.7759
	2.577	0.596203		8.767	0.0826696
	2.649	1.68852		5.035	1.73088
	2.487	0.738486		2.899	1.04851
	5.782	2.11196		2.882	0.981692
	2.87	0.733224		6.6	2.48544
	2.574	0.507455		3.373	1.46916
	2.597	1.31703		4.354	1.63429
	3.482	0.482007		7.096	5.5229
	2.709	0.814737		6.337	1.86759
	3.884	0.463439		2.713	0.493406
	4.122	1.5346		4.59	1.2619
	4.115	2.24689		4.27	1.40872
	2.622	0.928371		2.968	0.672428
	3.159	0.237523		11.326	2.98784
	3.417	0.364226		3.841	0.823241
	6.937	2.04263		4.542	1.93199
	3.046	1.09977		5.161	0.837793
	2.504	0.444589		3.156	0.341482
	2.778	0.473046		3.027	0.68721
	2.848	1.70268		18.239	6.07545
	2.527	1.87281		4.127	1.32274
	4.223	0.667867		2.884	0.414312
	3.199	0.463448		3.38	1.95586
	3.284	1.66444		5.488	1.59008
	4.535	1.46175		9.328	3.62687
	6.4	0.762096		6.349	1.44241
	3.03	1.44622		6.97	4.34228
	3.059	0.793239		2.531	0.788136
	8.809	0.831651		3.307	1.07949
	2.544	0.298274		3.029	0.822249
	2.659	0.643021		2.494	0.394769
	2.544	1.05423		3.072	0.40339
	2.724	1.13997		6.017	2.75818
	2.557	0.45002		9.161	3.79909
	5.088	2.03041		4.525	0.845468
	3.331	0.91405		6.008	1.29028
	2.537	0.564244		11.08	3.80477
	2.725	1.50519		3.817	1.58688
	2.81	0.277317		11.687	3.68613
	2.87	1.1454		6.48	2.95564
	2.885	0.737934		3.623	1.02583
	3.445	0.831129		6.927	0.744615
	2.778	0.855122		4.143	0.424663
	2.787	1.90395		4.974	2.10818
	2.696	0.21049		3.278	0.782686
	2.958	0.827872		9.141	5.55364
	4.188	1.08515		3.16	0.93923
	3.223	1.25157		3.127	1.55284
	4.638	1.82884		3.764	1.73659
	2.553	0.305352		2.984	0.782535
	2.473	0.22263		9.812	4.53035
	6.161	1.39303		5.467	0.618717
	2.72	0.930574		4.066	0.409193
	2.769	0.199922		17.352	8.30176
	2.72	0.600242		5.118	3.02424
	2.782	1.19795		2.848	0.978218
	3.196	1.30941		12.235	6.67638
	2.743	1.21095		9.266	2.68074
	4.211	1.09688		4.663	0.977084
	3.175	0.930666		8.738	2.20093
	4.908	0.693779		4.379	0.761215
	4.511	0.0902467		8.699	2.25755
	6.986	1.00325		3.053	0.582428
	2.519	0.104221		4.773	2.02552
	2.609	0.595148		4.515	1.05891
	5.38	2.16397		11.388	2.03499
	2.567	0.422747		9.144	3.78033
	2.518	0.30244		12.237	4.78968
	2.482	0.410982		9.178	5.58734
	2.54	0.196248		4.009	0.837274
	3.451	0.834828		2.766	0.218312
	3.103	0.966873		11.101	3.96377
	3.535	1.57411		11.402	4.18188
	2.542	1.1187		4.482	1.8499
	2.575	0.505585		4.318	1.24509
	2.834	0.75911		8.72	3.70718
	2.539	0.387738		3.609	0.631631
	2.539	0.512039		2.705	0.200387
	3.512	0.0970394		7.125	0.770214
	2.75	0.660683		7.291	1.79654
	3.72	1.71544		4.067	0.966084
	2.872	0.810957		8.865	4.23936
	2.619	0.438491		6.609	0.878112
	3.02	0.0925051		7.834	5.74401
	2.532	0.661939		20.477	6.98824
	4.241	1.66443		5.761	1.2086
	2.482	0.490321		7.64	1.8365
	7.676	2.61553		3.082	1.6545
	2.559	0.768409		2.875	0.977275
	12.474	0.0914319		5.288	0.546986
	3.441	1.47173		5.137	3.11226
	4.791	1.4274		3.923	1.63494
	5.761	0.819094		2.992	1.20028
	2.69	0.137028		10.575	4.29468
	3.525	0.19565		3.865	1.11476
	7.408	1.429		11.416	4.23318
	2.615	0.718575		3.444	1.15055
	2.553	0.160641		9.689	3.81125
	2.873	0.0543452		5.125	2.215
	2.538	0.175053		19.068	9.40022
	3.102	0.743624		3.849	1.54121
	5.005	1.74737		4.293	1.63539
	3.323	0.988852		3.241	2.31082
	4.663	1.61376		6.547	2.82561
	2.817	0.829654		7.888	0.506817
	2.726	0.987415		2.925	0.333968
	4.537	0.192631		6.436	1.44613
	2.55	0.169918		5.226	3.45197
	3.864	0.772531		5.176	2.90662
	2.733	1.05086		3.824	2.02365
	2.719	0.879571		2.95	1.13689
	3.395	1.45437		5.383	1.74407
	2.563	1.12649		12.906	4.95485
	3.191	0.813346		2.529	1.24953
	2.643	0.135762		3.942	0.644831
	7.058	0.518433		20.364	9.98257
	2.528	1.17478		19.655	6.34937
	2.733	0.778137		20.061	9.84465
	3.206	1.07115		14.617	6.69874
	2.66	0.528028		4.114	0.556483
	3.323	1.08062		4.589	1.57221
	2.958	0.125166		6.986	2.02102
	3.248	0.236298		6.445	2.01977
	2.831	0.938277		4.545	0.824678
	2.648	0.614597		12.619	6.8134
	2.544	0.950011		4.658	0.205875
	2.92	0.750692		5.163	0.424364
	7.784	1.90204		7.113	3.92932
	5.024	1.27551		2.836	0.632758
	3.898	2.10142		13.013	4.34407
	2.552	0.617992		9.887	2.65675
	2.664	0.108756		8.492	4.69729
	2.61	0.460059		7.293	3.5292
	2.543	0.860825		13.159	4.92791
	3.54	0.991285		3.465	1.09042
	4.507	1.33012		10.634	3.48163
	6.72	0.241763		2.594	0.344766
	2.637	0.50624		7.294	4.89286
	2.537	0.86694		6.036	1.96112
	4.055	1.13344		3.909	2.12774
	3.088	1.2457		19.986	10.132
	2.337	0.50668		6.707	1.01249
	2.958	0.42792		6.468	2.39616
	3.429	0.586229		7.407	1.7797
	6.317	1.88553		3.424	0.83848
	2.906	0.684053		5.815	1.88217
	2.599	0.779508		2.66	0.724854
	2.676	1.03614		12.675	6.87998
	4.909	1.68748		14.164	6.50093
	3.466	1.0876		5.834	2.28992
	2.653	0.646047		8.722	4.57235
	3.821	0.635407		2.668	0.194508
	2.58	0.369047		3.051	1.46993
	2.87	1.06795		4.731	0.725604
	2.719	0.653847		3.553	1.6219
	2.665	1.55857		13.178	7.02612
	3.779	0.254864		3.424	1.06401
	3.549	0.299857		12.26	5.79481
	2.586	0.426381		13.231	7.20172
	4.801	1.665		13.532	8.05046
	2.679	1.03577		16.893	4.93879
	4.574	0.195921		6.418	0.924095
	2.758	1.42596		9.356	4.36526
	3.859	0.959521		3.624	1.48454
	2.528	0.215568		6.158	2.26779
	3.636	1.12698		3.059	0.834957
	3.19	1.07866		17.408	4.48753
	2.714	0.764339		3.238	0.940844
	2.586	0.838484		3.08	0.871822
	2.571	0.65877		5.066	1.60427
	2.63	0.514891		6.342	1.67617
	2.556	0.441279		2.643	0.678912
	3.364	1.14644		3.955	1.11959
	2.502	0.372584		5.191	2.05463
	3.287	0.151773		6.092	4.08662
	2.596	0.555553		2.988	0.915353
	4.784	0.125016		13.643	4.23544
	2.697	0.382089		26.507	6.72678
	2.591	0.576162		11.79	3.93643
	3.492	0.372632		4.625	1.97266
	3.09	0.138009		11.652	4.3223
	2.589	0.404159		19.392	7.85232
	2.543	0.944238		3.288	1.20664
	3.257	0.486035		11.154	8.9156
	5.274	1.9368		5.078	2.61506
	2.52	0.333401		8.467	1.61219
	2.706	0.452688		6.109	1.67283
	2.941	0.136159		13.849	5.63417
	4.298	0.743849		19.307	7.40796
	3.71	0.636043		5.515	1.388
	3.715	0.864206		4.908	1.21794
	2.544	0.675327		2.594	0.21403
	2.741	0.621803		2.633	0.582383
	2.497	0.546448		2.823	1.12652
	4.728	0.09203		5.286	1.58831
	3.067	1.09098		11.991	1.34951
	3.708	1.54722		19.793	5.7929
	3.091	1.70534		3.705	1.64251
	2.597	0.530224		9.387	3.33161
	2.283	0.590614		12.001	3.62818
	3.151	1.34727		9.782	4.18702
	3.149	0.398401		9.714	3.96087
	5.016	1.40385		16.679	7.06384
	2.862	0.110817		4.837	1.64501
	3.228	0.406441		3.73	0.204529
	3.292	1.20992		8.43	2.48727
	4.755	1.91126		34.991	16.7073
	3.577	0.934088		9.859	1.95763
	4.208	1.11934		8.656	2.77591
	4.26	1.16828		2.566	0.528862
	7.046	0.575296		7.112	3.18845
	2.5	0.666175		10.403	4.2209
	2.419	1.50303		6.89	2.7621
	2.505	0.696591		2.545	0.310363
	2.595	0.766536		10.66	5.78599
	2.509	0.237949		4.889	0.976846
	2.959	0.0878915		25.406	17.5584
	2.459	0.590392		2.871	0.729543
	2.68	0.968173		2.614	0.420408
	2.758	1.19942		2.782	0.219334
	2.505	0.327622		2.816	0.920748
	2.571	0.144882		9.496	3.4904
	3.681	0.290875		8.869	1.10737
	2.935	0.250893		6.025	2.64468
	2.6	0.313623		3.641	0.836674
	5.581	0.0401935		2.928	0.777361
	3.928	1.04532		8.502	2.18457
	5.556	0.955358		10.32	3.61747
	2.909	0.461527		3.307	1.34868
	3.242	0.411905		2.663	0.341297
	3.555	0.225027		8.634	3.53112
	2.584	0.302672		3.109	0.567299
	4.688	0.0899569		4.402	1.0023
	6.34	1.4788		7.882	2.7685
	2.576	0.957289		4.433	2.1227
	3.23	0.0873093		3.524	0.930971
	4.523	0.058794		3.025	1.30539
	3.948	1.21332		4.034	1.19065
	2.612	0.494686		8.799	5.11456
	3.362	0.956561		10.672	3.50593
	2.491	0.272681		5.64	0.776324
	2.279	0.710971		4.637	2.06466
	4.473	0.712685		2.646	0.772772
	2.984	0.63174		7.627	1.25709
	3.187	1.06398		2.995	1.85115
	2.973	0.0724552		3.705	1.35612
	3.288	0.305476		9.368	5.18556
	2.997	1.04253		4.719	1.59271
	3.543	0.165939		3.009	1.62615
	5.268	1.60743		15.948	7.7882
	2.654	0.811701		3.037	0.851744
	2.518	0.482866		3.862	0.921584
	2.682	0.391127		3.048	0.613855
	2.455	0.199277		5.669	2.55856
	3.886	0.10526		3.357	1.6586
	2.513	0.203162		4.873	1.75579
	4.291	0.105016		3.204	0.62648
	8.005	1.87675		2.604	0.692222
	2.535	0.66456		3.715	1.12056
	2.721	0.616109		3.222	1.33859
	2.628	1.0601		13.244	4.14474
	2.842	1.7947		6.372	3.27941
	2.533	0.238026		9.274	3.35456
	2.376	0.579401		2.896	0.676526
	3.327	0.62999		3.114	0.226011
	6.159	3.0576		6.852	1.77156
	2.564	0.411382		5.227	3.21845
	3.982	1.2778		6.602	1.59595
	2.554	0.877896		6.195	3.04236
	2.895	1.49676		5.49	1.97359
	3.095	2.07609		11.672	3.51578
	2.639	0.820496		5.071	1.32734
	2.636	0.993934		4.028	1.79836
	3.496	1.66733		14.296	5.78943
	3.87	1.38032		5.077	1.86986
	2.718	0.250138		3.982	2.36002
	2.727	0.593097		2.903	0.912144
	2.741	0.502374		18.05	7.46963
	2.584	0.725397		8.954	2.81382
	3.369	1.65321		2.655	0.528278
	3.145	1.06513		2.719	0.997436
	3.874	1.56847		2.667	0.259544
	2.593	1.09452		3.026	0.761144
	3.539	0.826176		3.268	0.732738
	2.551	0.711541		2.94	1.39968
	2.513	0.188333		2.511	0.129352
	4.698	0.852148		2.702	0.303243
	2.561	0.607679		4.603	1.38435
	2.84	0.55431		15.954	5.07164
	3.239	0.653543		5.319	1.98706
	2.774	0.823713		5.252	0.68555
	3.849	1.06639		5.389	2.31732
	6.408	1.53922		3.203	1.13309
	3.051	1.6741		6.468	2.90766
	3.093	1.12701		3.418	0.681776
	7.291	2.18717		3.754	1.27895
	3.101	0.804246		2.744	0.80781
	2.91	1.68977		13.361	5.90567
	3.068	1.77534		3.156	0.694509
	2.608	0.880144		2.585	0.278281
	3.183	1.4552		8.643	5.59218
	2.552	0.341214		3.263	1.07379
	2.718	1.21239		9.752	2.63266
	3.35	1.43743		7.456	3.13027
	2.729	1.11445		3.278	0.960231
	4.994	0.0275123		2.732	0.366054
	2.707	0.523451		2.852	0.372953
	3.568	0.994317		5.246	2.40142
	4.95	1.91996		8.771	3.45318
	2.694	0.446037		2.592	0.285042
	2.543	0.13843		9.088	3.98807
	2.763	0.757233		25.757	0.196706
	2.82	1.1289		5.682	1.69989
	3.499	0.76655		4.938	0.954426
	2.943	0.398473		13.165	5.40703
	3.794	1.39158		11.432	3.48423
	2.704	0.748574		4.201	1.19298
	6.365	1.83904		2.678	1.27875
	2.762	0.881274		4.342	1.56722
	2.525	0.10297		3.024	0.157895
	2.883	0.504429		23.248	9.41194
	2.546	0.346165		17.247	12.737
	2.81	0.133116		5.558	2.36995
	3.155	0.208558		5.811	2.69938
	5.374	1.45055		2.83	0.75288
	3.278	0.527387		7.571	2.46973
	3.493	1.68752		3.612	1.64581
	3.618	0.740609		7.726	3.14736
	3.776	0.682346		3.04	0.564605
	2.619	0.481864		2.948	0.636378
	4.98	0.848145		5.367	2.18333
	3.621	0.521823		5.086	2.67546
	3.113	1.21464		8.164	3.07653
	2.586	0.648447		6.368	3.01324
	2.817	0.979158		9.433	3.77976
	5.661	1.35664		4.463	2.13125
	4.106	1.10001		2.896	0.817317
	2.575	0.340255		3.035	1.19922
	2.639	0.917666		15.673	6.00798
	2.559	0.589721		10.51	3.72359
	3.095	0.788837		10.505	3.07108
	3.863	1.46138		14.636	4.7424
	3.174	1.25338		2.596	0.174702
	5.566	2.36512		2.937	1.0589
	3.233	0.709291		9.847	0.732244
	2.808	0.857799		2.944	0.694838
	2.903	0.942915		5.997	2.86014
	2.878	0.899326		6.009	1.81756
	2.892	1.47944		9.341	4.8068
	5.069	2.0548		10.033	2.4839
	6.855	2.70664		3.519	0.628133
	2.704	1.02336		13.205	6.01955
	2.644	0.269638		8.658	1.39642
	2.482	0.961908		12.058	4.06216
	3.415	1.44274		9.666	3.61004
	2.584	0.189868		19.429	0.60975
	2.802	0.6189		2.751	0.195486
	2.9	0.631889		3.204	2.05813
	3.515	0.893026		11.833	5.86769
	3.484	0.748375		72.839	28.179
	3.115	1.05451		5.658	2.1211
	2.635	1.23787		4.303	2.79557
	2.963	0.8802		7.654	0.7422
	2.554	0.843108		2.979	1.34261
	2.817	1.06254		6.835	2.55621
	2.577	0.988431		45.676	13.8167
	2.718	0.902835		14.918	7.82347
	8.146	1.4441		6.73	0.355695
	2.845	0.15964		8.52	3.79577
	6.603	2.28992		5.57	2.42986
	3.507	1.59947		3.125	1.24156
	2.772	1.05307		10.319	3.06111
	2.972	0.914797		8.121	1.88167
	3.134	0.974409		2.686	0.172543
	2.967	0.166671		3.262	1.03918
	2.571	0.512453		3.322	1.01146
	3.661	1.66595		5.824	3.15932
	3.901	1.07517		11.606	4.68764
	2.507	0.656172		4.37	1.47204
	6.707	1.56041		8.968	3.40775
	2.664	0.520322		13.813	7.13766
	2.461	0.137996		12.05	5.51239
	4.129	0.349773		10.123	4.01948
	2.96	1.08349		19.759	6.64615
	2.491	0.45479		2.906	0.845249
	2.986	0.847346		2.938	0.660448
	5.189	1.77059		8.327	2.74382
	2.846	0.609844		3.954	2.00772
	5.834	1.3724		8.855	2.92383
	5.149	1.0946		4.538	0.85231
	5.513	0.0499		10.529	3.29027
	2.819	0.138732		4.226	1.80682
	2.591	0.917379		3.889	1.46698
	11.678	2.47318		12.308	5.15818
	5.33	1.90186		12.902	7.01564
	2.521	0.376017		3.404	0.200751
	2.682	0.0984689		2.545	0.643198
	2.676	0.422099		24.214	9.98784
	5.326	2.13775		6.275	1.76018
	2.667	0.491918		8.241	1.33671
	3.855	2.15566		14.537	8.82835
	3.016	1.46919		25.795	7.47552
	2.684	0.175527		3.726	1.83308
	3.124	0.44052		29.709	11.1909
	2.877	0.89159		14.038	5.67654
	2.881	1.16377		5.924	2.48798
	3.379	1.11448		4.593	1.70899
	2.839	1.4126		5.456	2.13892
	2.484	1.15914		6.925	3.4108
	2.533	1.34149		9.836	3.38215
	2.505	1.06987		2.938	1.78008
	2.576	0.388888		13.259	2.4218
	3.065	1.64146		8.452	3.61331
	2.792	1.47805		3.169	1.54038
	2.732	0.251264		6.821	2.01875
	2.824	1.71642		6.57	2.88524
	3.38	1.19995		3.604	1.41749
	2.562	0.17368		5.803	1.32674
	3.295	1.12388		7.499	2.61988
	3.865	1.823		17.59	5.76031
	2.598	0.822631		3.526	1.01396
	3.002	0.337723		4.876	0.62643
	4.509	0.567667		7.673	1.66672
	2.661	1.31942		6.972	4.01351
	5.289	1.83508		9.692	4.26713
	2.836	1.53383		20.896	7.41655
	6.367	1.39647		13.082	4.51083
	2.632	0.85187		13.564	4.65313
	3.047	1.57252		3.075	0.807352
	3.552	0.752925		8.372	2.57165
	2.572	1.01356		6.718	2.92166
	2.595	0.564991		3.201	2.70872
	3.095	0.649598		13.261	5.39828
	2.539	0.715821		8.584	2.60207
	2.609	0.932872		5.583	3.60472
	2.559	0.86054		5.332	1.68234
	2.598	0.913382		2.638	1.98903
	3.657	0.950593		13.581	4.38529
	2.581	0.780347		5.062	1.68407
	2.71	0.32831		10.633	5.3516
	2.545	0.400913		6.235	3.70516
	2.815	1.22075		10.312	3.0063
	2.589	0.197399		47.266	35.4923
	2.89	1.21476		25.296	14.2268
	3.09	0.994713		2.684	0.237396
	4.607	0.0527913		2.976	1.63142
	3.073	0.600281		2.61	0.152809
	6.659	3.84627		2.545	0.750432
	4.94	2.25411		4.428	1.94041
	2.622	1.95039		9.689	3.68327
	4.386	1.93469		2.636	0.245319
	2.572	0.826026		3.066	1.25883
	4.222	0.458079		4.657	2.14173
	2.789	1.49396		5.165	2.85392
	2.797	1.23012		2.683	0.658038
	2.621	0.768103		7.701	2.71021
	4.263	2.67003		4.33	1.84035
	4.146	1.20294		3.575	1.50089
	3.843	1.54647		16.851	0.0534461
	2.605	0.120675		3.578	0.974467
	2.561	0.10353		32.909	0.344121
	2.953	0.437201		7.614	3.64612
	3.902	1.88762		4.676	2.48217
	2.546	0.299893		19.84	8.38891
	4.668	0.882692		21.069	12.6894
	3.804	1.68776		3.677	1.41664
	2.561	0.450041		3.786	0.565117
	2.725	0.548996		8.047	0.167595
	4.938	1.88424		2.513	0.207455
	3.359	1.45901		5.047	1.90376
	2.901	0.981496		4.763	1.71507
	3.038	0.74675		2.522	0.988046
	2.72	0.802095		2.708	0.127126
	3.713	0.717398		7.576	4.23761
	2.611	0.721466		8.737	3.21045
	3.153	0.913051		10.107	1.53176
	2.615	0.709842		18.658	7.46144
	2.629	1.11619		5.064	2.49197
	3.681	1.88748		8.122	3.05139
	2.795	1.83633		3.841	1.27715
	3.167	1.9742		2.89	0.326493
	3.588	1.03168		3.316	1.48887
	2.526	0.749956		2.958	1.16854
	2.651	0.878351		5.765	3.58949
	2.67	1.05245		5.166	1.83141
	3.651	0.364833		9.361	5.46206
	2.941	0.880768		11.049	4.91886
	4.033	1.34654		6.089	0.325054
	4.947	1.45364		3.159	0.507227
	2.743	0.266712		6.346	3.04838
	4.94	0.422169		5.132	2.32198
	2.529	0.142001		20.146	7.17839
	2.582	0.688977		3.637	0.963344
	3.656	1.29911		3.505	0.86762
	2.665	0.453581		16.182	5.22218
	4.523	0.823971		12.61	0.870564
	5.544	0.328825		6.429	1.60143
	3.972	1.13007		5.964	2.64637
	3.75	1.43218		5.85	0.204612
	2.535	0.931863		2.743	0.291019
	2.769	0.436234		11.81	5.12701
	4.332	0.0912015		16.238	5.95468
	2.931	0.302306		10.027	4.45145
	3.95	0.892439		14.594	6.01318
	3.185	0.35691		24.813	8.58651
	3.744	1.05039		5.17	0.496109
	2.707	0.484065		6.622	0.0836628
	5.202	1.65066		11.499	4.70623
	2.844	0.29909		2.743	1.07668
	2.749	0.898518		24.662	9.93579
	3.891	0.801758		2.916	0.979941
	3.076	0.430886		5.498	2.41696
	2.532	0.969266		3.524	1.30004
	2.58	0.495927		6.099	1.73104
	4.258	1.42419		3.732	1.20502
	4.354	0.802917		7.061	0.915641
	3.217	1.08108		42.816	19.7829
	3.149	0.119137		4.429	0.984736
	2.543	0.408568		2.921	1.42141
	3.095	0.616381		3.145	0.783501
	4.26	1.47661		3.096	1.18727
	3.047	0.172156		11.674	5.09504
	3.355	0.130139		2.798	0.809515
	2.987	0.181092		2.717	0.966249
	2.651	0.667165		2.682	0.267255
	2.652	2.19945		3.933	1.89778
	4.807	3.14983		14.654	3.86921
	2.674	1.16357		3.856	1.20375
	4.649	1.33745		7.59	2.37364
	2.967	0.170408		6.636	2.52728
	4.755	1.14383		23.765	10.6122
	2.505	0.994014		8.736	5.71706
	4.044	0.210864		3.409	0.207948
	3.346	1.85295		17.316	9.55515
	3.018	0.181459		13.114	1.04221
	5.336	1.09478		3.546	2.54248
	3.482	1.35011		3.146	0.829727
	3.301	0.805055		36.521	15.9196
	2.512	0.394566		2.823	1.61434
	2.928	1.17885		3	1.40713
	2.511	0.39281		4.373	1.53332
	2.496	0.50637		9.251	4.42835
	2.566	0.879102		14.23	7.71319
	2.915	0.718431		3.716	0.801928
	2.636	0.278999		5.609	2.54019
	6.344	2.0258		23.357	11.5194
	2.636	0.858144		58.45	33.3577
	4.578	1.69359		3.873	0.0700186
	2.885	1.24842		8.347	3.44549
	3.505	0.133581		2.722	0.448644
	2.526	0.386148		3.047	1.06387
	3.063	0.879293		14.666	4.99996
	2.68	0.505506		2.405	0.734956
	3.713	2.58803		5.355	0.450614
	3.609	1.46861		2.554	0.51617
	5.443	1.12297		2.924	0.344639
	3.439	1.29513		3.343	0.855565
	2.648	0.994574		3.337	0.822492
	2.629	0.905761		3.679	0.785984
	2.723	0.545638		5.914	2.90754
	4.798	0.523868		5.569	0.0614144
	2.787	0.407387		2.522	0.698929
	2.596	0.315124		4.604	1.48059
	2.673	0.440034		4.884	0.140388
	8.403	0.7746		6.447	0.505867
	7.261	1.97021		3.442	0.47346
	5.544	1.93784		2.633	0.969861
	2.984	0.690553		5.454	1.32922
	3.015	0.243082		2.66	1.14288
	2.635	1.59633		2.706	0.20785
	2.589	1.60303		5.969	1.78535
	2.57	0.772024		6.617	1.70444
	2.52	0.607066		5.133	1.76207
	2.607	0.450111		6.378	2.54859
	3.104	1.23579		4.187	0.476966
	2.529	0.887249		4.59	1.36294
	2.504	0.655276		3.221	0.122789
	2.99	1.47172		6.659	1.65536
	4.574	1.74125		3.292	1.33468
	3.779	0.916923		2.705	0.118929
	2.53	0.851179		2.956	0.301251
	2.963	1.99806		4.059	0.338766
	6.605	0.0234286		5.743	0.514493
	3.111	0.929731		3.485	0.664819
	2.672	0.777619		3.654	0.775501
	2.758	1.32517		2.646	0.303473
	3.781	0.277206		2.883	0.350986
	2.55	0.287145		2.877	1.11635
	2.638	1.31714		3.131	2.23571
	2.542	1.07204		7.36	2.22725
	2.585	1.52424		2.558	0.278889
	2.583	0.678655		3.193	1.02015
	2.764	0.611514		2.625	0.310419
	4.744	0.0629202		2.568	0.106543
	2.479	0.967194		2.859	0.556692
	2.725	0.899671		10.574	5.5984
	4.437	1.94928		7.275	2.36842
	2.55	0.871792		7.208	1.37529
	2.528	0.218344		6.692	1.95979
	4.809	1.28297		6.951	0.087018
	3.291	0.680408		6.848	0.0737469
	4.18	1.83074		2.856	0.690919
	2.622	0.829473		3.774	0.671352
	2.834	1.06346		7.299	2.60331
	5.634	2.88795		5.007	1.83876
	2.615	1.28579		3.208	0.948605
	6.492	1.928		2.512	0.256013
	5.402	1.38674		2.658	0.201549
	2.71	1.52812		2.841	0.519237
	3.857	1.44731		10.309	2.95199
	2.653	0.290159		2.913	0.515412
	2.702	0.263153		14.017	4.2586
	3.325	1.51104		3.514	1.57524
	2.547	0.202607		2.613	0.998935
	3.668	1.40713		7.556	1.99147
	6.593	2.5102		10.037	0.0604616
	7.109	0.0188058		2.912	0.582321
	4.795	1.42939		3.353	0.254049
	2.533	0.533938		3.42	0.471209
	4.371	1.48929		4.787	1.44444
	2.567	0.362945		4.179	0.933332
	5.04	1.89799		7.865	3.83372
	3.343	1.23278		5.305	1.5924
	2.572	1.56499		3.877	0.205762
	2.579	0.149007		3.274	1.26168
	5.999	1.18249		2.576	1.5024
	7.749	1.1505		4.395	1.89491
	3.117	0.982156		8.3	4.0385
	3.301	0.546415		3.491	0.285569
	5.667	1.19264		3.77	0.563447
	8.169	2.0115		3.108	1.12217
	2.82	0.585422		2.813	0.612646
	4.162	0.589024		2.609	0.191753
	2.653	0.565502		2.822	0.928574
	7.96	2.68771		6.284	3.27035
	5.026	0.959016		4.789	2.22482
	2.815	0.590342		5.11	1.93717
	2.724	0.120426		2.584	2.53551
	3.744	0.286896		2.834	0.632203
	3.276	0.713836		4.407	1.78152
	9.318	0.134276		11.241	3.7314
	3.118	0.0560768		2.575	0.118033
	2.932	0.747918		2.899	0.961445
	2.602	0.197812		13.076	1.12575
	2.723	0.440257		6.215	0.0863969
	2.941	0.853101		3.721	0.127333
	4.178	0.411585		5.778	0.0522972
	2.638	0.936613		2.814	0.182541
	4.311	0.674625		2.728	0.98902
	3.031	0.912795		6.656	1.93314
	3.699	1.00094		2.856	0.595075
	2.693	1.19498		3.019	0.554447
	2.574	0.861892		5.707	1.78158
	3.512	0.44634		2.916	0.105567
	3.342	1.60333		3.189	0.854305
	2.521	0.340137		3.937	1.34106
	2.596	0.11116		4.662	0.165211
	4.195	0.984486		3.964	1.18311
	2.519	0.770097		4.199	0.15055
	14.786	1.35713		3.791	1.10747
	3.288	0.111736		10.332	2.72934
	4.986	0.71797		2.834	1.09719
	2.95	0.835919		2.557	0.544901
	2.53	0.820904		2.542	0.236389
	3.149	0.100538		3.103	1.33424
	4.243	0.17193		3.448	0.589854
	2.594	1.24409		3.83	0.717283
	3.077	1.96633		3.249	0.98716
	3.802	1.55564		2.955	0.415267
	4.302	2.65409		2.652	0.433209
	3.17	0.950021		2.89	0.474723
	3.18	0.371589		2.776	1.2174
	2.574	0.138566		3.726	0.286987
	3.737	1.69207		3.11	1.11795
	2.572	0.819317		2.763	1.03449
	3.467	1.47894		5.968	0.838127
	3.142	1.3231		3.699	1.17587
	4.845	1.55143		2.669	0.385326
	3.39	1.23582		3.53	1.0247
	3.086	1.25528		8.015	0.197796
	2.723	0.30929		3.807	0.599945
	5.022	0.411324		2.953	1.83256
	6.676	4.05466		3.413	0.264338
	8.418	0.636772		6.957	0.337934
	3.708	1.09344		9.999	5.29066
	2.694	1.24029		3.187	0.689932
	4.941	1.77016		2.556	0.478757
	3.532	1.19105		2.922	0.139017
	2.488	0.148988		2.847	0.809756
	14.607	5.22917		2.774	0.507669
	5.291	1.3055		2.587	0.310427
	3.263	1.43601		3.551	0.838315
	4.594	1.55818		9.606	0.787826
	2.789	1.31085		7.807	1.37965
	7.517	1.27314		3.588	0.876802
	2.598	1.04292		9.098	2.20918
	5.753	0.157343		2.802	0.866942
	2.947	1.4424		3	0.5906
	4.183	1.8277		3.364	0.488993
	2.595	0.559858		3.13	0.348791
	6.476	0.265058		3.789	0.774229
	3.587	0.367607		12.363	2.3306
	4.919	2.2795		8.466	0.756146
	3.167	1.12413		2.626	0.715662
	2.93	1.51614		6.306	0.0501268
	2.575	0.830634		8.165	0.0472284
	6.299	0.17576		3.03	1.16742
	3.191	1.23978		2.822	0.786648
	2.515	0.144169		2.976	0.658812
	3.027	1.08779		2.518	0.377529
	3.582	0.706606		2.954	0.42723
	5.181	0.911771		6.59	2.75394
	2.63	0.639472		5.473	0.0560983
	2.615	0.218294		2.499	0.244557
	2.636	1.23609		6.323	1.75926
	2.524	0.486321		2.606	0.408014
	3.023	1.24476		3.607	0.450032
	3.798	0.893567		2.972	0.683748
	2.801	0.823314		2.503	0.46573
	4.118	0.569728		3.938	1.03116
	2.923	1.208		3.987	1.73221
	2.609	0.959605		3.653	1.38061
	3.635	1.90965		2.836	0.39905
	4.029	1.43762		4.442	0.189625
	3.581	0.781174		2.538	0.549857
	2.997	0.274118		4.564	1.92355
	4.08	0.184922		2.769	1.07809
	2.564	0.741663		9.141	0.111105
	2.549	0.718901		11.726	2.20676
	2.942	0.947697		2.512	0.184473
	2.579	0.605757		2.786	0.565413
	2.684	1.15391		3.628	1.49141
	2.489	0.292597		2.532	0.20329
	2.794	0.732875		2.659	1.02476
	2.544	1.57048		3.041	0.854922
	10.377	3.79919		2.663	0.694116
	4.537	1.37365		3.556	0.757832
	3.046	0.199268		2.945	0.340856
	2.606	0.363185		4.671	0.28853
	3.402	0.398961		4.08	1.59579
	5.522	1.38857		2.951	0.53019
	2.523	0.0913106		2.68	0.23516
	2.604	1.15681		2.548	0.122365
	3.403	0.274667		15.736	0.412729
	3.409	1.67636		4.431	1.71736
	2.54	0.773158		2.835	1.18755
	4.101	1.03183		4.961	2.0775
	2.506	0.608018		4.036	0.051604
	3.824	0.396332		2.847	0.670815
	3.617	1.62681		2.576	0.209508
	4.138	1.15629		10.471	2.98533
	4.539	1.8165		3.696	1.21554
	2.562	0.576822		2.735	0.722864
	4.217	0.107562		3.879	0.24062
	5.76	0.187229		5.14	2.11698
	2.6	0.622645		8.147	4.64982
	3.985	0.132438		3.667	0.354623
	2.537	0.181767		3.808	0.658516
	2.587	0.951365		3.269	1.10974
	6.999	2.72218		7.296	0.682063
	3.095	0.177171		7.063	2.61219
	2.988	0.786758		2.944	0.241823
	2.736	0.605785		2.803	0.442681
	2.699	1.63948		2.469	0.237943
	3.419	0.888543		3.618	0.359115
	5.41	1.68297		7.86	2.05798
	4.391	1.12747		2.529	0.0977638
	3.512	1.71606		2.835	0.70997
	2.547	0.580205		10.092	5.86044
	3.121	1.87523		2.528	0.144965
	2.718	1.44601		2.855	0.739981
	4.837	1.95195		3.858	0.865351
	2.612	0.702356		3.326	0.868585
	2.498	0.163448		3.166	0.440371
	14.898	0.442867		8.096	1.08379
	2.572	1.30997		3.771	0.939447
	6.763	3.65155		5.786	0.0598072
	5.849	0.732004		3.573	0.70859
	2.852	0.901577		6.113	0.178336
	4.029	1.42173		2.662	0.462096
	3.378	1.23205		2.495	0.781164
	6.431	2.32081		3.281	0.907856
	2.596	1.38315		2.575	0.161428
	2.927	0.56261		3.08	0.305821
	2.523	0.644342		2.528	0.409486
	2.618	2.62958		3.039	1.36918
	2.543	0.392257		5.209	1.8982
	2.663	2.05587		3.581	1.36006
	4.835	2.38548		5.185	0.360571
	3.88	1.54458		2.866	0.649602
	2.995	0.352761		3.546	1.28092
	2.642	0.99646		5.281	1.68054
	4.093	2.03621		3.36	1.57752
	2.588	0.298605		2.766	1.17854
	2.609	0.362428		4.472	1.03588
	4.014	0.166762		3.967	1.14316
	2.688	0.665694		2.571	0.361898
	2.694	0.795384		3.322	0.885477
	3.336	0.788956		3.11	1.21927
	4.284	0.115205		5.999	1.71805
	2.556	0.328458		2.615	0.514834
	4.996	2.24606		4.036	1.30151
	4.296	1.44058		2.65	1.16994
	4.294	1.69022		4.866	1.90099
	2.885	0.603728		4.85	1.67051
	2.907	0.66206		2.674	0.311945
	2.61	0.166446		4.488	0.972986
	2.543	0.681214		2.613	0.589708
	3.108	0.794127		2.898	0.594556
	4.421	1.34153		2.54	0.456368
	4.704	1.7059		4.451	0.302802
	5.317	0.840904		2.739	0.616976
	3.196	1.04476		3.526	0.92899
	3.117	1.18258		5.431	0.538672
	2.608	0.190027		3.119	0.623324
	4.603	1.68652		8.87	0.113364
	5.199	0.937827		4.52	1.46049
	4.065	1.74135		4.424	1.57399
	4.878	1.69205		4.043	0.330625
	2.714	1.37038		4.822	1.37301
	2.683	1.13801		4.021	0.881121
	2.829	0.780578		4.803	1.4742
	3.45	1.23199		3.288	1.01325
	4.406	1.09687		3.428	1.00103
	3.969	1.75481		2.879	1.04535
	2.919	0.476581		2.517	0.211306
	2.587	0.588426		5.087	1.49462
	2.925	0.691437		2.487	0.140646
	5.111	2.69184		6.176	2.85619
	2.817	1.82506		2.955	1.33223
	3.52	1.12627		3.681	0.216166
	3.681	0.490779		2.784	0.13202
	2.862	0.218255		2.583	0.744402
	2.784	0.786638		5.048	1.7098
	2.607	0.788911		6.898	1.75828
	2.749	0.922909		3.057	0.78859
	3.702	1.3362		2.61	0.346502
	2.959	0.860935		3.34	1.53511
	6.826	3.09058		3.016	1.05317
	2.997	1.0509		6.696	0.199577
	3.474	1.12392		2.556	0.345906
	3.307	0.471605		2.945	0.791506
	2.509	0.41295		18.029	0.0681554
	2.654	0.78838		3.286	0.649935
	2.564	1.00778		2.885	0.662176
	3.335	0.957151		4.961	1.88006
	2.788	0.42939		2.647	0.124602
	2.672	0.609348		5.967	2.00698
	2.908	0.753762		2.593	0.984135
	2.608	0.57197		2.733	0.80519
	3.257	1.48039		2.704	0.581647
	3.455	0.703537		2.97	0.777032
	2.886	1.10588		3.726	1.22314
	2.598	0.981519		5.416	1.59417
	2.696	0.768596		4.7	1.38181
	2.649	0.760921		2.636	0.31947
	3.627	0.235058		4.781	2.21776
	3.74	0.717414		4.589	1.84074
	2.503	0.26554		6.253	2.09696
	3.246	1.43869		2.732	1.00863
	3.107	0.0987628		6.405	2.59169
	3.298	0.793976		6.831	1.70686
	2.544	0.214806		2.595	0.412294
	3.047	0.775539		3.348	1.1658
	2.706	1.12173		2.543	0.229966
	2.801	1.51563		5.386	1.10027
	2.949	0.554419		9.435	1.20178
	6.366	2.27877		3.302	0.414551
	2.713	0.690825		3.883	0.564971
	2.946	1.72566		2.877	0.219013
	5.726	2.2596		2.484	1.07494
	3.552	1.05879		3.122	0.896871
	2.528	1.03304		10.6	0.391251
	2.569	0.49574		2.631	0.702553
	2.914	0.823384		2.768	0.918086
	2.541	0.735639		2.499	0.173751
	4.739	0.480634		2.547	0.710876
	2.823	0.0985098		2.913	0.78867
	6.61	3.74845		9.43	1.16599
	2.529	0.445573		3.078	1.48467
	3.112	0.907576		7.577	1.83926
	2.571	0.26729		3.315	0.961217
	3.136	1.79415		6.927	2.50785
	2.679	0.514288		2.836	1.19778
	2.681	0.155959		4.971	2.57763
	4.316	1.60808		7.243	2.27366
	3.046	0.744431		2.722	0.41418
	3.201	0.968194		4.416	1.41343
	5.02	1.53055		5.591	2.68355
	2.588	0.801328		2.973	0.463856
	2.867	0.417858		2.97	0.857122
	6.35	1.72289		7.713	3.00107
	4.314	1.66759		8.252	2.70042
	2.771	0.370696		3.624	0.526247
	4.135	1.15779		8.194	3.46166
	5.033	0.0456545		15.007	2.69634
	2.549	0.865434		3.623	0.325327
	3.762	1.1714		4.193	0.462175
	2.581	0.8115		3.602	2.47446
	2.318	0.565553		8.22	2.67248
	2.958	0.919985		5.606	1.33867
	2.664	0.712719		7.23	2.01067
	2.638	0.840608		4.087	0.883065
	3.201	0.221999		8.542	2.46838
	5.912	1.21577		4.919	1.82844
	3.613	0.277448		10.605	2.01659
	7.813	2.66351		8.026	2.38345
	2.506	0.89993		9.722	2.32537
	2.818	0.417072		13.877	4.06311
	2.514	0.344382		5.112	0.707283
	6.879	1.89551		6.454	3.99137
	2.842	0.232081		10.696	3.78051
	2.756	1.24313		8.481	1.71732
	2.724	0.34735		23.273	8.20393
	2.512	0.366584		3.225	1.3251
	2.601	0.984856		3.987	0.914834
	2.564	0.509675		20.597	0.148568
	2.909	0.829303		6.079	1.45888
	2.716	0.826453		2.867	0.452098
	4.148	0.688244		4.992	2.17358
	2.92	1.1344		39.006	20.7504
	3.831	1.47287		4.276	2.12413
	2.5	0.883236		3.35	0.895077
	3.941	0.56549		4.704	2.40167
	2.597	0.564351		2.634	1.26984
	2.556	0.415108		14.563	7.52087
	2.899	0.65945		4.305	2.07561
	7.265	2.62701		3.899	0.830011
	5.867	1.74865		4.023	1.77186
	2.554	1.16517		4.4	1.00221
	2.656	0.409553		9.098	4.12301
	12.859	0.0904202		21.936	9.65343
	2.624	0.164478		12.631	4.3591
	3.055	0.951662		3.684	1.31867
	2.906	2.22167		9.807	4.92063
	2.687	0.393192		3.803	1.39916
	2.998	0.147999		5.726	1.5846
	3.377	1.52794		24.92	10.3823
	3.116	0.685514		43.469	19.6058
	2.663	0.743505		3.616	1.19729
	3.157	0.82622		5.683	1.95329
	4.103	0.644689		4.355	1.07147
	4.83	0.621126		15.419	5.09854
	4.511	0.523902		11.009	4.22258
	5.139	1.81426		4.158	0.959477
	2.877	0.145108		28.168	10.2778
	3.468	0.437348		7.199	1.21376
	2.855	0.119667		18.705	7.66141
	3.786	1.15072		24.372	11.6241
	2.619	0.983082		52.012	24.005
	2.604	0.717464		14.375	3.64676
	2.582	0.814948		5.585	2.31045
	2.519	0.974403		10.029	4.48008
	4.213	1.75745		11.068	5.17834
	2.548	0.632068		5.611	1.58011
	2.601	0.881617		4.834	0.138329
	2.694	0.950634		4.671	1.97064
	2.841	1.46729		2.96	1.23413
	2.991	1.02355		6.445	2.02108
	2.862	1.77441		14.367	6.75932
	2.644	1.11021		4.055	0.31878
	2.561	0.10659		3.114	1.39459
	3.706	0.609354		5.113	1.05559
	2.609	0.216327		4.718	1.57017
	3.521	0.590494		3.928	0.835948
	2.749	0.657202		3.971	0.397027
	3.27	0.998883		2.744	0.889223
	4.732	1.20598		4.591	1.5398
	3.895	1.06298		4.363	1.77051
	2.539	0.407061		11.96	2.70742
	3.023	1.10435		3.426	0.896337
	2.634	1.07871		9.516	3.76796
	2.61	0.819459		4.838	3.32013
	3.45	1.16793		3.515	0.447315
	3.637	1.05257		2.549	0.656687
	2.59	1.29704		7.358	2.51978
	8.02	2.47352		2.967	0.366579
	2.565	0.464022		18.593	3.95142
	2.648	0.826892		14.231	6.46162
	2.733	1.30616		2.573	0.161909
	6.776	2.15777		2.718	1.57219
	2.526	1.18905		6.937	2.59796
	2.676	1.05003		4.561	0.106335
	2.497	0.984695		3.28	0.546059
	2.79	0.690475		12.195	3.82055
	2.487	0.697506		2.623	0.400488
	3.301	0.882162		5.355	2.63699
	3.01	2.26181		3.329	1.38437
	2.507	0.99166		13.131	3.87541
	3.109	0.556041		14.677	6.13728
	2.986	1.29793		12.936	5.20602
	4.343	2.00182		8.138	1.53659
	2.699	0.925145		3.837	1.54836
	3.34	0.736479		3.326	0.568764
	4.285	1.14404		4.389	2.11717
	4.075	2.11149		2.693	0.791387
	5.573	1.22909		21.643	6.83087
	2.811	0.919755		2.903	0.854928
	3.485	0.953666		9.948	2.5441
	6.292	2.33637		18.827	5.55849
	5.345	1.51354		3.233	0.230228
	4.353	1.81039		5.008	1.49592
	3.741	1.13653		2.579	0.513114
	4.132	0.865141		5.296	1.46167
	3.177	0.722832		2.548	0.10406
	3.127	1.04384		2.839	0.208016
	2.925	0.892407		6.219	1.55018
	3.384	0.0457452		8.676	2.14041
	2.982	1.63		5.904	2.39322
	2.702	0.452656		24.396	8.48801
	2.975	0.145306		3.944	1.40738
	2.535	1.08976		6.29	3.41075
	2.681	0.159438		4.961	1.81224
	2.538	0.791995		7.74	3.04493
	2.645	0.477546		6.79	2.69806
	2.61	0.7927		4.897	1.31707
	2.8	0.696244		9.299	1.83624
	4.171	2.33406		16.326	5.77147
	3.3	1.11869		4.613	1.90135
	2.936	0.654548		4.497	1.16506
	2.526	0.606629		7.671	1.10162
	3.396	0.923953		2.63	0.386708
	6.166	2.32911		6.012	2.78068
	2.572	0.117756		3.519	1.82581
	2.495	0.709815		7.108	3.41197
	2.51	0.308078		14.576	6.03562
	3.346	0.758145		5.233	1.34668
	2.524	0.931526		18.935	9.11543
	2.743	1.16403		11.695	4.45085
	2.923	0.217529		6.594	3.25905
	2.564	0.174964		26.039	12.0477
	2.557	0.590944		48.037	21.6081
	3.415	1.06097		2.651	0.531469
	5.844	0.261167		3.085	1.06217
	2.603	0.246929		6.351	1.88447
	2.754	0.192852		2.735	0.191607
	4.61	1.2474		2.657	0.840666
	2.736	0.660987		6.614	2.77583
	3.189	0.679515		3.558	1.84078
	2.718	0.236842		6.58	1.67695
	4.585	1.43311		19.1	7.68724
	3.837	1.27703		3.915	1.76967
	2.789	0.287082		22.344	11.4552
	2.595	0.522131		17.963	7.96445
	3.835	0.322921		10.346	3.52602
	3.033	1.0199		18.251	6.01931
	3.643	0.334674		21.454	7.47995
	2.86	1.024		6.537	2.75357
	3.533	0.492063		17.47	5.30104
	2.536	0.0912773		27.436	8.55047
	3.098	0.062251		5.315	0.80778
	3.883	1.67263		2.658	1.61473
	2.825	0.948336		2.905	0.749214
	2.627	0.75393		29.791	0.321957
	4.266	0.949202		6.942	2.78919
	13.951	2.19245		3.552	1.32288
	2.645	1.066		3.58	0.989037
	4.796	1.17663		3.726	0.775163
	3.571	1.28689		2.903	0.884553
	7.782	2.62792		3.801	0.719347
	3.415	1.39876		11.122	4.33542
	2.738	0.0710636		9.009	3.75119
	2.837	0.769739		3.816	1.5992
	2.882	0.865833		7.481	1.86015
	3.225	0.921309		3.387	1.09843
	2.643	1.00835		2.994	0.775357
	2.672	1.07299		5.832	1.71645
	2.904	1.35639		6.394	2.00466
	2.559	0.506801		3.944	1.19681
	2.554	0.446884		4.12	0.909654
	2.57	0.419278		9.082	4.69737
	3.978	0.830672		5.541	0.963587
	3.05	0.634208		2.985	0.865598
	3.44	2.03349		5.913	0.949346
	2.598	0.187122		2.61	0.428642
	2.62	1.00754		4.002	0.55978
	2.769	1.46046		4.423	0.331137
	3.069	1.21979		14.772	4.32294
	4.455	1.84844		7.179	0.75536
	5.86	2.23209		9.719	4.26499
	2.606	0.183015		8.389	1.3313
	4.263	1.65664		7.244	1.70801
	3.526	1.01741		3.839	1.61471
	2.671	0.743623		3.351	1.70048
	2.509	0.43496		4.566	0.499879
	4.325	1.91097		4.313	1.02101
	8.113	2.90849		8.917	1.74505
	2.556	0.52751		7.128	2.31276
	3.764	0.39953		4.866	0.773683
	2.746	0.987782		4.233	1.30083
	2.51	0.283696		8.844	2.99775
	2.558	0.370314		7.484	2.67801
	3.314	1.10983		12.556	1.81759
	3.883	0.251754		4.539	1.80893
	2.129	0.27428		3.541	0.644998
	2.915	0.188063		3.597	0.916835
	4.722	0.064746		3.748	1.27973
	5.712	0.569058		3.736	1.13053
	6.188	0.702877		16.294	3.30753
	3.254	1.17836		7.309	2.99999
	2.547	0.419884		3.863	1.09316
	2.436	0.155737		3.062	0.545153
	3.894	0.265732		2.687	0.43929
	3.934	1.66108		28.454	7.89884
	5.503	0.211449		10.371	4.87802
	3.065	0.532956		15.322	6.53158
	7.848	2.51539		5.822	1.16766
	2.793	1.30816		5.032	2.10755
	3.014	0.996918		2.647	0.260834
	4.769	1.22858		3.051	0.57478
	6.196	1.74212		2.609	0.720191
	4.37	2.47363		12.425	3.84916
	3.227	0.547375		9.72	2.19559
	4.855	1.23768		3.537	0.844646
	2.496	0.834086		4.896	1.31704
	3.037	0.437356		5.402	0.282748
	5.907	1.21443		3.593	1.03692
	5.843	1.88429		4.067	1.19576
	3.662	1.11058		7.399	3.9016
	3.207	1.13522		9.957	4.41152
	2.962	0.632633		8.588	2.12978
	2.625	0.69935		5.956	1.97393
	2.604	0.869634		5.03	1.61786
	2.539	1.36527		17.015	5.86787
	3.26	0.282143		3.729	0.853939
	4.801	0.777888		7.395	1.36849
	2.794	1.27678		5.043	1.60121
	3.088	1.53945		4.115	0.187743
	3.324	1.48731		3.031	0.118615
	3.167	1.26232		2.988	0.188729
	3.173	1.20163		4.282	0.943455
	5.685	1.39259		3.716	0.625753
	2.989	0.966367		12.244	5.05166
	3.036	1.45931		3.179	0.539914
	13.123	4.81066		5.13	1.66047
	2.546	1.57264		2.619	0.526608
	8.915	3.09269		2.565	0.661444
	5.202	0.930146		12.769	3.67041
	2.549	0.430136		3.428	0.831502
	4.146	1.2131		2.944	1.08132
	2.861	0.840923		3.432	1.59356
	3.024	1.71987		3.317	1.15523
	2.575	0.372537		6.51	1.95192
	2.986	0.671362		4.402	2.52241
	2.86	0.566922		2.848	1.12681
	3.945	1.63938		4.706	0.736348
	3.208	0.985702		3.628	0.98706
	3.123	1.10147		3.482	0.815547
	13.557	4.67543		3.628	0.656897
	2.799	1.37666		12.006	5.71088
	2.708	0.775384		6.242	1.84738
	3.378	0.762502		14.58	4.96026
	4.653	1.17833		6.607	2.66257
	4.055	0.244056		5.674	0.0895959
	2.209	0.317615		5.375	2.74023
	6.695	1.82254		19.238	6.65778
	2.867	1.3884		6.728	1.01136
	7.99	2.08633		10.54	3.37212
	4.679	0.0965473		6.343	0.436293
	2.657	0.468869		10.545	4.53017
	2.323	0.595649		3.335	0.361815
	4.974	1.8		9.27	1.4051
	4.552	1.81122		18.254	4.11129
	4.276	1.20168		4.893	1.03033
	3.281	1.02557		4.047	1.50783
	7.291	1.38395		19.69	6.14593
	4.622	2.51355		9.619	4.94468
	3.259	1.39304		5.759	1.23757
	4.323	1.78941		8.434	3.61485
	4.708	1.03795		18.264	7.14995
	3.006	1.1394		5.556	1.38798
	3.155	1.26527		8.814	0.31426
	2.588	1.29217		10.192	4.02184
	3.411	1.72231		27.718	9.81634
	4.122	1.03975		3.382	1.03494
	2.647	0.170183		17.855	3.56293
	6.1	0.146031		7.109	3.13616
	2.843	0.899095		12.377	3.35855
	5.358	1.00625		22.327	5.93745
	2.663	0.536718		4.395	1.7831
	3.22	0.524193		12.293	3.40516
	3.942	0.0852531		51.979	20.7261
	2.768	1.15464		6.248	1.82238
	6.305	2.44545		2.743	1.04409
	2.546	1.25573		5.262	1.389
	2.648	1.32628		5.1	0.684906
	2.651	1.64343		8.493	4.45177
	4.26	0.227772		2.879	0.18968
	3.522	1.12513		4.782	1.4705
	3.082	0.798567		7.741	5.10191
	3.848	1.22056		3.3	1.3428
	2.798	1.49471		5.569	1.14355
	4.215	0.422216		13.716	5.3028
	6.315	1.63909		17.142	6.76688
	3.485	0.881604		15.846	4.56585
	4.835	1.59526		20.252	7.94253
	2.535	1.00546		7.476	3.25835
	3.723	1.72514		3.358	1.03731
	5.512	2.85348		3.974	1.6114
	2.541	0.419765		4.987	0.614156
	5.039	2.26659		2.735	0.500845
	2.627	0.832286		4.95	0.920403
	3.154	1.50782		21.014	9.45095
	4.271	1.47164		8.644	2.59876
	2.535	0.982675		3.831	1.01503
	2.982	0.923878		6.6	1.12576
	3.032	0.602016		4.463	1.3988
	4.851	1.34749		4.751	1.8181
	2.853	0.248067		5.101	0.930465
	2.745	0.160387		12.206	5.04416
	5.43	2.81977		2.891	1.55988
	4.342	1.21852		11.751	4.23905
	2.837	0.569892		23.224	10.0079
	3.056	2.40489		15.367	4.88444
	3.731	1.52804		4.187	1.83901
	7.438	1.27708		4.815	1.38965
	2.627	0.0859464		20.155	7.39971
	2.611	0.37457		4.106	2.46078
	8.583	2.86307		4.048	2.24324
	2.683	0.226713		8.603	3.16167
	5.109	2.50385		2.493	0.770608
	3.052	1.40273		4.008	0.867528
	2.877	0.448989		6.871	1.59319
	2.555	0.336247		4.01	0.981092
	2.855	0.214503		7.772	2.64688
	4.152	2.78079		5.919	0.0644966
	2.541	0.502564		2.964	1.15338
	2.737	0.828623		11.911	4.27016
	3.778	1.29594		5.897	1.61384
	2.61	1.21452		19.716	6.64891
	2.492	0.645381		6.922	2.3531
	2.884	0.56083		35.06	12.661
	4.672	0.66488		4.045	1.0863
	3.117	0.932331		3.869	1.0237
	3.162	0.85896		11.655	4.3587
	4.062	1.60315		7.203	0.5606
	2.856	1.20942		4.2	0.989025
	3.495	1.43154		4.392	1.78379
	12.439	5.09127		11.883	5.90022
	2.713	0.142898		8.273	2.5199
	2.549	0.595824		5.001	2.69435
	3.391	0.425928		2.581	0.518234
	3.275	0.903072		3.22	1.46728
	4.294	0.48902		5.987	1.76339
	2.597	0.360134		9.707	0.231874
	3.149	1.09678		6.85	1.8474
	5.152	1.91556		5.568	0.247474
	5.711	3.88684		6.42	3.90879
	2.545	0.601729		18.906	4.19036
	2.522	0.581975		4.097	2.40616
	2.556	0.256487		45.385	20.5661
	2.606	0.785355		8.574	3.76849
	3.064	1.08964		3.187	1.05429
	2.743	0.810412		4.261	0.915319
	2.535	0.23775		8.21	3.34507
	3.396	0.0962499		10.991	3.6869
	2.779	2.11067		6.838	1.91939
	2.544	0.95906		3.102	1.07338
	2.866	1.02814		17.172	5.35933
	2.939	0.907071		3.122	1.3224
	3.661	1.63948		43.803	15.1396
	2.751	0.755529		39.897	15.7191
	3.87	1.91268		2.711	0.897873
	3.461	0.715646		10.808	3.4362
	6.145	1.177		6.082	3.03395
	6.196	1.20724		6.599	0.830415
	3.306	0.604328		2.521	0.579521
	2.547	0.475988		5.83	1.93545
	2.883	0.18706		5.655	1.66874
	2.597	1.08886		2.59	1.05763
	2.514	0.487153		2.711	1.45139
	12.154	3.44086		14.274	3.15586
	3.112	0.883988		4.167	0.723032
	2.653	0.460987		4.295	1.33702
	2.787	0.509361		5.897	1.97133
	2.476	0.657859		5.374	2.459
	4.512	1.35784		3.222	0.473797
	9.605	2.80728		7.54	2.94834
	3.606	0.864834		7.978	3.65812
	2.66	0.868823		2.971	0.551184
	5.191	1.65651		5.31	1.59218
	2.843	0.108664		4.169	1.67819
	6.157	2.24528		3.092	0.217072
	3.172	0.723959		11.08	3.25108
	3.861	1.77672		2.808	0.791919
	7.749	2.18903		9.6	4.23605
	3.982	1.24268		2.82	0.779158
	3.456	1.47988		5.389	2.85305
	2.796	0.534073		8.207	4.00625
	2.524	0.759662		5.101	1.24856
	3.661	0.750994		2.597	0.208255
	4.165	1.07506		5.914	1.64293
	3.052	0.674374		6.783	3.29838
	3.581	1.07794		3.927	1.01699
	3.243	0.855307		5.453	1.53467
	3.563	1.19666		10.146	0.176137
	2.931	0.75407		2.508	0.277013
	4.046	1.33383		5.05	1.56087
	4.595	1.65807		3.249	1.24553
	3.878	0.554065		2.646	1.33808
	3.649	1.51556		4.299	2.40287
	2.519	0.884437		4.498	1.87111
	3.55	0.778719		3.22	1.07185
	2.654	0.799654		3.426	1.05647
	2.963	1.63868		3.376	1.86147
	3.54	0.956138		3.376	0.851208
	2.626	0.738786		3.91	1.21949
	3.147	0.911798		3.109	0.697431
	2.568	0.509832		2.735	0.800055
	2.749	0.684408		6.173	1.75112
	2.918	0.358457		5.854	1.3209
	3.587	0.559502		6.076	2.50508
	4.734	1.78683		4.112	0.860858
	3.402	0.692058		2.691	1.18969
	9.664	1.05261		2.632	0.653917
	4.726	1.66251		3.089	1.24326
	3.319	0.575264		6.587	2.03376
	2.482	1.20632		3.233	0.83151
	2.609	0.280573		2.921	0.338165
	7.772	2.78907		3.647	0.410072
	2.96	0.686869		4.373	2.08895
	2.495	0.372688		2.629	1.09083
	7.037	0.970916		3.687	0.158367
	5.191	1.34669		3.382	0.174606
	5.787	0.873193		3.737	1.47965
	9.389	2.74595		4.715	1.75475
	5.213	0.912947		7.806	3.35589
	4.956	1.85281		8.362	1.31782
	5.396	1.03803		2.873	0.974475
	3.398	1.43148		3.723	0.918649
	5.516	1.18211		2.851	0.426457
	3.436	0.668989		9.314	5.29338
	6.116	1.95244		4.885	0.984251
	4.552	1.30613		21.297	8.7653
	4.2	1.28971		2.71	0.880698
	2.572	1.1156		8.13	0.583261
	4.383	0.588702		15.145	6.43385
	3.47	0.662984		2.943	0.184074
	2.486	0.333502		38.145	24.7597
	5.603	0.495382		3.331	1.06598
	2.565	1.19039		12.877	3.54594
	3.525	1.16438		6.795	3.08495
	3.91	0.417451		6.849	1.96947
	4.22	2.02499		20.112	4.0866
	3.31	0.376792		13.244	4.92145
	3.424	0.997212		3.963	0.871218
	4.863	1.72358		5.27	1.71499
	2.686	0.737293		2.639	0.638432
	4.341	1.37313		13.804	5.56381
	3.371	2.09727		3.371	0.244442
	3.344	0.196876		5.321	1.30478
	5.596	0.763002		14.669	4.92988
	2.56	0.74886		4.843	1.76077
	2.761	1.23668		2.95	0.694154
	4.903	1.97175		5.409	2.12601
	3.862	1.04631		6.978	2.84924
	3.138	1.16018		2.685	0.209456
	3.993	0.947304		6.506	2.48687
	3.045	1.16983		2.81	0.890141
	3.477	1.48929		11.064	3.2378
	4.616	1.57809		26.966	9.78774
	3.342	0.965818		3.962	1.0408
	5.204	1.16865		15.148	3.81937
	3.371	1.36108		7.97	1.54675
	4.454	0.847799		2.616	0.944974
	2.652	1.05024		3.966	2.94564
	7.982	2.15973		14.245	5.64224
	2.901	0.820755		8.191	2.93348
	2.718	1.48133		5.704	0.745976
	2.583	0.802607		14.79	5.88637
	6.868	1.63501		3.667	0.556314
	6.557	1.70531		6.687	3.76592
	2.922	0.546341		4.054	1.5845
	3.161	0.825152		2.625	0.793534
	3.127	0.247036		5.258	1.74239
	2.565	0.412878		2.709	1.1465
	3.847	1.07848		5.539	1.24169
	3.182	0.758232		2.829	1.13955
	2.697	0.518371		11.113	4.19101
	2.639	0.982339		3.425	0.851908
	2.864	0.305581		4.905	1.14319
	2.567	0.854205		2.872	0.617124
	3.54	1.53546		6.534	1.85202
	2.719	0.314422		10.948	3.37825
	3.108	0.23478		3.421	2.32501
	3.406	1.14747		13.749	3.7009
	3.983	1.08923		2.585	0.507076
	5.063	1.22424		14.153	6.7595
	2.981	1.37369		3.804	1.44847
	9.968	1.71527		8.279	2.50851
	5.607	2.31559		59.411	23.4674
	7.071	2.22592		14.258	6.59258
	4.146	1.44441		11.77	5.9182
	8.325	2.52577		7.275	2.18905
	2.598	0.553049		18.235	6.91697
	4.527	1.44747		26.521	13.262
	2.57	0.775048		11.278	3.2086
	3.495	0.89954		14.997	6.13609
	3.401	0.072148		13.597	4.72181
	4.76	0.55346		29.54	8.05465
	3.102	0.696439		11.736	3.84214
	6.637	2.14356		8.563	2.80314
	3.872	1.03669		8.431	0.180271
	4.241	1.25983		13.882	4.9335
	7.758	2.57048		5.812	1.41525
	2.558	0.681478		4.892	2.07913
	3.719	0.319365		4.888	0.797079
	36.839	0.0596895		3.694	1.20686
	10.556	0.111468		3.139	1.24517
	12.079	0.0673208		3.064	0.876516
	2.689	1.31634		2.957	0.849732
	3.585	1.3715		3.477	1.72394
	2.583	0.838431		7.455	3.149
	11.862	3.18843		4.208	1.31064
	2.698	0.928966		13.485	7.51898
	2.739	1.17028		6.232	2.06251
	4.143	1.14785		4.157	1.76152
	7.852	2.45782		5.901	1.94458
	5.01	0.246388		4.533	2.4539
	2.507	0.145149		2.866	1.2886
	2.801	0.854861		11.946	3.75644
	3.946	2.0296		5.66	0.948575
	7.673	2.99654		8.159	4.14305
	2.744	0.474259		11.458	3.87976
	3.005	1.26944		12.28	6.16045
	7.974	2.04365		12.885	3.93074
	2.53	0.884516		4.712	2.71158
	8.237	2.93614		4.776	2.29103
	2.916	1.47889		4.265	1.78462
	4.006	1.41371		5.371	2.27258
	4.255	1.3044		5.497	2.13689
	11.85	3.80968		2.67	1.07424
	7.955	1.70695		10.426	4.30018
	3.758	0.587811		8.784	5.0587
	2.552	1.0141		6.307	2.97861
	3.28	0.794118		19.679	5.73568
	5.064	1.2689		4.409	1.46532
	7.846	1.4764		3.616	1.15587
	5.158	1.85662		12.855	4.72131
	4.232	1.63995		13.677	5.42717
	2.678	0.599825		9.335	3.39682
	2.859	0.902558		57.06	20.8114
	2.914	0.446455		49.549	22.1818
	5.769	1.93701		5.437	1.90985
	3.83	2.18742		9.841	2.75653
	5.55	2.35627		4.921	1.53265
	2.707	0.696486		3.556	0.37295
	4.735	2.31167		3.792	0.896669
	5.642	1.75944		3.187	0.853773
	3.92	0.896238		3.503	1.56369
	7.362	2.46557		8.211	0.930221
	3.636	1.14764		3.308	1.18925
	4.266	1.26682		4.555	0.802323
	3.615	0.588985		2.715	0.591858
	4.631	1.37977		16.182	0.0863539
	4.902	2.03093		7.675	2.60405
	2.868	1.29912		2.747	1.02254
	2.603	0.779941		14.826	7.23171
	5.009	1.13311		5.497	0.991428
	5.04	1.99311		2.871	0.851948
	4.866	1.29624		2.873	1.45298
	5.508	0.999749		13.696	7.31847
	2.648	0.468264		9.523	3.53829
	10.267	1.78078		2.776	0.343099
	3.667	1.22899		4.051	1.90242
	2.779	1.50081		11.257	0.226471
	3.968	2.75351		6.957	4.84549
	6.791	1.62925		2.478	0.141377
	9.111	1.74056		6.915	1.90533
	2.732	0.464696		2.766	0.673384
	2.747	0.870643		15.979	4.68972
	5.276	0.56243		8.468	2.68774
	6.077	2.48482		9.272	3.34587
	4.494	0.823762		3.535	1.24471
	4.556	1.51783		3.558	1.12324
	4.431	0.869108		4.372	1.11381
	3.576	2.84846		2.928	1.03922
	3.287	1.24921		3.307	1.16544
	2.559	1.74749		3.012	1.14075
	5.185	2.21819		3.502	1.72462
	3.059	1.27731		11.027	4.23224
	5.985	2.18083		3.782	1.20899
	2.542	0.0878085		11.894	3.41543
	2.653	1.19727		4.114	1.16931
	2.557	1.32139		3.649	1.03763
	6.932	2.21373		2.639	0.606609
	3.111	1.74966		6.688	2.89503
	5.705	2.582		3.353	1.51738
	6.563	1.70166		3.033	1.57951
	5.835	2.44746		2.82	1.33873
	4.03	0.637274		5.466	1.8731
	5.217	0.249255		11.339	2.20178
	8.775	3.74699		5.416	1.52197
	4.64	1.36732		7.536	2.10579
	2.705	0.347485		6.037	2.21305
	5.541	0.563528		14.47	4.14231
	2.779	0.645017		2.83	0.942825
	3.843	0.999122		4.907	2.10798
	2.569	0.840351		18.675	5.58576
	2.594	0.964196		7.937	2.29637
	8.152	4.62253		12.179	5.54724
	2.736	0.744754		4.524	1.5745
	3.151	1.21122		15.426	7.72264
	4.628	0.559275		16.842	3.59005
	2.573	1.35131		3.565	1.78341
	2.755	1.28458		8.557	3.24406
	5.804	2.14028		7.553	3.04901
	4.758	2.18729		8.796	1.04303
	4.898	1.87221		3.278	1.22764
	2.662	1.31364		17.942	7.54053
	2.8	0.498888		6.332	0.115089
	2.644	0.112988		39.923	13.2506
	2.93	0.0981059		8.135	5.4665
	2.741	0.766708		13.502	8.47784
	3.627	1.53704		12.973	5.3931
	2.573	0.452711		10.185	3.47963
	2.867	1.03843		6.949	2.6518
	2.573	0.602128		10.022	2.25456
	9.252	2.08585		20.851	10.7044
	4.013	0.980112		4.962	1.96807
	3.892	1.83271		2.561	0.392076
	3.685	1.8184		21.74	12.3451
	4.844	2.45872		20.911	9.19227
	5.248	2.28119		7.04	3.15606
	3.137	2.43625		2.631	1.03059
	3.008	0.535013		23.18	10.0981
	2.57	0.36315		2.677	0.997178
	2.489	0.287895		16.2	9.45932
	4.537	1.54024		3.269	1.49959
	4.427	1.93092		14.938	5.98946
	5.822	1.34146		10.396	5.84068
	9.801	4.33837		7.482	2.45482
	2.507	1.16764		6.098	2.16643
	2.883	1.00321		16.309	6.89295
	2.923	0.824628		44.587	21.6245
	4.3	1.32897		3.86	0.78137
	2.891	1.02594		20.095	8.00591
	4.835	2.22688		3.724	1.91717
	3.523	0.681608		3.371	1.1869
	2.71	0.285831		11.027	3.80303
	3.328	0.504751		7.151	1.21465
	2.66	0.679088		3.632	0.177901
	2.545	0.963459		10.979	5.04641
	2.598	0.589684		9.549	2.86664
	2.829	0.108627		29.951	14.0431
	2.961	1.29847		6.645	2.33719
	2.912	0.828384		7.232	3.87137
	5.154	2.2673		5.6	1.86768
	3.2	1.29865		7.716	3.00114
	2.577	0.340755		10.947	3.97746
	2.68	0.917702		7.192	3.09343
	2.78	1.17694		12.542	3.35774
	3.411	0.583881		13.127	6.01724
	2.668	1.8656		16.996	0.14874
	3.668	1.26104		12.758	5.91916
	3.527	1.03597		2.888	0.913504
	2.542	0.750836		8.299	1.76439
	2.424	0.411028		11.642	4.73506
	2.861	0.330435		6.341	2.56144
	3.469	1.6904		37.022	20.0776
	3.781	1.96425			42.0164
	2.537	0.821016		31.877	14.7986
	3.884	1.60686		24.079	13.2771
	2.602	1.12416		5.075	1.02172
	2.908	0.827521		4.306	1.25497
	3.564	1.51779		6.873	2.70135
	2.538	1.00688		10.014	3.13089
	2.749	1.01456		3.612	1.55534
	4.043	0.103805		9.885	2.44075
	2.836	0.543345		7.971	2.17504
	2.77	0.562032		6.008	2.50867
	6.377	2.82588		3.163	1.0845
	3.188	0.273417		3.923	1.61288
	4.946	2.74309		4.741	1.22614
	6.806	1.71353		5.06	2.01504
	2.556	0.707914		8.111	3.50913
	2.604	0.0698824		11.867	3.09221
	2.546	0.779669		6.588	1.36255
	3.312	1.37102		8.405	1.54683
	4.978	1.97565		4.176	0.750807
	7.202	1.91117		10.163	1.4124
	2.681	0.858063		3.433	1.16168
	2.743	0.803355		11.022	3.70541
	2.663	1.58071		3.546	0.834457
	2.506	0.375514		6.054	2.64116
	2.617	1.1283		15.581	3.89735
	6.493	2.24479		4.985	1.85241
	2.7	0.884996		3.887	0.874839
	5.342	1.71534		3.015	1.03567
	2.675	0.950178		2.942	0.938307
	3.807	0.994346		5.497	2.10454
	3.554	1.42811		8.961	3.09179
	7.197	2.71819		4.406	0.978197
	4.271	2.14842		27.04	0.276566
	12.259	4.07923		5.754	2.37933
	7.776	1.52758		9.908	2.29493
	4.081	0.771562		6.106	1.36087
	4.401	1.21837		3.313	1.73093
	2.709	0.192718		6.754	1.93093
	2.532	0.254512		8.73	2.29831
	5.987	1.59192		7.679	4.03266
	2.581	0.965726		11.247	4.87015
	3.368	0.461013		3.149	0.77972
	2.551	0.390154		5.56	2.02662
	2.546	0.887645		9.963	3.05905
	3.087	0.958071		5.416	2.31226
	2.557	0.658256		5.637	1.69856
	3.322	2.13934		6.06	0.0958807
	3.896	0.718422		9.377	3.85249
	2.512	0.544986		15.229	6.77173
	2.538	0.580483		3.173	0.549466
	2.495	1.17381		5.673	1.93076
	4.771	0.554564		21.535	6.9719
	5.407	1.96516		5.921	1.42151
	2.681	1.29864		3.482	0.930746
	11.513	4.85799		4.022	1.04713
	3.34	0.841604		8.11	3.79076
	4.611	2.03869		15.221	4.47305
	3.102	0.221252		5.833	2.36101
	2.646	0.976794		10.661	2.04271
	2.838	1.69895		5.14	3.40694
	3.57	1.01483		3.695	0.966024
	6.84	1.78067		19.479	6.8865
	7.412	1.76845		27.91	15.6763
	6.494	1.91543		10.769	5.15675
	6.574	3.58653		2.755	0.230533
	2.703	0.717146		17.018	7.49114
	11.55	4.57739		3.011	1.85551
	3.341	1.36931		4.107	1.75922
	5.039	2.06912		4.454	1.44082
	2.626	0.443445		16.947	5.13555
	3.516	2.07482		2.673	1.1567
	2.539	0.560702		2.929	0.334516
	2.562	1.78852		11.58	4.37395
	2.597	0.975242		3.526	2.1267
	2.654	0.770172		12.753	6.74842
	4.528	0.245987		2.756	0.463306
	8.003	2.9671		2.983	1.26992
	5.908	1.3399		4.313	1.69677
	3.071	0.402483		2.691	0.357641
	6.867	2.72817		7.555	2.11639
	6.233	0.771216		3.432	0.777362
	2.561	1.2064		13.06	6.22183
	2.916	0.738182		11.674	5.76448
	4.43	2.51302		9.188	4.85359
	7.104	3.109		3.903	1.68992
	5.461	1.83024		16.14	6.65624
	2.592	1.12191		9.631	3.79018
	5.101	2.38452		5.959	1.62422
[truncated: 12,858 more rows]

## Sheet: Fig 1J
Lean
% of mitochondria number with LD contacts
ID	6461	9428
Condition	Fed	Fasted
	14.4	48.9
	9.7	48.2
	4	54
	10	56
	10.4	51.6
		60.9
Mean	9.7	53.27
Std. Deviation	3.713	4.771
Std. Error of Mean	1.661	1.948
Number of values	5	6
	Unpaired t test	Fed vs Fasted
	P value	<0.0001
	P value summary	****
